# Supplementary material for: Integrated proteomic and transcriptomic landscape of macrophages in mouse tissues
Source: Nat Commun. 2022 Nov 30;13:7389. doi: 10.1038/s41467-022-35095-7 (PMC9712610; doi:10.1038/s41467-022-35095-7)
Supplement: Supplementary file 4 — Supplementary Data 1 [file 41467_2022_35095_MOESM4_ESM.xlsx]

## Sheet: macrophages_protein_CN
Gene ID	Symbol	Microglia_1	Microglia_2	Microglia_3	Alveolar MΦ_1	Alveolar MΦ_2	Alveolar MΦ_3	Lung recruited MΦ_1	Lung recruited MΦ_2	Lung recruited MΦ_3	Kupffer Cells_1	Kupffer Cells_2	Kupffer Cells_3	Liver recruited MΦ_1	Liver recruited MΦ_2	Liver recruited MΦ_3	Red pulp MΦ_1	Red pulp MΦ_2	Red pulp MΦ_3	Spleen recruited MΦ_1	Spleen recruited MΦ_2	Spleen recruited MΦ_3	Small Intestinal MΦ_1	Small Intestinal MΦ_2	Small Intestinal MΦ_3	Large Intestinal MΦ_1	Large Intestinal MΦ_2	Large Intestinal MΦ_3	Peritoneal MΦ_1	Peritoneal MΦ_2	Peritoneal MΦ_3	BMDM_1	BMDM_2	BMDM_3	RAW264.7_1	RAW264.7_2	RAW264.7_3
66050	0610009B22Rik	8057.86	10326.4	56671.3	187647	146016	288675	29035.7	7740.06	31740.7	186911	47359.8	87401.9	14627.6	308561	NA	26319.1	40199.1	41134.8	19064.3	22201.5	26166.8	128978	91532.5	101532	76664.1	59667.1	152255	61554.9	83145.7	87881.7	230493	293780	116271	128092	258119	271443
104457	0610010K14Rik	623005	1.41761e+06	4.80044e+06	635784	640975	550511	74459.1	85402.2	93832.1	241539	784079	219458	1.15772e+06	286932	182527	286278	184509	252608	247832	198594	214820	673555	7.48182e+06	149227	179538	122047	295083	24680.1	4381.4	7498.89	37572.6	NA	130945	180282	84299.7	133336
68364	0610030E20Rik	NA	NA	2215.36	2301.78	866901	36834.5	881.573	107258	2140.04	NA	NA	NA	NA	NA	NA	NA	2039.62	1701.05	NA	3374.83	NA	NA	NA	4287.3	273.805	NA	5502.96	888.893	NA	NA	NA	NA	NA	NA	NA	NA
76261	0610040J01Rik	13706	81872.6	618803	NA	NA	NA	NA	NA	NA	NA	NA	NA	NA	NA	NA	NA	NA	NA	NA	NA	NA	85316.1	NA	4059.56	NA	NA	NA	NA	NA	NA	NA	NA	NA	NA	NA	NA
56372	1110004F10Rik	239053	440572	827578	325808	635560	409774	119101	97464.5	129992	468499	273848	255011	279362	481750	362553	242168	250241	398949	244171	234928	190759	341282	285610	248250	302153	90294.9	368252	272609	196976	178055	129174	515853	546082	750798	615351	577033
117171	1110038F14Rik	NA	NA	NA	NA	203563	21595.5	NA	NA	NA	NA	2456.09	4592.7	NA	NA	NA	NA	NA	NA	NA	NA	NA	NA	NA	NA	6118.43	NA	NA	NA	NA	NA	NA	NA	NA	7791.53	20838.5	8820.93
66206	1110059E24Rik	NA	NA	NA	NA	NA	NA	NA	NA	NA	NA	NA	NA	NA	NA	NA	NA	NA	NA	NA	NA	NA	NA	NA	NA	NA	NA	NA	NA	NA	NA	NA	295.804	335.237	11748.1	12967.1	NA
66202	1110059G10Rik	38056.9	29777.3	80337.2	NA	NA	NA	NA	NA	NA	NA	486.346	15304.2	NA	NA	NA	20742.7	NA	42218.8	NA	12145.6	20092.1	NA	19453.5	NA	19419.5	13234.1	NA	NA	21006.6	NA	24068.4	NA	NA	NA	NA	NA
71775	1300017J02Rik	6044.21	1461.45	8242.8	1663.19	1735.63	NA	NA	NA	NA	23911	55244.5	56559.8	44068.1	2910.39	4230.32	18831.2	NA	134103	19165.3	471.01	2613.51	NA	757.511	83.782	296.949	4052.21	5511.86	NA	NA	NA	NA	NA	NA	NA	NA	NA
72244	1600014C10Rik	28449	18087.9	71135.8	3.19157e+06	1.19844e+06	3.84665e+06	503658	98982	141094	31379.7	4751.41	25114.8	59949.4	38560.7	179419	286036	7757.16	84556.8	192106	427682	121364	149738	180490	186712	41018.1	89168.6	71484	32155.9	19104.2	14921.5	149381	188331	129377	160304	155808	117530
71824	1700006A11Rik	NA	NA	NA	9581.7	5344.05	1953.19	NA	NA	NA	NA	6059.02	NA	NA	NA	NA	NA	NA	NA	NA	NA	NA	NA	NA	NA	NA	NA	NA	NA	NA	NA	NA	NA	NA	NA	NA	NA
75471	1700009N14Rik	1.39186e+06	1.08558e+06	3.37463e+06	2.80215e+06	2.82425e+06	2.08895e+06	1.63711e+06	1.03587e+06	1.05785e+06	2.56978e+06	1.54424e+06	1.17787e+06	1.74969e+06	3.30081e+06	3.04363e+06	2.20091e+06	2.45892e+06	3.23989e+06	2.23048e+06	2.73109e+06	2.65748e+06	3.03579e+06	2.14162e+06	2.15491e+06	2.22446e+06	1.19768e+06	2.8528e+06	1.95224e+06	1.52849e+06	1.38123e+06	6.23295e+06	4.70223e+06	6.51974e+06	4.5991e+06	4.66366e+06	4.9753e+06
74218	1700016H13Rik	NA	NA	NA	NA	NA	NA	NA	NA	NA	NA	NA	NA	NA	NA	NA	NA	NA	NA	281642	418989	461482	NA	NA	NA	NA	NA	NA	NA	NA	NA	NA	NA	NA	NA	NA	NA
74211	1700017B05Rik	1473.77	1373.28	5824.07	NA	NA	NA	NA	NA	NA	NA	NA	NA	NA	NA	NA	NA	NA	NA	NA	NA	NA	NA	NA	NA	NA	NA	NA	NA	NA	NA	NA	NA	NA	NA	NA	NA
66330	1700020L24Rik	NA	NA	NA	NA	NA	NA	NA	NA	NA	NA	NA	NA	NA	NA	NA	4277.37	NA	NA	NA	NA	NA	NA	NA	NA	NA	NA	NA	NA	NA	NA	NA	NA	NA	NA	NA	NA
69399	1700025G04Rik	NA	NA	NA	NA	NA	NA	NA	NA	NA	NA	1705.46	NA	NA	33288.8	22141.1	NA	NA	NA	NA	NA	NA	NA	NA	NA	NA	NA	NA	NA	241.736	415.747	229910	NA	11579.6	6978.04	2305.72	NA
67326	1700037H04Rik	20741.8	24437.5	25313.4	269784	180796	198292	237803	165988	158620	71511.4	16982.3	29890.6	1102.69	29105.8	10457.8	6596.19	NA	6546.16	64919	61127.8	10494	118747	62505.1	34852.9	114744	68864.6	171557	522216	470577	398901	446921	721973	628979	140530	102647	108468
73467	1700066M21Rik	NA	NA	NA	NA	NA	NA	10635.7	NA	NA	NA	NA	NA	NA	NA	NA	5137.83	NA	NA	NA	NA	NA	NA	NA	NA	NA	NA	NA	NA	NA	NA	NA	NA	NA	NA	1308.79	NA
58248	1700123O20Rik	NA	NA	NA	NA	NA	NA	NA	NA	NA	NA	NA	NA	NA	NA	NA	NA	NA	NA	NA	NA	NA	NA	NA	NA	NA	NA	NA	NA	NA	NA	NA	NA	NA	2911.28	NA	NA
66276	1810009A15Rik	217268	259005	1.02785e+06	3.76511e+06	236523	310117	832696	194109	161743	331104	318959	176952	183367	385175	434011	264817	482386	406814	318731	349168	716469	329825	345588	5.69555e+06	228325	64367.7	9.36859e+06	443407	532001	439279	256661	589250	666479	1.05563e+06	758576	570937
69099	1810009N02Rik	19662.8	36633.9	86437.8	3333.34	477416	1833.71	338407	464695	16854.1	27680.6	1222.77	98644.6	285695	184808	173811	108133	149524	164418	83006.8	72170.8	106997	218429	135879	150148	56456.6	18783.4	92934.5	20206.4	31149.1	27600.8	28347.7	24746.9	23880.9	30805.9	NA	14643.7
329509	1810024B03Rik	81622	73553.9	259225	453810	65969	302252	84036.8	83247.7	88372.9	94687	45157.5	83263.9	71517.8	95563.3	218814	154380	NA	NA	148852	256756	113780	208614	252214	5934.73	NA	107106	369228	200406	166551	191070	547963	301457	255130	76526.1	71666.3	47912
69155	1810030O07Rik	2702.51	41339.1	21462.3	48480	28072.6	22803.1	NA	NA	2675.57	2316.36	3838.8	13842.1	NA	NA	NA	NA	825.996	6441.65	5645.4	9701.82	8510.63	7931.54	14966.2	2645.71	4879	2076.08	5343.13	53699.3	139931	42134.1	176907	56074.9	206057	121542	133965	20635
67704	1810037I17Rik	25991.4	21149.1	63190	292208	439273	661961	52220.6	175614	59719.7	NA	176496	50079.4	1.41999e+06	940347	678550	87557.3	56674.7	2.37441e+06	103900	910041	74304.2	172881	102041	88858.8	125580	72168.1	130936	13659.5	38127.4	28080.6	228370	514053	404636	188909	137318	158210
72056	1810055G02Rik	NA	NA	NA	NA	NA	NA	NA	NA	NA	NA	NA	NA	NA	NA	NA	NA	NA	NA	NA	NA	NA	NA	NA	NA	NA	NA	NA	NA	NA	NA	NA	NA	NA	9973.43	NA	NA
72282	1810062G17Rik	NA	NA	NA	NA	NA	NA	NA	NA	34759	NA	NA	NA	NA	NA	NA	NA	NA	NA	NA	NA	NA	NA	NA	NA	NA	NA	NA	NA	NA	NA	NA	NA	NA	NA	NA	NA
69864	1810065E05Rik	NA	NA	NA	NA	NA	NA	NA	NA	NA	NA	NA	NA	NA	NA	NA	NA	NA	NA	NA	NA	NA	NA	NA	NA	237058	153877	168003	NA	NA	NA	NA	NA	NA	NA	NA	NA
72275	2200002D01Rik	NA	NA	NA	NA	NA	NA	NA	NA	NA	17794.7	8276.81	NA	50838.4	39458.1	26145.7	NA	NA	NA	NA	NA	NA	6449.01	1786.77	93569.8	246110	61770.2	85764.7	NA	NA	NA	NA	NA	NA	NA	NA	NA
67373	2210010C04Rik	6.22122e+07	3.80316e+07	1.96063e+07	7.61078e+06	1.97229e+06	1.3162e+07	2.08408e+07	6.26533e+06	1.83467e+07	3.56698e+07	1.68127e+07	6.1749e+07	4.00436e+07	3.4373e+07	2.73479e+07	2.02729e+07	4.76715e+07	6.86911e+07	2.01504e+07	3.16844e+07	4.4837e+07	1.02179e+08	8.16609e+07	5.27303e+07	2.05675e+08	6.64412e+07	2.72177e+07	1.39314e+07	1.10932e+07	1.19269e+07	2.56628e+06	6.12691e+06	1.50157e+06	5.42103e+06	4.70556e+06	2.3723e+06
70153	2210016F16Rik	454533	173750	488396	1.19769e+06	743589	684981	136329	47299.8	98758.1	746399	179732	832981	131201	409947	330317	167958	401177	563437	245284	220695	521287	853785	591896	595397	547312	212415	910742	666273	463295	424841	702742	1.21826e+06	1.22769e+06	520035	503663	444106
72357	2210016L21Rik	12285.7	10755.1	10000	55268.5	717.917	12381.8	NA	NA	NA	7692.6	NA	NA	NA	5947.05	3348.65	2095.09	NA	NA	712.79	7993.37	NA	7912.99	11400.4	NA	1775.64	NA	22320.5	9208.98	9715.08	7527.19	NA	9557.15	15232.6	107963	85797.9	103350
69549	2310009B15Rik	NA	NA	NA	NA	NA	NA	NA	NA	NA	NA	NA	NA	NA	NA	NA	NA	NA	NA	NA	NA	NA	NA	NA	NA	NA	NA	NA	NA	NA	NA	NA	NA	NA	6081.86	3787.79	NA
66374	2310011J03Rik	NA	NA	18164	449883	189116	654214	4.40282e+06	9460.31	6.22534e+06	49858.5	35901.9	36428.3	NA	106044	76720.4	4564.34	15975.2	37739.6	2190.28	17658.1	18941.2	23745.7	109887	55235.7	35478.3	29425.1	51592.9	57235.6	78262.9	161775	57728.7	171579	112371	134886	53733.6	165059
66367	2310022A10Rik	4180.57	5808.34	27192.5	27515.8	29807.8	16408	NA	552.139	NA	5205.45	NA	NA	2827.28	NA	NA	17857.6	7727.89	3781.46	14248.3	2381.11	3634.95	2445.08	1878.65	27113	11998.3	18255.6	54013.6	NA	17295.2	12922	12189.8	NA	10114.7	64937.6	37696.1	31041
69551	2310022B05Rik	NA	NA	NA	4943	47908.3	7303.11	NA	NA	NA	NA	NA	NA	NA	18132.4	16078.7	NA	NA	NA	1316.27	NA	NA	5139.09	10591.8	NA	32918.6	63875	2819.92	NA	NA	NA	NA	NA	NA	NA	NA	NA
67862	2310033P09Rik	30534.5	348706	224613	5642.58	19465	1676.56	NA	NA	NA	7577.18	12807	77303.1	16413.2	21154.3	143372	4044.27	26959.1	20935.7	25329.7	19531.1	NA	35111.3	5427.49	13507.1	57711.3	61222.1	58162.6	19027.1	9545.09	11186.1	NA	21259.4	11260.2	30705.7	24585.7	21441
67101	2310039H08Rik	NA	NA	NA	NA	NA	NA	NA	NA	NA	NA	NA	NA	NA	NA	NA	NA	NA	NA	NA	NA	NA	NA	NA	NA	NA	NA	NA	NA	NA	NA	NA	NA	NA	NA	6009.18	NA
66533	2310050C09Rik	NA	NA	NA	NA	NA	NA	NA	8728.4	NA	NA	NA	NA	NA	NA	NA	NA	NA	NA	NA	NA	NA	NA	NA	NA	NA	NA	NA	NA	NA	NA	NA	NA	NA	NA	NA	NA
68277	2310057M21Rik	2251.97	NA	NA	NA	NA	NA	NA	NA	NA	NA	NA	NA	NA	NA	NA	NA	NA	NA	NA	NA	NA	NA	NA	NA	NA	NA	534.172	119.942	NA	NA	NA	1678.43	952.264	7578.52	7334.67	8391.71
69662	2310061I04Rik	648.478	NA	2359.39	2220.74	4639.45	10126.9	NA	NA	NA	2534.61	NA	3827.19	NA	NA	NA	NA	NA	NA	NA	NA	NA	NA	NA	NA	NA	NA	5986.78	1292.26	NA	NA	NA	15745.9	4637.88	9047.37	12380.2	13445.2
668661	2410002F23Rik	126.122	NA	NA	NA	NA	NA	NA	NA	NA	NA	NA	NA	NA	NA	NA	NA	NA	NA	NA	NA	NA	NA	NA	NA	NA	NA	NA	NA	1151.39	810.912	5983.34	11845.4	5014.82	91332.7	85709.5	79922
66421	2410004B18Rik	9153.27	18947.2	29827.4	3107.27	NA	7705.06	NA	NA	NA	15673.5	8786.7	6988.56	1969.96	17797	6451.78	16465.5	13713.9	NA	22942.8	1301.13	9256.42	NA	13277.7	NA	NA	12442.5	NA	1210.1	NA	NA	NA	2528.44	5733.77	6451.44	5922.85	2581.46
73667	2410004P03Rik	NA	NA	NA	NA	NA	NA	NA	NA	NA	NA	NA	NA	NA	NA	NA	NA	NA	NA	NA	NA	NA	NA	NA	NA	NA	NA	NA	NA	46667.4	38855.9	NA	NA	NA	NA	NA	NA
72307	2510002D24Rik	NA	NA	NA	NA	NA	NA	NA	NA	NA	NA	NA	NA	NA	NA	NA	NA	NA	NA	NA	NA	NA	NA	10385	NA	NA	519.816	NA	NA	NA	NA	NA	2866.52	NA	3690.33	3118.18	15230.6
77034	2510039O18Rik	441.254	7255.5	32997.1	108160	83076.5	178280	9158.28	3976.65	18241.2	29078.6	12766	14100	NA	25837.9	14907.5	4533.87	8976.84	10960.7	1555.85	2419.43	6736.36	85437	53003.6	231836	56245.8	49557.3	116115	10256.8	15400.7	14430.7	366457	184691	123074	77774.3	93551.9	62438.9
67028	2610002M06Rik	457542	19622.8	297448	353151	480981	445825	167143	93039.2	120944	322837	54864.9	61606.8	95402.5	319366	293264	227629	182118	202196	338271	109458	202153	222249	217457	134161	153550	175049	210279	129071	127983	111216	327756	110185	97874.7	181070	132395	108234
72503	2610507B11Rik	288.327	NA	3341.06	1034.87	61127.6	2107.72	NA	NA	NA	20227.4	1627.51	8972.76	NA	1545.73	962.595	NA	NA	247.305	NA	NA	NA	8112.71	4392.12	2892.88	16232.1	10867.7	25922.5	732.214	673.346	1114.01	NA	143.558	42.1942	424.622	507.85	439.646
76967	2700049A03Rik	NA	NA	NA	NA	NA	NA	NA	8444.34	NA	NA	NA	NA	NA	NA	NA	NA	NA	NA	NA	NA	NA	NA	NA	NA	NA	NA	NA	NA	177.043	45.1279	NA	NA	NA	NA	NA	NA
68046	2700062C07Rik	NA	1710.22	3809.52	NA	NA	NA	NA	NA	NA	NA	NA	NA	NA	NA	NA	NA	NA	NA	NA	NA	NA	NA	NA	NA	NA	NA	NA	NA	2952.84	1452.79	NA	7357.61	NA	10973.4	3473.93	3542.3
72658	2700097O09Rik	NA	NA	NA	1579.82	NA	NA	NA	NA	NA	NA	NA	NA	NA	NA	NA	NA	NA	NA	NA	853.67	1449.11	NA	NA	NA	NA	212.319	NA	2240.91	NA	NA	NA	NA	NA	1201.1	NA	NA
66523	2810004N23Rik	459.983	3393.7	2227.33	2824.36	NA	686.034	NA	NA	NA	NA	NA	NA	NA	NA	NA	NA	2016.93	NA	101.171	1779.94	1491.23	NA	NA	NA	NA	NA	NA	NA	2319	4453.76	NA	NA	NA	44176.2	42804	21028.9
72792	2810459M11Rik	NA	NA	NA	NA	NA	NA	NA	NA	NA	22854.3	39016	156655	550.698	17840.9	2992.66	NA	NA	NA	NA	NA	NA	NA	NA	NA	4131.65	1150.09	NA	NA	NA	NA	NA	NA	NA	NA	NA	NA
243219	2900026A02Rik	NA	NA	NA	NA	NA	NA	NA	NA	NA	NA	NA	NA	NA	NA	NA	NA	NA	NA	NA	NA	NA	2210.42	NA	2049	NA	3200.07	143890	NA	NA	NA	NA	NA	NA	NA	NA	NA
73103	3110009E18Rik	15941.7	645.488	34487.3	22017.4	23623	8183.38	NA	NA	NA	NA	NA	NA	NA	NA	NA	13998	NA	NA	10990.5	13841.4	22810.2	NA	348.361	18471.7	NA	10931.4	NA	11213	17266.5	18281.9	NA	NA	NA	1550.08	1061.66	22440.5
67290	3110040N11Rik	15425	29617.5	51284.8	77107.1	93884.9	70537.1	NA	NA	NA	NA	NA	NA	NA	63769.3	80405.9	74747.4	66195.6	128537	1.38345e+06	5220.68	NA	85033.6	NA	59782.3	84259.4	NA	81242.3	23552.7	74174.5	86075.5	NA	55546	NA	63463	47231.9	145890
73212	3110082I17Rik	176350	64412.3	241303	16440.5	5.8366e+06	26820.4	NA	11309.8	NA	NA	NA	NA	1755.31	36729.4	29804.7	989257	72891.9	76345.1	1.11748e+06	71314	52590.3	1.83889e+06	6513.93	42869	3.13664e+06	1.8265e+06	33094.3	20762.5	33960.1	31325.5	10793.9	25823.4	54818.3	98632.1	80593.9	59376.1
97820	4833439L19Rik	1093.34	1625.14	2632.87	5764.07	23931.9	15227.6	NA	NA	NA	1305.98	NA	54.9253	NA	2211.61	1371.97	556.142	559.613	1565.29	NA	NA	NA	1037.45	1210.8	683.209	NA	1011.3	2574.38	1104.81	712.583	525.681	NA	1836.71	447.424	558.903	479.487	531.259
70909	4921504E06Rik	NA	NA	NA	NA	NA	NA	82.8569	NA	237.361	NA	NA	NA	NA	NA	NA	NA	NA	NA	NA	NA	NA	NA	NA	NA	NA	NA	NA	NA	NA	NA	NA	NA	NA	NA	NA	NA
66714	4921524J17Rik	NA	2076.12	3293.24	NA	NA	NA	NA	NA	NA	NA	NA	NA	NA	NA	NA	NA	NA	NA	NA	NA	NA	NA	NA	NA	NA	NA	NA	NA	NA	NA	NA	NA	NA	NA	NA	NA
74854	4930402F06Rik	NA	NA	NA	NA	NA	NA	NA	NA	NA	22087	24660.3	NA	NA	NA	NA	NA	NA	NA	NA	NA	NA	NA	NA	NA	NA	NA	NA	NA	NA	NA	NA	NA	NA	NA	NA	NA
245511	4930415L06Rik	NA	NA	NA	NA	NA	NA	NA	NA	NA	106.341	NA	56.5567	NA	NA	NA	NA	NA	NA	NA	NA	NA	NA	NA	NA	NA	NA	NA	NA	NA	NA	NA	NA	NA	NA	NA	NA
68281	4930430F08Rik	NA	NA	NA	NA	NA	1673.43	NA	NA	NA	NA	NA	NA	NA	NA	NA	NA	NA	NA	NA	NA	NA	NA	NA	NA	NA	NA	NA	NA	NA	NA	NA	25470.6	NA	2716.23	5360.75	6915.6
73988	4930438A08Rik	NA	NA	NA	NA	NA	NA	NA	NA	NA	NA	NA	NA	NA	NA	NA	NA	NA	NA	NA	NA	NA	NA	NA	NA	NA	NA	NA	3495.81	NA	NA	NA	NA	NA	NA	NA	NA
75801	4930447C04Rik	NA	NA	NA	NA	NA	NA	NA	NA	NA	NA	NA	NA	NA	NA	NA	NA	NA	NA	5356.08	8742.8	4160.44	NA	NA	NA	NA	NA	NA	NA	NA	NA	NA	NA	NA	NA	NA	NA
67609	4930453N24Rik	16270.2	8263.27	5940.7	NA	3421.61	NA	NA	NA	NA	NA	NA	NA	NA	NA	NA	NA	NA	NA	NA	12414.4	5200.17	NA	2042.98	6551.92	NA	598.123	NA	NA	459.17	512.122	NA	9753.41	NA	NA	NA	NA
269033	4930503L19Rik	NA	NA	NA	NA	NA	NA	42018	465.747	14750.7	NA	NA	NA	NA	10634.8	7996.8	NA	NA	NA	NA	NA	NA	NA	NA	NA	NA	NA	9128.35	NA	NA	NA	NA	NA	NA	NA	NA	NA
78809	4930562C15Rik	NA	NA	NA	NA	255.475	NA	NA	NA	NA	NA	NA	NA	NA	NA	NA	NA	NA	NA	1846.95	2287.88	2177.95	1820.97	3745.64	NA	428.689	2551.01	NA	NA	NA	NA	NA	95735.5	NA	NA	NA	NA
75859	4930568D16Rik	NA	NA	NA	NA	NA	NA	NA	NA	NA	NA	NA	NA	NA	NA	NA	NA	NA	NA	NA	NA	NA	NA	NA	NA	14115.7	NA	NA	NA	NA	NA	NA	NA	NA	NA	NA	NA
75861	4930571K23Rik	NA	NA	NA	NA	NA	NA	NA	NA	NA	NA	NA	NA	NA	NA	NA	NA	NA	NA	NA	NA	NA	NA	NA	NA	NA	NA	NA	NA	NA	NA	NA	NA	NA	21873.2	27658.6	33480.8
67750	4930578I06Rik	NA	NA	NA	NA	NA	NA	NA	NA	NA	NA	NA	NA	NA	NA	NA	NA	NA	NA	NA	NA	NA	NA	NA	NA	NA	NA	NA	NA	NA	NA	NA	NA	NA	NA	NA	4459.95
245492	4930595M18Rik	NA	NA	NA	NA	NA	NA	NA	NA	NA	NA	NA	NA	NA	NA	NA	NA	NA	NA	NA	NA	NA	NA	NA	NA	NA	NA	NA	263.329	5896.64	4533.24	NA	NA	NA	NA	NA	NA
70984	4931406C07Rik	607949	559651	1.2545e+06	1.15014e+06	1.191e+06	897106	815239	120525	58252	466087	244394	526217	306697	968249	857677	336854	543353	969211	176362	205304	449205	1.5497e+06	632373	375634	938147	509206	849022	666813	408980	432404	980010	820139	980093	150875	141367	135397
74359	4931414P19Rik	893.161	938.437	1144.01	NA	NA	NA	NA	NA	NA	NA	NA	NA	NA	144.27	NA	1375.62	560.652	NA	NA	NA	NA	NA	NA	NA	NA	NA	NA	NA	80.3752	28.4396	NA	73.8889	78.266	27.8863	288.258	171.919
245509	4932429P05Rik	NA	NA	NA	NA	NA	NA	NA	NA	NA	NA	NA	NA	NA	NA	NA	NA	NA	NA	NA	NA	NA	4063.84	NA	NA	NA	NA	NA	NA	NA	NA	4405.5	NA	NA	NA	NA	NA
229227	4932438A13Rik	NA	NA	NA	505.338	12885.6	168.926	144.086	76.1745	2019.67	NA	416.114	503.573	466.308	2404.37	1816.62	NA	NA	NA	NA	NA	NA	835.593	57.1811	265.553	169.126	91.9944	236.057	1529.84	1394.07	1599.5	21.2826	NA	NA	26.5619	21.4623	118.541
71162	4933421I07Rik	NA	NA	NA	NA	NA	NA	NA	NA	NA	NA	NA	NA	NA	NA	NA	NA	NA	NA	NA	NA	NA	NA	NA	NA	NA	NA	NA	NA	NA	9186.35	NA	NA	NA	NA	NA	NA
74477	4933427D14Rik	NA	NA	NA	NA	NA	NA	NA	616.578	3229.05	NA	NA	NA	NA	NA	NA	NA	NA	NA	NA	NA	NA	NA	NA	NA	NA	NA	NA	NA	NA	1156.5	NA	NA	NA	NA	NA	NA
99650	4933434E20Rik	NA	NA	NA	10635.1	10486.3	210573	35975	1311.56	169076	NA	NA	NA	NA	NA	147.542	NA	805.039	1866.12	NA	NA	NA	3029.6	30213	8533.64	NA	7040.27	6489.57	10056	NA	9196.02	NA	662.104	752.545	10896.5	230.634	17692.4
223739	5031439G07Rik	771.85	48936.9	3553.33	9706.67	28884.3	26564.8	11812	48638.2	6496.83	103647	3351.24	93359.6	5976.1	2471.67	3290.25	11809.2	8549.55	NA	21974.2	29503.3	13831.9	4196.87	548519	22113.2	11006.7	3384.37	44564.4	9265.61	11270	12897	438643	390921	343387	45077.5	25142.8	50014.9
70591	5730455P16Rik	6235.46	7382.65	NA	88724.5	14154.8	82206.2	7649.94	490.835	3221.64	14070.1	1231.29	9195.91	5870.72	495044	28841.4	2532.04	2789.06	NA	5494.74	5936.95	1905.14	18375.9	13247.1	NA	19359	13078.2	60493.9	30068.4	10681.1	63611.7	76455.9	33472.1	33566.9	216562	218156	125599
77877	6030458C11Rik	3876.61	5991.45	7627.56	NA	NA	NA	NA	NA	NA	NA	NA	NA	NA	NA	NA	2007.75	1402.41	2429.1	2197.86	1493.57	1052.99	1754.64	1810.37	NA	NA	NA	NA	1889.04	3311.13	1346.68	11391.3	27756.9	10691.2	3393.3	6246.99	2809.28
234797	6430548M08Rik	NA	NA	NA	201318	39243.1	451404	132497	134474	197084	303317	116724	139687	52913.5	172153	121762	90107.6	19936.5	140617	69908.3	115451	79455.9	11439.7	61608.2	NA	8420.67	4133.7	NA	112803	154400	128501	30566.2	102716	71157.1	6371.83	2552.16	3817.18
212163	8030462N17Rik	NA	NA	NA	NA	NA	NA	NA	NA	NA	NA	NA	NA	NA	NA	NA	NA	NA	NA	8966.38	13547.5	NA	NA	12863.8	NA	NA	NA	NA	2233.38	NA	823.011	NA	NA	NA	NA	NA	1435.68
100043133	9130023H24Rik	635.763	194.904	10709.6	NA	NA	NA	NA	NA	NA	NA	NA	NA	NA	NA	NA	NA	NA	NA	NA	NA	NA	NA	NA	NA	NA	NA	NA	NA	NA	NA	NA	NA	NA	NA	NA	NA
75758	9130401M01Rik	NA	NA	NA	NA	316.728	2429.57	NA	NA	NA	NA	NA	NA	NA	NA	NA	NA	NA	NA	NA	NA	NA	NA	NA	NA	NA	NA	NA	NA	NA	NA	NA	NA	NA	286.736	NA	NA
102631977	9230110K08Rik	NA	26140.8	NA	NA	NA	NA	NA	NA	NA	NA	NA	NA	NA	NA	NA	NA	NA	NA	NA	NA	NA	NA	NA	NA	NA	NA	NA	NA	NA	NA	NA	NA	NA	NA	NA	NA
213673	9530068E07Rik	NA	NA	6352.45	NA	NA	NA	NA	NA	NA	5680.91	18071.9	20173.9	NA	10839.7	NA	NA	NA	NA	NA	21718.4	NA	1399.79	3847.79	NA	NA	3693.14	3227.51	3254.67	NA	3662.18	11514.6	43064.1	64369.9	22446.2	31316.4	NA
328829	9830107B12Rik	NA	NA	NA	NA	NA	NA	NA	3526.69	761.599	NA	NA	NA	NA	NA	NA	NA	NA	NA	NA	NA	NA	NA	NA	NA	NA	NA	NA	NA	NA	NA	NA	NA	NA	NA	NA	NA
240613	9930021J03Rik	NA	NA	NA	NA	NA	NA	NA	NA	NA	NA	4656.82	10409	NA	NA	NA	NA	NA	NA	NA	NA	NA	NA	NA	NA	NA	NA	NA	NA	NA	NA	NA	NA	NA	NA	NA	NA
194268	9930104L06Rik	2130.32	2473.17	NA	NA	NA	NA	NA	NA	NA	NA	NA	NA	NA	NA	NA	NA	NA	NA	NA	NA	NA	NA	NA	14523.5	NA	NA	NA	294067	100927	117468	NA	NA	NA	21068.9	22546.2	15570.2
667214	9930111J21Rik1	10794.9	6910.34	16210.2	112869	136581	143761	9505.39	2863.57	25124	51553.2	26436.8	40168.2	48047.4	50730.6	27821.8	22150.6	34599.2	69774.9	22701.9	27865.2	27435.9	50024.7	79291.6	26597.5	40355.8	30507.4	66505.7	31938.1	46970.8	49541.2	124513	209443	116499	2741.98	3174.77	1862.38
117586	A1bg	NA	NA	NA	NA	NA	NA	NA	NA	18310.5	NA	NA	NA	NA	NA	NA	NA	NA	NA	NA	NA	NA	NA	NA	NA	NA	NA	NA	NA	NA	NA	NA	NA	NA	NA	NA	NA
69865	A1cf	NA	NA	NA	NA	NA	NA	NA	NA	542.116	6472.46	1218.71	3476.43	NA	NA	NA	2640.49	NA	557.315	NA	166.386	1319.59	NA	722.536	NA	NA	NA	4632.61	2349.03	2384.64	2238.74	3158.63	6481.7	5295.45	NA	168.317	3915.82
232345	A2m	167906	171693	342967	92003.5	158604	236879	55621.2	191630	165323	226670	549026	1.62219e+06	1.39631e+06	841350	670971	126100	396199	3.43784e+06	346610	433824	87643	44451.9	91981.1	146504	314832	156587	537826	38879.5	44885.4	45091.2	669432	750040	1.21612e+06	45343.6	38266.9	38409
97159	A430005L14Rik	33763.1	75205.2	143147	504453	238482	245678	13138.6	5222.66	NA	9190.46	29815.3	9371.02	22683.3	NA	20600.5	NA	24276.2	33530.9	17621.8	22412	24247.4	92130.6	158155	13313	19895.6	7837.98	40733.6	56555.9	80660.7	80103.2	10520.2	35592.3	32973.8	15203.7	31608.2	59782.8
333424	A4gnt	NA	NA	NA	NA	NA	NA	NA	NA	NA	NA	NA	NA	NA	NA	NA	NA	NA	NA	NA	NA	NA	1735.74	730.308	NA	NA	NA	NA	NA	NA	NA	NA	NA	NA	NA	NA	NA
328265	A530001N23Rik	NA	NA	NA	NA	NA	NA	NA	NA	NA	NA	NA	NA	1869.99	NA	883.938	NA	NA	NA	NA	NA	NA	NA	NA	NA	NA	NA	NA	NA	NA	NA	NA	NA	NA	NA	NA	NA
328830	A530064D06Rik	NA	NA	NA	NA	NA	NA	29269.2	13952.2	38379.5	29640.2	546.834	640.795	NA	NA	NA	NA	NA	NA	4532.37	NA	3247.55	1768.19	27289.5	15513	NA	NA	7196.57	NA	NA	NA	5608.33	5700.36	2934.89	NA	NA	NA
319997	A630001G21Rik	NA	NA	NA	NA	865.343	931.083	21975.5	655.93	NA	NA	NA	NA	NA	NA	NA	2861.38	3246.83	4154.37	295.048	4491.45	1844.4	131951	23611.6	1676.06	766.228	1625.02	NA	2660.92	7288.28	4820.48	24705.4	11311.2	11187.2	NA	NA	2069.7
320492	A830018L16Rik	NA	NA	NA	120907	NA	NA	NA	NA	NA	NA	NA	NA	NA	282924	329271	41900.3	NA	NA	31932.4	23562.6	NA	NA	NA	NA	NA	NA	NA	NA	NA	NA	NA	NA	NA	NA	NA	NA
432999	A930007A09Rik	NA	NA	NA	NA	NA	NA	NA	NA	NA	NA	NA	NA	NA	NA	NA	NA	NA	NA	NA	NA	NA	43016.8	NA	NA	NA	NA	NA	NA	NA	NA	NA	NA	NA	NA	NA	NA
245350	AA414768	1797.49	1528.15	3025.79	13322.8	NA	7888.29	7275.26	1122.89	2785.23	6361.43	NA	1818.15	321.763	8862.01	6454.17	2985.87	6046.8	15599.2	3304.85	6286.72	7489.02	5197.94	7705.29	7734.47	5792.64	6126.06	12232	NA	NA	NA	30632.3	25800.7	56609	63806	136196	52072.7
102402	AA414992	NA	NA	NA	NA	NA	NA	NA	NA	NA	NA	NA	NA	NA	NA	NA	NA	NA	NA	NA	3757.21	3101.58	NA	NA	NA	NA	NA	NA	NA	NA	NA	NA	NA	NA	NA	NA	NA
433470	AA467197	13228	NA	NA	97362.8	NA	NA	1.29267e+06	652796	918619	NA	NA	NA	23688.9	33397.8	34360.7	49063.9	NA	NA	53443.7	6791.04	NA	211188	106475	20621.2	961556	508439	1.01956e+06	128301	108779	96814.1	14597.7	340197	40689.9	NA	NA	NA
212439	AA986860	NA	NA	NA	21262.5	NA	5096.32	NA	NA	NA	NA	NA	NA	NA	NA	NA	NA	NA	NA	NA	NA	NA	NA	NA	NA	NA	NA	NA	NA	NA	NA	NA	NA	NA	NA	NA	NA
223921	Aaas	35194.3	39722.2	307314	116159	351638	134994	4603.13	23706.8	151431	37264	20027.5	57884.2	88536.4	621062	470442	27999.3	24345.8	28425.2	37645.9	54937.3	37353.2	30159.5	54440	58440.9	23361.8	46048.4	618106	30349	53242.8	62854.3	118962	144367	105089	172505	218799	201639
78894	Aacs	62.5453	NA	1384.26	119461	227583	88692.4	71086.2	21855.2	41750.6	13084.7	2794.25	1451.26	2270.09	9170.3	6278.38	11829.7	8604.29	8569.72	82809.3	15164.6	8224.4	28706.5	27245.4	7223.43	66280.5	43726.9	342722	27252.5	15198.4	8548.03	665946	1.04272e+06	892627	204332	234873	206824
67758	Aadac	NA	NA	NA	NA	NA	NA	NA	NA	NA	2.06123e+06	5.08556e+06	3.63618e+06	642467	1.22335e+06	977863	271352	3802.11	14732.6	67316.9	7968.98	4166.65	61710.5	54769.2	29454.5	113363	46464.5	10909.7	NA	NA	NA	NA	NA	NA	NA	NA	NA
627085	Aadacl4fm2	NA	NA	NA	NA	NA	NA	NA	NA	NA	9519.44	NA	10366.4	NA	NA	NA	NA	NA	NA	NA	NA	NA	NA	NA	NA	NA	NA	NA	NA	NA	NA	NA	NA	NA	NA	NA	NA
329993	Aadacl4fm5	NA	NA	NA	NA	NA	NA	NA	NA	NA	NA	9979.42	NA	NA	NA	NA	NA	NA	NA	NA	NA	NA	NA	NA	NA	NA	NA	NA	NA	NA	NA	NA	NA	NA	NA	NA	NA
23923	Aadat	NA	NA	NA	NA	NA	NA	NA	NA	NA	93327.2	396656	457784	29434.1	23303.5	30461.1	25209.6	118.123	NA	3686.64	NA	1055.5	NA	NA	NA	NA	NA	NA	NA	NA	NA	NA	NA	NA	NA	NA	NA
66939	Aagab	20183.1	12756.1	14675.5	17349.1	14307.5	38880.3	NA	NA	NA	43024.8	4658.04	4266.95	8918.92	2490.74	NA	10613.3	14429.2	4395.81	8306.47	7963.68	25905.2	22566.7	45414.8	11654.5	13011.3	2981.38	NA	6406.56	10136.2	8016.71	53265.2	117167	72069.9	11094.8	16891.6	28880
269774	Aak1	10406.7	14408.3	45586.7	392816	347391	250604	60115	30264.7	68820	66948.4	138601	58800.7	112388	254128	185522	27295	24943.6	162085	38234	23168.9	10841.9	332728	304871	110548	361001	184720	277669	39893.3	35142.7	25406.8	280201	228189	212674	115999	107646	141669
66273	Aamdc	179350	146760	167468	15380.9	16435.8	38188.6	4070.34	NA	637.687	44954.8	39213.8	152799	50436.8	788336	732067	NA	2542.42	18292.6	254825	193183	160299	28046.4	41183.2	474712	172195	221404	219442	24635.9	178974	47981.9	NA	NA	NA	NA	NA	NA
227290	Aamp	38543	21944.3	91170.8	248319	158272	129830	8506.54	16170	11726.4	128154	379522	32179	18743.4	127233	73121.7	48448.6	50744.3	91773	56768.6	108492	93419.3	54685.5	32531.6	101439	58623.9	6941.6	48162.3	275723	283681	242830	148801	248882	424957	274960	252157	255412
68295	Aar2	2123.45	10640.6	4254.36	70401.6	39241.2	150040	NA	NA	NA	NA	427.887	1170.47	4115.19	101466	61144.1	NA	NA	NA	NA	NA	NA	54251.5	13399	1676.27	NA	NA	NA	7168.6	10895.9	13794.5	63527.1	38957	46787.9	101966	63376.3	69734.4
239435	Aard	6286.49	509.582	911.507	NA	11570.8	NA	NA	NA	NA	5640.77	10489.3	19749.9	NA	NA	NA	NA	NA	NA	NA	NA	NA	NA	NA	NA	NA	NA	NA	NA	NA	NA	NA	NA	NA	NA	NA	NA
234734	Aars	135356	218459	348727	709752	1.17145e+06	714204	137925	54839.3	97409.5	641150	206162	242769	221726	371094	298242	232655	166607	282291	155895	171542	196462	432871	297967	193591	559190	278012	639699	425801	326857	286314	1.61088e+06	1.43211e+06	1.66525e+06	2.45828e+06	2.54994e+06	2.15311e+06
224805	Aars2	338.157	NA	1503	8831.9	53641.8	13814.8	NA	NA	NA	16081.3	4448.97	7311.59	646.772	NA	449.299	1433.57	291.844	1192.96	1160.36	1806	1368.92	2596.65	907.958	3926.89	4345.99	5357.64	6851.97	655.183	NA	973.067	10807.9	15102.1	19182.8	73967.3	77194.4	67945.4
69684	Aarsd1	NA	16704.2	3245.81	247102	176774	306376	15879.9	1897.08	18928.2	63416.3	11868.4	43455.9	7302.75	76158.6	71746.9	18550	23666.4	80520.6	40082	25243.3	25239.5	71026.5	99917.1	33753.1	67274.9	39376.1	96945.6	145583	89460.8	79790.4	190202	222676	263006	426042	463393	389698
231326	Aasdh	535.587	545.073	89.4287	NA	NA	NA	NA	NA	NA	NA	NA	NA	NA	NA	NA	NA	NA	NA	NA	NA	NA	NA	NA	NA	376.705	265.479	NA	NA	NA	NA	NA	NA	NA	NA	NA	NA
67618	Aasdhppt	69620.7	55496.2	1.71789e+07	85758.5	13704.7	35778.9	NA	NA	NA	NA	NA	NA	NA	NA	NA	2143.83	NA	NA	NA	NA	NA	5718.27	1.97733e+06	NA	NA	219.322	8038.58	NA	7302.26	7642.82	NA	19952.6	15552.1	63483.7	106868	54195.2
30956	Aass	NA	NA	NA	NA	NA	NA	NA	NA	NA	392547	877009	691346	225716	942326	466016	52728.1	NA	NA	1749	NA	23.8247	NA	NA	NA	NA	562.152	NA	NA	NA	NA	NA	NA	NA	NA	NA	NA
56321	Aatf	24553.3	6056.31	8690.27	18047.3	3573.23	315769	NA	NA	NA	4932.42	442.502	821.704	10780.3	6227.13	10513.3	11027.4	25932.9	6470.75	11765.4	9716.45	7734.48	6141.23	2085.17	813.792	489.93	992.839	NA	79556.3	11668.5	9694.44	4711.53	5586.59	4872.68	260612	208036	258437
11302	Aatk	174.405	123	230.069	70465.1	105949	96369	47940	22399.9	41448.1	156592	51140.2	55833.8	5703.24	8171.56	5382.88	2007.36	1353.05	NA	2014.63	522.291	15276.2	NA	NA	NA	1359.77	1046	1791.27	34453.2	19423.9	58296.2	7909.79	72393.4	77577.9	1437.65	106.346	NA
382062	AB124611	NA	NA	NA	17790.9	NA	14928.4	120727	135757	90211.5	276779	242042	145382	NA	NA	NA	52126.5	154697	221074	51704.5	148699	116220	50926.6	NA	100177	41822.8	66250.3	85780.1	257907	104695	49243	NA	103209	239784	22033.5	17177.7	15569.7
268860	Abat	16837.9	53786.6	46081.6	NA	NA	1368.34	NA	NA	NA	978521	1.09665e+06	1.0149e+06	718744	1.81577e+06	1.5788e+06	45469.8	328.216	226237	7859.39	NA	NA	30246.5	27143.8	21703.1	207242	89273.7	86358.8	NA	NA	NA	NA	NA	NA	NA	NA	NA
11303	Abca1	20.6193	1285.25	1126.92	16249.4	14094.5	144728	268.828	NA	NA	382942	124513	185104	5185.86	8146.03	17167.4	615.779	912.943	2154.25	62.879	NA	1265.4	38477.9	106595	8139.39	126633	38246.4	96221.8	36177.5	30552	25768.4	22665.2	23838	21187.1	NA	NA	NA
268379	Abca13	NA	NA	NA	NA	NA	NA	3177.96	7012.1	7291.55	NA	NA	NA	NA	NA	NA	NA	NA	NA	NA	NA	NA	NA	NA	NA	NA	NA	NA	NA	NA	NA	NA	NA	NA	NA	NA	NA
67928	Abca14	NA	NA	NA	397.11	NA	NA	NA	NA	NA	162.588	3287.5	NA	NA	NA	NA	NA	NA	NA	NA	NA	NA	NA	NA	NA	NA	NA	NA	NA	NA	NA	NA	NA	NA	NA	188.606	NA
381072	Abca17	NA	5555.82	NA	1990.19	3326.69	27559.2	NA	NA	NA	NA	NA	NA	209.027	5306.16	NA	NA	NA	NA	NA	NA	NA	NA	NA	NA	NA	NA	NA	NA	6270.01	2536.62	2226.6	5953.8	1148.34	119.859	16.8386	190.417
11305	Abca2	17.0109	102.588	1069.62	51172.9	2505.67	1918.14	NA	NA	NA	1261.15	2772.33	3909.85	NA	261.272	133.24	158.185	NA	590.523	65.6199	NA	233.717	375.892	442.182	504.99	293.032	230.463	2983.5	NA	NA	255.122	NA	167.222	1119.55	NA	NA	NA
27410	Abca3	NA	NA	NA	322499	279749	319357	6147.86	580.565	12960.7	11374.7	12789.5	8407.56	2110.83	14173.3	10869.5	80.4357	NA	NA	113.263	1332.2	944.601	NA	NA	NA	2249.55	989.019	638.501	275.575	279.344	288.847	59605.2	54423.4	70804.8	10589.9	11631.4	12726.4
11304	Abca4	389.534	3574.05	NA	NA	NA	NA	NA	NA	277.814	NA	NA	NA	NA	NA	NA	NA	NA	NA	NA	NA	NA	3266.77	4421.27	NA	NA	NA	NA	NA	NA	NA	NA	3103.58	985.027	NA	NA	NA
217265	Abca5	NA	NA	NA	NA	NA	359.952	NA	NA	NA	NA	NA	NA	NA	NA	NA	NA	NA	NA	NA	NA	NA	NA	NA	NA	NA	NA	NA	NA	NA	NA	NA	NA	NA	NA	NA	NA
76184	Abca6	2260.91	3437.09	9284.45	NA	NA	NA	1112.17	457.249	624.093	131294	227630	378503	4245.24	19989.5	10164.5	NA	209.054	NA	888.125	1828.72	1498.95	18717.2	12980.4	15803.7	22926.3	8703.49	47619.3	15220.9	18809.3	18840.8	550.412	1483.49	710.847	NA	NA	NA
27403	Abca7	NA	NA	NA	1262.6	NA	3455.24	NA	384.818	1562.33	NA	131.127	2263.9	2996.7	15315.8	10347.8	659.45	NA	NA	84.0805	413.318	NA	1634.45	985.403	NA	2528.34	5816.02	5124.4	566.22	436.361	217.017	17329.9	79814	76902.1	248.328	NA	NA
27404	Abca8b	1115.51	1232.83	532.411	NA	NA	NA	NA	NA	NA	12838.3	33948	31473.8	NA	2034.96	1731.05	NA	NA	NA	NA	NA	NA	4679.04	3118.31	NA	5317.31	3199.43	10669	6026.32	3935.33	3490.01	NA	NA	NA	NA	NA	NA
217262	Abca9	45245.7	54062.4	151205	7075.06	1850.15	7275.76	19035	6469.17	6266.63	217413	82425.4	129284	8480.09	27731.1	17087.9	9126.69	6935.67	22249.2	9426.77	19666.3	12992.5	378142	205952	148412	313406	130721	600015	224788	174055	173596	1555.83	3973.04	806.322	NA	NA	NA
56199	Abcb10	NA	NA	NA	13331.7	265.937	22558.9	130409	47918.9	18228.2	67886.4	37721.8	50424	11667.9	28838.1	149236	21994.6	19517	19820.1	34725.4	114872	19996.2	102038	159517	145324	66064.7	68640.5	50452.5	189.647	2366.79	3158.75	7477.53	4704.56	5557.55	NA	NA	NA
27413	Abcb11	1228.4	256.272	560.066	NA	918.797	NA	NA	NA	NA	1.6715e+06	1.85734e+06	2.27666e+06	166585	122397	125647	4350.82	1774.27	4168.83	426.126	257.383	383.041	622.683	169.6	6027.91	7329.01	3354.77	9839.45	287.82	208.473	158.191	2146.61	21926.5	11365.1	861.826	1597.94	1556.78
18671	Abcb1a	3950.84	2185.3	14345.2	3025.73	7374.72	9318.96	5241.76	1083.03	618.161	6516.4	9968.87	24142.8	4110.87	6461.67	3019	910.121	579.877	NA	1098.53	887.114	1305.33	44369.5	25911.4	51906.4	209882	40280.2	41316.8	2551.86	2702	2444.42	99853.5	68625.7	74876.3	11741.1	12736.7	8788.45
18669	Abcb1b	2947.02	1425.04	14761	7.62399	2757.53	5353.3	527.146	508.842	343.313	5470.57	10056.6	24206.3	3715.53	6649.06	3106.6	936.524	596.678	NA	1130.37	1086.53	1343.25	33129.1	16170.3	46879.2	49920.9	17390.4	19591.8	5028.48	10539.2	3496.41	227423	206603	181449	25597.4	33730.9	55698.5
18670	Abcb4	635.591	718.643	221.619	7.29251	2487.22	1318.98	505.061	487.598	329.06	140060	154944	406524	10877.2	46691.7	23212.8	1231.25	NA	11016.2	751.565	445.229	839.906	24385.9	12841.6	31790.6	15752.2	5038.04	5248.52	1207.27	944.68	553.495	37090.4	29553.5	29896.6	7130.79	7276.91	3603.55
77706	Abcb5	NA	538.225	NA	NA	NA	NA	NA	NA	NA	3987.06	30285.8	95439.7	NA	NA	NA	NA	NA	NA	NA	NA	NA	NA	NA	NA	NA	NA	NA	NA	NA	NA	NA	NA	NA	NA	NA	291.619
74104	Abcb6	417.026	2165.74	157.284	86008.2	103038	117346	NA	69.599	NA	86118.5	92924.5	184163	9151.97	8940.59	10446.8	21054.6	4927.23	26215.5	90455.8	1561.86	7023.1	427770	352500	14546.1	40833.7	21530.5	31744.7	16719.6	12652.1	12606.1	150949	294079	142812	68888.9	86134.3	67793
11306	Abcb7	43137.4	102907	51137.6	165223	204389	286153	17148	35792.9	27090.1	78696	95391.1	149882	52573.8	139607	128414	81289.1	45103.3	107658	99057.2	109936	67426.7	149261	162051	229948	200998	143966	252533	96675.8	102356	74166.4	220973	252812	194545	198053	199297	227097
74610	Abcb8	552.083	9790.77	NA	14116.5	15047.2	31161.5	1681.36	112.997	3742.25	26646.2	47737.4	85841.7	1939.67	16188.9	19501	18642.1	11725.2	116977	6081.69	8824.6	10519.8	122770	63663.4	56598.6	50814.9	24532.6	48544.3	4530.81	127097	133175	18434.4	37259.3	180347	8935.75	4424.76	12238.9
56325	Abcb9	NA	394.746	NA	1820.64	NA	3455.49	NA	NA	NA	22385.9	56181.9	33036.9	38023.5	38382.2	197487	29271.3	23362.9	888033	19327	NA	60492.2	NA	NA	NA	NA	NA	NA	NA	NA	NA	NA	NA	NA	NA	NA	NA
17250	Abcc1	NA	209.785	929.495	92325.5	16106.5	60821	1518.08	602.214	3674.11	192056	93520.9	101491	12877.9	36777.1	24529.6	7758.36	3002.44	11390.7	3398.69	1530.08	2033.66	19707.6	47987.7	9080.21	97117.9	102094	124297	22592.7	24965.9	10570.5	105176	108114	114408	4754.35	8271.56	31091.6
224814	Abcc10	NA	NA	NA	170706	49657.1	275392	NA	NA	NA	17773.9	77391.1	36470.4	NA	49499.4	59994.1	NA	NA	NA	NA	NA	78662.3	NA	NA	986.788	4080.38	906.256	1994.77	NA	42722.2	42043.9	NA	NA	NA	247.077	NA	NA
12780	Abcc2	NA	NA	NA	NA	NA	NA	NA	NA	NA	623692	403312	712609	504297	28669.4	13598.7	372.092	2002.38	18304.9	NA	NA	NA	NA	NA	NA	NA	NA	NA	NA	NA	NA	NA	NA	NA	NA	NA	NA
76408	Abcc3	4.73138e+06	7175.63	64244.3	3630.68	3395.93	1.18512e+06	9538.44	15820.2	709.694	570219	2.03463e+06	3.36216e+06	342714	657144	495519	989136	163606	1.16999e+06	2.02935e+06	440432	226356	6.61085e+06	47581.1	114863	2.06386e+06	2.14031e+06	1.23698e+06	42080.1	24741.4	24848.5	46264	34695.3	42820.1	4269.32	4164.11	2379.86
239273	Abcc4	NA	NA	269.054	49631.4	20219.4	83014.7	1209.65	13.7579	3661.84	9031.68	3063	13350.7	4849.82	12743.1	8023.26	5689.29	502.456	1366.04	8307.52	8725.24	1522.77	9943.31	11736	5332.59	13995.8	21809	12817.2	NA	NA	NA	18342.7	19371	8552.01	23305.1	22083.7	19264.5
27416	Abcc5	NA	NA	NA	268831	60258	339175	NA	NA	NA	NA	NA	NA	NA	NA	NA	NA	NA	NA	NA	NA	601.491	NA	3314.28	744.845	NA	3350	NA	2220.82	2709.95	811.19	1162.47	846.95	2928.61	104556	103298	90610.8
27421	Abcc6	NA	NA	NA	NA	NA	NA	NA	NA	NA	105946	60576	247520	7721.67	5221.4	2959.77	NA	NA	NA	NA	NA	NA	NA	NA	NA	NA	NA	NA	NA	NA	NA	NA	NA	NA	133.545	NA	NA
20928	Abcc9	NA	NA	NA	NA	NA	NA	NA	NA	NA	26355	10374.8	15598.8	565.412	12412.8	13394.7	1624.06	2798.76	3114.95	NA	NA	NA	NA	NA	NA	NA	NA	NA	2194.55	403.369	NA	NA	NA	NA	NA	NA	NA
11666	Abcd1	19595.9	42141.9	105507	273266	372572	560211	21980.5	46358.4	69402.1	366697	243375	253453	23324.5	89475.3	204437	77609.6	88458	155247	88945.6	96543	117101	233628	131400	85617.6	112906	49344.3	178670	85143	63051.2	56250.6	290604	314081	266273	151239	166410	190090
26874	Abcd2	1215.68	1859.16	6675.08	541775	859619	750526	34013.2	5301.36	45525.3	51285.5	65458.6	24024.3	7090.69	36892.9	23476.6	21549.7	33993.8	1449.25	23069.9	34242.4	15270.5	31302.8	55522.9	21842	7464.31	15279.7	28874	11598.5	4924.95	3877.39	NA	4930.61	3812.53	NA	NA	NA
19299	Abcd3	393538	33201.4	84185.8	309930	191081	320660	95567.3	20317.9	29352.9	560626	579728	776497	957604	445572	354393	45534.1	12585.7	32264.7	24514.8	16880.7	16755.7	36200.5	60421	28756	135251	697111	98693.3	31240.6	22401.9	25684.8	224839	202747	209521	36241.1	42988	40745.7
19300	Abcd4	NA	NA	744.812	128676	102236	93246.9	NA	NA	NA	113265	56410	92030	14020	114749	29447.5	2273.92	119.336	3252.66	12535.4	2940.33	3577.74	11707.9	33214.7	22301.5	176033	280779	35628.7	2169.01	3427.35	1616.82	30539.1	5849.8	NA	19289.8	21286.5	7874.32
24015	Abce1	85154.2	317484	239165	1.29524e+06	893808	987107	124330	33747	64472.4	521703	62890.4	151986	261732	505317	584715	197676	190956	169709	194827	226831	227095	353390	483831	253731	314225	203932	373978	528779	466471	458780	936869	1.1158e+06	979621	1.41275e+06	1.53036e+06	1.46794e+06
224742	Abcf1	114345	155246	244117	948211	972540	889411	149419	87024	159959	432092	322399	629429	446006	562406	640729	286715	216650	916923	255980	154180	149606	315889	224493	596285	295305	391439	512889	303699	201345	109804	1.17579e+06	3.31454e+06	2.58257e+06	1.75555e+06	1.62577e+06	1.33167e+06
27407	Abcf2	25477.1	57922.6	105837	372710	439200	560155	43592.8	25385	39961.7	146426	162663	96933.4	125980	111556	108311	177890	18926.9	57676.3	63806.8	70540.9	66201.1	88575.4	177352	77118.5	99035.3	81049.9	189689	199686	127477	116747	455133	510416	519635	477216	448897	357288
27406	Abcf3	6376.18	8855.1	21290.7	157747	65739.1	151834	61059	3335.09	58495.4	236298	463357	466334	15916.8	117941	264515	30606.9	27385.2	19028.4	28429.1	27777.6	59382.7	82667	75360	71351.9	57205.4	56884	71492	121362	112778	52405.9	155808	240850	177415	179395	162217	176530
11307	Abcg1	13823.4	2662.48	24607.4	2.22263e+06	3.14444e+06	3.7326e+06	13575	312.285	18528.8	1.34584e+06	36243.7	87467.2	2869.47	22998.9	15519.8	393.045	25735.4	61179	2592.87	23684	24447.2	NA	3637.94	7296.76	NA	712.399	1887.17	NA	194.149	294.34	192003	245161	617881	91247.4	91021.6	106877
26357	Abcg2	192.447	96549.2	6464.54	4554.84	2565.59	4686.15	NA	45.6238	923965	329435	154632	299565	20222.6	136168	97112.6	4964.76	14800.4	2210.31	1425.18	NA	14820	13172.3	14228.9	6587.85	11354.9	19943.7	14843.2	NA	NA	NA	5368.35	1726.75	4442.13	NA	NA	NA
27405	Abcg3	NA	NA	NA	NA	NA	NA	NA	NA	NA	227162	50096	102777	NA	NA	NA	44507.4	330360	538255	17862.5	18429.6	238139	130584	134096	115237	73586.3	67763.9	131391	NA	139.706	879.265	NA	NA	NA	NA	NA	NA
27409	Abcg5	NA	NA	NA	NA	NA	NA	NA	NA	NA	NA	467.671	6312.42	NA	NA	NA	NA	NA	NA	NA	NA	NA	194.722	NA	770.125	NA	NA	NA	NA	NA	NA	NA	NA	NA	NA	NA	NA
67470	Abcg8	NA	NA	NA	NA	NA	NA	NA	NA	NA	5333.76	1798.42	19410	NA	NA	NA	NA	NA	NA	NA	NA	NA	NA	NA	NA	NA	NA	NA	NA	NA	NA	NA	NA	NA	NA	NA	NA
57742	Abhd1	NA	NA	NA	NA	NA	NA	NA	NA	NA	NA	NA	NA	NA	NA	NA	NA	NA	NA	NA	NA	NA	NA	NA	NA	NA	NA	NA	NA	NA	NA	NA	NA	NA	1112.21	1836.79	NA
213012	Abhd10	18511.7	17812.4	2403.24	102805	219069	145749	10388.2	7316.9	24504.5	10949.3	10344.8	18171.9	2321.15	18991.8	25460.3	6958.77	18535.1	6218.76	39256.7	51094.1	107091	18800.3	167614	NA	150687	149172	127364	72508	100583	68697	201807	195384	305222	102982	68304.1	88748.5
68758	Abhd11	NA	NA	NA	433911	190818	319159	14700.9	2487.36	16605.5	862929	456827	548586	NA	18045.9	29856.7	59462.3	76443.5	90974.4	49976.9	53141.9	56415.1	83313.2	515935	95590.4	472226	326836	453345	160793	109097	100117	261168	280434	196930	118163	159942	143799
76192	Abhd12	1.40895e+06	2.05825e+06	5.708e+06	9.57349e+06	1.08511e+07	1.35106e+07	153459	43592.3	189690	2.11719e+06	1.63707e+06	2.00934e+06	113787	748566	626581	293751	783119	1.45898e+06	1.20932e+06	340779	929889	1.50969e+06	1.21721e+06	1.20016e+06	1.13849e+06	997545	3.21654e+06	406166	190494	190312	1.75414e+06	2.17551e+06	2.18756e+06	239977	224955	246542
68904	Abhd13	1205.03	969.252	11655.8	61818.8	17047	74105.4	NA	NA	NA	NA	NA	2001.6	NA	NA	3078.83	NA	NA	NA	NA	1898.81	NA	1059.56	1469.22	754.873	803.257	2247.97	11829.4	NA	NA	NA	1123.57	4328.99	3376.86	3450.39	2986.3	2040.1
76491	Abhd14b	235251	126358	524303	1.82534e+06	888803	1.16725e+06	132813	59912.7	38318.6	822685	584762	564051	1.53526e+06	1.82717e+06	1.83185e+06	1.17554e+06	155252	349066	281101	79320.1	313270	434208	301623	297534	604697	331524	785742	623430	446715	406054	945518	1.87316e+06	1.25995e+06	225113	319011	289091
67477	Abhd15	91704.5	99021.7	186067	104659	2.03318e+06	135785	NA	9406.29	1081.6	4769.83	12938.1	16540.7	NA	NA	NA	NA	NA	NA	NA	NA	NA	88133.5	16479.8	28487.1	117574	91203	291709	NA	NA	NA	NA	636.867	204123	NA	NA	NA
193742	Abhd16a	4819.6	22446	20216.6	323630	214167	482502	16456.4	15903.9	39800.7	199284	137540	230119	56690.7	305253	223174	66058.9	121345	369046	32668.1	19273.9	77326.1	213871	222944	157957	137242	142377	514397	59740	27720.4	32196.4	164251	123562	91058.3	311688	146076	189956
241850	Abhd16b	NA	349.115	565.891	NA	7172.13	9274.5	NA	404.645	NA	5186.7	2822.67	4285.08	1643.87	5858.8	4222.93	55585.3	94012.2	264872	1939.66	NA	NA	NA	NA	932.048	23395.9	27831	395302	1346.68	NA	NA	2766.74	1577.65	647.474	120129	5955.28	20546
216169	Abhd17a	NA	NA	NA	341747	16500.5	370073	2985.44	1039.84	NA	34832.5	7300.06	13701.6	NA	11016.8	163325	1558.9	NA	17002.7	NA	NA	NA	NA	2457.12	NA	1802.7	47317.9	14893.9	4235.87	3091.12	3726.78	NA	NA	NA	NA	NA	NA
226016	Abhd17b	NA	NA	NA	38808.1	195991	136331	22515.1	5363.78	23789.8	35534.1	7887.08	16983.2	3893.62	48558.4	16589.1	11829.5	12609	16320.9	18136.7	1987.58	4438.95	4292.44	6603.59	NA	9979.83	8471.44	28170.1	69314.5	18261.8	31146.5	5350	17411.5	22505.2	7595.15	5383.67	240908
70178	Abhd17c	NA	NA	NA	28778.4	3486.86	18628.9	NA	NA	NA	NA	NA	3180.23	NA	2747.99	2576.85	120.347	774.382	NA	285.132	385.308	NA	NA	NA	NA	1696.6	946.683	428.087	3986.67	1368.14	1417.53	NA	NA	NA	NA	NA	NA
54608	Abhd2	NA	NA	NA	2347.53	1815.34	NA	NA	NA	NA	NA	NA	NA	NA	NA	NA	NA	NA	NA	NA	NA	NA	NA	NA	NA	NA	NA	NA	NA	771.71	NA	NA	NA	NA	NA	NA	NA
106861	Abhd3	NA	NA	NA	22128.8	16830.5	95226	NA	NA	5693.87	97119.1	125767	66551.2	68415.7	NA	NA	NA	NA	NA	NA	NA	NA	NA	NA	NA	NA	NA	NA	NA	NA	NA	NA	NA	NA	NA	NA	NA
105501	Abhd4	14219.1	10536.5	46377.4	636682	14796.2	333525	NA	NA	NA	472.53	5648.19	7848.52	1644.74	22627.2	9718.2	2443.54	NA	NA	3813.77	2666.92	1174.12	13266.4	9106.23	NA	28683.7	5185.43	4377.24	6442.46	15861.9	20093	268700	91029.7	35890.5	29699.5	38440.6	87273.7
67469	Abhd5	NA	NA	NA	1.32792e+06	500404	224138	8136.88	10960.2	26417.4	NA	660.505	3099.02	1764.61	7419.44	6612.79	2314.91	NA	NA	1139.48	421.818	NA	NA	NA	NA	1806.62	5301.93	3678.79	2378.65	2749.59	2833.12	6268.09	25224.1	28199.8	4148.73	4976.85	3580.85
66082	Abhd6	2920.56	9310.68	56993.4	77196.7	89610.3	154551	737.64	NA	NA	23604.2	49511.5	119682	155737	117661	75927.9	4556.82	6235.59	2522.86	1386.8	NA	552.331	32144.5	54857.5	7619.77	83688.6	34845.8	41394.6	276.412	1712.05	1578.37	NA	NA	NA	NA	NA	NA
11308	Abi1	197780	146063	229318	1.13795e+06	867261	948494	650453	531892	558392	535160	966571	311367	306446	933368	853567	242756	102191	417032	355380	521113	274319	963926	657360	571937	676130	420549	960169	647114	492368	381009	1.52748e+06	1.81013e+06	2.09561e+06	221587	312313	236590
329165	Abi2	27993.5	29672	26671.2	85378.1	114291	113127	89092.8	42385.5	84043	141383	37263.5	34451.2	45860	193520	211776	54177.7	31695.8	86548.1	63227.7	75298.7	18436.7	141553	128289	77198.1	128713	44000.7	159700	81697.1	70756.4	67412.6	414031	490665	509854	126734	194926	169970
66610	Abi3	873690	867615	1.61369e+06	324909	555234	201262	15645.8	387813	NA	1.32881e+06	2.32063e+06	3.99791e+06	1.05852e+06	2.18039e+06	1.70688e+06	147700	1.20246e+06	2.08092e+06	603131	280944	281914	823964	1.12421e+06	1.20943e+06	453784	440241	1.04953e+06	1.17165e+06	1.0218e+06	982307	348668	309875	407950	7039.26	15126.6	10486.3
11350	Abl1	180.591	871.142	1060.47	646.548	6508.81	3174.54	NA	NA	NA	7041.66	3047.58	733.425	7020.8	1456.94	859.745	206.155	NA	878.069	349.301	460.976	700.649	1486.45	285.628	403.031	80.8242	174.439	1372.31	3162.57	667.643	886.427	20945.7	17870.2	22104.8	1245.1	2871.33	2117.8
11352	Abl2	201.898	174.953	887.885	1994.83	7273.14	4715.53	NA	NA	NA	6680.75	2260.82	256.862	627.081	1702.9	1377.57	230.332	NA	981.21	390.253	515.184	782.861	1660.84	319.215	450.25	90.4376	194.812	1416.11	3534.01	1093.75	990.52	24334.8	20089.6	24700.5	4190.89	5372.14	4599.5
226251	Ablim1	440.395	906.501	NA	20603.7	23346.4	13766.2	5379	3897.14	292.067	NA	NA	NA	16203.5	64729.5	65234.8	22439.4	22050.8	27379.9	21024	33397.1	9668.48	11658.4	1309.61	2689.17	22943.7	8261.99	17452.5	3922.41	13763.2	11140.6	NA	NA	NA	NA	NA	NA
231148	Ablim2	NA	NA	NA	NA	1404.83	6824.19	NA	NA	NA	NA	NA	NA	NA	NA	NA	NA	NA	NA	NA	NA	NA	NA	NA	NA	NA	NA	NA	NA	NA	NA	NA	NA	NA	NA	NA	NA
319713	Ablim3	NA	NA	NA	2125.27	NA	4612.65	NA	NA	NA	NA	NA	NA	NA	NA	NA	NA	NA	NA	NA	NA	NA	NA	NA	NA	NA	NA	NA	71164.7	37100.3	29165.4	NA	NA	NA	NA	NA	NA
109934	Abr	117980	139778	45838.6	1.20266e+06	1.42659e+06	1.25636e+06	180258	47852.3	159706	347092	117117	208120	238572	112073	127926	149207	155287	184502	110185	150100	99055.7	623586	420560	358156	326215	294928	511305	136853	117635	106469	967669	960803	1.13264e+06	472044	429674	335299
73112	Abracl	987407	759023	3.21506e+06	1.5508e+07	9.97819e+06	8.849e+06	5.41339e+06	2.42258e+06	4.13655e+06	2.54871e+06	621143	1.87631e+06	829820	5.07821e+06	2.79432e+06	2.92478e+06	3.49007e+06	4.20114e+06	2.62292e+06	3.84691e+06	2.99277e+06	3.88198e+06	4.08745e+06	6.02263e+06	2.95024e+06	2.44125e+06	4.99978e+06	5.27948e+06	2.62467e+06	2.84227e+06	1.10741e+07	7.5278e+06	9.82426e+06	1.86103e+06	2.27965e+06	3.1391e+06
70681	Abraxas1	18427	23968.4	74753	100132	22412.7	51877.6	3051.08	NA	NA	12599.5	22494.5	5556.7	11064.4	NA	9966.92	1624.3	17999.4	11685.6	4464.73	3605.73	1863.53	12634.1	4273.87	NA	9340.36	722.267	NA	11784.5	14747.6	12706.6	15917.9	1892.65	2817.25	142690	74672.9	127744
109359	Abraxas2	21752	14254.9	79530.7	225072	222884	225510	39310	66434.7	156238	221202	333274	131352	68111	319427	272044	10885.7	48466.4	57345.4	88171	97757.6	74881.3	603219	102056	125500	224603	33469.4	143058	219730	72570.6	107731	231941	300269	355281	162567	192285	149475
30946	Abt1	294.513	551.526	1918.46	NA	NA	3214.84	NA	NA	NA	446.75	NA	NA	NA	1012.18	NA	832.602	1048.39	1950.11	914.647	1956.5	924.132	NA	NA	NA	NA	NA	NA	19458	2528.42	2427.45	58.7106	2068.89	1314.14	360000	307280	147411
80283	Abtb1	NA	NA	NA	NA	NA	NA	102803	4015.4	68621.5	NA	NA	NA	NA	NA	NA	NA	NA	NA	NA	NA	NA	NA	NA	NA	NA	NA	NA	NA	NA	NA	NA	NA	NA	NA	NA	NA
99382	Abtb2	NA	NA	NA	NA	NA	NA	3783.24	1760.01	14389.4	NA	NA	NA	NA	NA	NA	NA	NA	NA	47.2399	NA	NA	NA	NA	NA	NA	NA	NA	28170.8	38420.8	911.737	NA	NA	NA	NA	NA	NA
113868	Acaa1a	391013	303537	1.02992e+06	6.09039e+06	6.2897e+06	7.83423e+06	487887	290443	578942	2.12919e+06	2.42474e+06	2.88084e+06	666390	1.51548e+06	2.14009e+06	904816	807305	908414	491757	640694	459973	1.42666e+06	1.29237e+06	1.70153e+06	1.39715e+06	1.24757e+06	2.01777e+06	621633	471434	423352	4.4767e+06	5.37491e+06	5.06708e+06	2.52603e+06	2.51651e+06	2.07329e+06
235674	Acaa1b	146267	143244	226553	4.79643e+06	4.58253e+06	6.37217e+06	124592	104143	351300	924378	1.37535e+06	2.45602e+06	418672	769051	1.47465e+06	321815	183987	526660	170121	134411	144620	598068	634433	617647	602382	410966	701338	222697	299492	235206	1.318e+06	1.75176e+06	1.69379e+06	800105	856013	771300
52538	Acaa2	398710	253105	923308	8.49851e+06	8.99127e+06	1.16945e+07	1.2156e+06	607804	778888	6.69033e+06	1.68873e+07	1.59175e+07	6.61084e+06	1.00118e+07	8.74532e+06	5.29206e+06	1.74915e+06	3.26239e+06	2.17957e+06	1.62965e+06	1.43336e+06	3.97484e+06	3.912e+06	5.61772e+06	3.94795e+06	3.43593e+06	4.89494e+06	3.5513e+06	5.11352e+06	5.25756e+06	4.18701e+06	4.0596e+06	4.05014e+06	880780	1.06985e+06	764733
107476	Acaca	163.752	164.483	677.533	144961	33620.9	109596	26640.8	12121.1	15005.7	13055.9	8918.23	12832.6	16709.6	14826.1	10789.6	18646.9	3587.86	8305.42	9755.84	12170.6	5980.85	5000.01	3886.37	11786.9	15287.2	7318.49	13942.2	631559	560947	550218	121929	150646	138904	168743	161725	144021
100705	Acacb	NA	NA	NA	4126.07	9984.26	4540.09	6766.24	544.248	2840.51	1423.16	29775.5	27008.9	436.014	2962.91	1291.29	4828.68	1551.71	4263.18	2013.9	3142.11	1641.05	2935.45	1111.7	865.399	1903.11	1993.64	1456.85	53046.7	47669.9	47713.7	7763.01	10967.4	10929.3	36600.4	45373	18868.5
71985	Acad10	4746.57	1476.2	6479.2	201451	19578.9	85485.3	24603.8	1344.54	17762.2	47651.7	187895	199220	3452.41	13514.5	7516.75	4333.4	5599.59	17528.2	6447.43	2445.91	11423.5	39778.9	26077.9	42643.6	36742.6	253263	60777.5	54158.6	31286.1	27196.9	17583.8	26413.2	20119.2	1710.78	3823.4	5904.38
102632	Acad11	6532.55	4911.52	20876	119766	9868.6	113058	4110.55	NA	20335.5	243366	289797	433333	63332.8	265446	182120	22377.8	12056.5	NA	4440.79	2324.39	9667.31	31466.5	48127.1	30748.6	28188.8	26928.2	13365.2	4503.28	8415.9	5892.43	11248.2	2615.24	6582.79	93206.3	122888	64776.3
338350	Acad12	16420.5	5846	11715.9	88867.7	47144.4	113563	43260.6	2420.18	21426	81930.8	68006.8	130841	3593.71	18373.5	11273.5	6025.16	9144.15	31550.5	11605.4	3722.09	21889.4	115664	57710.5	102273	150856	57825.6	89285.8	75806.8	55410.9	49520.3	115051	42050.8	35564.2	472.963	4029.95	6912.88
66948	Acad8	79970.9	58737.8	352210	624737	772744	720572	70398.5	62445.8	80190.4	596375	738735	643757	185000	387314	457299	171051	264707	465402	66324.8	247990	219192	545246	343577	327613	574878	397932	896611	327548	316953	256697	1.25764e+06	419284	483485	182937	310991	134547
229211	Acad9	58040.3	60091	174325	947596	840205	983590	335469	31186.3	1.09527e+06	596032	641468	483525	378052	1.01324e+06	949232	168024	330059	747954	171582	254456	255832	759144	602737	694840	468151	599297	989303	443479	365302	272675	394361	1.00384e+06	875804	379043	375717	437434
11363	Acadl	542154	522535	1.2931e+06	6.93478e+06	9.59251e+06	8.14496e+06	1.71041e+06	1.2866e+06	4.18287e+06	6.57789e+06	7.64766e+06	5.56768e+06	2.61826e+06	5.40994e+06	5.47846e+06	2.34609e+06	3.95288e+06	6.71697e+06	2.05661e+06	2.07335e+06	2.96559e+06	4.37812e+06	4.58489e+06	1.15093e+07	6.57435e+06	5.16198e+06	8.38896e+06	3.41423e+06	3.08755e+06	2.89977e+06	7.09235e+06	5.8036e+06	6.87258e+06	838163	994805	855212
11364	Acadm	476301	483017	1.01019e+06	3.51223e+06	4.66051e+06	5.65608e+06	675998	308658	856624	3.14876e+06	2.82032e+06	2.6037e+06	1.0206e+06	1.97081e+06	2.00176e+06	935672	1.74967e+06	2.6799e+06	971212	982815	1.48974e+06	1.69207e+06	1.49672e+06	2.14947e+06	2.43743e+06	1.43686e+06	2.48572e+06	966983	809748	823997	2.6744e+06	2.41348e+06	2.60566e+06	928503	988063	1.12608e+06
11409	Acads	1.1262e+06	1.32667e+06	2.85994e+06	8.43407e+06	1.0138e+07	9.23855e+06	686303	233316	363809	3.40548e+06	4.61226e+06	3.90324e+06	1.61143e+06	1.82077e+06	1.68489e+06	1.40444e+06	2.12416e+06	3.61442e+06	1.2464e+06	869705	2.00382e+06	2.60089e+06	2.05022e+06	3.1803e+06	4.09155e+06	2.24984e+06	4.38398e+06	1.02569e+06	1.23843e+06	1.0484e+06	3.15113e+06	4.07187e+06	3.96278e+06	711576	717885	735259
66885	Acadsb	363676	128380	233638	537310	183698	418883	153845	85373.8	101048	1.01159e+06	1.14809e+06	881307	150696	463569	544492	99281	203727	334117	35415.9	116524	214439	650714	443089	390257	349090	568134	563008	77496.5	78261.7	69986.1	686378	960717	636326	305733	355107	312952
11370	Acadvl	211233	220231	378787	3.47764e+06	4.47571e+06	5.96233e+06	375746	314293	339615	2.23166e+06	4.3702e+06	2.84824e+06	795257	1.14322e+06	1.06156e+06	647233	680548	2.09379e+06	407604	528272	998108	1.54179e+06	1.77885e+06	2.16217e+06	1.37319e+06	1.01383e+06	3.04466e+06	1.09898e+06	1.10156e+06	932760	2.78167e+06	1.66445e+06	2.36547e+06	690148	648733	532892
216859	Acap1	NA	NA	NA	16548.2	17448.2	40345.6	226002	78748.6	240648	6588.17	NA	3382.71	31863.4	111853	34066.4	54741.9	49379.3	56742	68230.4	54364.8	34120.7	42736.5	102020	125413	32134.6	20640.5	108838	8033.74	6249.51	6446.13	2600.88	11292	8389.52	NA	NA	NA
78618	Acap2	56441.8	40003.7	102923	1.98335e+06	297353	2.32826e+06	404522	78576.7	125267	548157	132602	300809	280759	997899	736133	90188.3	41274.7	425354	101079	131872	93606.9	317108	323538	208865	543359	247549	1.00705e+06	280646	438579	324279	423598	882811	1.08196e+06	220317	152479	224138
140500	Acap3	7020.2	NA	848.452	20077.9	6822.49	10988.1	591.878	3096.85	3083.14	NA	NA	37.5232	NA	9486.51	9848.46	NA	NA	NA	NA	127.089	NA	2250.36	7809.39	NA	NA	107.91	NA	8122.7	10371.2	7972.28	22699	36682.5	11010	9608.92	6727.79	4444.32
110446	Acat1	755607	588789	1.61283e+06	6.38078e+06	7.65986e+06	8.98764e+06	886465	546314	629014	3.50801e+06	5.34706e+06	6.18283e+06	3.32962e+06	4.93288e+06	4.4413e+06	2.53583e+06	2.0162e+06	3.12274e+06	1.59082e+06	1.69294e+06	2.10582e+06	4.63479e+06	3.91837e+06	4.8427e+06	4.5945e+06	3.62813e+06	4.81066e+06	2.37042e+06	2.19896e+06	2.18094e+06	1.90352e+06	2.69285e+06	2.5085e+06	2.02884e+06	2.08129e+06	1.89986e+06
110460	Acat2	25596.3	21424.4	63515.6	466625	510672	410361	46521.6	85632	52394	73650.2	19746.5	55046.2	138994	161576	85373.5	426156	26844.3	94883.2	166389	111923	68334.1	78734	137910	77073.8	98711.3	94400.9	185579	77117.2	44764.2	62987.7	947674	818870	943257	700382	686584	611639
224530	Acat3	22351.7	15728.8	44240.3	308006	510672	321352	41595.5	544121	37936.2	64674.2	16636.4	70670.4	116943	124188	79834.9	452529	18711.4	73653.5	156744	64233.2	49479.3	54183	90914.1	66490.7	68242.7	64880.2	138489	44720.8	33032.5	49400.9	755156	585545	664880	484302	442372	405010
170760	Acbd3	185835	133185	382364	713745	577485	912951	68069.7	48791.4	80148.7	409058	399220	278423	107053	284552	263487	141292	82313.7	111231	135908	64290.2	72147.9	215262	181406	318669	230871	208341	370072	1.45531e+06	395335	342901	1.31717e+06	557731	748226	267592	197210	163523
74159	Acbd5	55138.3	60136.1	105641	359150	343746	295005	15385.6	2369.1	2125.21	224004	391294	381444	10392.1	127923	90746.5	22847.4	18693.3	371955	9643.3	14029.8	30716.3	51488.6	32489.1	55541.4	603380	238185	797589	23294.1	28785.6	14699.8	90035.6	114310	102589	74843.5	72179.4	158281
72482	Acbd6	5678.56	14579.5	53921.6	154939	17747.4	57057	2148.03	NA	420.511	10206.7	NA	17534.4	2684.89	21794.2	37063.2	3887.78	2394.51	15640.2	10064.5	7168.12	10283.4	29852.4	52334	228904	12576.5	5797.56	23030.4	NA	15975.6	15960.3	NA	5239.9	2450.07	39508.5	71329.3	37534.7
329470	Accs	15442.7	28957	94800.7	15909.9	21730.4	4458.97	794.604	NA	4108.8	4113.62	843.189	18392.5	8633.94	16254.6	52265.1	3791.92	13332.5	88542.6	395.735	NA	2120.57	5123.4	2127.91	NA	NA	618.813	NA	3758.41	3308.42	2625.35	NA	NA	NA	NA	NA	NA
497652	Acd	2566.59	3739.92	8545.34	22229.6	NA	5911.99	NA	NA	NA	11315.2	NA	NA	NA	3505.61	4134.62	3454.05	2593.86	NA	116280	3253.03	6148.63	2402.29	38503.2	23038.6	3809.42	26866.5	4140.48	800.14	90681.8	97750.3	NA	NA	NA	NA	2119.32	417.232
11421	Ace	NA	NA	NA	214604	144527	316347	142526	44308.2	58704.4	5141	2231.18	5238.75	18039.7	10286.2	2983.96	67809.1	911.731	1007.97	69297	23844.5	3159.13	1517.12	986.791	523.794	3150.01	1761.26	2676.72	NA	NA	NA	NA	NA	NA	NA	NA	NA
70008	Ace2	NA	NA	NA	NA	NA	NA	NA	NA	NA	NA	35542.2	155.894	NA	NA	NA	NA	NA	NA	NA	NA	NA	5541.38	320.88	9979.45	NA	NA	NA	NA	NA	NA	NA	NA	NA	NA	NA	NA
217246	Ace3	7048.37	2146.12	NA	8602.02	NA	7455.69	NA	NA	NA	NA	NA	NA	NA	NA	NA	NA	NA	NA	NA	NA	NA	NA	NA	NA	NA	NA	NA	NA	NA	NA	NA	NA	NA	NA	NA	NA
66190	Acer3	NA	NA	NA	NA	NA	NA	NA	1145.85	NA	NA	9408.23	NA	NA	NA	NA	NA	NA	NA	NA	NA	NA	NA	NA	NA	NA	NA	NA	NA	NA	NA	NA	NA	NA	NA	NA	NA
11423	Ache	NA	NA	NA	NA	NA	NA	NA	NA	NA	NA	NA	NA	NA	NA	NA	NA	NA	2524.81	NA	NA	NA	NA	NA	NA	55112.8	16852.2	1095.74	NA	NA	NA	NA	NA	NA	NA	NA	NA
56215	Acin1	588301	415643	1.71374e+06	588962	754541	658008	256855	170408	237745	453563	493294	1.50062e+06	347317	820036	813322	460018	1.34897e+06	1.0661e+06	491838	757681	551346	850478	674351	827719	523619	353636	2.50266e+06	410501	351725	314369	962194	514362	657021	452783	442990	380979
104112	Acly	738340	349487	961057	2.38455e+06	1.46636e+06	2.0892e+06	805417	297039	452310	2.47095e+06	898632	1.03701e+06	336887	1.43739e+06	1.29699e+06	659725	529977	817979	645225	848120	468557	1.09997e+06	787637	776403	1.1882e+06	601780	1.80585e+06	8.53723e+06	7.33896e+06	7.20885e+06	2.10065e+06	1.89378e+06	1.95798e+06	1.143e+06	1.18359e+06	1.07394e+06
266645	Acmsd	NA	NA	NA	NA	NA	NA	NA	NA	NA	NA	NA	NA	22665.6	NA	41081.9	NA	NA	NA	NA	NA	NA	NA	NA	NA	NA	NA	NA	NA	NA	NA	NA	NA	NA	NA	NA	NA
230161	Acnat1	NA	NA	NA	NA	NA	NA	NA	NA	NA	8925.92	NA	7605.79	NA	NA	NA	NA	NA	NA	NA	NA	NA	NA	NA	NA	NA	NA	NA	NA	NA	NA	NA	NA	NA	NA	NA	NA
11428	Aco1	246105	186636	524109	1.74457e+06	912425	1.21435e+06	132752	16112.7	74847.1	1.70509e+06	640224	776907	218080	725967	553411	338643	324357	463234	367285	205077	431460	839936	646210	577331	610435	688926	970930	651601	560605	830697	793177	909367	809749	285602	234005	291598
11429	Aco2	1.22484e+06	1.20298e+06	2.57248e+06	9.19797e+06	1.17176e+07	9.83309e+06	2.20018e+06	880525	1.50723e+06	7.10856e+06	7.57444e+06	5.69576e+06	2.88899e+06	6.04439e+06	5.61837e+06	2.32327e+06	3.08565e+06	6.08462e+06	2.04559e+06	2.13356e+06	3.2357e+06	6.65947e+06	6.46542e+06	7.99128e+06	8.39476e+06	5.95224e+06	9.61467e+06	4.2716e+06	3.69514e+06	3.38031e+06	6.02762e+06	6.15496e+06	6.57228e+06	3.99755e+06	3.98107e+06	3.84516e+06
16365	Acod1	NA	NA	NA	NA	NA	NA	27594.1	30057	43552	NA	NA	NA	NA	2444.13	1335.62	543.325	NA	NA	11342.4	16128.6	9716.47	NA	NA	NA	NA	1659.08	NA	3.17169e+06	3.22309e+06	2.82386e+06	69023.9	144058	91256.5	NA	NA	NA
26897	Acot1	19260.9	15402.9	35838.3	1.48887e+06	1.48727e+06	1.93714e+06	87713.2	46633.3	62564.1	457047	289275	303775	46959.9	117693	79085	60301.5	415491	425854	96384.6	103435	384227	233126	182015	212284	181458	117397	301023	181961	151982	158464	299233	167958	121397	235162	228448	221840
329910	Acot11	NA	NA	NA	26416.8	13090.7	29287	5241.76	NA	3026.95	3593.34	458.334	1289.38	1233.39	10264.8	12085.9	13115.1	4604.9	NA	17048.9	25284.9	4768.64	3245.37	9449.04	10934.1	22165.4	19804.3	19646.8	853.936	1213.77	1289.73	116770	71954.1	104532	1021.34	1436.73	NA
74156	Acot12	NA	NA	NA	NA	NA	NA	NA	NA	NA	NA	11162	20419.5	797.159	NA	13846.6	3896.76	NA	2178.86	330.195	NA	NA	NA	NA	NA	NA	NA	NA	NA	NA	NA	NA	NA	NA	NA	NA	NA
66834	Acot13	300865	172648	457660	3.72866e+06	1.52692e+06	2.16647e+06	190435	NA	79699.6	1.52774e+06	489681	1.04435e+06	206975	482305	383409	221655	277628	489619	125285	113524	374448	864871	605693	517569	919117	723866	1.20648e+06	458257	470822	436917	2.35421e+06	4.34484e+06	3.72495e+06	1.452e+06	1.35805e+06	997889
171210	Acot2	206293	102042	49046.7	1.89912e+06	1.48355e+06	1.91259e+06	86009.7	37829.4	179648	518963	416778	490978	98796.7	140516	101182	257030	499954	486660	105668	109321	440388	783530	250543	665120	292970	167238	1.2028e+06	268673	222685	230913	312828	191401	168467	390965	343059	343962
171282	Acot4	5582.34	4024.5	5887.7	259538	271820	281976	19821.4	8615.71	6658.56	123966	101097	117970	14831.4	33590.9	26361.6	15200.8	54055.9	80629.6	15357.1	17874.8	55258	41311	32688.4	40059.5	25608.5	25011	73135.6	26701.2	20766.1	20873.9	79832.5	53703.5	46764.4	40468.2	44363.7	46615.5
217700	Acot6	5582.34	4024.5	5887.7	251132	266047	262001	19821.4	8615.71	6658.56	102153	80029	58834.4	12396.6	33590.9	25574.5	15200.8	54055.9	80629.6	15357.1	17874.8	55258	41311	32688.4	40059.5	25608.5	25011	73135.6	26701.2	20766.1	20873.9	79832.5	53703.5	46764.4	45142.6	53982.4	46914
70025	Acot7	35348.9	26979.1	29886.7	776455	738131	667332	733621	460111	380159	26421.3	59774.2	76514.2	713511	801995	384951	449043	460492	1.34589e+06	422348	699695	278154	328149	693523	621537	451494	468328	1.26735e+06	68367.6	71483.8	85314.6	858489	1.58558e+06	1.21558e+06	976893	838812	898659
170789	Acot8	22585.2	11542.5	40833.7	233632	329092	230935	144739	41036.9	76242.6	440089	224978	305298	36164.9	100726	121723	99128.5	72509.1	192678	119385	65559.5	39343.4	363463	242946	294328	301694	246768	264272	92560.3	96078.2	88856.7	311110	426072	128250	75511	95889.9	113985
56360	Acot9	75916.1	51360.8	123756	1.65436e+06	2.61559e+06	2.05189e+06	286563	350863	321244	2.3637e+06	1.33123e+06	1.92616e+06	222573	885991	736210	537797	1.56831e+06	2.27961e+06	524518	710449	531512	1.22298e+06	1.52869e+06	3.29218e+06	1.16474e+06	1.17077e+06	1.51365e+06	662659	525114	471872	1.60649e+06	1.4653e+06	1.76288e+06	413199	460136	325500
11430	Acox1	45647.1	16289.8	27290.5	2.46405e+06	1.6815e+06	2.35697e+06	39359.6	85695.2	66389.3	1.62577e+06	5.69994e+06	6.26877e+06	1.20339e+06	2.66252e+06	1.71e+06	512016	51531.1	55919.6	177811	24787.5	28247.4	165998	194800	336976	522538	322553	159464	87485.8	35966.2	31961.6	74583.7	101807	95200.9	3103.32	19728.2	3029.38
93732	Acox2	NA	NA	NA	NA	NA	NA	NA	NA	NA	590958	551687	1.8386e+06	96773	320859	1.23936e+06	20388.3	287.341	1.20491e+06	33305.1	NA	NA	NA	NA	NA	NA	NA	NA	NA	NA	NA	NA	NA	NA	NA	NA	NA
80911	Acox3	142084	205087	415974	2.53837e+06	2.38364e+06	4.24988e+06	239665	51629	149471	816186	180631	283608	99518.7	188273	161498	142511	234708	501262	126808	219876	183892	330073	687782	392626	548262	458785	583992	120691	83413.1	85516.4	871804	1.26344e+06	1.39529e+06	79932.2	106186	45888.8
74121	Acoxl	NA	NA	NA	NA	NA	NA	NA	NA	NA	NA	NA	NA	NA	NA	NA	NA	NA	NA	NA	NA	NA	NA	NA	NA	NA	NA	NA	NA	NA	NA	NA	NA	NA	NA	NA	299.41
11431	Acp1	57494.8	141481	395673	1.32073e+06	1.09212e+06	1.16191e+06	349114	215807	217972	993252	401652	537847	727314	990938	990717	235127	571060	746481	444501	532719	538664	638982	453675	737111	1.15583e+06	315151	1.03551e+06	677736	589251	650467	2.33028e+06	2.15537e+06	2.14688e+06	1.25264e+06	1.29352e+06	1.42013e+06
11432	Acp2	70349.6	85942.9	221577	692187	486259	930532	15479.8	350.929	4387.19	3.23318e+06	1.21018e+06	1.31513e+06	75834.4	275417	257018	36833.7	927995	1.73902e+06	66084.6	103923	969536	604787	304111	426241	503449	380511	1.08955e+06	52372.6	29564	46774.3	954597	1.21352e+06	1.13144e+06	114563	157107	154654
11433	Acp5	NA	NA	NA	2.18762e+06	4.29635e+06	1.58104e+06	58318.3	10080.4	52363.7	1.63244e+06	1.96908e+06	1.52928e+06	343306	2.88608e+06	2.47545e+06	381909	1.2235e+06	2.82204e+06	642982	305571	830766	305882	475311	318165	1.44156e+06	83265.7	2.85876e+06	32315.2	56454.6	70266.5	206157	382770	370086	NA	NA	NA
66659	Acp6	32684.6	58694.8	124955	376984	398028	361826	43753.9	45252.9	45716.2	297161	295634	183679	98651.9	96394.6	166840	51301	118819	167256	72178.8	44705.4	117457	258080	190351	234802	2.48845e+07	2.85766e+07	210145	178178	110038	117641	226047	170542	195467	186404	185759	112402
56318	Acpp	NA	NA	NA	NA	NA	NA	5086.26	NA	450.83	NA	NA	NA	NA	NA	NA	2746.1	471.28	NA	NA	NA	NA	7228.97	16203.1	11835	10340.2	6713.36	NA	NA	NA	NA	NA	NA	104.079	NA	NA	NA
54137	Acrbp	22422.1	NA	43135.8	95159.7	48297.7	70684.3	27389.4	20175.6	30450.2	44158.6	11863.5	33109.3	17443.2	117539	116928	28903.8	60306.9	86104.9	45992.6	74797.1	NA	100484	92482.1	130245	31706.9	27014.8	102699	43216.3	69577.1	38728.5	108617	120160	98806.8	NA	27582.8	28972.3
94180	Acsbg1	NA	NA	NA	NA	NA	NA	NA	NA	1551.29	NA	NA	NA	NA	NA	NA	NA	NA	NA	NA	NA	NA	8272.83	1147.51	NA	NA	264.205	NA	NA	NA	NA	NA	NA	NA	NA	NA	NA
328845	Acsbg2	10223.6	13721.2	NA	NA	NA	NA	NA	NA	NA	NA	NA	NA	NA	NA	NA	NA	NA	NA	NA	NA	NA	NA	NA	NA	292.676	NA	NA	NA	NA	NA	NA	NA	NA	NA	NA	NA
264895	Acsf2	299322	145681	178962	936101	1.20147e+06	1.66134e+06	86517.7	120733	119790	2.58919e+06	3.81822e+06	3.45455e+06	1.27767e+06	3.11146e+06	2.8422e+06	553057	1.94926e+06	2.27258e+06	441700	288486	1.86965e+06	1.92237e+06	1.49383e+06	1.09287e+06	2.27829e+06	1.09002e+06	2.04227e+06	478673	644682	490988	119933	243508	127664	3819.91	7482.56	1122.09
257633	Acsf3	5439.21	1839.34	5061.91	370509	1.02552e+06	490518	4230.88	757.597	1229.32	41067	46999.7	63057.5	2499.02	88390.8	61841.5	6793.83	129135	83490	13754.5	10077	10597.1	20411.9	42524.4	54843.5	70193.5	31591.3	46645.5	182282	44805.7	38617.4	15755.7	41826.7	22593.4	22766.1	22917.4	36067.8
14081	Acsl1	145608	132736	208949	1.94254e+06	1.9668e+06	2.15811e+06	831789	281527	571984	2.22141e+06	4.11375e+06	4.5725e+06	1.01937e+06	3.06379e+06	2.42797e+06	805081	124125	225851	767501	225675	118373	439830	390721	964202	238724	271759	476408	163911	155829	165728	565276	504464	524765	267803	265372	275752
74205	Acsl3	410.325	10471.2	5229.82	39605.6	26761.5	54811.6	5253.49	445435	NA	49767.7	16778.1	31994.1	19152.4	20398.7	23670.2	6185.8	14744.1	20141.3	15611.6	296401	9623.01	51552.8	41318.4	43140.8	109484	464057	82517.8	29546	NA	NA	239577	369611	441827	266667	191224	207159
50790	Acsl4	13599.5	31765.5	40314.8	1.52713e+06	521711	1.50914e+06	235745	507242	188855	2.09377e+06	212585	1.17596e+06	127688	198874	147373	103537	167703	2.75251e+06	81267	310049	29137.5	205166	262400	126692	223514	178545	275782	505960	384281	364130	1.45476e+06	1.67278e+06	2.19358e+06	557667	581976	531839
433256	Acsl5	55305.7	85159.8	112551	689600	626772	867871	308841	80506.4	183476	1.38173e+06	1.9202e+06	1.59642e+06	269495	756654	750131	287958	254424	315171	168142	181216	102400	693965	567946	1.1998e+06	263600	330321	1.00628e+06	161874	172480	132061	288924	348324	790083	341248	337651	317175
216739	Acsl6	NA	NA	NA	120772	49157.3	110751	10154.1	9013.48	NA	64675.4	120628	141068	93179.8	164206	46320.7	30547.4	NA	NA	18482.4	NA	6136.55	26131.6	NA	NA	17494.3	16070	NA	25116.7	3010.54	25786	11046.4	26919.9	80153.5	19831.9	11435.6	NA
117147	Acsm1	NA	NA	NA	6368.52	NA	1814.16	NA	NA	NA	358549	1.1462e+06	1.59907e+06	242954	269070	217583	304033	8674.78	7054.05	45384.7	2362.99	5801.49	NA	NA	NA	NA	NA	NA	NA	NA	NA	NA	NA	NA	NA	NA	NA
20216	Acsm3	NA	NA	NA	NA	NA	NA	NA	NA	NA	414144	343748	143697	10448.8	7538.86	3183.94	16303.8	NA	109.392	NA	NA	NA	NA	NA	NA	282831	44354.3	104603	NA	NA	NA	NA	NA	NA	NA	NA	NA
272428	Acsm5	NA	NA	NA	NA	NA	NA	NA	NA	NA	10109.2	95862.5	112972	13357.2	3450.13	4455.21	16630.5	8721.2	11844.8	1108.77	NA	1829.64	NA	NA	NA	NA	NA	NA	NA	NA	NA	NA	NA	NA	NA	NA	NA
68738	Acss1	60844.2	345744	157725	1.72258e+06	1.53909e+06	1.86916e+06	90407.4	39685	112361	461.984	NA	616.686	67485.4	29692.1	17350.8	330220	519090	320777	348349	148826	405651	471722	375449	662139	563494	1.81256e+06	1.1553e+06	128883	138701	115024	157678	262500	96672.4	NA	NA	NA
60525	Acss2	2795.12	4744.6	6162.96	27101.5	2570.54	15297.6	11296.7	930.28	6701.4	88929.1	84139	56712.3	58613.1	113673	33846.1	171007	22216.9	6255.49	12684.9	12535.5	10014.1	45366	16826.5	12469.9	114279	63876.6	54355.8	17444.4	33353.5	24645.8	8016.93	115265	132127	29841.4	36552.5	45385.7
380660	Acss3	NA	NA	NA	NA	NA	NA	NA	NA	NA	38485.6	1411.95	3762.11	NA	NA	NA	NA	NA	NA	NA	NA	NA	NA	NA	NA	NA	NA	NA	NA	NA	NA	NA	NA	NA	NA	NA	NA
11459	Acta1	1.78539e+07	1.49475e+07	4.40165e+07	1.70218e+08	2.07225e+08	1.73053e+08	7.45737e+07	5.81549e+07	7.96012e+07	9.66603e+07	4.76649e+07	4.48084e+07	3.91989e+07	9.57168e+07	8.94452e+07	6.19034e+07	6.70916e+07	1.21167e+08	6.20546e+07	7.22389e+07	6.36914e+07	1.15773e+08	9.88717e+07	1.19774e+08	8.78097e+07	5.21478e+07	1.17297e+08	5.56501e+07	6.11108e+07	5.6711e+07	1.04347e+08	1.27029e+08	1.43456e+08	2.31806e+07	2.39874e+07	2.23725e+07
11475	Acta2	1.5607e+07	1.25433e+07	3.22096e+07	1.3232e+08	1.61908e+08	1.20749e+08	6.27764e+07	4.5136e+07	5.83426e+07	7.37778e+07	3.94488e+07	3.43615e+07	3.14634e+07	6.86931e+07	6.58673e+07	4.62814e+07	5.23498e+07	9.19539e+07	4.67312e+07	5.66239e+07	4.81097e+07	1.06923e+08	8.62613e+07	9.85747e+07	7.497e+07	4.64173e+07	9.20746e+07	4.43881e+07	4.72406e+07	4.40806e+07	9.71873e+07	7.9536e+07	1.08019e+08	1.67733e+07	1.76638e+07	1.57387e+07
11461	Actb	4.29066e+07	3.92259e+07	9.52148e+07	3.97251e+08	5.60813e+08	4.3798e+08	2.01091e+08	1.48058e+08	1.64136e+08	2.44942e+08	1.32431e+08	1.22444e+08	1.0809e+08	2.32357e+08	2.08292e+08	1.35199e+08	1.39207e+08	2.54407e+08	1.37922e+08	1.52087e+08	1.25565e+08	2.97752e+08	2.56576e+08	2.50819e+08	2.1183e+08	1.27725e+08	2.81035e+08	1.47117e+08	1.34366e+08	1.22145e+08	2.1873e+08	2.7694e+08	3.10254e+08	5.99161e+07	5.80254e+07	5.28553e+07
238880	Actbl2	7.19906e+06	6.57427e+06	1.31116e+07	6.34767e+07	6.7255e+07	5.24118e+07	3.44842e+07	2.1357e+07	2.79041e+07	3.70266e+07	2.09857e+07	1.81043e+07	1.34235e+07	3.02142e+07	2.84513e+07	1.88389e+07	6.0195e+07	5.64438e+07	2.05091e+07	5.1341e+07	3.05301e+07	4.48453e+07	3.9547e+07	3.66568e+07	7.73827e+07	1.92232e+07	8.23073e+07	1.89036e+07	2.09254e+07	1.93758e+07	1.17438e+08	9.54562e+07	8.66902e+07	1.99638e+07	2.17694e+07	1.97969e+07
11465	Actg1	4.27056e+07	3.88553e+07	9.10604e+07	3.81525e+08	5.53643e+08	4.17245e+08	1.99192e+08	1.42282e+08	1.6022e+08	2.38244e+08	1.32101e+08	1.15226e+08	1.02424e+08	2.23527e+08	2.0195e+08	1.35195e+08	1.35765e+08	2.48848e+08	1.35932e+08	1.4878e+08	1.24497e+08	2.95316e+08	2.49806e+08	2.43259e+08	2.05954e+08	1.27501e+08	2.726e+08	1.44555e+08	1.28651e+08	1.16785e+08	2.12157e+08	2.68324e+08	3.00573e+08	5.80818e+07	5.57043e+07	5.15134e+07
11468	Actg2	1.55136e+07	1.2536e+07	3.21931e+07	1.32002e+08	1.61626e+08	1.20593e+08	6.25384e+07	4.50508e+07	5.82925e+07	7.33332e+07	3.94488e+07	3.43615e+07	3.14634e+07	6.86931e+07	6.58664e+07	4.62646e+07	5.2326e+07	9.19038e+07	4.67249e+07	5.66212e+07	4.81088e+07	1.0654e+08	8.58882e+07	9.80829e+07	7.46035e+07	4.60446e+07	9.18154e+07	4.43881e+07	4.72406e+07	4.40806e+07	9.71873e+07	7.9536e+07	1.08019e+08	1.67703e+07	1.76631e+07	1.57387e+07
67722	Actl11	NA	NA	NA	NA	NA	NA	NA	NA	NA	NA	NA	NA	NA	NA	NA	NA	NA	NA	NA	NA	NA	NA	NA	NA	NA	NA	75.9925	NA	NA	NA	NA	NA	NA	NA	NA	NA
56456	Actl6a	752655	616725	1.65752e+06	1.14603e+06	892106	1.10547e+06	456443	123182	403145	835202	504867	412246	286925	691847	885546	522826	574875	679592	447818	656404	624942	866599	928462	617604	819635	437811	746231	665421	728982	543352	1.00762e+06	754877	826490	663416	696217	870663
11471	Actl7b	NA	NA	NA	NA	NA	NA	NA	NA	NA	NA	NA	NA	NA	NA	NA	NA	NA	NA	NA	NA	NA	NA	5974.87	NA	NA	NA	NA	NA	NA	NA	NA	NA	NA	NA	NA	NA
109711	Actn1	400547	331723	462331	1.30665e+07	1.37515e+07	1.30212e+07	7.10621e+06	4.0445e+06	5.7225e+06	1.59017e+07	4.94059e+06	6.74616e+06	2.30383e+06	5.16395e+06	4.44689e+06	1.96146e+06	8.72509e+06	1.86999e+07	1.96176e+06	1.94717e+06	7.44069e+06	1.76352e+06	2.04649e+06	1.89708e+06	2.49377e+06	1.13266e+06	2.78882e+06	433337	368782	328974	4.86224e+06	5.28085e+06	6.11301e+06	3.26802e+06	3.09493e+06	3.01905e+06
11472	Actn2	79088.9	159605	94260.6	1.33063e+06	2.6028e+06	1.30749e+06	863726	500902	835144	1.48252e+06	759736	1.13672e+06	494586	1.20615e+06	993957	238180	860004	2.17803e+06	251441	306833	734787	385519	430919	309055	832442	324908	494234	139898	138818	123953	799340	751081	982787	421152	416815	438472
60595	Actn4	437361	342956	437068	8.51028e+06	9.34805e+06	8.25729e+06	3.80329e+06	2.11055e+06	3.25387e+06	6.24466e+06	3.4537e+06	3.51701e+06	4.22731e+06	1.11684e+07	9.82216e+06	1.89607e+06	2.40535e+06	5.932e+06	1.86035e+06	1.91517e+06	2.06834e+06	2.92548e+06	2.86094e+06	2.6975e+06	3.69859e+06	1.71627e+06	3.7747e+06	1.98257e+06	1.68142e+06	1.49982e+06	7.00081e+06	7.40272e+06	8.3532e+06	3.15111e+06	2.94658e+06	2.8712e+06
56444	Actr10	76791.9	16160.6	31201.3	501123	217783	346646	177846	144503	197863	205446	19972.2	102805	144868	314194	181968	36157.9	108023	109551	34164.7	50138.5	51339	74216.9	78974.6	44681.1	228501	147025	177113	194199	294654	454637	726418	609020	675990	315317	188135	242974
54130	Actr1a	195379	120862	235614	3.13593e+06	2.49462e+06	2.58623e+06	744406	257589	392451	1.23105e+06	451058	894766	988738	1.71318e+06	1.47163e+06	327954	444300	581939	367865	488381	387573	970429	998155	1.00566e+06	774580	480124	2.0857e+06	1.28877e+06	702162	645994	2.93125e+06	2.16661e+06	2.5882e+06	775685	675412	648538
226977	Actr1b	121463	82135.2	161913	2.0462e+06	1.33093e+06	1.28546e+06	439805	141661	202303	717618	305151	441423	235786	948391	865600	145492	247300	162515	193208	201281	252345	671996	650480	553808	526541	288052	841110	647435	484484	470732	1.5843e+06	1.23404e+06	1.32448e+06	538391	426238	388165
66713	Actr2	1.78593e+06	1.64326e+06	3.90365e+06	2.32735e+07	2.13597e+07	2.31749e+07	1.13353e+07	7.9384e+06	1.39461e+07	1.69574e+07	7.32754e+06	9.76206e+06	5.0023e+06	1.46855e+07	1.27564e+07	8.42926e+06	8.07632e+06	1.51308e+07	8.16446e+06	1.16192e+07	7.11107e+06	1.90311e+07	1.66756e+07	1.77728e+07	1.39826e+07	6.92971e+06	2.23377e+07	1.38452e+07	1.21534e+07	1.25455e+07	2.01383e+07	2.8321e+07	2.78878e+07	3.72137e+06	4.00338e+06	4.05249e+06
74117	Actr3	1.94792e+06	1.71829e+06	3.94526e+06	2.44777e+07	1.88121e+07	1.86422e+07	1.06872e+07	6.58528e+06	8.54029e+06	1.56487e+07	9.26793e+06	8.50817e+06	5.54954e+06	1.29992e+07	1.22102e+07	7.05162e+06	7.36867e+06	1.75418e+07	6.81344e+06	9.36516e+06	7.18489e+06	1.79217e+07	1.36942e+07	1.4657e+07	1.20788e+07	6.52802e+06	1.95213e+07	1.21025e+07	1.07732e+07	9.29881e+06	1.8376e+07	2.09996e+07	2.30591e+07	5.2319e+06	4.51942e+06	4.10127e+06
109275	Actr5	22549	19321.7	86292.7	6799.11	12060	11679.4	3236.9	757.395	11835.7	2818.19	34703.1	4288.89	6052.7	7744.92	16846.1	8703.79	8581.42	4082.68	5119.4	9523.59	9130.58	27246.5	21874	5536.09	11647.9	6725.14	23181.1	23938.1	17874.8	26771.2	8801.45	13352.9	15997.4	36263.9	41435.4	37566.7
67019	Actr6	7391.86	6360.39	13503.5	42249.5	12219	48490.4	NA	NA	548.872	NA	NA	NA	2569.35	28023.8	23649.9	1772.12	1286.36	31894.7	890.624	3704.53	4301.54	NA	NA	4099.05	13004.9	1192.43	6171.67	3032.37	7470.41	4598.39	NA	3854.8	3466.37	3075.81	10975.5	7770.12
56249	Actr8	6558.32	15884.6	30317	14829.3	7478.59	8133.93	4184.43	NA	2196.89	12067.8	3611.87	5333.01	4826.45	NA	NA	2277.68	3198.16	6241.03	8614.9	8949.32	7691.2	11929	9293.04	5290.17	3481.14	5628.21	4290.12	2046.56	2428.29	NA	17116.3	4047.17	31324.8	3883.26	46046.3	3660.12
76652	Actrt3	NA	NA	NA	NA	NA	NA	NA	NA	NA	NA	NA	NA	NA	NA	NA	NA	NA	NA	NA	NA	NA	NA	NA	NA	4322.49	NA	43703.1	NA	NA	NA	NA	NA	NA	NA	NA	NA
11477	Acvr1	NA	NA	NA	NA	NA	NA	NA	NA	NA	612.268	NA	188.16	NA	NA	NA	NA	NA	NA	NA	NA	NA	NA	NA	NA	NA	NA	NA	NA	NA	NA	NA	NA	NA	955.05	NA	NA
11479	Acvr1b	1210.7	436.295	8299.9	89495.4	NA	5052.54	NA	NA	NA	NA	NA	NA	NA	NA	NA	NA	NA	NA	NA	NA	NA	NA	NA	NA	NA	NA	NA	NA	NA	NA	1031.84	2059.04	2141.15	NA	NA	NA
11482	Acvrl1	NA	NA	NA	23528.5	3863.89	42681	1643.43	4330.41	8474.56	39997.2	8685.21	28821.6	NA	NA	NA	NA	NA	NA	NA	NA	NA	16959	4644.72	4365.23	9788.63	18601	20847.9	NA	NA	NA	NA	NA	1552.58	NA	NA	NA
109652	Acy1	80875.4	84956.6	262452	610858	781875	870536	14536.4	2944.3	15967.7	165753	53038.9	126171	17571.3	43752.3	27992.4	72289.8	13450.8	44805.9	66039	82327.6	17693.2	157013	56889.4	82706.6	77325.6	23224	121740	404709	542461	510735	88942.9	12094	58460.8	861810	620436	712931
71670	Acy3	NA	NA	NA	14800.7	NA	14796.9	593.249	NA	NA	122673	58517.8	72769.5	44496.6	375703	423733	1704.88	NA	NA	2206.89	NA	NA	1884.81	1681.85	252.808	4625.14	1369.09	6950.33	10627	7943.22	2494.48	NA	NA	NA	NA	NA	NA
66204	Acyp1	389671	234026	849925	1.07524e+06	746931	731767	937700	354786	497506	466803	185287	130448	434982	1.33392e+06	1.22968e+06	798632	1.10683e+06	1.33607e+06	783317	949551	948731	1.09824e+06	1.22053e+06	561167	844604	484464	1.09985e+06	953108	543188	516182	671091	1.10469e+06	833851	1.36426e+06	1.46039e+06	1.42498e+06
75572	Acyp2	1000.55	NA	NA	217117	310192	137091	NA	NA	NA	82355.8	40816.1	117183	482573	587958	513301	67362.3	27619.3	33420.7	63415.8	1654.25	242.61	12938.7	49785.3	73489.3	9832.07	21099.8	136144	49797.4	51205.6	62941.4	6028.11	114411	76513.2	NA	NA	NA
11486	Ada	61851.3	65269.8	139954	30688.7	287.053	71426.6	1.14312e+06	789101	1.27172e+06	2.02784e+06	1.69216e+06	1.26036e+06	2.02518e+06	5.3762e+06	5.44587e+06	386735	1.00966e+06	1.4372e+06	387293	526222	968541	833580	846193	867186	752531	554440	1.37622e+06	61567.5	61490.3	52433.7	167236	509295	250995	381312	330855	401765
75894	Adal	6638.22	12775.4	31539.7	NA	NA	NA	NA	NA	NA	NA	NA	NA	NA	NA	NA	NA	NA	NA	NA	NA	NA	NA	NA	NA	NA	NA	NA	NA	1723.25	2346.86	NA	5865.93	NA	NA	NA	NA
11487	Adam10	26179.2	13482	53965	440220	586007	785993	155575	78571.1	254694	871942	751326	1.17614e+06	178444	729889	1.19924e+06	65746.6	41968.7	186358	68547.7	400646	175780	214669	252935	123295	172554	167680	259124	144339	147855	143408	355461	228230	192620	84623.5	151138	172124
11490	Adam15	897.628	198.394	NA	56827.6	2388.49	32973.4	NA	NA	NA	NA	NA	NA	NA	NA	NA	1079.2	NA	NA	1161.25	NA	NA	NA	NA	NA	NA	2660.2	8082.72	28722.6	89706.8	23342.3	45651.2	51195.7	43068.8	NA	6853.04	15137.9
11491	Adam17	6296.8	10462.5	19733.9	103858	174335	173827	16147.5	20351.9	6457.94	218712	194727	145021	13851.4	63780	56272.3	13701.2	20561.6	2.30579e+06	12227.7	22935.2	23620.1	53338.5	52008.7	48463.2	91970.1	53938.9	132274	17259	21743.6	19782.6	108063	118432	170019	55819.3	49994.4	47470.1
13524	Adam18	NA	NA	NA	NA	NA	NA	NA	NA	NA	NA	NA	NA	NA	NA	NA	NA	NA	NA	NA	1139.34	983.022	NA	NA	NA	NA	NA	NA	NA	NA	NA	NA	NA	NA	NA	NA	NA
11492	Adam19	NA	27164.9	17222.4	NA	NA	NA	6457.2	7415.33	2671.69	NA	NA	NA	NA	417.766	451.444	NA	NA	NA	NA	278.565	214.59	2772.47	26276.7	18969	1103.77	1819.2	3462.52	NA	NA	NA	NA	NA	NA	NA	NA	NA
56622	Adam21	NA	NA	NA	NA	NA	NA	NA	NA	NA	NA	NA	NA	NA	NA	NA	NA	NA	NA	NA	NA	NA	NA	NA	NA	NA	NA	NA	NA	NA	NA	NA	NA	NA	1379.38	NA	NA
11496	Adam22	NA	NA	NA	955.982	NA	5238.57	NA	NA	NA	NA	NA	NA	NA	NA	NA	NA	NA	NA	NA	NA	NA	NA	NA	NA	1585.15	597.804	NA	NA	NA	NA	NA	NA	NA	NA	NA	NA
23792	Adam23	NA	NA	NA	NA	NA	NA	NA	NA	NA	64310.7	49370.2	55364	198768	472308	435504	NA	2098.33	NA	NA	NA	NA	NA	NA	NA	NA	NA	NA	NA	NA	NA	NA	NA	NA	NA	NA	NA
11499	Adam5	NA	NA	NA	NA	NA	NA	NA	NA	NA	NA	NA	NA	NA	NA	NA	NA	NA	NA	NA	NA	801.988	NA	NA	NA	1438.1	510.903	NA	NA	NA	NA	NA	NA	NA	NA	NA	NA
11500	Adam7	NA	NA	NA	NA	136394	NA	NA	NA	NA	NA	NA	NA	NA	NA	NA	NA	NA	NA	NA	NA	NA	NA	NA	NA	196.542	NA	NA	NA	NA	NA	NA	NA	NA	NA	NA	NA
11501	Adam8	NA	NA	NA	NA	NA	NA	84150.5	168248	84950.6	NA	NA	NA	554.16	3172.87	2784.46	8833.88	80735.1	149173	14073.8	8014.27	81221.1	36537.1	31172.9	103859	1066.74	15854.9	8660.45	1107.32	NA	NA	16895.4	28244.2	33554.3	NA	NA	1159.56
11502	Adam9	NA	NA	76.8178	49401.1	33632.5	64901.3	1489.29	1582.97	27820.9	40331.7	29728.8	45549.6	58042.7	32582.8	24106.7	575.177	1422.5	NA	NA	3650.18	649.979	21547.5	4907.58	18580.8	36733.3	35683.6	101342	59590.9	47785.7	26352.2	3615.11	35200.2	63021.5	55619.3	16155.6	54306.6
58860	Adamdec1	21261.6	19652.6	NA	NA	NA	NA	NA	NA	NA	NA	NA	NA	NA	NA	NA	NA	NA	NA	NA	NA	NA	184339	672816	434644	154347	160717	13195.3	NA	NA	NA	NA	NA	NA	NA	NA	NA
239337	Adamts12	483.352	88.497	NA	NA	NA	NA	NA	NA	NA	NA	NA	NA	NA	NA	NA	NA	NA	NA	NA	NA	NA	NA	NA	NA	NA	NA	NA	NA	NA	NA	NA	NA	NA	NA	NA	NA
279028	Adamts13	NA	NA	NA	NA	NA	NA	NA	NA	NA	NA	NA	NA	NA	NA	NA	NA	NA	401.626	NA	NA	NA	NA	NA	NA	NA	NA	NA	NA	NA	NA	NA	NA	NA	NA	NA	NA
235130	Adamts15	NA	NA	NA	NA	NA	NA	NA	NA	NA	371.462	NA	2079.73	NA	NA	NA	NA	NA	NA	NA	NA	NA	NA	NA	NA	NA	NA	NA	NA	NA	NA	NA	NA	NA	NA	NA	NA
240322	Adamts19	NA	NA	NA	NA	NA	NA	NA	NA	NA	NA	NA	NA	NA	NA	NA	NA	NA	NA	NA	NA	NA	NA	NA	NA	1162.52	2494.67	7448.79	NA	NA	NA	NA	NA	NA	NA	NA	NA
223838	Adamts20	NA	NA	NA	NA	NA	NA	3765.11	37617.7	242.14	NA	NA	NA	NA	NA	NA	NA	NA	NA	NA	NA	NA	NA	NA	NA	NA	NA	NA	NA	NA	NA	NA	NA	NA	NA	NA	NA
30806	Adamts8	NA	NA	NA	NA	NA	NA	NA	NA	200.286	NA	NA	NA	NA	NA	NA	NA	NA	NA	NA	NA	NA	NA	NA	NA	NA	NA	NA	NA	NA	NA	NA	NA	NA	NA	NA	NA
77739	Adamtsl1	NA	NA	NA	NA	NA	NA	NA	NA	NA	NA	NA	NA	5258.35	1883.44	NA	NA	NA	NA	NA	NA	NA	NA	NA	NA	NA	NA	NA	NA	NA	NA	NA	NA	NA	1590.03	NA	9849.85
269959	Adamtsl3	NA	NA	NA	NA	NA	NA	NA	NA	1997.43	NA	NA	NA	NA	NA	NA	NA	NA	NA	NA	NA	NA	NA	455.228	9588.75	NA	NA	NA	NA	NA	NA	NA	NA	NA	NA	NA	NA
231821	Adap1	30208.4	37411.3	5643.67	134812	9565.57	122160	362157	26790.8	184177	117311	10505.6	17818.5	18781.9	64032.5	44115.6	64139.6	36092.2	61293.7	108948	155968	42153.2	129811	155709	195523	100039	73328.4	285129	435330	476845	446338	253308	445986	793375	56157.3	51386.3	89605.1
216991	Adap2	331021	252198	499592	250924	35832.1	213588	8531.37	NA	5725.75	900186	155389	182052	NA	12386	10989.9	39748.1	138385	250549	12388.4	58174.1	161216	868549	324368	201401	92221.1	44023.6	259188	43045	32376.1	33549.9	167580	81392.2	88268	5702.19	7271.45	8023.38
56417	Adar	1728.93	11546	23553.1	23189.9	15633.1	41053.3	1487.46	93.5743	23353.3	18464.7	43114.7	15908.2	76552.6	13679.1	72053.1	7926.99	47128.7	150490	14843.3	1083.04	3498.38	24875.2	14138.7	121744	20843.7	18681.5	27047.1	30980.8	25389.4	24227.8	76041.2	112983	87001.7	68068.6	69043	79892.6
110532	Adarb1	534.556	425.167	NA	159876	105270	124174	NA	NA	NA	846.628	474.979	1765.95	4610.5	5175.6	2437.53	NA	NA	NA	NA	NA	NA	NA	NA	NA	NA	NA	NA	14319.3	13019.6	12671.6	NA	NA	NA	55184.4	6589.84	35813.9
30947	Adat1	NA	NA	NA	NA	NA	NA	NA	NA	NA	NA	NA	NA	975.243	NA	NA	NA	NA	NA	NA	NA	NA	NA	NA	NA	NA	NA	NA	NA	NA	577.346	NA	NA	NA	6168.02	7112.52	14156.1
66757	Adat2	7771.77	4875.37	3282.87	NA	NA	NA	NA	NA	1509.27	14670.7	NA	NA	NA	NA	NA	1113.44	NA	NA	1317.96	NA	NA	NA	NA	NA	NA	NA	NA	5950.65	NA	NA	49957.6	52417.6	46149.8	81139.5	237207	103191
100113398	Adat3	94.1616	775.073	6655.17	141978	194394	729.896	NA	NA	NA	NA	NA	907.627	15049.1	613.082	91.0515	20639.1	18681.6	77786.4	3189.82	1709.01	1815.88	121418	2134.58	39546.8	NA	49.6579	3386.17	207910	167107	55866.3	285941	68631.9	220476	122018	112665	96549.9
72113	Adck1	49874.4	58145.9	110705	357688	136854	296232	NA	661.899	NA	79472.6	71647.9	134024	7735.73	39238	19865.6	3899.44	21726.3	53886.3	13956.7	27412.8	22190.2	88865.7	33222.8	29501.5	33586.9	34091.7	69805.6	8574	6916	5611.44	56955.9	40326	20650.8	27402.7	24477.4	17167.7
57869	Adck2	NA	NA	NA	1470.27	1971.7	3147.61	NA	NA	NA	NA	NA	NA	128.316	926.339	782.757	241.537	NA	965.974	NA	NA	NA	4060.99	170.711	5963.77	169.838	NA	NA	36.7363	103.049	293.853	NA	NA	NA	NA	NA	NA
268822	Adck5	296.747	1401.6	523.257	970.07	10207	2188.76	NA	NA	NA	14512.5	135123	244072	NA	1649.71	1514.39	NA	NA	NA	NA	NA	NA	12132.7	46558.2	NA	24104.1	4913.9	19187.9	NA	NA	NA	3991.59	4439.37	5648.89	1462.23	4536.01	4116.59
432530	Adcy1	NA	NA	NA	NA	NA	NA	NA	NA	NA	NA	NA	NA	NA	NA	NA	NA	NA	NA	NA	NA	NA	NA	NA	NA	348.933	253.382	2000.98	NA	NA	NA	NA	NA	NA	NA	728.96	NA
271639	Adcy10	NA	NA	NA	NA	NA	NA	NA	NA	NA	NA	NA	NA	NA	NA	NA	NA	3208.9	NA	NA	NA	NA	NA	NA	NA	NA	NA	NA	NA	NA	NA	NA	NA	NA	NA	84.8142	729.667
104111	Adcy3	NA	NA	NA	6759	9990.35	7962.81	NA	NA	NA	NA	NA	NA	NA	NA	NA	NA	NA	NA	NA	NA	NA	NA	NA	NA	764.447	384.848	NA	NA	NA	NA	NA	NA	NA	NA	NA	NA
104110	Adcy4	NA	NA	NA	1582.48	41845.2	2560.22	137.232	502.873	458.162	38425.8	40017.2	64114.5	784074	2399.27	20793	NA	NA	NA	NA	NA	NA	NA	NA	NA	NA	NA	NA	NA	NA	NA	NA	NA	NA	NA	NA	NA
11512	Adcy6	NA	NA	NA	NA	NA	NA	NA	NA	NA	264.242	129.503	686.657	2356.64	4595.56	4160.6	NA	NA	NA	NA	NA	NA	NA	NA	NA	2171.57	755.054	45726.4	NA	NA	NA	NA	NA	NA	NA	NA	NA
11513	Adcy7	355.168	161.191	1078.01	192813	91367.2	288089	4148.33	544.046	2662.63	78060	51201.9	110949	NA	NA	NA	5755.07	14930.6	47221.2	2159.25	761.001	66.4408	47886.3	41760	32084.5	143777	100408	106096	3145.72	2164.56	5607.06	334862	264619	319929	18694	13250.7	52729.8
11515	Adcy9	NA	NA	NA	NA	NA	NA	NA	NA	127.455	16289.2	269.561	15748.9	NA	356.377	512.82	NA	5170.75	5718.68	NA	NA	NA	871.256	445.235	8252.84	197.254	NA	267.554	NA	NA	NA	284.746	267.671	127.575	1342.51	1390.36	1163.32
11518	Add1	42302.6	16005.4	43811.6	2.62607e+06	724146	905345	685330	503128	654233	749323	538888	595469	991378	4.629e+06	4.18332e+06	503981	211585	3.08462e+06	491024	607936	94739.6	429077	243344	183656	524353	292447	1.8017e+06	2.15105e+06	1.51569e+06	1.31804e+06	271722	2.4911e+06	315357	250462	56817	194110
11519	Add2	1641.64	NA	1356.99	13400.7	2057.69	14212.7	139.821	4676.18	NA	NA	NA	NA	25811.8	63913.1	79136.6	8904.42	4813.43	NA	10275.1	18335.8	NA	8192.59	15673.2	248243	10052.1	9574.42	NA	40777.7	566.971	534.373	5317.71	260.969	6882.94	1149.74	1557.5	NA
27360	Add3	50381.4	23865.6	71291.5	821134	2.01333e+06	937377	878971	337413	572067	786236	367177	531537	1.45431e+06	3.25128e+06	3.29626e+06	344491	248131	519830	370266	464327	173474	492783	431011	377759	664297	479533	725466	1.29084e+06	1.10552e+06	1.09249e+06	123376	111649	77492.8	109565	114319	117469
215772	Adgb	7828.64	407.323	NA	NA	NA	NA	NA	NA	NA	2171.94	634.929	NA	NA	NA	NA	NA	722.422	NA	NA	962.086	590.921	NA	NA	NA	NA	NA	NA	NA	NA	NA	NA	NA	NA	NA	NA	NA
78560	Adgra2	NA	NA	NA	NA	NA	NA	NA	NA	NA	NA	NA	NA	138.702	NA	321.66	NA	NA	NA	NA	NA	NA	NA	NA	NA	NA	NA	NA	NA	NA	NA	NA	NA	NA	NA	NA	NA
230775	Adgrb2	NA	NA	NA	NA	NA	NA	NA	NA	NA	NA	NA	NA	NA	NA	NA	NA	27769	NA	NA	NA	NA	NA	NA	NA	NA	NA	NA	NA	13646.1	NA	NA	NA	NA	NA	NA	NA
13733	Adgre1	14701.8	18714.9	34380.6	81329.6	125053	295708	NA	NA	NA	1.95556e+06	943239	1.24445e+06	18750.3	153292	153829	141635	263794	526710	93115.2	165440	438111	562726	783861	705277	776969	999993	980963	1.29953e+06	907904	936094	1.07261e+06	880609	973273	61122.8	40155	34489.7
52614	Adgre4	NA	NA	NA	NA	NA	NA	NA	NA	NA	689222	282240	382122	2648.54	25360.5	9287.13	58471.1	42736.7	83458.8	34266.3	70123.6	60761	220161	214577	31099	4781.8	10049	8510.57	17055.2	55400.1	48504.4	NA	NA	NA	NA	NA	NA
26364	Adgre5	1157.26	NA	2316.18	83597.2	5343.86	77180.6	2.7802e+06	234213	856275	491498	464979	378656	85817.9	501316	387018	215754	113583	255855	233686	319525	117700	187890	195032	257468	260971	239873	225116	504140	461422	465323	88968.6	162614	151303	NA	NA	NA
435529	Adgrf2	NA	NA	NA	NA	NA	NA	NA	NA	NA	NA	NA	NA	NA	NA	NA	NA	NA	NA	NA	NA	NA	624302	296714	931121	NA	NA	NA	NA	NA	NA	NA	NA	NA	NA	NA	NA
224792	Adgrf5	NA	NA	NA	10489.3	7767.16	13991.2	6906.21	3331.14	9242.26	55894.2	51102.4	44882.7	97456.8	269296	242643	NA	NA	NA	NA	NA	NA	1194.72	850.777	NA	NA	NA	NA	NA	1178.07	1025.29	NA	NA	NA	NA	NA	NA
14766	Adgrg1	3095.65	2161.06	8880.65	4421.25	565547	225974	NA	NA	NA	NA	NA	NA	NA	NA	NA	NA	NA	9921.11	NA	NA	NA	NA	NA	NA	NA	NA	NA	NA	NA	NA	NA	NA	NA	NA	NA	NA
54672	Adgrg3	NA	NA	NA	NA	NA	NA	337010	185240	1.07416e+06	107346	154981	160668	198760	706421	619267	49153.8	343.285	1833.49	41318.1	36901.9	313.916	40374.2	62630.8	54668	5247.16	11769.2	7536.72	NA	NA	NA	NA	NA	NA	NA	NA	NA
239853	Adgrg7	NA	NA	NA	NA	NA	NA	NA	NA	NA	NA	NA	NA	NA	NA	NA	NA	NA	NA	NA	NA	NA	698.289	642.316	9981.54	16568.6	1857.39	27479.2	NA	NA	NA	NA	NA	NA	NA	NA	NA
99633	Adgrl2	NA	NA	NA	1260.94	NA	2312.8	NA	NA	NA	10111.8	13545	32176.1	33187	134820	127239	NA	NA	NA	NA	NA	NA	NA	NA	NA	NA	NA	NA	NA	NA	NA	NA	NA	NA	731.518	548.152	841.656
319387	Adgrl3	NA	NA	NA	NA	NA	830.32	NA	NA	NA	NA	NA	NA	NA	NA	NA	NA	NA	NA	NA	NA	NA	NA	NA	NA	NA	NA	NA	NA	NA	NA	NA	NA	NA	NA	NA	NA
170757	Adgrl4	NA	NA	NA	NA	NA	NA	NA	NA	NA	117289	30770.1	56605.7	40046.4	299776	271214	NA	NA	NA	NA	NA	NA	NA	NA	NA	NA	NA	NA	NA	NA	NA	NA	NA	NA	NA	NA	NA
110789	Adgrv1	NA	NA	NA	445.838	NA	NA	NA	NA	NA	NA	NA	NA	NA	NA	NA	350.371	239.884	NA	NA	NA	NA	NA	NA	NA	1019.38	535.732	1464.23	NA	NA	NA	NA	NA	NA	6125.93	5510.78	14959.2
11522	Adh1	51578.1	93778.2	144048	279456	81806.4	311256	205505	30110.8	129946	936903	619670	1.63892e+06	1.08607e+06	670543	665323	4.04286e+06	528682	107674	946594	441.049	18394.2	102436	74466.5	122685	1.57761e+06	774510	1.44795e+06	2175.08	278461	299301	NA	195469	93617.6	212100	365075	218649
11532	Adh5	523760	634770	1.68943e+06	1.85432e+06	1.43567e+06	1.61553e+06	708899	240231	342708	1.41394e+06	853569	525102	639222	1.58679e+06	1.38249e+06	1.02292e+06	891116	1.20274e+06	698327	718812	861132	969160	716900	930579	1.06475e+06	602730	1.50871e+06	953824	1.00208e+06	932169	2.45013e+06	3.10808e+06	3.46484e+06	1.28557e+06	1.19552e+06	1.37412e+06
69117	Adh6a	NA	NA	NA	NA	NA	NA	NA	NA	NA	NA	NA	NA	NA	NA	NA	NA	NA	NA	NA	NA	NA	386470	52086.4	160737	NA	NA	NA	NA	NA	NA	NA	NA	NA	NA	NA	NA
11529	Adh7	72885.2	51775.9	158982	346286	131127	141105	65497.3	51200.5	36067	151155	65152.5	93855	74812	190812	217687	97640.7	143374	113842	134128	115380	115084	126507	98727.6	95471.9	268723	120629	139053	114210	139231	149650	383101	372921	406445	131677	162385	148707
76187	Adhfe1	NA	NA	NA	827.203	NA	NA	NA	NA	NA	22561.9	58768.3	110219	15786.1	8556.28	NA	6014.11	6103.78	11536.2	1235.81	NA	11066.1	NA	NA	NA	NA	NA	NA	NA	NA	NA	NA	NA	NA	3425.3	1615.4	2315.85
104923	Adi1	44432.9	57480.6	135818	152554	18959.4	118560	NA	1405.23	NA	37883.3	17940.8	8942.31	39353.1	101787	62935.8	54047.3	59952.5	69242.4	66333.1	26416.2	56960.3	65595.7	38548.1	50249.9	43838.4	31346.8	52321.2	37361.8	12486.4	11045.8	733161	845359	660468	616895	591933	642236
11450	Adipoq	NA	NA	NA	28389.8	18323.6	57506	16076.4	19291.2	1228.49	NA	NA	NA	6358.23	2693.18	NA	NA	NA	NA	NA	NA	NA	NA	2806.32	2063	48286.2	41824.6	58807.5	NA	NA	NA	NA	NA	NA	NA	NA	NA
72674	Adipor1	NA	NA	NA	NA	NA	NA	826.132	NA	1732.63	NA	NA	NA	NA	3984.76	NA	507.635	NA	NA	NA	NA	NA	NA	NA	NA	NA	NA	NA	NA	NA	NA	NA	NA	NA	NA	NA	NA
68465	Adipor2	NA	NA	NA	107286	128452	98491.6	NA	NA	NA	NA	NA	NA	NA	NA	NA	NA	NA	NA	NA	NA	NA	NA	NA	NA	NA	NA	NA	NA	NA	NA	NA	NA	NA	NA	NA	NA
11534	Adk	444633	440576	296038	1.49904e+06	2.0864e+06	1.34916e+06	392030	254372	538589	738601	826751	687322	598622	1.12945e+06	874494	1.48469e+06	404420	537701	734280	644963	405723	581767	561551	519464	1.064e+06	742816	1.22614e+06	2.48164e+06	2.32716e+06	1.6967e+06	2.46899e+06	2.28069e+06	2.7452e+06	1.50004e+06	1.31355e+06	1.53268e+06
11538	Adnp	97059	90502	251779	120255	46990.8	99184.4	9072.07	5243.29	7983.69	53647.8	56095.8	65608.4	148799	34763	28308.1	41646.5	58392.5	61396.3	84170.9	65110.9	41362.8	98580	53632.8	13150.4	41818.9	27555.7	25065.5	29093.2	13217.4	9449.26	8786.04	12037.6	12496.8	56038.5	51074.4	38844.8
240442	Adnp2	1041.45	657.34	1697.86	NA	NA	NA	NA	NA	NA	NA	NA	NA	NA	NA	NA	224.115	NA	NA	95.6889	NA	NA	NA	NA	NA	NA	NA	NA	NA	NA	NA	NA	NA	NA	NA	NA	96.4073
211488	Ado	50312.9	39507.4	51422.3	656678	874103	782257	40151.9	2794.68	29149.6	304138	41345.9	196708	96792.5	184270	252779	94368.6	138394	262542	105575	50600.8	109831	242422	166808	269036	126576	115431	383934	176357	159240	134709	781041	774040	793880	196041	175584	171549
11542	Adora3	NA	NA	NA	NA	NA	NA	NA	NA	NA	NA	NA	NA	NA	NA	NA	NA	NA	NA	NA	NA	NA	NA	24288.6	NA	NA	NA	NA	NA	NA	NA	NA	NA	NA	NA	NA	NA
72141	Adpgk	54882.1	55351.4	94202	638718	429705	898722	4.4181e+06	3.26554e+06	4.77994e+06	2.57625e+06	1.78413e+06	2.07326e+06	547317	1.31345e+06	1.10495e+06	950641	360110	518382	842350	997513	500252	1.05423e+06	1.90725e+06	1.28711e+06	837108	1.19026e+06	1.28562e+06	330120	252573	201147	300929	451565	338094	309458	346961	318543
11544	Adprh	250779	135407	332291	1.54441e+06	570745	965621	561508	411726	593454	556592	166709	375781	486829	437559	410418	316710	358083	358244	381377	537228	363098	886046	280325	1.03867e+06	233004	150821	667218	566929	794879	772100	1.10115e+06	1.22657e+06	1.22982e+06	555505	391262	333222
234072	Adprhl1	NA	NA	NA	9141.66	6571.96	NA	NA	NA	2454.19	11474	3323.23	5262.86	NA	NA	NA	NA	NA	NA	NA	NA	NA	NA	NA	NA	NA	NA	NA	10379.3	NA	NA	NA	NA	NA	NA	NA	NA
66358	Adprm	5779.43	6477.73	14304.4	53795	108958	24748.5	29663.1	8842.01	76217.2	1637.01	9992.01	NA	NA	NA	NA	15162.7	22183.4	NA	NA	NA	NA	4277.47	6575.55	NA	19103.3	6318.01	NA	56162.5	12882	42146.9	13377.2	12424.7	15219	35584.5	28655.5	24898.4
100206	Adprs	211216	188793	1.45138e+06	702250	590353	772104	131007	75617.4	219682	161306	188782	225277	141664	1.35667e+06	385593	127364	348796	458478	513747	186517	227184	427821	206504	334781	215312	99501.3	882927	335073	330283	327000	251585	520620	500913	333785	289498	296285
11551	Adra2a	NA	NA	NA	NA	NA	NA	NA	NA	NA	NA	NA	NA	NA	NA	NA	NA	NA	NA	NA	NA	NA	NA	NA	1188.41	NA	NA	NA	NA	NA	NA	NA	NA	NA	NA	NA	NA
11555	Adrb2	NA	NA	NA	10517	NA	10039.9	NA	NA	NA	NA	1900.32	NA	NA	NA	NA	784.095	NA	NA	NA	NA	NA	5095.94	10632.9	NA	7514.87	5345.54	NA	NA	NA	NA	NA	NA	NA	NA	NA	NA
56436	Adrm1	137483	100319	411300	1.65767e+06	748997	1.16675e+06	237147	271482	231446	426681	112130	467710	190614	679724	515229	261524	314241	528288	243358	308864	254290	321849	315183	253495	297282	160758	432594	279363	262253	251393	664885	927998	984655	813323	656991	688242
11564	Adsl	130342	118057	309080	1.62185e+06	466242	1.24104e+06	456475	111075	231264	446903	169312	194786	213372	782326	619268	212277	291229	518356	259811	422007	307649	389862	374963	330765	368530	181563	819172	478316	351944	369168	682707	960978	787514	909354	849585	983483
11566	Adss	100529	80540.5	203591	866606	692539	933555	439037	169907	308462	327669	144125	115246	381664	1.19142e+06	1.09013e+06	625032	303872	356174	838688	938700	212031	435350	915570	477404	593427	524320	840013	1.02672e+06	1.05501e+06	1.05474e+06	2.00157e+06	2.19498e+06	2.2323e+06	1.55176e+06	1.65088e+06	1.43798e+06
11565	Adssl1	419267	300213	462774	399069	192352	310707	1.87384e+06	867390	1.87513e+06	607321	66750.3	327526	192732	506128	487142	918709	594447	280995	1.04357e+06	951355	781636	163022	475126	112128	603439	332874	544523	834889	522092	530082	1.7679e+06	1.51697e+06	1.53192e+06	448693	452496	450720
109254	Adtrp	NA	NA	NA	744.499	24454.5	2617.8	NA	NA	NA	NA	NA	NA	NA	NA	NA	NA	NA	NA	NA	NA	NA	NA	NA	NA	NA	NA	NA	NA	NA	NA	NA	NA	NA	NA	NA	NA
11568	Aebp1	NA	NA	NA	NA	NA	NA	NA	NA	NA	NA	NA	NA	NA	NA	NA	NA	NA	NA	NA	NA	NA	NA	NA	NA	NA	409.359	405.957	NA	NA	NA	NA	NA	NA	NA	NA	NA
11569	Aebp2	1368.26	3214.93	2571.8	3471.73	NA	2273.6	NA	NA	NA	NA	NA	NA	NA	33678.5	29134	NA	1280.82	1865.92	714.321	898.402	1015.24	5705.43	742.522	NA	212.92	337.1	NA	915.582	2002.79	2043.97	NA	1322.3	1931.83	9837.46	13033.1	7243.33
68048	Aen	NA	NA	NA	NA	NA	NA	NA	NA	NA	NA	NA	NA	NA	NA	NA	NA	NA	NA	NA	NA	NA	NA	NA	NA	NA	NA	NA	NA	3157.85	2116.84	NA	NA	NA	43312.1	37619.1	18319.7
70292	Afap1	NA	NA	NA	338094	516047	179426	NA	NA	NA	NA	NA	NA	NA	NA	NA	NA	NA	NA	NA	NA	NA	NA	NA	NA	NA	NA	NA	NA	NA	NA	NA	NA	NA	NA	NA	NA
106877	Afap1l1	21.1348	NA	547.583	1720.37	1637.66	499.919	6097.29	1691.01	1364.11	299.982	1962.84	1753.98	8977.99	108499	92089.4	NA	NA	NA	NA	NA	NA	NA	NA	NA	NA	NA	NA	373.538	601.388	458.024	NA	NA	NA	NA	NA	NA
226250	Afap1l2	395.548	NA	NA	NA	NA	NA	NA	NA	NA	NA	NA	NA	NA	NA	NA	NA	NA	NA	NA	NA	NA	NA	NA	NA	NA	NA	NA	NA	NA	NA	NA	NA	NA	NA	NA	NA
17356	Afdn	212.207	NA	NA	60380.5	58231	88949.1	1.05397e+06	20554.2	19380	48852.5	115295	49796.9	1.37449e+06	87121.4	68844.8	3468.41	1980.04	9017.25	486.748	1621.08	258.381	11893.4	39112.4	2589.09	31188.2	20454.9	30002.9	160325	129846	117108	122511	143277	122233	181966	181151	224152
17355	Aff1	223.032	6.65044	123.1	NA	75.7104	42.676	122.915	NA	NA	198.328	NA	NA	458.518	12.224	68.8845	NA	522.375	NA	NA	89.7426	NA	NA	NA	517.526	NA	NA	72.9481	102.778	35.5036	94.6366	NA	NA	101.928	57.4649	46.2372	NA
16764	Aff3	NA	NA	NA	NA	NA	NA	NA	NA	NA	NA	NA	NA	NA	NA	NA	NA	NA	NA	NA	NA	NA	859.131	447.456	NA	NA	NA	NA	NA	NA	NA	NA	NA	NA	NA	NA	NA
93736	Aff4	1884.09	6397.79	10746.6	3395.33	NA	3044.56	NA	NA	NA	1520.71	NA	NA	NA	NA	NA	252.283	NA	NA	229.105	317.026	228.013	NA	NA	NA	NA	NA	115.101	NA	NA	NA	1330.53	1589.23	NA	290.488	1310.65	920.284
215951	Afg1l	5259.99	877.595	1702.92	118623	15527.7	142132	622.797	NA	515.093	198095	294265	227494	3290.77	25045.8	15524.2	2859.31	4343.19	17616.1	3847.71	NA	7292.38	254079	141753	19536	280133	204962	13194	8227.88	21141.2	8438.3	123556	20830.6	530816	17496.8	15091.5	13618.6
114896	Afg3l1	1457.79	952.396	1895.99	11097.1	36475.3	16048.6	NA	NA	NA	10218.1	25863.2	32483.9	9531.72	12835.8	3225.65	NA	NA	NA	173.401	1192.85	5306.37	8098.8	6370.7	11891.8	39610.3	9564.87	7583.44	4970.81	14604.9	10954.4	25909.7	49419.6	29170.2	49968.2	42532.2	51987.4
69597	Afg3l2	100361	19098.3	25893.2	247104	325832	377544	44178.4	7852.25	105038	175065	189758	213273	195541	163066	130877	61389	53856.9	111056	81576.2	43869.8	201777	271488	239023	165774	311673	209347	270052	121560	119624	108444	270221	190271	179786	245958	225556	197773
280662	Afm	1710.55	1713.44	3662.67	NA	NA	NA	NA	2946.43	1589.93	661.19	NA	6986.03	3507.37	4629.95	NA	2497.81	1432.2	40834.4	1763.76	NA	2090.03	NA	NA	NA	NA	NA	2006.83	NA	NA	NA	NA	NA	NA	NA	NA	NA
71562	Afmid	NA	NA	NA	NA	NA	NA	NA	NA	NA	NA	NA	NA	NA	NA	NA	496.813	NA	NA	NA	NA	NA	NA	NA	NA	NA	NA	NA	NA	NA	NA	NA	NA	NA	NA	NA	NA
216549	Aftph	2106.26	6620.61	3748.39	79873.9	164759	56012.6	17477.3	4323.54	7090.52	428078	24246.2	58346.6	12708.5	21250	13776.7	8260.4	18353.1	20809.7	8802.98	13799.7	15207.6	185338	250172	34542	78347.8	17493.3	126299	554317	177030	133163	65016.1	53517.1	116368	61817.6	59178.5	10425.3
11593	Aga	112811	176327	553895	1.3554e+06	1.71627e+06	1.3372e+06	272691	126868	20116.6	637518	334936	343224	112944	460533	196173	89812.3	423057	625549	53789.4	126416	321350	1.04113e+06	417148	762426	1.19145e+06	293923	745784	71767.5	69250.7	61813.3	350939	428031	589559	58689.9	78899.6	73686.3
347722	Agap1	NA	NA	NA	5153.98	26018.3	43047.7	2331.42	1633.25	18098.2	49052.9	9340.03	5849.09	41032.1	31153	35335.8	1306.77	2948.06	3649.21	332.936	NA	1593.41	40646.3	2119.03	NA	8554.9	2283.94	75656.9	1379.65	15645.5	2948.89	106824	120034	13066	77080.2	73753.8	50145.6
216439	Agap2	275.268	402.45	NA	21060.1	10590.7	20463.9	1862.3	2417.05	512.127	NA	NA	172.933	13708.2	3702.53	1345.87	18263.5	1156.64	2679.92	9592.67	4044.13	1317.74	927.961	NA	1635.52	672.941	423.365	1316.23	1312.15	NA	1651.59	NA	NA	NA	NA	181.084	NA
213990	Agap3	NA	NA	NA	83938.2	57132.2	123271	3901.74	2189.44	30287.7	113971	4184.68	22531.3	287295	2948.14	20423.1	2159.71	1305.07	3253.84	7048.57	542.358	757.358	145566	42857	123142	24742.2	11540.7	163785	14161.8	10529	9776.7	259976	299167	82554.3	64330.2	56922.8	40841
11596	Ager	NA	NA	NA	1.34329e+06	3.10222e+06	4.06322e+06	1.25908e+06	1.11453e+06	1.79805e+06	NA	NA	NA	NA	NA	NA	NA	NA	NA	NA	NA	NA	NA	NA	NA	NA	NA	NA	NA	NA	NA	NA	NA	NA	NA	NA	NA
15463	Agfg1	30376.6	16765.9	27838.8	392215	1.74288e+06	424863	99289.1	56668.2	60155.8	354168	136864	247067	394187	978126	835947	119745	183154	181223	135759	68318.8	76509.8	84702.7	69564.2	60694.7	108019	56571.1	219884	268539	184100	159641	244735	431619	314882	170333	358134	130618
231801	Agfg2	NA	NA	NA	446263	225041	424916	141674	18876.8	20508.9	406941	154397	201476	217521	1.52117e+06	875538	195191	50082.1	127160	161505	80883.2	35773.4	377607	21205.3	20420.2	388997	194562	198311	66134.5	36469.8	66141.2	55927	65305.7	147688	82298.4	66479.4	56280
66549	Aggf1	987.838	1558.64	1058.04	NA	NA	NA	NA	NA	NA	NA	NA	NA	NA	NA	NA	NA	NA	NA	NA	NA	NA	NA	NA	NA	NA	NA	NA	NA	NA	NA	3129.28	NA	2272.86	NA	NA	NA
69923	Agk	42763.5	78891	112974	2.28119e+06	686927	1.12793e+06	86247	44013.2	112092	648314	191493	424482	303166	240358	224337	59410.9	249293	226108	143654	85917.3	248287	268941	295691	392769	340467	275935	310300	328124	234319	262554	676488	822470	712865	230390	310221	245720
77559	Agl	6450.76	44544.6	14297.5	679796	198171	571915	197588	139017	217033	99467.1	256431	47352.9	52186	37361.4	26726.5	135136	89677.3	31267.5	131409	43521.8	70694.7	20453.7	53954.8	32762.5	68850.1	15342.4	57021.8	44969.5	26354.3	49888.3	381325	231547	305830	106532	103479	99200
75986	Agmat	NA	NA	NA	NA	NA	NA	NA	NA	NA	114913	395252	446322	64275.8	116320	95091.6	76919.7	NA	15424.7	14714	480.346	NA	NA	NA	NA	NA	NA	NA	NA	NA	NA	NA	NA	NA	NA	NA	NA
319660	Agmo	14311	4350.57	19749.9	103859	104000	271657	NA	NA	NA	192140	113422	190276	NA	12187.1	NA	NA	NA	NA	NA	NA	NA	47870.2	2322.22	71781.5	10241.9	2921.22	17661.1	NA	NA	NA	NA	NA	NA	108806	121361	101523
236511	Ago1	201547	207657	222202	576636	461870	720140	153615	15971.2	181761	99768.6	28346.9	27380	17839.6	102892	67889.6	13006.6	27331.1	59031.2	13127.1	17563.4	12621.4	429174	272915	128432	210303	14485.1	39114.4	93517.6	79254.7	66267.2	29752.3	131601	31461.5	27329.7	24479.6	17859.3
239528	Ago2	36656.2	79284.7	102880	748034	1.07429e+06	1.00577e+06	281281	115441	308605	224488	56293.5	66045.6	62925.6	281969	165989	57855.2	59566.6	102408	65796	75255.5	44525.1	144823	213566	178067	63918.8	63031.1	173970	121989	145578	131400	201231	356463	202253	171017	162139	156380
214150	Ago3	24282.2	32623.7	83839.9	542713	384006	695655	142155	11812.7	168042	98919.3	73932.3	24932.1	32759.9	125478	78989.3	9245.12	5821.29	21230.5	3668.18	5702.28	2403.11	10848.1	43407.4	32717.8	25193.6	24902.1	25622.6	54964.6	63398.1	52688.2	24616.6	129095	26536.3	10154.7	12117.6	11384.6
55979	Agpat1	14851.8	22229.8	316790	244547	150632	437182	27393.6	254.117	3672.47	190287	920.322	111537	9414.22	49874.8	29873.1	9891.29	18995.5	39830.7	12057.4	7832.28	3790.48	170642	220521	111096	111715	172342	197897	20659.9	2528.69	8899.59	23922.4	94184.4	116699	71501.5	105495	74019.6
67512	Agpat2	2150.25	2496.81	1687.24	8210.21	19674	28601.6	147336	122969	239168	243332	268729	230179	35299	NA	18473	31420	141631	24433.2	30503.7	10176.2	2961.15	16793.5	24623.1	34739.6	43108.1	36945.8	98684.5	1965.65	NA	NA	100788	38831.6	67919	9535.34	10438	11639.2
28169	Agpat3	92869.5	144062	703675	1.24376e+06	3.37407e+06	2.30707e+06	3920.93	2555.84	17239.5	2.79671e+06	1.82627e+06	1.77845e+06	769596	167967	74704.5	213421	528486	1.26041e+06	177689	263311	807869	323390	234575	531406	283217	400293	1.09861e+06	88745.1	10643.6	8905.57	1.40948e+06	11345.1	31495.2	42523.2	238675	29553.7
68262	Agpat4	343.312	610.59	1200.6	357121	580314	762028	9905.97	10702.8	25519.8	8977.78	9102.13	15378.4	14231.2	187621	153520	98282.1	6556.18	70088.1	80119	103548	11969.4	9603.08	NA	NA	45270.8	31528.9	113119	14977.3	15101.7	14768.5	118472	158131	217916	9628.27	9800.08	8252.43
52123	Agpat5	324.067	541.846	24108.1	33002.3	23662.3	54851.5	NA	NA	7306.05	126271	60023.5	90301	39255.1	284650	265056	24166.7	12869.4	23622.9	24415.6	36949.7	31343	272050	298981	123347	95287.1	81014.6	121531	85575.9	75460.3	18665.4	258104	114369	440039	92686	73312.3	128073
228061	Agps	139004	97823.1	281612	1.18651e+06	765512	1.54932e+06	320886	104802	363976	425133	146364	241087	79196.8	364830	260135	187647	94482.6	165297	198269	182612	70079.6	890929	544519	374503	648492	444035	629944	240780	169665	188551	516672	742242	567618	552867	742281	511721
23795	Agr2	54752.6	5588.28	NA	37806.9	8047.75	18741.1	NA	37771.3	3617.18	NA	1437.11	14679.6	NA	NA	NA	NA	NA	NA	NA	NA	NA	1.03493e+07	1.04539e+07	1.64147e+07	1.56551e+07	1.18802e+07	1.14266e+07	NA	NA	NA	NA	NA	NA	NA	NA	NA
403205	Agr3	102406	7770.48	12871.1	NA	NA	NA	NA	NA	NA	NA	NA	NA	NA	NA	NA	NA	NA	NA	NA	NA	NA	42531.4	6133.37	106186	98354.8	12332.3	NA	NA	NA	NA	NA	NA	NA	NA	NA	NA
11603	Agrn	1840.1	756.504	147.682	42635.5	60644	105251	31264.6	94452.3	58995.6	8701.23	7402.36	5661.84	138271	63913.5	60728.8	NA	NA	NA	NA	NA	NA	919.402	NA	212.902	NA	NA	NA	NA	NA	NA	NA	NA	NA	NA	NA	NA
11606	Agt	NA	NA	NA	NA	NA	NA	NA	NA	NA	NA	5574.71	6827.96	NA	NA	NA	NA	NA	NA	NA	NA	NA	NA	NA	NA	NA	NA	NA	NA	NA	NA	NA	NA	NA	NA	NA	NA
67269	Agtpbp1	NA	NA	NA	5608.77	NA	4758.04	NA	NA	422.735	NA	NA	NA	358.548	NA	NA	214.981	4228.71	7091.75	177.27	3853.36	6267.59	NA	NA	NA	NA	NA	NA	NA	NA	109.934	1445.75	857.624	384.381	NA	1283.19	959.319
11610	Agtrap	NA	NA	NA	10163.1	8720.58	25016.7	NA	8112.64	NA	22026.4	42971.4	37849.1	NA	50867.8	30158.3	NA	NA	NA	NA	NA	NA	NA	NA	NA	NA	NA	NA	NA	NA	NA	NA	NA	NA	NA	NA	NA
11611	Agxt	4773.55	5223.03	NA	9039.07	24076.9	50483.1	NA	6487.48	NA	259533	366084	568404	101398	214061	114292	117032	10400.9	1325.99	12378	NA	710.883	13943.3	4120.09	3169.09	NA	NA	NA	NA	1462.09	965.557	8300.21	8853.67	58641.8	NA	NA	NA
268782	Agxt2	NA	NA	NA	NA	NA	NA	NA	NA	NA	144938	360037	489385	102805	233698	244605	74949.8	7503.94	5207.86	4072.14	NA	826.819	NA	NA	NA	NA	NA	NA	NA	NA	NA	NA	NA	NA	NA	NA	NA
226747	Ahctf1	36349.6	81125	171724	61255.9	23479.5	87735.8	4603.13	7252.56	9231.63	64607.4	189937	54127	33661.6	32879.9	24955.7	52826.1	55096.7	270898	24393.9	24363.5	36072.2	51398.4	164334	19428.6	97761.3	38989.4	87839.9	143685	92596.3	31244.4	50716.4	17981.2	14464.8	21585.5	24417.3	34943.6
269378	Ahcy	950834	849418	2.73615e+06	1.03413e+06	1.01433e+06	1.0012e+06	892185	520464	666131	2.57399e+06	3.86205e+07	1.58524e+06	2.06987e+06	2.76499e+06	2.2428e+06	3.65724e+06	5.57422e+07	2.69668e+06	2.25057e+06	1.69096e+06	1.9331e+06	2.29544e+06	1.97084e+06	1.89418e+06	2.20906e+06	1.35708e+06	2.78218e+06	2.55406e+06	2.13386e+06	2.08298e+06	2.6722e+06	2.39181e+06	2.75525e+06	3.43469e+06	3.47997e+06	3.50192e+06
229709	Ahcyl1	58050.5	58655.6	88879.8	2.74109e+06	3.88596e+06	1.08517e+06	79947	63734.1	734177	359995	429919	551001	2.44668e+06	5.40371e+07	6.1569e+07	108524	104738	266987	100362	124799	101646	363030	291544	171050	1.39683e+07	2.79638e+07	331375	243952	161359	171896	838652	940365	1.24665e+06	475205	480511	446995
74340	Ahcyl2	155673	151715	243045	744374	551184	1.07627e+06	206456	108681	159877	1.1918e+06	381610	635497	190682	432527	350124	497964	435169	1.08852e+06	616559	763392	753082	2.27638e+06	1.14109e+06	1.03582e+06	1.50606e+06	942368	1.47566e+06	737180	809778	817296	1.2973e+06	1.52389e+06	1.60308e+06	833645	674640	743097
230793	Ahdc1	1237.68	2607.04	3568.83	NA	NA	NA	NA	NA	NA	NA	NA	NA	NA	5187.55	316.773	NA	NA	NA	NA	3057.24	NA	1556.71	NA	10628.2	NA	NA	NA	NA	NA	NA	NA	NA	NA	NA	NA	NA
52906	Ahi1	NA	NA	NA	12201	NA	NA	NA	NA	NA	NA	NA	NA	NA	NA	NA	NA	NA	NA	NA	NA	NA	NA	NA	NA	NA	NA	NA	NA	NA	NA	NA	NA	NA	3182.86	3129.36	NA
66395	Ahnak	90021.4	67020.1	50594.8	7.50376e+06	7.76006e+06	8.87924e+06	1.42622e+06	709605	856686	231656	166330	195617	1.34593e+06	3.77208e+06	3.41616e+06	1.37384e+06	237363	998984	2.0668e+06	2.62015e+06	183175	1.1085e+06	2.21606e+06	933631	4.3893e+06	2.38299e+06	5.63781e+06	1.22675e+07	1.12849e+07	1.07257e+07	1.80138e+07	1.92114e+07	2.08223e+07	6.7132e+06	5.96253e+06	5.27892e+06
11622	Ahr	NA	NA	NA	NA	NA	NA	NA	NA	NA	NA	NA	NA	353.572	5671	NA	NA	NA	NA	1533.44	725.745	NA	19012.5	48601.2	21310.9	2331.44	4753.15	10667.4	NA	NA	NA	NA	NA	NA	NA	NA	NA
217737	Ahsa1	363936	191519	439962	1.80192e+06	956127	1.30252e+06	749196	347677	712965	884725	727734	1.31541e+06	736325	1.07135e+06	867061	593624	610945	878039	643543	787529	432508	878244	725461	708197	532394	372410	1.09971e+06	753329	863297	640001	2.87181e+06	2.60517e+06	2.91911e+06	1.64608e+06	1.63364e+06	1.63034e+06
268390	Ahsa2	NA	NA	NA	NA	NA	NA	NA	10294.1	NA	2608.44	NA	3751.6	5229.79	NA	NA	5890.84	NA	NA	401.136	5547.6	NA	3490.73	4218.08	NA	NA	167.754	7262.14	3658.04	3136.6	1794.34	12561.1	563.309	13387.6	NA	1132.6	4365.62
11625	Ahsg	NA	NA	NA	7218.26	19038.5	20410.7	NA	NA	NA	62908.6	303865	178091	NA	16355.2	37964.3	15874.2	740.088	7508.61	876.759	NA	NA	NA	NA	NA	814.651	1928.7	NA	NA	NA	NA	NA	NA	NA	NA	NA	NA
170812	Ahsp	NA	NA	NA	NA	NA	NA	NA	NA	NA	24075.9	3014.69	2687.17	NA	NA	NA	NA	52752.7	NA	NA	NA	81185.2	NA	NA	NA	NA	NA	NA	NA	NA	NA	NA	NA	NA	NA	NA	NA
106672	AI413582	1391.98	2041.62	3268.47	151901	6686.29	171637	10512.3	NA	1925.17	35573.9	NA	4247.92	NA	30712.8	NA	10601	21230.1	39871.6	17496.2	15881.9	12006.8	72908.8	82642.5	54470	22034	5974.22	128984	17046.9	14414.1	13677.7	41722.7	153447	181853	20775.1	12933	17762.8
101602	AI467606	NA	NA	NA	NA	11688.5	NA	NA	40332.4	8406.51	NA	NA	NA	NA	NA	NA	77897.4	1855.33	8601.56	21532.4	17173.2	3311.64	48923	41347.8	18071.8	51659.1	51687.8	69176.9	603880	567331	466371	222176	14807.1	77504.1	NA	NA	NA
98404	AI597479	24435.8	5728.8	58829.9	NA	NA	NA	NA	NA	NA	NA	NA	NA	NA	NA	NA	667.739	1276.49	NA	NA	6322.95	7652.44	NA	NA	NA	NA	NA	NA	NA	5508.28	7487.76	NA	NA	NA	NA	NA	NA
107242	AI837181	73107.4	55916.3	173579	238296	105250	91187	97618.4	87338.9	265631	230985	91014.8	184116	137625	472269	426183	95187	214334	685913	133635	219550	239335	509331	226795	108349	135294	88512.3	343905	186598	243169	236915	318182	423851	386993	122059	133541	168982
233168	AI987944	NA	NA	NA	NA	NA	NA	35.1837	NA	14.006	184.559	NA	NA	29.6446	NA	NA	NA	476.823	NA	NA	NA	237.576	161.198	NA	163.594	85.4529	NA	NA	NA	NA	NA	NA	NA	NA	142.007	NA	165.127
108909	Aida	1150.39	NA	NA	233406	79864.4	291291	4235.45	1918.83	7493.89	31341.4	420.579	28390.6	69120.2	153116	103975	12817.4	8757.92	5366.87	16337.7	20794.9	3070.88	45027.2	95541	2007.22	136272	94858	145560	65562.8	61049.7	52926.7	167080	128053	181928	8827.88	9845	15783.7
11629	Aif1	2.82049e+06	2.03756e+06	9.71707e+06	124279	10002.5	54416.9	163258	35215.6	119063	1.09797e+07	5.56901e+06	6.44407e+06	203611	1.27378e+06	826199	638199	5.24076e+06	1.03787e+07	602651	776704	5.24136e+06	1.67731e+07	9.04731e+06	1.09392e+07	6.24319e+06	3.44252e+06	1.6369e+07	139021	106192	187518	2.93685e+06	1.62049e+06	4.18016e+06	NA	NA	NA
108897	Aif1l	NA	NA	NA	NA	NA	NA	NA	NA	NA	NA	NA	NA	563.681	NA	NA	NA	NA	NA	NA	NA	NA	NA	NA	NA	NA	NA	NA	NA	NA	NA	NA	NA	NA	NA	NA	NA
26926	Aifm1	98069	112257	162936	1.85578e+06	2.78445e+06	2.46732e+06	409697	203492	716290	1.50636e+06	1.48409e+06	1.87041e+06	921551	1.7542e+06	1.43146e+06	573175	607163	1.30351e+06	394951	4.23653e+06	713351	1.47145e+06	1.01232e+06	1.42115e+06	1.16844e+06	1.02843e+06	1.86978e+06	994759	1.70909e+06	1.18199e+06	1.40549e+06	1.33959e+06	1.72418e+06	1.41072e+06	1.44641e+06	1.35631e+06
71361	Aifm2	NA	NA	NA	630185	729758	615137	25479.3	2456.4	65178.6	50617.5	39846.2	46483.8	NA	NA	551.076	10405.1	6042.64	NA	9367.36	14852.7	2987.99	74876.3	45964.2	45665.3	65216.9	63339.6	65775.9	228238	254218	219867	122274	87148.3	143401	56804.7	96672	97135.9
66253	Aig1	NA	NA	NA	1086.42	9884.58	49976.9	NA	NA	NA	10824.8	5716.39	13204.7	NA	NA	NA	NA	NA	NA	NA	NA	5428.52	NA	NA	NA	1168.92	NA	NA	NA	NA	NA	NA	NA	NA	NA	NA	NA
383619	Aim2	167110	18484.7	140228	201441	485969	545610	2428.29	673.229	NA	208536	4121.35	159811	19860.4	12784	4929.77	568948	201835	456608	333601	87380.1	111925	53866.3	41917.6	4813.39	34538.6	15914.4	22717.5	6676.9	132008	71428.1	149807	576381	507373	868227	507960	783401
13722	Aimp1	84932.2	68092.8	160268	1.19303e+06	2.1113e+06	1.08404e+06	471505	230661	269679	572356	330072	271583	337746	835759	815500	421561	233256	339836	335918	385062	269932	1.17682e+06	981217	1.76335e+06	1.05311e+06	952136	723959	634692	538095	493792	1.45247e+06	1.31385e+06	1.63833e+06	2.29048e+06	1.91203e+06	1.64664e+06
231872	Aimp2	40751.7	25728.6	124223	503356	247577	461391	172267	89814.3	164200	248948	98392.8	113510	71407.8	296931	162007	144192	95997.1	108833	78886.6	92149.8	45807.6	155111	195758	183628	147634	79470.1	308914	282841	237504	205825	252853	565903	804995	729699	685449	818747
11632	Aip	158490	218123	209611	900561	714990	981424	465120	167422	385118	861752	145745	372795	257165	1.40425e+06	821612	661171	298117	554484	485224	868776	262623	768918	1.52216e+06	634245	635941	411233	654016	506866	449959	393341	732597	929391	739537	492646	706592	532672
381353	Ajm1	NA	NA	NA	NA	NA	11259.2	NA	NA	NA	NA	NA	NA	NA	NA	NA	NA	NA	NA	NA	NA	NA	NA	NA	NA	NA	NA	NA	NA	NA	NA	NA	NA	NA	NA	NA	NA
11636	Ak1	908991	686926	1.59245e+06	49179.2	6203.3	83942.7	NA	29606.4	6377.86	NA	NA	NA	3953.12	NA	NA	7585.52	NA	19951.8	5710.46	8337.7	NA	52432.7	28557	39955.6	389971	95472.6	361275	NA	NA	NA	8099.86	23436.9	31792.4	364114	330282	296006
11637	Ak2	291597	250348	405672	2.50115e+06	3.81664e+06	3.22952e+06	1.21537e+06	736252	2.07692e+07	2.49171e+06	2.9052e+06	2.71429e+06	1.52362e+06	2.31104e+06	2.87825e+06	2.76976e+06	1.7988e+06	3.48872e+06	1.75412e+06	1.9732e+06	1.81491e+06	3.43359e+06	3.11344e+06	3.77698e+06	3.30267e+06	2.21716e+06	2.89592e+06	1.31331e+06	2.38645e+06	1.80186e+06	3.36931e+06	3.50859e+06	3.55365e+06	2.76671e+06	2.91324e+06	2.93253e+06
56248	Ak3	234468	148938	276769	3.13209e+06	3.0821e+06	2.9772e+06	743842	257411	429474	2.31302e+06	3.90511e+06	2.29797e+06	903730	2.20949e+06	1.55405e+06	1.0526e+06	1.11405e+06	1.87076e+06	426672	608849	1.18443e+06	1.86459e+06	1.98839e+06	2.4917e+06	2.886e+06	2.34997e+06	3.08816e+06	1.84061e+06	1.8823e+06	1.75959e+06	1.67451e+06	1.52573e+06	1.6264e+06	543335	707285	501342
11639	Ak4	NA	NA	NA	NA	NA	NA	NA	NA	3490.06	857.175	16786.2	46705	5620.14	11120.4	NA	7992.53	6202.16	NA	NA	NA	NA	13176.9	9906.21	19239.6	512.005	846.412	NA	NA	NA	NA	1944.79	NA	NA	280465	517350	195301
229949	Ak5	NA	NA	NA	NA	NA	NA	NA	NA	NA	NA	NA	NA	NA	NA	NA	NA	NA	NA	NA	NA	NA	NA	NA	NA	NA	25.1472	NA	NA	NA	NA	NA	NA	NA	NA	NA	NA
11640	Akap1	NA	NA	NA	2621.66	NA	2392.91	NA	NA	NA	7126.03	396.222	5455.55	1336.82	11330.1	6521.74	NA	NA	NA	NA	NA	335.224	1329.53	559.875	344.53	13268.7	4708.27	2979.75	41703.3	8026.38	8573.34	1237.33	NA	3669.57	25713.8	24281.2	15285.5
56697	Akap10	4071.46	6898.94	711.461	87559.9	901661	90713.2	9742.54	8476.11	13465.1	52763.7	63344.3	66328.4	3560.6	34686.3	21417.4	11013.6	3667.88	822947	10257.9	2774.64	745.782	41338.5	59546.4	28856.3	167280	30188.5	54636.4	35653.8	41151.1	35796.3	720630	1.55041e+06	394352	210665	94682.3	68129.7
219181	Akap11	NA	NA	NA	NA	NA	NA	NA	NA	NA	2169.01	439.254	540.733	4383.51	NA	NA	NA	NA	NA	NA	NA	390.592	420.828	5833.86	2789.04	435.81	190.992	134.538	639.484	NA	NA	8322.23	19369.6	1868.46	NA	NA	126.133
83397	Akap12	NA	NA	NA	35403.2	36548.5	67415.7	19993.5	9189.19	63666.4	48954.2	72621	51104.1	207717	634861	537977	34821.6	54623.3	186622	34950.6	4604.19	31614.3	227348	126786	69374.2	148469	140043	169924	NA	NA	NA	NA	NA	NA	NA	NA	NA
75547	Akap13	154543	173716	461347	531015	498877	649996	60088.2	71945.8	425878	50504.5	7213.59	15632.7	878203	26025.5	16143.3	159904	941372	2.47218e+06	42128.4	37996.3	17885.5	63872	302772	252768	258482	376458	623692	83463.9	45111.7	40034.3	592.243	5331.33	2619.68	9489.72	6532.56	14339.6
338351	Akap17b	NA	NA	NA	594.34	8270.31	NA	1623.02	2523.47	2616.33	NA	NA	NA	NA	NA	NA	NA	NA	NA	7253.41	NA	NA	NA	NA	NA	NA	NA	NA	NA	10836.1	8695.02	NA	NA	NA	NA	NA	NA
238276	Akap5	100.176	325.411	839.042	140296	680332	162699	27460.2	34941.1	40968.2	NA	NA	4324.42	NA	NA	NA	370.096	NA	7610	NA	NA	NA	NA	NA	NA	NA	NA	NA	NA	NA	NA	NA	NA	NA	NA	NA	NA
238161	Akap6	NA	624.22	862.152	NA	NA	NA	NA	NA	NA	NA	NA	NA	NA	NA	NA	NA	NA	NA	NA	NA	NA	NA	NA	NA	NA	NA	NA	NA	NA	NA	NA	NA	NA	NA	NA	NA
432442	Akap7	NA	NA	NA	NA	NA	9672.05	NA	NA	NA	NA	NA	NA	NA	NA	NA	NA	NA	NA	NA	NA	NA	NA	1796.76	NA	NA	2212.32	1446.78	NA	NA	NA	NA	NA	NA	NA	NA	NA
56399	Akap8	202224	159189	334117	191312	280167	144308	6078.41	6851.86	72025.7	108175	102988	83582.3	47975	108559	73199.9	105653	72509.6	95782	131920	83521.6	100211	106901	86194.7	54225.5	150208	101582	113035	98068.9	104310	85534.6	52744.9	104924	148987	191984	154721	110886
54194	Akap8l	118487	74666.7	212522	40116.6	22061	67036.9	62370.8	3104.74	7833.99	46254.3	21861.2	16095.1	12053.7	42107	29661.7	28176.7	54466.9	56956.7	19929.6	40249.7	48572.3	116442	115990	29300.7	34594.9	21046	80329.9	38441.9	41539.3	34821.1	31922.4	30911.2	2417.31	89657.3	69476.5	86778.7
100986	Akap9	28645.6	18709	64503.9	6490.34	3480.01	9743.52	784.703	10.015	541.045	1015.08	1157	2551.22	403.556	4903.04	2485.09	4812.64	4911.46	30793.6	8739.45	4383.18	2161	6442.23	5825.26	6075.34	26827.6	13268.2	7925.11	10819.2	5921.35	4879.17	27817.8	8032.12	16614.7	9755.56	7879.02	10683.4
433693	Akirin2	89887.2	42636.4	93475.6	NA	NA	NA	NA	NA	NA	NA	NA	NA	NA	NA	NA	NA	NA	NA	NA	NA	NA	NA	NA	NA	NA	NA	NA	NA	NA	NA	NA	NA	NA	4611.46	22017.3	21888.3
100182	Akna	7669.7	8761.86	6812.07	2340.23	NA	12071.4	31077.9	4836.73	29243.9	NA	NA	NA	1130.82	1362.64	6125.36	13745.8	930.436	25824.2	8799.51	6010.11	1987.18	11797.8	7203.43	1789.72	8468.74	4624.23	10526.2	1012.92	781.961	561.561	NA	94.6572	NA	4005.03	3509.82	1704.49
329738	Aknad1	NA	NA	NA	NA	NA	NA	NA	NA	NA	NA	NA	NA	NA	NA	NA	NA	3731.27	NA	NA	NA	NA	NA	NA	NA	NA	NA	NA	NA	NA	NA	NA	NA	NA	NA	NA	NA
11648	Akp3	NA	NA	NA	NA	NA	NA	NA	NA	NA	NA	NA	NA	NA	NA	NA	NA	NA	NA	NA	NA	NA	45395.6	267769	129685	NA	NA	NA	NA	NA	NA	NA	NA	NA	NA	NA	NA
58810	Akr1a1	1.30452e+06	958383	2.26633e+06	1.02418e+07	5.68918e+06	7.44365e+06	991454	320289	489575	9.39778e+06	4.09502e+06	4.16314e+06	2.22604e+06	6.4233e+06	4.97066e+06	1.65739e+06	3.13634e+06	3.17105e+06	1.06801e+06	1.34245e+06	3.32886e+06	1.09946e+07	6.05481e+06	3.50828e+06	6.70406e+06	1.91954e+06	4.93347e+06	2.3871e+06	2.07073e+06	2.11525e+06	2.70738e+07	2.72151e+07	2.93454e+07	4.79123e+06	4.88607e+06	4.64888e+06
67861	Akr1b10	378015	847625	1.26191e+06	2.10061e+06	2.22986e+06	1.61614e+06	68026.7	14430.3	347505	1.82763e+06	982670	707687	1.13138e+06	2.14032e+06	1.98422e+06	162511	563978	1.03148e+06	156780	154444	430750	637953	1.81625e+06	596901	850944	325535	1.07805e+06	256660	383067	381638	2.88274e+06	1.55786e+06	1.57104e+06	905509	920968	1.10334e+06
11677	Akr1b3	2.7599e+06	2.19293e+06	7.20807e+06	1.68387e+07	1.58456e+07	1.56595e+07	2.90581e+06	1.00374e+06	1.28299e+06	1.10739e+07	5.24486e+06	4.46184e+06	3.26392e+06	1.01258e+07	9.48907e+06	2.93794e+06	5.0989e+06	8.05346e+06	3.41308e+06	3.86656e+06	4.88603e+06	7.79441e+06	6.37479e+06	6.00169e+06	5.41488e+06	3.00345e+06	9.18852e+06	8.12727e+06	8.26779e+06	7.73619e+06	1.31504e+07	1.70335e+07	1.57983e+07	1.92618e+07	1.84763e+07	1.78245e+07
11997	Akr1b7	245356	244014	679018	710786	419651	1.12441e+06	45446.1	10695.5	43923	1.10058e+06	553008	562788	565478	2.4142e+06	2.12985e+06	141146	664687	1.1991e+06	142447	134313	573716	284118	311789	407207	353538	181860	671299	164970	232752	228886	769550	843768	981448	905883	943698	1.06462e+06
14187	Akr1b8	143019	213693	589500	695749	331006	1.03749e+06	64450.3	9966.62	54384.6	1.34536e+06	817139	877312	888306	4.29901e+06	4.73146e+06	100051	286175	365788	116551	121603	221679	237934	283385	324049	468540	221584	656926	160815	274565	241621	1.74449e+06	2.2204e+06	2.6132e+06	1.57397e+06	1.57594e+06	1.81926e+06
622402	Akr1c12	39998.9	77467.3	179498	420866	330291	795834	34825	2578.4	80240.2	578202	99335.1	279252	87706.1	449459	252137	157849	133729	157756	127076	82464.7	113687	179373	202872	292667	818703	266126	687649	358691	347972	336246	621989	772914	690570	330659	386346	517097
27384	Akr1c13	47110.4	73163.6	180665	601471	519949	985446	52215.5	8967.45	78061.1	776962	183231	363521	95146.9	502759	293939	223380	160470	203111	165979	100537	130143	194745	406392	327128	649333	262712	856774	571528	571475	530819	734324	986227	993971	313279	365687	488370
105387	Akr1c14	NA	NA	NA	36401.7	30272.2	40546.3	NA	867.56	NA	30211.7	21385.8	49017.5	82952.2	25654.1	23555.3	292792	49386.6	53906.2	71602.3	338.765	NA	NA	NA	NA	58751.4	21842.1	19834.7	NA	NA	NA	NA	NA	NA	NA	467.272	NA
432720	Akr1c19	34834.1	73318.3	160603	332481	231336	666877	37039.2	1508.72	112094	419385	52208.7	196386	172046	413430	226445	153268	96668.1	126398	111494	84651.4	81058.3	109748	132055	162879	498977	182429	559659	209480	251753	221142	348869	552749	540644	296791	346440	462666
116852	Akr1c20	NA	NA	NA	NA	NA	NA	NA	NA	NA	13850.7	9670.48	23593.2	30221.9	26085.3	12356.4	122218	NA	NA	NA	NA	NA	NA	NA	NA	NA	NA	NA	NA	NA	NA	NA	NA	NA	NA	1611.12	NA
83702	Akr1c6	NA	NA	NA	NA	NA	NA	NA	NA	NA	275578	165878	340995	250822	493007	183615	1.45076e+06	85256.5	253299	419849	155.795	734.708	14575.6	2021.6	NA	2542.22	1452.81	2230.24	NA	NA	NA	NA	NA	NA	452.14	10738.3	847.01
208665	Akr1d1	NA	NA	NA	NA	NA	NA	NA	NA	NA	58513.2	62632.2	18036.3	58107.4	19482	5487.4	438817	26862.6	24151.7	90396.4	6468.3	3122.22	NA	NA	NA	NA	NA	NA	NA	NA	NA	NA	NA	NA	NA	NA	NA
56043	Akr1e1	237234	281227	471150	1.42619e+06	1.49003e+06	1.28164e+06	107811	72052.8	64115.3	1.45294e+06	393311	540237	724152	1.27831e+06	901847	372300	574715	886148	243863	283424	768281	746876	479870	632105	1.48191e+06	527719	943968	555374	581911	488217	6.07559e+06	5.97978e+06	5.08113e+06	998756	1.1602e+06	1.01676e+06
110198	Akr7a5	177951	169395	492182	903795	738757	843479	357350	60651.6	592959	1.30618e+06	592293	474774	402013	806812	645072	331978	440678	667311	233263	267136	430739	386440	272107	470592	334289	249593	660572	281720	587746	248342	530168	454483	556399	427179	415864	326988
11651	Akt1	82085.9	56910.1	177712	712077	683615	793261	163287	74768.6	166972	672477	110387	223403	229008	476639	387327	176148	132086	171551	122668	218052	180706	168783	147121	85950.3	186068	212961	554515	276509	208707	197319	274950	383005	315492	266753	250744	229543
67605	Akt1s1	9024.05	5751.25	12231.1	5171.55	115522	99836.2	4221.28	1080.2	NA	54715	13892.5	80472.3	20212.7	78500.1	47187.2	6141.74	17857.2	17351.8	6434.05	2517.67	5375	28363.1	25629.1	66808.3	29173.3	13555.3	77351.1	29214.7	132184	23086.8	210442	155951	214291	10864.8	NA	10072.3
11652	Akt2	18297.3	253475	77183.5	223827	278230	187010	101324	36780.8	192312	203868	27143.2	98716.3	86926.7	94886.2	69328.4	66534.5	38649	61508.4	40365.5	62252.4	28113.4	50543.2	989254	31281.6	69053.8	99545.2	248930	105246	81420.5	82762.3	80558.3	91739.1	78990.6	33564.3	53323.4	50157.7
23797	Akt3	7112.29	5775.68	18768.9	138922	50868.1	164795	47268.6	15857.9	31306.2	176257	16019.8	67038.4	142397	83558.2	67359	44719.8	13686	32201.4	11822.8	38187.6	13346.9	1351.64	9138.43	778.483	61271.5	94570.5	202363	66944.6	56198.6	59408.1	29309.8	44405.3	28148.8	23460.8	34831.9	28745
14339	Aktip	8510.46	NA	NA	10989.5	NA	9262.9	58611.8	NA	7247.8	2315.48	558.607	6253.87	2201.49	6541.73	6836.25	484.149	NA	NA	2216.16	965.988	NA	5055.64	5593.2	NA	3594.36	2188.13	7015.31	3110.34	6438.29	4994.32	NA	9380.74	4211.31	3786.57	4949.04	6003.06
17025	Alad	7560.42	11519.2	4684.09	206466	103994	86280.6	80691.8	17481.1	32615.9	370741	151653	204981	405588	888210	869974	229304	149503	35428.1	125879	68464	117297	158555	113548	83241.4	181067	108538	252303	119078	101367	41252.7	285289	556388	395474	857209	846137	846862
11655	Alas1	NA	NA	NA	25233.4	3.26921e+06	64909.2	NA	NA	NA	29834.1	24280.3	40502.6	NA	NA	NA	538.72	NA	NA	59.4932	NA	NA	23759.3	10452.2	33543.1	NA	858.508	NA	13559.4	3077.54	2292.83	NA	3204.36	NA	NA	NA	NA
11656	Alas2	NA	NA	NA	NA	NA	NA	NA	NA	NA	NA	NA	NA	NA	NA	NA	NA	NA	NA	NA	NA	NA	NA	NA	NA	NA	799.619	NA	NA	NA	NA	NA	NA	NA	NA	NA	NA
11657	Alb	8.64248e+06	2.21299e+06	1.21396e+07	5.90074e+06	1.075e+07	1.52867e+07	4.0334e+06	1.19705e+07	6.96551e+06	1.04952e+07	1.53181e+07	6.16848e+07	4.97303e+07	5.41092e+07	4.98696e+07	1.3372e+07	9.46705e+06	1.53184e+08	1.34097e+07	1.41462e+07	7.98728e+06	7.05443e+06	7.67016e+06	1.21287e+07	1.12105e+07	6.94319e+06	4.33644e+07	7.97824e+06	5.86679e+06	5.84734e+06	256551	485859	382410	125866	154924	148742
11658	Alcam	NA	NA	NA	177035	174242	234156	392787	147372	267652	79707.9	321287	667031	193069	819478	730176	55892.8	110697	115784	31324.2	53087.7	22498.6	438053	573882	166433	883438	429057	213025	163464	185059	217372	2.05192e+06	2.4902e+06	2.80956e+06	1.05102e+06	1.0201e+06	1.68926e+06
69748	Aldh16a1	42472.4	32144.7	69258.4	1.06755e+06	711384	1.14713e+06	168603	169267	239903	434419	144999	206448	195943	319653	268821	367934	202378	404172	318796	240761	234606	610643	510089	361915	252329	464445	390710	172286	203640	286238	688454	624134	752384	194651	201387	359015
56454	Aldh18a1	34143.4	34602.2	78169.3	750974	870495	4.31741e+06	23190.2	58552.6	19299.2	554048	621955	462224	283974	1.20428e+06	1.27035e+06	775887	200083	304669	1.19688e+06	141571	272639	532930	551381	885218	301996	319621	723493	86213	57312.7	51129.8	531053	9.33738e+06	668958	2.68629e+06	1.97496e+06	2.37085e+06
11668	Aldh1a1	8170.75	5848.11	11323.5	4.5503e+06	1.08959e+06	1.48143e+06	1.48346e+06	346666	483518	1.08532e+06	889433	1.00927e+06	755081	741242	913418	1.53426e+06	282518	568982	486577	124932	173857	533815	495132	514552	1.02842e+06	251191	363381	295833	223040	224676	341710	226791	241213	65760	55095.7	33596.2
19378	Aldh1a2	8896.73	6731.96	32681.8	381276	219616	257984	365119	160917	139749	1.27032e+06	1.03835e+06	670616	283733	565199	574213	299086	293593	571202	258701	209549	320699	638093	373347	772315	689975	642235	607126	1.07175e+06	899505	945586	739558	760522	823234	114814	124972	132867
56847	Aldh1a3	7751.15	2222.17	10919.1	120814	78390.7	72997.2	118802	43758.4	48696.3	467228	326301	260314	124173	152253	205211	79428.4	83901.6	168395	71741.3	86348.2	75746.6	295035	190369	345077	234105	167685	185649	303431	222468	224418	345182	218691	245661	35470.5	32731.8	32396.3
26358	Aldh1a7	7751.15	2222.17	10919.1	1.22199e+06	462059	315018	546939	93158.8	178518	620562	470354	406939	234937	298791	303882	505487	92252.8	188595	171683	114025	80303.8	229823	155233	208297	534984	136989	172516	285268	213589	214700	329507	218691	232598	35470.5	32731.8	32396.3
72535	Aldh1b1	30857.3	15142.4	14819.6	671929	1.47282e+06	752542	749858	103606	856867	1.70685e+06	2.6764e+06	1.57311e+06	673295	809996	930784	525274	322056	523232	605269	653384	219747	3.64257e+06	2.52505e+06	6.36095e+06	3.20165e+06	2.6866e+06	2.29778e+06	358979	296785	297247	719153	641054	665426	51586.3	38453.1	36905.5
107747	Aldh1l1	2191.49	2307.11	5766.77	192915	107400	33078.8	2665.28	NA	4485.64	770220	494862	522302	400983	821328	843420	924567	577261	1.40898e+06	266210	13788.3	99038.8	54583.9	33424.3	24915	136195	73098	176417	70015.1	70845.3	86621.5	179058	180989	160383	103107	140832	148360
216188	Aldh1l2	7357.15	3073.03	14785.8	540.475	237.974	1945.15	768.102	NA	4422.94	45639.1	8483.04	30922.8	29370	21913	23029.7	91373.1	1626.71	6879.41	17926.3	1245.53	633.033	74724.1	37934.9	56594.8	15858.6	10318	71063.9	6620.38	6192.01	6565.8	14965.3	22070.8	28266.9	503938	513417	465269
11669	Aldh2	2.03212e+06	692686	1.21306e+06	1.44327e+07	1.04831e+07	1.38219e+07	1.23197e+07	7.64623e+06	8.68338e+06	4.75398e+07	4.58639e+07	4.83326e+07	1.01948e+07	2.73821e+07	2.17376e+07	1.02758e+07	8.50827e+06	1.8419e+07	7.4086e+06	9.09604e+06	8.46471e+06	1.19855e+07	1.41493e+07	1.61618e+07	1.56417e+07	1.2998e+07	2.35003e+07	3.09358e+07	2.82023e+07	2.69659e+07	3.03985e+07	3.15918e+07	3.279e+07	6.54227e+06	6.28574e+06	6.25815e+06
11670	Aldh3a1	21278.8	21137.7	42273.9	401231	223913	427133	1.10601e+06	100574	527616	154405	180437	244168	60611.4	99630.9	86511.3	43798.6	23509.3	54193	37588.7	39173.2	25558.7	118238	184060	121853	99612.8	134064	62268.5	30139.1	35183.6	39109.4	59382.1	53343.6	52741.4	15793.1	23943.3	9757.19
11671	Aldh3a2	395438	556383	878261	2.12081e+06	3.15097e+06	3.60645e+06	481912	141660	1.46028e+06	2.00869e+06	4.98101e+06	5.07132e+06	1.85774e+06	2.11354e+06	1.21472e+06	617605	733784	1.45005e+06	602367	851106	610913	1.67806e+06	2.34575e+06	2.13728e+06	1.75156e+06	1.65903e+06	2.33762e+06	421472	301577	321264	678278	579348	476146	132352	149872	101108
67689	Aldh3b1	13407.4	12839.2	20215.8	2.58003e+06	3.04356e+06	4.17312e+06	1.13803e+06	1.79424e+06	1.79687e+06	1.1132e+06	584194	809728	165306	368817	182807	397759	452132	803185	374065	347650	418703	526552	392007	589970	567896	439542	1.10356e+06	428824	497239	489479	915622	949937	1.06685e+06	141185	132178	123240
212647	Aldh4a1	76375.6	93924.2	138276	450139	425348	508642	238783	118266	365412	865612	2.21841e+06	2.11633e+06	727906	1.27766e+06	1.11447e+06	591028	679008	451472	317191	646794	330957	310695	399394	454195	477621	376781	647449	118053	135337	100897	507511	406590	574890	29605.9	23878	60337.5
214579	Aldh5a1	37599.7	26135.4	37003.9	71163.8	55736.5	52492.7	4392.63	5319.97	1341.45	99298.1	473740	267900	98398.3	189449	129201	79306.3	1778.6	4831.04	15926.2	NA	NA	81758.7	60221.1	38344.6	99129.6	78153.8	49250	1807.09	14953.6	1746.64	NA	NA	NA	30304.4	23488.6	26036.9
104776	Aldh6a1	302467	245112	692973	1.04538e+06	1.49949e+06	1.48479e+06	501951	181083	950154	1.62418e+06	4.16695e+06	3.55382e+06	1.50712e+06	3.24916e+06	2.96347e+06	998111	500271	1.37651e+06	430992	113951	689339	848847	838917	1.14022e+06	902790	702430	1.47132e+06	399849	382545	314015	256995	289242	169359	66095.7	135469	114154
110695	Aldh7a1	82758.8	80960.6	140492	280673	81278.9	200518	27945.8	19232.8	18079.2	1.20855e+06	1.96483e+06	1.6114e+06	583590	889830	854097	367578	84602.7	710269	81096.3	33440	212582	1.02075e+06	209741	331909	443194	192141	536691	211618	210914	128327	235508	230989	225174	24939.2	37546.7	26893.1
237320	Aldh8a1	NA	NA	NA	NA	NA	NA	NA	NA	NA	1.50409e+06	13961.5	1.08614e+06	18886.4	6495.79	3277.97	221262	13307.7	25014.9	20977.9	832.906	10821.3	NA	NA	NA	NA	NA	NA	NA	NA	NA	NA	NA	NA	1100.81	NA	1728.3
56752	Aldh9a1	823402	787107	851468	3.58758e+06	2.5662e+06	2.86171e+06	685708	397523	887972	2.02512e+06	1.41124e+06	1.54404e+06	1.5782e+06	2.40025e+06	2.05453e+06	1.44399e+06	1.06423e+06	1.7035e+06	1.23345e+06	1.19615e+06	920387	2.39098e+06	1.49208e+06	8.00066e+06	1.65296e+06	925232	2.35961e+06	1.06443e+06	1.07085e+06	1.07298e+06	4.92323e+06	4.77335e+06	4.72301e+06	1.52125e+06	1.62565e+06	1.19819e+06
11674	Aldoa	2.27031e+06	1.31541e+06	3.22434e+06	2.30397e+07	2.23052e+07	2.04284e+07	1.4308e+07	9.69731e+06	1.04379e+07	1.12946e+07	6.05558e+06	6.10237e+06	5.49583e+06	1.18574e+07	9.99959e+06	7.44757e+06	3.23362e+06	7.46871e+06	7.92742e+06	9.05123e+06	2.74706e+06	8.42357e+06	1.05391e+07	9.49152e+06	1.11076e+07	7.03496e+06	9.78384e+06	7.84454e+06	7.05722e+06	6.19621e+06	3.64079e+07	4.82198e+07	4.70899e+07	2.47895e+07	2.21931e+07	2.19964e+07
353204	Aldoart1	619485	334769	1.03531e+06	5.43484e+06	5.73969e+06	4.76697e+06	3.64985e+06	2.60419e+06	2.67154e+06	3.08101e+06	1.33491e+06	1.39559e+06	1.56494e+06	3.44717e+06	2.93961e+06	2.27044e+06	1.05012e+06	2.53276e+06	2.4145e+06	2.92943e+06	899965	2.14679e+06	2.481e+06	3.096e+06	2.88027e+06	1.94632e+06	2.90369e+06	1.95148e+06	1.78905e+06	1.52557e+06	1.21031e+07	1.12165e+07	1.29603e+07	7.4425e+06	6.53994e+06	6.30479e+06
79459	Aldoart2	460307	226708	659779	4.58664e+06	5.6483e+06	4.52573e+06	2.94948e+06	2.19645e+06	2.12158e+06	2.49023e+06	1.54872e+06	1.72259e+06	1.31084e+06	2.33687e+06	2.14272e+06	1.72999e+06	752754	1.78721e+06	1.83276e+06	1.90239e+06	833691	2.20676e+06	2.31301e+06	1.80463e+06	2.03137e+06	1.38925e+06	1.68232e+06	1.73564e+06	1.35321e+06	1.27022e+06	5.81731e+06	9.76365e+06	9.79897e+06	5.81132e+06	4.25834e+06	4.15253e+06
230163	Aldob	NA	NA	NA	NA	NA	NA	NA	NA	NA	1.69401e+06	2.43583e+06	1.48827e+06	2.06334e+06	1.05631e+06	1.44923e+06	5.49763e+06	189444	146781	1.6922e+06	162650	171525	485881	135065	617602	211623	92345.8	87863.7	NA	NA	NA	NA	NA	NA	1410.13	99873.4	45386.6
11676	Aldoc	29879.1	54581.4	2719.67	1.71115e+06	1.77271e+06	1.74418e+06	154667	81434.7	30266.9	105562	13957.1	6262.21	70470.5	25954.5	248138	99026	9727.67	18900.3	93578.3	10612.2	6410.37	100083	112505	73748	301039	558383	379755	14086.1	16839.3	15215.8	2.62304e+06	2.42243e+06	2.85725e+06	2.53135e+06	2.04952e+06	2.11591e+06
208211	Alg1	6647.67	33802	155981	196801	266092	260390	19636.5	13171.1	604.567	78081.7	65469.1	126449	10183.5	30284	21864.6	12811.3	16615.5	20514.8	7286.22	21421.6	15293.5	7550.65	34813.9	13173.6	61272.9	62663.4	300836	27610.5	3427.35	10123.4	41419.6	61332.5	72127.9	31730	9080.98	15982.1
380959	Alg10b	8606.51	10399.1	35428.6	67258.2	43757.4	154781	7706	8203.88	90090.7	110532	737208	234866	13557.3	77402.8	57760	NA	6486.56	33722	268692	NA	6533.18	1.20068e+06	499276	47267.6	50062.6	26444.7	55342	142465	76725.4	16921.7	8338.37	NA	18413.5	40698.5	21997.7	36401.6
207958	Alg11	NA	2937.85	2152.37	30373.8	16530.5	59982.7	NA	NA	NA	26480.7	23223.6	35800.4	81214.2	17648.5	10390.7	NA	NA	NA	NA	NA	NA	16517.5	8264.89	7548.52	14842.5	21583.3	32063.9	658.114	943.933	261.659	6521.28	12558.5	8876.99	10121.8	8554.85	12949.4
223774	Alg12	NA	221.242	1961.29	5230.06	14430.6	2132.36	NA	NA	NA	12419.4	14949.6	9494.46	NA	NA	NA	NA	NA	NA	NA	NA	NA	NA	NA	21158.4	NA	NA	96328.7	NA	NA	NA	10595.1	NA	9217.19	4233.86	2634.07	2341.06
67574	Alg13	20823.3	79809	36979.8	30887.9	8259.47	52763.7	NA	NA	NA	141366	3687.78	16832.5	NA	NA	10065.2	2034.61	3605.18	NA	NA	3344.59	8052.76	21606.3	9536.48	26988.9	76541.9	2252.43	255750	2355.1	653.523	NA	NA	9842.77	4801.2	425319	314725	41569.4
66789	Alg14	6941.5	7122.56	19206.4	31575.1	64172.5	73975.4	NA	NA	NA	29721.9	58830.8	23330.7	18962.2	5300.52	21538.3	1582.24	5599.59	16919.3	NA	NA	5182.55	40314.2	46885.7	21704.3	6172.19	10829.2	24249.2	NA	NA	NA	NA	12521.2	NA	9493.4	7754.81	10568.5
56737	Alg2	31487.1	35595.1	84429	169431	73560	196690	40698.4	67633.9	57311.6	134160	109281	134831	38193.7	75855	24407	51427.1	44430.9	100416	39252.8	51538.6	98135.6	122081	121744	112826	90026	101474	189250	57975.9	78432.2	64724.6	133050	361719	354027	182717	164536	149334
208624	Alg3	5095.21	12589.9	9443.21	99360.5	58696.7	177295	NA	NA	3255.25	115153	96441	73940.9	3175.22	37427.7	40285	19252.3	37319.8	43097.9	29290.6	25651.1	37711.4	13882.7	66845.6	20476	38018.3	47609.8	39894.8	15846	13999	12789.1	27226.3	22745.9	13334.2	22655.7	22286.1	30334.3
66248	Alg5	295417	249543	831768	1.06522e+06	5.79601e+06	1.58538e+06	137512	410622	2.87195e+06	1.04016e+06	2.3595e+06	839586	1.4767e+06	668319	641578	489020	1.07278e+06	860796	126214	676702	303093	440837	355668	1.49469e+06	668626	790786	1.6768e+06	124983	125940	140456	557807	949142	1.01345e+06	848196	527885	725603
320438	Alg6	8146.53	8041.24	NA	5922.52	2151.85	4299.19	1325.1	487.092	1580.21	62039.7	19683.2	134657	10401.4	16432.2	621.033	NA	NA	NA	NA	NA	NA	29078.8	60705.2	10899.8	32732.4	14603.2	12278.5	20854.6	NA	18796.2	NA	NA	NA	12227.7	18981.3	36087.9
381903	Alg8	11837.4	14614.4	26518.2	38119.1	25895.2	120331	3908.59	NA	740.59	3150.69	1168.77	42593.8	NA	53732.1	6958.05	NA	39766.6	47163	33096.9	4765.84	10226	49449.4	81032.6	81833.9	58866	75522.3	116226	28919.9	23345	15317.9	86947.5	54819.7	50079.7	32098.9	41434	45712
102580	Alg9	949.177	3453.55	1535.33	34634.1	1.52529e+06	66876.1	NA	646.32	9678.18	70031.4	6551.86	34179.7	2450.12	3987.31	4574.38	3116.65	NA	4455.2	1311.67	NA	3918.16	67065.3	7876.56	24187.3	6294.32	7207.39	31881.1	7176.87	2166.53	1643.52	5797.67	5779.88	5341.95	2915.26	6761.05	7746.7
11682	Alk	NA	NA	NA	NA	NA	NA	NA	NA	NA	NA	NA	NA	NA	NA	NA	NA	NA	NA	NA	NA	NA	NA	NA	NA	NA	NA	NA	214.871	NA	1863.32	700.124	NA	371.474	NA	NA	NA
231642	Alkbh2	NA	NA	2158.52	NA	NA	NA	NA	NA	NA	NA	NA	NA	NA	NA	NA	NA	NA	NA	NA	NA	NA	NA	NA	NA	NA	NA	NA	NA	NA	NA	NA	NA	NA	3461.43	1593.73	4062.21
69113	Alkbh3	45561.5	33918.8	224918	190046	84843.9	136745	32050.5	8583.14	11347.9	51850.6	5124.09	60769.7	36667.2	18298.8	264582	11150.2	128302	61089.8	8755.25	15570.9	4717.8	25888	48670.6	15586.4	26465.5	45660.7	576772	72084.4	85322.3	79466.6	106814	772035	111293	284704	176308	180127
72041	Alkbh4	NA	NA	NA	NA	NA	NA	NA	NA	NA	NA	NA	NA	NA	NA	NA	1396.5	NA	NA	505.289	606.599	NA	NA	NA	NA	NA	NA	NA	NA	434.936	377.503	399.232	587.056	NA	NA	NA	1306.71
268420	Alkbh5	111126	31556.7	131548	22939.8	6662.7	15784.7	7058.83	2137.13	5174.9	68248.2	17956.6	110116	39479.7	72705.9	78139	255134	20633.1	83806.7	12166.6	9700.01	26210.4	17290	17451.1	2373.06	8134.4	14863.3	15000.7	8026.83	NA	NA	5792.53	552671	568596	120616	114109	129850
233065	Alkbh6	2196.3	2643.06	33351.5	4518.87	1156.77	3772	NA	NA	NA	12147.5	4284.96	888.05	6232.73	2695.46	NA	NA	4499.42	8857.07	8011.59	7036.72	4795.65	98.4309	1045.91	3276.9	5021.07	2987.11	10778.2	10899.6	425.092	394.052	11653.3	77780.1	15492.5	2165.71	5939.48	6192.04
66400	Alkbh7	1065.33	423.85	2254.67	5360.66	4646.49	6473.63	NA	NA	NA	735.307	890.687	2184.5	NA	NA	NA	1212.37	NA	NA	NA	NA	NA	NA	2526.24	NA	3215.16	2674.84	5266.55	3158.8	NA	512.261	11233.5	23447.4	30881.2	74399.6	69143.7	86422.4
67667	Alkbh8	NA	NA	NA	407.552	NA	3080.72	NA	NA	NA	NA	NA	NA	3545.67	709.127	543.568	NA	NA	NA	NA	NA	NA	NA	3137.19	NA	NA	NA	NA	NA	NA	NA	29832.3	67348.4	38489.5	25457.7	11794.3	4708.98
236266	Alms1	NA	NA	41.7377	11.7675	NA	NA	NA	NA	NA	NA	NA	NA	NA	NA	NA	NA	NA	NA	NA	NA	NA	NA	NA	NA	NA	NA	NA	NA	NA	NA	NA	NA	NA	NA	NA	NA
11684	Alox12	NA	NA	NA	5413.53	NA	765.036	12377.5	221.543	15766.9	23214.9	37965.4	76299.8	88568.2	3.71483e+06	2.54764e+06	59287	32964.3	1.1539e+06	24946.7	22587.3	52883.2	NA	NA	NA	NA	NA	NA	NA	NA	NA	NA	NA	NA	NA	NA	NA
11686	Alox12b	NA	NA	NA	NA	NA	NA	NA	615.87	664.381	NA	NA	NA	NA	NA	NA	NA	NA	NA	NA	NA	NA	NA	NA	NA	NA	NA	14472.3	NA	NA	NA	NA	NA	NA	NA	NA	NA
11685	Alox12e	NA	NA	NA	NA	NA	NA	NA	NA	NA	NA	NA	NA	NA	NA	NA	2096.93	NA	NA	NA	2301.68	NA	NA	NA	NA	NA	NA	NA	NA	NA	NA	NA	NA	NA	NA	NA	NA
11687	Alox15	72234.8	38112.2	11192.9	1.6503e+06	45174.2	1.27719e+06	8296.35	NA	23925.3	26831.1	5355.89	9297.78	513764	6.82428e+06	5.78445e+06	5.93655e+06	232432	437410	3.85101e+06	8.44757e+06	806690	6.83425e+06	1.9835e+07	1.69298e+07	7.90286e+06	8.30881e+06	7.06404e+06	1.08989e+08	8.76845e+07	8.12418e+07	7549.45	5051.33	2437.17	NA	NA	NA
11689	Alox5	295682	353973	882826	5.50779e+06	6.67535e+06	7.47296e+06	2.4158e+06	1.09411e+06	2.20939e+06	13027.2	911.391	3177.87	69866.8	613090	624679	623678	2.12177e+06	1.30878e+06	499687	1.7592e+06	1.48296e+06	3.44e+06	3.65468e+06	3.30441e+06	2.4119e+06	2.0243e+06	3.54507e+06	3.69654e+06	3.55236e+06	3.40173e+06	311416	204735	230719	67651.8	50406.3	41930.7
11690	Alox5ap	859750	921412	2.98515e+06	7.01716e+06	1.24292e+07	1.31313e+07	4.36583e+06	3.12516e+06	3.6006e+06	5.64842e+06	3.68546e+06	2.72992e+06	1.11962e+06	2.95296e+06	3.06827e+06	3.42099e+06	943378	2.24292e+06	4.15298e+06	5.23302e+06	1.15733e+06	3.51288e+06	6.71387e+06	7.3437e+06	6.65078e+06	7.90504e+06	7.31709e+06	5.13284e+06	4.1655e+06	4.0613e+06	6.52592e+06	3.34868e+06	3.58416e+06	505079	453028	419125
23801	Aloxe3	NA	66.8995	NA	NA	NA	NA	NA	1031.04	1652.3	NA	NA	NA	NA	NA	NA	NA	NA	NA	NA	NA	NA	NA	NA	NA	NA	NA	NA	NA	NA	NA	NA	NA	NA	NA	NA	NA
76768	Alpi	NA	NA	NA	NA	NA	NA	NA	NA	NA	NA	NA	NA	NA	NA	NA	NA	NA	NA	NA	NA	NA	56588.5	101716	74750.4	NA	NA	NA	NA	NA	NA	NA	NA	NA	NA	NA	NA
71481	Alpk1	NA	NA	NA	NA	NA	NA	NA	NA	NA	NA	NA	NA	NA	790.8	NA	107.529	NA	NA	NA	NA	NA	NA	NA	NA	NA	NA	NA	13282.5	510.762	250.672	385.288	NA	687.186	NA	NA	NA
225638	Alpk2	NA	NA	NA	NA	NA	NA	NA	NA	NA	NA	NA	NA	NA	NA	NA	NA	NA	NA	NA	NA	NA	NA	NA	NA	NA	NA	NA	NA	NA	NA	237.044	4237.98	NA	NA	NA	NA
116904	Alpk3	NA	NA	NA	3262.07	198.597	654.197	NA	NA	NA	NA	NA	NA	NA	NA	NA	NA	NA	NA	NA	NA	NA	NA	NA	NA	NA	NA	NA	NA	NA	NA	NA	NA	NA	NA	1010.66	NA
11647	Alpl	28748.7	14730.5	27861.6	NA	NA	NA	NA	NA	NA	8572.62	10426.8	6589.22	NA	NA	NA	NA	NA	NA	NA	NA	NA	854.495	3574.65	NA	4475.6	3608.15	10080.8	NA	NA	NA	NA	NA	NA	NA	NA	NA
74018	Als2	NA	NA	NA	36529.9	12015.5	12280.6	NA	11569.1	14076.2	13082.3	4391.32	1760.15	330.635	8681.47	526.645	200.322	NA	895.65	264.414	113.432	NA	340.585	614.836	509.795	965.974	953.049	1069.87	894.545	1170.6	1476.98	9555.15	6643.63	15229.6	21357.9	721.024	NA
235633	Als2cl	NA	NA	NA	2186.26	NA	7360.77	86.9693	NA	73.8201	1048.18	NA	1520.32	2842.42	2852.76	2259.6	NA	NA	NA	NA	15831.4	2440.86	NA	NA	NA	NA	214.547	1100.9	NA	NA	NA	692.051	2040.34	921.984	1920.7	2160.11	1682.67
216285	Alx1	NA	NA	NA	NA	NA	NA	NA	NA	NA	3672.73	45884.2	1296.45	NA	NA	NA	NA	NA	NA	NA	NA	NA	NA	NA	NA	NA	NA	NA	NA	NA	NA	NA	NA	NA	NA	NA	NA
21681	Alyref	444237	1.22407e+06	976285	1.04004e+06	764394	1.57903e+06	352215	469662	548502	732148	715721	548488	1.05222e+06	1.06398e+06	880713	751724	879985	997526	688871	703260	668874	682931	794129	571235	722063	271040	936700	454938	456093	296680	637591	777389	885877	1.92354e+06	1.93132e+06	1.75498e+06
56009	Alyref2	354010	640084	883820	956622	609109	1.34591e+06	283816	340239	139641	604397	677523	514933	765706	894420	742649	566418	849254	1.12175e+06	593164	700658	793169	584945	721727	599564	609672	274598	707093	494433	528723	325257	514671	734106	862316	1.04642e+06	1.04154e+06	1.15247e+06
17117	Amacr	785.425	1542.84	5975.08	NA	5125.67	6441.71	NA	NA	NA	584764	424904	771369	157921	248643	2.95026e+06	725687	34568.7	8593.55	10852.9	3966.65	5251.51	122738	72605.9	52959.6	107783	36439	79384.9	13653.6	4418.73	4359.82	21812.5	NA	599.819	1.63533e+06	1.53779e+06	932065
11698	Ambn	NA	NA	NA	NA	NA	NA	NA	NA	NA	NA	NA	NA	NA	NA	NA	NA	NA	NA	NA	NA	NA	NA	NA	NA	NA	NA	NA	NA	NA	NA	NA	NA	20650	NA	NA	NA
11699	Ambp	NA	NA	NA	NA	NA	NA	NA	NA	NA	224166	72655.9	115707	24046.1	NA	21704	4813.17	NA	NA	NA	NA	NA	NA	NA	NA	NA	NA	NA	NA	NA	NA	NA	NA	NA	788.689	35395.5	NA
228361	Ambra1	652.258	744.784	299.077	511.139	NA	422.865	NA	NA	NA	NA	NA	NA	NA	7698.04	5617.07	NA	78.2869	NA	748.824	1497.34	118.453	794.223	686.451	836.357	144.202	198.95	353.266	537.962	899.808	567.263	NA	NA	NA	14052.4	1980.88	26040.2
71761	Amdhd1	NA	NA	NA	NA	NA	NA	NA	NA	NA	2024	105.957	2300.52	112550	NA	NA	286329	55165.3	59193.2	1705.31	NA	NA	NA	NA	NA	NA	NA	NA	NA	NA	NA	NA	NA	NA	NA	NA	NA
245847	Amdhd2	141182	154313	209136	1.2264e+06	986846	5.85079e+07	366375	1.90696e+06	6.99738e+07	480698	9.03002e+07	7.40194e+07	169684	518852	522045	57384.3	4.5906e+06	2.42726e+06	85036.5	123835	125787	220058	153146	256108	290892	167943	747326	256661	222466	212869	2.50774e+06	3.1318e+06	3.40123e+06	1.13341e+06	433685	715803
72125	Amer2	NA	NA	NA	921.011	NA	2264.46	1697.96	2960.08	5933.95	NA	NA	NA	NA	NA	NA	NA	NA	NA	NA	NA	NA	NA	NA	NA	NA	NA	NA	NA	NA	NA	NA	NA	NA	NA	NA	NA
23802	Amfr	8219.55	3696.06	5705.58	28821.7	38318.8	71427.1	5241	7293.23	13319.2	54166.9	20376.6	16126.5	3937.11	24131.7	8871.2	19941.1	16610.3	94132.1	5543.1	9942.34	24050.7	9713.28	23295.2	14437.4	10459.4	12205.6	105149	6508.4	8727.9	8573.61	158001	25690.4	16396.5	17199.4	18466.9	6972.77
105827	Amigo2	NA	NA	NA	NA	NA	NA	NA	NA	NA	14372.8	251.292	54848.4	NA	4966.85	4997.7	NA	NA	NA	NA	NA	NA	NA	NA	NA	NA	NA	NA	NA	NA	NA	NA	NA	NA	NA	NA	NA
225339	Ammecr1l	988.697	12191.6	2631.2	955.153	NA	3585.63	NA	NA	NA	NA	NA	NA	NA	NA	NA	1491.59	1363.27	864.981	2656.56	4921.63	7052.46	2896.58	1535.01	NA	7353.22	2245.11	11020.7	NA	6756.2	3654.39	NA	NA	NA	3556.86	2959.25	1824.35
232566	Amn1	NA	NA	NA	NA	NA	NA	NA	NA	NA	NA	NA	NA	NA	NA	NA	NA	NA	NA	NA	NA	NA	NA	NA	NA	NA	NA	NA	NA	27365.2	27842.2	NA	NA	NA	NA	NA	NA
27494	Amot	NA	NA	NA	30.6617	NA	232.94	NA	NA	NA	NA	NA	NA	244087	4.3647e+06	1.71922e+06	NA	NA	NA	NA	NA	NA	NA	NA	NA	NA	NA	NA	NA	137.873	194.697	279.609	9.76359	469.265	650.876	NA	NA
75723	Amotl1	NA	NA	NA	NA	NA	NA	NA	NA	NA	NA	NA	NA	121649	13352.7	7334.29	NA	NA	NA	NA	NA	NA	NA	NA	NA	NA	NA	NA	NA	NA	NA	NA	NA	NA	5755.24	5831.55	4663.11
56332	Amotl2	NA	NA	NA	NA	NA	NA	NA	NA	NA	NA	NA	NA	7305.13	2450.58	2025.9	NA	NA	NA	NA	NA	NA	NA	NA	NA	NA	NA	NA	NA	NA	NA	NA	NA	NA	NA	NA	NA
109674	Ampd2	72672.1	93585.6	18390.2	1.0889e+06	655464	503757	290066	178858	529580	214570	368926	95160.2	112023	214208	131161	101736	150831	39466.6	138714	98653.4	41032.7	468176	437833	255270	362935	289180	99468.3	265117	185550	191055	343785	269441	283741	1.34728e+06	1.2785e+06	1.2789e+06
11717	Ampd3	1977.74	3791.41	12085.3	471316	389545	455389	210703	289859	257860	89671.7	10006.6	20393.1	63443.8	185288	76486.9	94875.9	68290.4	151636	87191.5	170945	70930.6	131540	118578	114377	117164	81448.1	149860	305148	349304	273836	326275	429329	440288	103916	115830	90314.4
434437	Amt	NA	NA	NA	NA	NA	NA	NA	NA	NA	20061	567362	74788.1	975.46	93.4936	NA	NA	NA	NA	NA	NA	NA	NA	NA	NA	NA	NA	NA	NA	NA	NA	NA	NA	NA	NA	NA	NA
11722	Amy1	NA	NA	680.67	NA	NA	NA	NA	NA	160.246	4534.88	7239.57	35981.7	8470.14	6470.8	3863.61	2170	3517.37	61038.6	3918.89	818.553	3268.52	27654.8	28508.9	102447	31076.4	39269.5	35258.3	NA	NA	NA	NA	NA	NA	NA	NA	NA
231842	Amz1	NA	NA	NA	266998	200751	75168.5	NA	NA	NA	NA	NA	NA	NA	NA	NA	NA	NA	NA	NA	NA	NA	10870.9	143.23	22384.8	504.884	696.483	7200.2	NA	NA	NA	NA	NA	NA	NA	NA	NA
13929	Amz2	NA	NA	NA	1128.52	NA	982.819	NA	NA	NA	NA	NA	NA	NA	NA	NA	97.3211	1298.66	NA	NA	NA	NA	NA	NA	NA	NA	NA	1216	NA	NA	NA	NA	NA	NA	NA	NA	NA
17222	Anapc1	41684.4	24558.5	80864.8	30339.7	13252.9	23368.4	NA	60.6968	589.49	18081.8	19070.2	8646.29	27824.2	31206.6	35392.6	8452.43	2476.95	3930.51	3881.41	5696.29	4345.67	11156.6	6653.83	34261.2	23458.2	5537.81	102068	21346.6	14884.5	17701.5	13018.3	10880.4	6617.2	15290.1	18012.4	23198.3
68999	Anapc10	3952.9	4049.99	985406	2597.29	58032.4	5293.86	NA	NA	NA	427636	NA	7071.77	7184.17	68538.3	52957.5	NA	NA	NA	NA	NA	NA	NA	NA	21772.9	NA	NA	NA	NA	NA	NA	NA	6480.95	NA	16603.2	13669.2	17250.9
66156	Anapc11	NA	1444.86	NA	NA	NA	1869.36	NA	NA	NA	NA	NA	NA	NA	NA	6237.74	NA	NA	NA	NA	NA	NA	NA	NA	NA	NA	NA	NA	NA	NA	NA	NA	NA	NA	NA	NA	NA
69010	Anapc13	6127.72	24384.8	36034.9	NA	NA	NA	14464.6	NA	11523.6	31468.2	6143.06	16383	NA	75679.4	96322.4	41245.2	35819	46096	42754.5	21976.2	35156.3	24565.3	17446.9	1040.07	NA	NA	NA	62146.5	41822	36732	NA	NA	NA	NA	NA	NA
99152	Anapc2	29788.6	32042.4	773878	74923.9	336491	90184.9	1610.23	5664.73	1294.24	43235.2	1221.95	12018.7	131565	47391.3	28282	29294.6	22248.4	35282	29732.3	27852.7	28632.8	11313.5	16866.2	8031.79	39274.5	14624.6	64698.4	51404	26524.9	31668.3	55377.3	117318	14835.1	25968.7	43336	21680.8
52206	Anapc4	20718.3	23688	117932	49910	46718.8	60053.9	13520.8	520.981	7450.31	19528.1	13227.5	29495.1	92340.2	24541	3693.9	16671.4	7764.95	3733.21	17946	16632.9	38857.3	12589.5	12750.3	16436.3	8926.62	4492.44	8653.31	29735.9	57075.3	52533.7	6568.98	8198.68	20530.7	23407.8	18932.9	27299.4
59008	Anapc5	13097.2	14677.3	39374.4	13747.4	45816.8	19109.2	2824.29	585.825	NA	5943.1	320.306	2230.91	2762.79	562829	464689	2451.06	2234.64	14367.1	6273.63	1091.96	6206.35	59965.8	35121.7	11497.8	3354.03	2890.98	11530.4	5430.27	11999	10394.5	1480.97	3978.17	15576.3	2392.55	6946.48	9316.19
56317	Anapc7	15301.1	20379.5	20793.1	6453.21	1970.75	26126.5	NA	NA	NA	35434.5	25197.8	17633.9	13206.6	5812.72	29485.3	3997.07	2509.16	NA	1688.62	33642.2	5016.79	7585.6	15052.5	159.833	9612.74	5805.51	NA	13810.3	24201.6	35979.4	11855.1	2589.58	17531.6	74305.4	36602.8	59620.7
11727	Ang	NA	NA	1540.96	NA	NA	NA	NA	NA	NA	NA	NA	NA	NA	NA	NA	NA	NA	NA	NA	NA	NA	NA	NA	NA	NA	NA	1565.4	NA	NA	NA	NA	NA	NA	NA	NA	NA
219033	Ang4	NA	NA	NA	NA	NA	NA	NA	NA	NA	NA	NA	NA	NA	NA	NA	NA	NA	NA	NA	NA	NA	68135.2	21048.8	NA	NA	NA	NA	NA	NA	NA	NA	NA	NA	NA	NA	NA
68737	Angel1	NA	NA	NA	NA	NA	NA	NA	NA	NA	NA	NA	NA	NA	NA	NA	NA	8870.84	15507.3	NA	NA	NA	NA	NA	NA	NA	NA	NA	NA	NA	NA	NA	NA	NA	NA	NA	NA
52477	Angel2	6848.37	11564.5	15326.5	9206.8	10158.1	30170.3	NA	2138.15	NA	NA	912.609	1126.97	17577.7	16878	27314.1	4433.64	19048	96422.1	5998.25	329.707	2571.23	8168.34	15857.5	18232.7	3825.8	5030.72	6283.26	NA	NA	NA	77199.3	1763.07	NA	35370.4	42446.2	24570.3
11600	Angpt1	NA	NA	NA	NA	NA	NA	NA	NA	NA	NA	NA	NA	NA	NA	NA	NA	NA	NA	NA	NA	NA	NA	642.038	NA	NA	NA	NA	NA	NA	NA	NA	NA	NA	NA	NA	NA
26360	Angptl2	NA	NA	NA	NA	NA	NA	NA	NA	NA	NA	NA	NA	NA	NA	NA	NA	NA	NA	NA	NA	NA	NA	NA	NA	1503.61	1242.08	1122.91	NA	NA	NA	NA	NA	NA	3214.5	3361.17	4875.42
70726	Angptl6	NA	NA	NA	NA	NA	NA	NA	NA	NA	23967.8	1286.1	NA	NA	6680.63	9583.41	4818.78	15102.1	NA	206.453	11126.6	15461.8	NA	NA	NA	NA	NA	NA	NA	NA	NA	NA	NA	NA	NA	NA	NA
11732	Ank	NA	NA	NA	NA	NA	NA	NA	NA	NA	NA	NA	NA	NA	NA	NA	NA	NA	NA	NA	NA	NA	NA	NA	NA	9704.96	5908.01	12462.2	750.425	4444.46	2596.42	4633.73	1620.67	1656.33	8628.04	6940.2	8302.89
11733	Ank1	NA	NA	NA	NA	NA	NA	NA	NA	NA	NA	1068.91	NA	165.534	14952.8	10077.2	NA	529.476	151.196	NA	NA	779.841	NA	NA	NA	3941.87	5099.16	NA	NA	NA	NA	NA	NA	NA	NA	NA	NA
109676	Ank2	NA	NA	NA	NA	NA	NA	NA	NA	NA	635.997	75.1035	110.938	91.0977	NA	NA	NA	838.12	3291.34	NA	NA	806.35	1033.17	2754.41	2501.34	5298.08	11698.6	6537.93	NA	NA	NA	NA	NA	NA	NA	NA	NA
11735	Ank3	NA	NA	NA	3839.84	2502.63	388009	733.679	101.364	3072.1	2031.62	3035.4	2023.17	1296.36	18567.3	19473.8	NA	NA	NA	NA	NA	NA	446.862	674.793	NA	22061.1	55388.2	2188.44	NA	NA	NA	NA	NA	NA	NA	NA	NA
11736	Ankfy1	271228	132433	327920	778533	1.03572e+06	687233	459255	140300	314308	992428	408599	580036	392326	943953	870090	142642	205999	375387	194911	256355	409507	647244	510445	426743	530683	328510	999171	528589	434895	425395	866270	1.21384e+06	1.0022e+06	265054	413313	263797
108857	Ankhd1	17653.1	59241.7	20463.9	59791.1	28302.7	52431.1	1168.22	3102.82	4979.81	41279.1	62469.8	10063.5	26595.3	19020.6	14494.5	107267	13845.5	11818.5	7551.69	11367.5	10418.5	93596.8	18851.2	29763.7	22952.3	26711.2	21562.5	15375	26690	27051.9	1.38734e+06	82373.4	71066.9	79971.7	69278.1	70448.9
70797	Ankib1	230.249	NA	337.55	4414.79	1835.31	4806.64	1043.94	474.346	1486.62	463.156	163.198	2616.11	NA	2089.5	3146.28	875.353	273.485	1803.61	5605.02	NA	641.59	2488.95	2571.76	3206.07	3410.28	1761.26	4432.62	3659.08	2388.04	3069.12	2956.08	3665.81	3790.86	NA	109.175	NA
234396	Ankle1	NA	NA	NA	NA	NA	NA	NA	NA	NA	NA	NA	NA	NA	NA	NA	NA	NA	NA	NA	NA	NA	NA	NA	NA	NA	NA	NA	NA	NA	NA	NA	NA	NA	NA	NA	106.036
71782	Ankle2	16494.6	85373.3	57828.9	515140	38229	250951	11078.5	5348.3	25178.2	54965.2	54330.3	30044.9	20571.6	36515	22904.9	35228.3	13800.8	17776.8	22096.3	21400.3	22759.8	32377.7	55918.1	150668	30896.9	33597.7	119032	177631	118853	16062.4	45820.7	51614.3	141094	29745.7	26009	45714.8
217473	Ankmy2	1590.09	13258	609.229	66726.3	21787.8	72466.4	1888.5	NA	NA	24299.7	951.987	7775.28	1532.87	27090	13024.7	1145.21	8385.19	3109.09	1929.5	5372.3	20006.6	92461.6	9881.78	62218.4	10644.2	6706.04	21451.2	8243.69	7588.94	4547.98	13091	41846.4	26127.8	33851.3	34090	38252.5
107765	Ankrd1	NA	NA	NA	NA	NA	NA	NA	NA	NA	NA	NA	NA	NA	NA	NA	NA	NA	NA	NA	NA	NA	NA	NA	NA	NA	NA	NA	NA	NA	NA	3891.05	NA	NA	NA	NA	NA
102334	Ankrd10	9578.02	252655	21683.6	6959.71	1345.67	6741.29	NA	NA	NA	NA	NA	NA	637.035	11335.4	7299.61	NA	NA	NA	2204.23	4100.99	3554.42	2713.63	3306.23	NA	4277.63	1627.57	4108.51	7253.06	1258.1	2387.47	NA	NA	NA	NA	NA	NA
77087	Ankrd11	1629.79	129.256	14051.1	63.3123	453.121	981.718	987.581	1147.78	528.852	NA	NA	NA	1906.13	NA	NA	NA	NA	NA	NA	NA	NA	626.606	801.368	NA	NA	NA	NA	76.6124	NA	NA	NA	NA	NA	85.9398	NA	NA
68420	Ankrd13a	49502	33139.9	95542.1	915262	307377	318188	299275	126950	591108	41463.7	6879.48	18671.2	60456.9	185026	111510	133246	99284.3	176705	129575	230123	200653	241611	532653	205824	154478	95063	256007	61055.3	33963.3	27128.7	167463	503405	123972	10105.7	12682.7	25818.7
268445	Ankrd13b	NA	NA	NA	NA	NA	NA	NA	NA	NA	NA	NA	NA	NA	NA	NA	NA	NA	NA	NA	NA	NA	NA	615.113	263.255	NA	NA	NA	NA	NA	NA	NA	NA	NA	NA	NA	NA
68423	Ankrd13d	1093.34	1435.57	2676.14	25749.7	10470.7	15034.2	8301.38	4219.44	7209.57	1484.97	362.526	NA	1756.82	7040.36	9172.84	6042.81	1155.08	5866.17	6017.36	5549.69	1406.67	NA	6397.07	10706.7	NA	1696.96	17991.6	2366.4	3699.23	2682.92	10631.8	10165.6	8673.8	2028.78	1945.69	NA
320816	Ankrd16	NA	NA	NA	1864.89	NA	1273.42	NA	NA	NA	NA	NA	NA	NA	NA	NA	NA	NA	NA	NA	NA	NA	NA	NA	NA	NA	NA	NA	NA	62.1821	52.7072	NA	NA	NA	NA	336.496	1218.14
81702	Ankrd17	3334.32	4324.43	13424.4	54128.8	47559.2	139201	1625.91	4632.99	7326.97	114541	21996.8	32339.6	8443.31	15361.4	11804.2	6447.52	20469.1	9561.09	7774.5	17423.5	15018.5	57170.2	15825	11352.6	17184.2	35489.1	21328.1	25216.6	44055	39286.5	56301.3	32549.2	33538.9	88814	55502.4	54579.2
52024	Ankrd22	NA	NA	NA	NA	NA	NA	162095	128338	53286.4	NA	NA	NA	NA	NA	NA	NA	NA	NA	2266.06	NA	NA	NA	NA	NA	NA	NA	NA	NA	NA	NA	NA	NA	NA	NA	NA	NA
70615	Ankrd24	NA	NA	NA	NA	NA	NA	NA	NA	NA	NA	NA	NA	NA	66815.1	85434	NA	NA	NA	NA	NA	NA	NA	8199.94	NA	NA	NA	NA	NA	NA	NA	NA	NA	NA	49627.9	23190.4	NA
232339	Ankrd26	NA	NA	154.404	NA	NA	NA	NA	NA	NA	NA	NA	NA	NA	NA	NA	NA	NA	NA	NA	NA	NA	NA	NA	NA	NA	NA	NA	NA	NA	NA	NA	NA	NA	NA	NA	NA
245886	Ankrd27	NA	274.314	NA	5616.4	113343	23779.9	NA	NA	NA	92141.6	1451.32	68309.7	9213.64	156573	3050.11	196.1	NA	NA	187.508	NA	NA	1239.3	111021	15532.7	5243.96	1188.61	4095.63	50294.9	41772.9	50490.5	435.192	NA	NA	NA	NA	406.125
105522	Ankrd28	6977.41	3348	NA	1887.1	NA	1685.96	228789	30306.6	28060.4	33034.6	9152.07	12752.8	9905.63	24000.9	26637.8	25700.4	102911	326059	9551.48	29829.8	37399.5	37415.9	38565.1	14132	25767.6	24906	26503.5	2152.06	17652.9	19821	855078	1.30415e+06	15824.8	56973.4	56322.5	134243
225187	Ankrd29	NA	NA	NA	NA	NA	NA	NA	NA	NA	NA	NA	NA	NA	NA	NA	NA	NA	NA	NA	NA	NA	NA	NA	19887.9	NA	NA	NA	NA	NA	NA	NA	NA	NA	NA	NA	NA
67434	Ankrd33b	NA	NA	NA	NA	NA	NA	NA	NA	NA	NA	NA	NA	NA	NA	NA	NA	NA	NA	NA	NA	NA	NA	NA	NA	NA	NA	NA	2232.96	NA	NA	NA	NA	NA	NA	NA	NA
218440	Ankrd34b	NA	NA	NA	NA	NA	NA	NA	NA	NA	NA	NA	NA	NA	NA	NA	NA	NA	NA	NA	NA	NA	NA	NA	NA	NA	NA	NA	NA	NA	NA	2044.6	NA	1456.44	NA	6479.56	NA
109346	Ankrd39	NA	NA	515.511	NA	NA	NA	NA	NA	NA	NA	NA	NA	NA	NA	NA	4725.14	NA	10552.7	4865.14	569.531	NA	NA	NA	NA	NA	NA	625.855	2669.29	3601.95	5869.62	NA	NA	NA	2057.85	13331.2	5441.52
71452	Ankrd40	978.387	NA	NA	15315.3	60517.3	20331.2	NA	NA	NA	24632.5	2320.09	57353.6	NA	7640.28	NA	NA	NA	NA	7070.98	878.893	109607	NA	NA	NA	NA	NA	NA	14103.5	4771.39	2910.23	NA	20008.4	13826.3	87415.5	59835.6	60229.1
329154	Ankrd44	123297	188059	344543	833070	1.0836e+06	926475	430303	217653	735667	368922	259129	220935	207386	668974	566677	284355	291594	3.68759e+06	291884	428081	227778	490912	533080	552902	322989	285943	633468	365671	420353	410172	308532	426122	357526	12922.4	12688.7	14601.6
73844	Ankrd45	NA	NA	NA	NA	NA	NA	NA	NA	NA	NA	NA	NA	NA	NA	NA	NA	NA	NA	NA	NA	NA	NA	NA	NA	NA	NA	NA	NA	NA	NA	NA	NA	11201.8	NA	NA	NA
68839	Ankrd46	6822.94	5529.28	1515.42	NA	NA	NA	NA	799.175	6672.15	NA	NA	NA	23178.2	34973.2	NA	NA	NA	NA	NA	NA	NA	NA	NA	NA	NA	NA	NA	88686.2	NA	NA	NA	NA	NA	46960.8	34107.7	319.427
56503	Ankrd49	NA	NA	NA	5794.23	8504.48	9767.9	31201.7	2016.25	NA	NA	2510.08	6698.53	NA	NA	NA	7858.6	NA	NA	1326.99	65000.2	NA	NA	NA	NA	NA	NA	NA	69691	74954.4	85004	40889.7	31441.7	13703	10554.1	10353	4193.74
237615	Ankrd52	239.872	NA	NA	2813.42	2119.7	1699.51	NA	NA	NA	NA	NA	NA	NA	NA	NA	NA	NA	NA	NA	NA	NA	2334.17	131060	877.935	1140.8	1364	NA	NA	556.788	532.844	435.926	1242.38	131.546	19099.2	44642.1	25488.6
75305	Ankrd53	NA	NA	NA	NA	NA	NA	NA	NA	NA	NA	NA	NA	NA	NA	NA	17941.5	NA	NA	12276.8	NA	83.3866	NA	NA	NA	38862.2	51070.6	NA	NA	NA	NA	NA	NA	NA	NA	NA	3647.34
223690	Ankrd54	4833.86	3949.51	NA	NA	10422.5	10561	NA	NA	NA	NA	NA	NA	NA	24655.4	5938.49	NA	NA	NA	NA	NA	NA	NA	NA	NA	NA	NA	NA	NA	NA	NA	NA	1734.11	3397.04	6051.47	14499.9	10032
77318	Ankrd55	NA	NA	NA	NA	NA	NA	NA	NA	NA	NA	NA	NA	NA	NA	NA	NA	NA	NA	NA	NA	NA	NA	NA	NA	NA	NA	NA	1148.66	NA	NA	NA	NA	NA	NA	NA	NA
140577	Ankrd6	NA	610.524	738.731	NA	NA	NA	NA	NA	NA	NA	NA	NA	NA	NA	NA	NA	NA	NA	NA	NA	NA	NA	NA	NA	NA	NA	NA	NA	1207.8	5976.01	NA	NA	NA	5664.81	NA	4874.1
70065	Ankrd60	NA	NA	NA	NA	NA	NA	NA	NA	NA	NA	NA	NA	NA	NA	NA	NA	NA	NA	NA	NA	NA	NA	NA	NA	NA	NA	NA	NA	NA	NA	NA	NA	NA	3232.9	11071	NA
242805	Ankrd65	NA	NA	NA	NA	NA	NA	NA	NA	NA	NA	NA	NA	NA	NA	NA	NA	NA	NA	NA	NA	NA	NA	NA	NA	NA	NA	NA	NA	1496.78	2438.44	NA	NA	NA	NA	NA	NA
74251	Ankrd9	NA	NA	NA	10099	NA	5810.46	NA	NA	NA	NA	NA	NA	NA	NA	NA	NA	NA	NA	NA	NA	NA	NA	NA	NA	NA	NA	NA	NA	NA	NA	NA	NA	NA	NA	NA	NA
224650	Anks1	5819.63	5804.91	9017.19	34487.5	10118.9	57083.7	11474.9	12730.8	9578.32	99126.7	46353.9	72698.8	36203	88724.3	71165.6	9519.05	128560	588108	6859.45	37157.2	50009.5	124912	59813.1	49747	23671.9	11671.8	65517	72015.3	64228	46302.5	32391.4	36706.2	34711.9	4.76386e+06	4998.24	6929.82
72615	Anks3	NA	NA	NA	NA	NA	NA	3343.82	NA	NA	NA	NA	NA	NA	NA	NA	NA	NA	NA	NA	NA	NA	279.958	126.298	NA	253.866	NA	2811.02	NA	NA	NA	NA	NA	NA	NA	NA	NA
72074	Anks4b	NA	NA	NA	NA	NA	NA	NA	NA	NA	NA	NA	NA	NA	NA	NA	NA	NA	NA	NA	NA	NA	NA	NA	NA	9100.38	2098.36	NA	148022	1505.61	NA	NA	NA	NA	NA	NA	NA
52231	Ankzf1	76753.9	1450.52	2159.48	58562.4	113699	39663.4	12077.6	2837.07	30916.4	NA	13155.3	NA	NA	1725.74	9105.86	26706.6	34494	46546.5	7563.05	10018.8	4487.1	10254.6	12942.4	13013.2	15868.6	5396.79	5871.91	9434.32	20196.8	14333.6	34447	42168.2	13864.2	66046.6	67565.4	49729.7
68743	Anln	NA	12337.4	3045.89	9093.6	6416.55	10988.3	1114.15	2606.42	NA	NA	NA	NA	7998.64	2247.61	NA	5314.98	NA	NA	NA	NA	NA	NA	NA	NA	NA	NA	NA	NA	106.171	NA	NA	NA	NA	140490	78869.9	21353.8
101772	Ano1	NA	NA	NA	NA	NA	NA	NA	NA	174.911	NA	NA	NA	1986.84	NA	204.628	NA	NA	NA	NA	NA	NA	NA	NA	NA	225.738	NA	1844.66	NA	NA	NA	NA	NA	NA	NA	NA	NA
102566	Ano10	5995.59	16834.4	29220.1	526910	443304	360610	398172	117299	366670	135702	71612.2	173485	29938.5	44960.7	30999.1	31840.2	44184.6	58029.1	22699.7	30786.9	31592.3	75889.5	72128.1	72960.5	139894	102533	195003	8887.88	10404.9	12315.7	39771.3	45805.3	39165.9	61798.1	57575.4	82336.4
105722	Ano6	3876.61	6048.35	6139.92	324424	913114	550888	70136.2	36390.3	80806.5	860437	552646	733336	25308.9	106467	96872.2	32745.8	104356	238993	91419.9	89462.5	107444	77008.3	119557	150997	222124	165750	337221	99842	95895.2	98106.5	209292	237151	303921	28355.7	33944.8	36379.1
382014	Ano8	NA	NA	NA	NA	NA	NA	NA	NA	NA	NA	NA	NA	NA	NA	NA	NA	NA	NA	NA	NA	NA	NA	NA	NA	NA	NA	NA	11689.8	NA	NA	NA	NA	NA	NA	NA	NA
71345	Ano9	NA	NA	NA	NA	NA	NA	NA	NA	NA	NA	NA	NA	NA	NA	NA	NA	NA	NA	NA	NA	NA	NA	NA	NA	NA	272.482	NA	NA	NA	NA	NA	NA	NA	NA	NA	NA
11737	Anp32a	8.03387e+06	6.36584e+06	2.46424e+07	1.03299e+07	7.23532e+06	8.28568e+06	4.53041e+06	2.76023e+06	3.10591e+06	1.0816e+07	4.77212e+06	4.72756e+06	5.30348e+06	1.24071e+07	1.22493e+07	6.63626e+06	9.97328e+06	1.14439e+07	6.06615e+06	7.01796e+06	9.05544e+06	7.72543e+06	5.29722e+06	5.64124e+06	5.00202e+06	2.0746e+06	8.2795e+06	1.10832e+07	1.03217e+07	9.63411e+06	5.87012e+06	6.76444e+06	7.04404e+06	5.32944e+06	5.03812e+06	4.20536e+06
67628	Anp32b	4.88658e+06	3.62776e+06	1.40747e+07	7.93242e+06	7.10842e+06	6.57306e+06	4.30354e+06	2.83736e+06	2.46484e+06	8.21803e+06	3.78541e+06	2.60687e+06	4.27065e+06	7.97728e+06	8.35314e+06	6.1819e+06	7.79036e+06	8.05555e+06	5.94224e+06	5.95671e+06	7.12059e+06	4.96579e+06	4.18376e+06	3.69682e+06	3.57009e+06	1.52684e+06	4.83159e+06	7.65982e+06	7.21232e+06	7.00094e+06	7.9666e+06	7.87181e+06	7.99997e+06	7.22057e+06	7.98854e+06	6.93502e+06
66471	Anp32e	1.98634e+06	1.55457e+06	3.25254e+06	7.82546e+06	820328	8.41579e+06	1.56046e+06	637961	1.23805e+06	877212	525589	549474	1.41802e+06	2.12232e+06	1.82615e+06	1.90425e+06	1.85295e+06	1.5928e+06	1.78716e+06	1.9703e+06	1.50615e+06	1.54323e+06	944647	1.52146e+06	1.97605e+06	664997	2.28134e+06	1.94903e+06	1.65262e+06	1.30827e+06	2.21513e+06	2.5699e+06	2.45455e+06	8.02737e+06	9.10877e+06	9.39932e+06
16790	Anpep	7928.48	6811.57	363.796	166295	79650	170597	272489	33637.3	102775	1.11141e+06	462647	836346	157631	118021	100563	99086.9	135827	369363	23258.9	65552.8	163093	2.38412e+06	1.67529e+06	2.04073e+06	2.60614e+06	2.50992e+06	2.84719e+06	262328	121040	179648	2.43298e+07	2.57149e+07	2.78333e+07	774311	691652	800949
214917	Antkmt	NA	NA	NA	3298.54	7347.9	433449	NA	NA	NA	6330.96	1267.42	NA	NA	NA	NA	NA	NA	NA	NA	NA	NA	NA	NA	NA	11729.5	4698.72	NA	NA	NA	NA	NA	14404.4	3182.76	4212.74	4065.49	561.903
69538	Antxr1	NA	NA	NA	6754.36	2018.12	819.99	NA	NA	NA	NA	NA	NA	NA	NA	NA	NA	NA	NA	NA	NA	NA	9521.41	11582.2	NA	NA	NA	4323.26	NA	NA	NA	NA	NA	NA	NA	NA	3060.38
71914	Antxr2	NA	NA	NA	64242.2	18354.6	106036	40566.5	35444.6	114892	27721.4	NA	1900.09	768.164	6637.1	11265.2	5496.49	112.408	NA	5581.4	14629.7	2157.98	556489	234177	179328	181455	286936	291303	6475.32	3188.33	2456.17	98610.3	84227	59507.3	5400.15	8476.59	3675.94
16952	Anxa1	1.10548e+06	281753	587969	3.71285e+07	2.90688e+07	3.32939e+07	9.79493e+07	6.21669e+07	8.74294e+07	1.01234e+06	947289	916411	7.61687e+06	1.25042e+07	1.20505e+07	1.45543e+07	1.57923e+06	2.63302e+06	1.5527e+07	1.29754e+07	1.56715e+06	3.43092e+06	5.04133e+06	4.50559e+06	7.41562e+06	4.77359e+06	1.02093e+07	9.05229e+06	8.89882e+06	8.994e+06	4.01141e+07	5.01244e+07	4.83063e+07	5.09243e+06	4.73534e+06	4.55389e+06
11744	Anxa11	385422	284714	1.20262e+06	3.84782e+06	3.86952e+06	3.14801e+06	3.09312e+06	2.84566e+06	2.98953e+06	1.17601e+06	1.19735e+06	1.00759e+06	808565	2.23845e+06	2.00004e+06	1.37177e+06	971619	2.14424e+06	1.31974e+06	1.63551e+06	696106	2.15705e+06	2.55368e+06	2.80304e+06	1.77643e+06	1.85044e+06	3.48766e+06	729879	1.04806e+06	1.09546e+06	1.45001e+06	1.53232e+06	1.52427e+06	253318	255946	218330
69787	Anxa13	NA	NA	NA	NA	NA	NA	NA	NA	15454.7	NA	NA	4104.17	25336	15327.4	16227.8	NA	NA	NA	NA	NA	NA	156867	126667	313084	2340.7	1704.92	39472.1	NA	NA	NA	4582.36	12591.4	9498.32	NA	NA	NA
12306	Anxa2	685315	273968	438119	1.28632e+08	1.84488e+08	2.09053e+08	2.48508e+07	1.6314e+07	7.99035e+07	5.65478e+06	6.10373e+06	4.27355e+06	8.47718e+06	7.50743e+07	6.43345e+07	1.10228e+07	3.5161e+06	4.0089e+07	1.19954e+07	1.43027e+07	2.20646e+06	1.11193e+07	7.2613e+06	7.62728e+06	2.22735e+07	1.51958e+07	4.1795e+07	2.06868e+07	1.6116e+07	1.58697e+07	5.2827e+07	5.15081e+07	5.50809e+07	9.88982e+06	9.1136e+06	9.4502e+06
11745	Anxa3	9.66563e+06	8.18902e+06	2.40483e+07	6.44356e+06	5.16301e+06	4.02025e+06	7.06657e+06	5.07934e+06	6.29445e+06	1.12489e+07	7.16893e+06	7.54631e+06	2.70048e+06	9.2871e+06	8.13164e+06	3.21544e+06	877733	2.50205e+06	3.41881e+06	3.20816e+06	859498	7.93463e+06	4.26964e+06	4.51936e+06	4.86912e+06	2.05327e+06	7.62157e+06	1.03126e+07	1.03217e+07	9.74896e+06	1.09833e+07	1.07218e+07	1.12378e+07	1.07075e+06	1.0822e+06	819956
11746	Anxa4	940986	640681	1.25869e+06	1.88386e+07	1.90122e+07	1.6072e+07	2.06933e+06	1.47159e+06	1.1891e+06	3.76105e+06	3.62358e+06	3.83744e+06	1.87846e+06	2.17375e+06	1.95264e+06	796223	1.64429e+06	2.35628e+06	540067	822965	986820	5.66103e+06	5.03559e+06	6.72565e+06	6.11099e+06	3.24816e+06	8.55038e+06	4.21901e+06	3.68487e+06	3.55611e+06	2.27576e+07	3.02356e+07	3.16318e+07	3.69867e+06	3.62679e+06	3.86995e+06
11747	Anxa5	1.30093e+06	903215	1.77391e+06	4.67994e+07	3.61968e+07	4.39162e+07	6.82391e+06	2.75694e+06	5.21712e+06	3.65188e+07	2.063e+07	2.13409e+07	1.37034e+07	3.80189e+07	3.45785e+07	5.99755e+06	6.83903e+06	1.54866e+07	5.39635e+06	7.71937e+06	6.56526e+06	2.41046e+07	1.82768e+07	1.53687e+07	1.85212e+07	1.13578e+07	2.85916e+07	3.67765e+06	4.07792e+06	3.60499e+06	8.72441e+07	7.63374e+07	9.16511e+07	2.26781e+07	2.00858e+07	2.29126e+07
11749	Anxa6	630666	482814	1.24731e+06	6.21121e+06	4.60194e+06	5.40713e+06	2.71475e+06	1.27568e+06	2.3832e+06	7.42452e+06	5.14401e+06	6.97097e+06	4.18931e+06	7.15718e+06	6.69648e+06	5.05006e+06	6.80758e+06	1.36363e+07	4.01792e+06	5.93478e+06	6.78018e+06	1.58424e+07	1.61119e+07	1.83956e+07	1.10602e+07	8.07219e+06	1.80457e+07	5.51442e+06	5.26086e+06	5.02322e+06	9.41691e+06	9.2206e+06	9.88984e+06	760669	680484	636784
11750	Anxa7	509477	297258	1.07925e+06	2.76991e+06	2.43859e+06	2.37751e+06	1.05024e+06	647755	941122	1.81449e+06	1.33682e+06	1.71744e+06	1.44615e+06	2.54813e+06	2.4504e+06	865345	1.04908e+06	1.67014e+06	923641	924725	1.10229e+06	1.29796e+06	1.17422e+06	1.105e+06	1.46305e+06	967976	2.26009e+06	1.82321e+06	1.71286e+06	1.50002e+06	5.21077e+06	4.66866e+06	4.6826e+06	1.15223e+06	1.08619e+06	1.00785e+06
11752	Anxa8	NA	NA	NA	NA	NA	NA	NA	NA	NA	NA	NA	NA	NA	12839.9	NA	NA	NA	NA	NA	NA	NA	NA	NA	NA	NA	NA	NA	NA	NA	NA	NA	NA	NA	NA	NA	NA
71790	Anxa9	NA	NA	NA	NA	NA	NA	NA	NA	NA	NA	NA	NA	2189.37	NA	NA	NA	NA	NA	NA	NA	NA	NA	NA	2141.14	NA	NA	NA	NA	458.695	313.462	NA	NA	NA	NA	NA	NA
27052	Aoah	NA	NA	NA	NA	NA	NA	2662.39	920.973	NA	115394	23594.7	32757.2	NA	NA	NA	21308.1	NA	211504	3653.19	NA	NA	2824.9	20293.2	3568.15	58012.9	34255.6	267773	NA	NA	NA	563210	670961	513746	NA	NA	NA
76507	Aoc1	NA	NA	NA	NA	NA	NA	NA	NA	NA	NA	NA	NA	NA	NA	NA	NA	NA	NA	NA	NA	NA	83123.1	17073.6	42503.8	NA	NA	NA	NA	NA	NA	NA	NA	NA	NA	NA	NA
243376	Aoc1l1	NA	NA	NA	NA	NA	NA	NA	NA	NA	NA	NA	NA	NA	NA	NA	NA	NA	NA	NA	NA	NA	NA	NA	NA	NA	NA	NA	NA	1167.2	NA	NA	NA	NA	NA	NA	NA
243377	Aoc1l3	31742.3	9090.3	11777.8	6297.42	4029.77	10300.6	NA	1108.53	NA	NA	NA	4723.03	NA	7541.14	8042.56	5022.32	3741.32	NA	3448.27	4932.08	3406.94	NA	NA	NA	NA	NA	14853.3	NA	NA	NA	NA	3762.54	NA	NA	NA	NA
11754	Aoc3	23539.2	14787.4	19207.1	37078.5	192852	75621.9	53679.7	8273.58	168884	NA	4212.29	67408	26755.5	43234.2	24877.3	NA	2131.07	301374	44688.9	12591.7	628.168	482277	466000	745389	912346	602806	1.566e+06	NA	NA	NA	NA	NA	NA	NA	NA	NA
72061	Aopep	NA	NA	NA	NA	NA	NA	NA	NA	NA	NA	NA	NA	NA	NA	NA	4575.86	NA	NA	NA	NA	NA	NA	NA	NA	NA	NA	NA	NA	NA	NA	NA	NA	NA	NA	NA	NA
11761	Aox1	NA	NA	NA	NA	NA	368.081	NA	NA	NA	NA	NA	1678.21	15.5797	402.721	NA	8302.07	NA	NA	NA	NA	NA	NA	NA	NA	NA	NA	NA	NA	NA	NA	NA	NA	NA	NA	NA	NA
213043	Aox2	382.317	1184.77	4213.14	NA	3056.57	8351.13	35295.5	15099.9	33134.8	86990.6	44945.6	33097.5	29893.5	57845.7	77509.1	24575.2	4928.26	7487.32	31520.1	53333.7	4657.4	32735.1	30949.1	39924.3	18314.3	6261.35	43021	55886.3	48354.1	53889.2	24363.4	34433.3	40783.7	5887.02	3828.51	2755.62
71724	Aox3	NA	NA	NA	63672.9	8627.94	44059.3	21413.3	9461.32	19746.9	71212.3	43104.9	51395.4	24914.9	72821	53642	133144	628.027	1696.75	63777.9	14204.8	618.604	21316.4	21059	20620.2	15149.4	8515.05	21064.9	41021.8	35030.5	31482.8	37647.4	29877.2	19763.6	2629.11	NA	NA
211556	Ap1ar	NA	NA	NA	65974.5	78120.7	183808	NA	NA	NA	NA	NA	NA	NA	NA	NA	NA	NA	NA	42024	45953.4	42241.9	NA	NA	NA	NA	NA	NA	NA	NA	NA	NA	NA	NA	13173.7	15737.3	9675.77
11764	Ap1b1	340695	185333	662577	2.71661e+06	2.5293e+06	2.40631e+06	809349	293991	542386	3.73141e+06	2.27864e+06	2.46125e+06	2.33663e+06	7.2991e+06	6.31982e+06	561059	727919	1.10409e+06	458418	683985	662305	2.90288e+06	2.00408e+06	1.84204e+06	2.58676e+06	1.17768e+06	4.91638e+06	1.09048e+06	902988	826103	2.42573e+06	2.64083e+06	2.49166e+06	731025	720838	768793
11765	Ap1g1	84710.6	97502.2	159273	835930	589138	833753	268421	96692.7	216678	763573	171263	385843	145810	755659	495369	391775	234153	423317	311350	234099	183567	496891	452379	358632	347958	269806	568786	364014	384611	390713	1.24771e+06	1.11239e+06	1.04108e+06	531337	464112	507319
11766	Ap1g2	816.869	1293.68	1305.2	296813	190050	338228	31452	1632.54	20958.7	78046.2	8164.76	11983.7	17588.6	85459.7	116167	182752	33086.4	43418.4	96086.7	21379.5	22510.4	57399.5	53228.4	57488.8	38234.5	27674.1	105298	159367	34583	38008.4	123899	65978.9	175922	63985.3	66085.9	23794.8
11767	Ap1m1	60383.2	61358.8	149634	2.73259e+06	1.59931e+06	1.73242e+06	626357	215996	430060	1.27777e+06	492924	941723	565143	1.25752e+06	942783	565243	586334	720738	515832	487387	402661	1.04698e+06	1.15852e+06	838141	691075	631470	1.43929e+06	782985	631372	602474	1.88168e+06	1.53944e+06	1.44262e+06	661398	665817	602110
11768	Ap1m2	6830.5	3173.25	9779.54	623855	213701	715229	247931	10900.6	176627	383926	110345	244914	29117.7	93280.3	30296.6	249727	97770.5	121320	231954	83301.9	81051.1	290949	487092	132200	132789	324350	392591	62359	189007	197681	125622	356877	110677	94385.2	147902	59696.8
11769	Ap1s1	3076.23	NA	27545.6	346831	115260	219186	54319.4	133243	NA	136323	17474.3	77881.7	110193	272246	327451	224685	100093	190618	40899.2	76293.1	65341.4	215911	120132	175429	159267	72413.9	319860	64228.9	70509.7	64753.5	446763	528181	547579	287482	274469	236671
108012	Ap1s2	21029	20177.8	190641	513818	348439	534868	86114.4	188665	73482	476363	181055	397004	83442.5	300665	516703	347697	96316.1	379204	278953	190544	106410	194830	319347	244239	61388.6	113662	327351	150646	83036.7	184749	464973	448393	628660	55288.4	52641	40444.3
252903	Ap1s3	2833.27	NA	2592.73	67786.9	16202.4	26898.8	11687.5	146129	NA	24473.7	NA	12321	92713.9	154698	173441	234739	58133.2	69318.6	9343.41	4914.8	41072.8	19441.9	15261.8	39094.4	20167.6	11507.9	14757.2	10046.5	10284.4	7060.82	13879.2	33119.7	46651.2	NA	8747.59	8267.66
11771	Ap2a1	98748.6	84683.4	186985	2.07923e+06	9.66202e+06	1.97861e+06	250367	82884.2	179864	2.19556e+06	1.06501e+06	1.42699e+06	993516	1.752e+07	2.85189e+06	147628	290280	611902	294874	234938	318386	784328	611943	699808	746846	575636	1.54564e+06	545660	527720	501384	5.94449e+06	1.5226e+06	5.66353e+06	1.48947e+06	1.17787e+06	713434
11772	Ap2a2	109289	91141.1	314514	4.5335e+06	2.60647e+06	3.64695e+06	745054	251936	441051	5.80094e+06	3.04913e+06	3.27369e+06	2.01609e+06	5.96923e+06	5.26285e+06	321437	773611	1.08083e+06	326961	414007	549217	3.00063e+06	1.76664e+06	2.20792e+06	2.06307e+06	1.03606e+06	4.52626e+06	1.0495e+06	1.00992e+06	972163	1.50427e+06	1.85635e+06	1.84452e+06	231071	239215	224368
71770	Ap2b1	137734	114042	315296	3.8597e+06	3.04284e+06	3.89863e+06	754911	333744	1.6703e+06	3.79015e+06	2.16777e+06	2.50664e+06	1.11518e+06	3.39427e+06	3.18645e+06	509922	597860	1.10884e+06	527898	543031	545263	1.64738e+06	1.2633e+06	1.23346e+06	1.40475e+06	769633	2.20282e+06	1.43059e+06	1.14876e+06	1.20304e+06	2.5925e+06	2.76794e+06	2.54577e+06	1.08316e+06	971895	789501
11773	Ap2m1	213330	173962	258040	2.58187e+06	3.4706e+06	3.02325e+06	616605	208672	430438	3.6695e+06	3.90016e+06	3.21009e+06	1.69857e+06	6.15352e+06	4.97989e+06	206997	380673	671855	277703	301082	391811	1.80971e+06	1.06753e+06	1.01487e+06	1.0665e+06	545694	3.29277e+06	597461	695496	546476	1.78811e+06	2.06693e+06	2.0834e+06	447120	384451	414708
232910	Ap2s1	190389	144534	597548	4.10597e+06	4.50205e+06	3.74458e+06	798972	476450	589426	7.90039e+06	3.20899e+06	3.9186e+06	2.61235e+06	1.19918e+07	1.00562e+07	386477	849545	1.83778e+06	547659	721936	881740	2.23815e+06	894323	2.45441e+06	2.80064e+06	949089	7.33879e+06	1.37096e+06	1.08408e+06	1.07172e+06	3.38792e+06	3.84842e+06	3.92829e+06	763605	707984	892614
11774	Ap3b1	34841	35710.4	108615	753907	751228	691250	147512	251575	122582	730300	312438	323085	161510	511569	480204	97725.7	165861	193977	113762	151838	165871	412307	316821	338499	332546	178516	674732	354429	359137	339759	1.03449e+06	1.12473e+06	1.46903e+06	364901	325296	271149
11775	Ap3b2	1030.11	NA	10535.2	28063.9	22095.6	24290.5	3902.5	4124.25	3482.4	34695.7	42369.7	18061	52793.6	34199	40417.1	1863.15	4350.47	7586.36	11287.7	13982.9	12095.1	9140.17	13187.2	10115.1	18163	7791.83	45907.8	28361.8	28876.4	25356.2	100644	64193.5	67247.9	33861.8	24153	15740.7
11776	Ap3d1	80213.3	33348.5	160552	1.3738e+06	1.22541e+06	1.16761e+06	159848	687942	93627.6	1.0015e+06	607238	561944	126969	363775	394399	85748.5	168685	229172	160860	210837	114583	1.82928e+06	964621	707381	479721	548990	473013	466478	391420	376350	1.88322e+06	1.22451e+06	1.65005e+06	353929	310668	282735
55946	Ap3m1	38644.4	144894	75073.9	1.38115e+06	626522	1.46142e+06	222331	33733.6	257226	664279	234929	322880	62637.1	213680	219652	68549	322807	430749	137841	368498	238758	594565	1.04539e+06	157844	332066	182302	1.03028e+06	464101	473818	488395	1.48436e+06	2.01981e+06	1.48886e+06	413621	469049	453363
64933	Ap3m2	2573.81	54916.3	16836	112271	220034	174360	54293	4135.88	23948.7	198029	128910	116144	914.007	56578.4	55952.8	9742.09	31993.9	52385.7	17094.4	13554.9	8738.81	160833	859561	26713.1	79361.2	126430	108640	34590	30974.9	30312.6	307310	178860	188953	24111.8	49268.6	46400.6
11777	Ap3s1	13924.8	31766.9	56432	1.11131e+06	843478	1.11205e+06	167381	75488.7	56803.6	282552	214228	205971	58049.2	197902	137579	82672.6	53177.6	63498.4	130535	44885.5	80284	555155	405546	405365	399563	266776	289108	398559	461589	479894	1.55369e+06	1.26733e+06	1.98908e+06	220661	154335	354609
11778	Ap3s2	20.1038	NA	570.372	42199.5	NA	226873	NA	NA	NA	239531	169435	141054	11456.2	14960.3	11711.4	NA	44506.5	59704.6	13712.1	NA	33956.3	130957	73538.8	29348.1	94712.4	48573	117868	213907	240002	192529	NA	NA	NA	48957.9	70110.1	62703.1
67489	Ap4b1	2733.78	1298.61	3354.5	23108.8	10260.7	12227.3	286.648	486.89	678.469	1142.51	324.366	445.928	928.937	1209.91	1225.86	1252.05	1166.16	1518.8	1198.65	547.374	292.44	3222.19	5980.98	2229.31	8856.84	1035.49	3687.1	3640.66	6330.56	51890.9	15116.5	10191.9	4229.84	1601.22	885.822	2679.19
108011	Ap4e1	428.882	2572.73	1617.91	10477.2	5113.49	20996.1	392.352	NA	461.458	6028.05	55249.8	3349.54	116.631	NA	836.625	1712.48	1336.42	984.727	4927.94	4170.25	401.329	9059.92	3335.66	5160.84	13552.8	5932.84	8996.39	4538.14	3885.43	6342.81	5675.11	16899.9	10400.6	15849.6	18474.7	16096.7
11781	Ap4m1	4505.67	7457.71	17256	48572.1	110253	56724.9	12213	9720.59	13479.7	35031.7	215.973	4105.98	6290.94	1088.34	2565.53	4643.78	NA	3443.52	4641.28	711.67	NA	38843.1	22836.4	42730.9	28864.6	8480.03	21803.8	19049.9	64437.9	48981.8	2032.85	9882.24	3039.8	2591.66	19430.6	18162.6
11782	Ap4s1	5908.81	6284.01	26497.2	84470.7	129672	44675.4	11011.4	NA	NA	23829.5	2399.66	11351.6	9311.66	6534.75	22428.9	12886.9	9280.29	24546.5	10509.9	10046	9870.15	20008.9	29292.6	30262.4	NA	NA	NA	11075.5	30448.1	17604.9	49911.4	41953.6	50707.9	23656.4	10658.5	12400.6
381201	Ap5b1	594.696	2048.67	1197.91	211862	109965	197384	NA	1310.55	1640.03	107916	9635.57	38111.1	777.901	7249.11	3059.52	2877.73	4238.92	414.128	1157.86	48872.4	31871.1	7874.47	7169.29	15086.6	8006.22	3988.23	13681.6	75374.9	7145.99	2389.56	14535.3	34599.3	91175.1	4351.58	2138.99	1993.71
74385	Ap5m1	NA	1506.09	NA	56871.3	5143.74	139327	NA	NA	NA	11625.5	198.111	470.762	NA	NA	NA	NA	2059.02	NA	NA	NA	NA	NA	734.194	NA	1086.68	1410.16	7462.6	474.537	NA	NA	4522.92	8045.36	15322.8	14586	14176.4	18493.7
69596	Ap5s1	1442.49	708.042	2390.7	135500	146550	193040	NA	NA	NA	18960.7	29009.4	52384.6	NA	NA	67575	NA	NA	NA	3733.8	NA	NA	9228.97	3313.73	6754.37	NA	NA	NA	NA	4932.14	4439.3	NA	38806.5	6302.98	NA	NA	8418.32
231855	Ap5z1	2844.44	4858.05	5216.25	249776	197841	249629	NA	4.14762	NA	28079.4	6382.58	23020.2	602.197	2453.8	1667.17	2377.84	10010.9	8911.77	12297.8	5909.22	2271.4	22109.5	13278.5	15938.2	43622.6	3783.55	18606.6	7964.97	5117.13	3800.48	34314.1	45338.2	33295.3	8604.06	5525.9	7996.13
11783	Apaf1	2271.56	10318.2	5828.1	492226	59673.5	305623	440942	243924	299344	106529	201512	103529	39429.5	191265	181452	356715	29918.9	310121	342127	264673	243704	589589	277491	173478	82584.2	127794	128181	1.03083e+06	867451	525277	3.79975e+06	110242	72527.5	20527.5	14029.4	16950.9
319924	Apba1	NA	NA	2398.96	4914.82	1242.37	10394.1	NA	NA	NA	NA	NA	NA	NA	NA	NA	2487.44	NA	NA	188.153	4440.73	NA	16182.6	43895.9	2472.93	NA	NA	NA	1793.59	4312.7	1931.18	NA	5397.28	2372.14	NA	NA	NA
57267	Apba3	NA	NA	NA	4107.18	12142.6	8366.11	1501.48	NA	1780.42	4802.64	996.237	3095.76	NA	NA	NA	NA	NA	NA	NA	NA	NA	4002.5	3515.25	4698.48	4255.91	1881.27	NA	NA	NA	NA	NA	5773.42	3816.5	330.221	5057.04	NA
11785	Apbb1	NA	NA	NA	NA	NA	NA	NA	NA	NA	NA	NA	NA	NA	NA	NA	NA	NA	NA	NA	NA	NA	NA	NA	NA	NA	NA	NA	NA	1431.95	1384.57	NA	NA	NA	NA	NA	NA
54519	Apbb1ip	358748	196086	709538	3.30205e+06	1.86112e+06	2.2927e+06	1.12415e+06	532562	564888	1.03214e+06	414168	393355	210687	670134	534244	514372	376552	686399	557958	896588	449204	649805	839289	740289	417439	368430	1.37625e+06	1.70561e+06	1.42943e+06	1.45746e+06	1.27052e+06	1.31394e+06	1.53368e+06	250328	219746	260847
11787	Apbb2	NA	NA	NA	NA	NA	NA	NA	NA	NA	NA	NA	NA	5637.24	20783.9	46262.5	NA	NA	NA	NA	NA	NA	NA	NA	NA	NA	NA	NA	NA	NA	NA	3918.93	2675.14	2264.09	8997.04	4629.45	1020.21
11789	Apc	12.0279	64.1998	84.1795	NA	NA	NA	NA	NA	212.727	396.656	NA	NA	3380.35	5349.28	3277.14	NA	NA	136.35	24.7485	55.6014	NA	338.089	84.3838	NA	166.633	60.1624	NA	35.3757	NA	NA	NA	NA	207.496	NA	NA	NA
494504	Apcdd1	NA	1772.97	NA	NA	NA	NA	NA	NA	NA	NA	NA	NA	NA	NA	NA	NA	NA	NA	NA	NA	NA	NA	NA	NA	NA	NA	NA	NA	NA	NA	NA	NA	NA	NA	NA	NA
235606	Apeh	134482	140797	207186	1.06414e+06	580061	825400	383382	155397	448728	530601	265583	245345	430195	563640	447552	260463	316527	476804	293573	277518	352269	794824	492697	453570	568099	318620	615984	421832	405524	323690	1.27638e+06	975768	1.03016e+06	359806	305657	344048
11792	Apex1	2.16206e+06	2.79191e+06	6.60689e+06	5.8071e+06	3.58988e+06	5.42761e+06	843565	242072	488273	2.66076e+06	2.61571e+06	1.35111e+06	567194	1.47406e+06	2.58056e+06	848872	1.8971e+06	2.21247e+06	872727	798215	1.04875e+06	1.70703e+06	1.03847e+06	1.92289e+06	849465	388898	2.07373e+06	1.59966e+06	1.22051e+06	1.16692e+06	1.92312e+06	2.78057e+06	2.63929e+06	3.87168e+06	3.65348e+06	3.30862e+06
77622	Apex2	NA	NA	NA	NA	NA	NA	NA	NA	NA	NA	NA	NA	NA	NA	NA	NA	NA	NA	NA	NA	NA	NA	NA	NA	NA	NA	NA	474.955	NA	NA	NA	NA	NA	NA	NA	NA
226548	Aph1a	6084.59	9943.59	88116.7	195867	163133	478029	71699.8	32054.4	38330.9	163460	475716	398321	60370.5	395168	646739	60525	71142.9	169329	50249.9	425.72	44322.1	459980	87351.9	106419	508484	133568	532657	49917.5	224928	35801	92426.6	186014	103528	208159	142690	218678
208117	Aph1b	NA	NA	NA	NA	NA	NA	NA	NA	NA	NA	39559.2	44083.1	NA	NA	NA	NA	NA	NA	2589.16	NA	NA	NA	NA	NA	NA	NA	NA	NA	NA	NA	NA	NA	NA	NA	NA	NA
68318	Aph1c	NA	NA	NA	NA	NA	NA	NA	NA	NA	NA	NA	NA	NA	NA	NA	NA	NA	NA	7008.35	5616.02	4985.91	NA	NA	NA	NA	NA	NA	NA	NA	NA	35605.8	126510	123833	NA	NA	NA
11800	Api5	673753	693810	1.83647e+06	2.02838e+06	1.22978e+06	1.64026e+06	476997	231895	646008	1.38188e+06	695105	786392	736665	1.54471e+06	1.53804e+06	752112	991009	1.12265e+06	994143	1.20735e+06	1.12249e+06	1.09421e+06	748860	765541	483485	362269	1.12207e+06	905678	696998	679440	1.6607e+06	1.7586e+06	1.37549e+06	1.82267e+06	1.64013e+06	1.64134e+06
56369	Apip	470747	424099	1.11042e+06	879851	3.55051e+06	427943	207464	66449.4	65953.7	673288	239937	388033	218247	539933	371587	249777	313258	483506	333721	329085	313951	515336	344376	268298	552915	319467	857623	574375	502688	531708	319527	710107	750396	253558	309709	247288
72103	Aplf	2306.1	3010.74	6764.83	2697.24	2099.92	24405.8	NA	NA	NA	NA	NA	NA	NA	1118.56	461.931	NA	NA	NA	2473.48	178.37	NA	NA	3170.78	297.311	NA	NA	1605.44	761.205	NA	205.961	3598.23	2886.13	2212.63	5368.73	2483.9	7638.63
11804	Aplp2	NA	NA	NA	1946.11	5953.16	14275.6	475.97	1634.87	NA	NA	NA	NA	27204	3651.89	65775.9	NA	NA	NA	NA	NA	NA	NA	NA	NA	450.052	NA	NA	563.709	5165.26	5396.58	21278.2	43745.9	29658.5	NA	9193.54	9816.01
71881	Apmap	517722	276321	636195	1.48832e+06	1.31495e+06	923191	500490	392876	1.33574e+06	717007	1.9951e+06	900519	239879	565110	2.27287e+06	315436	168220	403993	343116	286208	264467	5.78214e+06	2.23582e+06	8.10177e+06	3.1193e+06	5.82908e+06	1.22238e+06	725471	224935	200208	355329	239013	513991	261576	258272	363391
11806	Apoa1	1.736e+06	2.03012e+06	5.69027e+06	273682	1.16395e+06	1.0994e+06	185703	717966	3.31836e+06	2.1929e+06	8.14521e+06	9.86155e+06	8.71968e+06	1.62841e+07	1.50627e+07	1.48235e+06	1.44379e+07	3.10076e+07	1.96106e+06	5.12581e+06	2.59363e+06	1.03875e+06	2.11535e+06	3.13557e+06	3.01575e+06	3.52935e+06	7.13962e+06	96177.2	NA	79234.6	NA	NA	NA	NA	NA	NA
11807	Apoa2	NA	NA	NA	NA	NA	NA	NA	NA	NA	61229.4	133286	19273.2	NA	NA	NA	NA	NA	NA	NA	NA	NA	NA	NA	NA	NA	NA	NA	NA	NA	NA	NA	NA	NA	NA	NA	NA
11808	Apoa4	11937.2	776.851	2394.79	NA	NA	NA	NA	NA	NA	151193	318549	276125	15497.6	22572.5	31965.3	275.155	NA	147152	NA	NA	NA	213062	255809	425711	2641.21	2990.93	NA	NA	NA	NA	NA	NA	NA	NA	NA	NA
66113	Apoa5	NA	NA	NA	NA	NA	NA	NA	NA	NA	13760.5	24433.4	27164.1	1455.4	483.722	175.906	897.611	NA	NA	NA	NA	NA	NA	NA	NA	NA	NA	NA	NA	NA	NA	NA	NA	NA	NA	NA	NA
238055	Apob	492.974	1040.1	2333.6	122.813	314.065	1094.5	NA	259.985	4580.88	122172	920822	4.51036e+06	9114.96	14476.6	12433.9	1439.48	8519.76	14768.9	788.567	4022.11	2493.54	204217	135215	10245.6	8549.56	9590.65	6876.44	NA	NA	NA	612.058	1605.53	2914.54	NA	NA	NA
11810	Apobec1	2785.16	NA	1032.05	29129.3	60911.1	26781.9	NA	3964.51	5896.21	219369	141533	175332	8587.42	949.444	26002.5	NA	5137.32	3473.21	21614	NA	NA	3620.19	8126.94	NA	234472	23656.6	403174	63268.7	19287.5	45764	365714	382664	477774	108236	137926	114534
11811	Apobec2	1540.78	3383.69	6158.16	NA	NA	NA	NA	NA	NA	NA	NA	NA	NA	NA	NA	NA	NA	NA	NA	NA	NA	NA	NA	NA	NA	NA	NA	17155.3	15524.6	14430.6	NA	NA	NA	NA	NA	NA
80287	Apobec3	1279.26	635.479	9052.98	NA	967.114	1035.91	NA	NA	1113.81	9044.57	2153.64	2861.73	NA	9131.21	6198.89	41471.3	16423.6	20093.6	41511.1	16892.8	18340.2	1056.35	3767.29	2389.56	31568.1	18509.3	47369.1	28479.7	27120.2	28655.8	109260	103583	85358.8	6874	6914.88	7669.59
171504	Apobr	46801.4	43107.2	76404	1.29681e+06	1.42566e+06	1.33464e+06	1.00193e+06	747815	1.58498e+06	399827	207661	167863	337309	530925	497132	671499	332478	663615	592359	841687	210374	1.31039e+06	1.68259e+06	1.61669e+06	5.23065e+06	831182	909522	1.04871e+06	886588	791952	473912	783967	767884	128865	128848	122708
11812	Apoc1	NA	NA	NA	12278.3	NA	16045.4	NA	NA	NA	1.35452e+06	1.57968e+06	881000	95506.5	379650	41223.4	40452.1	79638.9	NA	NA	NA	NA	306517	474422	343928	NA	NA	NA	NA	NA	NA	NA	NA	NA	NA	NA	NA
11814	Apoc3	NA	NA	NA	NA	NA	NA	NA	NA	NA	644341	643724	646843	1.64329e+06	3.87593e+06	52841.3	3707.57	41543.8	3.89285e+06	253836	NA	3.22743e+07	NA	2338.87	79281.8	NA	NA	NA	125600	NA	54596.1	NA	NA	NA	23595.3	36634.3	NA
11815	Apod	NA	NA	NA	NA	NA	NA	NA	NA	NA	NA	NA	NA	NA	NA	NA	NA	NA	NA	8101.15	NA	NA	NA	NA	NA	NA	NA	NA	NA	NA	NA	NA	NA	NA	NA	NA	NA
11816	Apoe	73811.5	108629	97665.1	169173	46416	602000	121203	38538.6	507136	6.4531e+06	6.16534e+06	6.13882e+06	797894	2.66858e+06	1.78526e+06	396525	495186	1.17438e+06	201267	266640	652628	4.51582e+06	2.44393e+06	2.64103e+06	2.25557e+06	1.32877e+06	2.76354e+06	3.69431e+06	3.02489e+06	2.85979e+06	3.11783e+06	3.79523e+06	4.98757e+06	NA	NA	NA
11818	Apoh	108462	32769.6	277367	196278	109042	318980	77623.3	79597.1	88236.8	18282.5	320334	613659	348114	490135	473251	128953	231043	1.65281e+06	240101	329537	207584	57800.7	52950.3	212448	80970.2	95677.6	317739	40602	21378.8	68876.4	35146.4	42879.6	40142.2	NA	NA	NA
245282	Apol10a	NA	NA	NA	NA	NA	NA	NA	NA	NA	NA	NA	NA	NA	NA	NA	NA	NA	NA	NA	NA	NA	53398.1	NA	1084.99	NA	NA	NA	NA	NA	NA	NA	NA	NA	NA	NA	NA
108956	Apol7c	NA	NA	NA	7257.38	16466.6	24046.5	NA	22179.4	134483	NA	68342.1	NA	NA	NA	NA	NA	62772.8	NA	NA	NA	NA	291894	565744	25348.7	1667.04	3654.63	5713.49	NA	NA	NA	NA	192244	255978	53640.8	47497.7	47852.8
71898	Apol9b	NA	NA	NA	NA	NA	NA	NA	NA	NA	NA	NA	NA	3583.54	9857.26	NA	239.005	NA	NA	NA	NA	NA	NA	NA	NA	NA	NA	NA	NA	NA	NA	NA	NA	NA	NA	NA	NA
381823	Apold1	NA	NA	NA	NA	NA	NA	NA	NA	NA	NA	NA	NA	NA	NA	NA	NA	NA	NA	NA	NA	8714.49	NA	NA	NA	NA	NA	NA	NA	NA	NA	NA	NA	NA	NA	NA	NA
55938	Apom	7512.65	12295.6	7792.52	NA	NA	NA	NA	NA	35516.5	27735.4	22571.2	96798.1	2369.84	62110.9	32585.5	4131.85	12552.8	28594	6146.9	2807.66	428.174	NA	NA	NA	11750.5	17174.3	161525	NA	NA	NA	NA	NA	NA	NA	NA	NA
68316	Apoo	29338.6	53353.5	91050.6	9.92524e+06	2.0667e+06	1.10374e+06	3.81379e+06	134800	2.55869e+06	387100	458557	528268	282737	5.45424e+06	6.51471e+06	181143	162760	397376	95560.4	31714.1	162482	492250	425224	561704	507346	393346	573037	115029	130974	123285	606646	462151	454453	247655	203416	221973
68117	Apool	41134.7	145937	121692	1.16768e+06	1.2733e+06	1.54638e+06	53531	37874.8	60274	492062	857154	829836	206864	460828	380369	184443	176257	589241	196964	101039	198679	528879	615036	578698	596987	589015	719949	211560	201290	105710	424323	300077	475020	384473	312189	310889
11820	App	3652.71	4021.21	4331.31	44946.2	132567	88445.2	39462.1	32456.7	54646.2	18726.9	3737.72	22296.6	11110.2	30175.6	16168.9	35459.9	338.089	1027.31	16312.3	763.509	2552.27	11208.3	85218.5	3108.92	53596.1	7477.96	14520	199742	105377	91926.2	36307.4	72720.8	52948.2	4233.71	3541.29	2934.69
66884	Appbp2	NA	NA	NA	3757.14	8136.77	3417.05	638.485	11358.5	704.669	NA	NA	NA	NA	NA	NA	NA	768.493	NA	742.214	924.461	514.413	626.962	371.122	NA	8211.67	2040.43	1412.95	3922.41	2647.97	3009.67	280.343	1813.38	NA	NA	NA	NA
72993	Appl1	10065.8	30875.8	27433	375405	162251	421855	174870	70668.2	152499	159622	108673	245324	164849	332851	532417	82670.2	58152.6	139968	59047.7	130969	32945.8	209798	377788	145059	127337	196340	163554	183693	453249	105806	136167	219289	229657	58493.8	62354.6	65572.1
216190	Appl2	5159.99	1091.92	11936.7	211718	214077	227645	3531.47	1079.7	4068.1	155955	86586.6	104919	331147	580112	415148	2108.21	8779.05	5631.75	34697.1	54528.8	16272.8	35035.3	52092.8	55223.2	76600.7	24044.3	186615	80794.6	93574.9	101348	228558	204373	117951	43088.1	57525.5	27693.6
11821	Aprt	196875	187073	284036	5.62788e+06	1.76295e+06	3.9594e+06	2.0405e+06	670873	1.57474e+06	641913	74609.8	346523	333079	779367	888275	762970	318419	365442	733151	1.07939e+06	261239	1.4557e+06	1.73944e+06	920159	1.13119e+06	973359	1.3343e+06	673317	402833	404570	3.52982e+06	2.48192e+06	3.95625e+06	2.54808e+06	2.52352e+06	2.47429e+06
66408	Aptx	7936.04	1812.41	3339.72	17323.9	1841.97	7667.72	NA	NA	NA	9778.41	NA	NA	NA	NA	NA	NA	NA	NA	NA	NA	NA	NA	NA	NA	NA	NA	NA	5.09626e+06	3.83647e+06	4.16486e+06	4511.91	NA	84205.1	42266.4	61070.6	16456.9
11826	Aqp1	NA	1466.13	NA	524766	793800	1.02171e+06	359159	356505	318098	7.42449e+06	7.40045e+06	7.23129e+06	1.09011e+07	2.30121e+07	2.24861e+07	45648.3	139311	377382	28511.3	19566.5	163330	138694	246589	15575.5	253745	175064	98574.3	NA	NA	NA	739492	65758.6	654299	NA	NA	NA
11828	Aqp3	NA	NA	NA	NA	1491.19	NA	NA	NA	NA	NA	NA	NA	NA	NA	NA	NA	NA	NA	NA	NA	NA	NA	NA	NA	NA	NA	NA	NA	NA	NA	NA	NA	NA	NA	NA	NA
11829	Aqp4	965.157	1564.63	NA	NA	NA	NA	NA	NA	NA	NA	NA	NA	NA	NA	NA	NA	NA	NA	NA	NA	NA	NA	NA	NA	1674.52	NA	5052.27	NA	NA	NA	NA	NA	NA	NA	NA	NA
11830	Aqp5	NA	NA	NA	322164	766907	1.78461e+06	20960.4	75728.7	50144.8	NA	NA	NA	NA	NA	NA	NA	NA	NA	NA	NA	NA	NA	NA	NA	NA	NA	NA	NA	NA	NA	NA	NA	NA	NA	NA	NA
11834	Aqr	43135.1	47452	93048.7	103416	22837.1	111059	24398.2	11467.8	19473	32141.4	27492.7	35058.5	31759.1	45770	31374.4	59629.3	28462.8	10489.4	28811.3	36953.2	37291.1	80823.6	63091.9	51761.4	74106.5	23900.1	77344.9	36888.2	40657.3	30003.1	36504.1	73883.7	70358.8	116157	130976	117917
11836	Araf	51.0328	30330.6	2178.3	362051	396529	259133	236288	29746.5	35860.3	69920.4	33298	33310.5	27705.4	97228.1	99793.4	51043.1	42913.5	64439.3	40112.4	23494.3	47871.5	146236	139570	43407	1.40673e+06	756657	261500	108059	85593.1	41683.6	192830	172695	311473	43904.4	53805.9	52777.4
69710	Arap1	21560.3	52964	169994	218378	235901	141253	167005	144774	181808	328985	192405	167681	23683.5	154569	147617	208170	699747	282092	120193	199522	84547	402956	353596	760804	266660	165630	816883	350909	287175	262180	564916	605725	840068	167663	141515	113652
212285	Arap2	NA	NA	NA	NA	NA	NA	NA	NA	NA	NA	NA	NA	NA	NA	NA	245.605	253.913	254.923	515.688	NA	799.471	NA	NA	NA	NA	NA	NA	NA	NA	NA	NA	NA	NA	NA	NA	NA
106952	Arap3	3757.36	5483.59	21133.7	NA	NA	NA	40731.8	32850.6	213314	25314.5	46102.2	22710.3	193184	349935	276548	21402.9	1139.14	1124.79	12183.6	14092.2	1075.64	53745.8	30378.7	18677.5	35966.1	11882.6	8593.24	NA	NA	NA	6527.15	15067.4	24543.6	5367.19	9514.65	6329.08
11838	Arc	NA	NA	NA	NA	NA	NA	NA	NA	NA	NA	NA	NA	NA	NA	NA	NA	NA	NA	NA	NA	NA	NA	NA	NA	NA	NA	NA	NA	NA	25965.6	NA	NA	NA	NA	NA	NA
213827	Arcn1	228938	237190	820443	4.02406e+06	2.87614e+06	3.60526e+06	746827	398758	392578	1.71701e+06	814914	776722	643665	2.42493e+06	2.48641e+06	842542	667143	1.29907e+06	756341	807603	690995	1.17744e+06	1.1233e+06	1.65633e+06	1.08736e+06	808876	2.44645e+06	1.75629e+06	1.5595e+06	1.5183e+06	2.67148e+06	3.16847e+06	3.52335e+06	1.71574e+06	1.44424e+06	2.04998e+06
68497	Arel1	109.454	140.449	NA	2192.06	NA	398.648	NA	NA	NA	3934.92	NA	401.879	61.6695	237.361	NA	279.146	NA	NA	NA	32328	252.844	NA	295.343	NA	54.1202	341.557	524.336	NA	NA	NA	744.891	NA	282.784	NA	NA	NA
11841	Arf2	938532	964643	2.36207e+06	7.25271e+06	4.75251e+06	6.99413e+06	2.72363e+06	1.22956e+06	1.92849e+06	5.53191e+06	2.67836e+06	2.86502e+06	2.15843e+06	5.06384e+06	5.29321e+06	1.57816e+06	1.92156e+06	4.35805e+06	1.54362e+06	1.59285e+06	1.67305e+06	4.14616e+06	3.06989e+06	3.21721e+06	2.81923e+06	2.03079e+06	5.52864e+06	3.13581e+06	2.63681e+06	2.49468e+06	6.74307e+06	7.13916e+06	7.17163e+06	2.48906e+06	2.2462e+06	2.09505e+06
11843	Arf4	519481	458603	1.14886e+06	4.51274e+06	2.63312e+06	4.97748e+06	1.29644e+06	530129	928605	3.31536e+06	1.30256e+06	1.691e+06	979831	3.25857e+06	3.49775e+06	727872	944657	2.43265e+06	818843	784493	864451	2.08101e+06	2.3298e+06	1.9e+06	1.76425e+06	1.45005e+06	3.31953e+06	2.54504e+06	2.1705e+06	2.0278e+06	4.50848e+06	4.33162e+06	3.90323e+06	1.6497e+06	1.59697e+06	1.43522e+06
11844	Arf5	843561	650860	2.31502e+06	7.59917e+06	3.72502e+06	5.69341e+06	2.38986e+06	1.25324e+06	1.56777e+06	4.26783e+06	1.80195e+06	2.33094e+06	1.22509e+06	4.89163e+06	4.51725e+06	1.76445e+06	1.61946e+06	4.10808e+06	1.51085e+06	2.13327e+06	1.97102e+06	5.11987e+06	4.24569e+06	3.73666e+06	3.08476e+06	2.30516e+06	5.49174e+06	3.43322e+06	3.27788e+06	3.33135e+06	6.99306e+06	6.61442e+06	6.58879e+06	2.63492e+06	2.5055e+06	2.50019e+06
11845	Arf6	208928	201065	180766	2.74168e+06	1.24231e+06	2.98203e+06	1.13813e+06	305452	911650	2.22717e+06	662673	1.23824e+06	720985	2.16395e+06	2.01623e+06	551693	526920	885062	466647	605342	396131	2.10706e+06	1.78009e+06	1.17692e+06	2.29478e+06	1.32695e+06	2.68311e+06	1.39604e+06	977906	938088	5.9035e+06	7.78784e+06	5.96362e+06	1.38479e+06	1.33445e+06	1.26549e+06
228998	Arfgap1	46313.8	34630.2	132166	283805	131833	247185	73388.8	35152.1	57093.4	143804	78680.8	82279.2	89289.8	321242	196262	92535	34571.1	117526	88739.8	111477	49548.6	251409	166346	95920.1	113912	88134.4	151823	141363	153433	168999	168078	348234	470304	145714	169992	142671
77038	Arfgap2	41352.8	76947.7	76866.4	287620	405050	249977	36579.9	67412.5	71603	331196	71779.8	72543.8	89119.5	1.0843e+06	536102	64777.5	94073.8	124072	327253	405015	119993	166666	261684	89001.7	110052	25809.4	178749	126417	96551.8	101499	217521	298998	266411	132201	112303	101989
66251	Arfgap3	747.966	1388.49	4609.83	156456	47752.5	107095	5872.03	1808.46	3955.06	127662	90234.6	252364	31527	107164	88011	31651.3	6349.21	20118.4	11057.6	5153.65	7188.53	62079.6	97763.3	47180.9	105951	32905.3	118539	86870.2	256885	232873	114153	35649.3	44373.2	17651.9	7045.51	12985.8
211673	Arfgef1	8681.25	10115	16493.1	191330	305343	180646	28823.2	9640.78	20036.1	55770.8	15294.3	33561.5	13835.6	36259.5	25681.5	43353.8	52945.5	82366.8	45571.6	24679.1	45823.2	40637.4	79667.2	54498.4	37762	33788	70197.3	64722	50611.5	31082.3	59965.5	77010.6	74229.6	81834.6	68398.2	75863.9
99371	Arfgef2	5701.59	7388.25	6249.77	197073	357556	222755	71405.6	33471	40268.3	321053	339182	279661	25644.3	75040.4	102199	17712.5	26863.8	46166.7	14704.4	24280.8	15508.1	54760.4	45372.1	91381	74658.4	22392.2	63940.6	49715.5	21174.4	34927.7	200421	228014	226806	160920	182397	135665
215821	Arfgef3	NA	NA	NA	NA	NA	NA	NA	NA	NA	NA	NA	NA	NA	NA	NA	NA	NA	NA	NA	NA	NA	NA	NA	NA	317.956	1295.88	3715.67	NA	NA	NA	17047.4	15001.8	21327.4	41860	45393	27617.2
99889	Arfip1	29754.4	38478.5	58502.9	783629	824507	833299	179260	92760.4	141464	319977	285656	225601	362713	833017	733155	141456	118690	242286	188851	205656	97935.3	409228	395828	262883	500931	233539	499625	239523	449247	459177	1.01238e+06	844346	1.06489e+06	443010	450132	446899
76932	Arfip2	208121	10250.2	16544.9	114066	65752.2	107340	NA	370.756	26614.4	NA	464.018	8313.12	20375.4	24259.8	16728.6	663.979	6786.71	2903.59	10495	NA	5830.52	2722.54	681.732	30813.2	612604	174976	40370.4	2454.53	25882.9	29325.9	111351	125914	196507	120042	135402	116696
76688	Arfrp1	469.262	390.796	46759.2	753482	254962	312029	13194.8	9892.77	14073.4	48992.2	35920.6	148744	16759.2	53967	41944.3	23943.4	23095.5	26358.7	28944.8	15701.9	22992.6	34380.2	59350.9	38563.5	7462.89	8317.69	98548.2	37855	18365.2	18116.3	48238.8	100261	44793.2	67788.2	73580.6	89429.8
11846	Arg1	5695.06	8704.24	NA	860447	17312.8	183195	11699.7	168171	3622.62	1.34808e+06	2.19935e+06	3.21412e+06	2.48308e+06	2.84741e+06	2.19625e+06	3.33006e+06	12034	47063.5	723071	51156.5	1562.37	79667.7	9524.82	4957.34	1855.75	704.76	55101.6	1.20843e+07	1.12172e+07	1.01614e+07	NA	NA	NA	58251.5	115982	46881.7
11847	Arg2	NA	NA	NA	3478.36	NA	NA	52797.5	50045.6	44230.6	29309.7	96723.9	50427.9	NA	NA	NA	8873.41	103154	NA	NA	NA	NA	953630	308229	1.56662e+06	NA	NA	NA	6137.26	1598.54	6297.33	NA	NA	NA	706.134	2826.75	4248.99
234023	Arglu1	545856	647514	1.00914e+06	325176	330776	371498	106453	91956.4	251212	258656	351209	503218	337126	483847	531910	1.18723e+06	463427	621992	1.28193e+06	512069	738601	429459	386539	352864	202652	143413	122365	67836.6	26790.1	24108.8	179532	NA	283253	648227	478227	231001
228359	Arhgap1	44341.9	136634	498123	3.6861e+06	4.73602e+06	3.46755e+06	917721	330816	708619	1.26033e+06	754461	649791	572647	1.77057e+06	1.50216e+06	574679	279781	541886	514848	591580	307180	925250	874671	650433	826284	464177	1.55128e+06	1.29576e+06	1.07717e+06	929587	1.52788e+06	1.20662e+06	1.34393e+06	436788	384123	313344
78514	Arhgap10	NA	NA	NA	406.723	NA	NA	NA	NA	NA	3004.8	31833.3	710.585	NA	598.44	668.823	536.341	NA	NA	NA	NA	NA	4059.21	524.623	5375.21	58314.8	18011.2	166332	5057.15	8766.12	5638	141106	157813	131460	106811	95099	88256
228482	Arhgap11a	95.3644	1861.6	NA	NA	NA	NA	NA	NA	NA	NA	NA	NA	NA	NA	NA	NA	NA	NA	NA	NA	NA	NA	NA	NA	NA	NA	NA	NA	NA	NA	NA	NA	NA	2594.97	1704.43	1521.62
75415	Arhgap12	23187.1	16115.5	22165.5	41280.4	24810.7	23684	NA	NA	NA	32481.2	75382.4	73976	NA	NA	NA	NA	NA	NA	NA	NA	1587.2	3858.78	3810.04	2698.36	1431.34	6893.53	11742.9	137136	124238	101386	24300.3	26463	38545.8	NA	224.078	269.445
76117	Arhgap15	NA	NA	NA	8455.67	62824.6	69026.1	125804	51832.9	113976	91847.2	19148.1	34521.9	12952.3	85470.6	73025.6	102214	24172.8	102009	140030	805140	121544	178164	179628	135797	58889.9	77428.7	124248	52998.8	26599.8	34385.3	203773	71434.1	178622	35711	33242.5	4391.51
70497	Arhgap17	120740	88828	237565	1.31278e+06	430200	700905	118974	36310.6	106978	878170	240713	475471	246521	1.02207e+06	660584	293687	329530	478668	355802	436008	271794	693040	581236	653362	487131	372323	994458	286796	235149	237474	1.14544e+06	2.41186e+06	1.75459e+06	207334	225188	221567
73910	Arhgap18	9129.38	15466	3422.42	296283	129733	150759	49809.2	14502.4	25652.6	162516	36103.3	163195	50790.5	95592	145381	55464.8	22699.6	118398	32906	28520.7	130850	627382	491092	379821	283224	128214	405298	44650.3	29776.6	28040.3	285843	331096	267429	25291.9	19073	15005.3
244867	Arhgap20	NA	NA	NA	NA	NA	NA	NA	NA	NA	NA	NA	NA	NA	NA	NA	NA	NA	NA	NA	NA	NA	NA	NA	NA	1046.8	551.966	NA	NA	NA	NA	NA	NA	NA	10245.3	13656.8	6582.63
71435	Arhgap21	NA	NA	NA	229.714	NA	937.772	NA	NA	NA	NA	NA	NA	1821.74	4449.95	4131.88	NA	NA	NA	NA	NA	NA	136.234	NA	NA	12.1058	109.184	7323.26	NA	NA	NA	NA	NA	74.6257	375.839	119.941	164.568
239027	Arhgap22	22671.3	21659.8	53072	1061.89	5126.62	1333.88	NA	NA	NA	NA	NA	NA	NA	NA	NA	NA	NA	NA	NA	NA	NA	40318.9	31010.5	24738	50753.7	13816	204609	4924.55	NA	52994.5	162216	168886	163003	NA	NA	NA
58996	Arhgap23	NA	NA	NA	354.681	NA	908.729	NA	NA	NA	NA	NA	1016.39	5588.12	63644.7	36233.4	NA	NA	NA	NA	NA	NA	NA	NA	NA	NA	NA	356.895	NA	1056.42	639.857	NA	NA	NA	NA	NA	NA
231532	Arhgap24	NA	NA	NA	214422	9871.64	32760.6	NA	NA	NA	NA	NA	NA	NA	NA	NA	NA	NA	NA	NA	NA	NA	NA	NA	NA	NA	NA	NA	12141.5	5026.91	6048.81	21179.1	16733.4	57660.7	NA	NA	NA
232201	Arhgap25	131118	84554.2	247758	1.44879e+06	994287	2.13826e+06	554889	343160	592509	542291	642026	1.01006e+06	171978	400549	384280	363358	602117	768961	358247	395145	613721	1.11388e+06	1.25725e+06	671054	1.04167e+06	365299	429710	290672	253503	213690	1.02898e+06	1.06348e+06	1.41197e+06	116801	94194.3	120316
71302	Arhgap26	NA	NA	NA	65393.6	21916.6	86849.3	13501.7	5758.51	26074.9	1705.56	312.593	1798.76	5041.97	52015.6	54253.3	11318.3	1821.38	8971.74	114637	21509.4	5784.71	264.266	425.25	NA	7274.53	2009.23	1163.66	9919.43	7415.02	10048.8	5969.4	3043.51	9474.16	NA	NA	NA
544817	Arhgap27	95345.7	118595	248574	222112	163452	198322	77744.1	51833.6	876620	83806.5	16353.1	61902.3	64463.9	99469.9	82351.9	207955	66490.9	141385	1.12837e+06	27717.1	25512.4	72119.2	259909	65806.9	671094	94018.9	186604	648.485	1289.53	1095.24	15896.6	41026.5	49167.6	28832.4	29860	13982.1
214137	Arhgap29	NA	NA	NA	3485.32	NA	NA	NA	NA	NA	12738.4	366.18	7329.72	5801.47	22102.5	14893.6	NA	NA	NA	NA	NA	NA	NA	NA	NA	NA	NA	NA	3291.3	1435.62	1414.82	NA	NA	NA	NA	NA	NA
226652	Arhgap30	45587.6	28702.3	89312.4	423235	330077	471625	116358	51099.5	100953	168848	90511	98675.9	29784.8	53223.9	64419.1	232364	162479	181050	486998	166903	220726	253828	197243	250133	122369	198303	328907	112864	129573	113964	300910	270645	412584	141309	177189	76175.1
12549	Arhgap31	403.452	46613	466.028	41540.3	94851.2	346063	1258.69	2420.08	1788.24	5847.3	170989	4856.99	182260	195532	159961	3453.21	3290.99	4502.67	3804.42	4776.43	2888.16	5871.26	6130.04	1031.92	5431.96	414.77	7508.97	5934.32	6323.5	7833	15949.5	4529.06	7714.75	2029	2521.86	2081.29
330914	Arhgap32	587.307	321.657	1143.05	7278.09	2964.5	5268.37	2180.02	236.92	1209.38	112.493	NA	609.616	NA	1612.09	NA	1709.11	3268.13	5553.23	2256.63	2632.64	2464.02	NA	2021.6	9338.66	1085.25	4969.61	5281.54	1783.75	1545.93	1985.84	9252.79	5768.54	NA	2770.67	2820.54	286.265
233071	Arhgap33	NA	NA	90.9651	1202.93	801.046	4841.95	NA	141.424	NA	NA	NA	NA	NA	6884.54	7456.21	254.892	14873.3	NA	NA	156.91	143.452	NA	NA	328.651	NA	NA	NA	1335.69	2222.26	2200.84	1473.64	NA	NA	250.241	216.763	230.371
232906	Arhgap35	5627.02	2060.65	7255.5	NA	NA	NA	NA	NA	NA	7652.17	13817.8	10335.7	34997.8	20980.3	14749	NA	NA	NA	NA	NA	NA	8250.72	4989.47	5458.36	970.246	NA	346.591	246.06	933.682	500.093	NA	280.579	205.841	2853.82	1839.41	3260.47
75404	Arhgap36	NA	NA	NA	NA	NA	NA	NA	NA	NA	NA	NA	NA	NA	NA	NA	NA	NA	NA	704.325	246.235	NA	NA	NA	NA	NA	NA	NA	NA	NA	NA	NA	NA	NA	NA	NA	NA
223666	Arhgap39	166.673	144.334	1160.52	16945.3	19858.9	10471	NA	NA	NA	NA	NA	NA	NA	NA	NA	85.8851	2473.31	2130.22	42.403	208.192	306.534	685.807	NA	522.331	3028.24	1448.99	172.71	NA	2415.53	2376.48	NA	NA	NA	NA	NA	NA
171207	Arhgap4	49903.4	14075	57977.1	77636.3	13237.5	42961.3	693936	204991	424824	721639	171739	351512	172083	133716	144133	315410	208775	282107	377324	327831	518623	326628	536556	328897	350260	320690	300469	117091	197046	203675	800656	117066	561539	NA	NA	NA
545481	Arhgap40	NA	NA	NA	NA	NA	NA	NA	NA	NA	NA	NA	13748.5	NA	NA	NA	NA	NA	NA	NA	NA	NA	NA	NA	NA	NA	NA	NA	NA	NA	NA	NA	NA	NA	NA	NA	NA
71544	Arhgap42	NA	NA	NA	NA	NA	NA	NA	NA	NA	NA	NA	NA	NA	373.974	NA	NA	NA	NA	NA	NA	NA	NA	NA	NA	NA	NA	NA	NA	NA	NA	NA	NA	NA	NA	NA	NA
70719	Arhgap45	243147	370335	388806	950632	622486	788588	1.26694e+06	570645	1.71751e+06	346982	162526	225327	589427	1.63273e+06	1.47723e+06	810109	324951	636023	829822	775985	285137	550857	841514	482821	531625	436181	778466	949173	782647	794778	1.6959e+06	1.37688e+06	1.70132e+06	279587	264411	177933
11855	Arhgap5	87444.9	26873.5	61889.1	18986.9	11696.9	17132.6	618.99	162.971	1574.61	5974.44	3475.06	3834.44	152.551	3648.4	2015.41	168.547	1852.04	2742.82	4873.69	5340.94	6906.32	5731.46	3117.48	3494.61	3567.3	1155.82	7426.19	193.101	641.304	520.397	27401.7	6642.88	8294.05	13927.7	15558.2	10572.1
11856	Arhgap6	NA	NA	NA	NA	3393.84	873.927	1168.07	NA	7005	NA	NA	NA	NA	NA	NA	10660	30870	69875.3	26926	7925.08	33255	29409.1	39084.1	45643	3001.18	791.979	12874.3	NA	630.85	180.234	33475.3	188154	153029	NA	NA	NA
216445	Arhgap9	22002.9	27047.2	38277.5	1.58964e+06	2.36713e+06	2.51389e+06	468054	263326	624511	521157	190719	192955	46974.2	176732	228262	241902	171263	253920	298399	271968	236932	342859	348839	318560	170376	88677.2	173455	181391	94493.7	91636.6	1.14614e+06	606117	987471	87275.4	67215.3	83270
192662	Arhgdia	1.0857e+07	1.03647e+07	1.97861e+07	5.16448e+07	5.26403e+07	4.67574e+07	1.38345e+07	8.61711e+06	8.76425e+06	3.22263e+07	1.55462e+07	1.9289e+07	1.37167e+07	3.95105e+07	3.87659e+07	1.42052e+07	1.94803e+07	2.81078e+07	1.43597e+07	1.59043e+07	1.59456e+07	3.584e+07	2.5428e+07	2.48935e+07	2.63508e+07	1.10794e+07	3.24031e+07	2.70029e+07	1.85073e+07	1.81048e+07	4.81852e+07	6.36995e+07	6.50111e+07	2.41918e+07	2.45814e+07	2.03325e+07
11857	Arhgdib	3.40485e+06	3.23535e+06	7.7189e+06	1.65648e+07	7.59701e+06	1.28026e+07	5.9406e+07	2.85071e+07	5.05605e+07	7.82618e+06	4.26377e+06	3.32577e+06	7.99374e+06	1.77429e+07	1.63049e+07	1.99535e+07	6.76136e+06	1.03208e+07	1.88786e+07	1.89354e+07	4.61042e+06	1.33495e+07	1.48506e+07	1.53469e+07	1.11323e+07	6.43128e+06	1.78819e+07	2.35548e+07	1.77223e+07	1.62892e+07	9.37981e+06	1.01608e+07	1.41122e+07	6.3026e+06	6.31618e+06	6.28082e+06
16801	Arhgef1	63849.7	66870.1	395931	1.37932e+06	1.32342e+06	1.63031e+06	818125	569082	1.32221e+06	691245	282514	344917	458454	8.20935e+06	5.97164e+06	827718	394063	662066	777880	853785	297054	668333	1.14034e+06	1.79121e+06	538115	387142	750616	1.54625e+06	1.82045e+06	1.79457e+06	720516	1.0913e+06	1.20078e+06	474509	468218	472314
234094	Arhgef10	NA	NA	NA	NA	NA	231.162	NA	NA	NA	NA	NA	NA	5489.02	2300.53	3694.38	NA	NA	NA	NA	NA	NA	NA	NA	NA	7048.44	NA	125450	NA	NA	NA	NA	NA	NA	4619.48	108.83	NA
72754	Arhgef10l	2087.19	1676.31	3524.02	1532.42	NA	708.642	NA	NA	NA	NA	NA	NA	711.255	14799.7	17611.9	6716.08	NA	418.621	10179.1	19024.2	3888.3	19340.6	7954.56	7007.18	45555.3	19744.1	42291.6	26432.3	22526.4	79128.5	52389.7	71912.3	83412.9	185377	318834	364367
213498	Arhgef11	4.46752	2328.84	1735.63	38754.4	28955.4	39965.8	5161.19	45901.5	4107.56	20052.2	2809.28	11698.5	7724.26	22812.3	8054.01	877.655	3199.72	8222.98	2234.46	1620.11	479.179	23222.2	14426.3	4324.07	23606.4	8997.62	15776.2	9521.5	2774.5	3059.52	5714.01	7129.07	5943.42	10660.8	8378.73	9975.9
69632	Arhgef12	340.391	1456.12	441.638	14819.5	17798.2	8694.06	595.077	4503.8	2845.62	53423.7	30705.5	37648.5	45659	181756	159145	NA	642.23	NA	NA	NA	NA	12736.1	5857.46	5729.56	1534.24	NA	3279.15	17272.1	16953.7	14792.1	NA	NA	NA	NA	NA	NA
442801	Arhgef15	NA	NA	NA	NA	NA	NA	NA	NA	NA	13817.3	58673.3	18711.9	65385.9	349847	282732	NA	NA	NA	NA	NA	NA	NA	NA	NA	NA	NA	NA	NA	NA	NA	NA	NA	NA	NA	NA	NA
230972	Arhgef16	NA	NA	NA	NA	NA	NA	NA	NA	NA	NA	NA	NA	NA	NA	NA	NA	NA	NA	NA	NA	NA	NA	NA	NA	27757.2	1095.34	NA	NA	NA	NA	NA	NA	NA	NA	NA	NA
207212	Arhgef17	NA	NA	NA	394.459	13370.7	4043.3	NA	4994.94	175.487	NA	NA	NA	NA	890.07	1072.36	NA	NA	NA	NA	NA	NA	NA	NA	NA	3720.41	NA	804.771	NA	NA	NA	NA	NA	NA	NA	NA	NA
102098	Arhgef18	NA	423.719	3913.99	18426.4	11157	28913.3	26053	19099	22441.1	7934.28	3383.31	8263.99	15670.8	9803.93	8100.01	23783.6	19751.7	27358.6	12026.6	25052	12669.9	96.6478	4510.37	1519.78	2496.29	4052.53	1498.3	61091.1	7742.29	9167.44	NA	NA	NA	NA	NA	NA
213649	Arhgef19	1044.2	NA	2425.97	NA	NA	NA	233.035	4310.28	139.072	NA	NA	NA	1303.93	467610	606658	NA	NA	NA	NA	NA	NA	NA	NA	NA	NA	NA	NA	NA	8398.46	7281.66	NA	NA	20950.8	NA	NA	NA
16800	Arhgef2	38945.8	37370.1	97033.2	870637	1.92249e+06	1.05847e+06	215769	91217.1	391718	488573	509169	343126	76267.4	352128	277410	196239	238175	351160	434168	214805	232186	1.39753e+06	1.21107e+06	477472	929599	590067	776976	281220	171411	156873	422617	773244	1.28314e+06	430968	357180	362006
622434	Arhgef26	NA	NA	NA	NA	2678.78	NA	3041.34	NA	NA	NA	NA	NA	NA	NA	NA	NA	NA	NA	NA	NA	NA	NA	NA	NA	NA	NA	NA	NA	NA	NA	NA	NA	NA	NA	NA	NA
110596	Arhgef28	NA	NA	NA	NA	NA	NA	NA	NA	NA	6200.01	293.918	NA	NA	NA	NA	NA	NA	NA	NA	NA	NA	NA	NA	NA	NA	NA	NA	NA	NA	NA	NA	NA	NA	NA	NA	NA
71704	Arhgef3	NA	NA	NA	1214.7	NA	2610.52	NA	NA	NA	1164.77	NA	NA	NA	NA	NA	NA	NA	NA	521.089	NA	NA	NA	NA	NA	NA	NA	NA	9432.44	3278.89	4914.15	NA	NA	NA	NA	NA	NA
328967	Arhgef37	NA	NA	NA	5262.38	NA	4736.96	259.537	NA	NA	372.341	NA	87.9167	3165.27	15650.5	17305.6	31279.8	3411.54	16125.6	87799.7	118459	2225.1	NA	NA	NA	NA	NA	NA	2149.23	NA	646.533	NA	627.683	NA	NA	NA	NA
226970	Arhgef4	1135.78	6403.78	NA	NA	5050.34	NA	1113.69	NA	NA	NA	NA	NA	NA	NA	NA	NA	NA	NA	1008.89	NA	NA	NA	NA	NA	NA	NA	NA	NA	NA	NA	NA	NA	NA	NA	NA	NA
268739	Arhgef40	5137.99	9516.39	11452.4	63917.6	55644.1	54754.5	216.738	NA	157.444	821.435	407.589	2030.6	786.773	NA	1265.9	NA	NA	NA	NA	NA	NA	NA	NA	NA	NA	NA	NA	NA	NA	NA	NA	NA	NA	17931	14880.4	13220.7
54324	Arhgef5	NA	NA	NA	NA	NA	NA	NA	NA	NA	412.182	NA	NA	904.269	3528.31	2466.73	NA	NA	NA	NA	NA	NA	NA	NA	NA	NA	NA	NA	282.168	369.766	236.904	NA	NA	NA	NA	NA	NA
73341	Arhgef6	101526	83179.6	216452	680606	467459	1.5743e+06	288133	159677	354832	194665	82441.3	284262	143084	351749	294690	273915	140507	336348	172191	274767	106822	1.15074e+06	458232	510128	287795	235478	505867	201737	144246	194449	632339	699728	776109	310245	275877	433730
54126	Arhgef7	36399.8	31183.4	136546	440579	215311	245145	140706	54820.8	77151.1	268282	102952	124724	151247	965520	857116	304377	104820	197828	106769	149644	130380	322222	196490	245077	167332	91499.1	314337	190324	144371	147084	440774	402765	393037	275858	306590	269363
93760	Arid1a	156123	121550	305652	69631.1	125421	100689	16962.2	40459	27705.5	66591.9	30444.5	30572.5	48118.9	111484	108393	131218	117182	91676.9	89218.9	147312	85218.1	58831	55336.3	61390.4	49056.4	34902.5	71780.5	46772.6	35153.1	33033.6	36053.4	40208.9	33644	66933.3	52293.4	46188.6
239985	Arid1b	22025.6	26055.4	59069	59753.2	123470	65844	7450.88	3255.68	5536.34	6237.22	11520.9	11898.8	43595.6	14459.4	41428.8	30421.6	56592.9	82284.3	32647.4	45975	28750.6	11708.6	52320.2	20093.5	5326.56	1165.37	12364.8	8381.53	12364.8	6269.52	5948.12	13296.6	8369.67	11306.2	17610.8	34038.1
77044	Arid2	7758.37	27961.7	192479	108194	8608.92	25978.2	1645.11	523.105	499.027	462639	46962.8	207238	NA	307.078	1023.14	1804.28	2867.69	3863.11	1201.96	6679.28	4262.95	2307.42	2547.89	561.402	373.5	NA	1302.41	2688.55	6691.57	3238.5	143.841	1068.12	452.553	3404.63	3174.77	4954.57
13496	Arid3a	44370.9	26788.8	33989.9	4402.36	29593.1	10036.8	115309	98294.5	139070	NA	NA	NA	128096	34191.7	60512.5	59003.7	9892.21	17240.4	79266.4	93978.4	12764.4	42142.3	44251.8	43420.4	20981.2	19949.4	95619.6	2203.97	3601.34	11364.5	NA	4342.98	NA	NA	NA	NA
56380	Arid3b	43.6443	230.066	NA	NA	NA	NA	1301.65	2631.61	2406.65	NA	NA	NA	NA	NA	NA	NA	NA	NA	NA	NA	NA	NA	NA	NA	NA	NA	NA	NA	NA	NA	NA	NA	NA	NA	NA	NA
238247	Arid4a	87544.2	34691.1	53089.2	14417.8	5441.26	22303	14721.6	10412	44088.8	56523.1	7294.78	21313.2	7155.61	50800.9	67379.8	27377.2	12788.3	15153.2	28082.6	48677.3	28150.3	101839	69269.9	61820.8	22991.8	6443.11	18646.6	18144.7	39936.7	14845.8	NA	NA	NA	9592.81	12445.1	24062.2
94246	Arid4b	108325	3895.38	11238.4	4149.94	133.349	10844.1	436.979	NA	NA	NA	NA	NA	3247.71	NA	2509.28	823.238	11398.5	2465.43	2081.62	3281.46	669.106	1201.5	838.841	NA	459.309	NA	NA	2433.7	3573.64	3311.45	831.489	NA	1466.54	2302.13	NA	2012.29
214855	Arid5a	NA	NA	NA	NA	NA	NA	NA	NA	NA	NA	NA	NA	NA	NA	NA	NA	NA	NA	52235.9	NA	203722	NA	NA	NA	NA	NA	NA	2468.76	1229.66	NA	NA	NA	NA	NA	NA	NA
71371	Arid5b	NA	NA	NA	NA	NA	NA	NA	NA	NA	NA	NA	NA	NA	NA	NA	5856.77	NA	NA	NA	NA	NA	NA	NA	NA	NA	NA	NA	2510.21	1685.57	780.804	NA	NA	NA	1004.72	233.256	352.907
23806	Arih1	64439.4	129705	141083	446089	271610	617172	118535	135202	202963	227436	64471.7	246329	96439.2	347440	318697	128493	132566	128398	130996	143648	121942	157416	186045	156417	162262	150804	189945	233516	202723	162893	385614	636391	573447	326017	310772	286212
23807	Arih2	24003.7	24168.6	35120.4	110414	35413.2	79723.2	65663.5	7298.39	173786	49848.8	24108.2	18304.4	5093.03	104521	83687.3	50894.6	10298.9	32569.2	8138.64	62065.1	8663.82	55991.1	33697.4	16001.5	60489.3	23616.4	104555	73306.1	68811.9	53241.3	46609.6	104727	91127.8	20399.1	14293.8	10674.2
104303	Arl1	61936	71100.3	299542	2.01797e+06	1.0257e+06	2.10396e+06	980089	689235	1.28268e+06	890810	1.04732e+06	831308	110149	956913	887381	276078	224149	383965	245789	243392	235622	349886	390983	444858	1.79752e+06	270094	962836	390832	344428	418911	848471	1.99961e+06	1.37466e+06	840241	757871	798451
56795	Arl10	749.856	4318.51	130229	NA	NA	12445.6	NA	NA	NA	NA	NA	NA	NA	NA	NA	NA	NA	NA	NA	NA	NA	NA	NA	NA	NA	NA	NA	NA	NA	NA	NA	NA	NA	NA	NA	NA
219144	Arl11	2496.14	NA	4402.3	1.1151e+06	608365	915835	352246	64281.1	212608	89420.7	NA	217849	NA	13286	17259	48537.1	NA	368.418	38458.2	23000.7	98.8223	18628.8	15509.7	11325.2	39075.1	NA	58311.3	66830.8	58831.2	61962.3	1.63877e+06	1.30051e+06	1.30788e+06	127688	124125	74739
68146	Arl13b	NA	NA	NA	14994.6	226423	25779.5	NA	NA	NA	NA	NA	NA	NA	NA	NA	NA	NA	NA	NA	NA	NA	NA	NA	NA	NA	NA	NA	NA	NA	NA	NA	NA	NA	NA	NA	NA
212772	Arl14ep	4224.56	2813.14	20674.5	16583	11773.9	26274.4	NA	NA	NA	816.454	NA	154.987	11511	3999	10782.7	NA	15143.5	NA	NA	NA	NA	NA	NA	NA	2826	2405.22	73305.8	1526.07	NA	2007.81	NA	NA	NA	17162.6	8519.38	4700.07
218639	Arl15	NA	NA	NA	NA	2170.3	38644.8	NA	NA	9788.58	158185	59675.2	53910.2	45573.7	424305	381484	19873	6398.74	44583.8	512.867	NA	NA	3692.59	16909.2	NA	1269.69	15010	NA	NA	NA	NA	37995.3	31909.2	77668.7	66537.4	98071.7	61748.6
56327	Arl2	35579.2	42839.5	96817.2	203234	146235	591733	47735.5	38779.9	42290.4	50509.4	1185.82	3758.3	18128.2	168126	246422	94160.5	129173	91160.6	84187.2	110714	57288.9	66308.9	39889.7	19751.6	73715.6	24482.3	151576	117097	115660	107943	819716	1.0548e+06	940991	541967	554479	643175
107566	Arl2bp	10788.4	439.917	NA	NA	NA	NA	NA	NA	NA	NA	NA	NA	NA	NA	9419.54	5201.08	6849.24	NA	8849.17	NA	NA	2431.53	14645	2805.76	NA	NA	NA	7035.89	2749.86	2550.11	NA	NA	NA	NA	NA	NA
56350	Arl3	100576	57744	277760	349922	378073	214763	129534	54018.2	146378	183627	25404.5	99923.6	109588	458825	291667	95075.6	170103	229773	112836	94750	133009	226795	239557	242111	332702	161778	678522	245164	153024	145404	629262	536913	343805	640912	622185	817264
320982	Arl4c	NA	NA	NA	NA	NA	NA	NA	NA	NA	NA	NA	NA	NA	NA	NA	NA	NA	NA	NA	NA	NA	NA	NA	NA	NA	NA	NA	NA	NA	NA	17125.1	NA	8993.97	NA	NA	NA
75423	Arl5a	NA	9035.12	12605.9	51062.5	26114	74557.7	NA	NA	NA	16941.4	4824.48	8093.23	4509.66	NA	NA	4346.22	10468.1	23566	1026.94	3682.24	552.667	24530	18226.3	13133.9	76245	22722.6	113331	NA	5497.21	7783.21	NA	10012.9	11622.4	2845.06	4340.15	3803.71
75869	Arl5b	NA	NA	NA	46420.5	NA	51346.9	NA	NA	NA	8124.41	3887.11	2374.3	4099.61	NA	NA	NA	6061.52	10551.7	NA	NA	NA	15451.9	12495.5	NA	60295.2	16137.5	4608.61	1768.47	4997.45	7075.63	NA	9102.56	10565.7	2586.43	3945.62	3457.96
217151	Arl5c	NA	NA	NA	NA	NA	NA	NA	NA	NA	NA	NA	NA	5010.59	NA	NA	19273.2	NA	NA	2643.66	NA	NA	13181.9	11447.3	NA	73694.2	19723.7	5632.69	NA	6108.04	8648.02	19522.7	32347.3	14321.9	3161.23	4822.4	4226.38
56297	Arl6	NA	NA	NA	14321.3	4717.82	NA	NA	NA	NA	NA	NA	NA	NA	NA	NA	NA	NA	NA	NA	NA	NA	3510.35	4514.81	NA	NA	3275.19	5803.53	NA	NA	NA	42737.6	119288	23366.8	137102	102730	90416.3
54208	Arl6ip1	460210	221363	18474.7	1.67472e+06	1.7263e+06	1.47814e+06	103897	108173	56475	1.82471e+06	683195	863341	NA	154462	198515	673636	957010	1.46785e+06	639771	529028	800481	1.10563e+06	778199	166776	NA	577200	497315	122891	145146	142129	2.48705e+06	1.41976e+06	1.56971e+06	103776	131520	16308.8
65105	Arl6ip4	70987.5	99999.8	25385.7	34277.8	6740.7	26851.4	9310.89	2142.09	51573.1	23147.8	NA	26240.2	NA	NA	NA	6072.28	NA	14774.6	9627.34	NA	NA	4333.81	23530.6	14324.6	19721.8	6422.1	NA	99162.4	19037.4	16701.9	NA	NA	NA	NA	NA	NA
65106	Arl6ip5	213707	299786	762836	4.22688e+06	3.29243e+06	5.80355e+06	281833	312414	556664	559958	1.50915e+06	1.85193e+06	736745	1.83213e+06	1.37251e+06	988492	1.11652e+06	1.99475e+06	1.38811e+06	1.06857e+06	809995	2.00609e+06	1.59797e+06	1.86805e+06	1.72891e+06	1.42677e+06	3.46481e+06	346039	564886	601963	5.34868e+06	3.89885e+06	5.04563e+06	514490	462854	542414
65103	Arl6ip6	6826.03	NA	26949.4	1.33707e+06	241322	444059	109187	66743.6	39586.6	106010	28447.6	32937.6	7569.77	90093	446.438	112071	NA	NA	113869	36082.8	2610.65	110177	288422	NA	18290.8	35121.5	15742.5	NA	NA	NA	22737.9	22703.8	NA	29152.9	NA	40080.4
68724	Arl8a	223365	247481	604539	5.05527e+06	6.06634e+06	5.8958e+06	481391	276893	391448	3.64997e+06	2.73274e+06	3.45269e+06	774808	1.72641e+06	1.68526e+06	312107	596833	1.97506e+06	471182	571048	888964	1.28601e+06	1.32125e+06	1.1894e+06	1.58478e+06	699276	2.91833e+06	1.12485e+06	1.2376e+06	1.12111e+06	4.50154e+06	6.35634e+06	6.01224e+06	1.65421e+06	1.3505e+06	1.57486e+06
67166	Arl8b	266403	313484	821366	6.50465e+06	7.02215e+06	8.2227e+06	690547	280360	515887	4.5058e+06	2.90655e+06	3.18945e+06	1.08753e+06	3.09002e+06	2.39754e+06	449970	850631	2.62379e+06	610560	673042	1.0564e+06	1.72789e+06	1.73531e+06	1.46614e+06	1.37482e+06	902626	3.26396e+06	1.4806e+06	1.43563e+06	1.3582e+06	5.93766e+06	8.5715e+06	8.2981e+06	2.17534e+06	1.81843e+06	1.918e+06
384185	Arl9	NA	NA	NA	NA	NA	NA	NA	NA	NA	NA	NA	NA	NA	NA	NA	NA	NA	NA	NA	48656.5	NA	NA	NA	NA	NA	NA	NA	NA	NA	NA	NA	NA	NA	NA	NA	NA
74252	Armc1	32234.5	33258.8	20338.9	NA	17608.9	378683	20741.3	23531.6	162826	664961	149327	468563	54200.1	72214.4	42375.8	49178	109497	182278	61455.3	124048	87245	216064	114903	19219.5	315185	46906.6	61654.7	247588	205672	258893	121068	143816	146173	247836	173689	111213
67211	Armc10	29708	58722.9	107123	511185	303051	659993	47913.5	12766.2	25787.8	186847	75106.7	87766.1	50498	219442	190579	83472	122057	114451	98236.1	58347.3	135051	365411	303041	273181	223682	162905	245272	130382	54790.1	60655.8	186322	404258	214738	39667.9	33432.3	21543.3
213402	Armc2	NA	NA	NA	NA	NA	NA	NA	NA	NA	NA	NA	NA	NA	NA	NA	NA	NA	NA	NA	NA	NA	NA	NA	NA	NA	NA	NA	NA	NA	NA	NA	NA	NA	2193.89	2084.81	2341.14
70882	Armc3	NA	NA	NA	NA	NA	NA	NA	NA	NA	NA	NA	NA	NA	NA	NA	NA	NA	NA	NA	NA	NA	NA	294.51	NA	NA	NA	NA	NA	NA	NA	NA	NA	NA	NA	NA	NA
233912	Armc5	NA	NA	NA	43490.6	744.929	21445.6	NA	NA	NA	NA	NA	NA	NA	NA	NA	NA	NA	NA	NA	NA	NA	NA	NA	NA	NA	NA	502.323	NA	NA	NA	NA	NA	NA	NA	NA	NA
76813	Armc6	17470.9	111809	28028.8	224010	136811	25879.4	3241.78	4159.96	618.078	48346.3	3092.23	4717.59	1.66428e+06	57163.5	29344.8	123176	8096.11	1.26236e+06	4426.68	66459.7	44833	45360.3	27793.1	70114.2	16572.9	14587.3	59096.6	36849.1	45715.7	37899.1	148300	69248.4	373950	321933	326821	291890
276905	Armc7	4456.01	1713.44	34389.3	NA	NA	NA	20273.7	645.308	19530.4	6374.32	570.38	NA	31329.2	1911.11	NA	1177.6	NA	NA	169.693	204.569	NA	8760.71	13199.1	20697.5	1958.3	843.229	4188.6	NA	2014.47	1236.39	NA	NA	NA	NA	NA	NA
74125	Armc8	32684.4	23176.1	100409	98934.7	79585.7	87870.4	48973	14499.7	115275	157183	27333.6	63973.5	37954.4	92279.4	100125	56673.2	131739	68595.7	39338.9	55790.7	94043.6	121834	115959	99498.5	59845.1	38697.8	195202	120944	229644	67291.6	125181	282117	276615	197306	217213	76869
78795	Armc9	NA	NA	NA	NA	NA	NA	NA	NA	NA	NA	NA	NA	NA	NA	NA	NA	NA	NA	NA	NA	NA	NA	3048.64	NA	NA	NA	NA	NA	NA	NA	NA	NA	NA	621.445	469.204	496.54
67416	Armcx2	NA	NA	NA	NA	NA	NA	NA	NA	NA	NA	NA	NA	NA	9446.88	6289.47	NA	NA	NA	NA	NA	NA	NA	NA	NA	NA	NA	NA	NA	NA	NA	NA	NA	NA	NA	NA	NA
71703	Armcx3	NA	7474.83	1227.1	3511.84	NA	10254.6	NA	NA	NA	38401.2	18183.2	18590.5	NA	3832.57	6194.36	NA	NA	NA	NA	NA	NA	10264.3	11749.6	NA	17454.1	11754.6	38322.9	NA	18605	13815.6	80703.6	902065	363808	NA	NA	NA
100503043	Armcx4	NA	NA	NA	NA	NA	NA	NA	NA	NA	NA	NA	NA	NA	NA	NA	NA	NA	NA	NA	NA	NA	NA	NA	NA	NA	NA	NA	880.206	603.56	484.378	NA	NA	NA	NA	NA	NA
71617	Armh3	7910.09	13528.1	30264.2	89579.7	8883.98	75000.3	1834.58	2700	48606.3	48579.5	1662.83	30416.8	5417.18	8477.69	3165.23	18281.4	10276.9	4284.08	37110.1	10481.8	11084.2	9058.14	11511.4	5886.05	9064.77	6168.72	10421.5	22137	161277	14944	102766	104247	357742	33721.9	49013.8	66172.6
73419	Armt1	159651	174221	24652.7	21258.3	9192.72	25502.9	45824.1	25434.6	61604.9	2560.39	NA	278677	13638.5	13262.5	11911.9	33944.7	20645.7	26697.2	54560	32446.3	35328.9	44302.1	45854	6509.5	8365.48	22544.7	19345.9	29744.4	12520.7	16151.6	257876	53821	58053.4	52877.2	53898.6	44771.5
11863	Arnt	13914.1	14376.6	20709.9	NA	3659.78	NA	NA	NA	NA	NA	NA	NA	NA	3881.19	8169.25	1604.26	NA	NA	2527.98	NA	1255.33	4033.53	15958.8	7703.55	9235.32	5759.36	4226.89	37236.4	5437.95	5640.3	NA	NA	NA	90312.4	103278	68845.4
11864	Arnt2	NA	NA	NA	NA	NA	NA	NA	NA	NA	NA	NA	NA	NA	NA	NA	NA	NA	NA	NA	NA	NA	NA	NA	NA	NA	NA	47946.7	NA	NA	NA	NA	NA	NA	NA	NA	NA
11865	Arntl	1961.93	494.174	7869.73	3422.18	494.02	1295.95	NA	NA	NA	NA	NA	NA	3328.2	3061.65	NA	NA	NA	NA	NA	NA	NA	NA	NA	NA	1135.81	453.605	NA	3087.21	1371.13	96.1663	NA	NA	NA	177.104	500.052	1225.57
56443	Arpc1a	28868.1	30735.1	56525.7	495547	434741	421895	329218	132956	158425	202139	43745.9	107159	143295	347687	392262	387881	143200	520080	124776	95074.2	97014.5	388061	403633	130705	214170	129016	297880	89690.5	167028	158363	121201	368123	478278	76854.1	51636.8	55953.2
11867	Arpc1b	645611	636291	1.75372e+06	7.83379e+06	7.45915e+06	6.18721e+06	4.79581e+06	2.97717e+06	3.40308e+06	7.0281e+06	2.33081e+06	2.368e+06	1.98691e+06	4.93992e+06	4.77966e+06	2.10697e+06	2.99553e+06	5.24601e+06	4.03442e+06	4.48093e+06	3.07752e+06	6.73445e+06	6.76086e+06	4.85799e+06	4.16673e+06	3.37061e+06	6.66957e+06	4.04743e+06	3.48575e+06	3.28005e+06	8.09986e+06	9.93714e+06	9.44991e+06	1.63218e+06	1.61221e+06	1.26552e+06
76709	Arpc2	4.12257e+06	2.12602e+06	7.03795e+06	2.22728e+07	2.42821e+07	1.88338e+07	1.03361e+07	5.42222e+06	9.30914e+06	1.84267e+07	7.67017e+06	8.55627e+06	6.50206e+06	1.32674e+07	1.31665e+07	8.94499e+06	1.12461e+07	1.70829e+07	9.10054e+06	1.05495e+07	1.10824e+07	2.07121e+07	1.71993e+07	1.63411e+07	1.2968e+07	8.15124e+06	1.96077e+07	1.28321e+07	1.05712e+07	1.06514e+07	3.8158e+07	2.81698e+07	3.00476e+07	4.62021e+06	4.68292e+06	4.40234e+06
56378	Arpc3	883544	755120	2.97308e+06	1.31985e+07	1.14794e+07	1.0003e+07	7.21498e+06	4.79426e+06	5.68763e+06	1.11085e+07	7.62627e+06	4.08854e+06	3.10321e+06	1.3096e+07	9.6962e+06	5.19213e+06	5.27864e+06	1.18719e+07	6.81669e+06	8.35968e+06	5.10716e+06	1.58333e+07	9.35159e+06	1.41271e+07	7.98771e+06	4.47923e+06	1.41655e+07	7.93886e+06	8.49662e+06	5.07487e+06	1.56202e+07	1.36877e+07	1.96107e+07	2.30326e+06	2.32533e+06	2.49249e+06
68089	Arpc4	2.06199e+06	1.44742e+06	4.59734e+06	2.18692e+07	1.80011e+07	1.85643e+07	1.15715e+07	6.14603e+06	8.92139e+06	1.39701e+07	9.38941e+06	9.32369e+06	5.6504e+06	1.88345e+07	1.738e+07	1.31274e+07	1.38682e+07	2.4149e+07	1.29294e+07	1.52068e+07	1.01918e+07	2.62385e+07	1.95024e+07	2.16846e+07	1.52458e+07	9.20363e+06	2.58478e+07	9.48344e+06	9.40405e+06	9.67465e+06	2.00205e+07	2.55556e+07	2.39486e+07	5.22844e+06	4.46048e+06	5.65816e+06
67771	Arpc5	1.16775e+06	771438	1.95239e+06	9.50416e+06	9.19603e+06	9.75771e+06	4.95843e+06	3.601e+06	4.58083e+06	8.83825e+06	3.69634e+06	3.80557e+06	3.18754e+06	6.4315e+06	5.83999e+06	4.45298e+06	4.35431e+06	7.71665e+06	4.57189e+06	6.28164e+06	4.06063e+06	1.18797e+07	1.02759e+07	9.21206e+06	8.77788e+06	5.59872e+06	1.07348e+07	6.125e+06	4.59053e+06	4.6524e+06	1.07219e+07	9.84339e+06	1.0421e+07	1.63223e+06	1.76749e+06	1.29382e+06
74192	Arpc5l	167236	189407	325310	1.09104e+06	1.17496e+06	798417	413234	190523	293750	673503	494743	457309	842957	1.15479e+06	1.12661e+06	670905	805854	2.12499e+06	543916	576531	1.00226e+06	971654	747290	640496	684885	313623	711551	564447	492146	424209	788946	1.11542e+06	1.07914e+06	741303	714602	475975
70420	Arpin	NA	201.686	NA	235221	2.14538e+06	446886	NA	NA	NA	24114.8	32431.7	NA	52733.7	274552	268746	NA	NA	NA	12358.7	3789.4	8771.36	950816	110211	127271	283367	150476	268316	25753	18520.4	13898.9	28268.4	59192.7	17699.7	36504.2	82903.5	35461.5
59046	Arpp19	126234	118810	419532	747762	778846	1.0945e+07	272650	126852	398802	179711	118442	122676	273477	713437	2.77692e+06	506030	361085	850575	437224	404835	308701	211904	247795	478222	184159	48684.4	502520	203216	125700	96280.2	477319	1.56272e+06	1.62318e+06	985973	907449	681687
170735	Arr3	14890.3	2545.47	16880.4	NA	NA	NA	46812.6	2527.82	9822.69	16863.1	NA	4668.65	41207.8	154877	107026	NA	NA	NA	2058.72	9162.67	NA	27404.5	13175.5	NA	17034.3	14418.3	NA	76987.9	79817.3	78626.4	144785	230552	176329	17581.5	18759.4	31332.5
109689	Arrb1	115923	209714	316505	177545	290200	130877	340970	144959	308954	2.78742e+06	824464	1.30769e+06	6.00146e+06	2.90485e+06	2.63321e+06	342520	258906	196598	242215	397530	134854	941886	642099	372839	365094	224162	741455	1.07803e+06	504529	843195	708600	1.18722e+06	904285	317110	268136	324928
216869	Arrb2	133841	82141	218954	798906	368460	634661	1.35482e+06	433265	1.05595e+06	1.17274e+06	2.06698e+06	503203	597453	1.92022e+06	1.42626e+06	187018	165966	212884	161072	188212	121289	726519	619895	552095	492202	553321	878519	823861	805910	626553	316946	790692	865040	212579	219027	233127
215705	Arrdc1	NA	NA	NA	287583	259606	408189	46154.9	4016.92	399357	2878.83	NA	NA	186.956	17235.5	5083.15	NA	NA	NA	1792.21	3927.91	NA	16185.5	15320.9	4467.4	21939.7	9939.53	13737.4	14730.7	9157.41	19285.8	292347	588822	513788	1401.38	1565.44	12281.9
66412	Arrdc4	NA	NA	NA	NA	NA	17514.2	NA	NA	NA	NA	NA	NA	NA	NA	NA	NA	NA	NA	NA	NA	NA	NA	NA	NA	NA	NA	NA	NA	NA	NA	11437.6	NA	2464.3	1926.36	1747.08	2500.92
11883	Arsa	132739	121166	235754	121355	174110	75449.5	23459.3	8548.54	613929	470359	217004	283810	31287.8	602623	507580	61357.6	187852	400586	26135.4	42853.2	232804	218508	154472	187378	365874	164697	520950	127635	111483	89056.8	92853.8	209857	240410	11351.2	11733.5	12750.3
11881	Arsb	674009	659916	1.96239e+06	349531	281375	223376	228192	162869	208496	829749	237824	373923	199073	1.23744e+06	973391	1.56941e+06	891058	1.28471e+06	1.12506e+06	1.88743e+06	1.07543e+06	905685	2.48569e+06	2.99232e+06	1.04356e+06	1.73366e+06	817618	40921.9	33346.8	31210	973813	696939	767302	107893	98617.1	96825.3
74008	Arsg	123127	141604	295477	43653	19242.4	47141.9	NA	NA	NA	19893.7	2127.66	9570.6	62349.6	NA	9631.08	9118.48	47477.4	121000	21624.4	39930.6	18183	135696	669498	2034.59	6839.79	82827.1	47556.4	62938	133940	147869	12517.1	47865.5	NA	NA	NA	NA
271970	Arsj	NA	NA	NA	NA	NA	NA	NA	NA	NA	NA	NA	NA	NA	NA	NA	25587.5	90316.1	149590	NA	NA	NA	38849.5	28431.8	99418.3	NA	NA	NA	NA	NA	NA	NA	NA	NA	NA	NA	NA
77041	Arsk	NA	NA	924.438	3291.91	NA	2533.13	NA	NA	NA	25519	625.592	13948.1	1931.66	21351.2	3972.54	3023.94	16917.6	2700.04	4710.44	1473.93	33951.8	3568.12	71.8928	398212	5137.5	5341.72	15113	NA	3427.28	2460.27	89781.7	60903.5	106714	6352.04	548.911	1140.07
11872	Art2b	NA	NA	NA	NA	NA	NA	NA	NA	17118.1	NA	NA	NA	NA	NA	NA	NA	NA	NA	NA	NA	NA	50482.2	68011.7	24119.4	NA	NA	NA	NA	NA	NA	NA	183213	153301	NA	NA	NA
109979	Art3	NA	NA	NA	NA	NA	NA	7494.28	NA	669.983	NA	NA	NA	NA	NA	NA	NA	NA	NA	NA	NA	NA	NA	NA	NA	NA	NA	NA	17454	NA	NA	NA	NA	NA	NA	NA	NA
109978	Art4	NA	NA	NA	NA	NA	6703.78	NA	NA	2933.85	24151.8	18874.5	63581.4	5511.95	181903	126136	NA	NA	NA	NA	NA	NA	1240.73	2842.68	NA	NA	NA	NA	NA	NA	NA	NA	NA	NA	NA	NA	NA
68865	Arv1	NA	NA	NA	NA	NA	NA	NA	NA	NA	NA	NA	NA	NA	NA	NA	NA	NA	NA	NA	NA	NA	NA	NA	NA	NA	NA	NA	NA	NA	NA	NA	NA	NA	NA	NA	132372
11877	Arvcf	NA	NA	NA	1045.98	1341.29	754.028	NA	NA	NA	208795	65877.1	226586	28926.2	165747	132010	NA	NA	428.193	NA	NA	NA	320.614	1042.58	8815.07	2885.82	1252.27	NA	NA	NA	NA	NA	NA	NA	NA	NA	NA
11878	Arx	NA	NA	NA	NA	NA	NA	NA	NA	NA	9095.25	23108.7	5566.67	NA	NA	NA	NA	NA	NA	NA	NA	NA	NA	NA	NA	NA	NA	NA	NA	NA	NA	NA	NA	NA	NA	NA	NA
57344	As3mt	395720	296772	766660	242700	107641	172780	124148	56271.2	128530	501877	144949	280346	183253	350478	439790	138058	167397	437034	167828	278523	169296	570735	329863	491669	523154	246850	671104	233953	276183	251459	48988.9	195051	182341	585124	549601	513903
11886	Asah1	4.27634e+06	4.165e+06	9.02753e+06	2.1169e+07	2.34044e+07	2.73601e+07	500479	200882	304601	1.88586e+07	1.55762e+07	1.53847e+07	2.10708e+06	4.11317e+06	3.70876e+06	843718	5.76772e+06	1.43986e+07	878949	931180	6.94466e+06	9.45218e+06	7.44177e+06	8.29447e+06	9.05023e+06	7.33892e+06	1.91074e+07	2.91069e+06	2.7769e+06	2.53674e+06	5.13335e+06	5.36479e+06	6.17878e+06	255567	225444	194185
54447	Asah2	NA	359.256	NA	1354.75	NA	6544.34	NA	NA	NA	19464	45111.6	53237.5	NA	NA	NA	NA	NA	NA	NA	NA	NA	29300.3	22042.8	85298.4	1328.08	9645.4	NA	NA	NA	1232.78	19539.6	NA	30901.5	NA	NA	NA
13196	Asap1	4807.57	3056.37	4781.39	174672	148229	248803	93569.6	316359	53334.5	59641.3	23792.8	45880.4	82824.9	298774	151048	24578.5	10050	15873.8	49485.6	43023.9	5990.08	472099	74036.5	99556.8	87015.6	37893.4	38488.3	27429.8	42747.7	38787.7	536919	208095	207211	1769.79	1488.08	810.373
211914	Asap2	708836	89320.2	159965	121185	485505	327905	299713	5.72891e+06	13373.9	957042	3.26255e+06	33758	1.54944e+06	299566	337128	803.743	897.182	1185.15	1372.7	1501.52	874.133	7.6334e+06	417390	868973	1.01438e+06	425034	186016	1010.72	341118	356781	6269.56	349641	410687	43426	43082.6	45530.2
68854	Asb11	NA	NA	NA	NA	NA	NA	NA	NA	NA	NA	NA	NA	NA	NA	NA	NA	NA	NA	NA	NA	NA	NA	3340.38	NA	NA	NA	NA	NA	NA	NA	NA	NA	NA	682.809	2018.7	1519.94
142688	Asb13	NA	NA	NA	NA	NA	NA	NA	NA	NA	NA	NA	NA	NA	NA	NA	NA	NA	NA	NA	NA	NA	NA	NA	NA	NA	NA	NA	NA	NA	NA	NA	NA	4634.9	NA	87.8507	NA
142687	Asb14	1164.48	212.814	NA	NA	NA	NA	NA	NA	NA	NA	90163.5	NA	NA	NA	NA	NA	NA	NA	NA	NA	NA	NA	NA	NA	NA	NA	NA	NA	NA	NA	NA	NA	NA	NA	NA	NA
65256	Asb2	NA	NA	NA	NA	NA	NA	NA	NA	NA	NA	NA	NA	NA	NA	NA	NA	1753.66	2942.65	NA	NA	NA	3260.35	8341.78	2842.95	NA	NA	NA	NA	NA	NA	NA	NA	NA	NA	NA	NA
65257	Asb3	269.254	1034.64	NA	NA	NA	NA	28976.3	NA	4949.9	NA	NA	NA	NA	NA	NA	NA	NA	NA	NA	NA	NA	NA	NA	NA	NA	NA	NA	NA	NA	NA	112035	NA	144455	NA	NA	NA
72323	Asb6	469.949	249.951	NA	4267.78	NA	11165.3	NA	NA	NA	NA	430.729	847.082	1351.32	NA	NA	720.545	NA	NA	NA	NA	NA	2224.32	1859.77	NA	985.201	1654.31	NA	629.332	3735.07	1644.56	49303	8065.14	23296.8	10419.9	28123.1	10982.9
117589	Asb7	NA	NA	891.662	NA	NA	NA	3286.56	NA	8766.22	NA	NA	NA	NA	NA	NA	NA	NA	NA	NA	NA	NA	NA	NA	NA	NA	NA	NA	NA	NA	NA	NA	NA	NA	NA	NA	NA
69090	Ascc1	1225.48	1513.01	33615.3	130352	739.983	26272.4	5630	NA	4782.32	6386.92	2382.2	10053.7	1177.78	57689.7	192895	8552.82	150506	3355.61	3877.38	3266.27	6336.04	12405.9	17796.9	5153.95	39111.8	10174.1	302896	10073.9	17342.8	68084.7	161730	157550	134087	88498.2	47487.5	55514.8
75452	Ascc2	407.404	169.356	3374.16	13606.3	4822.45	30757.5	NA	NA	NA	4175.14	141.682	5984.68	24340	4507.44	284.834	910.658	538.829	899.948	2571.11	2558.64	1565.39	4778.18	6455.91	1560.94	9442.19	2120.33	26622.8	33725.5	13019.4	10531.5	81458.8	9913.85	26378.5	72003.8	27326.5	24479.8
77987	Ascc3	87.1167	253.902	560.642	22438.6	55954.3	30215.3	NA	193.522	30.4014	10203.2	3720.26	5696.28	3630.71	3556.38	2229.45	800.75	536.577	4532.75	1207.52	668.332	32.8849	5023.54	7346.94	4897.38	12158.5	10131.2	10448.6	11883.6	7003.64	7956.08	52699.4	363523	254846	71751.7	202563	84597.4
66403	Asf1a	282729	28636.7	126321	NA	32394.7	16673.8	20776.2	11000.2	43525.7	125393	20394	11548.5	50266.9	97070.8	52501.7	129226	1.09894e+06	2.87778e+06	68660.6	61359.4	57143.6	40785.4	30678.5	64928.9	232014	40470.5	NA	49437.5	43173.1	10222.7	69643.2	58550.9	1671.72	235995	241054	366813
66929	Asf1b	7044.77	NA	21686	17445.2	56207.2	38122.6	NA	NA	NA	NA	NA	NA	2903.66	25701.7	171945	46938.3	NA	10761.1	10181.7	NA	NA	NA	NA	NA	NA	NA	NA	1928.71	13477.1	NA	NA	NA	NA	398509	393341	611018
11889	Asgr1	NA	NA	NA	NA	NA	NA	NA	NA	NA	2.38854e+06	3.6011e+06	4.67141e+06	1.25812e+06	1.12723e+06	1.03429e+06	51494.1	286.301	NA	3528.08	NA	NA	NA	NA	NA	NA	NA	NA	NA	NA	NA	NA	NA	NA	NA	NA	NA
11890	Asgr2	NA	NA	NA	NA	NA	NA	NA	NA	NA	1.78948e+06	821988	1.58966e+06	60.5876	25006.2	37712.5	NA	NA	NA	NA	NA	NA	NA	NA	NA	NA	NA	NA	NA	NA	NA	NA	NA	NA	NA	NA	NA
192195	Ash1l	NA	NA	NA	NA	NA	NA	422.966	NA	NA	NA	NA	NA	NA	NA	NA	NA	NA	NA	NA	NA	NA	NA	NA	NA	NA	NA	NA	NA	11.133	9.73484	NA	2672.16	2711.18	NA	NA	NA
23808	Ash2l	153947	102063	510138	203049	34048	215112	73296.7	67463.8	56127.6	42963.9	42094.9	33711.8	53108.9	111744	57191.3	25492.4	100667	116496	87156.2	258416	124002	113446	577144	51357.7	53290.9	39679.5	80257.2	55627.2	60956.3	49353.4	30974.2	56503	41238.1	146308	170698	374704
109900	Asl	404379	504678	585969	1.59814e+06	1.608e+06	2.08369e+06	845174	351990	433612	1.18169e+06	599263	1.24529e+06	663111	1.29813e+06	758581	1.49683e+06	1.22952e+06	2.08285e+06	641123	1.16505e+06	835827	1.02447e+06	757516	1.23624e+06	1.00155e+06	1.48216e+06	1.58499e+06	325523	475720	531642	2.56082e+06	3.50391e+06	2.72729e+06	830515	699200	782773
27053	Asns	984.401	270.232	NA	11312.8	NA	811.522	37225.7	20409.1	35899.7	NA	NA	NA	13432.5	971.742	2796.5	1108.98	NA	NA	NA	258.358	NA	3844.16	13455.6	5139.74	8291.07	16651	19740	131862	74343.6	89894.9	154652	157579	150609	2.50183e+06	2.49313e+06	2.47393e+06
70396	Asnsd1	NA	NA	NA	1294.09	NA	655.297	NA	NA	NA	NA	NA	NA	NA	NA	NA	NA	NA	NA	NA	NA	NA	NA	NA	NA	NA	NA	NA	NA	NA	NA	NA	NA	NA	NA	NA	NA
11484	Aspa	NA	NA	NA	NA	NA	NA	NA	NA	NA	23238.9	14281	9014.09	NA	NA	NA	NA	NA	NA	NA	NA	NA	2027.82	39048.9	NA	NA	NA	NA	604175	653392	567208	NA	NA	NA	NA	NA	NA
68352	Aspdh	NA	NA	NA	NA	NA	NA	NA	NA	NA	5721.92	22017.9	2743.18	3282.11	1385.61	NA	241223	914959	NA	13220.3	NA	973.962	NA	NA	NA	NA	NA	NA	NA	NA	NA	NA	NA	NA	NA	NA	NA
104816	Aspg	NA	2352.81	NA	NA	NA	NA	NA	NA	NA	NA	NA	NA	NA	NA	NA	3920.01	608.802	NA	NA	NA	NA	NA	NA	NA	NA	NA	NA	NA	NA	NA	NA	NA	NA	NA	NA	NA
65973	Asph	417580	662419	1.39708e+06	2.72647e+06	2.80034e+06	4.0652e+06	11067.8	4968.64	31031.1	1.13436e+06	745279	1.11717e+06	115265	388332	329375	97371.1	150017	307423	122958	189700	277878	174992	394591	422492	433558	376109	451741	394288	311843	309257	1.00603e+06	1.53424e+06	1.28647e+06	1.3319e+06	1.25715e+06	1.06125e+06
12316	Aspm	NA	NA	NA	NA	NA	NA	146.37	NA	NA	NA	NA	NA	NA	NA	NA	NA	NA	540.125	NA	NA	NA	NA	157.109	2192.12	NA	NA	NA	NA	NA	NA	NA	NA	39.8776	112.354	88.5408	NA
66695	Aspn	5145.9	616.318	2747.45	68094.3	7183.35	28717.8	NA	NA	NA	NA	NA	NA	NA	NA	NA	59116.7	268541	4284.27	NA	NA	NA	336862	76495.3	437729	386012	153096	1.00794e+06	NA	NA	NA	NA	NA	NA	NA	NA	NA
67855	Asprv1	NA	NA	NA	NA	NA	NA	870732	199947	527872	NA	NA	NA	7728.59	9105.01	NA	66432.9	542127	581338	46818.8	19628.1	2766.35	13894.8	7118.22	NA	NA	NA	NA	NA	NA	NA	NA	NA	NA	NA	NA	NA
68938	Aspscr1	73326.3	23985.8	78741.2	108078	58653.5	111817	233208	28672.2	281484	104889	56816	35102	45269.3	86410	103479	61903.1	29601.1	74207.7	155349	84485.5	12750.1	89368.5	394264	48005.4	43125.9	25231.3	57230.4	94489.4	173278	167315	160714	52990.5	125933	103425	119228	78145.8
66514	Asrgl1	232320	175985	35723.1	17701.6	3534.8	44171.2	164319	201249	256726	18656.3	2972.07	10737.3	281479	3.5461e+06	2.9685e+06	400534	1.16537e+06	1.79518e+06	485047	1.31856e+06	1.36202e+06	183458	222873	161363	395755	455563	347300	84624.7	137771	133795	2.18191e+06	174154	334690	351345	462448	329441
11898	Ass1	3675.4	6769.69	3697.11	513894	116576	1.29767e+06	335496	70263.5	301012	2.07005e+06	2.03964e+06	2.10919e+06	2.71864e+06	2.11747e+06	2.05765e+06	6.50325e+06	604236	480079	3.28529e+06	1.83287e+06	518375	217732	448031	737473	944359	1.00928e+06	728275	765624	438206	401325	656273	406046	434911	5635.82	108926	753.959
228790	Asxl1	NA	NA	NA	NA	NA	NA	NA	NA	NA	NA	NA	NA	NA	NA	NA	NA	NA	NA	NA	NA	NA	NA	NA	NA	NA	NA	NA	NA	NA	NA	NA	NA	NA	61.9532	NA	NA
75302	Asxl2	644.182	932.774	1995.41	NA	NA	NA	NA	NA	NA	1901.54	2679.37	4955.24	NA	NA	NA	NA	NA	NA	292.629	NA	NA	NA	NA	51.6063	NA	NA	NA	NA	NA	NA	NA	NA	NA	NA	NA	NA
211961	Asxl3	NA	NA	NA	NA	NA	NA	NA	NA	NA	NA	NA	NA	NA	NA	NA	NA	NA	NA	NA	NA	NA	NA	NA	NA	NA	NA	NA	NA	NA	NA	NA	NA	NA	NA	NA	1306.63
74068	Asz1	NA	NA	NA	NA	NA	NA	NA	NA	NA	NA	NA	NA	NA	NA	NA	NA	NA	NA	73122.3	NA	20405.2	NA	NA	NA	NA	NA	NA	NA	NA	NA	NA	NA	NA	NA	NA	NA
67979	Atad1	69457.4	93543.7	173593	282634	157343	838463	27950.3	1075.65	120049	370228	257843	357806	43533	178750	240436	94530.7	107817	108050	41383.5	119427	88914.8	127097	270108	200465	194688	290979	448193	157948	143669	166304	435878	219573	406946	358793	428511	291424
70472	Atad2	2173.28	1110.56	12454	38785.7	23554.3	49677.6	1151.01	NA	6024.41	6518.75	4052.75	6302.09	1046	5361.37	1810.66	3317.97	2521.46	1116.58	7635.93	15142.3	24586.8	20220.1	4735.21	1288.49	2760.13	1796.28	16655.4	3091.92	1963.35	3371.87	23487.9	4746.26	13724.5	22664.3	16686.3	26340.1
320817	Atad2b	3757.7	66455.2	20000.5	31757.9	19868.8	34709.7	10532.6	3349.86	8378.42	5191.38	680.803	980.136	14234.4	15747.5	10349.5	11809.2	16269.6	15519.1	90047.5	117411	36710.1	16128.4	22516.9	15645.3	33209.1	18913.9	59641.8	13789.3	3714.16	10060.3	2209.72	18180.7	13072.7	11380	2368.1	12157.6
108888	Atad3a	53699.1	53625.7	88692.3	621377	517679	618429	29338.8	22487	87529.3	318997	441802	559067	201037	235170	160796	145794	191088	431215	144261	106220	220055	395111	470565	357765	411740	354266	386884	127500	118003	100921	311110	240109	371414	320634	397612	309797
237877	Atad5	NA	NA	NA	NA	NA	NA	2023.44	1818.88	1260.63	NA	NA	NA	NA	NA	NA	116.356	NA	NA	NA	NA	NA	NA	NA	NA	NA	NA	NA	NA	NA	NA	NA	NA	NA	959.17	3380.84	3333.66
16467	Atcay	NA	NA	NA	8951.56	NA	4949.57	446.574	NA	NA	1575.78	NA	803.758	178.084	6181.32	2393.44	NA	NA	NA	NA	NA	NA	1699	867.154	NA	NA	35.0152	2296.75	431.625	3624.89	178.287	14166.1	7175.82	NA	589.732	342.224	445.08
11907	Ate1	21239.5	9397.53	38923.6	219914	93714	266903	47536.7	27962	36441.4	74645.1	16304.8	20003	4148.3	89848.7	89458.8	71452	25177	64111.5	59001.9	36768.1	15220	44655.9	13772.3	19741.6	27904.6	13268.8	74729.9	71511.8	36491.7	29871.3	126678	165898	161694	46823	75932	57015.1
11908	Atf1	44364.6	34881.4	120593	46703.6	40735.6	39461	20244	7548.96	11203.3	19957	27082.3	23537.6	39579.3	34639.9	27700.7	34084.6	41114.1	30347.2	76238.8	63296.7	62475.4	45674.4	56528	43335.3	36195	24535.1	42672.5	21066.9	9689.42	16959.1	18726.5	26060.4	8846.54	11156.4	11260.1	7175.25
11910	Atf3	213723	121140	1627.77	NA	291545	1590.95	2954.98	NA	45796.4	NA	NA	NA	NA	NA	NA	59514.1	314095	439003	NA	NA	NA	309467	135056	NA	NA	NA	NA	8876.26	32245.4	21083	NA	NA	NA	NA	NA	92248.1
226641	Atf6	NA	NA	NA	NA	NA	NA	NA	NA	NA	NA	NA	NA	NA	NA	NA	NA	NA	NA	NA	NA	NA	NA	NA	NA	NA	NA	NA	NA	NA	NA	NA	NA	NA	281.732	NA	143.432
12915	Atf6b	NA	NA	NA	NA	NA	NA	NA	NA	NA	NA	NA	NA	NA	NA	NA	NA	NA	NA	NA	NA	NA	NA	NA	NA	NA	NA	NA	NA	NA	NA	NA	NA	NA	NA	2049.14	1226.33
223922	Atf7	2018.29	4639.24	8705.82	13812.4	NA	55196.6	NA	NA	NA	782.472	NA	NA	1674.16	12928.8	9899.35	531.428	5086.4	1418	13241.2	4483.37	3255.6	5019.62	4222.52	1168.77	6203.88	1018.94	3488.28	12658.6	18565.2	14983.2	NA	NA	NA	2703.06	482.523	874.218
54343	Atf7ip	23185.4	15825.7	29729.2	84999.9	15662	34937.3	1096.18	710.861	18242.5	12782.3	21363.1	6353.57	17802.6	3126.26	9143.64	8754.83	33668.9	91846	11372	11921	37091.1	128586	13329.3	6644.68	3686.58	1887.64	2498.74	4645.41	4010.68	5280.66	501.242	1429.29	NA	93435.7	65799.9	70226.7
66795	Atg10	NA	NA	NA	NA	NA	NA	NA	NA	NA	NA	NA	NA	NA	NA	NA	NA	NA	NA	NA	NA	NA	NA	NA	NA	NA	NA	NA	NA	NA	NA	NA	7408.99	90532.1	NA	NA	NA
68118	Atg101	NA	886.879	NA	13487	4229.51	1726.35	NA	350.726	NA	NA	NA	NA	NA	24604.1	NA	NA	NA	NA	NA	NA	NA	1547.08	NA	NA	NA	NA	NA	1456.68	6556.28	2901.26	24910.9	57444.4	NA	18823.7	18750.7	52740
67526	Atg12	8679.88	NA	22379.5	195862	93266.2	139626	105711	2034.76	102432	25117.3	4885.79	NA	8493.73	45629.4	79652.2	NA	21968.3	42664.2	NA	15752.5	12080.3	22701.5	NA	NA	29923.1	22668.2	NA	163186	188284	176679	611768	1.64535e+06	1.0677e+06	63577	52610.4	35343.4
51897	Atg13	NA	NA	NA	1303.54	33575.8	9651.56	NA	NA	NA	NA	1562.56	1982.02	NA	NA	NA	1432.8	1533.35	NA	1039.84	465.017	NA	1412.63	3904.69	5253.61	3866.74	1516.79	NA	1107.43	4942.19	4551.18	1.66777e+06	2.95391e+06	2.26406e+06	43446.2	3349.23	1882.64
100504663	Atg14	NA	NA	NA	2514.76	NA	2747.19	NA	NA	NA	NA	NA	NA	NA	NA	NA	NA	NA	NA	NA	NA	NA	NA	NA	NA	NA	NA	NA	NA	NA	NA	NA	NA	NA	NA	NA	NA
77040	Atg16l1	2057.29	1700.54	NA	120897	69505.5	143019	13366.6	4561.06	4337.18	45398.6	6740.23	14199.9	25261.3	60179.7	107753	10306.3	11389.4	17993.3	16348	16942.3	5157.55	33117.7	28967	20931.1	14830	5396.79	49213	65568.4	61412.7	61375.2	197918	67926.4	53414.2	28459.9	34357.8	36030.6
73683	Atg16l2	NA	NA	NA	3279.81	54336.5	24000.2	NA	897.605	NA	NA	NA	NA	NA	NA	NA	NA	765.895	NA	NA	NA	1701.62	NA	NA	NA	NA	NA	NA	NA	NA	NA	47604	6293.54	8376.29	NA	NA	NA
329015	Atg2a	2917.12	3107.01	258.044	159451	108525	14695.5	NA	NA	141.543	857.175	11057.7	NA	3.24576	3551.41	1369.23	732.441	1007.68	334.623	883.611	432.13	258.381	244834	139780	1357.02	2842.38	1731.98	1030.06	1285.98	935.176	867.166	11235.7	9273.09	20246.6	16424.1	6558.78	8320.63
76559	Atg2b	NA	NA	NA	323.522	NA	2533.38	NA	NA	NA	397.242	344.258	613.786	NA	271.078	NA	NA	NA	NA	NA	NA	NA	39.2297	275.913	NA	913.278	908.802	418.603	NA	436.565	792.694	1347.41	5722.04	4052.46	21960.8	23394.8	8493.27
67841	Atg3	118344	143093	540709	1.26554e+06	954859	1.73554e+06	907938	474608	1.47591e+06	556739	219500	367946	221647	792162	737313	400067	340172	1.51327e+06	390043	475545	286553	709845	680907	603973	471836	274947	861033	701220	765513	773706	888894	1.45477e+06	1.12663e+06	695611	614893	562830
666468	Atg4a	NA	NA	NA	28648.1	14045.4	23089.4	NA	NA	NA	NA	NA	NA	NA	4549.08	5490.74	681.401	2581.22	NA	NA	NA	NA	NA	NA	NA	NA	NA	NA	5757.24	2294.77	3904.16	3020.66	11464.1	6782.17	7415.54	NA	9068.36
66615	Atg4b	16867	5229.81	14919.1	188761	63764.3	41138.2	34596.9	18167.8	15979.5	145354	29820.9	231573	465615	236624	167023	22008.8	19232.1	47893.3	20613.6	24461.6	12558.5	43880.6	48399.9	19424.9	51593.6	15566.1	83595.1	32972.1	53857.1	45224.4	36509.9	174710	171051	44534.1	49068	86275.2
242557	Atg4c	381.286	256.141	NA	50922.3	27637.3	152838	NA	NA	NA	5210.72	NA	NA	NA	2723.67	NA	1801.28	3310.39	3963.32	NA	NA	NA	5054.21	880.756	1848.84	NA	NA	NA	3221.91	5495.92	1475.18	1863.33	3418.08	39273.5	756.976	685.415	NA
11793	Atg5	6515.71	10297.1	26965.1	282201	283323	355581	44513.6	19568.8	78190.7	99891.3	36238.8	38567.2	20437.7	240279	173802	15326.3	60877.3	92579.5	25594	24288.1	32765.9	40349.9	133946	95254.9	43051.2	39293.4	104761	303934	405393	264876	783711	668387	1.02826e+06	196342	195299	223853
74244	Atg7	12362.1	7018.19	6772.32	2.49288e+06	898441	2.7329e+06	1.22284e+06	308432	1.06703e+06	423368	68772	149934	72079.9	322615	274953	425755	76182.3	334016	274202	276740	106832	270984	215556	104868	124629	82134.1	191371	707081	807876	557180	998162	1.72244e+06	1.57076e+06	448787	537211	411933
245860	Atg9a	NA	NA	NA	57346.8	92500	73957.2	6618.35	5697.41	11725.7	18995.5	NA	4020.79	2220.53	15078.9	18730.6	9315.81	10984.1	20563.6	7722.83	32727.8	35017.3	1002.14	1415.09	2243.94	3381.44	6529.69	33871.2	23476.9	16182.9	2846.4	354.465	4141.66	3456.78	1813.64	4873.75	722.475
108147	Atic	407621	433961	852149	4.58802e+06	2.63158e+06	2.94704e+06	916234	973449	777926	1.73117e+06	500922	816720	1.42446e+06	1.74529e+06	1.70586e+06	1.40264e+06	1.11839e+06	1.8113e+06	1.27467e+06	1.99299e+06	1.14163e+06	1.5198e+06	1.78492e+06	1.41488e+06	1.49136e+06	836027	1.86066e+06	2.39342e+06	2.42015e+06	2.10616e+06	3.41626e+06	4.44039e+06	4.1388e+06	3.68071e+06	3.45629e+06	3.37861e+06
73991	Atl1	597.617	NA	57.6773	21290.7	11022.3	28744.2	NA	NA	2055.59	11849.9	1964.46	11306.3	121628	306939	253161	3639.18	7636.78	NA	2205.36	NA	5320.64	NA	NA	NA	7194.42	7537.81	NA	426.078	3070.62	4157.06	22705.6	17074	13350.9	5118.35	7339.71	4839.58
56298	Atl2	14302.4	7283.48	1962.12	498742	401352	170039	5806.23	348.197	561.642	62332.9	72210.6	107054	46612	32967.1	29078.9	5993	103.921	8755.49	9667.16	22768.9	1432.84	144136	61924.9	6390.41	182490	37316.3	138998	33892.8	15140.3	14865	125885	66844.5	57364.4	110975	130566	150930
109168	Atl3	124460	84257.1	114493	1.52421e+06	1.73266e+06	1.92339e+06	219247	147445	153890	1.25758e+06	928247	903414	372549	1.03827e+06	946631	257419	311083	470689	1.55741e+06	202094	354348	1.12022e+06	865409	581914	948249	775293	1.92831e+06	307609	274605	246504	719696	716586	806389	473130	537492	310859
11920	Atm	605.177	1401.66	11463.5	2298.8	7197.05	8531.48	NA	NA	NA	3533.87	228.964	657.835	32.2412	1182.51	458.356	124.952	1079.91	526.646	466.433	1405.5	598.471	NA	NA	NA	NA	NA	23.4183	1191.16	835.318	934.058	NA	2897.39	333.417	10805.4	14190.5	7414.13
13498	Atn1	NA	365.708	1030.64	260.044	NA	1767.92	NA	NA	NA	NA	NA	NA	5166.6	708.187	NA	NA	NA	NA	NA	NA	192.276	NA	NA	NA	NA	NA	NA	83.4155	397.599	NA	NA	NA	NA	218.528	220.213	645.485
11927	Atox1	3.80658e+06	3.20441e+06	9.02578e+06	1.47052e+07	8.17246e+06	1.15837e+07	4.41289e+06	3.01296e+06	3.3011e+06	8.96786e+06	2.93515e+06	3.79007e+06	4.31977e+06	1.28588e+07	1.32073e+07	5.26148e+06	1.21588e+07	2.30066e+07	4.72435e+06	7.0913e+06	9.30596e+06	1.10178e+07	6.24994e+06	6.69914e+06	8.20861e+06	3.43331e+06	1.52027e+07	1.34717e+07	6.56283e+06	6.16922e+06	2.27351e+07	2.28776e+07	2.49941e+07	5.20701e+06	5.48004e+06	5.6776e+06
11982	Atp10a	NA	NA	NA	12230.4	62793.6	11541.3	NA	NA	NA	NA	451.839	NA	NA	NA	NA	NA	4632.44	NA	NA	NA	NA	NA	NA	NA	NA	NA	NA	NA	91.1009	NA	NA	NA	NA	NA	NA	NA
319767	Atp10b	NA	NA	NA	NA	NA	NA	NA	NA	NA	1365.44	75629.2	68166.3	816.85	4042.79	2880.75	NA	NA	NA	NA	NA	NA	NA	22451.1	592.115	NA	NA	NA	NA	NA	NA	NA	NA	NA	NA	NA	NA
231287	Atp10d	NA	NA	NA	NA	NA	NA	NA	NA	NA	NA	114.482	NA	NA	NA	NA	NA	NA	NA	NA	NA	NA	208.631	70.5049	NA	87.9453	157.25	NA	NA	NA	NA	NA	NA	NA	3032.91	3972.95	2921.78
50770	Atp11a	NA	NA	NA	36256.7	87289.1	42370.6	6919.31	3620.06	5364.4	17302.9	29405.6	35318.4	12978.5	10493.8	9926.76	5364.17	14798.8	20958.2	3967.18	NA	807.189	10006.4	5711.45	2811.19	414651	248490	28591	5268.26	7522.14	7122.29	2259.62	NA	946.804	78.7291	198.682	367.97
76295	Atp11b	NA	NA	NA	53591.4	323202	73569.2	73606	72935	100924	10027.7	19330.4	26727.2	18290.7	16691.3	21554.4	39788.9	15314.1	10287.6	42683.8	61040.6	6624.79	71733	90493.3	104784	19315.2	23090.3	22110.4	13401.7	6565.85	6613.99	5065.26	NA	3713.75	1942.18	2220.97	812.49
320940	Atp11c	6923.8	2575.37	11181.1	61541.2	84460.6	109257	15327.2	11856.8	18037	743593	762283	1.61368e+06	267192	738108	640785	39571.7	17974.1	39149	19453.1	7731.11	10042.5	57824.6	38558.1	22031.7	56742.9	38844.2	39329.2	86561.8	83272.4	82023.4	38608.1	48508.2	48566.3	83698.3	26370.5	27420.2
192113	Atp12a	6493.2	6027.28	12726.5	117894	132700	145153	30286	17657.4	63548.1	144978	136342	194643	71770.1	179870	201242	26190.4	29963.4	61508.8	36360	48390.8	34825.7	124374	95589.1	115445	226519	217630	211342	44326.6	39053.2	42958.1	454443	446578	404199	121966	125754	135544
170759	Atp13a1	82923	89188.9	342407	539675	315388	549477	52541.6	586979	415964	458594	343166	387342	102013	240680	186352	127181	55051.6	83709.4	320772	74095.4	58717.1	357681	167019	206117	187872	185079	439670	116862	297024	262415	228832	380113	453318	174022	158592	350357
74772	Atp13a2	NA	NA	NA	51046.8	15411.2	85314.1	NA	NA	NA	125961	81605	111200	549.399	NA	813.862	16902.8	33296.5	38037.9	31015.5	259.613	27687.7	12003.6	15318.7	1615.88	19861	371033	50483.6	6233.03	6739.97	5878.31	18163.6	63885.9	60546	11156.7	11724.6	11903
224088	Atp13a3	NA	NA	NA	103183	158673	497787	NA	NA	NA	17362.6	37761.6	4238.49	1144.24	450.542	NA	98.9329	3382.96	847.595	122.372	1163.03	8109.47	2545.65	4421.82	16045.2	52669.2	20243.2	5551.55	193.101	4323.02	3830.94	909.28	2538.95	NA	3050.94	4002.14	7361.51
224079	Atp13a4	NA	NA	NA	NA	NA	NA	NA	NA	NA	NA	NA	NA	NA	NA	NA	308.618	806.944	NA	NA	NA	NA	NA	NA	NA	NA	NA	NA	313.881	18291.7	17021	NA	NA	NA	NA	1102.93	NA
11928	Atp1a1	137901	101139	166709	3.32815e+06	4.75671e+06	4.80092e+06	586473	397321	563400	3.7465e+06	4.66757e+06	5.96603e+06	2.4802e+06	4.97917e+06	4.21164e+06	515101	473058	1.12156e+06	497527	678711	607879	3.12394e+06	1.98358e+06	3.72824e+06	5.47624e+06	3.1401e+06	4.83082e+06	900268	879334	842650	6.649e+06	7.43437e+06	7.77167e+06	3.50134e+06	3.37073e+06	3.10862e+06
98660	Atp1a2	34964.4	32748.3	40057.9	502931	978711	728155	123720	91333	146934	535715	812292	1.00892e+06	513331	685565	627164	124597	68964.2	187192	111399	172808	106227	593110	309193	516327	1.09103e+06	628646	757603	177511	158068	153254	1.4792e+06	1.30626e+06	1.37247e+06	521994	509707	471043
232975	Atp1a3	25705.1	28979.4	38517.8	525907	851171	778152	188592	139384	398270	471864	845447	868200	543344	976271	2.19062e+06	206725	78523.7	244776	317843	1.17688e+06	1.32813e+06	682336	3.0352e+06	3.20087e+06	1.01251e+06	593063	763778	1.0277e+06	604467	612946	4.07373e+06	3.67308e+06	5.48922e+06	1.84082e+06	1.40865e+06	2.00223e+06
11931	Atp1b1	58452.7	20861.6	7012.05	425667	35581	302077	107348	42945.2	141087	839045	1.64714e+06	3.07103e+06	549941	906538	1.03695e+06	44818	NA	NA	16508.8	10520.7	36112.9	2.11843e+06	1.53122e+06	3.00112e+06	3.35319e+06	1.86868e+06	2.34098e+06	NA	NA	NA	NA	NA	NA	NA	NA	NA
11932	Atp1b2	NA	2931.07	6980.75	NA	NA	NA	NA	NA	NA	NA	NA	NA	NA	NA	NA	NA	NA	NA	NA	NA	NA	NA	NA	NA	11326.8	2745.51	13748.6	NA	NA	NA	NA	NA	NA	NA	NA	NA
11933	Atp1b3	54987.3	34646.6	68214.3	2.24224e+06	2.9335e+06	4.61115e+06	589492	349712	437246	2.6245e+06	1.53814e+06	3.65838e+06	1.03657e+06	3.11454e+06	2.68207e+06	440859	148379	370219	546537	518882	324393	752695	809989	652374	1.26256e+06	1.13549e+06	1.49545e+06	801109	634450	624207	6.7024e+06	1.03821e+07	8.59851e+06	3.35133e+06	3.18159e+06	3.13037e+06
68876	Atp23	NA	NA	NA	5656.84	NA	8276.7	NA	NA	NA	NA	NA	NA	NA	NA	NA	1670.42	NA	NA	566.153	NA	NA	613.41	1023.15	NA	2096.8	3736.44	NA	977.855	NA	NA	NA	NA	NA	5798.07	2902.94	4603.5
11937	Atp2a1	47906.6	49432.8	119959	404781	298961	438143	157178	60086.4	115663	317334	314392	236517	72635.8	289135	303463	95855.7	75791.8	207986	89723	117684	116808	323587	347674	326701	293962	279970	413065	132896	112891	98453.3	269621	210238	320865	371858	308887	321219
11938	Atp2a2	342141	507589	730369	2.73891e+06	1.98753e+06	2.38379e+06	780787	303872	454549	3.46563e+06	2.20191e+06	1.92432e+06	730918	1.96276e+06	1.8024e+06	526636	532328	1.10325e+06	549252	505507	549559	2.03451e+06	2.17309e+06	2.03865e+06	1.87711e+06	1.76492e+06	2.99936e+06	1.43941e+06	591535	489913	1.8649e+06	1.6024e+06	2.13275e+06	2.57454e+06	2.21276e+06	2.3188e+06
53313	Atp2a3	50254.3	41478.1	86785.7	524490	306844	571487	813020	5.5517e+06	1.05238e+06	151624	297112	248965	918828	972342	755672	754059	437135	1.76779e+06	686742	679239	379432	770639	1.0877e+06	1.17724e+06	1.07927e+06	1.13826e+06	992247	455285	434915	394491	381535	266695	343709	236269	210805	236255
67972	Atp2b1	11900.1	20985.8	39356.1	410821	618783	800848	80628.4	44768.9	130767	894613	895448	869827	133296	1.01892e+06	738546	50843.2	51412.5	118421	64710.2	89978.3	113023	1.30144e+06	1.04933e+06	2.05863e+06	1.11013e+06	882595	1.85542e+06	267590	199716	158860	815430	1.0978e+06	1.34092e+06	494835	477948	376196
11941	Atp2b2	2719.86	1382.9	4987.71	42572.5	57185.9	62380.6	9160.41	5521.29	7240.14	106078	103477	92357.2	23548.7	67667.5	74372.6	4698.74	5171.27	11959.9	4318.82	7190.7	7656.97	151137	101997	122599	143140	88527.2	191788	30909.9	24556.2	20072.2	98445.2	117861	143227	150318	63799.1	141209
320707	Atp2b3	1668.62	831.042	2966.7	29169.1	54016.3	115110	6308.39	3632.3	4921.56	101849	84969.2	113673	35606.7	105230	80052.6	2847.56	3680.52	10872.4	2430.76	5614.91	6624.12	137134	117161	107463	92547.6	59614.9	169215	23117.6	23329.2	12181.8	107471	112305	157774	47588	47440.1	45868.7
381290	Atp2b4	3376.93	18314.1	25497.2	256361	173087	412571	80601.2	25886.7	65325.7	536762	424104	463096	432127	1.91692e+06	1.5494e+06	22849.1	20602.4	24663.1	32871	61740.8	126449	458541	546024	2.56369e+06	627637	484516	723701	139844	38605.5	27480.4	142309	166898	236834	187555	165766	129858
235574	Atp2c1	4567.53	19512.3	16296.9	178230	132793	290699	21441.2	5442.18	56111.4	156752	87855.2	173711	29372.2	93424.5	214414	20139.4	50300	20715	26285.8	10826.7	35801.5	73580.7	89739.6	28503.6	126767	145124	34589.8	15434.5	46483.7	44156.4	119943	257639	66268	41778.9	34153.5	26097.2
69047	Atp2c2	NA	NA	NA	266.177	1380.67	3940.17	NA	NA	NA	NA	NA	NA	NA	NA	NA	NA	NA	NA	NA	NA	NA	307.062	240.383	NA	NA	NA	NA	NA	NA	NA	NA	238.132	295.856	594.809	432.973	272.242
11944	Atp4a	9535.41	5500.11	15368.3	103988	197068	143664	23357.3	19742.2	56666.1	129505	184207	209526	156834	178587	177640	28130.6	25011.3	57796.3	34160.7	42161.8	30066.8	131194	82302.2	146027	161094	131081	180600	36422.1	38329.7	39517	317759	430355	385421	136524	126015	135643
11946	Atp5a1	7.37818e+06	3.53576e+06	6.84704e+06	3.5688e+07	4.17401e+07	3.92173e+07	5.05233e+06	3.45392e+06	4.32764e+06	2.3627e+07	3.29591e+07	2.9459e+07	1.45285e+07	2.52474e+07	2.22448e+07	1.63869e+07	1.29955e+07	2.4941e+07	1.2081e+07	9.99625e+06	1.14405e+07	3.1403e+07	2.80326e+07	4.03722e+07	3.15374e+07	2.78001e+07	3.46279e+07	1.2451e+07	1.08289e+07	1.06017e+07	3.27937e+07	3.79673e+07	3.12785e+07	1.59127e+07	1.57181e+07	1.66734e+07
11947	Atp5b	6.43416e+06	5.30222e+06	9.36775e+06	5.24708e+07	5.40692e+07	6.43326e+07	8.7047e+06	4.87104e+06	7.64074e+06	3.58504e+07	3.9373e+07	4.11236e+07	1.82071e+07	3.36234e+07	3.22336e+07	1.19011e+07	1.87413e+07	2.5529e+07	8.7486e+06	1.09295e+07	1.81562e+07	3.91234e+07	3.44818e+07	5.55543e+07	4.35453e+07	3.72799e+07	4.8601e+07	1.83814e+07	1.58363e+07	1.53826e+07	3.634e+07	4.16147e+07	3.93447e+07	1.89453e+07	1.95021e+07	1.96553e+07
11949	Atp5c1	934415	972764	1.88125e+06	9.02732e+06	1.16753e+07	1.24539e+07	1.76635e+06	823587	1.61542e+06	7.89063e+06	1.11351e+07	8.3756e+06	2.84288e+06	7.70662e+06	8.65394e+06	3.00868e+06	3.46157e+06	5.39547e+06	2.35279e+06	2.59486e+06	3.99476e+06	8.53063e+06	8.35214e+06	1.01731e+07	8.68682e+06	7.55715e+06	8.08399e+06	2.52079e+06	2.41891e+06	2.20474e+06	9.26955e+06	7.52278e+06	9.26024e+06	4.85193e+06	4.42923e+06	4.38982e+06
66043	Atp5d	529507	506174	1.85876e+06	3.97676e+06	1.0079e+07	7.42488e+06	996580	811707	696592	5.04275e+06	1.279e+07	6.50905e+06	2.66479e+06	5.58655e+06	5.58043e+06	2.61227e+06	3.73813e+06	6.90845e+06	2.00286e+06	2.24772e+06	4.08136e+06	7.38238e+06	5.27036e+06	1.0572e+07	5.04361e+06	5.41963e+06	7.10473e+06	2.44386e+06	2.59249e+06	2.48991e+06	3.24407e+06	6.22777e+06	6.38531e+06	3.56551e+06	2.51106e+06	2.64354e+06
67126	Atp5e	108779	160894	874354	3.3308e+06	3.92885e+06	3.7581e+06	NA	316071	345903	2.25558e+06	4.6177e+06	2.61685e+06	1.63061e+06	1.84303e+06	968361	1.8091e+06	1.85986e+06	2.39289e+06	1.50423e+06	693361	2.13737e+06	2.7267e+06	2.53043e+06	5.76941e+06	1.97722e+06	1.65928e+06	3.87934e+06	653115	488617	341422	3.12188e+06	2.88507e+06	1.54604e+06	1.8031e+06	1.54348e+06	1.43282e+06
71679	Atp5h	898002	812306	2.13943e+06	1.31307e+07	1.23548e+07	1.65592e+07	1.50783e+06	973381	1.968e+06	8.12873e+06	1.18599e+07	9.58499e+06	3.71944e+06	9.3388e+06	9.04219e+06	2.89553e+06	4.06581e+06	8.98306e+06	2.38119e+06	2.28853e+06	3.7537e+06	7.6523e+06	6.77824e+06	8.63117e+06	8.02477e+06	7.46495e+06	1.14662e+07	3.22772e+06	3.24194e+06	3.0035e+06	6.31e+06	1.09436e+07	1.03941e+07	6.25308e+06	5.00716e+06	5.96751e+06
11957	Atp5j	1.34096e+06	886563	2.59864e+06	7.10916e+06	1.11723e+07	9.79278e+06	1.38114e+06	958371	2.11147e+06	9.81857e+06	1.46855e+07	9.07737e+06	4.60683e+06	7.57346e+06	7.38457e+06	3.71001e+06	6.47958e+06	1.23874e+07	3.94457e+06	4.22034e+06	7.63276e+06	1.14296e+07	8.89137e+06	1.39473e+07	9.70616e+06	6.17358e+06	9.5505e+06	3.53462e+06	3.0522e+06	2.94529e+06	7.86763e+06	6.60575e+06	8.03366e+06	4.70859e+06	4.12523e+06	3.52975e+06
57423	Atp5j2	41056.4	497748	1.77084e+06	9.77193e+06	6.38137e+06	9.31807e+06	1.66579e+06	815831	943489	5.68877e+06	6.39489e+06	7.29046e+06	2.67904e+06	6.84293e+06	5.57933e+06	2.34468e+06	2.58105e+06	5.86652e+06	1.59841e+06	1.87624e+06	2.40946e+06	4.54069e+06	4.22727e+06	6.2575e+06	5.44021e+06	3.71645e+06	1.04127e+07	1.61476e+06	1.84298e+06	1.74703e+06	9.68047e+06	1.12377e+07	9.5849e+06	3.92085e+06	3.4172e+06	3.77932e+06
11958	Atp5k	1.91328e+06	2.1831e+06	3.71638e+06	1.76564e+07	1.89799e+07	2.6418e+07	2.95296e+06	2.06135e+06	2.69021e+06	1.18382e+07	2.05165e+07	2.22884e+07	6.25719e+06	1.7353e+07	1.49994e+07	8.34483e+06	8.3606e+06	1.59276e+07	6.27799e+06	5.53516e+06	9.04659e+06	1.81175e+07	1.52477e+07	1.93866e+07	1.75629e+07	1.46541e+07	2.13246e+07	4.88126e+06	4.9441e+06	5.01532e+06	1.44845e+07	1.79375e+07	1.71776e+07	9.25991e+06	7.8223e+06	8.79379e+06
27425	Atp5l	225011	453645	853878	6.02316e+06	4.52281e+06	8.30422e+06	770972	324667	627264	3.20561e+06	2.45312e+06	3.9719e+06	984457	3.19241e+06	2.75745e+06	1.08381e+06	983385	1.42059e+06	776768	884172	1.51156e+06	1.82096e+06	1.72722e+06	3.53077e+06	3.09446e+06	1.50286e+06	5.1177e+06	1.16506e+06	1.3192e+06	1.13467e+06	2.45681e+06	6.65114e+06	4.61411e+06	2.25398e+06	2.27546e+06	2.79097e+06
70257	Atp5mpl	171113	358667	814206	5.25182e+06	4.16673e+06	561493	780004	168635	563046	6.8301e+06	2.82713e+06	3.01505e+06	1.28529e+06	4.18829e+06	3.09865e+06	1.03791e+06	1.60821e+06	1.96366e+06	756918	NA	1.90723e+06	2.57149e+06	2.39671e+06	3.62415e+06	2.69037e+06	2.26739e+06	4.35691e+06	1.27085e+06	1.0952e+06	1.11683e+06	5.37086e+06	5.29415e+06	4.7819e+06	1.68191e+06	1.73941e+06	2.01086e+06
11950	Atp5pb	338745	378891	691118	3.7338e+06	6.40712e+06	6.18125e+06	564153	412647	845704	3.40798e+06	6.20209e+06	5.01845e+06	2.1146e+06	3.05825e+06	2.9147e+06	2.73065e+06	2.68646e+06	2.79675e+06	2.54372e+06	1.24291e+06	2.69615e+06	6.51575e+06	4.93727e+06	3.25911e+06	3.63229e+06	3.32967e+06	4.88645e+06	1.47681e+06	1.06877e+06	965252	3.79245e+06	3.92256e+06	3.9773e+06	2.48775e+06	1.95616e+06	1.47594e+06
17705	ATP6	79437.2	105428	31885.5	1.48005e+06	1.08318e+06	1.58609e+06	5769.37	18703.9	116632	684518	368714	672378	65200.4	657130	492004	199951	242206	71634.6	83584.7	9472.31	371759	74829.6	631641	234265	310917	605299	119936	345742	136038	135823	605502	161292	286497	305653	259955	304196
54411	Atp6ap1	51694.2	99438.3	101137	811384	353944	876039	38559.7	4140.53	69927.3	375557	581015	494085	38107.2	91525.9	15620.9	165160	217505	349287	71328.4	37233.4	118621	246525	96708.3	12591.7	247161	180990	641797	13832.5	85216	101572	1.27397e+06	1.49055e+06	1.56254e+06	478887	532186	621342
70495	Atp6ap2	1802.47	50533.5	33057.3	171333	24260	157990	55750.2	23937.1	52209.3	32594.6	60632	46368.4	37967	2125.77	1253.03	15114.5	7489.22	8121.21	23215.2	52428.4	42146	166044	48554.3	18657.7	330173	36699.4	80892	NA	697.648	316.869	521111	313689	215086	291192	290558	293330
11975	Atp6v0a1	54315.1	33452.2	56405.2	1.14638e+06	1.07509e+06	1.45143e+06	145783	56331.2	86746	727662	368154	562782	93800.6	554453	486471	60967.4	121063	193640	63992.3	48257.2	131272	1.15463e+06	299159	195831	837113	482666	1.71276e+06	286656	226691	225257	1.45457e+06	1.77244e+06	1.8637e+06	130203	128690	140247
21871	Atp6v0a2	14837	19514.6	33774.4	104398	161437	326514	9597.08	2771.72	10728.3	96714.8	195779	472676	270660	188160	138466	10208.7	7662.24	7865.9	17523.6	12266.5	26049.5	35018.6	51850.2	52907.2	51970.7	55196.9	49953.2	6725.36	10719	11449	43704.2	65507.1	55683.4	45461.2	35371.2	42643.4
11984	Atp6v0c	150387	32821.6	144987	681969	3.56592e+06	1.33532e+06	NA	199866	79915.6	832483	1.01013e+07	1.03712e+06	1.77198e+06	1.34824e+06	1.13503e+06	97315.4	167946	1.08662e+06	51131.3	59955.7	143520	2.57378e+06	9.30839e+06	269856	222973	102161	478814	46170.5	85805.8	38469.6	246107	341156	254359	204089	165310	155598
11972	Atp6v0d1	252036	242297	494707	3.66124e+06	3.08754e+06	4.90025e+06	856522	576342	896434	6.41929e+06	4.09585e+06	4.71653e+06	820090	2.04777e+06	1.70394e+06	735571	909169	1.33249e+06	672719	564348	1.0743e+06	2.65897e+06	2.1499e+06	1.90882e+06	2.77696e+06	1.99338e+06	5.24249e+06	1.63232e+06	1.66674e+06	1.53957e+06	7.4505e+06	7.06412e+06	7.97666e+06	1.93417e+06	1.95003e+06	2.00145e+06
242341	Atp6v0d2	NA	NA	NA	3.82863e+06	8.49333e+06	3.74415e+06	21600.5	26050.1	8340.43	NA	NA	NA	NA	NA	NA	NA	NA	NA	NA	NA	NA	NA	NA	NA	NA	NA	NA	NA	NA	NA	783265	1.14012e+06	970314	4039.1	NA	421.228
11964	Atp6v1a	333832	237979	686946	1.21129e+07	1.4569e+07	1.39902e+07	1.68926e+06	1.13679e+06	1.47892e+06	7.03486e+06	5.25086e+06	4.62815e+06	1.12965e+06	2.59082e+06	2.38669e+06	1.35809e+06	1.59479e+06	2.60502e+06	1.4971e+06	1.62987e+06	1.79576e+06	3.36872e+06	2.65629e+06	3.68006e+06	3.10772e+06	2.43082e+06	6.22501e+06	2.47472e+06	2.31476e+06	2.46825e+06	1.68065e+07	2.20223e+07	2.05467e+07	4.28579e+06	4.2299e+06	3.81763e+06
11966	Atp6v1b2	364677	285245	2.68947e+06	1.19091e+07	1.38281e+07	1.45718e+07	1.92148e+06	1.10209e+06	1.74879e+06	7.07192e+06	5.77611e+06	4.44098e+06	1.14317e+06	3.11934e+06	2.95474e+06	1.27807e+06	3.26934e+06	2.83915e+06	1.243e+06	1.53564e+06	2.02478e+06	3.61675e+06	2.82499e+06	3.3749e+06	3.67932e+06	2.39042e+06	9.73946e+06	2.3996e+06	2.18733e+06	2.06836e+06	1.30028e+07	1.26373e+07	1.58343e+07	3.05531e+06	4.02535e+06	2.68155e+06
66335	Atp6v1c1	174539	79904	224895	4.3639e+06	5.11839e+06	4.97324e+06	420578	191562	467387	1.89071e+06	638852	1.42317e+06	122979	438866	426594	242339	347828	664466	598896	203191	358090	2.20422e+06	887315	971648	1.82641e+06	672050	1.24531e+06	441919	402052	443044	8.22368e+06	7.2566e+06	6.33367e+06	1.37339e+06	1.30557e+06	1.24329e+06
73834	Atp6v1d	10729.4	16012.4	67332.1	2.12506e+06	2.55957e+06	2.8864e+06	300721	84277.3	228086	1.01461e+06	752470	538781	128049	474134	384824	89090.8	233329	278822	210758	180910	215997	703095	526306	544226	483049	271566	954830	298366	283369	321091	1.95548e+06	2.8411e+06	2.75309e+06	551666	584524	579883
11973	Atp6v1e1	267339	361264	1.01825e+06	1.09818e+07	1.0797e+07	1.12332e+07	1.87533e+06	956562	1.12851e+06	6.53552e+06	3.7882e+06	8.2486e+06	881973	2.70607e+06	2.09057e+06	1.94925e+06	1.54673e+06	3.27441e+06	1.60368e+06	2.08291e+06	2.03919e+06	3.99924e+06	4.75856e+06	3.89819e+06	4.97471e+06	5.05512e+06	7.3155e+06	1.41128e+06	2.22942e+06	2.13241e+06	1.56342e+07	1.37832e+07	1.48964e+07	2.39072e+06	2.32447e+06	2.65508e+06
66144	Atp6v1f	262010	205041	645906	3.80126e+06	4.664e+06	2.58281e+06	385220	342691	568842	2.96777e+06	2.3983e+06	2.12541e+06	295264	1.30012e+06	1.33855e+06	613764	874660	1.46217e+06	561574	740627	727405	1.62701e+06	1.20376e+06	1.55037e+06	1.4187e+06	1.01756e+06	2.50508e+06	865385	1.18242e+06	1.10806e+06	4.77568e+06	5.28857e+06	5.57219e+06	1.13676e+06	1.3916e+06	1.36041e+06
66290	Atp6v1g1	657361	465877	1.15077e+06	1.03968e+07	1.79376e+07	1.26993e+07	1.68919e+06	1.89966e+06	1.46991e+06	6.99182e+06	9.34271e+06	5.86984e+06	1.75482e+06	4.57482e+06	3.84517e+06	1.55732e+06	2.42265e+06	4.63926e+06	1.78619e+06	2.5655e+06	2.6438e+06	6.2226e+06	4.07242e+06	5.45315e+06	5.50597e+06	3.59267e+06	8.18391e+06	1.95796e+06	2.15497e+06	1.72366e+06	7.43135e+06	1.53019e+07	1.66116e+07	3.46338e+06	3.15829e+06	3.073e+06
108664	Atp6v1h	34097.8	35179.5	68133.1	3.39973e+06	2.6602e+06	4.05984e+06	449835	170261	394022	2.02461e+06	979031	1.25853e+06	120166	821715	638823	242743	348717	351264	294768	191254	317658	896346	531192	860695	1.05359e+06	616334	1.74324e+06	695409	594344	485782	3.62236e+06	3.32109e+06	3.55319e+06	732205	762673	698287
11977	Atp7a	1562.95	1525.52	8554.56	305144	131321	206763	2604.81	2514.87	1508.95	64272.3	31310	187005	26797.2	24878.8	19833	2043.44	935.459	2774.27	5763.58	1104.64	1758.5	20087.8	14394.9	4288.97	27030.2	16015	74943.6	592644	6363.83	3849.99	96615.6	46641.7	158334	6313.48	8468.17	4479.08
11979	Atp7b	121.139	26.2725	651.991	1675.45	2114.94	4251.18	NA	NA	NA	84335	30056.8	34197.3	101.701	NA	NA	NA	NA	NA	NA	340.855	346.633	655.493	984.57	1292.04	1301.38	869.013	4964.34	NA	NA	NA	2624.36	947.647	505.172	NA	NA	NA
17706	ATP8	220713	323911	759972	5.24291e+06	2.65911e+06	1.02302e+07	674743	269322	364408	4.14266e+06	3.69124e+06	3.11577e+06	926173	3.53144e+06	3.38103e+06	1.29818e+06	1.14714e+06	2.67626e+06	929915	1.26469e+06	1.70979e+06	2.33458e+06	2.69916e+06	3.75024e+06	2.52607e+06	3.71182e+06	4.64907e+06	1.49171e+06	1.44763e+06	1.49545e+06	5.23999e+06	5.83995e+06	6.1702e+06	2.71155e+06	2.76164e+06	3.11562e+06
11980	Atp8a1	14728.7	121493	44863.4	396731	425273	444949	78547.6	62200.1	453726	1.08315e+06	646495	1.19137e+06	62267.1	347384	274493	278107	423408	591328	176563	326139	269084	233503	374686	277086	763990	282601	988252	136282	183844	203531	35799.5	104640	56731.6	4974.35	649.874	6878
50769	Atp8a2	5290.23	3340.3	19080.6	NA	NA	NA	150.483	7264.9	5142.44	24752.3	34101.8	13789.9	122.041	20154.7	9321.69	3675.41	11938.2	26381.1	96.1726	920.419	NA	4858.78	3322.61	NA	79037.9	9766.36	20115.5	NA	22032.6	22529	NA	NA	NA	NA	NA	NA
54670	Atp8b1	NA	NA	NA	NA	NA	NA	5065.24	2647.09	556.617	25606	26097	8888.47	NA	17602.3	8747.26	8684.6	127.822	49509.4	6920.96	75492.5	32149.1	40656.6	6913.92	26431.8	14793.3	9848.81	9926.21	NA	14538.4	13603.5	NA	28601.4	645.157	NA	NA	NA
54667	Atp8b2	NA	NA	NA	NA	NA	NA	NA	NA	NA	NA	NA	NA	70.5412	483.856	NA	NA	NA	NA	2737.73	NA	NA	287.09	182.924	NA	NA	34.3785	NA	NA	NA	NA	NA	NA	NA	NA	NA	NA
241633	Atp8b4	NA	NA	NA	NA	1595.05	1676.39	NA	880.913	7404.34	5427.21	2778.42	7108.75	NA	NA	NA	49.4281	NA	2954.57	1050.24	2711.65	1567.57	1496.08	781.66	1305.62	839.219	1052.05	1745.13	NA	846.111	778.301	1418.59	26426.6	3827.59	5157.56	4051.69	5943.09
11981	Atp9a	NA	NA	NA	1406.29	8247.29	1486.63	NA	NA	NA	7994.05	9407.42	10706.6	2875.1	35814.6	3674.12	513.392	84.1757	NA	NA	538.874	409.718	9698.3	4418.21	3158.43	3341.56	2434.83	7661.31	1228.42	9315.37	7825	4387.15	771.158	2687.35	881.986	387.84	1815.44
50771	Atp9b	NA	84.9413	NA	59642.3	58752.6	55536.9	930.16	804.536	1517.35	50223.2	51264.4	139286	2752.19	1399.58	9479.13	1308.46	638.939	948.979	3121.22	5316	4082.25	119429	105811	23084.1	132536	78583.9	57316.1	14868.9	25688.8	16053.4	54846	84045.5	75542.8	18778.6	23545.1	16229.6
230649	Atpaf1	487.819	1507.67	3144.98	264375	188683	256530	NA	444.098	779.642	7904.99	3263.55	6631.46	13791.2	2277.03	12100.8	11103.4	1861.39	1286.34	4670.38	13456.2	2134.16	22091	8123.6	37159.3	16727	20796.8	124297	NA	4105.17	886.705	17641.1	22396.8	33715.1	28863	26589.9	37722.1
246782	Atpaf2	NA	NA	NA	12034.1	5487.29	36228.8	931.378	NA	1411.64	48961.8	138978	35384.9	14660.5	4813.71	572.051	128789	66702.4	4718.91	5880.47	1430.31	6920.08	75400.2	48517.3	285265	234431	124312	128332	25469.9	13891.8	16843.6	52483.6	60459	37170.6	59536.2	106281	97677.5
11983	Atpif1	NA	NA	10758.3	453298	NA	22586.4	NA	20433.7	2645.49	403701	13277.1	111634	NA	183810	125258	16968.9	86853.1	372861	23874.9	124567	116484	135719	139114	395504	NA	134750	63166.7	242598	397964	337004	1.94199e+06	NA	2.6053e+06	464200	408010	553975
245000	Atr	100.519	71.5087	444.391	335.621	NA	51.9056	NA	NA	NA	NA	NA	NA	1340.5	1499.93	2221.58	NA	NA	335.6	221.447	NA	NA	NA	NA	NA	NA	NA	NA	NA	NA	NA	105094	NA	445.603	NA	NA	NA
381629	Atraid	NA	NA	9582.31	NA	19075.2	1994.34	NA	NA	NA	10416.5	31132.6	52902.1	NA	NA	11001.3	NA	NA	20970.9	NA	NA	NA	26175.9	NA	15273.4	NA	NA	20379.6	NA	NA	NA	NA	NA	NA	NA	NA	NA
235610	Atrip	332.143	117.535	2053.47	NA	NA	NA	NA	NA	NA	NA	NA	NA	NA	NA	NA	NA	NA	NA	NA	NA	NA	NA	NA	NA	NA	NA	NA	NA	NA	NA	NA	NA	NA	139.064	NA	NA
11990	Atrn	NA	NA	NA	509.647	4128.69	5476.93	1461.57	524.42	NA	6810.52	3286.28	16019.3	259.445	10134.5	5407.91	2907.28	NA	1777.43	NA	NA	NA	1642.66	86.6044	NA	794.356	464.747	NA	NA	NA	NA	1235.86	7647.37	49979.2	37276.9	36000.6	19732.3
226255	Atrnl1	NA	NA	NA	1073.49	NA	NA	NA	NA	NA	NA	NA	NA	120.093	3467.32	2681.49	NA	NA	NA	NA	NA	NA	NA	NA	NA	NA	NA	NA	NA	NA	NA	NA	NA	NA	NA	NA	NA
22589	Atrx	53947.9	49585.6	117494	277517	59491.8	110196	9286.98	22466.4	8308.96	71610.7	146278	57377.2	77526.3	113874	101459	29315.4	39020	40538.1	35620	100685	97443	85339.6	35561.1	30434.8	46663.3	19091.5	48605.7	33555.2	27217.4	21881.6	26739.7	39860	31026.3	69773.2	55474.9	70216
20238	Atxn1	NA	4.74091	2611.93	36257.2	48172.5	41537.4	NA	NA	NA	6106.27	2724.43	NA	40.8966	1313.61	NA	162.176	NA	72201.9	NA	NA	1327.47	NA	NA	NA	NA	NA	NA	299.542	418.507	NA	NA	NA	NA	NA	NA	NA
54138	Atxn10	48111.4	57977.4	82917.6	1.97166e+06	1.27699e+06	1.59998e+06	289663	71985	222233	82734.6	14509.6	25920.4	54332.3	107637	81971.5	227766	87695.5	111838	193184	56376.1	46270.2	34550.7	47046.2	41299.5	70123.7	31189.9	155154	68912.3	56740	78566.9	243459	270319	283306	886335	682135	807871
52335	Atxn1l	57800.6	38609.9	61732.6	NA	629.842	3035.59	NA	NA	277.072	23234.8	NA	492.334	NA	6916.78	7013.11	NA	2003.59	1198.82	12761	19357.9	7715.69	35203.3	19885.4	17194.7	32618.1	13231	19356.7	2322.76	8506.6	19906.2	NA	NA	NA	NA	1322.18	NA
20239	Atxn2	28828.4	27219.7	26647.8	89375.4	18223.9	30557.7	2148.03	547.182	1103.18	30215	8009.68	15407	4926.42	11775.5	8458.73	2446.38	5029.76	4441.72	31440.9	2219.18	7135.68	14138	8783.69	7353.17	8348.04	3812.2	20093.4	17360.7	9870.6	8038.55	23238.4	35385.3	33655.7	56361.5	57375.7	27130.4
233871	Atxn2l	44906.3	142196	167264	1.25709e+06	485363	2.14416e+06	50417	29564.6	79061.5	223011	50407.4	81833.6	62056.6	279490	278595	132961	89593.5	155094	154489	127925	91508.5	301633	480307	113754	263876	290899	172678	368030	260286	291098	236693	301549	323511	818305	677388	677483
110616	Atxn3	26170.7	35596.3	39762.3	986001	99268.7	151477	21904.8	10418.8	12271.2	82131.4	469917	35288.7	124982	71492.4	51152.9	70079	54307	58630.8	20835.2	56552.4	50487.8	117834	35296.3	57907.5	146591	37019.6	122171	241070	268863	211904	241791	1.18544e+06	1.43586e+06	86980.5	131524	90440.3
246103	Atxn7	NA	NA	NA	NA	NA	NA	1975.31	538.381	642.218	NA	NA	NA	NA	NA	NA	NA	NA	NA	NA	NA	NA	NA	NA	NA	NA	NA	NA	NA	NA	49.9258	NA	NA	NA	NA	NA	NA
72522	Atxn7l2	NA	NA	NA	NA	NA	NA	NA	NA	NA	NA	NA	NA	NA	NA	NA	19838.3	NA	NA	NA	NA	NA	NA	NA	NA	NA	NA	NA	NA	NA	NA	NA	NA	NA	NA	NA	NA
217218	Atxn7l3	3263.52	2593.15	11573.1	1392.87	NA	NA	5866.08	1092.64	817.294	NA	NA	NA	NA	NA	NA	NA	NA	NA	NA	NA	NA	NA	NA	NA	NA	NA	NA	NA	NA	NA	NA	NA	NA	690.903	30012.1	33113
382423	Atxn7l3b	37225.6	89982.2	5121.7	91109.3	48919	134304	150333	81965.3	300669	134745	NA	33371.4	40757.9	104635	39078.1	11279.7	NA	58373.5	9458.93	38880.9	4149.03	109035	114152	39898	342192	39724.7	137038	119864	NA	89594.4	NA	58196	100744	90853.9	62876.5	98258.4
239691	AU021092	NA	NA	NA	NA	NA	262.407	NA	NA	NA	NA	NA	NA	NA	NA	NA	NA	NA	NA	NA	NA	NA	NA	NA	NA	NA	NA	NA	NA	NA	NA	NA	NA	NA	NA	NA	NA
230696	AU022252	29906.3	25751	88618.7	44307.8	8770.42	63953	NA	NA	NA	35559.6	15769.3	18342.1	23523.1	16798.6	11146.3	43629.9	33466.8	17092.6	41797.4	14937.6	20306.1	166187	246298	24435.3	167354	225211	189291	6994.86	18830.1	14770.7	507.847	5629.62	9298.93	49778.2	47956.8	29371.8
100317	AU040320	2777.6	2753.41	3901.9	6348.96	7024.9	388854	NA	NA	NA	8403.59	13752.9	7989.73	NA	4830.23	3274.28	NA	69293.8	49812.8	520.364	NA	NA	36089.6	51196.2	100691	884.437	944.773	NA	NA	NA	NA	NA	NA	NA	961.451	194.472	10933.5
216177	AU041133	NA	4559.5	38557.9	NA	NA	NA	13.0987	855.218	5.19048	68.2576	NA	NA	11.0356	NA	NA	NA	13246.2	NA	3884.71	2779.23	13176.9	59.5578	53.5726	9275.14	31.6888	NA	NA	1544.6	92.6622	214.792	NA	1.5721	201.043	NA	56.6578	1.43832
11992	Auh	108333	89656.2	170799	965320	286437	1.1852e+06	15937.3	21375.9	499.521	236829	75236.2	393570	567337	197514	275265	147245	12875.1	128035	28680.3	36933.3	31310.9	72382.4	662506	145486	566932	455582	103479	199271	131051	112648	147397	474668	193976	132031	168799	49429.7
11993	Aup1	80419.9	61522.8	146280	339745	226829	375002	23401.9	8899.47	30995.7	553526	226497	354867	46683.6	93405.5	80918.2	95108	45816	108298	94853.8	76530.4	80010.7	260159	369434	128417	241101	353407	460094	68392.6	12027.8	41383.4	261336	230956	126667	104406	86846.1	79790.5
20878	Aurka	NA	NA	NA	NA	NA	NA	NA	NA	NA	NA	NA	NA	NA	NA	NA	NA	NA	NA	NA	NA	NA	NA	NA	NA	NA	NA	NA	NA	NA	NA	NA	NA	NA	35232.5	24673.7	42138.3
66077	Aurkaip1	NA	NA	NA	NA	NA	NA	NA	NA	NA	NA	NA	NA	NA	NA	NA	NA	NA	NA	NA	NA	NA	NA	NA	NA	NA	NA	NA	NA	NA	NA	NA	42540.9	86513.7	113425	30080.1	114973
20877	Aurkb	NA	NA	NA	25053.6	NA	20357.8	NA	NA	NA	NA	NA	NA	NA	NA	NA	NA	NA	NA	NA	NA	NA	NA	NA	NA	3848.58	NA	3412.17	NA	NA	NA	NA	NA	NA	28332.8	17339.7	30818.1
74268	Aven	113.922	82.6367	1512.22	1875.17	NA	3110.61	NA	NA	NA	NA	NA	NA	NA	4238.64	7155.17	463.043	NA	NA	NA	NA	NA	14625.9	14576.7	18883.3	NA	NA	NA	2954.29	6422.75	7165.05	NA	NA	NA	18663.7	33515.9	65621.5
11567	Avil	NA	NA	NA	NA	NA	NA	NA	NA	NA	NA	NA	NA	NA	NA	NA	NA	NA	NA	NA	NA	NA	828.104	1874.21	NA	NA	NA	NA	NA	NA	NA	NA	NA	NA	49226.4	43888.9	186645
78937	Avl9	214.269	305.92	NA	660758	872.952	83256.6	11121.1	236.819	11994.4	11848.7	3152.72	3178.96	NA	NA	NA	3942.58	7404.35	NA	14040.2	3087.48	9517.31	20377.7	18851.7	95621.7	17895.3	6198	7135.21	1700.86	4525.18	NA	18228.9	36049.8	16114	10870.7	10974.1	3279.41
105351	AW209491	351661	17766.2	518.712	NA	NA	NA	10098.3	306.924	8448.45	NA	NA	NA	NA	NA	NA	NA	NA	NA	2422.86	239.407	NA	NA	NA	NA	NA	NA	1304.17	NA	NA	NA	NA	NA	NA	45473.8	30840.6	42096.2
106064	AW549877	79453.8	40850.2	89546.9	53187.6	18687.7	16982.5	14728.7	3312.33	2036.48	70774.9	3560.31	29198	12497.7	71224.9	89212.3	3721.46	4669.85	43250.4	NA	2693.53	5130.21	27466.2	25717.6	8433.98	28296.3	17747.6	15757.8	15722.1	10099.5	11958.8	46192	32131.1	54392.6	8613.62	10055.5	7330.67
244810	AW551984	92460.5	81879.9	284889	270831	190006	271679	34848	10732	8564.28	277220	76859.3	111211	27843.7	211245	232363	55733.1	83929.1	92589.5	72360.6	46974	76616.2	275703	172067	216680	223609	122951	321033	154825	191137	182611	1.13122e+06	878578	796949	121050	121248	120739
225289	AW554918	322.177	419.109	276.864	1231.44	28410	1038.54	NA	NA	NA	NA	50.3396	110.213	NA	NA	NA	NA	NA	NA	NA	NA	NA	NA	NA	NA	NA	NA	NA	NA	NA	NA	NA	NA	NA	403.578	136.71	NA
12005	Axin1	NA	NA	NA	NA	NA	NA	NA	NA	NA	NA	NA	NA	NA	NA	NA	75.3701	NA	NA	88.6755	NA	NA	NA	NA	NA	NA	NA	NA	NA	NA	NA	NA	NA	NA	NA	NA	NA
26362	Axl	1649.37	1091	2297.04	482280	551387	612626	5284.26	1370.33	53723.1	230956	154329	160955	3143.2	12328.5	7921.36	47997.2	51533.1	137886	3372.81	12790.6	39106.6	194994	111846	21212.9	145325	56197.7	143733	410.484	2146.44	1009.43	6390.65	11277.4	2427.24	NA	NA	NA
12007	Azgp1	NA	NA	NA	2214.27	2504.15	6874.4	NA	NA	NA	118313	212581	300185	20523.6	11392.8	18151.4	7539.55	NA	10973.6	NA	NA	NA	NA	NA	NA	NA	NA	NA	NA	NA	NA	NA	NA	NA	NA	NA	NA
27215	Azi2	NA	NA	128.414	3489.96	14840.2	495.093	NA	NA	NA	4978.41	1108.69	2589.1	NA	2886.21	NA	507.559	528992	3181.56	NA	1817.29	724.977	13722.6	5212.64	2529.13	4538.62	572.339	NA	NA	1084.79	1088.08	NA	1981.68	NA	3622.13	2487.08	NA
242669	Azin2	NA	NA	NA	NA	NA	NA	NA	NA	NA	NA	NA	NA	NA	NA	NA	538.336	NA	NA	4563.64	NA	NA	NA	NA	NA	NA	NA	NA	NA	NA	NA	NA	NA	NA	NA	NA	NA
78521	B230219D22Rik	110553	140391	68873.7	3037.17	NA	16032.6	6959.22	2070.47	NA	5811.85	NA	NA	17417.2	NA	22762.2	NA	18637.5	NA	10703.9	NA	NA	17278.2	NA	17859.6	7591.42	14567.3	2031.77	44863.7	NA	NA	NA	8730.47	NA	8735.32	12083.6	NA
12010	B2m	187810	125282	592772	2.15702e+06	2.22788e+06	1.84778e+06	1.35865e+06	776936	675420	7.39071e+06	6.04403e+06	4.28433e+06	1.76026e+06	4.84821e+06	5.43917e+06	401237	2.04543e+06	3.91521e+06	1.24882e+06	1.24592e+06	374445	3.48886e+06	2.51314e+06	5.13487e+06	2.9576e+06	3.07934e+06	6.92597e+06	1.51303e+06	1.09465e+06	1.05927e+06	5.52261e+06	4.40084e+06	5.16464e+06	589699	505958	478793
26879	B3galnt1	4616.67	NA	4649.72	NA	NA	NA	NA	NA	NA	3205.47	20378.2	10879.7	NA	NA	NA	NA	NA	NA	NA	NA	NA	919.759	761.397	141.238	1401.78	NA	6363.23	NA	NA	NA	NA	NA	NA	NA	NA	NA
97884	B3galnt2	NA	NA	NA	NA	NA	NA	NA	NA	NA	NA	NA	NA	NA	NA	NA	NA	NA	NA	NA	NA	NA	NA	NA	NA	NA	NA	NA	NA	NA	NA	NA	NA	NA	NA	1054.21	1649.55
54218	B3galt4	NA	NA	NA	NA	1313.33	NA	NA	NA	NA	NA	16789.1	2165.83	NA	NA	NA	NA	NA	NA	NA	NA	NA	NA	NA	NA	NA	NA	564.031	NA	NA	NA	24873.5	NA	6114.68	NA	83.1579	NA
93961	B3galt5	NA	NA	NA	NA	NA	NA	NA	NA	NA	NA	NA	NA	NA	NA	NA	NA	NA	NA	NA	NA	NA	NA	NA	NA	78132.8	44789.8	42904.3	NA	NA	NA	NA	NA	NA	NA	NA	NA
117592	B3galt6	14341.1	14378.6	5793.6	17660.8	111783	87930.9	NA	NA	NA	11851.6	9348.15	18306.4	NA	2718.43	3664.58	NA	NA	NA	13006.2	22148.9	15536.2	39580.3	50359.1	14121.5	1552.75	3834.48	NA	13241.2	11727.9	8032.22	16919.7	26076.9	5215.69	125325	56635.2	78026
72727	B3gat3	3936.06	8634.05	18577.2	15046.8	19494.9	24608.7	NA	NA	NA	20609.1	7438.09	26703.1	7228.53	22505	16278.7	147.747	9477.22	28195.1	1383.66	1543.46	1621.93	8911.57	5637.34	14484.7	21289.9	4334.56	29286.6	NA	NA	NA	NA	NA	1861.18	5900.12	6875.13	NA
381694	B3glct	890.411	1833.74	302.278	68057	38351.9	95785	NA	NA	2185.11	92710.5	42015.7	76861.2	NA	NA	NA	NA	3296.19	NA	NA	NA	3258.79	19785.3	22861.1	13603.2	23781.5	28631.3	56826.8	22005.7	27609.5	37791.8	1594.73	12918	4119.14	21887.9	12659.7	9365.09
53625	B3gnt2	NA	NA	5602.9	14998.7	7921.25	19633.3	7444.63	108341	7947.85	2385.21	NA	NA	NA	1663.68	434.282	NA	NA	NA	NA	NA	NA	NA	NA	NA	NA	3609.74	10788.5	36942.8	13022.8	31023.7	11079.4	38886.9	NA	408.214	NA	NA
72297	B3gnt3	NA	NA	NA	NA	NA	NA	NA	NA	NA	NA	NA	NA	NA	5811.24	33310.1	NA	NA	NA	NA	NA	NA	90886.3	125383	18312.1	79267.2	16185.9	86617.6	NA	NA	NA	NA	NA	NA	NA	NA	NA
227327	B3gnt7	NA	NA	NA	29345.1	47209	85654.5	NA	NA	NA	NA	NA	NA	NA	NA	NA	NA	NA	NA	NA	NA	NA	NA	NA	NA	59932.7	62737.3	395839	NA	NA	NA	NA	NA	NA	NA	NA	NA
232984	B3gnt8	NA	NA	NA	12666.9	16251.5	15189.1	NA	NA	NA	NA	NA	NA	NA	NA	NA	NA	NA	NA	572.924	NA	NA	NA	NA	NA	1489.02	2765.56	NA	NA	NA	NA	2205.32	21151.2	22132.6	NA	NA	NA
210004	B3gntl1	NA	NA	NA	4885.65	NA	29542.4	NA	NA	NA	15543.1	NA	24732.3	NA	NA	NA	NA	NA	NA	NA	NA	NA	NA	NA	NA	NA	NA	NA	NA	NA	NA	NA	NA	NA	NA	NA	NA
320148	B430306N03Rik	NA	NA	NA	NA	NA	NA	7202.61	1492.94	7824.93	10148.4	93877.3	4764	NA	NA	NA	NA	NA	NA	1551.82	NA	1111.88	634.808	9175.35	6675.6	NA	NA	2464.08	NA	NA	3053.19	1919.84	1951.72	1004.88	NA	NA	NA
14421	B4galnt1	3055.96	1044.19	515.703	4.25511e+06	665674	4.48222e+06	87334.8	103027	47564.2	NA	NA	NA	27994.3	83399.9	74208.8	174533	58141.5	76795.6	170405	154140	79311.7	261031	285516	274767	158395	152905	219535	23764.6	22846.2	16181.9	82844.3	22449.5	194652	275370	270995	427559
14422	B4galnt2	NA	NA	NA	NA	NA	NA	NA	NA	NA	NA	NA	NA	NA	NA	NA	NA	NA	NA	NA	NA	NA	34729.7	16496.8	24074.7	373160	95117.7	73860.8	NA	NA	NA	NA	NA	NA	NA	NA	NA
330406	B4galnt3	NA	NA	NA	NA	NA	NA	NA	NA	NA	NA	NA	NA	NA	NA	NA	NA	NA	13860.4	NA	NA	NA	NA	NA	NA	NA	NA	NA	NA	NA	NA	NA	NA	NA	NA	NA	NA
330671	B4galnt4	NA	NA	NA	NA	NA	NA	NA	NA	NA	NA	NA	NA	NA	NA	NA	NA	2568.4	NA	NA	NA	NA	NA	NA	NA	NA	NA	NA	NA	NA	NA	NA	NA	NA	NA	NA	NA
14595	B4galt1	12280.4	13636.1	16016.1	187444	188932	186856	46465.4	5611.62	22920.9	78456.1	34041	42069	9452.31	73709.6	29527.1	15108.7	13020.9	NA	5463.54	23454.7	17512.4	71243.7	86535	46299.5	238671	62972.2	78713.3	54982.1	32920.6	40176.2	55762.6	104546	125404	156346	136328	46930
57370	B4galt3	NA	NA	NA	3398.31	4455.88	1412.54	5335.74	1077.17	NA	NA	NA	NA	NA	NA	NA	NA	NA	NA	NA	NA	NA	NA	NA	5372.91	NA	NA	NA	NA	NA	NA	NA	NA	NA	1168.06	1369.24	9067.44
56375	B4galt4	NA	1032.46	2695.73	NA	NA	NA	NA	NA	NA	NA	NA	NA	NA	NA	NA	NA	NA	NA	NA	NA	NA	NA	NA	1169.6	1495.78	2635.37	NA	NA	NA	NA	NA	NA	NA	NA	NA	NA
56336	B4galt5	392.97	2178.91	NA	52323.9	42677.1	50715.4	10925.8	5054.22	9211.45	17986	5707.46	10243.3	NA	19254.3	18370.9	11808.6	13020.9	NA	5463.54	13125.7	12618.2	4918.69	20827.5	31222.9	19126.8	11389.2	20904.1	9044.56	4739.76	11311.8	6447.16	57185.6	42415.7	19424.2	15522.6	16086.4
56386	B4galt6	NA	NA	NA	NA	NA	NA	NA	NA	NA	NA	NA	NA	NA	NA	NA	NA	NA	NA	NA	NA	NA	681.527	3008.12	NA	22.7874	44.2464	NA	NA	NA	NA	NA	NA	608.423	NA	NA	NA
218271	B4galt7	NA	NA	NA	17397.5	NA	33810.7	NA	NA	NA	NA	NA	NA	NA	NA	NA	NA	NA	NA	629.274	NA	NA	NA	NA	NA	NA	NA	NA	974.192	766.076	749.027	52638.5	77073	41804.7	50403.5	31293.7	40018.9
108902	B4gat1	NA	385.923	NA	22805.5	16645.1	45537.8	NA	NA	NA	22208.6	25109.7	14537.8	14185.5	NA	NA	NA	NA	NA	NA	NA	NA	5554.57	8043.38	NA	11748.7	17211.9	27828.7	NA	NA	NA	2680.87	2617.47	NA	7691.24	25706.5	26520.2
12012	Baat	NA	NA	NA	NA	NA	NA	NA	NA	NA	750036	778334	566217	33255	193713	126477	12498.6	NA	NA	65.378	NA	NA	NA	NA	NA	NA	NA	NA	NA	NA	NA	NA	NA	NA	NA	NA	NA
68251	Babam1	54206	48970.4	53339.2	338880	407969	491460	98601.1	41547.2	163451	123204	24526.8	55020.1	60287.9	131440	104201	68452.5	60059.6	79527.9	77940.2	64888	71534.3	130639	89899.3	102601	79403.2	99190	101713	196801	111253	45617.1	205283	272337	323357	83633.1	63809.8	105860
107976	Babam2	28815.2	23459.2	134433	222550	284820	146910	74125.8	44037.7	48594.7	249826	32957.4	41008	37655.6	366874	317523	59899.6	31202	120210	82868.8	110913	48322.4	95659.2	74107.3	103562	150329	140798	330427	154961	198209	110329	368479	737597	678325	192498	179328	161746
56175	Bace2	NA	NA	NA	NA	NA	NA	NA	NA	NA	NA	246.421	249.067	74835.8	30568.1	49224.3	NA	NA	NA	NA	NA	NA	NA	NA	NA	NA	NA	NA	NA	NA	NA	NA	NA	NA	NA	NA	NA
12013	Bach1	171846	195999	53537.6	31779.8	253448	25714.7	6944.14	120611	254613	NA	NA	NA	131.129	10404.7	637.718	6897.67	NA	NA	5824.04	27581.8	196.974	21143.4	5419.16	8315.31	3253.97	4026.11	10155.6	15992.1	30899.4	34223.7	25178	61960	80780.6	NA	NA	NA
12014	Bach2	NA	NA	NA	NA	NA	NA	NA	NA	NA	NA	NA	NA	NA	NA	NA	NA	157.44	NA	NA	NA	NA	NA	NA	NA	NA	NA	NA	NA	NA	NA	NA	NA	NA	NA	NA	NA
12015	Bad	10536	8709.25	31814.7	42742.2	33980.8	40697.9	14217.9	20673.3	24991.3	NA	9389.15	6606.63	81644.1	41992.2	97297.8	8633.41	7494.41	13036.1	9943.42	4324.93	4877.86	31511.4	45205.3	NA	24633.9	6372.76	NA	26604.2	27641.6	27279.8	18596.6	96691.3	60516.5	7356.75	11622.1	9064.44
12017	Bag1	173804	162441	454471	353731	85563.2	267846	152370	37131.7	159902	299950	207601	247983	1.14599e+06	421100	201785	82783.6	138820	202154	210732	345462	252998	437447	322946	262101	221842	144193	435048	240958	356462	418073	603061	354002	670124	279300	310693	177494
213539	Bag2	927.698	NA	NA	6918.27	NA	NA	NA	NA	NA	NA	NA	NA	22320.9	25040.4	13006.8	2486.6	NA	NA	2507.02	NA	NA	12574.2	10626	NA	61992.2	3320.07	10232.3	NA	NA	NA	6127.19	17129.4	2671.47	764586	490958	519702
29810	Bag3	2224.31	1787.65	4468.87	41255.2	46359.7	54190.3	111794	15424.7	3743.57	13036.6	53829.3	70183.3	31983.3	40064.8	32120.3	6587.13	2477.99	4103.58	1994.71	9114.31	NA	60505.8	29125.7	24788.2	31494.7	26448.2	54762.7	33251.7	40190.2	26406.7	104116	64415.9	53267.9	17074.3	15317.8	9815.57
67384	Bag4	12906.8	11053	19594.6	419.982	NA	12783.8	14480.5	632.663	NA	1491.12	5033.96	24977.2	1280.78	112185	20345.4	7587.51	1792.8	5312.56	8097.68	11981.2	716.923	20456.9	23940.3	1196.14	2434.7	9320.72	22379.5	14391.9	10195.6	9650.5	25161.2	NA	9631.69	5549.52	7711.4	126676
70369	Bag5	11420.9	34915.6	52126	212984	174399	379159	39807.9	15999.6	3999.38	192915	177226	214115	177927	575276	277168	16216.6	49876.4	45060.5	27201.9	34559.4	25233.9	85197	58655.1	74675.6	124989	36136.9	196478	211946	211097	187765	72451.8	113834	204524	77614.5	59004.5	49873.7
224727	Bag6	27195	45247.5	67784.5	260477	159757	247292	41283.1	26088.1	38616.6	211668	207432	91714.9	90531.4	299519	211078	50990.6	72370	69383.1	70929.1	65198.3	51001.7	129265	134889	151127	92873	42390.3	129140	135201	142947	122035	339727	309197	398841	519236	499885	471648
268515	Bahcc1	NA	NA	NA	NA	NA	782.225	NA	NA	NA	NA	NA	NA	NA	NA	NA	NA	NA	NA	NA	NA	NA	NA	NA	NA	NA	NA	NA	NA	NA	NA	NA	NA	NA	NA	NA	NA
228536	Bahd1	799.171	785.674	1075.64	NA	NA	NA	NA	NA	NA	NA	NA	NA	1898.99	NA	NA	NA	164586	223618	520.848	NA	94746	NA	NA	NA	NA	NA	NA	NA	NA	NA	NA	NA	NA	2344.88	397.778	721.357
108100	Baiap2	NA	NA	NA	7374.89	1205.85	11279.1	8578.89	1116.82	434.599	38109.4	59108.5	31937.7	67610.5	53258.7	42940.3	7987.24	3678.1	11496	470.867	1078.86	5844.61	138186	162363	71666.2	89287.9	51257.4	96792.3	280256	375996	364470	32648.2	49069.6	33332.2	114966	112474	56464.5
66898	Baiap2l1	NA	NA	NA	NA	NA	1626.01	NA	NA	NA	NA	5449.26	3211.77	3892.53	NA	82486.1	NA	NA	NA	NA	NA	NA	NA	NA	NA	3208.76	NA	4830.73	NA	NA	NA	NA	NA	NA	NA	NA	NA
207495	Baiap2l2	NA	NA	NA	NA	NA	NA	NA	NA	NA	NA	NA	NA	NA	NA	NA	NA	NA	NA	NA	NA	NA	NA	NA	NA	NA	NA	NA	NA	NA	NA	NA	NA	NA	NA	2219.59	3336.66
12018	Bak1	31831.4	162112	173774	1.16691e+06	1.04037e+06	979187	748885	161255	351539	1.21703e+06	638893	2.19418e+06	418736	969185	1.0454e+06	414829	464670	781741	365157	462490	424704	965795	1.17585e+06	1.40781e+06	1.11981e+06	929607	1.52926e+06	1.69222e+06	1.93853e+06	390074	1.54962e+06	590365	1.11174e+06	542411	455692	347901
23825	Banf1	176804	278218	790615	2.50432e+06	2.496e+06	3.09036e+06	1.15338e+06	297634	592004	585842	578379	416994	535873	3.96594e+06	3.9595e+06	1.96261e+06	1.21706e+06	1.83967e+06	1.15807e+06	2.63314e+06	2.0686e+06	2.61039e+06	2.39951e+06	3.54062e+06	2.05736e+06	1.45686e+06	2.48923e+06	1.6042e+06	2.11586e+06	1.21394e+06	1.38472e+06	1.59932e+06	1.33822e+06	4.37886e+06	5.65396e+06	4.90469e+06
242248	Bank1	209.974	NA	NA	NA	NA	NA	4325.92	130.195	13759	148821	20825.2	56723.1	86.3373	NA	NA	221922	259349	928072	88987.2	87606.4	133638	108345	104665	354939	18847	3152	38865.4	99521	73200.8	63709	NA	NA	NA	NA	NA	18485.3
53325	Banp	NA	3391.13	NA	237694	83814	3960.83	NA	NA	NA	NA	NA	NA	NA	NA	NA	1909.35	NA	NA	425475	7773.19	4187.28	NA	NA	NA	639873	325809	645159	NA	NA	NA	NA	NA	NA	NA	NA	NA
104416	Bap1	943.85	1470.6	2677.55	973.882	2684.29	582.477	468.964	NA	1168.93	NA	NA	NA	178.301	NA	NA	NA	NA	NA	1728.2	51117.4	NA	430569	163143	516.272	NA	NA	NA	1337.58	3619.39	3123.42	NA	NA	NA	2874.79	2899.9	2073.54
12021	Bard1	NA	NA	NA	NA	NA	NA	NA	NA	NA	NA	NA	NA	NA	NA	NA	NA	NA	NA	NA	NA	NA	NA	NA	NA	NA	NA	NA	NA	NA	NA	NA	NA	NA	12782.2	13688.5	NA
70350	Basp1	1.8888e+06	1.49595e+06	4.38192e+06	99655.2	137561	60370.3	198058	195622	145708	2.17652e+06	823713	1.62945e+06	284285	340172	268866	282165	1.78064e+06	3.04085e+06	253897	258543	1.31311e+06	4.88198e+06	2.66633e+06	4.31181e+06	3.83994e+06	1.91278e+06	6.00059e+06	68700.2	92390	74861.8	1.84254e+06	2.76089e+06	6.31194e+06	NA	NA	NA
53314	Batf	NA	NA	NA	NA	NA	NA	NA	NA	NA	NA	NA	NA	NA	NA	NA	NA	NA	NA	NA	NA	NA	NA	NA	NA	NA	NA	NA	14476.7	21336.8	23250.3	NA	NA	NA	NA	NA	NA
12028	Bax	241043	246910	498833	2.9341e+06	2.8636e+06	2.84295e+06	606757	379447	303401	1.57523e+06	584415	850960	1.95425e+06	1.5639e+06	1.5049e+06	610932	713840	1.35163e+06	627629	594968	579205	2.65971e+06	1.53251e+06	1.13591e+06	1.03635e+06	715198	1.75455e+06	865872	859329	808418	2.36742e+06	4.73742e+06	4.62966e+06	3.95163e+06	3.28618e+06	3.03792e+06
217578	Baz1a	12084.3	12354.7	34895.3	328354	707373	1.03961e+06	58412.3	5491.75	55623	22207.7	3370.72	7203.19	77570.7	29579.4	15927.9	57433.6	25855.1	44054.5	54173	47345.4	48776.1	29860.9	13336.2	8347.48	18544.7	8363.21	16327.1	21537.5	47448.8	13704.4	1477.31	888.487	5487.72	76535.3	68764.5	55213.5
22385	Baz1b	79181	64251.2	131794	232136	78470.2	171118	521421	39851.6	92076.1	271978	79623.9	187103	152125	168371	391234	70078.5	62702.4	49432.5	73176.9	79004.7	60499.7	69561.1	66891.1	50938.4	66486.3	39877.2	140851	247587	107986	83248.8	104410	102307	41483	165485	204917	252112
116848	Baz2a	NA	NA	NA	24217.8	14816	28558.5	NA	185.631	139.813	1846.47	6196.65	1832.84	526.895	917.339	NA	3503.02	5524.25	1375.61	1094.09	2834.42	3075.74	4806.35	5230.41	5446.66	679.35	2061.12	2224.51	3134.1	68.2238	245.248	NA	NA	NA	7759.74	5435.7	NA
407823	Baz2b	514.796	348.588	602.315	818.253	6114.66	5445.01	NA	NA	NA	NA	NA	NA	161.639	1254.37	1167.22	281.141	415.336	553.799	NA	1370.67	747.124	NA	288.126	1584.54	NA	NA	NA	1229.25	1194.02	193.028	NA	166.643	NA	NA	NA	NA
170770	Bbc3	NA	NA	NA	NA	NA	NA	NA	NA	NA	NA	NA	NA	NA	NA	NA	NA	NA	NA	1958.28	2602.82	NA	NA	NA	NA	NA	NA	NA	NA	NA	NA	NA	NA	1607.51	129125	47974.7	81598.1
73737	Bbln	NA	NA	NA	NA	NA	NA	NA	NA	NA	NA	NA	NA	NA	NA	NA	NA	NA	NA	NA	NA	NA	NA	NA	NA	NA	NA	NA	NA	NA	NA	NA	NA	NA	19907.9	15590.7	19660.8
72873	Bbof1	NA	NA	NA	NA	NA	NA	8169.17	4909.36	14184.4	NA	NA	NA	NA	NA	NA	NA	NA	NA	NA	NA	NA	NA	NA	NA	NA	NA	NA	NA	NA	NA	NA	NA	NA	15810.3	12223	10046
170442	Bbox1	5024.76	NA	NA	NA	NA	NA	NA	NA	NA	1250.61	3025.25	1829.94	4697.05	NA	NA	14966.6	452.228	NA	3094.29	NA	311.232	NA	NA	NA	NA	NA	NA	NA	NA	NA	NA	NA	NA	NA	NA	NA
71769	Bbs10	NA	NA	NA	NA	NA	NA	NA	NA	NA	NA	NA	NA	NA	5391.06	NA	NA	NA	NA	NA	NA	NA	NA	NA	NA	NA	NA	NA	NA	NA	NA	NA	NA	NA	NA	NA	NA
102774	Bbs4	NA	NA	NA	NA	NA	NA	NA	NA	NA	NA	NA	NA	NA	NA	NA	NA	NA	NA	NA	NA	NA	NA	NA	NA	NA	NA	NA	NA	NA	NA	NA	NA	NA	NA	2187.43	3166.62
319845	Bbs9	NA	NA	NA	NA	NA	NA	NA	NA	NA	NA	NA	NA	NA	NA	NA	NA	NA	NA	NA	NA	NA	NA	NA	NA	NA	NA	NA	NA	NA	NA	NA	NA	NA	1257.31	NA	180.349
70508	Bbx	3376.59	584.317	NA	NA	NA	NA	NA	NA	NA	NA	NA	NA	NA	NA	NA	NA	NA	NA	3473.34	25380.4	NA	NA	NA	NA	NA	NA	NA	NA	NA	NA	NA	NA	NA	711.946	1183.47	754.798
214489	BC003965	NA	NA	NA	35907.5	6049.79	45348.5	NA	NA	NA	NA	NA	NA	NA	NA	NA	2226.64	NA	NA	NA	NA	NA	NA	NA	NA	11309	4565.02	9767.2	NA	NA	NA	NA	NA	NA	8738.34	5656.74	NA
80748	BC004004	NA	NA	NA	NA	NA	NA	NA	NA	NA	NA	NA	NA	243.216	NA	NA	NA	NA	NA	NA	NA	NA	NA	NA	NA	NA	NA	NA	NA	NA	NA	NA	NA	NA	NA	NA	NA
79555	BC005537	NA	NA	NA	NA	NA	NA	NA	NA	NA	NA	NA	NA	NA	NA	NA	NA	NA	NA	NA	NA	NA	NA	NA	NA	NA	NA	NA	NA	12817.1	17715.7	NA	27595	39946.6	NA	NA	NA
227707	BC005624	727467	283387	309014	69471.6	36549.5	59285.9	26662.2	25481	7594.57	105707	8684.4	7413.65	NA	26876.6	7689.8	37677.5	35045.3	25088	159859	238222	518586	2558.49	13981.6	15153	NA	5734.21	30739.8	21834.5	14405.9	8751.62	5253.86	17621.3	47475.9	59675.4	102511	78043.5
414069	BC024978	10543.5	NA	NA	33410.6	3151.68	18418.2	NA	NA	NA	NA	NA	NA	NA	NA	NA	NA	NA	NA	NA	NA	NA	14303.2	NA	NA	NA	NA	NA	NA	NA	NA	NA	NA	NA	NA	NA	NA
407819	BC031181	NA	NA	NA	17958.5	NA	17473.7	NA	NA	NA	NA	NA	NA	NA	NA	NA	NA	NA	NA	NA	NA	NA	NA	NA	NA	NA	NA	NA	NA	NA	NA	NA	NA	19222.8	NA	NA	NA
407789	BC048644	NA	NA	NA	NA	NA	NA	NA	NA	NA	NA	NA	NA	NA	NA	NA	NA	NA	NA	NA	NA	NA	NA	NA	NA	NA	NA	NA	NA	NA	NA	NA	NA	NA	1779.06	NA	2876.96
57355	BC051019	NA	NA	NA	NA	NA	6000.89	NA	NA	NA	NA	NA	NA	NA	NA	NA	NA	NA	NA	NA	NA	NA	NA	NA	NA	NA	NA	NA	NA	NA	NA	NA	NA	NA	NA	NA	NA
407788	BC051142	NA	NA	NA	NA	NA	NA	NA	NA	NA	NA	NA	NA	NA	NA	NA	NA	NA	NA	NA	NA	NA	NA	NA	NA	NA	NA	NA	NA	NA	NA	NA	13332.1	NA	NA	NA	NA
57278	Bcam	10501.4	9888.42	2220.03	119901	266647	211016	123380	112674	151988	12465.7	11827.4	9257	66899.7	117968	103172	NA	NA	NA	NA	NA	NA	12089.9	10473	17762.8	13597.3	8685.99	34987.1	49421.3	64527.9	57742.4	NA	NA	NA	NA	NA	NA
12033	Bcap29	10979.6	25419.8	99280.3	266158	344841	258980	NA	921.681	1987.54	496634	272741	336629	29629.3	48313.5	14160.5	76487.7	124669	224073	56044.6	41416.4	110110	280002	229396	190278	132656	229819	293947	9261.52	18128.7	16632.3	384265	143926	169152	233927	182730	89884
27061	Bcap31	338116	295665	1.13754e+06	3.09095e+06	4.46232e+06	4.07211e+06	803790	634347	769289	4.19862e+06	4.13752e+06	4.42442e+06	1.35645e+06	3.42059e+06	2.72865e+06	1.69725e+06	1.45001e+06	2.01014e+06	1.38298e+06	850243	1.26314e+06	3.89228e+06	2.15637e+06	3.56535e+06	3.71237e+06	3.20934e+06	4.73875e+06	1.2414e+06	951790	904755	2.0623e+06	1.71748e+06	3.34581e+06	1.57096e+06	1.34422e+06	1.26804e+06
12927	Bcar1	NA	NA	NA	13527.9	NA	4000.12	331.428	NA	1478.13	445.578	NA	3019.99	342.103	36355	11607.2	859.081	719.131	583.296	1462.98	995.251	NA	254.993	476.879	NA	2313.99	1240.81	655.947	409.018	736.953	748.123	NA	NA	NA	234.348	87.1606	1061.36
29815	Bcar3	NA	NA	NA	813351	118543	728738	NA	444.705	NA	NA	NA	NA	NA	NA	NA	699.822	232.09	153.149	704.003	45.8468	155.532	NA	NA	NA	NA	NA	NA	1307.33	NA	761.056	NA	NA	NA	2585.92	17085.5	2608.63
68183	Bcas2	482079	385083	1.06345e+06	1.67804e+06	1.27194e+06	1.1574e+06	448421	201558	686809	571418	288765	530401	502555	1.08028e+06	566427	565779	651471	645590	645027	428570	709897	532274	377314	522852	294268	294616	430593	638907	500741	438001	471630	621228	694845	703891	887808	1.45949e+06
192197	Bcas3	2701.65	17757.1	10504.8	59768.1	27312.8	41177.2	718.905	1366.79	3199.06	35254.6	3558.69	14445.2	43089.2	86667.8	79221	6618.14	4819.49	6304.52	4820	NA	NA	44740.8	47000.7	2703.17	52780.3	7000.48	41435.5	23126.2	41490.8	35785.8	50695.9	49329	53820.6	14103	13725.5	14057
12035	Bcat1	NA	NA	NA	NA	NA	NA	NA	NA	NA	NA	NA	NA	NA	NA	NA	NA	NA	NA	NA	NA	NA	NA	NA	NA	136.725	NA	NA	NA	NA	NA	NA	NA	NA	746956	542764	581355
12036	Bcat2	112655	97153.2	222381	2.38852e+06	1.47787e+06	2.77628e+06	366792	288695	371100	2.20829e+06	852543	830965	169459	698121	491743	713297	2.03781e+06	2.68387e+06	664532	924909	2.31883e+06	1.94954e+06	2.54262e+06	3.55818e+06	1.9939e+06	1.95927e+06	3.39239e+06	1.37284e+06	1.72733e+06	1.77088e+06	2.45299e+06	2.75961e+06	2.98043e+06	688477	702886	605061
66165	Bccip	53603.2	43400.8	106994	338645	136028	326578	24279.2	NA	89138.7	295466	22845.7	73130	118476	332812	318459	37794.3	41243.5	86155.1	110094	111714	45456.9	36765	54438.4	113186	4591.67	13683	44990.8	166347	145151	40022.1	204045	271536	260839	469042	389208	346002
12038	Bche	NA	NA	NA	NA	NA	NA	NA	NA	NA	14612.1	26832.2	42714.5	6344.82	18927.5	13901.6	NA	NA	NA	NA	NA	NA	29154.8	18161.9	26639.3	1883.52	396.626	884.862	NA	NA	NA	NA	NA	NA	NA	NA	NA
12039	Bckdha	9154.47	9457.98	3636.55	581659	1.13965e+06	918063	569.336	NA	2180.25	149837	1.18526e+06	571549	88006.5	323280	238572	76122.1	37451.6	87084.9	18132.6	22406.8	29329.4	628020	73601.5	61149.5	358544	257439	36534.6	34371.5	39739.4	34078.1	116673	69365.1	85151.5	371649	335110	408246
12040	Bckdhb	10279.9	84796.1	2270.22	2.52358e+06	1.80144e+06	1.85475e+06	26782.1	19940.2	16997.4	740780	758560	664415	358594	403655	414920	281581	11880.6	82352.9	241288	101624	83043.8	642802	554691	170762	358440	229326	99139.3	255465	203335	181986	137109	105237	99437.6	416206	442972	802111
12041	Bckdk	7814.38	4426.63	11329.5	1.02429e+06	92664	413138	332.037	858.658	2933.69	75443.4	37063.4	101497	1852.9	41291.8	65881.8	841.735	35735.2	24224.4	12194	16576.5	5881.36	36711.9	87768.8	106878	19377.2	12701.9	51133.8	158581	104117	118600	68030.9	79383	33494.9	50807.7	54370.1	37480.9
12042	Bcl10	15235.8	90937.9	356684	468512	109744	71513	154951	65823.3	192072	NA	586.619	696.083	39241	760656	302602	224685	146066	884942	97542.9	65591.6	132235	131516	113872	230941	74391	36269.7	731991	108339	72136.1	79409.5	183755	286670	1.03087e+06	6792.41	273093	295446
14025	Bcl11a	NA	NA	NA	NA	NA	NA	NA	NA	NA	NA	NA	NA	NA	NA	NA	1081.58	5377.9	4700.94	1189.06	4838.86	5345.3	NA	NA	NA	NA	NA	NA	NA	177.586	223.832	NA	NA	NA	NA	NA	NA
12043	Bcl2	NA	NA	1420.87	4743.45	NA	NA	NA	NA	2881.29	NA	NA	NA	11070.9	41268.2	NA	12190	15197.7	20111	17078.7	13839.2	15642.8	6894.44	10958.8	22180.1	NA	6660.84	31359	NA	NA	NA	NA	8209.52	NA	2579.52	4029.95	2856.42
12048	Bcl2l1	11008.8	20232.5	51417.7	30400	89200.3	36119.8	17897.1	14463.9	9973.29	50251.9	79934.9	89223	105547	1.19966e+06	1.21611e+06	6845.1	4228.88	54069.7	3592.24	13947.9	10182.9	75080.7	25524.4	35817.3	88717.2	51073.7	129325	21111.8	26064.8	5617.21	408261	35383.2	154465	674582	166093	286833
12125	Bcl2l11	NA	NA	NA	65935.6	251316	747052	52670.5	8873.17	194703	79356.3	11310.6	38450.1	NA	NA	NA	830.069	NA	NA	1532.96	1887.8	NA	NA	3153.01	5272	NA	NA	NA	12887.8	21124.8	7691.78	14593.3	19412.6	1320.1	NA	NA	NA
75736	Bcl2l12	7398.73	NA	24925.8	NA	NA	NA	NA	NA	NA	NA	NA	NA	761.456	22222.6	282010	NA	NA	NA	NA	NA	NA	NA	NA	NA	NA	NA	NA	NA	NA	NA	NA	NA	NA	NA	NA	NA
94044	Bcl2l13	21914.9	64562.2	42376.3	124715	98882.1	141908	81810.7	28177.7	103472	189353	30785.1	113023	58646.8	221227	137451	64998.4	105015	215650	133667	133274	149518	177383	113025	81474.7	129262	104584	133224	139315	108494	112633	287043	176384	160296	95478.6	76720.1	63189.9
66813	Bcl2l14	NA	NA	NA	NA	NA	NA	NA	NA	NA	NA	NA	NA	NA	NA	264.931	NA	NA	NA	NA	NA	NA	5077.04	1866.71	10121.5	24595.5	19229.7	22002.8	NA	NA	NA	NA	NA	NA	NA	NA	NA
12050	Bcl2l2	NA	NA	NA	NA	NA	NA	NA	NA	NA	NA	NA	NA	NA	NA	NA	NA	NA	NA	NA	NA	NA	NA	NA	NA	NA	NA	NA	NA	NA	NA	NA	NA	NA	NA	NA	2366.91
12051	Bcl3	NA	NA	NA	NA	NA	NA	NA	NA	NA	NA	NA	NA	NA	NA	NA	29695.1	2234.47	7214.04	14081.5	5650.3	3913.8	NA	NA	NA	NA	426.548	NA	4239.95	2125.12	NA	NA	NA	NA	NA	NA	NA
12053	Bcl6	NA	NA	NA	220.267	NA	NA	NA	NA	213.139	NA	NA	NA	NA	NA	NA	410.007	55.2512	NA	1054.19	547.653	72.8165	NA	NA	NA	NA	NA	NA	NA	NA	NA	771.311	NA	NA	152.234	NA	560.225
77045	Bcl7a	3189.47	266.018	39032.9	76623.8	73617.7	54753.5	24481	7467.83	17325.1	44656.9	38843.1	18041.4	21911.3	59893.8	39016.6	37072.1	NA	51518.3	NA	24477.4	NA	NA	NA	NA	48931	NA	NA	23775.9	34459.6	33195.7	26210.6	25728.6	5154.31	61690.1	67308.1	43377.8
12054	Bcl7b	55278.7	18170.8	56499.9	87465.4	135626	71670.9	24481	7467.83	17325.1	47177.4	38843.1	22294.4	21911.3	61691.5	46212.7	44328.8	4179.86	51518.3	51552.7	58839.7	NA	97779.7	4028.49	29352.7	48931	NA	NA	37970.1	38149.1	74983.3	26210.6	25728.6	5154.31	86480.9	89263.1	43377.8
12055	Bcl7c	61125.5	51600.5	82627.2	196996	82219.8	433770	22032.9	43297.5	56865.4	53668	68414.8	23804.8	19720.2	53904.4	35114.9	37870.2	4352.54	52635.3	88858.5	60347.2	17689.9	245629	128255	73764.3	105406	39483.4	40279.1	38287.9	48853.3	44688.7	23589.9	23155.8	4638.88	55521.1	60577.3	39040
77578	Bcl9	2494.77	1193.66	6324.09	NA	NA	NA	NA	NA	NA	NA	NA	NA	NA	NA	NA	NA	2812.27	2171.63	301.497	NA	NA	NA	NA	NA	NA	NA	NA	NA	NA	NA	NA	NA	NA	5075.96	3808.77	1320.86
80288	Bcl9l	9077.66	7417.94	17895.6	NA	NA	NA	NA	NA	NA	NA	NA	NA	NA	NA	NA	NA	NA	NA	NA	NA	NA	NA	NA	NA	4558.56	2221.55	NA	NA	NA	NA	NA	NA	NA	NA	NA	NA
72567	Bclaf1	420855	316385	742561	728993	441291	616365	95906.8	56998.4	79683.1	156127	297173	232321	309146	293285	275295	290093	245241	394441	310466	277186	265386	558031	308811	347514	366014	125683	376539	137902	190505	197955	450918	298835	528490	778939	614001	419851
382252	Bclaf3	NA	NA	1935.42	2879.38	NA	1333.88	NA	NA	NA	NA	NA	NA	NA	NA	NA	693.758	484.27	NA	370.502	967.939	892.757	NA	NA	NA	NA	NA	NA	NA	NA	NA	NA	NA	NA	NA	784.583	682.762
170752	Bco2	6085.28	11326.8	38135	NA	NA	NA	NA	NA	NA	32328.6	1529.67	8712.46	NA	NA	NA	NA	NA	NA	NA	NA	2897.39	8486.46	3508.31	15099.6	4662.52	NA	7321.39	NA	NA	NA	NA	NA	NA	NA	NA	NA
71458	Bcor	459.124	1084.42	409.695	NA	NA	NA	NA	NA	NA	NA	15913.4	NA	NA	NA	NA	1340.16	NA	3461.68	NA	NA	NA	NA	NA	13217.9	NA	NA	NA	NA	350.012	398.85	NA	NA	NA	202.635	NA	NA
110279	Bcr	1386.13	502.207	4533.15	18905	28805.1	16996.5	8134.44	3821.17	4761.48	6586.71	2417.52	3918.19	1544.12	4171.61	6538.9	7902.58	41703.9	76350.2	6430.59	5219.01	26570.8	8050.65	7026.34	19694.2	5574.38	9050.78	24517.8	2068.33	2421.3	2568.47	21311.9	17824.2	18526	10849.8	10438.1	12376.3
66821	Bcs1l	1515.35	3790.42	1655.36	51260.9	114013	108562	27730.4	649.152	4741.79	28139.7	28851.9	511791	12364.8	115694	103041	9166.83	23124.6	19405.8	29704.3	6877.58	11980.5	62356.3	106528	43187.4	372285	96671.1	99122	49208.6	37910.5	56158.4	10099.7	32238.2	24393	33997.4	38776.6	18394
71911	Bdh1	15430	25999.3	59670.7	449348	275989	447367	8009.85	NA	1085.63	901843	2.64505e+06	3.37534e+06	830591	1.71533e+06	1.22927e+06	296730	107626	49289.7	112232	8415.6	32197.8	512118	572256	1.30655e+06	1.1862e+06	556907	524758	NA	NA	NA	67098.1	118706	80629.4	369227	324802	433542
69772	Bdh2	NA	NA	NA	NA	NA	NA	NA	NA	NA	NA	NA	NA	NA	NA	NA	NA	NA	NA	NA	NA	NA	3208.28	632.601	NA	NA	NA	NA	NA	NA	NA	NA	NA	NA	NA	NA	NA
544971	Bdp1	386.956	155.133	706.275	NA	NA	NA	NA	NA	NA	NA	NA	NA	NA	NA	NA	NA	NA	NA	NA	NA	NA	NA	NA	NA	NA	NA	NA	3217.93	NA	1794.41	2278.71	NA	274.51	NA	NA	NA
56208	Becn1	19505.7	7876.43	26919.7	117761	111016	90439.9	259418	11010.4	193294	183259	46178.1	178591	34702	190135	133862	38906.2	76414.8	98533.8	38347.2	50718.4	83048.5	101499	66811.7	80823	42101.6	31350.3	22855	51408.7	39300.7	35564	31060.1	91825.7	97152.1	31469.1	25768.5	17105.4
331623	Bend3	NA	NA	82.5791	NA	NA	NA	NA	NA	NA	NA	NA	NA	NA	NA	NA	NA	NA	NA	NA	NA	NA	NA	NA	NA	NA	NA	NA	NA	NA	NA	NA	NA	NA	1996.26	1409.75	1854.11
67621	Bend5	NA	NA	NA	NA	NA	NA	NA	NA	NA	NA	NA	NA	NA	NA	NA	NA	NA	NA	NA	NA	NA	NA	NA	NA	10188.1	8632.51	9197.32	NA	NA	NA	NA	NA	NA	NA	NA	NA
320705	Bend6	NA	1077.9	185993	NA	NA	NA	NA	NA	NA	NA	NA	NA	NA	NA	NA	NA	NA	NA	NA	NA	NA	NA	NA	NA	NA	NA	NA	NA	NA	NA	NA	NA	NA	NA	NA	NA
12068	Bet1	321928	88457.9	231824	432438	54272.5	495707	48172.3	24895	111839	832451	148860	606040	4.71333e+06	162705	133599	52202.7	41363.7	8960.99	207920	NA	21017.8	199465	154595	81788.7	220085	856078	536190	131342	73723	39050.6	96149.6	228512	562653	388723	110616	198324
54399	Bet1l	1412.77	10049	22277.9	225426	683.676	320535	23208.8	14777.1	43197.4	152514	107277	98175.6	NA	109054	75226.6	46370.9	47469.6	NA	39669.2	67928.9	26160.1	128053	105564	37797.2	166787	56458.8	145077	64187.1	38196.7	33524.7	17434.1	108076	137787	41220	35711.2	25405.5
328660	Bex6	NA	NA	NA	NA	NA	NA	NA	NA	NA	NA	1375.81	4364.66	NA	NA	NA	NA	NA	NA	NA	NA	NA	NA	NA	NA	NA	NA	NA	NA	NA	NA	NA	NA	NA	NA	NA	NA
67118	Bfar	NA	NA	NA	8657.7	67423.9	111786	NA	NA	NA	NA	NA	NA	NA	NA	1729.26	NA	NA	NA	NA	NA	NA	1709.7	NA	3898.68	5142.84	1447.72	56011.1	NA	NA	NA	NA	NA	NA	NA	NA	NA
12111	Bgn	2789.28	NA	NA	16633.1	7461.85	40725.7	NA	529.377	3987.6	NA	1776.1	NA	1221.92	120309	97202.2	464.808	1224.88	9041.67	NA	NA	NA	NA	NA	6152.65	3121.17	377.527	NA	NA	NA	NA	NA	NA	NA	NA	NA	NA
20893	Bhlhe40	NA	NA	NA	747.814	49329.9	3773.1	NA	41.375	1855.06	NA	NA	NA	NA	687.5	2336.95	31183.9	6970.13	4666.17	14009.4	3069.64	42863.6	NA	NA	NA	NA	NA	NA	5468.79	4309.71	NA	NA	NA	779.682	NA	NA	NA
79362	Bhlhe41	15267.6	10475.7	17529.2	81032.7	23975.6	6442.47	NA	NA	NA	NA	NA	NA	NA	NA	NA	NA	NA	NA	NA	NA	NA	NA	NA	NA	NA	NA	NA	NA	NA	NA	74299.7	16824.7	3494.83	131271	88633.2	6034.83
12116	Bhmt	NA	NA	1019.5	NA	NA	NA	NA	NA	NA	1.95801e+06	4.55367e+06	4.54683e+06	3.18297e+06	1.27771e+06	1.03517e+06	4.85317e+06	69033.6	212974	872507	24684.5	14589.5	894.081	10899.4	NA	3627.83	1747.26	15969.1	NA	NA	NA	NA	NA	NA	401.077	72765	289.102
12121	Bicd1	935.602	NA	NA	33.4793	1370.02	558.938	NA	NA	NA	NA	NA	NA	1676.54	8267.2	8229.67	423676	3.06758e+06	8.02342e+06	NA	NA	NA	820.614	324.489	NA	2096.8	NA	789.783	5289.4	5694.55	5916.91	5843.17	23784.8	1575.08	3991.86	1509.75	182.467
76895	Bicd2	84015.4	34856.2	106265	222307	70289.1	127893	10779.6	13067.8	36648.6	28670.8	87768.3	398981	30814.4	188932	223585	42284.4	26445.4	61059.7	8085.19	30247.3	23271.2	59772.2	45204.7	15808	43449.6	35826.6	59302.7	30119.5	49292.6	56991.6	335949	117873	90090.3	39842.8	22267.9	24198.2
75665	Bicdl1	NA	NA	NA	NA	NA	NA	43560.9	9857.47	NA	NA	NA	NA	NA	NA	NA	NA	NA	NA	NA	NA	NA	NA	NA	NA	NA	NA	NA	NA	NA	NA	NA	NA	NA	NA	NA	NA
212733	Bicdl2	NA	NA	NA	NA	NA	NA	NA	NA	NA	NA	NA	NA	NA	254.152	307.239	NA	NA	NA	NA	NA	NA	NA	NA	NA	NA	NA	NA	NA	NA	NA	NA	NA	NA	NA	NA	NA
243842	Bicra	119576	59432.5	45024.5	6460.17	5623.68	2074.95	2294.1	6641.45	1493.7	29366	194.863	8530.1	NA	318.227	NA	4426.34	11608.3	70797.6	64968.9	35084.9	8465.67	76190.9	6298.8	2565.06	NA	1225.85	1884.24	2473.68	1729.15	708.349	4309.36	9111.17	4875.49	NA	NA	NA
210982	Bicral	4669.76	6561.75	25194.9	3454.17	1501.65	1958.53	NA	NA	NA	NA	62.9245	1275.97	NA	NA	NA	9458.34	4050.14	640.141	2160.38	1691.87	941.581	NA	NA	273.493	NA	268.343	11274.3	NA	NA	NA	899.006	NA	NA	1373.42	66.2503	1307.19
12122	Bid	127109	182450	427190	1.45948e+06	703.46	1.80325e+06	501004	120841	345230	125657	67650.4	61075.7	100506	356090	262370	265681	119824	197444	336576	310604	148618	181016	161174	176479	342371	794098	532901	248562	482786	534981	990128	2.73824e+06	963013	911290	903405	1.09387e+06
30948	Bin1	1.82368e+06	2.63417e+06	2.85648e+06	115066	124498	173935	154581	70386.7	476982	476538	619513	565441	95676	440674	368423	297845	521506	688182	337163	302102	395670	771149	441850	445531	794111	270610	1.50935e+06	732132	703626	639863	1.00719e+06	1.2115e+06	1.15242e+06	328316	316623	329503
668218	Bin2	811682	962241	1.67112e+06	3.16855e+06	3.94522e+06	2.78279e+06	830342	749886	1.1276e+06	2.65668e+06	1.45392e+06	1.37146e+06	696951	1.56532e+06	1.38663e+06	1.64837e+06	1.78051e+06	5.18003e+06	1.81091e+06	1.91338e+06	1.82005e+06	1.19791e+06	1.05835e+06	1.1566e+06	1.08957e+06	608589	1.50838e+06	1.15775e+06	1.03493e+06	903097	637038	1.10985e+06	1.1836e+06	420710	341150	399304
57784	Bin3	NA	NA	NA	37936.5	NA	27609.9	31866.1	NA	23644.1	27874	14550.6	5333.37	24786.8	357179	324873	56570.2	9617.86	11575.7	92455.9	103372	5331.88	NA	NA	NA	NA	3253.23	10023.9	31029.2	5598.63	4015.97	34535.8	13987.3	2534.46	16665.5	6785.83	NA
11797	Birc2	NA	406.335	NA	22949.4	NA	37439.9	NA	NA	NA	NA	NA	NA	NA	NA	NA	NA	NA	NA	NA	NA	NA	NA	1385.12	NA	NA	1019.58	6081.27	314.613	1081.94	1127.99	NA	NA	NA	385.772	3957.42	3528.36
11796	Birc3	NA	NA	NA	NA	NA	NA	NA	NA	NA	NA	NA	NA	NA	NA	NA	NA	NA	NA	NA	NA	NA	NA	NA	NA	NA	NA	NA	9941.51	NA	963.749	NA	NA	NA	NA	NA	NA
11799	Birc5	NA	NA	NA	3337.65	NA	NA	NA	NA	NA	NA	NA	NA	NA	NA	NA	NA	NA	NA	NA	NA	NA	NA	NA	NA	NA	NA	NA	NA	NA	NA	NA	NA	NA	17861.9	11357.9	16007.1
12211	Birc6	1023.92	641.405	1761.56	95814.8	41602.9	116624	7043.75	1416.36	12414.4	24148.5	4263.44	31554.5	7589.46	36127.9	24670.3	7691.74	18071.8	8760.96	11090.6	10269	15061.4	11264.3	46505.5	16708.1	27228.5	25614.5	41402.2	34378.8	25877.1	22191	34933.5	94997.6	83982.3	158044	115978	111774
12143	Blk	1410.36	1667.55	4013.28	19052	26379.7	17671.7	6534.88	7045.69	15837.9	14294.5	28235.3	19213.3	11385.3	29635.1	13901	12977.9	9439.63	4454.61	13035	9844.24	10155.2	22080.6	16502.3	26850.3	6355.56	6190.68	23850.8	19444.9	14705.5	12729.8	11106.6	2672	2309.43	5014.82	5829.06	5896.95
12144	Blm	1674.63	NA	NA	NA	NA	NA	NA	NA	NA	NA	NA	NA	NA	NA	NA	NA	NA	NA	NA	NA	NA	NA	NA	NA	NA	NA	NA	NA	NA	NA	NA	NA	NA	158.562	282.668	245.913
104184	Blmh	227301	153810	510505	3.72873e+06	417247	678665	504732	361631	400647	1.37289e+06	1.3094e+06	1.87817e+06	877888	2.05157e+06	1.85069e+06	695359	673654	1.77161e+06	574062	807529	462533	1.34353e+06	1.15909e+06	519525	2.0967e+06	1.40292e+06	819922	1.12855e+06	553289	1.10516e+06	1.61023e+06	2.31985e+06	1.59891e+06	898614	835548	724926
17060	Blnk	89343.7	55264	131781	NA	NA	NA	NA	NA	NA	NA	NA	NA	NA	NA	NA	3837.97	27620.4	87612.7	1917.49	NA	10661.1	NA	NA	NA	3334.09	77608.2	33400.5	4787.44	4356.75	2717.55	41374.8	57262.1	40445.3	7884.83	6892.52	5324.98
14533	Bloc1s1	29684.1	166913	112864	739071	1.4762e+06	1.6628e+06	150898	27510.6	10011.6	565635	585986	1.29133e+06	93653.6	484603	475720	97523	299692	341709	161745	226098	162243	1.16765e+06	963498	378153	1.67062e+06	729809	796359	259483	409994	417943	331459	26023.9	498628	400217	354306	202374
73689	Bloc1s2	13552.4	5769.82	30998.7	204304	415957	4.72034e+06	100037	643594	46380.9	134564	407908	178756	75225.3	305326	332323	264392	297234	400033	320968	52771.7	223854	505545	244276	114584	297331	632037	1.33384e+06	73764.7	225010	175292	1.06157e+06	267688	1.76304e+06	131784	117667	129907
232946	Bloc1s3	15301.1	245218	35507.5	207974	363826	921953	10640.3	6789.44	21712.9	200892	52960.9	62195.4	60953	76651	105978	180299	5717.72	104413	32787.4	34964.7	19115.2	162391	46853.3	78793.9	43824.9	22650.3	198894	184643	108570	93913.9	115077	211422	258843	87994.9	74785.1	69750.9
117197	Bloc1s4	1678.07	3006.33	8403.93	336740	125215	94462.3	6643.78	NA	NA	NA	6203.14	36328.3	21687.5	18847.6	17881.5	9484.59	29431.2	39348.8	21626	11527.5	9341.65	117483	102863	49370.6	32347.8	13102.4	47669.7	73943.5	134137	139876	286525	97813.9	53198.9	31453.1	24834.2	27309.2
17828	Bloc1s5	107767	9256.36	360366	441345	358242	475477	113346	NA	NA	557631	601211	175953	43240	41360.4	244198	15994.3	34344.2	1.31378e+06	15885.7	37744.6	36847.3	110420	79395.1	129986	197798	181255	450048	169907	420580	331895	252661	397568	452827	333393	274430	279625
18457	Bloc1s6	1331.49	7153.37	1953.28	285951	60728.9	295124	14002.2	2075.02	28245.1	72531.7	4387.26	45607.9	3110.09	NA	11459.7	13122.2	NA	NA	13158.8	NA	NA	12473.3	54669.9	2453.7	54177.1	26824.2	411819	36228.1	45359.1	26107.8	206305	463494	436400	27127.2	47418.9	65949.7
109778	Blvra	647727	675666	1.93175e+06	1.27114e+07	9.77668e+06	9.85838e+06	690976	139098	489063	7.02244e+06	3.28842e+06	3.83173e+06	681779	2.62551e+06	2.83493e+06	1.01168e+06	4.71929e+06	8.2122e+06	1.03453e+06	1.59477e+06	5.43985e+06	4.75047e+06	3.21465e+06	2.84532e+06	2.13553e+06	1.01316e+06	4.35038e+06	2.12602e+06	2.06867e+06	2.01126e+06	1.13479e+07	1.15951e+07	1.2047e+07	6.5586e+06	5.31377e+06	6.76585e+06
233016	Blvrb	742119	725622	1.57503e+06	3.73029e+06	2.72595e+06	3.19453e+06	5.3334e+06	181721	5.27456e+06	3.29204e+07	1.09634e+07	1.2119e+07	8.81374e+06	6.47404e+06	4.85659e+06	1.0653e+06	8.85493e+06	1.12671e+07	1.18142e+06	1.05199e+06	1.02011e+07	1.06112e+07	5.96806e+06	6.32038e+06	7.45354e+06	2.18719e+06	1.30131e+07	9.01581e+06	6.95982e+06	5.93637e+06	1.57073e+07	1.77831e+07	1.87156e+07	478342	412314	596785
66352	Blzf1	NA	NA	NA	19555	11277.6	24738.6	NA	NA	NA	NA	NA	NA	NA	NA	NA	NA	NA	NA	NA	NA	NA	NA	NA	NA	NA	NA	NA	495.364	NA	NA	NA	NA	NA	1642.79	215.659	744.849
171543	Bmf	NA	NA	NA	771.349	5943.07	5068.63	NA	NA	NA	NA	NA	NA	NA	NA	NA	NA	NA	NA	NA	NA	NA	NA	NA	NA	NA	NA	NA	NA	NA	NA	NA	NA	NA	NA	NA	NA
12151	Bmi1	15232.5	12730.3	10140.4	7343.06	136096	48501.3	NA	NA	NA	259542	NA	7776.73	2038.99	NA	13967.9	1962.31	5727.76	NA	1581.97	51110.7	4519.49	6209.71	7421.61	28179.2	NA	NA	NA	6247.05	65202.7	68482.2	10049.8	NA	11885.8	2967.5	5445.84	NA
12154	Bmp10	NA	NA	NA	NA	NA	NA	NA	NA	NA	NA	NA	NA	NA	1608.47	2985.27	NA	NA	NA	NA	NA	NA	NA	NA	NA	NA	NA	NA	NA	NA	NA	NA	NA	NA	NA	NA	NA
140780	Bmp2k	16691.2	17971.9	55790.1	92620.4	54176.1	114717	9065.06	2362.32	3641.57	204128	171703	228090	62009.2	211640	160522	6298.01	18234.8	77247.8	6652.84	20976.2	19660.3	126785	87375	145978	91767.9	76711.5	235139	29827.6	25551.2	34421	71022.2	71408.8	95453.9	5088.47	2862.84	5724.03
12166	Bmpr1a	NA	NA	NA	NA	NA	NA	NA	NA	NA	NA	NA	NA	NA	NA	NA	NA	NA	NA	NA	NA	NA	NA	NA	NA	NA	NA	NA	NA	NA	NA	NA	NA	NA	NA	258.859	NA
12168	Bmpr2	99.6601	474.815	NA	880.405	4768.8	9599.23	398.596	581.577	624.093	972.89	799.344	748.652	26608.3	9922.41	65434	NA	NA	NA	NA	NA	NA	434.023	177.65	NA	268.108	190.992	NA	377.515	170.661	177.869	3147.62	1584.76	NA	NA	361.409	NA
213895	Bms1	1223.41	4166.4	970.337	19253.9	3737.77	14502.2	NA	NA	NA	1701.17	2518.2	NA	4421.81	NA	964.264	344.001	NA	NA	1392.77	NA	1319.42	NA	NA	NA	218.973	586.663	1451.94	6513.73	13318.6	14372	1805.35	8115.03	6986.86	150945	166531	124483
101148	Bmt2	NA	NA	NA	NA	NA	NA	NA	NA	NA	NA	NA	NA	NA	NA	NA	NA	531.035	NA	NA	NA	302.004	NA	NA	NA	NA	NA	NA	NA	NA	NA	NA	28851.3	6834.79	22179.2	15163.7	10928.3
12169	Bmx	NA	NA	NA	251022	93437.3	233551	143663	92609.7	312366	NA	NA	NA	5548.74	9762.29	4172.64	6051.1	10829.7	26574.9	15285	18576.4	7411.34	NA	NA	NA	NA	NA	NA	520.169	NA	NA	NA	NA	NA	NA	NA	NA
12173	Bnc1	NA	NA	NA	NA	NA	NA	NA	NA	NA	NA	NA	NA	NA	97441.3	76981.2	NA	NA	NA	NA	NA	NA	NA	NA	NA	NA	NA	NA	NA	NA	NA	NA	NA	NA	NA	NA	NA
224630	Bnip1	24684.8	25489.9	146653	404964	432865	411901	16971.8	6288.09	72207.4	286312	270112	322171	71075.3	306598	286160	58786.6	107299	62062.4	11830.4	45642.5	56781.4	484531	283503	89452	89171.9	78471.8	303540	517395	497943	543802	137251	65008.3	84139.1	249717	213149	153940
12175	Bnip2	NA	NA	NA	109335	73709.4	132957	42162.6	7201.58	15128.9	78208.2	NA	16297.2	451.161	105212	82041.3	27629.3	25795.4	36018.4	20006.1	13022.9	18400.8	39286.8	32813.9	26666.9	7695.74	7656.22	61979.9	27322.5	37443.2	27905.7	107495	84642.3	84747.4	61761.3	34453.7	43537
12176	Bnip3	NA	NA	9844.84	NA	NA	NA	NA	NA	NA	NA	6382.17	43255.8	NA	NA	NA	NA	NA	NA	NA	NA	NA	NA	NA	NA	NA	NA	NA	NA	NA	NA	NA	NA	NA	NA	NA	NA
171388	Bnipl	NA	NA	NA	NA	NA	NA	NA	NA	NA	NA	NA	NA	NA	NA	NA	653.31	NA	NA	NA	NA	NA	NA	NA	NA	NA	NA	NA	NA	NA	NA	NA	NA	NA	NA	NA	NA
117606	Boc	NA	NA	NA	NA	NA	NA	NA	NA	NA	NA	NA	NA	NA	NA	NA	NA	NA	NA	NA	NA	NA	NA	285.906	NA	NA	NA	NA	NA	NA	NA	NA	NA	NA	NA	NA	NA
69556	Bod1	28487	22730	54709.6	29677.7	8299.23	407347	15730	799087	472543	4166.06	6058.21	6957.57	16809.2	40371.9	NA	1.01833e+06	1.47911e+06	3.07582e+06	36195.8	NA	3659.61	115485	13637.7	NA	11565.3	22929.5	19172.1	3850.09	9608.29	8544.06	NA	6305.71	8055.78	22647.3	16234.6	27548.4
665775	Bod1l	24382.9	23219.9	78502	5795.39	14575.4	35540.6	128112	4450.59	82448.3	17735.3	8750.97	13714.6	5630.96	12031.3	7658.1	13564.8	251485	12864.2	14219.8	11686.6	23581.8	118887	97805	53611.7	68067.5	19925.5	8621.22	6377.88	4269.86	4579.27	142.373	1081.19	4098.96	11595.3	5998.48	17542.7
51800	Bok	NA	NA	NA	5855.23	1351.18	3614.25	NA	NA	NA	3854.06	62.1126	3902.05	4848.95	21917.7	NA	NA	NA	NA	NA	NA	NA	NA	NA	NA	NA	NA	NA	NA	NA	NA	NA	NA	NA	NA	NA	NA
69168	Bola1	519284	230146	701082	1.6613e+06	383848	2.59452e+06	103233	31509.4	30887.7	785519	643560	236545	91768.3	2.33219e+06	1.73981e+06	209294	626725	1.35297e+06	190716	329605	555285	2.10901e+06	227607	128624	352122	147019	594200	209281	719888	585790	1.26808e+06	2.23863e+06	2.13194e+06	2.09585e+06	1.7567e+06	2.17153e+06
66162	Bola2	152794	163419	438557	1.35864e+06	3.90799e+06	1.23664e+06	326745	113604	737489	486914	303458	349097	563847	794490	701381	241041	195901	640718	218687	225621	170412	502324	253638	299320	346718	154338	1.15064e+06	1.49667e+06	1.40543e+06	1.33427e+06	1.35541e+06	3.24607e+06	3.67238e+06	2.56723e+06	2.76846e+06	2.42587e+06
78653	Bola3	5685.61	5094.5	6566.77	114492	84496	243333	NA	NA	4926.67	8819.58	28290.5	50771.8	5969.61	27660	18629.7	9304.37	65971.6	113709	10530.5	10719.9	26932.9	54923.7	33225.3	57789.3	80007	69397.5	58857.1	32355.5	21077.2	19126.6	20629.4	28351.6	36955.8	65447	63443.9	61634.1
12181	Bop1	48760.1	55519	99865.2	297090	104798	120369	1561.03	NA	4615.82	28470.4	18268	26522.8	36739.6	185690	132108	200555	43619.7	23823.5	56581.6	33911.7	46226.7	205596	15153	17647.5	19483.3	9823.34	46071.6	85070.9	110092	189830	71533.7	113005	101382	545300	526893	531569
67774	Borcs5	10337.8	6228.24	13875.9	312793	487803	394720	2385.64	NA	NA	105533	137191	139872	28243.1	36582.5	35078.2	36579.8	70721.5	130160	56263.5	71057.2	41625.7	212748	82031	34645	119836	54573.4	189848	76028.4	120752	131959	20529.6	42669.6	55481.7	5147.48	4885.55	7699.36
71923	Borcs6	17062.2	31178.7	19899.5	768527	111939	279835	325699	21862.9	19051.9	100883	39316.9	91675.8	18747.5	111848	43421.1	35353.1	32645.3	30112.2	28221.6	16384.2	11223.8	67388.1	61349.5	61743.3	60693.3	27656.2	105742	108968	89764.6	61246.9	73505.7	81829.7	44337	6193.77	9009.42	20124.6
66439	Borcs7	26250.5	128253	53684.3	709750	1.18027e+06	1.41573e+06	9370.14	34637.1	16185.7	567236	563930	806104	80056.7	64997.4	53979.9	145768	21808.8	58566.3	161998	34226.9	41107.6	94432.7	75514.9	67199.4	1.55737e+06	1.45235e+06	188075	219771	477335	325264	225545	12965.4	111088	20095.3	40924.1	19608.2
72368	Borcs8	13156.7	5701.01	10155.4	66627.1	132240	627198	NA	NA	6013.04	72713.1	24167.9	76996.2	NA	103085	66771.5	5377.91	NA	31735.1	13328.2	30146.8	63074.3	87873.9	133704	26414.3	85321.9	48018.2	83738.9	90592.2	82647.7	46358.7	NA	11996.6	25665.6	2680.32	4573.34	11741.7
12183	Bpgm	1630.65	203.003	3748.2	NA	NA	NA	NA	NA	1787.91	15101	55797.4	NA	NA	12212.1	2824.74	NA	NA	NA	NA	NA	NA	NA	NA	5064.73	27222.1	25210.3	94385.4	NA	NA	NA	22432.6	NA	35149.6	NA	3316.45	1438.12
68021	Bphl	197378	167227	365012	773332	369257	824354	168293	40788.4	89975	1.07581e+06	1.36663e+06	1.45032e+06	385380	786334	569194	466902	312703	943921	364391	238966	406431	423709	330154	687526	581929	281519	945839	219964	243276	298518	330105	492887	1.0549e+06	107757	117999	63544.8
18843	Bpifa1	NA	NA	NA	400763	5313.04	260192	NA	NA	NA	NA	NA	NA	NA	NA	NA	NA	NA	NA	NA	NA	NA	NA	NA	NA	NA	NA	NA	NA	NA	NA	NA	NA	NA	NA	NA	NA
73388	Bpifa3	NA	NA	NA	24437.7	NA	13042.4	NA	NA	NA	NA	27942.5	8713.55	NA	NA	NA	NA	NA	NA	NA	NA	NA	NA	NA	NA	NA	NA	NA	2769.14	12978.2	13675.4	45186.6	NA	21586	NA	23390.7	3864.48
228801	Bpifb1	NA	NA	NA	112211	31057.8	38236	5608.07	NA	580.674	46822.1	154718	51992.1	NA	NA	NA	75018.8	53428.9	153211	NA	NA	NA	NA	474.104	121005	NA	NA	NA	NA	NA	NA	NA	39480.7	34691.7	NA	NA	NA
378700	Bpifb3	NA	NA	NA	19355.5	NA	25156.6	NA	NA	NA	NA	NA	NA	NA	NA	NA	NA	4234.07	NA	NA	NA	NA	NA	NA	NA	43266.6	22417.3	NA	NA	NA	NA	NA	NA	NA	NA	NA	NA
381399	Bpifb4	5313.26	NA	NA	NA	NA	NA	NA	NA	NA	NA	NA	NA	NA	NA	NA	NA	NA	NA	NA	NA	NA	NA	NA	NA	NA	NA	NA	NA	NA	NA	NA	NA	NA	NA	NA	NA
228796	Bpifb6	NA	NA	NA	NA	NA	6128.33	NA	NA	NA	NA	NA	NA	NA	NA	NA	NA	NA	NA	6714.19	1862.86	939.903	NA	NA	NA	4096.04	2099.95	3519.19	NA	NA	NA	16028	43899.8	5037.32	55832.8	49089.8	31053.6
23827	Bpnt1	297881	253314	459381	790098	1.20874e+06	670315	92936.8	33363.2	55484.3	715209	289075	254260	231034	359146	279373	280789	440801	366268	193526	156710	317588	461690	284071	267137	405798	240350	456877	428195	363456	353766	1.04778e+06	1.3086e+06	1.11703e+06	625602	565112	423219
242291	Bpnt2	5356.39	7301.26	18961	120539	88288.6	243609	23790.6	9180.8	13695.2	48915.5	51139	126277	37547.8	88106.8	90808.3	22016.3	11755.7	22126.8	22876.5	6923.7	10299.5	42284.3	54133.9	26643.3	88010.1	63517.8	129241	44042.2	71420.7	61181	68990.8	75103	53683.9	107371	142010	134497
207165	Bptf	73220.6	31885.7	60413.6	4536.77	15659.3	96995.3	584.111	602.922	1723.9	2310.21	1405.04	1228.84	2314.88	3610.65	4162.98	20457.5	56492	3251.88	13037.4	7828.51	5407.88	14522.5	11443.4	14839	1071.01	8232.38	5858.33	50753.8	53986.7	53252.9	3996.72	2376.94	33253.6	13819	9378.7	10221.4
109880	Braf	NA	NA	115.291	61348.3	17346.8	67886.3	39342.2	9503.1	247675	11155.6	7745.81	5811.21	22692.4	15946.2	23927.7	282.139	10104.2	15285.6	150.345	11074.6	11466.6	9723.62	18566.9	48266.6	11503.4	8472.08	22669.3	5120.58	15768.3	14091.6	24260.7	19856	29657.9	5070.74	14191	11557.1
72399	Brap	8259.76	14889.6	45218.5	241345	22340.3	206406	7417.37	745.458	375768	21972.2	1677.85	5568.85	1960.87	9597.87	5305.3	10056.1	19184.4	25394.9	8128.4	8903.06	6851.79	51264.3	82058.5	6679.99	15968.7	8565.98	46796	46624.2	37581.4	33729.1	25426.1	91146.2	43117.8	489151	406213	333039
231841	Brat1	4878.02	15899.4	21153.8	71743.4	187031	81488.5	2418.84	388.763	7549.67	62023.3	1331.56	6120.27	6580.89	8759.92	5147.63	4662.2	3030.33	7777.99	3314.13	2295.13	8285.64	5924.76	9714.13	47907.4	10849.7	2530.32	106276	9488.54	15873.1	12427	13941.6	81102.1	69724.6	65234.5	2398.95	50610.8
12190	Brca2	NA	NA	NA	NA	NA	NA	NA	1495.77	NA	NA	NA	NA	NA	1232.75	1545.73	NA	NA	NA	NA	NA	NA	NA	NA	NA	NA	NA	NA	NA	NA	NA	NA	NA	NA	NA	NA	NA
210766	Brcc3	97326.9	73236.6	187158	389047	496320	399655	262433	99261.6	132104	770465	172093	331922	506537	269814	242391	133689	155623	254663	139276	88640.2	106450	154870	222554	271043	141395	116727	363927	271348	187033	204115	438524	776368	770932	247736	190298	224637
223770	Brd1	802.607	4386.92	23398.6	7910.06	425.348	30722.9	NA	NA	NA	787.452	7190.85	389.915	NA	7570.97	5919.78	558.292	NA	NA	568.571	NA	NA	NA	NA	NA	NA	316.728	1356.16	1661.92	213.7	424.787	NA	3864.4	7301.91	11325.7	44872.2	13438.8
14312	Brd2	222329	144555	242140	157335	97543.3	217687	8581.93	8286.23	24726.8	71701.8	54381	74915.6	57498	77943.6	71971.7	18941.7	83879.2	86094.1	43994.1	81693.7	50966.2	76192.3	104948	87241.5	62548.3	26356.2	35461.4	51154.2	40616	48957.7	86364	132500	131311	120735	100907	120463
67382	Brd3	107339	80429.4	214050	159743	51436.6	219404	68583.6	58883.1	102905	49059.9	37279.7	33356	53608.3	253043	157127	83460.5	125679	41902.4	69234.6	124731	29031.8	46810	42282.4	29098.5	42166	17326.8	101611	43459.2	36813.9	50039.8	59746.8	48163.5	46579	96783	73179.2	71551.8
57261	Brd4	244313	146912	369040	256484	108630	277725	49858.8	45810.3	59271.5	83403.7	101994	65915.1	76790.8	257054	197068	132045	127996	148511	152094	194082	113719	152845	108168	125786	99239.3	49335.1	164381	89338.7	95750.8	103586	172603	56495.3	68910.2	81961.5	73503.3	77904.2
26992	Brd7	27691.2	28616.8	39132.1	9636.39	436092	12305.9	4435.28	622.446	3287.05	NA	NA	NA	3197.51	12519.5	1693.51	2327.95	8650.53	NA	34592.6	12049.8	17422.3	315.264	817.745	1086.45	9670.42	4119.06	9381.38	2518.37	5658.23	4074.52	8048.49	NA	NA	36508.7	39095.9	29083.9
78656	Brd8	18839.9	12112.4	58488	10492.8	7947.31	29092.4	2365.84	NA	11545.8	2146.45	5790.68	48868.5	4360.57	7000.6	NA	5677.17	4747.62	2895.77	5510.13	2666.92	5171.48	1967.55	18667.4	2144.07	12484.3	5684.55	2022.06	5235.71	902.32	3006.47	NA	NA	NA	1054.68	7882.75	1210.9
105246	Brd9	9975.12	19287.9	39723.1	296249	9749.9	17223.2	NA	NA	1296.47	2115.11	267.937	1341.59	180286	18438.7	9825.93	9397.86	19151.5	9196.97	4460.78	34630.1	11946.9	14461.5	4778.51	4918.27	7925.76	6314.82	104739	3759.14	7549.9	8883.46	7560.46	2157.67	2702.25	13450.5	7590.01	11284.6
72308	Brf1	4345.35	10079	23209.1	480.809	12389.7	4847.88	NA	NA	NA	1082.16	NA	NA	35988.8	NA	1101.68	24479.4	NA	74174.9	4131.39	106.047	576.324	NA	NA	NA	NA	NA	NA	NA	NA	NA	NA	21758	NA	NA	1091.2	5839.45
55950	Bri3	10127	6511.7	33590.7	43403	NA	114654	NA	NA	NA	35646.3	310015	110394	100756	107409	40271.2	NA	NA	NA	NA	NA	NA	NA	NA	NA	232040	NA	236350	17167.3	NA	NA	24478.7	68195.7	84852.6	50908.9	NA	34691.8
76809	Bri3bp	23235.1	25026.2	69042	576562	659009	4.49249e+07	231909	171933	1.01855e+06	60641.7	218518	97743.8	75254.9	285310	119168	439764	233581	106283	226429	409544	96429.6	388453	542087	591005	331411	507558	359526	60642.9	12302.8	28218.3	175149	117856	292401	1.36855e+06	1.19987e+06	2.4305e+06
215378	Brinp3	NA	NA	NA	NA	NA	NA	NA	NA	NA	NA	NA	NA	NA	NA	NA	535.727	NA	684.288	NA	NA	NA	NA	NA	NA	NA	NA	NA	NA	NA	NA	NA	NA	NA	NA	NA	NA
237911	Brip1	NA	NA	NA	NA	NA	NA	NA	NA	NA	NA	NA	NA	NA	NA	NA	NA	176.319	NA	NA	NA	NA	NA	NA	NA	NA	NA	NA	NA	NA	NA	NA	NA	NA	975.799	2313.03	111.909
67832	Brix1	11665.9	14177.8	16159.3	40229.5	9755.61	35356.9	47502.6	2049.12	111475	10365.2	1359.17	26751.3	20895.1	12346.7	6891.19	2269.32	3863.42	23798.7	8103.25	5904.34	9756.57	11881.3	16670	NA	2551.84	5804.56	NA	34844.4	55681.7	49426.7	33641.2	28047.7	73434.7	466102	454367	385145
101314	Brk1	776324	710906	2.52158e+06	2.43491e+06	1.66181e+06	1.65088e+06	860452	208129	407794	2.19658e+06	1.29537e+06	1.03505e+06	730891	3.00927e+06	1.95764e+06	1.09746e+06	532139	1.33722e+06	1.02155e+06	950528	631910	1.55402e+06	1.10907e+06	1.55199e+06	787169	596457	1.68707e+06	1.42795e+06	2.23284e+06	1.60383e+06	2.60589e+06	2.93557e+06	3.29735e+06	655135	734579	405511
107392	Brms1	6354.71	18446.9	31073.5	64477.4	3031.08	144195	102598	2515.38	588936	3310.64	NA	NA	NA	NA	NA	18188.8	6463	16951.5	7898.16	5779.34	8062.49	12374.1	15203.8	17856.8	2618.42	50.2945	412.397	7191.73	52491.6	13906	NA	NA	NA	22927.2	4338.57	4437.17
52592	Brms1l	13940.4	22650	24766.7	12067.9	2630.08	9769.26	NA	NA	NA	4685.75	NA	NA	31037.1	12488.1	4003.52	2048.5	6367.91	5377.42	1198.25	10523.3	4737.94	2865.91	NA	895.694	2095.38	4337.74	36894.4	15902.2	2733.5	5907.38	NA	NA	NA	3484.53	33211.2	9585.87
71678	Brox	68429.2	139890	237507	439922	256556	674959	51783.4	3501.9	29740.7	261164	45604.9	52508.6	17067.3	88545.4	84378.9	26547.6	82979.3	97882.9	63740.6	10310.5	76490.3	95475.1	134822	123066	198455	202079	256871	76010	95531.1	90225.9	862208	1.11041e+06	817623	207019	207687	234774
78783	Brpf1	3569.72	13097.1	30821.9	NA	2560.08	1130.15	28.939	NA	NA	369.118	NA	831.493	29269	3565.11	3453.28	1381.15	3124.89	431.514	2266.63	960.414	1909.17	NA	1716.82	442.728	3241.51	NA	3057.97	1073.62	531.603	NA	2961.95	861.844	3637.14	1259.08	1274.97	243.316
268936	Brpf3	1522.57	679.201	3331.78	NA	NA	1481.38	NA	NA	NA	381.129	NA	188.704	NA	1430.21	385.181	552.842	2973.86	NA	1454.36	536.087	561.727	NA	NA	NA	NA	NA	795.287	327.277	206.776	411.088	NA	889.645	1437.41	1423.82	596.667	1059.84
75770	Brsk2	NA	NA	NA	NA	NA	NA	NA	NA	NA	NA	NA	NA	NA	NA	NA	NA	NA	NA	NA	NA	NA	NA	NA	NA	NA	NA	NA	NA	NA	NA	NA	NA	NA	1528.89	1172.15	NA
93871	Brwd1	151.38	563.839	1197.08	NA	15103.5	1648.45	590.965	NA	127.62	NA	NA	NA	NA	256.033	883.223	1386.06	1028.12	12467.8	128.015	NA	NA	NA	NA	NA	NA	NA	NA	977.541	41.4774	281.476	1453.09	85.2245	NA	523.585	596.805	1817.84
382236	Brwd3	156.535	NA	224.244	NA	NA	NA	NA	NA	NA	NA	NA	NA	NA	173.689	598.866	NA	NA	NA	NA	NA	NA	NA	NA	NA	NA	NA	NA	NA	NA	NA	NA	NA	NA	202.341	213.243	332.611
14705	Bscl2	NA	NA	1535.08	31504.5	730436	7660.18	184.296	5769.03	NA	26389.3	14577.4	15140.5	NA	NA	566.45	5659.9	62706.3	3897.49	25328.5	15835.5	52711.2	1455.78	2847.67	1703.43	13785.3	29780.1	39607.5	1553.39	1779.66	NA	NA	NA	3019.45	NA	NA	NA
100383	Bsdc1	5160.85	8133.88	22349.4	143293	59864.1	148280	4882.16	4140.64	2699.79	22501.3	7062.97	9958.7	1964.77	22105.6	7384.71	7297.32	4731.16	1546.93	9314.55	8038.52	14902	10190.5	20148.8	24379.3	25926.4	13483.4	16817.2	26942.1	19534.2	19322.2	22826.7	46689	11719.4	27486.5	31404.5	34089.6
12215	Bsg	52721.9	30492.8	108169	283925	348976	326279	134621	102151	218861	771832	1.64786e+06	2.17821e+06	530401	1.10673e+06	893543	188670	129495	396028	67791.1	87161.6	91287.2	665453	571989	869418	1.14533e+06	668234	780733	247723	229545	213356	14453.8	64451.8	73190.7	2.2192e+06	1.51188e+06	1.71341e+06
12217	Bsn	NA	NA	NA	NA	NA	NA	NA	NA	NA	NA	NA	NA	NA	NA	NA	NA	NA	NA	NA	NA	NA	NA	NA	NA	NA	NA	NA	NA	NA	NA	NA	4.71631	NA	NA	NA	NA
12182	Bst1	NA	NA	NA	862027	316742	621537	566805	244224	482456	12985.6	5690	17348.2	5782.22	34028.7	147389	19160.1	70192.4	92590.1	20237.8	30943.5	9767.81	22765.4	28349.3	36991.7	83679.7	211935	296718	908364	657822	543532	NA	13298.5	10380.6	16461.9	22459	20641.1
69550	Bst2	56797	91202.6	178680	5293.54	38604.7	NA	63271.3	2094.75	133847	1.92523e+06	1.14798e+06	1.3875e+06	555482	2.30229e+06	1.94054e+06	36171.4	70991.5	334095	46740.4	57534.8	120429	730793	355984	617765	437656	523620	863217	545066	198793	178863	648076	786931	1.19434e+06	180400	145778	206758
107182	Btaf1	61895.1	67320.9	180920	143999	53545.1	160393	4276.73	1524.3	2532.62	97894	29749.1	30400.2	9911.04	4608.72	3173.69	58283.7	26133.3	23184.1	113559	31092.3	148615	23299.6	21773.5	19945.5	17861.1	9605.61	45731.6	51815	17586.2	16994.5	284539	71726.7	84800.3	99888.9	94242.6	65347.6
83962	Btbd1	NA	NA	NA	NA	4613.2	NA	NA	NA	NA	NA	NA	NA	NA	NA	NA	NA	NA	NA	NA	NA	NA	NA	NA	NA	NA	NA	NA	NA	NA	NA	NA	NA	NA	NA	NA	NA
74007	Btbd11	NA	NA	NA	NA	NA	NA	NA	NA	NA	59801	14862.4	41246.5	NA	NA	NA	NA	NA	NA	NA	NA	NA	NA	NA	NA	NA	NA	NA	NA	NA	NA	NA	NA	NA	NA	NA	NA
100270744	Btbd18	NA	NA	NA	NA	NA	NA	NA	NA	NA	NA	NA	NA	NA	NA	NA	NA	NA	NA	NA	NA	NA	NA	NA	NA	NA	NA	NA	NA	NA	NA	NA	NA	NA	9334.99	16726.1	24530.7
208198	Btbd2	NA	NA	NA	1493.64	NA	2946.09	NA	NA	NA	NA	NA	NA	NA	NA	NA	NA	NA	NA	NA	NA	NA	NA	NA	NA	NA	NA	NA	NA	NA	NA	NA	NA	NA	NA	NA	NA
224671	Btbd9	NA	NA	NA	3414.89	3188.78	11643.1	667.577	516.833	321.727	2115.11	151.425	NA	NA	NA	NA	NA	288.726	NA	NA	NA	361.901	582.74	4549.78	72.4996	952.8	37.5617	1555.56	1163.42	875.913	2052.38	149.712	447.718	49.3093	1114.27	511.094	2184.69
26363	Btd	4738.15	9199.6	9003.56	67289.7	4264.89	51610.5	11310.4	215.98	4254.62	102305	110916	146255	131571	112996	41609.2	24877.9	17084	39492	12160.4	9956.97	29946.5	173059	101982	57060.9	68878.6	29782.9	93202.4	25703.1	20845	8918.51	82081.1	33692.7	69256.7	18417.3	4868.64	12071.5
218490	Btf3	39579	58832.6	122177	1.26532e+06	1.03325e+06	1.04056e+06	87517.1	21252.7	102349	331256	25710.6	249145	409709	585111	335631	533948	4.79189e+06	2.17355e+07	965298	1.90686e+06	189174	98988.7	142310	106624	441635	67713.6	8.72553e+06	966659	505477	467876	217121	1.0109e+06	1.08064e+06	1.35694e+06	1.3331e+06	633783
70533	Btf3l4	378845	337309	798199	1.98599e+06	1.23572e+06	1.80915e+06	119720	98312.7	328695	887119	614091	351566	168489	1.05681e+06	988696	636854	379555	375302	355701	260976	333795	553448	357960	579754	225598	203963	799987	437360	417479	315787	2.14913e+06	2.08223e+06	598218	940345	966150	606259
12226	Btg1	NA	NA	NA	NA	NA	NA	2384.12	NA	484.609	NA	NA	NA	NA	NA	NA	681.938	23309.4	14636.7	NA	NA	NA	NA	NA	NA	NA	NA	NA	8456.36	NA	6314.64	68407.4	NA	NA	4637	1641.56	14133.3
12227	Btg2	NA	NA	NA	56697.5	26878.3	NA	2384.12	1230.22	5105.04	NA	NA	NA	NA	NA	NA	NA	NA	NA	NA	NA	NA	NA	NA	NA	NA	NA	NA	NA	NA	NA	NA	NA	NA	NA	NA	NA
56057	Btg4	NA	NA	NA	NA	NA	NA	NA	NA	NA	NA	NA	NA	NA	NA	NA	NA	NA	NA	NA	NA	NA	NA	NA	NA	NA	NA	NA	NA	NA	NA	NA	NA	NA	NA	616.128	NA
12229	Btk	62016.4	40417.4	62423.5	1.04243e+06	911885	1.09811e+06	222906	105135	163893	582967	419018	262519	155680	184696	112534	158290	256977	358642	185620	395606	264869	354289	301383	186346	290466	126916	565236	405311	238765	245849	3.26877e+06	696188	650003	495655	385942	385730
208154	Btla	NA	NA	NA	NA	NA	NA	NA	NA	NA	NA	NA	NA	NA	NA	NA	36154.9	NA	NA	2835.12	NA	926.313	NA	NA	NA	NA	NA	NA	NA	NA	NA	NA	NA	NA	NA	NA	NA
237754	Btnl9	NA	NA	NA	NA	NA	NA	NA	NA	NA	1855.84	NA	7547.97	162393	250155	235045	NA	NA	NA	NA	NA	NA	NA	NA	NA	NA	NA	NA	NA	NA	NA	NA	NA	NA	NA	NA	NA
12235	Bub1	NA	NA	NA	NA	NA	NA	NA	NA	NA	NA	NA	NA	NA	NA	NA	NA	NA	NA	NA	603.255	NA	NA	NA	NA	NA	NA	NA	NA	NA	NA	NA	NA	NA	287.03	738.139	4084.35
12236	Bub1b	NA	NA	NA	5855.56	NA	14137.5	NA	NA	NA	NA	NA	NA	NA	NA	NA	NA	NA	NA	NA	98.8005	NA	NA	NA	NA	NA	NA	NA	NA	NA	NA	NA	NA	NA	7833.54	8332.49	1540.88
12237	Bub3	982422	922145	2.5923e+06	2.07573e+06	1.90823e+06	2.36316e+06	651289	320938	492795	1.22479e+06	1.57349e+06	1.0708e+06	1.09977e+06	4.00123e+06	1.64213e+06	1.01642e+06	1.39427e+07	1.38781e+06	1.14162e+06	1.27052e+06	1.31613e+06	1.45533e+06	1.01701e+06	1.46558e+06	982846	794163	1.66121e+06	982792	869493	785352	1.29154e+06	1.49565e+06	1.51882e+06	4.7466e+06	1.70317e+06	4.81046e+06
215051	Bud13	116474	27077.6	92542.4	11173.1	NA	6838.5	93.3663	5064.24	3315.64	2179.85	41117.3	2601.97	2873.8	449023	272450	43260.6	24066	47584.7	19600.6	1530.64	366.767	136289	19799.4	15570.7	75713.8	28023.6	20744.7	6171.91	11481.5	5445.67	NA	NA	555.474	129107	97922.6	64101.9
66138	Bud23	109460	25553.6	44776.9	20776.7	2444.8	31278.9	4326.84	357.808	NA	7994.34	NA	2018.28	NA	8869	11024.1	113970	4522.11	NA	2325.8	3768.49	1787.36	NA	NA	1463.78	NA	NA	2231.18	23326.9	13557.1	14634.5	647.284	19989.1	14103.4	148184	62664.5	183485
231889	Bud31	183432	237995	867245	294308	689721	236622	280924	112664	174213	466135	108722	138020	126425	558180	534658	462433	380633	352190	407073	380584	181980	291511	343504	377932	355574	137356	607715	332650	303981	373867	448768	104076	441241	701392	597422	728882
53414	Bysl	2527.07	2763.42	38035.4	23531.3	261.182	11917.5	2500.63	NA	NA	10146.7	1247.12	NA	12483.6	6580.28	11600	16531.6	57364.6	41398.6	66192.7	39099.9	14871	1682.24	NA	5688.19	NA	136.241	7997.01	797308	667863	738140	16179.2	277992	417908	570296	478284	528528
66882	Bzw1	103143	58356	620228	1.29492e+06	573536	912227	513916	156915	216899	447213	163567	93410.3	231579	2.12228e+06	2.27148e+06	1.51625e+06	391926	886316	1.30874e+06	1.44569e+06	515541	545684	455855	1.43263e+06	1.18969e+06	1.07551e+06	622950	586081	949448	1.27805e+06	1.67379e+06	2.21131e+06	1.57371e+06	1.35902e+06	1.09702e+06	1.29053e+06
66912	Bzw2	21148.7	10742.8	144458	892598	1.16337e+06	751530	74368.3	23397	32434.4	52914.9	28463.4	30540.3	60390	510240	258784	244153	305240	419978	93372.3	246187	448261	121556	59445	192064	108740	42136	133647	170868	193436	205402	89923.4	190401	144526	703799	694721	425234
223665	C030006K11Rik	5873.24	10781.6	33318.2	140023	126373	185027	NA	NA	NA	18518.6	15678.4	15719.9	3442.24	34423.8	23378.8	6798.51	45302	99213.4	12872.1	3771.14	50209.8	13917.3	46358.1	72665.9	49976.1	36319	71909	19596.8	40799.4	37519.5	1205.04	74096.1	26376.8	50132	13924.4	23507.4
57316	C1d	48242.2	NA	NA	50989.1	NA	180137	NA	NA	NA	NA	NA	NA	NA	NA	NA	NA	NA	NA	NA	NA	NA	NA	NA	NA	NA	NA	NA	NA	NA	NA	NA	NA	NA	19953.1	18079.4	3665.99
94192	C1galt1	NA	NA	NA	26466.2	27507	41014.8	NA	NA	NA	NA	NA	NA	NA	NA	NA	2478.77	NA	NA	NA	NA	NA	62068.9	48451.6	15699.2	68272.9	21761.9	33360.4	NA	NA	NA	NA	NA	NA	9306.07	7893.17	NA
59048	C1galt1c1	NA	NA	NA	8893.55	201610	134.463	NA	NA	NA	NA	NA	NA	NA	NA	NA	NA	NA	NA	NA	NA	NA	NA	NA	873.756	500367	25229.1	11990	NA	NA	NA	NA	NA	NA	NA	NA	NA
12259	C1qa	123244	134535	483694	NA	NA	NA	NA	NA	NA	1.04086e+06	1.15371e+06	751944	7489.7	NA	NA	24300.6	130387	155066	89868.6	NA	89965.6	471631	461420	529252	178468	164011	445756	227401	188486	143914	167090	73832.6	66587.7	NA	NA	NA
12260	C1qb	239194	252386	817815	NA	NA	NA	NA	NA	NA	1.99389e+06	1.79943e+06	1.57741e+06	49827.2	219253	101564	2846.49	156363	388653	11880.2	14575	175768	807480	1.03329e+06	900725	424551	768372	1.07716e+06	495945	412285	389263	1.06256e+06	1.45828e+06	1.8421e+06	NA	NA	NA
12261	C1qbp	428159	378483	873534	1.97925e+06	2.8734e+06	3.36419e+06	316754	365140	723414	1.12461e+06	1.68442e+06	1.21563e+06	818295	2.32813e+06	1.18271e+06	847565	894484	2.16372e+06	892552	953356	712650	2.32073e+06	1.80368e+06	2.4785e+06	2.26235e+06	1.27126e+06	2.94116e+06	1.02311e+06	1.18749e+06	1.07011e+06	3.14122e+06	2.76486e+06	3.20037e+06	3.69939e+06	3.81843e+06	2.89573e+06
12262	C1qc	121268	572331	879108	11128.7	855734	16607.6	1.20403e+06	95927.2	655874	2.14562e+06	1.2033e+06	1.8465e+06	329690	197629	175928	45089.8	1.20299e+06	3.21702e+06	362384	483497	361477	186099	664638	503558	334810	530194	1.62048e+06	441803	308250	268834	1.42717e+06	1.41967e+06	1.32529e+06	NA	NA	NA
56745	C1qtnf1	NA	NA	NA	NA	NA	NA	NA	NA	NA	13580.3	29287.9	14479.6	11916.5	246854	199230	NA	NA	NA	NA	NA	NA	NA	NA	NA	NA	NA	NA	NA	NA	NA	NA	NA	NA	NA	NA	NA
81799	C1qtnf3	NA	1044.45	NA	NA	NA	NA	NA	NA	NA	NA	NA	NA	NA	NA	NA	NA	4539.95	27615.3	NA	NA	3845.01	NA	NA	NA	NA	NA	NA	NA	NA	NA	NA	NA	NA	NA	NA	NA
235312	C1qtnf5	25640.8	19680.3	17983.4	NA	NA	NA	NA	NA	NA	10321.8	3789.27	9811.51	15724.9	4073.82	6383.85	NA	NA	NA	NA	NA	NA	10557.8	16315.8	3179.74	83159.2	25553.7	34968.3	NA	NA	NA	NA	NA	NA	NA	NA	NA
50909	C1ra	4954.31	23315.6	24255.7	NA	49135.8	163.083	NA	9008.42	96880.7	4501.19	17594.5	26530.9	20887.8	15394.6	12181.1	1260.03	43590.4	182079	17226.1	15394.3	5887.9	1425.82	1115.03	20060.2	366.023	4085.31	75548.8	NA	NA	NA	NA	NA	NA	NA	NA	NA
232371	C1rl	NA	NA	NA	NA	NA	NA	NA	NA	NA	1932.3	NA	1811.81	NA	NA	NA	NA	NA	NA	NA	NA	NA	NA	NA	NA	NA	NA	NA	NA	NA	NA	NA	NA	NA	NA	NA	NA
50908	C1s1	NA	NA	NA	NA	NA	NA	NA	NA	NA	1.83085e+06	7.49882e+06	6.14184e+06	NA	NA	NA	NA	NA	NA	NA	NA	NA	NA	NA	NA	NA	NA	NA	NA	NA	NA	NA	NA	NA	NA	NA	NA
12263	C2	NA	NA	NA	NA	NA	NA	NA	NA	NA	7299.17	NA	NA	NA	NA	NA	NA	NA	NA	NA	NA	NA	NA	NA	NA	NA	NA	NA	NA	NA	NA	NA	NA	NA	NA	NA	NA
207781	C2cd2	671.847	864.492	2053.66	17509.3	1727.83	11986.5	NA	NA	NA	44500.1	78363.4	118695	4325.09	40782.3	13368.4	1412.15	1564.01	10615.6	NA	NA	NA	1820.97	1475.88	NA	2006.36	1542.9	4519.62	10621.5	NA	NA	NA	3922.4	2205.51	NA	NA	NA
71764	C2cd2l	NA	349.444	1069.24	127592	3.85026e+06	5.59075e+06	354.426	2.52946e+06	507.184	39620.5	25035.4	50620.5	21404.1	469142	237396	NA	NA	NA	NA	NA	NA	21715.4	7209.26	6149.09	6131.96	5952.26	10054.1	924.896	243998	132448	68116	18308.7	9647.07	4416.77	3675.58	3667.11
277939	C2cd3	NA	1284.98	NA	216.621	NA	244.795	239.889	NA	NA	NA	NA	NA	NA	NA	NA	NA	55.7708	NA	NA	NA	NA	NA	NA	NA	3477.22	NA	171.539	NA	NA	NA	NA	NA	NA	NA	NA	NA
74741	C2cd5	60.9989	111.28	NA	98720.6	73917.7	150049	3042.71	2196.01	20492.7	1854.97	237.895	3058.96	4464.22	4896.86	4476.66	27902.8	20700.7	25790.4	20962.1	14936.6	11039.6	103732	45865.1	51203.1	7924.69	4351.75	70547.4	10728.7	9964.21	9820.23	9729.81	8961.32	9217.85	15071.2	5225.98	5289.62
73463	C2cd6	NA	NA	NA	28447.9	27312	11409.5	NA	NA	NA	25204	NA	36298.4	NA	NA	NA	NA	NA	NA	NA	NA	NA	NA	NA	NA	NA	NA	NA	NA	NA	NA	NA	NA	NA	NA	NA	NA
12266	C3	56401.4	30019	108795	35643.8	41193.3	69547.7	1.50761e+06	1.16024e+06	1.3661e+06	303355	536757	741334	507986	354966	259915	170620	296218	897360	292103	349154	504136	88320	53232.6	62733.3	852497	1.99965e+06	121316	22204.8	39909.8	42298	71586.6	63439.7	100688	76.816	52.0341	NA
77422	C330018D20Rik	NA	NA	NA	NA	NA	NA	NA	NA	NA	NA	NA	NA	NA	NA	NA	NA	NA	NA	NA	NA	NA	NA	NA	NA	NA	NA	NA	NA	NA	NA	NA	NA	NA	NA	NA	1785.19
12267	C3ar1	NA	NA	NA	NA	NA	NA	NA	NA	NA	NA	8075.45	8769.92	NA	NA	NA	NA	NA	NA	NA	NA	NA	335405	137419	204511	120646	77946.6	437259	66400.1	26700.9	19502.7	799773	336264	310411	NA	NA	NA
625018	C4a	1856.94	1372.76	4237.52	2581.72	596.552	2578.68	134.947	955.975	292.973	62216.9	51353.7	95174.1	6093.16	25513.1	27137.8	1664.74	8920.72	36097.5	5251.44	11342.4	11453.2	2430.82	7616.19	8438.99	35276.7	21389.5	10917.5	170327	122560	126692	55706.8	51361.3	27674.1	418.221	595.908	459.583
12268	C4b	2375.52	1961.75	19259.8	3111.42	58.7802	2736.01	136.47	967.103	296.351	108977	112727	144938	11467.7	35104.3	37762.5	7737.18	13960.2	65697.7	10523.6	16986.4	25426.4	2739.3	13214.9	12938.8	39450.4	29327.7	40272.3	338796	294045	285451	59106.9	51958.5	30993.5	423.077	573.962	464.937
12269	C4bp	NA	NA	NA	NA	NA	NA	NA	NA	NA	18343.4	35827.2	6867.29	NA	NA	NA	NA	NA	NA	NA	NA	NA	NA	NA	NA	NA	NA	NA	NA	NA	NA	NA	NA	NA	NA	NA	NA
12273	C5ar1	NA	7330.3	41197.4	428335	852215	714132	550374	842702	356921	69177.2	254465	71467.6	62159.6	101229	100338	86387.7	NA	NA	127005	107020	NA	882928	773725	973926	1.23641e+06	985046	1.6763e+06	697131	770903	732772	535085	1.30816e+06	1.35676e+06	NA	NA	NA
319430	C5ar2	NA	1447.43	NA	NA	NA	10317.7	NA	NA	NA	17325.1	134177	35406.7	32793.4	285755	138507	NA	NA	NA	NA	NA	NA	18620.2	13943.3	NA	5208.71	4576.16	14088.5	NA	NA	NA	NA	NA	NA	NA	NA	NA
12274	C6	5993.52	3634.24	3686.17	NA	7939.32	NA	NA	NA	NA	727116	3.20573e+06	452734	55381.6	NA	NA	6780.78	12441.4	24308.9	10696.9	21364.5	12673.8	16135.2	23778.5	12744.7	7627.74	6294.13	NA	NA	NA	NA	NA	NA	NA	NA	NA	NA
109828	C7	NA	399.685	NA	NA	NA	NA	NA	NA	NA	25330.6	17780.4	66565.8	52526.2	NA	NA	NA	618.328	10270.6	NA	NA	NA	NA	NA	NA	NA	NA	NA	NA	NA	NA	NA	NA	NA	NA	NA	NA
97130	C77080	NA	NA	NA	45169	184129	393382	NA	NA	NA	NA	NA	NA	NA	710.068	196.881	NA	NA	NA	NA	NA	NA	NA	NA	329.278	774.417	715.901	NA	NA	NA	NA	19051.6	14788.6	21980.7	9521.44	8064.11	2398.92
230558	C8a	NA	NA	NA	NA	NA	NA	NA	NA	2624.49	1849.99	57579.2	36173.3	47461	18208	9252.33	346.841	14609.2	63673.6	14127.1	11690.4	3038.33	NA	NA	NA	NA	NA	NA	NA	NA	NA	NA	NA	NA	NA	NA	NA
110382	C8b	6839.6	9709.38	NA	NA	NA	NA	NA	345.163	NA	NA	66199	69097.8	68960.3	1663.41	1404.62	NA	418.108	NA	575.343	NA	NA	NA	NA	NA	NA	NA	NA	NA	NA	NA	NA	NA	NA	NA	NA	NA
69379	C8g	NA	NA	NA	63466.9	25130.1	4244.57	NA	NA	NA	526503	130964	276599	5678.57	4820.02	NA	5095.47	NA	NA	NA	NA	NA	NA	NA	NA	NA	NA	NA	NA	NA	NA	NA	NA	NA	NA	NA	NA
12279	C9	NA	NA	NA	NA	637.831	2435.16	NA	NA	NA	NA	NA	NA	NA	NA	NA	NA	NA	NA	NA	NA	NA	NA	NA	NA	NA	NA	NA	NA	NA	NA	NA	NA	NA	NA	NA	NA
73205	C9orf72	NA	291.566	NA	41556.7	2875.47	62592.7	NA	NA	NA	62201.4	16652.7	11875.8	NA	NA	NA	NA	NA	NA	1136.74	NA	4007.42	10771.8	8280.44	15578.2	4222.08	3532.07	7050.44	NA	NA	NA	234562	122797	30338.3	5195.9	6483.21	13150.3
67770	Caap1	37303.5	64402.8	76974.9	12223.4	8626.8	NA	1590.73	916.016	957.025	8144.92	159551	10436.5	13766.8	19562.5	5057.17	33150.2	16393.5	28006	13989.9	189005	89791.3	69271.8	142216	20396.2	41844.5	10974.7	36169.3	107356	12599.7	26429.3	NA	2579.57	13918.6	20671.5	17100.7	21918
12283	Cab39	219069	160407	473941	1.01144e+06	525089	1.18151e+06	676091	1.07227e+07	598702	306505	87661.2	334696	90908.6	681858	710422	370546	281635	704801	301750	353975	236162	370159	549821	368621	443553	249176	683111	616678	469720	435283	1.37048e+06	1.53718e+06	1.25724e+06	616379	637000	774629
69008	Cab39l	27228.7	23032.7	98671.7	308593	139574	219656	144820	33997.3	197558	62685.1	15146.5	38666.1	57078.2	169362	191180	75337.7	57627.1	115083	80915.8	116280	71009.8	77008.6	65187.9	98841.8	71195.8	54345.1	306326	116646	125724	122107	509974	394494	330617	153818	173899	148220
104248	Cabin1	23561.5	25651.7	10375.5	536.663	145.143	1705.69	244.611	88.5162	1203.28	846.335	438.848	NA	NA	450.542	777.036	581.778	479.074	1994.26	621.212	446.902	397.135	5218.62	10748.4	1133.25	5959.98	NA	743.883	797.418	16388.3	16991.6	NA	NA	NA	779.123	2823.51	1129.36
63955	Cables1	NA	NA	NA	NA	NA	NA	NA	NA	NA	22663.9	NA	1368.42	NA	NA	NA	NA	NA	NA	NA	NA	NA	10169.1	6397.35	NA	NA	NA	NA	NA	NA	NA	NA	NA	NA	NA	NA	NA
252966	Cables2	8496.02	10198	NA	NA	NA	NA	NA	NA	NA	NA	NA	NA	NA	NA	NA	532.503	NA	NA	NA	NA	NA	NA	NA	NA	NA	NA	NA	NA	NA	NA	NA	NA	NA	NA	NA	NA
29865	Cabp5	NA	NA	NA	NA	NA	5895.81	NA	NA	NA	NA	3171.8	11890.7	NA	NA	NA	NA	NA	NA	NA	NA	NA	NA	NA	NA	NA	NA	NA	NA	NA	NA	NA	NA	126244	NA	NA	NA
192650	Cabp7	NA	NA	NA	NA	NA	NA	NA	NA	NA	NA	NA	NA	11408.6	NA	NA	NA	NA	NA	NA	NA	NA	NA	NA	NA	NA	NA	NA	NA	NA	NA	NA	NA	NA	NA	NA	NA
71132	Cabyr	NA	NA	NA	NA	NA	NA	NA	NA	NA	NA	NA	NA	NA	NA	NA	NA	NA	NA	NA	NA	NA	NA	NA	NA	NA	NA	NA	6802.81	5611.6	NA	NA	NA	NA	NA	NA	NA
320508	Cachd1	NA	NA	NA	NA	NA	NA	NA	NA	NA	NA	NA	NA	NA	NA	NA	NA	NA	NA	NA	NA	NA	NA	NA	NA	NA	NA	NA	NA	NA	NA	NA	NA	NA	670.742	937.994	638.414
12288	Cacna1c	1124.61	NA	NA	NA	NA	NA	NA	NA	NA	NA	NA	NA	NA	NA	NA	NA	NA	NA	NA	NA	NA	NA	NA	NA	NA	NA	NA	NA	16.7675	NA	NA	NA	NA	NA	NA	NA
54652	Cacna1f	NA	NA	NA	NA	NA	NA	NA	NA	NA	NA	NA	NA	NA	NA	NA	NA	NA	NA	NA	NA	NA	NA	NA	NA	NA	NA	NA	6099.69	6262.54	NA	NA	NA	NA	NA	NA	NA
239556	Cacna1i	NA	NA	NA	NA	NA	NA	NA	NA	NA	NA	NA	NA	NA	NA	NA	NA	NA	NA	NA	NA	NA	NA	NA	NA	11522.3	5512.02	NA	NA	NA	NA	NA	NA	NA	NA	NA	NA
12292	Cacna1s	277.33	NA	NA	NA	5613.03	5302.16	NA	142.132	3491.87	NA	NA	NA	NA	NA	NA	NA	NA	NA	NA	NA	NA	NA	NA	NA	NA	NA	NA	NA	NA	NA	NA	NA	NA	NA	NA	NA
12293	Cacna2d1	NA	NA	NA	11835.6	1863.08	23769.6	3155.57	56564	2943.16	11040.4	25400	23860.8	7184.17	10528.4	9240.89	NA	NA	NA	NA	NA	NA	62596.7	47084.5	40049.7	191037	110536	109848	NA	NA	NA	NA	NA	NA	NA	NA	NA
81905	Cacng8	NA	NA	NA	NA	NA	NA	NA	NA	NA	NA	NA	NA	NA	NA	NA	229803	NA	8865.27	NA	NA	NA	NA	NA	NA	NA	NA	NA	NA	NA	NA	NA	NA	NA	NA	NA	NA
70312	Cactin	38929.3	27224.4	39202.9	42782.9	15644.7	29441.1	NA	1305.08	2919.35	14908.3	53857.3	39454.1	2978.74	89296.6	NA	18437.6	15389.4	219650	10737.6	21405.6	19988.6	78208.7	48111.2	3798.18	10778.8	10738.8	29810.6	8054.25	5633.66	3024.06	10267	12752.6	16698.5	18328.1	17103.9	17632.7
78832	Cacul1	9482.32	12183.7	44630.9	20634.3	3461.94	29795.6	NA	NA	NA	NA	NA	1549.69	NA	2186.49	NA	9651.75	3044.53	6499.08	6262.34	NA	NA	10074.9	6618.3	965.059	8323.47	4721.95	19620.2	5704.28	16000.1	9434.94	102210	145590	58278.6	21290	58427.4	35340.3
12301	Cacybp	261995	172654	899470	5.61929e+06	2.26855e+06	2.26996e+06	2.31594e+06	295072	332118	2.82026e+06	510717	465876	693941	1.88079e+06	1.51161e+06	966981	2.106e+06	1.14454e+06	713427	2.26106e+06	2.09104e+06	1.20427e+06	1.50077e+06	2.89561e+06	672574	357411	1.20573e+06	969677	1.09504e+06	1.07566e+06	4.08635e+06	2.82456e+06	3.04268e+06	4.84359e+06	4.46664e+06	3.44903e+06
69719	Cad	28263.9	15438	111842	220782	150736	252788	133822	101353	124438	202978	699997	545404	210153	351783	369166	321203	238430	545418	180188	186764	144142	144950	269523	150276	290612	106888	161023	134710	115730	120564	232372	328028	310642	991657	998741	955531
54725	Cadm1	NA	955.952	1288.75	311.589	9927.76	278592	NA	14751.5	1630.06	86994.1	108540	332156	21037.1	4726.13	NA	3051.42	43504.5	72951.6	6390.68	10022.7	46031.2	18228.3	NA	1495.54	14800.8	723.859	4078.3	NA	NA	NA	214343	242406	268053	235102	246179	244030
94332	Cadm3	NA	NA	NA	NA	NA	NA	NA	NA	NA	57064.8	10462.9	14991	1199.42	40036.5	19346.4	NA	NA	NA	NA	NA	NA	NA	NA	NA	2603.11	2277.26	1061.32	NA	NA	NA	NA	NA	NA	NA	NA	NA
27062	Cadps	4706.71	NA	611.405	NA	NA	NA	NA	NA	NA	NA	NA	NA	NA	NA	NA	NA	NA	NA	NA	NA	NA	NA	NA	NA	NA	NA	NA	NA	NA	NA	NA	NA	NA	NA	NA	NA
320405	Cadps2	NA	NA	NA	NA	NA	NA	NA	NA	NA	NA	NA	NA	NA	44219.6	NA	NA	NA	NA	NA	NA	NA	NA	NA	NA	NA	NA	NA	249.304	NA	NA	NA	NA	NA	NA	NA	NA
71213	Cage1	NA	NA	NA	NA	NA	NA	405.603	NA	66296	46556.9	39710.7	155254	NA	NA	502.809	NA	12205.7	NA	134.384	NA	NA	NA	NA	NA	NA	NA	NA	NA	NA	NA	NA	NA	NA	11169.8	NA	NA
12308	Calb2	NA	NA	NA	NA	NA	NA	NA	NA	NA	NA	NA	NA	NA	NA	NA	NA	NA	NA	NA	NA	NA	5743.59	14201.2	76533.5	206784	82311.7	148474	NA	NA	NA	NA	NA	NA	NA	NA	NA
12310	Calca	NA	NA	NA	NA	NA	NA	NA	NA	NA	NA	NA	NA	NA	NA	NA	NA	NA	NA	NA	NA	NA	NA	NA	NA	10499	5479.55	NA	NA	NA	NA	NA	NA	NA	NA	NA	NA
67488	Calcoco1	3917.16	3305.8	7184	13044.5	1862.89	17818.6	483.281	NA	NA	13754.6	2401.69	NA	822.476	9660.33	6873.32	1004.3	1660.83	4613.23	11699.2	508.077	1663.87	NA	NA	1471.72	5847.83	NA	1239.18	1402.78	946.92	789.565	55701.7	61850.3	59581.6	11937.6	10280	5991.96
54598	Calcrl	NA	1327.85	3181.15	231422	257409	260252	227397	133911	124412	280523	264814	211605	182630	1.36081e+06	1.32364e+06	3222.49	NA	12087.5	NA	NA	NA	9997.87	7152.64	9603.17	6571.68	99.3157	24341.2	30678.6	6753.55	5343.32	NA	NA	NA	NA	NA	NA
109624	Cald1	69575.8	3585.05	10880.3	99875.6	34269	125386	77414.4	48307	33251.2	212227	231710	128884	280752	1.33448e+06	1.20392e+06	89408.1	365161	918945	12736.5	16886.7	55981.8	275770	334718	321091	367934	225018	614546	266015	108306	167158	NA	NA	NA	NA	NA	NA
72691	Calhm2	2336.34	7738.41	6820.78	NA	9313.9	NA	3488.82	5197.97	5112.12	175582	184572	113514	14959.9	337385	80463.5	44303.7	30525.3	84195.6	186325	51500.6	24878.2	34072.4	24799.4	57688.4	58058.8	57602.2	56700.9	9948.42	11050.8	7593.11	4536.13	15348.7	20865.8	65253.6	29673.7	37182.5
215900	Calhm6	NA	NA	NA	NA	NA	NA	NA	NA	NA	152780	100351	168641	10762.7	44589.9	59612.6	25605.4	98408.2	179052	4930.28	22557.9	59436	255842	255656	319934	134031	188008	248239	NA	NA	NA	8163.71	17365.9	14171.4	NA	NA	NA
70405	Calml3	1.14524e+06	1.37587e+06	3.14502e+06	8.79202e+06	1.38755e+07	8.82572e+06	2.92675e+06	2.26228e+06	3.34798e+06	5.67222e+06	4.76442e+06	4.3544e+06	5.04339e+06	8.07639e+06	1.09779e+07	3.28594e+06	3.1163e+06	6.79755e+06	3.27406e+06	3.48232e+06	2.48681e+06	6.43552e+06	5.45456e+06	6.4042e+06	6.74232e+06	2.74714e+06	7.23501e+06	3.16074e+06	4.63072e+06	4.06963e+06	2.68126e+06	5.7062e+06	8.683e+06	2.59464e+06	2.46379e+06	1.96081e+06
75600	Calml4	NA	NA	NA	NA	NA	NA	NA	NA	NA	NA	NA	NA	9759.79	477756	45673.5	NA	NA	NA	NA	NA	NA	NA	NA	NA	NA	NA	NA	8878.04	11147.2	8669.15	NA	NA	NA	NA	NA	NA
140904	Caln1	NA	NA	NA	NA	NA	NA	NA	NA	NA	NA	NA	NA	1247.02	1.27427e+06	2.07764e+06	44190.9	735293	4245.79	NA	NA	NA	NA	NA	NA	NA	NA	NA	NA	NA	NA	NA	NA	NA	NA	NA	NA
12317	Calr	3.67437e+06	3.25564e+06	8.89439e+06	3.03265e+07	4.10315e+07	3.19137e+07	5.7195e+06	3.79563e+06	4.33879e+06	3.38159e+07	3.24755e+07	2.39655e+07	9.8345e+06	2.33675e+07	2.1622e+07	1.1062e+07	1.03162e+07	2.10043e+07	9.51246e+06	1.01661e+07	1.22578e+07	2.69902e+07	2.11516e+07	2.92059e+07	1.97065e+07	2.05785e+07	3.7214e+07	2.047e+07	1.80562e+07	1.6789e+07	2.47469e+07	2.86613e+07	3.29206e+07	1.56908e+07	1.3803e+07	1.26805e+07
73316	Calr3	NA	NA	NA	9322.15	NA	NA	NA	NA	NA	NA	NA	NA	NA	NA	NA	NA	NA	NA	NA	NA	NA	NA	NA	NA	1421.01	NA	NA	NA	NA	NA	NA	NA	NA	NA	NA	NA
12321	Calu	571356	745434	2.50896e+06	2.56197e+06	4.75729e+06	3.99946e+06	710197	474964	1.05343e+06	1.13923e+07	5.65019e+06	4.13352e+06	2.48475e+06	7.4055e+06	7.24222e+06	2.83166e+06	1.76579e+06	4.75102e+06	2.66438e+06	2.31703e+06	1.85172e+06	3.2807e+06	3.79859e+06	4.84669e+06	3.39443e+06	3.43669e+06	4.73455e+06	2.30329e+06	1.50963e+06	1.42117e+06	1.97838e+06	2.37482e+06	2.66336e+06	2.27524e+06	1.74881e+06	1.52235e+06
52163	Camk1	396370	441135	1.13709e+06	2.28414e+06	1.84788e+06	2.28953e+06	158637	18059.7	62198	943947	144387	401151	768407	976627	855703	289823	107726	661347	222321	313619	124627	866160	1.53204e+06	3.0637e+06	1.10426e+06	674338	1.55596e+06	877747	660879	634804	1.46604e+06	2.02142e+06	2.02477e+06	555391	579128	581202
227541	Camk1d	128491	146520	328779	744932	349732	648359	660832	22813.2	157529	754310	122970	307903	99090.7	404995	437214	188075	175771	323108	190190	268792	253145	738211	1.02968e+06	680887	631660	296453	689380	457053	447575	432195	519653	566906	749997	102879	119777	95455.7
12322	Camk2a	12685	4763.3	25024.9	217181	168503	196511	7624.36	1648.73	3783.2	54165.8	47096.8	54295	140318	80551.3	72915.9	10803.3	52113.3	84062.4	8329.45	11456.4	51530.2	35052.5	35591.4	32236.8	8205.61	7042.18	47947	21538.9	38623.8	41293.8	35315.2	93756.8	94883.6	20980.9	21333.9	19647.4
108058	Camk2d	147578	159742	472221	2.59817e+06	2.35734e+06	2.95003e+06	80960.5	49400.3	25586.1	875493	551113	709439	530578	1.09543e+06	1.00575e+06	148320	907758	1.46483e+06	247055	201350	810021	549046	572816	479963	550904	228905	959638	363459	407401	431252	1.06353e+06	1.19999e+06	1.3763e+06	263773	284319	231026
12325	Camk2g	24899	9104.52	96190	648894	575656	866288	78903.5	14364.4	74216.5	149280	67770.1	78103.4	55212.6	288534	235063	84372.6	162160	289795	58290.4	61307.5	99529.4	129497	226579	224979	69254.2	87521	313244	85917.7	76460.1	76056.4	168305	275452	269550	158379	151583	83790.5
12326	Camk4	NA	NA	NA	NA	NA	NA	NA	NA	NA	NA	NA	NA	1897.91	NA	NA	NA	254.086	NA	NA	NA	NA	NA	NA	NA	NA	NA	NA	NA	2281.87	2588.56	NA	NA	NA	NA	NA	NA
55984	Camkk1	NA	NA	NA	NA	NA	NA	NA	NA	NA	NA	NA	NA	NA	NA	NA	NA	NA	NA	NA	NA	NA	22823.1	28710.5	7604.52	NA	NA	4095.75	NA	NA	NA	NA	NA	NA	NA	NA	NA
207565	Camkk2	525.965	765.986	1861.49	25108.3	15682.7	80655.8	3176.43	640.655	6489	NA	NA	NA	1958.28	NA	13131.4	14698.8	NA	NA	21856.7	35254.4	NA	400.856	494.922	305.668	NA	137.196	8973.9	33648.6	34481.6	29409.9	38098	64507.8	76927.4	17577	22036.2	9377.84
73582	Camkmt	NA	NA	NA	NA	NA	NA	NA	NA	NA	NA	NA	NA	NA	NA	NA	319.824	NA	NA	NA	NA	NA	NA	NA	NA	NA	NA	NA	NA	NA	NA	NA	NA	NA	NA	NA	NA
12328	Caml	808.278	12405.2	7296.15	16268.4	9713.76	70610.9	NA	NA	NA	16542.4	2072.45	NA	9220.34	25983.3	9734.88	NA	NA	NA	NA	NA	NA	NA	6835.64	NA	6922.75	NA	NA	9590.89	4733.17	1077.16	196010	235817	NA	23448.2	13091.8	24738.9
12796	Camp	26557.2	65800.4	71668.6	1.74067e+06	375861	891893	8.40107e+07	4.92892e+07	6.19227e+07	219447	389263	501511	4.68094e+06	7.53865e+06	5.70522e+06	8.01566e+06	289392	3.17975e+06	8.88364e+06	7.2391e+06	213238	157696	88103.6	20349	121815	27304.8	95684.1	NA	NA	NA	6267.36	112893	39475	NA	NA	NA
227634	Camsap1	155.676	142.293	1554.66	72.9251	97.7767	698.058	NA	NA	NA	NA	NA	NA	NA	NA	NA	NA	NA	NA	NA	NA	NA	NA	NA	NA	NA	NA	NA	NA	NA	58.5481	39.6297	186.501	119.798	319.993	231.117	233.287
67886	Camsap2	223.72	NA	809.915	8954.38	276.971	16596.4	NA	NA	NA	NA	NA	7065.06	3697.36	2220.34	1578.74	NA	NA	NA	NA	NA	NA	NA	NA	507.706	NA	NA	NA	1216.27	1713.13	1146.69	513.718	1035.77	224.208	176.294	444.843	94.6094
100072	Camta1	NA	NA	NA	NA	NA	NA	NA	NA	NA	NA	NA	NA	NA	4541.02	9093.71	NA	NA	NA	NA	NA	NA	NA	NA	NA	NA	NA	NA	NA	NA	NA	NA	NA	NA	NA	NA	NA
216874	Camta2	NA	NA	NA	NA	NA	756.653	NA	NA	NA	NA	NA	288.041	NA	NA	NA	32.2357	NA	NA	49.8195	NA	28.3548	NA	NA	NA	NA	NA	168.144	NA	NA	NA	NA	511.595	NA	NA	NA	NA
71902	Cand1	271293	291022	544813	1.43601e+06	913062	1.05435e+06	427047	481991	236602	814461	354482	466945	2.46572e+06	1.10543e+06	1.03488e+06	1.69698e+06	536470	935185	368723	376025	400769	751782	618799	524288	595044	328088	904142	663539	568834	547960	1.31802e+06	1.5752e+06	1.44787e+06	1.06162e+06	1.03535e+06	1.01381e+06
67088	Cand2	4852.93	11348.5	16715.5	9869.75	10004.4	10628.9	6054.65	1805.73	NA	4924.51	5597.85	5255.06	4860.85	13129.7	16909	5941.5	9539.74	137.326	6005.51	7239.19	NA	9506.43	7921.8	6884.75	6266.9	4187.18	NA	8744.49	8897.61	8155.36	19735.6	15130.5	19277.6	15240.9	8786.24	11538.4
76025	Cant1	23593.7	7417.09	16793.6	82552.7	26389.4	173795	NA	NA	896.716	4127.39	5006.76	2851.22	18476	11744.2	11514.8	7307.14	7915.12	13724.6	10639.5	4529.08	4023.53	23129.8	15517.5	11236.8	26485.1	31257.4	102368	14501.6	1201.89	1933.41	256832	17774.3	269988	2887.74	NA	4014.11
12330	Canx	1.45677e+06	1.55731e+06	3.61805e+06	7.49635e+06	1.03398e+07	1.10261e+07	1.94298e+06	7.21775e+06	1.17315e+06	1.03274e+07	9.12493e+06	7.4895e+06	2.9302e+06	5.61844e+06	5.25764e+06	2.75694e+06	2.61311e+06	6.18755e+06	2.24954e+06	2.16956e+06	2.43814e+06	8.79848e+06	4.78557e+06	5.83121e+06	6.7309e+06	5.1325e+06	1.05126e+07	2.7286e+06	2.343e+06	2.23135e+06	4.5645e+06	4.48024e+06	5.2776e+06	4.90948e+06	4.24554e+06	4.69947e+06
12331	Cap1	2.99284e+06	2.5218e+06	5.97858e+06	7.3127e+07	3.20722e+07	7.38466e+07	1.52049e+07	9.42228e+06	1.05285e+07	1.63836e+07	6.39031e+06	6.61211e+06	1.64817e+07	1.19089e+07	1.1523e+07	9.72714e+06	8.16486e+06	1.60349e+07	9.66756e+06	1.12695e+07	8.22807e+06	1.57301e+07	1.48812e+07	1.58443e+07	1.14602e+07	6.55889e+06	1.46334e+07	2.25689e+07	2.06479e+07	7.04494e+06	3.01047e+07	2.94241e+07	3.19465e+07	1.17197e+07	1.1237e+07	8.9411e+06
67252	Cap2	164252	132181	404434	1.11532e+06	1.17355e+06	1.00635e+06	718090	379846	495128	982780	325656	373237	30451.3	245570	603487	521397	677013	1.1372e+06	665530	625504	722212	799289	825103	951615	816691	460332	754048	587553	493019	521194	3.49005e+06	2.03231e+06	2.07015e+06	467242	479830	461030
12332	Capg	843950	613930	2.75438e+06	3.50301e+07	4.02197e+07	2.97173e+07	7.08231e+06	4.4689e+06	6.15748e+06	3.93525e+06	3.65469e+06	4.01405e+06	1.71861e+06	5.5771e+06	4.20588e+06	4.34072e+06	4.11337e+06	2.71095e+06	5.38668e+06	5.64665e+06	1.5624e+06	1.52506e+06	4.49926e+06	2.29133e+06	9.34159e+06	4.35765e+06	1.39506e+07	1.6002e+07	1.3811e+07	1.27653e+07	6.78596e+07	6.87966e+07	8.73672e+07	3.11543e+07	2.72714e+07	2.81698e+07
12333	Capn1	32816	16974.2	41296.4	5.37724e+06	3.8764e+06	4.66862e+06	1.99244e+06	1.3055e+06	1.58417e+06	699086	356982	462038	493817	1.2659e+06	1.19268e+06	665891	522411	822107	725204	832837	442929	876118	951050	1.05211e+06	961032	657329	1.31454e+06	849407	806502	780374	980025	1.27005e+06	1.21311e+06	229849	225687	172316
268958	Capn11	120.108	588.663	607.181	NA	59644.6	24727.9	NA	NA	NA	NA	NA	NA	NA	NA	NA	NA	NA	NA	NA	NA	NA	NA	NA	NA	2863.03	29.922	NA	NA	NA	NA	NA	NA	NA	NA	NA	NA
381122	Capn13	NA	NA	NA	NA	NA	NA	NA	NA	NA	NA	NA	NA	NA	NA	NA	NA	NA	NA	NA	NA	NA	NA	NA	NA	2256.67	2904.35	3139.34	NA	NA	NA	NA	NA	NA	NA	NA	NA
50817	Capn15	NA	NA	NA	16855.3	90955.2	10306.9	NA	NA	NA	NA	NA	NA	NA	NA	NA	NA	NA	NA	NA	NA	NA	101.284	196.803	NA	NA	NA	NA	NA	NA	NA	NA	NA	NA	NA	NA	NA
12334	Capn2	25715.7	13617.3	14993	4.37338e+06	3.28681e+06	4.09276e+06	379068	138709	139961	909608	584388	608009	1.01348e+06	4.40112e+06	3.78582e+06	907720	131969	629895	651538	897353	414313	614106	611473	614273	1.23001e+06	780976	1.9228e+06	1.07355e+06	1.06136e+06	1.05669e+06	4.47127e+06	6.27135e+06	6.00471e+06	618276	726562	367074
12335	Capn3	393.829	786.925	5273.28	NA	NA	NA	NA	NA	NA	NA	NA	295.654	NA	NA	NA	NA	NA	NA	NA	NA	NA	NA	NA	NA	NA	NA	NA	NA	NA	NA	NA	NA	NA	NA	NA	NA
12337	Capn5	NA	NA	NA	NA	NA	NA	4355.62	256.242	NA	41094.9	14855.1	25880.9	16101.8	133954	117913	NA	6823.78	4691.96	NA	NA	312.406	3292.09	8172.74	3971.39	58387.8	20868.1	20100	32041.2	42596.5	49037.7	1296.77	9784.94	3052.71	2643.24	1268.97	320.905
12339	Capn7	1691.47	3233.43	1672.19	47338.5	166567	74710.7	1314.13	948.489	193813	4974.31	12.1789	2215.68	6656.62	6545.49	4346.76	3177.67	2413.21	4620.26	5943.68	6201.86	1689.54	11237.5	9864.85	5495.14	4469.9	5528.57	16541.3	12217.7	17054.9	13744.3	1665.91	8828.44	54194.3	19760.6	24065	18815
170725	Capn8	NA	NA	2364.39	69773.4	62382.9	62603.3	11870.8	2565.76	NA	33658.3	34466.8	21901.8	3665.76	120884	138704	3834.05	10545.9	30708	14886.7	30405.6	8864.82	26853.8	19653.4	34706.6	40667.7	19332.2	60045.8	38087.3	34890.8	39871.7	37619.6	198123	83711.4	9760.79	5950.04	12982.5
73647	Capn9	NA	NA	NA	NA	NA	NA	NA	NA	NA	NA	NA	NA	NA	NA	NA	10566.8	NA	NA	NA	NA	NA	NA	NA	NA	NA	NA	NA	NA	NA	NA	NA	NA	NA	NA	NA	NA
12336	Capns1	100528	47440.9	22256.9	5.76006e+06	5.52254e+06	5.53414e+06	1.65591e+06	1.03306e+06	1.06861e+06	1.0144e+06	1.01804e+06	1.02136e+06	1.39454e+06	3.079e+06	2.86523e+06	713020	442358	1.07703e+06	718162	807019	495301	1.46556e+06	1.43689e+06	1.45698e+06	1.54405e+06	1.03566e+06	1.85416e+06	1.59201e+06	1.07923e+06	881026	3.94999e+06	3.70289e+06	5.25488e+06	599932	434187	335884
53872	Caprin1	260505	171434	322621	1.13105e+06	1.03817e+06	1.14424e+06	154002	47342.5	133497	1.01456e+06	643917	479882	908178	899793	802199	240256	268826	471221	259002	285939	200152	648720	634525	450893	654275	547958	638914	769708	504890	499460	1.46669e+06	1.12936e+06	911466	1.12996e+06	1.14836e+06	881130
12340	Capza1	1.35058e+06	1.3406e+06	3.39417e+06	1.18485e+07	9.79179e+06	1.35093e+07	8.43982e+06	3.97834e+06	8.56598e+06	9.30474e+06	4.11131e+06	4.80298e+06	3.57219e+06	1.00131e+07	9.28577e+06	4.83352e+06	4.04822e+06	6.24363e+06	4.01804e+06	5.30391e+06	3.62413e+06	8.81843e+06	8.39231e+06	8.34858e+06	7.51486e+06	4.29849e+06	1.12941e+07	7.24025e+06	5.62543e+06	5.81159e+06	7.4512e+06	1.05982e+07	9.11902e+06	3.99574e+06	3.9022e+06	3.5403e+06
12343	Capza2	1.98662e+06	1.88857e+06	5.19248e+06	1.59704e+07	1.3633e+07	1.41651e+07	5.58395e+06	2.65183e+06	3.96506e+06	1.54031e+07	5.60107e+06	6.40493e+06	5.31925e+06	1.099e+07	1.06004e+07	4.48536e+06	6.26837e+06	1.13507e+07	4.00845e+06	5.67624e+06	5.01823e+06	1.32654e+07	9.86089e+06	1.29544e+07	8.91133e+06	4.52685e+06	1.61842e+07	8.68263e+06	6.99856e+06	7.12857e+06	1.04627e+07	1.5356e+07	1.33936e+07	2.39597e+06	2.62097e+06	2.32816e+06
12345	Capzb	3.44823e+06	2.63583e+06	3.67064e+07	1.89262e+07	2.31199e+07	1.6212e+07	9.17756e+06	7.00434e+06	7.88158e+06	1.95974e+07	1.2575e+07	9.37628e+06	6.64243e+06	1.68266e+07	1.51725e+07	8.85425e+06	1.0219e+07	1.79103e+07	8.72378e+06	1.13339e+07	9.64048e+06	2.2758e+07	1.60843e+07	1.87754e+07	1.44778e+07	8.27348e+06	2.23889e+07	1.11697e+07	1.18558e+07	1.13953e+07	2.01321e+07	1.70493e+07	2.18386e+07	4.82057e+06	4.71786e+06	4.75999e+06
12346	Car1	NA	NA	NA	NA	NA	NA	NA	NA	NA	10151.3	27999.8	4849.2	NA	NA	NA	6618.53	59277.7	97567	19440	50431.7	246784	NA	NA	NA	2.81643e+07	7.04722e+06	7.23639e+06	5065.42	4815.92	3244.83	NA	NA	NA	NA	NA	NA
76459	Car12	NA	NA	NA	NA	NA	NA	NA	NA	NA	NA	NA	NA	NA	NA	NA	NA	NA	NA	NA	NA	NA	NA	NA	NA	NA	461.245	1554.74	NA	NA	NA	NA	NA	NA	582.889	611.573	897.751
71934	Car13	NA	NA	NA	NA	NA	NA	NA	NA	NA	3338.47	NA	NA	NA	NA	NA	NA	NA	NA	NA	NA	NA	NA	NA	NA	NA	NA	NA	2097.11	NA	NA	484736	548948	376921	244473	284283	302565
23831	Car14	NA	NA	NA	15495.9	NA	49231.4	11749.1	4713.41	16746	167053	125970	461718	25981.9	61913.8	69838.3	NA	NA	NA	NA	NA	NA	NA	NA	NA	NA	NA	NA	NA	NA	NA	NA	NA	NA	NA	NA	NA
80733	Car15	NA	NA	NA	NA	NA	NA	NA	NA	NA	NA	NA	NA	NA	NA	NA	NA	NA	NA	NA	NA	NA	NA	NA	NA	27882.2	NA	NA	NA	NA	NA	NA	NA	NA	NA	NA	NA
12349	Car2	48885.7	8009.5	234439	339038	532510	203161	334692	339242	71402.8	148815	989495	403517	329595	1.04189e+06	941930	242799	721987	1.31366e+06	216318	185268	1.00545e+06	383800	355024	352096	4.84282e+06	1.93773e+06	2.14013e+06	58341.2	112417	73817.9	NA	4069.51	NA	1.74068e+07	1.75782e+07	1.82455e+07
12350	Car3	1605.39	6115.64	NA	NA	NA	NA	NA	NA	NA	2.00764e+06	2.08508e+06	3.51656e+06	2.53126e+06	1.75015e+06	1.35643e+06	1.02966e+07	32624.7	297467	2.7277e+06	79346.7	18325.3	512041	63634.8	207891	23557.9	5928.07	7400.08	NA	NA	NA	22643.9	NA	16908.4	110868	133360	27398.5
12351	Car4	NA	NA	12156.2	1.57921e+06	1.25465e+06	1.36421e+06	185679	112847	199096	NA	NA	NA	NA	NA	NA	NA	NA	NA	NA	NA	NA	4443.66	49258.2	71570.3	88980.7	51162.6	16597.6	NA	NA	NA	NA	NA	NA	NA	NA	NA
12352	Car5a	NA	NA	NA	NA	NA	NA	NA	NA	NA	7592.7	142677	399491	37103.8	20479.9	11443.3	18249.2	NA	NA	NA	NA	NA	NA	NA	NA	NA	NA	NA	NA	NA	NA	NA	NA	NA	NA	NA	NA
56078	Car5b	NA	NA	NA	40144.6	26773.9	77632.6	NA	NA	NA	NA	NA	NA	NA	NA	NA	NA	NA	NA	NA	NA	NA	NA	NA	NA	NA	NA	NA	NA	NA	NA	NA	NA	NA	11422.4	13563.9	27009.9
12319	Car8	NA	NA	NA	2671.71	NA	6303.44	NA	NA	NA	88854.1	49671.8	51776.2	261480	658200	568923	NA	NA	NA	NA	NA	NA	NA	NA	NA	NA	NA	NA	NA	NA	NA	NA	NA	NA	NA	NA	NA
105844	Card10	4198.61	1523.61	NA	NA	NA	NA	NA	NA	NA	39904	456.71	22063.1	NA	877.308	950.32	NA	NA	NA	NA	NA	NA	10654.8	9618.09	NA	NA	NA	NA	1901.39	4915.85	11160.8	49582.6	NA	NA	NA	NA	NA
108723	Card11	NA	531.969	NA	1.17301e+06	625896	1.13357e+06	4465.89	2968.58	1126.33	NA	NA	NA	2253.21	6159.97	8458.61	40368.1	16331.1	22246.5	25156.8	38733.8	35448.9	73252.2	49065.8	41629.4	22259.1	29496.8	9083.27	14661.8	8294.87	7464.54	800.666	8909.61	11201	NA	NA	NA
170720	Card14	NA	NA	NA	NA	NA	NA	NA	NA	NA	NA	NA	NA	NA	NA	NA	NA	NA	NA	NA	NA	NA	NA	NA	NA	NA	NA	NA	NA	NA	NA	NA	NA	NA	2544.2	3467.38	1248.26
68480	Card19	36497.6	289865	54999.3	148244	68446.2	348629	9798.74	7919.62	4463.15	60014.8	10962.3	64094.9	14367.9	64567.1	103493	62238.6	NA	154629	95343.2	13528.1	19481.8	78752.2	99856.3	41495.5	100527	124046	311838	82401	85266.7	76088.8	201473	8.11114e+06	271783	4497.86	15944.2	5101.44
239319	Card6	6411.58	2882.08	24785.3	NA	NA	NA	26514.7	593.311	7719.23	NA	NA	NA	NA	NA	NA	643.025	NA	NA	NA	NA	NA	951.142	NA	NA	659.411	NA	576.911	NA	NA	NA	NA	NA	NA	NA	NA	110.711
332579	Card9	130951	96638.8	133725	750769	512112	692696	175083	70132.2	265674	33707.2	7318.33	18887.2	56534.2	248145	735550	197996	17336.9	211415	82862.6	119391	22999.8	176282	145876	162765	1.62652e+06	172245	152840	232620	266418	248953	300406	771690	857765	257832	252079	247219
241066	Carf	NA	NA	NA	NA	NA	NA	NA	NA	NA	NA	NA	NA	NA	NA	NA	NA	NA	NA	NA	NA	NA	NA	NA	NA	NA	NA	NA	NA	NA	NA	NA	8050.41	NA	NA	NA	NA
52502	Carhsp1	53866.5	25955.1	73328.1	1.35418e+06	893330	1.52721e+06	890892	488537	821948	387901	202185	334717	489445	1.02727e+06	1.02302e+06	161885	77535.6	120940	270308	146797	120337	351102	501254	361768	503812	338661	1.39694e+06	876897	559983	640593	262922	576193	342882	165546	107784	134591
59035	Carm1	147621	42382.8	27171	108644	93387.6	1.21834e+06	6821.68	22148	10102.4	15535.8	22604.1	11866.4	7238.48	93548.3	89951.6	28602.6	5095.58	64198.3	38628.4	10206	23702.1	140390	77748.5	46951.3	86265.4	85905.2	76480.9	65967.3	52287.3	47856.3	100566	60035.2	75458.7	266743	279050	282060
68732	Carmil1	279.564	NA	3317.63	1540.38	286.102	2419.58	NA	NA	13517.3	NA	NA	NA	NA	NA	NA	3328.95	459.676	NA	NA	NA	NA	1618.76	598.459	1377.49	1007.63	649.69	6461.35	NA	NA	NA	NA	NA	NA	NA	NA	NA
234695	Carmil2	NA	NA	NA	NA	NA	NA	687.072	NA	706.728	NA	NA	NA	NA	NA	NA	788.7	2454.61	2499.42	5808.49	1046.95	768.264	NA	NA	NA	NA	NA	NA	NA	NA	NA	NA	NA	NA	NA	NA	NA
67383	Carnmt1	4074.04	1575.43	5156.52	15473.6	12203.1	25173.4	1233.87	1054.4	NA	34923.6	NA	34801.2	NA	14368.6	18660.1	NA	NA	NA	NA	26256.1	24924.9	1430.81	2828.8	NA	NA	NA	NA	10564	5156.09	6529.92	16357.5	52175.6	73815.8	56502.8	52691.1	61511.4
27267	Cars	44327.1	213502	86955.2	368306	233224	353481	219007	27393.9	1.55154e+06	151629	229966	187128	86906.4	189805	252176	111426	104347	108758	97255.5	98048.6	92787.3	183456	223103	91702	179754	143261	185230	244789	1.20379e+06	1.10713e+06	1.17449e+06	1.29917e+06	1.22995e+06	1.59711e+06	1.40216e+06	1.31951e+06
71941	Cars2	28201.9	4788.19	4620.27	112988	203965	167023	1995.11	1388.03	14827.1	8571.16	73711.4	23980.8	11636.1	NA	2605.57	22576.7	126922	225309	13843.9	91523.1	50747.5	53350.6	43989.8	147459	53293.4	36051.3	31821.6	26721.6	29786.1	66861.7	64833.4	87561.3	57878	2753.38	4309.65	2744.15
27220	Cartpt	NA	NA	NA	NA	NA	NA	NA	NA	NA	NA	NA	NA	NA	NA	NA	NA	132846	117364	NA	NA	NA	NA	11406	68573.1	3913.74	7994.6	NA	NA	NA	NA	NA	NA	NA	NA	NA	NA
320662	Casc1	2546.49	6484.18	6975.37	NA	NA	NA	NA	NA	NA	NA	NA	NA	NA	NA	NA	NA	NA	NA	NA	NA	NA	NA	NA	NA	NA	NA	NA	NA	NA	NA	NA	NA	NA	NA	NA	NA
192160	Casc3	9011.68	3153.03	49959.1	NA	1305.53	314.143	2998.99	106.725	44.325	13943.6	687.298	NA	1209.15	20626.5	8028.5	3309.91	6008.69	NA	1740.22	1555.03	4711.26	14879.1	15548.8	1601.47	2110.69	NA	6189.23	2488.65	7307.55	4731.69	3877.84	5757.87	11069.9	7159.78	32682.8	7626.96
213819	Casd1	480.774	1432.81	6764.51	2405.2	83294.9	4210.53	NA	NA	NA	NA	NA	NA	NA	3326.95	11519.4	NA	NA	NA	NA	NA	NA	1164.05	2454.62	1492.41	10263.6	2769.38	15597.1	NA	NA	NA	3055.89	NA	1569.95	2327.51	1817.47	3693.84
12361	Cask	6245.77	3842.44	22736.4	81928.7	49923.8	114255	4533.22	2379.72	4043.3	78765.4	43329.8	128946	13838	34845.4	25517.8	4378.91	12765.8	959.723	2958.94	3078.84	472.971	33443.7	53532.6	31446.6	40949	12330.1	27159.4	22910.5	28930.7	14474.9	48051	38503	27158.1	22130.9	24781.3	22837
140721	Caskin2	NA	NA	NA	37262.6	NA	7232.32	284.973	NA	571.694	4430	13074.9	9440.44	30126.1	210655	176306	NA	NA	NA	NA	NA	NA	NA	NA	NA	NA	NA	NA	NA	NA	NA	725.81	684.775	578.143	NA	NA	NA
12362	Casp1	142059	194865	505770	2.27679e+06	1.46845e+06	1.30276e+06	461797	135143	239718	1.73774e+06	751878	1.06202e+06	394585	679290	745149	468686	766783	1.20438e+06	496581	628240	789077	984304	823546	896010	956731	520899	1.11751e+06	1.1491e+06	1.11889e+06	990912	3.06136e+06	2.54976e+06	3.02418e+06	605726	502945	493920
12364	Casp12	NA	NA	NA	NA	NA	NA	NA	NA	NA	NA	NA	NA	NA	NA	NA	NA	NA	NA	NA	NA	NA	9582.04	3105.82	NA	NA	NA	NA	NA	NA	NA	NA	NA	NA	NA	NA	NA
12365	Casp14	2894.1	13929.6	NA	NA	NA	NA	NA	NA	NA	NA	NA	NA	NA	NA	NA	NA	NA	NA	NA	NA	NA	29055.3	6081.74	NA	6701.64	NA	32206.5	NA	NA	NA	NA	NA	NA	NA	NA	NA
381070	Casp16	NA	NA	NA	NA	NA	NA	NA	NA	NA	NA	NA	NA	NA	NA	NA	NA	NA	NA	NA	NA	NA	NA	NA	NA	NA	NA	NA	NA	1169.72	NA	NA	NA	NA	NA	NA	NA
12366	Casp2	20298.2	13231.3	23048.9	17460.9	20692.5	102694	11475.8	NA	6632.19	13868	45687.3	30571.8	16870.6	70670.1	40952.8	26891.2	32338.9	2376.55	38693.1	41170.7	17500.8	26629.1	14424.1	3890.95	4820.61	4104.09	4620.55	15434.7	31546.4	26995.4	NA	NA	NA	11186.9	26827.9	16550.1
12367	Casp3	131339	131059	379243	598217	735173	385797	797400	622316	651141	1.52556e+06	452701	890252	422613	1.62689e+06	1.41444e+06	997679	616716	1.29083e+06	643291	1.22284e+06	739492	1.11993e+06	1.49025e+06	1.4596e+06	1.05285e+06	695387	1.11705e+06	557572	637835	563225	694950	1.11832e+06	800707	946857	852292	867370
12363	Casp4	NA	3439	701.154	2565.47	NA	NA	NA	NA	892.185	191.004	NA	1030.53	NA	378.542	604021	NA	NA	NA	NA	NA	NA	NA	NA	1779.48	33821.5	NA	12069.2	56297.2	28096.6	61349.4	4743.82	6931.49	7009.03	5046.39	1702.01	547.16
12368	Casp6	92177.5	67689.2	306748	319789	192379	762937	155343	53676.2	117545	630309	210487	272797	421035	777412	767510	303669	338078	763562	248537	431300	396188	670828	788359	517160	685099	323987	637209	230140	225629	207132	534080	658142	839612	91822.7	122120	100217
12369	Casp7	6598.36	8314.43	27208.9	338848	348475	221888	176844	32303	138353	159419	47588.4	94900	24428.3	210138	174533	91784.8	66299.1	124156	75762.2	82043.6	80379.3	139641	166325	250834	132575	60819.7	113427	37179.4	54075.9	56371.9	58992.4	63597.1	41469.1	31693.5	17051.4	28890.3
12370	Casp8	458064	163329	657268	2.73354e+06	1.8962e+06	2.04329e+06	285935	142636	565151	1.30552e+06	641473	1.2062e+06	258319	1.24289e+06	1.0016e+06	276754	514036	1.17957e+06	466060	494432	1.18451e+06	1.08941e+06	1.27771e+06	752729	1.03925e+06	675193	1.53117e+06	959765	592317	553503	1.13898e+06	1.21197e+06	1.13342e+06	294249	367722	185224
26885	Casp8ap2	NA	296.241	NA	NA	NA	NA	NA	NA	12047	NA	NA	NA	NA	NA	NA	NA	NA	NA	NA	NA	NA	822.754	393.606	NA	NA	NA	NA	NA	NA	NA	NA	NA	NA	NA	1568.13	NA
12371	Casp9	3177.78	2521.31	10140.8	102119	49315.6	120743	21681.4	NA	7611.87	106269	9570.62	35921.3	2415.28	11722.7	10319.9	10875.9	13446.5	13980	19336.6	9348.84	6285.2	26523.2	30551.6	33484.4	22252.3	18055.4	25667.1	29625.5	10287.7	6326.88	89817.7	108663	94656.2	111496	87453.3	95069.6
12372	Casq1	NA	NA	NA	39739.1	37726.6	18145.9	7027.3	21973.7	26129.4	NA	NA	NA	NA	NA	NA	NA	NA	NA	NA	NA	NA	NA	NA	NA	NA	NA	NA	NA	NA	NA	NA	NA	NA	NA	NA	NA
12373	Casq2	NA	NA	NA	120410	12682.1	179898	55294	116355	7342.38	NA	NA	NA	5032.01	NA	1112.16	NA	NA	NA	NA	NA	NA	NA	NA	NA	NA	NA	NA	NA	NA	NA	NA	NA	NA	NA	NA	NA
320664	Cass4	NA	NA	NA	NA	NA	NA	303.707	204.649	1252.22	NA	NA	NA	232.397	NA	NA	NA	957.802	1056.03	NA	377.504	NA	12589.5	12834.9	11324.6	64273.4	23740.3	12448.7	NA	63.6756	255.122	NA	NA	NA	NA	NA	NA
12380	Cast	27318.9	17316.9	66355.1	2.10885e+06	2.24717e+06	2.14046e+06	442499	693795	398495	307232	271143	148794	467416	1.1066e+06	1.29763e+06	604103	111139	583101	608221	483895	141410	863941	491276	678788	538031	515459	557630	1.23405e+06	732991	650439	437813	433659	546310	56307.3	52594.3	43659.3
71962	Castor1	NA	NA	NA	NA	NA	NA	NA	NA	NA	NA	NA	NA	3273.24	38868.2	12746.3	NA	NA	NA	NA	NA	NA	NA	NA	NA	NA	NA	NA	NA	5277.88	6730.88	NA	NA	NA	701.425	NA	851.684
80909	Castor2	NA	NA	NA	NA	NA	NA	NA	NA	NA	NA	NA	NA	NA	NA	NA	NA	NA	NA	NA	NA	NA	NA	NA	NA	NA	NA	NA	NA	NA	NA	NA	NA	NA	2153.2	NA	2616.98
69743	Casz1	NA	NA	NA	NA	NA	NA	NA	NA	NA	867.721	NA	NA	NA	NA	NA	NA	NA	NA	NA	NA	NA	NA	NA	NA	NA	NA	NA	NA	428.147	NA	NA	NA	NA	NA	NA	NA
12359	Cat	360185	621650	972403	5.07989e+06	5.41182e+06	6.37895e+06	718202	412399	475735	1.27672e+07	1.69911e+07	1.5045e+07	1.57769e+07	1.34428e+07	1.1997e+07	4.83232e+06	2.31107e+06	4.14488e+06	2.17215e+06	1.72098e+06	2.69554e+06	5.02758e+06	4.14625e+06	7.41433e+06	6.49668e+06	3.73235e+06	4.06654e+06	1.50595e+06	1.18096e+06	1.13907e+06	1.01581e+07	1.30323e+07	1.27205e+07	800977	1.03874e+06	680774
241112	Catip	NA	NA	NA	NA	NA	NA	NA	NA	NA	NA	NA	NA	NA	124858	208895	NA	NA	NA	NA	NA	NA	NA	NA	NA	NA	NA	NA	NA	NA	NA	NA	NA	NA	NA	NA	NA
271036	Catsperb	NA	NA	NA	NA	246.154	6458.65	NA	NA	NA	NA	NA	NA	NA	5023.94	1681.47	NA	NA	NA	NA	NA	NA	NA	NA	NA	NA	NA	NA	NA	NA	NA	4989.67	NA	NA	NA	NA	NA
545391	Catspere2	NA	NA	NA	NA	NA	NA	NA	NA	NA	NA	NA	NA	NA	NA	NA	NA	NA	NA	139527	NA	34122.4	NA	NA	NA	NA	NA	NA	NA	NA	NA	NA	NA	NA	NA	NA	NA
12389	Cav1	112830	2800.96	407968	2.53199e+06	2.89917e+06	4.01921e+06	3.15247e+06	2.04269e+06	1.31747e+06	448353	119426	198764	414322	504999	405395	NA	NA	NA	NA	NA	NA	1.25762e+06	1.25034e+06	1.94513e+06	1.94066e+06	2.3917e+06	2.31586e+06	123387	207982	183945	NA	NA	NA	NA	NA	NA
12390	Cav2	4316.83	NA	NA	603997	865854	1.67206e+06	608927	550560	350027	92441.6	78458	66954.8	213393	454517	367657	NA	NA	NA	NA	NA	NA	7.76733e+06	47654.1	198399	5.58197e+06	76052.9	268960	37215.8	2667.65	5013.65	1541.89	NA	5554.41	NA	NA	NA
12391	Cav3	NA	NA	NA	406210	592402	419049	477570	384996	277249	47480.6	NA	42296.5	40968	138223	121786	NA	NA	NA	NA	NA	NA	259160	346666	380905	578648	439684	633224	NA	31673.9	35124.4	NA	50624.1	NA	NA	NA	NA
19285	Cavin1	202212	89909.5	52915.5	3.73052e+06	3.10777e+06	4.77894e+06	3.03707e+06	1.54365e+06	1.38814e+06	435172	586068	376345	588170	1.98713e+06	1.68307e+06	49453.2	30731.1	226019	11149.7	4945.88	7892.2	2.01135e+06	1.55944e+06	2.83836e+06	3.19701e+06	1.59571e+06	2.90772e+06	36720.2	22110.2	20735.5	NA	NA	NA	NA	NA	NA
20324	Cavin2	1494.39	338.843	251.514	1.42434e+06	1.07028e+06	1.70905e+06	1.8695e+06	870857	1.90346e+06	2.14812e+06	1.69648e+06	1.59729e+06	2.39364e+06	6.64461e+06	6.359e+06	68210.7	131298	1.25427e+06	17519.5	3890.98	54799.6	217834	360175	537890	460385	275335	420155	1064.62	4368.36	6449.12	NA	NA	NA	NA	NA	NA
109042	Cavin3	25671.9	6769.82	NA	146108	NA	95774.2	95114.7	61327.6	24326.5	5797.79	2238.08	59781.6	NA	6498.34	NA	NA	NA	NA	NA	NA	NA	124897	102312	296349	572265	476863	410562	1997.16	9266.22	11029	NA	NA	NA	NA	NA	NA
12396	Cbfa2t2	NA	NA	49.4194	NA	NA	NA	NA	NA	NA	NA	NA	NA	26395.2	NA	NA	NA	NA	NA	NA	NA	NA	NA	NA	NA	NA	NA	NA	NA	NA	NA	NA	NA	NA	NA	NA	NA
12398	Cbfa2t3	115.64	1571.61	920.277	NA	NA	NA	NA	NA	NA	NA	NA	NA	NA	1708.81	NA	502.033	NA	NA	75.3742	NA	253.348	1905.49	NA	NA	NA	NA	NA	NA	NA	NA	NA	NA	NA	NA	NA	NA
12400	Cbfb	509794	304492	1.65246e+06	2.13145e+06	2.30767e+06	2.49233e+06	720552	308408	615497	976652	443070	404487	443672	2.94931e+06	2.3286e+06	1.12981e+06	1.14899e+06	1.40315e+06	913546	1.25974e+06	951774	1.2326e+06	1.19765e+06	1.35024e+06	726773	298570	5.99177e+06	880257	625775	516902	1.59887e+06	1.17103e+06	1.41362e+06	2.16298e+06	1.47677e+06	1.34421e+06
12402	Cbl	11714.2	18583.9	31303.8	382587	144914	734034	400778	169931	345070	198920	93743.3	109916	122683	354205	206412	246384	127649	300305	276231	194536	119370	463079	345637	239063	225867	144465	2.35421e+06	167072	118224	134441	250304	223416	301468	42033.2	39964.5	27979.8
208650	Cblb	604.662	1713.84	3161.69	72690.1	18637.3	50967.7	39208.8	4371.99	14183.3	27481.1	2602.23	8156.32	13852.3	20979.2	25038.8	22861.7	7780.02	32781.6	15795.3	19175.1	4539.62	25256.4	17037.8	15736	5494.26	2597.49	14068.7	19749.4	30310.2	28978.4	100751	97645	103743	8833.33	1956.04	2455.13
104836	Cbll1	17617.8	34309.5	41756.7	8154.19	61106.6	4018.24	721.038	407.579	66241.4	2390.19	3628.92	NA	1356.3	5489.39	NA	2444.46	6522.58	184343	NA	NA	7167.89	8493.23	14596.2	3131.06	NA	NA	7824.88	728.97	1737.16	605.299	4266.79	NA	NA	4372.63	3102.24	5854.8
12404	Cbln1	73426.1	125138	418073	NA	NA	NA	NA	NA	NA	NA	NA	NA	NA	NA	NA	NA	NA	NA	NA	NA	NA	NA	NA	NA	NA	NA	NA	NA	NA	NA	NA	NA	NA	NA	NA	NA
12405	Cbln2	68538.8	58707.5	187511	NA	NA	NA	NA	NA	NA	NA	NA	NA	NA	NA	NA	NA	NA	NA	NA	NA	NA	NA	NA	NA	NA	NA	NA	NA	NA	NA	NA	NA	NA	NA	NA	NA
56410	Cbln3	62626.6	86963.8	140600	NA	NA	NA	NA	NA	NA	NA	NA	NA	NA	NA	NA	NA	NA	NA	NA	NA	NA	NA	NA	NA	NA	NA	NA	NA	NA	NA	NA	NA	NA	NA	NA	NA
228942	Cbln4	30059.4	9276.05	36706.5	NA	NA	NA	NA	NA	NA	NA	NA	NA	NA	NA	NA	NA	NA	NA	NA	NA	NA	NA	NA	NA	NA	NA	NA	NA	NA	NA	NA	NA	NA	NA	NA	NA
12408	Cbr1	486959	605302	1.43949e+06	6.05615e+06	1.67794e+06	5.30363e+06	404437	53861.9	58511.7	3.95982e+06	753548	1.81474e+06	865349	1.358e+06	1.25276e+06	801224	795803	861450	231332	219783	681086	1.04901e+06	1.19386e+06	610540	2.16804e+06	912824	1.80272e+06	1.05761e+06	2.03746e+06	1.88421e+06	8.15685e+06	6.11761e+06	8.24807e+06	1.25921e+06	1.40485e+06	1.896e+06
12409	Cbr2	172757	218705	380750	5.0794e+07	2.53019e+07	3.81381e+07	2.71371e+07	1.08242e+07	7.01117e+06	5322.33	15528.6	6814.91	34869.2	28638.5	39006.4	NA	55857.2	59782.9	6900.24	6445.58	126111	3.082e+06	477041	1.44893e+06	1.28056e+07	5.58379e+06	2.97078e+07	116118	89968.9	87832.5	198608	70479.9	341430	NA	NA	NA
109857	Cbr3	196658	145195	451857	1.02737e+06	655040	664029	23976.7	34874.9	11299.3	1.02936e+06	439369	357653	39762.3	429541	1.02137e+06	95647.9	360831	2.22213e+06	61589.1	38397.6	318754	697145	740582	924549	1.10027e+06	690661	1.61228e+06	168134	169770	155990	1.22588e+06	1.91671e+06	2.0086e+06	382217	377113	1.01044e+06
234309	Cbr4	56016.4	61848.3	219802	501438	1.53636e+06	852367	15838.3	12674.3	23112	484717	368766	603510	110940	107333	76612.7	178243	185499	271658	155936	113779	177417	170639	214108	173229	280742	218157	515698	215365	58568.9	136829	275462	315473	459305	130586	108347	131110
12411	Cbs	NA	NA	NA	NA	NA	NA	NA	NA	NA	12045.6	31371.7	52979.7	10434.7	NA	NA	53928.1	5184.78	83243.5	6562.23	NA	33201.3	NA	NA	NA	5798.69	6053.48	NA	NA	NA	NA	NA	NA	NA	NA	NA	NA
226043	Cbwd1	NA	NA	NA	9555.68	12731.3	1754.12	NA	1716.3	14398.5	NA	2134.16	6053.2	2730.98	17236.9	444244	6876.41	3128.71	11275.4	8373.79	6593.3	1966.38	30521.1	9163.41	125783	11964.5	5527.62	8843	1522.41	NA	NA	22406.2	41540.1	1.60415e+06	82822.5	40493.8	754278
12412	Cbx1	1.55288e+06	1.82391e+06	3.68835e+06	4.77218e+06	708895	7.83064e+06	961870	236861	522363	1.77712e+06	1.13286e+06	991453	1.21057e+06	2.06757e+06	1.8437e+06	1.15117e+06	1.41197e+06	1.6086e+06	1.09126e+06	886043	1.06315e+06	1.76427e+06	1.26052e+06	1.14951e+06	1.04642e+06	529786	1.78024e+06	1.08531e+06	606547	583511	1.14649e+06	558523	330685	815313	817431	535434
12416	Cbx2	NA	NA	NA	NA	NA	NA	NA	NA	NA	NA	NA	NA	NA	NA	4571.76	NA	NA	NA	NA	NA	NA	NA	NA	NA	NA	NA	NA	NA	NA	NA	NA	NA	NA	300.348	187.64	578.084
12417	Cbx3	1.3909e+06	1.3664e+06	3.64084e+06	2.20956e+06	885641	2.19611e+06	1.79355e+06	567836	1.22668e+06	1.64912e+06	1.01999e+06	1.20277e+06	1.62515e+06	2.58788e+06	1.93103e+06	1.70647e+06	1.78271e+06	2.42002e+06	1.66792e+06	1.60095e+06	1.33881e+06	2.01988e+06	1.55488e+06	1.38255e+06	1.26417e+06	718741	1.86265e+06	1.36171e+06	931856	875338	891747	1.75763e+06	1.29234e+06	1.88928e+06	1.59411e+06	1.45291e+06
12418	Cbx4	337.126	461.58	2208.26	NA	NA	NA	NA	NA	NA	NA	NA	NA	776.17	NA	NA	NA	NA	NA	NA	NA	NA	724.68	610.672	NA	NA	NA	NA	NA	NA	NA	NA	NA	NA	NA	1190.16	2735.28
12419	Cbx5	471274	345365	630103	572326	491310	734647	838144	431912	580469	831989	422830	368002	787621	1.50606e+06	1.3023e+06	1.06373e+06	1.49645e+06	742318	1.18969e+06	1.24464e+06	771493	1.12955e+06	503669	513528	533583	331714	970797	467664	178325	313624	645880	517865	1.18518e+06	1.52776e+06	1.04477e+06	2.26146e+06
494448	Cbx6	20.963	2583.73	3353.93	NA	NA	NA	NA	NA	NA	1460.36	NA	NA	13957.6	5207.7	4077.06	NA	1504.25	NA	NA	NA	879.502	331.669	112.142	1248.58	NA	66.5288	1436.36	NA	NA	NA	NA	NA	NA	5120.33	5158.41	5096.36
30951	Cbx8	24206.4	16749.9	25487.1	106826	28945.9	256769	NA	NA	NA	5407.88	49601.2	8214.14	10917	NA	6867.36	9292.63	14100.7	11606.3	4888.03	8901.66	5622.64	188343	15504.7	7446.57	30381.7	12074.2	17683.4	NA	NA	NA	NA	NA	NA	282011	72628.1	30682.3
67926	Cby2	NA	NA	NA	NA	NA	NA	NA	NA	NA	NA	NA	NA	NA	NA	NA	NA	NA	NA	NA	NA	NA	NA	NA	NA	NA	NA	NA	NA	NA	NA	NA	11812.5	6963.86	NA	NA	NA
212139	Cc2d1a	1641.99	392.508	1493.4	164088	77965.9	173275	7217.23	587.545	4923.95	44358.3	281314	23470.7	1350.02	41379.4	16339.1	4257.87	3447.74	15863.3	21149.1	6062.65	8123.06	43283.2	16681.1	76106	79551.7	83307.1	89084.4	36709.4	47578.8	44065.5	144611	131235	112118	10112.9	8640.14	14552.4
319965	Cc2d1b	33916.6	30346.6	62311.2	332629	462570	602052	28582.1	25022.9	33258.3	162707	108771	147784	42769.4	58735.9	52165.1	51195.6	52487.9	68119.2	76313.5	95152.3	61212.3	184223	178532	85495.2	187598	143386	114804	59665.7	27743.3	29550.3	301227	386176	850401	136728	141640	152212
231214	Cc2d2a	NA	NA	NA	NA	NA	NA	NA	NA	NA	NA	NA	NA	NA	NA	NA	NA	NA	NA	NA	NA	NA	NA	NA	NA	11177.2	7992.05	NA	NA	NA	NA	NA	NA	NA	NA	NA	NA
668310	Cc2d2b	NA	NA	NA	NA	NA	NA	6043.83	NA	6224.94	NA	NA	NA	307.482	128674	121763	NA	NA	NA	NA	NA	NA	NA	NA	NA	NA	NA	NA	479.665	NA	NA	NA	NA	NA	NA	NA	NA
67500	Ccar1	2.71257e+06	2.03241e+06	3.38281e+06	843793	369589	650017	144545	37857.9	166774	308886	138005	212316	894360	538226	474411	200639	278810	347966	179512	398206	365295	392707	408953	290757	308458	301456	408069	300580	244852	247182	220692	336358	352914	398330	373255	389198
219158	Ccar2	168175	213912	434259	263896	233729	259109	136413	51013.3	113517	266379	118169	134339	96374.7	195862	162911	96378.2	171745	205948	148308	162010	205008	202818	223508	144655	201662	98901.3	214365	217532	213787	169700	136792	144113	140629	187231	170057	149647
234582	Ccdc102a	NA	NA	NA	NA	NA	NA	10578.7	NA	NA	15292.9	461.582	3947.55	NA	9985.68	4325.07	3415.14	7128.44	NA	1232.83	1582.62	2767.86	140557	62536.4	57010	32179.1	19848.2	56675.9	NA	NA	NA	NA	NA	NA	NA	NA	NA
73293	Ccdc103	NA	NA	NA	NA	NA	NA	NA	NA	NA	NA	NA	NA	NA	NA	NA	NA	NA	NA	NA	NA	NA	NA	NA	NA	NA	NA	NA	NA	NA	NA	NA	NA	NA	NA	2352.09	NA
232821	Ccdc106	NA	NA	NA	NA	NA	NA	NA	NA	NA	NA	NA	NA	600.25	2170.23	NA	NA	NA	NA	NA	NA	NA	NA	NA	NA	NA	NA	NA	NA	NA	NA	NA	NA	NA	NA	NA	NA
212392	Ccdc110	NA	NA	NA	25586.1	NA	24356.4	NA	NA	NA	NA	NA	NA	NA	NA	NA	NA	NA	NA	NA	NA	NA	NA	NA	NA	NA	NA	NA	NA	NA	NA	NA	NA	NA	NA	NA	NA
240261	Ccdc112	NA	NA	NA	NA	1569.94	NA	NA	NA	NA	NA	NA	NA	NA	NA	NA	NA	NA	NA	NA	NA	NA	NA	NA	NA	NA	NA	NA	6133.81	11992.7	NA	NA	NA	NA	NA	NA	NA
69668	Ccdc115	81098.1	68188	168685	471145	415353	344763	10314.3	27576.9	149986	425782	261919	232649	47565.1	94010.6	74742.9	49376.6	113802	60832.3	75725	168958	119084	311063	248989	422148	156265	209493	281138	180915	79146.9	32625.3	517950	754757	736612	372584	388496	402918
104479	Ccdc117	3888.98	3399.36	13465.5	3729.62	NA	6261.95	NA	NA	NA	NA	NA	NA	NA	NA	NA	5893.22	355.928	NA	5233.22	955.118	NA	NA	NA	NA	NA	NA	11044.8	NA	NA	NA	NA	NA	NA	9252.95	13092	11736
72654	Ccdc12	288638	165255	294971	177752	406091	185806	NA	NA	NA	NA	30373.5	5061.28	25496.3	39978.5	37504.2	211399	29235.1	269235	205215	1.60184e+06	1.84505e+06	49489.7	149970	26951.5	170118	144466	33295.4	115179	587.675	25981.9	NA	29118	NA	158924	139892	75362.7
234388	Ccdc124	124889	41576.5	261469	859554	1.14657e+06	707375	88823.3	117372	187584	239697	154081	1793.14	264927	432316	378742	451168	545016	615566	309369	428103	363531	146295	108591	83115.5	115064	67411.2	489593	461428	483325	372927	1.53628e+06	467600	585674	686448	419867	481281
76041	Ccdc125	NA	NA	NA	3049.1	6528.59	5358.64	NA	919.253	NA	NA	NA	NA	NA	NA	NA	863.456	217.714	259.416	594.529	1346.84	NA	278104	1259.09	NA	NA	NA	NA	NA	NA	NA	NA	NA	NA	NA	NA	NA
57895	Ccdc126	NA	NA	NA	48574.3	8561.93	80607.4	4268.5	NA	NA	21992.7	26457.5	36405.5	NA	NA	4192.3	NA	NA	NA	NA	NA	NA	NA	NA	NA	NA	NA	NA	NA	NA	NA	88016	4488.27	224782	NA	NA	NA
67433	Ccdc127	103336	8518.49	253767	73835.2	124922	102794	4971.11	2947.54	4117.28	266664	108439	78819.4	132225	54321.5	59480.9	17186.4	31850.3	110984	31339.9	224113	310875	1.91854e+06	271985	207614	340625	113955	251871	17866.8	151482	164432	38003.4	128660	130885	70736.2	58092.7	50454.9
100502861	Ccdc13	NA	NA	NA	NA	56121.6	379.089	NA	NA	NA	NA	1213.02	3125.85	NA	NA	NA	NA	NA	NA	NA	NA	NA	NA	NA	NA	NA	NA	NA	NA	NA	NA	NA	NA	NA	NA	NA	NA
67736	Ccdc130	552.598	763.089	4413.18	698.921	NA	4411.81	NA	NA	NA	NA	NA	NA	NA	NA	NA	NA	NA	NA	90.8521	NA	NA	NA	NA	NA	NA	NA	NA	NA	NA	NA	NA	NA	NA	NA	NA	NA
76457	Ccdc134	3.02811e+06	2.00849e+06	892959	131306	149141	1.21053e+06	12636.9	7370.82	1.713e+06	187178	137116	5.59438e+06	42812.7	53842.4	25806.1	25706.3	41075.3	234712	21606.3	2.49328e+06	135790	406712	1.066e+07	278996	300724	8.22875e+06	836337	115356	72802.7	75809.7	75402.8	47606.3	33234.3	67211.2	57626.6	89446.8
67291	Ccdc137	9694.69	12783.5	7156.41	NA	NA	NA	NA	NA	NA	100375	NA	NA	3631.57	NA	NA	NA	NA	NA	2396.74	48489.5	24832.3	NA	NA	NA	NA	NA	NA	5138.37	3313.3	NA	NA	NA	NA	122987	94103.5	144519
545428	Ccdc141	NA	NA	NA	NA	NA	NA	1996.94	6773.26	720.652	NA	NA	NA	40161.3	12443	6199.01	NA	NA	NA	NA	NA	NA	NA	NA	NA	NA	NA	NA	NA	NA	NA	NA	NA	NA	NA	NA	NA
75172	Ccdc146	NA	NA	NA	NA	NA	NA	NA	NA	NA	NA	NA	NA	NA	NA	NA	NA	NA	NA	NA	30088.2	NA	NA	NA	NA	NA	NA	NA	NA	NA	NA	NA	NA	NA	NA	NA	NA
227933	Ccdc148	NA	413.315	NA	NA	NA	NA	NA	NA	NA	NA	NA	NA	NA	NA	NA	NA	NA	NA	NA	NA	NA	NA	NA	NA	NA	NA	NA	NA	NA	NA	NA	NA	NA	NA	NA	NA
78016	Ccdc150	NA	NA	NA	NA	NA	NA	NA	7028.79	NA	NA	NA	NA	NA	NA	87542.8	NA	NA	NA	NA	NA	NA	NA	NA	NA	NA	NA	NA	NA	NA	NA	NA	NA	NA	NA	NA	NA
216516	Ccdc157	NA	NA	NA	NA	NA	NA	NA	NA	NA	NA	NA	NA	NA	NA	NA	NA	NA	NA	1101.91	NA	NA	NA	NA	NA	172.686	NA	6113.82	NA	NA	70.0213	NA	NA	NA	NA	NA	NA
320696	Ccdc158	NA	NA	NA	NA	NA	NA	NA	NA	NA	NA	NA	NA	NA	NA	NA	NA	NA	NA	NA	NA	NA	NA	NA	NA	NA	NA	NA	NA	NA	190.733	NA	NA	NA	NA	NA	NA
75973	Ccdc162	NA	NA	NA	NA	NA	NA	NA	NA	NA	NA	NA	NA	17170.9	23951	6694.67	NA	NA	NA	NA	NA	NA	NA	31647	NA	NA	NA	NA	NA	NA	NA	NA	NA	NA	NA	NA	NA
223648	Ccdc166	NA	NA	NA	NA	NA	NA	NA	NA	NA	NA	NA	NA	NA	NA	NA	NA	NA	NA	NA	NA	NA	NA	NA	NA	11507.7	1729.75	NA	NA	NA	NA	NA	NA	NA	NA	NA	NA
68597	Ccdc167	NA	14259.3	13473.6	259876	68236.4	809730	NA	12901.9	41589.4	55795.4	107687	80734.6	NA	NA	NA	3469.33	11105.1	28071.6	NA	8522.62	9329.23	356342	59544.1	NA	468171	158630	86859.8	NA	9120.27	10705.5	3585.02	53672.3	NA	19190.8	63361.2	38721.3
100504234	Ccdc170	991.103	NA	18302.4	NA	NA	NA	NA	NA	NA	NA	NA	NA	NA	NA	NA	NA	NA	NA	NA	532.464	1577.97	NA	NA	NA	NA	NA	NA	NA	NA	NA	NA	NA	NA	NA	NA	NA
320226	Ccdc171	NA	NA	NA	NA	NA	NA	NA	NA	NA	NA	NA	NA	NA	NA	NA	NA	NA	NA	NA	NA	NA	NA	NA	NA	NA	NA	NA	NA	NA	NA	NA	2966.81	NA	NA	NA	NA
232236	Ccdc174	NA	7749.61	22915.8	NA	NA	NA	NA	NA	NA	NA	NA	NA	NA	NA	NA	NA	NA	NA	NA	54398.5	NA	NA	NA	NA	NA	NA	75697.9	NA	NA	NA	NA	NA	NA	NA	NA	NA
73936	Ccdc175	NA	NA	NA	NA	NA	1850.57	NA	NA	NA	NA	NA	NA	NA	NA	NA	NA	NA	NA	NA	NA	NA	NA	NA	NA	NA	NA	NA	NA	NA	NA	NA	NA	NA	NA	NA	NA
70950	Ccdc178	NA	NA	NA	NA	NA	NA	NA	1352.22	192.871	NA	NA	NA	19211.4	NA	NA	NA	NA	NA	NA	NA	NA	NA	NA	NA	833.522	1147.54	NA	NA	NA	NA	NA	NA	NA	NA	NA	NA
381522	Ccdc180	NA	NA	NA	NA	NA	NA	NA	NA	NA	NA	NA	NA	NA	NA	NA	NA	NA	NA	NA	NA	NA	NA	NA	NA	4344.92	4102.18	NA	NA	NA	NA	NA	NA	NA	NA	NA	NA
77058	Ccdc183	NA	NA	NA	NA	NA	NA	NA	NA	NA	NA	NA	NA	NA	NA	NA	NA	NA	NA	NA	NA	NA	NA	NA	NA	NA	244.151	NA	NA	NA	NA	NA	NA	NA	30663.9	19516.6	29941.1
239650	Ccdc184	NA	NA	NA	NA	NA	NA	NA	NA	NA	NA	NA	NA	NA	NA	NA	NA	NA	NA	NA	NA	25337.4	NA	NA	NA	NA	NA	NA	NA	NA	NA	NA	NA	NA	58676.3	48968.2	NA
213993	Ccdc186	4985.24	1620.86	6138.44	73840.5	12806.1	24816.8	1730.4	274.957	3283.68	21515.8	1584.48	920.679	14978.5	50217.5	25394.3	533.884	82.4437	2069.08	26666.7	1360.49	2282.81	16676.9	6857.85	194698	26317.7	4035.66	13361	451.616	1243.98	1597.35	6893.36	12228.1	15738.6	437.572	NA	168.004
233899	Ccdc189	NA	NA	NA	NA	NA	NA	NA	NA	NA	NA	NA	NA	NA	NA	NA	NA	NA	NA	NA	NA	NA	NA	NA	NA	122095	NA	230097	NA	NA	NA	NA	NA	NA	NA	NA	NA
212153	Ccdc191	NA	NA	NA	NA	NA	NA	NA	NA	NA	NA	NA	NA	NA	NA	NA	NA	NA	NA	8397.57	2260.29	NA	NA	NA	NA	NA	NA	NA	NA	NA	NA	NA	NA	NA	NA	NA	NA
54638	Ccdc22	116309	275368	226421	914949	843376	1.20652e+06	134269	54069.2	203706	578057	542569	571057	133679	641888	749110	115286	207405	270762	101582	105314	133369	853399	619290	313780	674946	273563	747932	399334	243688	268595	732344	763586	861865	548828	535522	453195
67179	Ccdc25	18430.9	15151.9	50950.7	688330	257753	504446	78607.6	15227.3	106533	578155	8743.67	24565.6	98175.4	891298	1.07448e+06	143162	148008	451446	164502	125927	165913	225715	165957	81467.2	320940	162110	611545	118285	102262	115403	414042	464080	607068	288600	291360	236016
381580	Ccdc27	61.5143	685.456	921.109	NA	NA	NA	NA	NA	NA	NA	NA	NA	NA	NA	NA	NA	NA	NA	NA	NA	NA	NA	NA	NA	NA	NA	NA	NA	NA	NA	NA	NA	NA	NA	NA	NA
215814	Ccdc28a	NA	NA	NA	NA	NA	1219.4	NA	NA	26208.5	NA	NA	NA	NA	NA	NA	NA	NA	NA	NA	NA	NA	NA	NA	NA	1887.8	NA	NA	NA	NA	NA	NA	NA	NA	6885.11	7750.11	4438.05
73332	Ccdc30	3951.18	NA	24497.4	14400.2	18925.5	NA	NA	NA	NA	NA	NA	1294.64	NA	NA	NA	NA	NA	NA	NA	NA	NA	7828.83	14897.9	85364	NA	NA	NA	19463.4	NA	NA	NA	27243.5	344854	NA	NA	NA
68201	Ccdc34	NA	NA	865.736	NA	NA	NA	NA	NA	NA	NA	NA	NA	NA	NA	NA	NA	NA	NA	NA	NA	NA	NA	NA	NA	NA	NA	NA	NA	NA	NA	NA	NA	NA	NA	NA	NA
237465	Ccdc38	NA	NA	NA	NA	NA	NA	NA	NA	NA	NA	NA	NA	NA	NA	NA	NA	NA	NA	NA	NA	NA	NA	NA	NA	NA	NA	NA	NA	NA	NA	NA	2754.99	NA	NA	14215.1	721.277
207607	Ccdc40	NA	NA	NA	18481.5	NA	NA	NA	NA	NA	NA	NA	NA	NA	NA	NA	NA	NA	NA	NA	NA	NA	NA	NA	NA	NA	NA	NA	NA	NA	NA	NA	NA	NA	NA	NA	NA
276920	Ccdc42	NA	NA	NA	NA	NA	NA	NA	NA	NA	NA	NA	NA	NA	NA	NA	NA	NA	NA	NA	NA	NA	NA	3526.35	NA	NA	NA	NA	NA	NA	NA	NA	NA	NA	NA	NA	NA
52715	Ccdc43	6933.08	5601.25	86277	146945	133574	113594	14313.8	NA	NA	61113.7	22500.6	9706.19	49091.5	79135.1	91352.8	191814	152461	144983	31407.2	49523.2	38681.1	144880	14581.2	171595	NA	NA	59546.1	321942	40836.1	30306.6	97756.1	94400.3	400093	315334	350002	234055
67163	Ccdc47	258780	241832	1.48202e+06	1.10193e+06	812242	4.86031e+06	72622.8	1.28815e+06	357925	865939	6.97854e+06	1.59369e+07	238382	375896	451942	768890	5.76948e+06	9.23995e+07	72574.3	136181	226736	361927	386323	3.17801e+06	444929	363800	5.57705e+06	128058	125649	322422	453726	625905	570764	809274	678582	689357
67501	Ccdc50	32922.7	47478.1	123759	475999	415411	120553	31851.9	9913.51	16157.9	893236	148374	118261	192044	292248	221493	578387	335407	424550	156437	102369	106831	682553	327098	218055	397332	335842	301677	1.01353e+06	352886	393327	79522.8	225316	602456	225057	212104	222943
66658	Ccdc51	2919.53	2590.64	2602.33	118294	124209	196411	3325.39	12675.7	12693.5	47110.3	57612.1	86142.6	57808.5	32208.1	19170.2	18121	69966.3	79981.4	12207.7	40056.2	37049.7	92167.4	82511.5	80911.6	57682.1	35646.4	102253	7519.85	13807.8	7685.87	51312.3	71282.1	52689.6	35100.7	71393.7	37576.6
71276	Ccdc57	NA	NA	NA	NA	NA	NA	NA	NA	NA	NA	NA	NA	NA	NA	NA	NA	7525.42	NA	372.598	NA	NA	NA	NA	NA	NA	NA	NA	NA	NA	NA	NA	3132.79	NA	NA	NA	NA
381045	Ccdc58	133034	259560	346592	525847	197777	608481	130440	107152	147032	1.48363e+06	239061	1.67734e+06	760975	925742	926050	451359	423794	534468	146875	187015	209126	432631	1.08204e+06	524969	307236	239522	536650	1.04115e+06	287068	267110	1.07666e+06	1.30618e+06	1.42697e+06	2.02458e+06	1.8391e+06	1.50845e+06
52713	Ccdc59	NA	NA	NA	NA	NA	NA	NA	NA	NA	NA	NA	NA	NA	NA	NA	NA	NA	NA	NA	NA	NA	NA	NA	NA	NA	NA	NA	NA	NA	NA	NA	NA	NA	111699	86604.3	164353
76551	Ccdc6	37820.3	35379	40860.1	192810	161980	97747.7	3692.31	494.072	3215.54	54911.6	33420.6	26451.5	588932	213225	33806.1	12870.1	79980.6	99779.5	25749.8	475423	132068	103882	63124.6	92307.2	106772	74076.2	59395.7	91896.2	493319	438772	126907	117862	123605	101936	91332.4	551849
232933	Ccdc61	NA	10108.5	71.1845	865.986	NA	NA	NA	NA	NA	NA	NA	NA	NA	NA	887.99	NA	NA	NA	NA	NA	NA	NA	NA	NA	NA	NA	NA	NA	NA	NA	NA	NA	NA	4195.89	3346.54	3004.77
208908	Ccdc62	NA	NA	NA	14501.3	1822.19	NA	NA	NA	NA	NA	NA	NA	NA	NA	NA	NA	NA	NA	NA	NA	NA	NA	NA	NA	NA	NA	NA	NA	NA	NA	NA	NA	NA	NA	NA	NA
320234	Ccdc66	977.872	4336.55	89069.8	NA	NA	NA	NA	NA	NA	NA	NA	NA	NA	NA	NA	NA	NA	NA	NA	NA	NA	NA	NA	NA	NA	NA	NA	NA	NA	NA	NA	NA	NA	NA	NA	NA
52570	Ccdc69	NA	NA	NA	32247	NA	6377.02	NA	NA	NA	NA	NA	NA	NA	NA	NA	2289.58	NA	9243.65	2962.25	5221.1	5177.02	17914.4	34214	46803.4	31489.4	25410.2	22973.9	39062.9	15802.1	15790.3	NA	NA	NA	NA	NA	NA
72454	Ccdc71	NA	NA	NA	NA	NA	6805.47	NA	NA	NA	NA	NA	NA	NA	NA	NA	NA	NA	NA	NA	NA	NA	NA	NA	NA	NA	NA	NA	NA	NA	NA	NA	NA	NA	NA	NA	NA
72123	Ccdc71l	4326.11	16106.5	19189.8	11220.4	2953.47	16060.5	NA	NA	NA	NA	NA	NA	3621.19	28607.3	4430.54	NA	NA	NA	5094	NA	NA	NA	15959.1	NA	NA	NA	45703.9	NA	NA	NA	NA	9890.85	733636	NA	NA	NA
211936	Ccdc73	NA	NA	1768.47	NA	NA	NA	NA	NA	NA	NA	NA	NA	NA	NA	NA	NA	NA	NA	NA	NA	NA	NA	NA	NA	NA	NA	NA	NA	NA	NA	NA	NA	NA	NA	NA	NA
67200	Ccdc77	NA	NA	949.788	NA	NA	NA	NA	NA	NA	NA	NA	NA	NA	NA	NA	NA	NA	NA	NA	NA	NA	NA	NA	NA	NA	NA	NA	NA	NA	NA	NA	NA	NA	NA	NA	NA
434130	Ccdc8	NA	NA	NA	NA	NA	NA	NA	NA	NA	NA	NA	NA	449.863	2907.97	2288.21	NA	NA	NA	NA	NA	NA	NA	NA	NA	NA	NA	NA	NA	NA	NA	NA	NA	NA	NA	NA	NA
66396	Ccdc82	NA	NA	NA	NA	NA	NA	NA	NA	NA	NA	NA	NA	NA	NA	NA	NA	NA	NA	NA	NA	NA	5651.58	8894.16	NA	NA	NA	NA	NA	NA	NA	NA	NA	NA	NA	NA	NA
216613	Ccdc85a	974.435	1737.28	NA	NA	NA	NA	NA	NA	NA	NA	NA	NA	NA	NA	NA	NA	NA	NA	NA	NA	NA	NA	NA	NA	NA	NA	NA	NA	NA	NA	NA	NA	NA	NA	NA	NA
668158	Ccdc85c	1413.11	363.338	328.012	NA	NA	8216.92	NA	NA	NA	NA	NA	NA	NA	NA	2795.07	NA	NA	NA	NA	NA	NA	2185.81	NA	NA	4459.22	NA	NA	NA	NA	NA	NA	NA	NA	6171.48	9926.64	573.09
108673	Ccdc86	25017.4	42919.7	40671.9	116920	79459.6	246531	NA	NA	NA	1759.46	NA	695.72	40727	2098.77	25557.1	688.846	1559.33	1110.72	NA	NA	NA	NA	NA	NA	NA	NA	NA	29459.7	220906	12967.9	246656	39910.8	45091.5	182711	129225	172943
399599	Ccdc87	NA	NA	NA	1333.87	NA	5407.49	NA	2627.67	NA	NA	1855.66	787.988	NA	NA	NA	NA	NA	NA	NA	NA	NA	NA	NA	NA	NA	NA	NA	NA	NA	NA	NA	NA	NA	NA	NA	NA
108686	Ccdc88a	288.842	126.227	17905.5	228274	185580	248327	4003.02	8859.1	9494.12	12511.1	6589.62	3676.37	38694	11143.6	7861.18	143626	13952.4	97116.8	120161	113520	11994.8	50799.3	6853.41	14344.1	8135.47	2716.22	9919.42	15765	30755.5	37417.5	28528.2	18960.7	9610.18	3530.01	3924.09	34071.2
78317	Ccdc88b	20068.6	26711.8	21173	297738	365350	300339	226705	294496	726278	106328	64960.8	91226.2	56201	111942	109318	150501	72895.9	161799	120510	186067	91211.5	590507	562277	516427	186931	89941.8	276935	59083.7	58900.5	61653.1	100238	117450	153352	98204.1	76218.6	76173.4
68339	Ccdc88c	NA	NA	NA	2025	1845.01	12252.4	447.64	85.279	194.766	NA	NA	NA	63.4005	3026.05	1352.42	536.187	316.092	4181.91	5041.69	26951.6	37498.6	NA	NA	143.328	NA	NA	NA	1183.62	2217.38	2330.31	NA	NA	NA	NA	NA	NA
243846	Ccdc9	287746	128613	49698.7	75622.5	56090.5	69958.7	8970.02	3889.55	534955	288899	123438	162947	5920.49	75564.2	37981.3	8340.45	106573	23631.7	27765.4	42387.1	81093.9	579178	324950	142415	575228	446141	913094	86508.3	50717	72747.4	62650.1	89782.5	158172	82323.5	77948.2	82416.5
66365	Ccdc90b	20537.7	60576.5	39539.4	1.83025e+06	1.74142e+06	1.94225e+06	3221.21	4629.14	6529.29	333805	273147	159979	49542.4	72511	82348.4	12222.1	99550.6	50037	73218	105709	130286	328657	194000	270550	1.93298e+06	136658	319881	70644.2	56448.4	67653.1	82839.9	71152.2	58778.1	15171.7	5718.51	3747.74
67015	Ccdc91	NA	273.722	1008.94	161572	216645	21683.4	4792.45	745.155	3492.28	11445.9	5642.5	12890.8	NA	NA	11449.6	NA	6707.39	NA	NA	NA	1171.27	NA	NA	NA	NA	NA	3319.55	NA	1190.56	1774.38	32577.8	38901.2	NA	4450.18	3281.87	2575.47
215707	Ccdc92	NA	NA	NA	6541.22	NA	9420.65	10680.8	NA	6788.15	NA	NA	NA	NA	NA	NA	NA	NA	NA	3220.85	NA	NA	47711.5	6470.9	NA	3193.45	2405.86	NA	NA	NA	NA	NA	NA	NA	4323.48	2263.28	2931.53
432582	Ccdc92b	NA	NA	90315.3	NA	NA	NA	NA	NA	NA	NA	NA	NA	NA	NA	NA	NA	NA	NA	NA	NA	NA	NA	NA	NA	NA	NA	NA	NA	NA	NA	NA	NA	NA	NA	902.315	NA
70829	Ccdc93	103252	91519.7	282542	970048	746258	1.10739e+06	99502.4	12079.3	60266.1	1.15176e+06	221519	329922	212189	923580	858720	208325	134661	206496	78546.1	77290.2	148404	547921	500434	358440	510294	135717	1.17851e+06	267707	178861	323346	675464	618703	751818	336063	456054	310056
52132	Ccdc97	69916	21119.4	45998.4	310207	41156.4	175950	66418.5	1212.42	3697.27	24046.3	NA	2315.2	3009.47	50320.6	3204.2	23794.8	14529.8	10817.7	17382.2	25711.4	28059.8	5259.64	6793.45	15108.1	9329.68	7155.19	36200.9	48705.1	13683.9	13587.6	8619.45	27127.2	12016.9	22141.3	67702.8	11535.5
214239	Ccdc9b	NA	NA	NA	NA	NA	NA	NA	NA	NA	NA	NA	NA	50408.6	93866.2	1.73196e+06	NA	NA	NA	NA	NA	NA	NA	NA	NA	NA	NA	NA	527.914	NA	NA	NA	NA	NA	NA	NA	NA
240084	Cchcr1	NA	NA	NA	NA	NA	NA	NA	NA	NA	NA	NA	1920.57	NA	NA	NA	NA	NA	NA	NA	NA	NA	NA	NA	NA	NA	NA	NA	NA	NA	NA	NA	NA	NA	NA	NA	14583.7
12426	Cckbr	NA	NA	NA	NA	NA	NA	NA	NA	NA	NA	NA	NA	NA	NA	NA	NA	NA	NA	NA	NA	NA	NA	NA	NA	NA	NA	NA	NA	NA	NA	25790.1	2785.85	88756.3	NA	NA	67315.4
56221	Ccl24	NA	NA	NA	NA	NA	NA	NA	NA	NA	NA	NA	NA	NA	NA	NA	NA	NA	NA	NA	NA	NA	NA	NA	NA	NA	NA	NA	55701.9	56244.2	NA	NA	NA	NA	NA	NA	NA
20302	Ccl3	1798.52	NA	NA	NA	NA	NA	NA	NA	NA	NA	NA	NA	NA	NA	NA	NA	NA	NA	NA	NA	NA	NA	NA	NA	NA	NA	NA	154375	2473.57	NA	NA	NA	NA	NA	NA	NA
20305	Ccl6	NA	NA	NA	103073	693435	158964	74236.6	289197	60353.6	NA	NA	NA	25797.1	323148	284900	588298	39364.6	16873	148460	711836	7976.26	1.46447e+06	2.26181e+06	2.74177e+06	1.03719e+06	1.16114e+06	1.2198e+06	NA	NA	NA	NA	NA	NA	NA	NA	NA
20308	Ccl9	NA	NA	NA	NA	NA	NA	NA	NA	NA	NA	NA	NA	NA	NA	NA	NA	NA	NA	NA	NA	NA	NA	NA	28625.8	NA	126223	211338	NA	20434.8	24773.2	NA	NA	NA	NA	NA	NA
216527	Ccm2	4701.21	4062.1	5496.82	922257	27113.4	5.11325e+06	204147	30193.4	2.06986e+06	138924	20391.6	95810.4	30563	450726	231158	647705	65373	5.68905e+07	2.96828e+06	3.47822e+06	2.05291e+06	528419	1.61734e+06	134100	929761	1.05471e+06	160353	308452	1.37914e+06	6.782e+06	615829	752339	662055	4814.61	7148.89	4834.59
228788	Ccm2l	NA	NA	NA	NA	NA	NA	NA	NA	NA	NA	NA	NA	NA	6773.32	8137.67	NA	NA	NA	NA	NA	NA	NA	NA	NA	NA	NA	NA	NA	NA	NA	NA	NA	NA	NA	NA	NA
14219	Ccn2	NA	NA	NA	NA	NA	NA	NA	NA	NA	NA	NA	NA	NA	1268.07	4819.41	NA	NA	NA	NA	NA	NA	NA	NA	NA	NA	NA	NA	NA	NA	NA	NA	NA	NA	NA	NA	NA
12428	Ccna2	NA	NA	NA	NA	NA	NA	NA	NA	NA	NA	NA	NA	NA	NA	NA	NA	NA	NA	NA	NA	NA	NA	NA	NA	NA	NA	NA	NA	NA	NA	NA	NA	NA	2418.97	3329.63	3051.63
268697	Ccnb1	NA	NA	NA	NA	NA	NA	NA	NA	NA	NA	NA	NA	NA	NA	NA	NA	NA	NA	NA	NA	NA	NA	NA	NA	NA	NA	NA	NA	NA	NA	NA	NA	NA	18275.2	21727.1	22731.3
12442	Ccnb2	NA	NA	NA	NA	NA	NA	NA	NA	NA	NA	NA	NA	NA	NA	NA	NA	NA	NA	NA	NA	NA	NA	NA	NA	NA	NA	NA	NA	NA	NA	NA	NA	NA	NA	NA	3856.21
51813	Ccnc	NA	NA	NA	NA	NA	NA	NA	NA	NA	NA	NA	NA	NA	NA	NA	2917.18	NA	NA	NA	NA	NA	NA	NA	NA	NA	NA	NA	NA	NA	10942.6	NA	NA	NA	23933.2	22353.1	1369.64
12443	Ccnd1	5340.75	359389	714950	NA	NA	NA	NA	NA	NA	NA	NA	NA	NA	18108.6	1.18076e+06	NA	48112	181493	NA	19546.8	NA	NA	NA	NA	NA	NA	NA	NA	2488.24	1886.06	NA	NA	NA	4068.09	2467.69	4983.14
12444	Ccnd2	NA	1481.67	NA	NA	1914.26	3444.06	NA	NA	NA	NA	NA	NA	NA	NA	NA	NA	NA	NA	NA	NA	NA	NA	NA	NA	NA	NA	NA	NA	NA	NA	NA	NA	NA	NA	NA	NA
12445	Ccnd3	NA	NA	NA	6210.24	NA	2925.51	NA	NA	NA	NA	NA	NA	3396.58	47111.9	46992.9	NA	NA	NA	NA	NA	NA	NA	NA	NA	NA	NA	NA	NA	NA	NA	NA	NA	NA	1913.71	2401.78	1988.88
17151	Ccndbp1	5392.81	5149.55	NA	24842.3	773464	14071.4	4979.33	NA	5711.91	NA	NA	NA	NA	33744.5	38689.4	NA	NA	NA	NA	14665.5	7254.3	331388	317621	24533.5	NA	NA	NA	NA	NA	NA	4574.29	5179.83	NA	3661.42	NA	2995.5
12452	Ccng2	NA	NA	NA	21163.7	NA	59643.7	NA	NA	NA	NA	NA	NA	NA	NA	NA	NA	NA	NA	NA	NA	NA	NA	NA	NA	NA	NA	NA	NA	NA	NA	NA	NA	NA	NA	NA	NA
66671	Ccnh	1.41419e+06	14072.7	50106.2	83439.8	414.885	72192.5	2015.83	NA	2014.48	29431	36606.2	53424.6	NA	NA	NA	NA	NA	NA	NA	NA	NA	21613.4	NA	NA	NA	NA	NA	8483.15	1822.09	852.703	26336.1	37835.8	31137.6	59706	40459.8	38093.9
380694	Ccnjl	NA	NA	NA	NA	NA	NA	NA	NA	NA	NA	NA	NA	NA	NA	NA	NA	NA	NA	NA	NA	NA	NA	NA	NA	NA	NA	NA	NA	NA	NA	NA	NA	NA	NA	NA	22246.2
12454	Ccnk	21288.8	11334.3	80864.9	270187	242996	113919	11013.6	4774.92	NA	22370.9	3653.28	5649.87	20245.1	27575.2	59895.4	21652.9	7773.79	30716.2	24752.6	10523.7	12398.3	6741.81	4316.9	5041.33	7120.36	13076.6	26922.7	20510.3	28720	25986	79103	6357.34	3377.19	39329.3	19262.3	102528
56706	Ccnl1	11259.4	16127.9	8403.93	10570.7	3786.66	20736.9	NA	NA	3231.52	27310.9	12049	13090.5	NA	7942.79	5231.89	3634.04	4304.91	NA	3470.44	5639.15	932.017	NA	1579.98	73067.7	NA	NA	6084.79	1966.39	29301.4	22587	NA	1139.11	1521.47	85645.4	118382	47859.6
56036	Ccnl2	6924.83	317.97	2719.67	25855.3	NA	36106.7	NA	NA	NA	12499	252.916	2257.01	NA	NA	NA	1236.09	1368.46	13175.3	2384.65	NA	NA	223.609	4027.94	NA	7303.37	6021.65	1512.94	5746.14	7672.43	4307.81	5932.71	10865.3	16217.9	1705.11	12061	8497.51
69109	Ccnq	NA	NA	NA	2667.57	NA	3506.04	NA	NA	NA	2776	22342.7	49434	195.178	42009.9	60497.3	NA	2402.13	2520.13	NA	NA	NA	28242.5	55411	NA	NA	NA	NA	NA	NA	NA	NA	NA	NA	NA	NA	NA
12455	Ccnt1	4638.49	13262.9	28484.8	6002.24	NA	15371	2064.42	NA	746.44	11936.6	2453.65	3697.94	5419.34	13172.7	NA	10028.9	3223.97	2811.97	18010.6	26714.9	38041.1	NA	903.517	NA	NA	NA	NA	5203.05	7562.05	8805.03	9397.37	42259.8	9419.56	40895.6	30110.1	10092
72949	Ccnt2	7759.57	1785.87	1259.24	NA	NA	1504.58	NA	NA	NA	NA	NA	NA	NA	NA	NA	995.546	NA	NA	4221.28	NA	NA	NA	NA	NA	NA	NA	NA	NA	NA	NA	NA	NA	NA	3360.04	3486.91	3333.34
67974	Ccny	652.774	63432.8	5320.98	298443	729197	666603	54849.7	21341.8	96479.6	75195	97533.4	107894	72047.5	306100	437598	37755.8	7283.28	63800.4	59127.3	29697.6	5366.61	53504.3	66342.6	33656.7	603002	31623.5	122996	43688.8	32693.7	23824.3	113412	827628	221619	195928	188125	92298.5
227210	Ccnyl1	597.273	408.838	NA	15592.9	10175.2	8586.35	5007.36	2279.67	8111.72	13085.5	2204.79	15485.7	2395.59	12941.3	13981.5	67575.1	NA	97635.4	792.598	NA	NA	4518.91	8298.48	1501.39	3420.25	4434.19	4037.2	1329.31	1778.98	1364.48	12363.7	18551.6	13014.7	3343.93	4615.02	3130.18
72278	Ccpg1	NA	NA	NA	14388.6	29704	27547.3	NA	1805.02	49754.7	12028	1159.03	7997.7	NA	NA	NA	104457	NA	3053.22	2682.59	2666.08	1722.76	258.56	72.4479	8178.04	18521.2	1642.53	4401.71	NA	NA	NA	3504.29	4671.63	1567.14	NA	1381.11	NA
12768	Ccr1	NA	NA	NA	97124.3	9.38016e+06	255682	72918.3	63993.4	169625	NA	NA	NA	NA	NA	NA	34790.8	NA	NA	70004.4	32758.9	NA	585613	358974	236164	416244	501352	928688	378187	523411	450370	NA	14498.6	17456.3	NA	NA	NA
12777	Ccr10	NA	NA	NA	NA	NA	NA	NA	NA	NA	NA	NA	NA	NA	NA	NA	NA	NA	NA	NA	NA	NA	NA	NA	1797.86	857.733	1917.88	4199.84	NA	NA	NA	NA	NA	NA	NA	NA	NA
12772	Ccr2	NA	NA	NA	13770.1	NA	4882.6	5133.32	1647.82	3418.13	NA	NA	NA	3677.02	34898.8	65283.7	12388.2	NA	NA	12231.7	44597.8	NA	1464.69	8496.39	NA	5864.56	38029.6	39613.4	NA	NA	NA	NA	NA	NA	NA	NA	NA
12771	Ccr3	NA	NA	NA	NA	NA	NA	NA	NA	NA	NA	NA	NA	444.669	6088.37	19440.1	36805.3	55560.5	88491.6	34629.3	37111.9	127401	85270.1	347473	169785	536176	17066.4	6774.69	NA	NA	NA	NA	NA	NA	NA	NA	NA
12774	Ccr5	774.428	2797.73	6372.42	NA	NA	NA	NA	NA	NA	69374.6	2965.17	19073.6	NA	2227.73	NA	NA	NA	NA	NA	NA	NA	12483.6	46584.3	NA	4913.9	16325.7	44482.2	NA	3948.02	3812.37	28016.7	12645.8	27827.5	NA	NA	NA
12458	Ccr6	NA	NA	NA	NA	NA	NA	NA	NA	NA	NA	NA	NA	NA	NA	NA	NA	NA	NA	NA	NA	NA	NA	NA	NA	10029	494.987	19669.3	NA	NA	NA	NA	NA	NA	NA	NA	NA
12775	Ccr7	NA	NA	NA	NA	NA	NA	NA	NA	305.991	NA	NA	NA	NA	NA	NA	400.413	3588.21	NA	NA	NA	NA	NA	NA	NA	NA	NA	NA	NA	NA	NA	NA	NA	NA	NA	NA	NA
12776	Ccr8	NA	NA	NA	NA	NA	NA	NA	NA	NA	NA	NA	NA	NA	NA	NA	NA	NA	NA	NA	NA	NA	NA	NA	NA	NA	NA	NA	83194.2	113539	88166.3	NA	NA	NA	NA	NA	NA
54199	Ccrl2	NA	NA	NA	NA	NA	NA	NA	NA	805.512	NA	NA	NA	NA	NA	NA	NA	NA	NA	NA	NA	NA	NA	NA	NA	NA	NA	NA	6213.56	16298.6	16139.4	1152.93	NA	3060.98	NA	NA	NA
12460	Ccs	35424.7	25534.8	76051.4	124298	5102.84	98806	13269.4	4287.83	891.032	147565	53924.3	100064	138947	323140	246253	213461	81055.2	176396	71081.5	84619.1	35188.8	206116	5.1421e+06	95493	94605.2	48950.2	49961.8	75828.8	98020.8	81241.2	413018	125788	184712	131388	137936	139573
73420	Ccsap	NA	13702.5	3810.42	NA	6332.47	1039.81	NA	NA	NA	NA	NA	NA	587.483	7791.27	4467.6	NA	NA	NA	NA	NA	NA	NA	NA	1236.67	NA	NA	NA	NA	NA	NA	NA	NA	NA	NA	NA	NA
72972	Ccser2	NA	NA	NA	NA	NA	NA	NA	NA	NA	NA	NA	NA	NA	NA	NA	NA	NA	NA	NA	NA	NA	NA	NA	431.028	NA	NA	NA	NA	NA	NA	NA	NA	NA	NA	NA	NA
12461	Cct2	735144	567609	1.35444e+06	6.63163e+06	3.97948e+06	5.13559e+06	2.24585e+06	1.29445e+06	1.53156e+06	2.61357e+06	1.03517e+06	1.6238e+06	1.87184e+06	4.03127e+06	3.2822e+06	1.72385e+06	1.57751e+06	3.56626e+06	1.52863e+06	1.64707e+06	2.11409e+06	2.9334e+06	2.55655e+06	2.56864e+06	2.15897e+06	1.42319e+06	3.91375e+06	3.40907e+06	2.53581e+06	2.35911e+06	6.86249e+06	7.54893e+06	7.15079e+06	7.18501e+06	6.48419e+06	7.18109e+06
12462	Cct3	931792	804916	2.46811e+06	6.15463e+06	4.76821e+06	5.10526e+06	2.1602e+06	1.41869e+06	1.75349e+06	3.65989e+06	2.08639e+06	1.93783e+06	2.42787e+06	8.54898e+06	6.05698e+06	2.29153e+06	3.87061e+06	1.30735e+07	2.48894e+06	2.8248e+06	2.20958e+06	3.64992e+06	3.23934e+06	6.14768e+06	3.42954e+06	2.3453e+06	2.65992e+07	3.03976e+06	2.67337e+06	2.68467e+06	8.04417e+06	8.86556e+06	7.87237e+06	9.12973e+06	9.32626e+06	8.90499e+06
12464	Cct4	733943	471810	896558	4.14367e+06	2.52159e+06	4.45913e+06	1.21073e+06	800889	1.0925e+06	2.17531e+06	1.58032e+06	1.34707e+06	2.03993e+06	2.36404e+06	2.44088e+06	1.2561e+06	1.35303e+06	2.55741e+06	1.18043e+06	1.47049e+06	1.13839e+06	2.34592e+06	2.06793e+06	1.56775e+06	1.55823e+06	1.15497e+06	2.27368e+06	1.77554e+06	1.65536e+06	1.6043e+06	1.16914e+07	4.19398e+06	4.01489e+06	4.1898e+06	4.8702e+06	4.99898e+06
12465	Cct5	522537	419498	1.06354e+06	6.09306e+06	3.26313e+06	4.89785e+06	1.6334e+06	1.05674e+06	1.13693e+06	2.74697e+06	1.77058e+06	1.47094e+06	2.08098e+06	3.36243e+06	3.34777e+06	1.49181e+06	1.48012e+06	2.71385e+06	1.43401e+06	1.94846e+06	1.44267e+06	3.67957e+06	2.41356e+06	2.2352e+06	1.81461e+06	1.17937e+06	2.84105e+06	2.72036e+06	2.10161e+06	1.79202e+06	6.15377e+06	6.46447e+06	6.3834e+06	6.56617e+06	5.98978e+06	5.98554e+06
12466	Cct6a	403087	266211	748816	2.33571e+06	1.62945e+06	1.94688e+06	1.03856e+06	420832	902308	1.44292e+06	766117	693592	736822	1.90645e+06	1.82623e+06	1.11757e+06	1.03236e+06	2.25561e+06	1.05671e+06	1.20134e+06	966316	1.46961e+06	1.23041e+06	1.72422e+06	1.33915e+06	997445	1.91606e+06	1.40937e+06	1.08968e+06	1.09271e+06	3.3286e+06	3.41106e+06	3.63224e+06	4.40586e+06	4.14528e+06	4.02567e+06
12467	Cct6b	93775.2	61551.9	146236	643969	559806	533204	287744	138300	524523	411646	185575	219282	224072	439307	388416	250299	166393	283524	199748	234562	207655	354163	244807	382683	330819	256170	397647	320079	254951	267049	583252	719631	759590	1.06544e+06	1.13064e+06	883656
12468	Cct7	397150	397396	814326	3.05278e+06	2.82631e+06	3.10743e+06	1.21393e+06	555742	970684	2.28087e+06	880224	1.15308e+06	1.2044e+06	2.85309e+06	2.47819e+06	1.34107e+06	1.22894e+06	1.88918e+06	1.19792e+06	1.14512e+06	1.18078e+06	2.13711e+06	2.1639e+06	1.44961e+06	1.59082e+06	994823	1.84585e+06	1.56807e+06	1.64537e+06	1.44797e+06	5.5384e+06	4.38044e+06	4.75472e+06	4.61791e+06	4.6863e+06	4.53066e+06
12469	Cct8	637434	789758	1.09125e+06	3.88058e+06	3.6326e+06	3.47352e+06	1.52318e+06	897033	2.65335e+06	2.87571e+06	1.39633e+06	1.62858e+06	2.04762e+06	2.91258e+06	2.94225e+06	2.18172e+06	2.44755e+06	3.73814e+06	2.15369e+06	2.82377e+06	2.60755e+06	2.88211e+06	3.11112e+06	2.83426e+06	2.34191e+06	1.36203e+06	3.21412e+06	2.88878e+06	2.302e+06	2.24187e+06	6.8288e+06	6.10704e+06	6.15631e+06	7.73409e+06	7.46267e+06	6.30454e+06
231874	Ccz1	21697.9	11263.5	30291	402513	951021	656907	144484	41969.2	69777	357227	185752	190489	43451.9	120102	651580	35081.7	66919.5	86466.1	53789.2	43278.7	59225.1	144023	67243.9	123341	126259	54800	132420	122746	152040	134691	42927.7	246585	219189	21411.3	72556.1	34228.5
630146	Cd101	NA	NA	NA	175944	89466.8	97379	165924	108816	348766	NA	NA	NA	NA	517.036	515.204	3310.84	6002.63	1436.36	3910.75	929.199	154.022	60591	117664	24028.1	3222.64	2165.21	1174.9	NA	636.824	234.192	NA	NA	NA	4203.84	287.844	NA
235505	Cd109	NA	NA	NA	NA	NA	NA	NA	NA	NA	NA	NA	NA	NA	NA	NA	NA	NA	NA	NA	NA	NA	NA	NA	NA	NA	NA	NA	NA	NA	NA	NA	NA	NA	4572.69	9259.1	9080.98
12475	Cd14	16141	13046.9	4488.46	155324	201333	128226	230931	206087	224625	490399	250832	222749	13256.8	21744.4	46729.7	48715.3	54549.5	222173	66771.8	8351.08	29707.3	824742	506151	797670	465115	396033	2.5629e+06	5.98591e+06	5.40698e+06	5.30324e+06	4.75844e+06	7.3621e+06	6.40474e+06	2.28422e+06	2.33596e+06	2.17588e+06
12476	Cd151	8092.57	8955.64	2.43488e+06	1.43885e+06	12862.8	874980	263792	24852.2	366062	940538	4640.58	233329	8187.11	1.71269e+06	303722	30454.1	3292.38	2.94204e+06	9994.61	1.63802e+06	2810.31	85874.2	102268	2.45189e+06	13131.3	96037.7	2.21736e+06	1.07292e+06	10520.5	7799.28	25881.1	13.0733	1929.68	243.987	258.031	NA
93671	Cd163	27743.7	21455.8	50140.2	26623.8	57786.2	17422.5	68397.4	65483.5	43630.4	4.02523e+06	2.84221e+06	2.56342e+06	91321.2	153204	132683	49242.6	344651	513898	24624	50689.8	237624	2.7449e+06	769786	1.38625e+06	3.19276e+06	1.11005e+06	5.60965e+06	25753.6	4271.76	6180.23	NA	NA	NA	NA	NA	NA
68891	Cd177	15764.5	3901.7	8061.32	162847	302259	114902	7.05381e+06	5.31848e+06	6.32406e+06	3955.42	3492.51	9497.91	789875	433982	451039	798264	59993.2	133197	969761	586663	45459.6	455.421	330.318	1243.15	NA	4182.72	2965.7	10335.4	1458.23	6534.79	64981.6	84121.9	43248	NA	NA	NA
17079	Cd180	194943	270589	565073	208335	42959.6	350603	115624	69275.7	93187	1.54006e+06	1.05118e+06	1.26704e+06	151109	343239	231510	329700	631686	823664	338918	358444	457367	611297	485051	535075	2.80581e+06	456553	1.21373e+06	750988	651366	682218	3.37262e+06	4.06361e+06	4.05076e+06	NA	NA	NA
12478	Cd19	NA	NA	NA	NA	NA	NA	NA	NA	136.6	NA	NA	NA	NA	NA	NA	7635.64	28321.7	21181.1	6995.61	2737.29	9445.34	NA	NA	NA	NA	NA	NA	12393.3	95095	12507.7	NA	NA	NA	NA	NA	NA
12479	Cd1d1	NA	NA	NA	367659	144914	328204	5044.52	NA	NA	559080	680283	513378	14967.3	120582	88990.2	38314.7	97859.3	170202	18955.1	43138.5	128969	269168	212217	275479	64905.7	46612.5	35565.7	5166.53	NA	237.808	28949.5	2018.25	29156.3	NA	NA	NA
12481	Cd2	NA	NA	NA	406383	1.2209e+06	702752	12767.9	4278.11	6878.78	NA	NA	NA	4243.94	NA	NA	5823.38	24222	11663	NA	6389.98	NA	NA	NA	5267.61	10602.9	11043.5	NA	6808.67	NA	4247.38	NA	NA	NA	NA	NA	NA
17470	Cd200	NA	NA	NA	258916	352537	236380	88695.1	31683.6	33386.5	NA	NA	NA	NA	NA	NA	28644.2	35265.8	61901	22825.3	71831	44140.7	47393.8	113755	75844	86784.5	123021	285110	NA	NA	NA	23275.1	39187.4	109621	NA	NA	NA
57781	Cd200r1	NA	NA	NA	61422.4	142623	159646	3790.85	1791.97	11619.9	543.131	NA	6443.84	NA	4850.25	2202.99	891.854	NA	NA	NA	766.157	172.645	2575.97	4510.92	310.474	25608.5	7948.76	54161.7	NA	10169.6	8905.22	434673	691948	744794	42663.4	39069	38846.8
239849	Cd200r4	NA	NA	NA	6196.81	71849.1	21279	NA	NA	NA	NA	NA	NA	NA	NA	NA	NA	NA	NA	NA	NA	NA	NA	NA	NA	NA	NA	NA	NA	NA	NA	22321	54983.2	69583.3	NA	NA	NA
246278	Cd207	NA	NA	NA	NA	NA	NA	NA	NA	NA	14571.7	27883.7	18326.2	NA	NA	NA	NA	NA	NA	NA	NA	NA	NA	NA	NA	NA	NA	NA	NA	NA	NA	NA	NA	NA	NA	NA	NA
170786	Cd209a	NA	NA	NA	NA	NA	NA	NA	188322	19766.4	NA	NA	NA	NA	NA	NA	30204.1	230.531	1754.97	18911.3	25242.8	1540.72	NA	NA	NA	267510	151303	7161.91	NA	NA	NA	NA	NA	NA	NA	NA	NA
69165	Cd209b	NA	NA	NA	NA	NA	NA	NA	29795.7	27191.7	4440.26	2058.65	3262.71	1971.69	91948.5	77930.7	14558.9	63757.6	147084	99591	3264.46	30812.1	33555.7	28784	499.976	30401.3	92150	16904.1	80667	89823.5	120211	NA	NA	NA	NA	NA	NA
170776	Cd209c	NA	NA	NA	NA	NA	NA	NA	NA	NA	NA	NA	NA	NA	NA	NA	NA	NA	NA	176845	NA	125736	NA	NA	NA	NA	NA	NA	NA	NA	NA	NA	NA	NA	NA	NA	NA
170779	Cd209d	NA	NA	NA	NA	NA	NA	NA	531.805	2753.42	NA	NA	NA	1733.24	NA	NA	NA	NA	3851.59	NA	NA	NA	NA	NA	NA	564144	2.15201e+06	8451.68	NA	337.182	581.101	NA	NA	NA	NA	NA	NA
12483	Cd22	NA	NA	71.8246	253854	199007	374229	11437.8	5055.84	1.68915e+06	168617	91538.1	92161.7	1738.21	1220.66	559.538	126709	411805	138578	310702	109675	208111	184449	143222	151928	83734.2	85112.9	233681	86434.9	25408.1	11304	4610.98	50957.1	6739.81	NA	NA	NA
225825	Cd226	NA	NA	NA	NA	NA	NA	NA	NA	NA	NA	NA	NA	NA	NA	NA	4803.96	765.895	NA	NA	NA	NA	NA	NA	NA	NA	NA	NA	NA	NA	NA	NA	NA	NA	NA	NA	NA
18106	Cd244a	NA	NA	NA	1842.85	5722.03	19357.1	NA	NA	NA	NA	NA	NA	4348.46	1791.02	1152.21	3099.62	17603.8	5810.49	2791.02	8408.77	4752.53	27425.1	17692	13346.4	13354.2	17450.6	23065.1	16595.3	24615.3	8126.51	NA	NA	NA	NA	NA	NA
12503	Cd247	NA	NA	NA	NA	NA	NA	NA	NA	NA	NA	NA	NA	NA	NA	NA	NA	NA	4171.76	NA	NA	NA	NA	NA	NA	NA	NA	NA	NA	NA	NA	NA	NA	NA	NA	NA	NA
70445	Cd248	NA	NA	NA	NA	NA	NA	NA	NA	NA	NA	NA	NA	NA	NA	NA	NA	NA	NA	NA	NA	NA	NA	NA	NA	NA	NA	5741.59	NA	NA	NA	NA	NA	NA	NA	NA	NA
60533	Cd274	NA	NA	NA	2826.84	180088	44068.4	NA	NA	NA	27210.5	51218.9	15205.6	NA	NA	6391.36	NA	6854.43	12440.5	NA	NA	NA	NA	NA	NA	238542	1.43359e+06	8.7586e+06	3276.12	5308.56	3428.05	NA	NA	NA	NA	NA	NA
102657	Cd276	NA	NA	NA	NA	NA	NA	NA	NA	NA	NA	NA	NA	13951.6	8387.69	6363.24	NA	NA	NA	NA	NA	NA	NA	NA	NA	3625.34	3721.16	8164.1	NA	NA	NA	NA	769104	NA	NA	NA	NA
12487	Cd28	NA	NA	NA	NA	NA	NA	NA	NA	NA	NA	NA	NA	NA	NA	NA	NA	NA	NA	NA	NA	NA	149.073	NA	10564.9	84111.3	20986.2	168654	NA	NA	NA	398308	1.01068e+06	1.13472e+06	NA	NA	NA
12488	Cd2ap	178754	104568	287962	382529	526384	478544	22493.2	60874.7	26551.6	1.06855e+06	407456	677381	222318	906134	779229	125166	467916	918825	194948	220588	428632	917734	535168	542922	648658	306929	829799	218125	199077	166193	265639	389688	339971	333274	302460	306819
70233	Cd2bp2	117466	99179.1	314414	230847	780592	383428	80840.1	67809.3	110272	143201	127343	30042.1	83731.8	579834	178299	139486	337342	513414	161157	297255	304465	142087	302987	311166	226395	143281	167908	115358	89354	45843.2	215963	179834	216427	222314	260612	228183
217303	Cd300a	NA	NA	5211.51	51859.5	46569.7	83334.5	23416.7	28521.6	46396.3	374188	457543	313123	809.06	111372	76836.1	32520.2	147633	359962	23154.1	102173	152820	162274	174005	207603	153105	114367	249620	NA	10717.3	5761.77	195010	384900	634620	109626	92609.6	61004.7
217304	Cd300lb	NA	NA	NA	NA	NA	NA	12893.8	9299.16	26242.2	NA	NA	NA	NA	NA	NA	1572.72	2654.65	NA	NA	46805.5	61233.1	NA	NA	NA	NA	NA	NA	NA	NA	NA	84453.7	113248	NA	82338.2	43226.1	NA
217305	Cd300ld	NA	NA	NA	1158.02	4066.1	3480.47	72275.4	14553.5	57760.2	366744	234433	215123	NA	174851	152204	NA	NA	NA	NA	NA	NA	11732.5	29298.1	18083.1	95871	137562	1764.69	45792	62166.1	NA	34906.4	19614.6	16513.5	NA	NA	NA
246746	Cd300lf	NA	NA	NA	368222	95452.7	125885	84972.8	123911	138514	157009	98780.1	54250.8	8318.67	NA	NA	15442	11649.7	24270.3	24302.6	22074.6	9253.4	226559	263557	251534	47218.8	71342.1	32299.3	NA	NA	NA	23741.8	45019.8	44412.1	NA	NA	NA
52685	Cd300lg	NA	7551.61	NA	NA	NA	NA	NA	NA	NA	93019.3	76530.4	183815	182644	844763	672621	NA	NA	NA	NA	NA	NA	NA	52342.4	4012.97	NA	NA	NA	NA	NA	NA	NA	NA	NA	NA	NA	NA
66205	Cd302	NA	NA	716.454	294841	718992	830548	NA	632.157	NA	759675	615945	716603	56994.7	187644	159045	12533.5	61264.5	84403.2	577.761	48378.5	66930.1	87557.2	34545.2	61899.2	92258.9	44066.3	156646	53943.7	59967.2	49633.9	58961.6	119701	179936	NA	NA	NA
12489	Cd33	NA	NA	NA	NA	NA	NA	9539.66	11541.8	23915.6	NA	NA	NA	NA	NA	NA	NA	NA	NA	NA	NA	NA	NA	NA	NA	2039.12	NA	4503.81	965.715	742.045	1480.53	14685	28.3806	31635.5	NA	NA	NA
12490	Cd34	518.576	17555.3	37335	153886	1.68097e+06	164279	105796	86722.4	122161	15043.9	15582.1	64023.5	33607.7	69801.7	72902.2	8184.8	NA	244.765	6408.09	2312.55	1576.46	344100	288717	163580	304831	123349	304974	NA	NA	NA	NA	NA	NA	NA	NA	NA
12491	Cd36	173.546	1570.69	NA	2.64641e+06	2.47902e+06	3.6831e+06	1.63198e+06	692498	788129	2.80982e+06	1.81565e+06	1.99034e+06	1.11969e+06	6.21087e+06	5.80983e+06	182857	231390	602448	135131	180645	176370	1.62006e+06	663141	837235	1.56609e+06	885142	2.51527e+06	999903	774325	702462	3.07486e+06	3.00862e+06	3.44265e+06	NA	NA	NA
12493	Cd37	NA	NA	NA	NA	NA	3077.25	36959.5	29579.8	4964.73	6687.78	NA	NA	NA	NA	NA	410998	175462	50430.9	267866	159820	104654	NA	6311.57	8451.32	2460.69	6111.74	3911.1	558292	2.59085e+07	4.78821e+06	159172	163925	3.64898e+07	8135.44	17756.9	NA
12494	Cd38	16590.1	451.308	66640	68156.8	17563.3	50647.4	71555	108239	96243.3	5.95231e+06	5.12966e+06	5.28844e+06	4.16864e+06	1.23861e+07	1.16127e+07	251658	1.3251e+06	2.16552e+06	222725	360023	479777	2.44957e+06	2.03326e+06	2.38409e+06	1.70214e+06	1.98529e+06	3.5558e+06	725371	889029	517739	NA	NA	NA	NA	NA	NA
12500	Cd3d	NA	NA	NA	NA	NA	NA	NA	NA	NA	NA	NA	NA	NA	NA	NA	NA	NA	NA	NA	NA	NA	1476.82	1053.96	2546.05	NA	553.558	1154.52	NA	NA	NA	NA	NA	NA	NA	NA	NA
70333	Cd3eap	835.255	8400.36	3804.4	18607.7	9212.51	4024.93	NA	NA	NA	NA	NA	NA	NA	732.904	NA	366.719	NA	NA	3120.25	2620.93	8968.34	NA	NA	NA	NA	NA	NA	551.777	1573.09	1238.2	59536.2	10967.2	11781.9	65944.7	82012.8	41384.7
12504	Cd4	NA	NA	NA	NA	NA	NA	NA	NA	NA	NA	NA	NA	NA	NA	NA	2098.31	11751.9	150832	625.888	5157.41	1776.45	46339.6	51637.6	32600.6	125648	79718.1	662147	NA	NA	NA	1605	21506.6	NA	NA	NA	NA
[truncated: 10,500 more rows]

## Sheet: protein confidence
Protein Accession	Gene ID	Symbol	Confidence_Protein Microglia-1	q-value_Protein Microglia-1	Sum PEP Score_Protein Microglia-1	Copy Number_Gene Microglia-1	Confidence_Protein Microglia-2	q-value_Protein Microglia-2	Sum PEP Score_Protein Microglia-2	Copy Number_Gene Microglia-2	Confidence_Protein Microglia-3	q-value_Protein Microglia-3	Sum PEP Score_Protein Microglia-3	Copy Number_Gene Microglia-3	Confidence_Protein Lung_resi-1	q-value_Protein Lung_resi-1	Sum PEP Score_Protein Lung_resi-1	Copy Number_Gene Lung_resi-1	Confidence_Protein Lung_resi-2	q-value_Protein Lung_resi-2	Sum PEP Score_Protein Lung_resi-2	Copy Number_Gene Lung_resi-2	Confidence_Protein Lung_resi-3	q-value_Protein Lung_resi-3	Sum PEP Score_Protein Lung_resi-3	Copy Number_Gene Lung_resi-3	Confidence_Protein Lung_rec-1	q-value_Protein Lung_rec-1	Sum PEP Score_Protein Lung_rec-1	Copy Number_Gene Lung_rec-1	Confidence_Protein Lung_rec-2	q-value_Protein Lung_rec-2	Sum PEP Score_Protein Lung_rec-2	Copy Number_Gene Lung_rec-2	Confidence_Protein Lung_rec-3	q-value_Protein Lung_rec-3	Sum PEP Score_Protein Lung_rec-3	Copy Number_Gene Lung_rec-3	Confidence_Protein KC-1	q-value_Protein KC-1	Sum PEP Score_Protein KC-1	Copy Number_Gene KC-1	Confidence_Protein KC-2	q-value_Protein KC-2	Sum PEP Score_Protein KC-2	Copy Number_Gene KC-2	Confidence_Protein KC-3	q-value_Protein KC-3	Sum PEP Score_Protein KC-3
[truncated: 12,666 more rows]
[truncated: 97 more columns]
