# Supplementary material for: Integrated proteomic and transcriptomic landscape of macrophages in mouse tissues
Source: Nat Commun. 2022 Nov 30;13:7389. doi: 10.1038/s41467-022-35095-7 (PMC9712610; doi:10.1038/s41467-022-35095-7)
Supplement: Supplementary file 5 — Supplementary Data 2 [file 41467_2022_35095_MOESM5_ESM.xlsx]

## Sheet: Supplementary Table 2
Gene ID	Symbol	Microglia_1	Microglia_2	Microglia_3	Alveolar MΦ_1	Alveolar MΦ_2	Alveolar MΦ_3	Lung recruited MΦ_1	Lung recruited MΦ_2	Lung recruited MΦ_3	Kupffer Cells_1	Kupffer Cells_2	Kupffer Cells_3	Liver recruited MΦ_1	Liver recruited MΦ_2	Liver recruited MΦ_3	Red pulp MΦ_1	Red pulp MΦ_2	Red pulp MΦ_3	Spleen recruited MΦ_1	Spleen recruited MΦ_2	Spleen recruited MΦ_3	Small Intestinal MΦ_1	Small Intestinal MΦ_2	Small Intestinal MΦ_3	Large Intestinal MΦ_1	Large Intestinal MΦ_2	Large Intestinal MΦ_3	Peritoneal MΦ_1	Peritoneal MΦ_2	Peritoneal MΦ_3	BMDM_1	BMDM_2	BMDM_3	RAW264.7_1	RAW264.7_2	RAW264.7_3
66050	0610009B22Rik	1.76	1.93	1.97	3.14	3.61	3.91	0.24	0.42	0.36	2.85	2.89	3.03	1.9	2.24	2.11	0.63	0.57	0.53	0.49	0.91	0.54	0.86	0.85	0.62	1.28	1	1.11	5.7	5.99	3.8	17.2	17.41	18.05	14.02	18.53	14.03
104457	0610010K14Rik	1.66	1.51	1.57	9.8	11.7	9.98	1.37	1.42	1.38	10.87	8.3	8.69	8.84	8.47	8.44	4.14	3.54	4.13	5.38	4.52	6.82	4.54	3.75	4.7	5.1	5.25	4.9	4.87	4.03	3.29	11.25	11.09	12.44	22.21	24.21	16.64
106264	0610012G03Rik	0.42	0.42	0.43	2.95	2.97	3.13	0.36	0.42	0.36	4.31	3.1	3.46	2.05	1.9	2.44	1.49	1.04	1.44	0.97	1.72	1.18	1.16	0.98	0.98	1.84	1.27	1.44	4.25	4.58	3.38	15.09	13.95	14.02	7.93	7.62	8.71
68364	0610030E20Rik	0.31	0.33	0.3	1.38	1.08	1.3	0.34	0.36	0.32	1.71	2.2	1.96	1.31	1.23	1.14	1.22	1.05	1.18	2.03	2.13	1.65	0.48	0.57	0.56	0.24	0.3	0.31	1.9	1.56	1.33	6.47	6.25	6.02	6.03	5.62	6.38
76261	0610040J01Rik	0.97	1.06	1.03	0.47	0.64	0.39	0.29	0.31	0.34	2.1	1.92	1.97	0.52	0.68	0.74	0.36	0.39	0.38	0.19	0.07	0.15	0.28	0.38	0.3	0.55	0.54	0.63	0.36	0.46	0.55	0.17	0.17	0.25	NA	NA	NA
56372	1110004F10Rik	3.17	3.01	2.99	13.55	12.53	14.75	1.82	1.68	1.72	8.01	7.55	7.67	7.02	7.51	6.99	4.12	4.37	4.22	6.34	5.99	5.95	4.23	4.46	4.32	5.81	5.74	6.1	10.88	11.42	8.58	30.51	29.73	28.11	63.3	59.31	64.84
73721	1110017D15Rik	0.8	0.94	0.76	0.13	0.45	0.26	0.31	0.13	0.33	0.04	0.02	0.06	NA	NA	NA	NA	NA	NA	NA	NA	NA	NA	0.03	NA	NA	NA	0.03	0.1	0.05	0.03	NA	0.06	0.21	0.49	0.3	0.07
68721	1110032A03Rik	1.82	1.78	1.99	1.88	1.77	3.16	0.51	0.76	0.55	1.73	1.67	1.77	1.76	1.47	1.67	1.83	1.05	1.04	1.29	1.24	0.63	1.09	1.34	1.16	1.18	0.94	1.31	1.72	1.5	1.47	6.28	5.91	7.35	2.17	1.69	2.6
117171	1110038F14Rik	0.48	0.56	0.6	2.7	3.55	3.68	0.63	0.68	0.65	3.78	3.66	3.33	4.78	4.3	5.41	1.72	1.37	1.63	2.14	2.22	2.1	1.48	1.6	1.56	2.47	1.82	1.99	2.01	2	1.99	7.52	7.39	7.54	9.3	8.74	8.25
228356	1110051M20Rik	0.92	1.09	0.94	1.9	2.44	2.59	0.44	0.29	0.36	1.37	1.13	0.72	0.31	0.45	0.5	0.71	0.52	0.6	1.66	0.83	0.45	0.64	1.17	0.82	1.7	1.41	1.57	0.78	0.72	0.7	1.78	2.66	1.78	5.72	5.82	3.31
66206	1110059E24Rik	1.42	1.28	1.37	3.51	3.54	2.94	0.7	0.64	0.52	2.1	2.17	2.21	2.16	2.41	2.58	3.84	4.17	4.87	3.82	3.44	3.25	1.13	1.19	1.42	1.59	1.74	1.42	2.62	2.23	2.51	5.76	4.94	6.02	13.29	12.64	10.5
66202	1110059G10Rik	0.55	0.61	0.6	2.1	2.88	2.2	0.33	0.46	0.45	2.83	2.23	2.42	1.61	1	1.5	1.06	1.26	0.98	1.32	0.91	1.25	0.72	0.7	0.63	0.82	0.71	1	2.46	2.17	1.75	6.79	7.98	7.22	4.97	7.13	4.34
68920	1110065P20Rik	0.76	0.76	0.7	0.93	1.81	0.85	0.23	0.27	0.6	1.63	1.18	1.37	1.22	0.62	1.09	0.68	0.67	0.76	0.71	0.61	1.23	0.93	0.45	0.76	2.44	2.2	2.55	1.56	1.77	1.52	2.85	2.56	3.38	9.53	8.77	9.99
68918	1190005I06Rik	0.27	0.26	0.26	1.46	2.8	2.43	0.05	0.01	0.01	0.04	0.04	0.07	0.03	NA	0.02	NA	0.02	NA	NA	NA	NA	0.07	0.03	NA	0.1	NA	0.05	0.06	0.2	0.13	0.65	0.94	0.49	0.76	0.75	0.65
544717	1190007I07Rik	0.38	0.17	0.22	1.18	0.38	1.19	0.23	0.12	0.21	1.56	1.39	1.39	1.09	1.24	1.16	0.56	1.15	0.76	1.01	0.19	0.94	0.56	0.45	0.61	1.12	0.9	0.34	1.35	1.47	1.34	3.78	2.86	3.99	11.7	9.14	9.54
71775	1300017J02Rik	NA	0.01	0.01	NA	NA	NA	NA	NA	0.01	0.74	0.57	0.64	0.14	0.26	0.14	0.05	0.15	0.13	0.05	0.11	0.13	0	0.02	NA	0.01	NA	NA	NA	0.01	NA	NA	NA	NA	NA	0.02	NA
69784	1500009L16Rik	0.13	0.11	0.11	0.19	NA	0.45	0.02	0.03	0.02	NA	NA	NA	0.07	0.08	0.04	0.06	0.27	0.17	0.14	0.1	0.04	0.07	NA	0.04	0.56	0.47	0.38	NA	NA	NA	NA	0.03	NA	NA	NA	0.04
67912	1600012H06Rik	0.48	0.49	0.46	3.06	2.73	2.63	0.47	0.44	0.43	3.47	3.62	3.19	2.02	2.22	2.06	0.8	0.8	0.76	1.33	1.4	1.63	0.67	0.75	0.69	1.02	1.1	1.09	3.91	4.02	3.16	11.72	10.6	9.98	5	5.69	6.12
72244	1600014C10Rik	0.42	0.46	0.37	6.29	7.53	7.79	0.9	0.86	0.84	1.49	1.47	1.62	1.84	2.07	2.05	0.89	0.87	0.91	1.96	2.4	2.22	0.78	0.97	0.73	0.55	0.6	0.49	0.9	0.75	0.73	5.17	4.81	5.13	2.75	2.56	2.64
72240	1600014C23Rik	NA	NA	NA	NA	NA	NA	NA	NA	NA	NA	NA	NA	NA	NA	NA	NA	NA	NA	NA	NA	NA	0.07	NA	NA	NA	NA	NA	NA	NA	0.05	NA	NA	NA	1.14	NA	NA
75462	1700001C19Rik	0.06	0.08	0.08	NA	NA	NA	0	0	0.01	0.05	0.03	0.09	0.21	0.15	0.2	NA	NA	0.04	0.01	NA	NA	NA	0.03	NA	0.01	0.01	0.01	NA	NA	NA	0.15	0.07	0.17	0.09	0.21	0.24
69282	1700001J03Rik	0.02	NA	0.03	0.45	0.16	0.09	0.01	0.03	0.02	0.2	0.04	0.04	NA	0.02	NA	NA	NA	0.01	0.02	0.02	0.12	NA	0.02	NA	NA	NA	0.03	0.09	NA	0.07	NA	0.15	0.12	NA	NA	NA
69315	1700001L19Rik	0.16	0.16	0.15	0.1	NA	0.03	0.04	0.03	0.04	NA	0.01	NA	NA	0.01	0.01	NA	NA	NA	NA	NA	NA	NA	NA	NA	0.01	0.02	0.01	NA	NA	NA	NA	NA	NA	0.07	NA	0.03
73598	1700001O22Rik	0.03	0.03	0.08	NA	NA	NA	0.01	0.03	0.01	NA	NA	0.02	NA	0.06	0.04	0.03	NA	NA	0.11	NA	NA	NA	0.01	0.06	0.13	0.06	0.12	NA	NA	NA	NA	NA	NA	NA	NA	NA
71837	1700003E16Rik	0.18	0.19	0.2	0.03	0.02	0.06	0.06	0.05	0.06	0.02	0.02	0.05	0.03	0.04	0.06	0.01	NA	0	0.01	NA	NA	0.03	0.02	0.02	0.08	0.18	0.12	0.01	NA	NA	NA	0.05	0.05	0.13	0.15	0.13
75480	1700003F12Rik	0.04	0.07	0.03	0.12	0.38	0.38	NA	0.01	0.01	0.52	0.51	0.62	0.14	0.11	0.15	0.06	0.05	0.12	0.06	0.2	0.04	0.04	NA	0.06	0.04	0.04	0.04	0.13	0.08	0.64	0.88	0.51	0.59	1.19	1.4	1.41
69327	1700007K13Rik	0.91	0.89	0.81	0.29	0.09	0.43	0.29	0.34	0.36	NA	NA	NA	NA	NA	NA	NA	NA	NA	NA	NA	NA	NA	NA	NA	NA	0.04	0.05	NA	NA	NA	NA	NA	NA	NA	NA	NA
69349	1700008O03Rik	0.01	NA	0.01	NA	0.05	0.03	0.02	NA	NA	0.06	0.07	0.08	0.09	0.03	0.02	NA	0.01	NA	NA	0.07	NA	0.02	0.01	0.02	0.12	NA	NA	0.03	NA	0.22	NA	0.05	0.5	0.28	0.12	0.45
66931	1700010I14Rik	0.04	0.01	0.03	0.11	0.09	0.09	0.04	0.03	0.04	0.16	0.21	0.19	0.02	0.05	0.03	0.08	0.16	0.15	0.21	0.14	0.24	0.04	0.02	0.04	0.03	0.03	0.02	0.15	0.21	0.09	0.59	0.62	0.81	0.05	NA	NA
69325	1700012B09Rik	0.78	0.49	0.61	0.15	0.08	0.04	0.02	0.06	0.03	NA	NA	NA	NA	NA	NA	NA	NA	NA	NA	NA	NA	NA	NA	NA	NA	NA	NA	NA	NA	NA	NA	NA	NA	NA	NA	NA
75504	1700013F07Rik	0.46	0.33	0.32	0.05	NA	NA	0.06	0.05	0.07	NA	NA	NA	0.08	NA	NA	NA	NA	NA	NA	NA	NA	NA	NA	NA	NA	NA	NA	NA	NA	NA	NA	NA	NA	NA	NA	NA
74230	1700016K19Rik	0.43	0.38	0.35	0.08	0.33	0.3	0.15	0.16	0.27	NA	NA	NA	NA	0.01	0.02	NA	NA	NA	0.05	0.1	0.05	0.01	0.01	0.04	0.05	0.01	0.07	NA	NA	NA	NA	NA	NA	NA	NA	NA
74211	1700017B05Rik	2.56	2.46	2.44	9.79	10.79	10.73	4.47	4.14	4.19	1.23	1.05	1.34	2.39	2.11	2.17	3.76	3.77	3.58	4.78	6.48	4.45	7.63	8.37	8.78	5.99	6.59	7.14	10.33	10.55	7.76	13.68	14.83	14.82	36.56	33.66	34.36
67080	1700019D03Rik	0.07	0.08	0.08	0.05	NA	NA	0.04	0.02	0.01	NA	0	NA	0.03	NA	0.03	0.25	0.06	0.06	0.01	NA	0.02	0.03	0.03	0.22	0.27	0.24	0.34	0.03	0.06	0.01	0.09	0.07	NA	0.01	0.03	0.01
66330	1700020L24Rik	0.28	0.4	0.36	0.65	0.56	0.89	0.45	0.33	0.51	0.15	0.08	0.24	0.78	0.66	0.9	0.14	0.67	0.3	1	1.48	1.63	0.09	0.11	0.06	0.42	0.52	0.56	0.21	0.04	0.03	0.16	0.31	0.19	0.14	0.29	NA
67317	1700022I11Rik	0.01	0.01	0.01	NA	0.02	0.04	0.02	0.01	NA	NA	0	NA	0.08	NA	0.18	0	NA	0	0.02	NA	0.03	0.01	0.05	0.01	NA	0.01	NA	NA	NA	NA	NA	0.01	0.04	NA	NA	0.05
67085	1700024G13Rik	0.18	0.19	0.18	NA	0.03	0.03	0.04	0.02	0.04	NA	NA	NA	NA	NA	NA	NA	NA	NA	NA	NA	NA	NA	NA	NA	NA	NA	NA	NA	NA	NA	NA	NA	NA	NA	NA	NA
69399	1700025G04Rik	0.09	0.17	0.09	0.84	0.72	0.76	0.35	0.17	0.28	0.58	0.57	0.5	2.19	2	2.13	0.37	0.78	0.53	3.04	2.43	2.21	0.52	0.9	0.96	2.1	2.17	2.76	0.44	0.2	0.15	4.95	5.43	4.4	18.55	16.69	18.76
67483	1700028P14Rik	0.18	0.26	0.15	NA	0.05	0.08	0.03	0.02	0.03	NA	NA	NA	NA	NA	NA	NA	NA	NA	NA	NA	NA	NA	NA	NA	NA	NA	NA	NA	NA	NA	NA	NA	NA	NA	NA	NA
75641	1700029I15Rik	0.22	0.33	0.17	0.47	0.73	0.47	0.03	0.07	0.12	0.17	0.15	0.16	0.13	0.14	0.23	0.23	0.03	0.08	0.27	0.17	0.49	0.05	0.18	0.27	0.25	0.22	0.15	0.01	0.03	0.02	0.27	0.55	0.44	0.05	0.15	0.05
69479	1700029J07Rik	0.32	0.24	0.26	0.17	0.23	0.19	0.12	0.11	0.11	0.02	0.11	0.07	0.07	0.07	0.09	0.16	0.14	0.15	0.14	0.12	0.18	0.07	0.12	0.04	0.11	0.09	0.06	0.03	0.01	0.01	NA	0.03	0.06	0.31	0.19	0.27
69528	1700030J22Rik	0.06	0.06	0.08	0.13	0.13	0.11	0.03	0.03	0.05	0.13	0.13	0.1	0.06	0.11	0.06	0.02	0.02	0.02	0.01	0.07	NA	0.03	0.01	0.03	0.05	0.03	0.06	0.12	0.07	0.06	0.21	0.28	0.38	0.53	0.61	0.26
72254	1700030K09Rik	0.16	1.2	0.2	0.62	0.47	0.43	0.08	0.09	0.08	0.52	0.52	0.56	0.51	0.4	0.45	0.57	0.63	0.64	0.38	0.44	0.33	0.27	0.24	0.18	0.26	0.29	0.28	0.49	0.66	0.38	1.99	1.94	1.94	2.6	2.87	2.74
73261	1700037C18Rik	0.1	0.16	0.1	0.23	0.38	0.38	0.14	0.13	0.14	0.28	0.15	0.18	0.09	0.11	0.18	0.68	0.32	0.46	0.27	1.14	1.19	0.17	0.23	0.06	0.19	0.3	0.44	0.66	0.58	0.31	1.43	0.73	0.48	1	0.93	1.19
67326	1700037H04Rik	0.49	0.39	0.44	5.68	6.83	7.76	0.5	0.72	0.64	2.64	2.04	2.33	2.59	2.45	2.23	1.3	1.19	1.52	3.11	3.88	2.39	1.45	1.22	1.51	1.68	1.59	1.72	4.92	5.4	4.76	14.17	15.44	14.97	19.21	21.18	17.59
73363	1700056E22Rik	0.03	0.03	0.02	0.1	0.16	0.14	0.02	0.01	0.02	0.53	0.29	0.36	0.18	0.35	0.13	0.22	0.31	0.23	0.12	0.16	0.2	0.17	0.06	0.1	0.23	0.17	0.2	0.05	0.04	NA	0.06	0.06	NA	NA	NA	NA
73449	1700066B19Rik	NA	NA	NA	0.01	0.04	0.03	0	0	0.01	0.01	0.01	0.01	NA	0.01	0	0.01	NA	0.01	NA	NA	0.02	0.05	0.04	0.03	0.1	0.15	0.1	0.01	0.02	0.01	0.03	0.04	0.02	0.07	0.02	NA
73467	1700066M21Rik	0.36	0.33	0.32	0.6	0.66	0.77	0.07	0.2	0.19	0.92	0.88	0.86	0.64	0.71	0.64	0.31	0.27	0.33	0.5	0.4	0.34	0.16	0.16	0.32	0.2	0.2	0.17	0.73	0.75	0.53	1.96	2.02	2.13	3.39	4.53	3.56
73453	1700067K01Rik	0	0	NA	NA	NA	0.02	0.01	0.01	0.01	0.04	0.1	0.06	0.09	0.08	0.04	0.01	0.03	0.01	NA	NA	0.03	0.02	NA	0.04	NA	0.01	0.01	0.07	0.08	0.02	0.54	0.23	0.35	0.09	0.14	0.16
27660	1700088E04Rik	1.15	0.98	1.26	0.24	0.55	0.68	0.24	0.38	0.28	0.11	0.2	0.05	0.04	0.27	0.15	0.28	0.07	0.24	0.63	0.21	0.52	0.21	0.32	0.24	0.39	0.29	0.5	0.2	0.25	0.22	1.5	1.74	1.21	1.48	2.36	1.57
74307	1700092M07Rik	NA	NA	NA	0.1	NA	NA	NA	NA	0.02	NA	0.06	NA	NA	0.1	0.1	NA	NA	NA	NA	NA	NA	NA	NA	0.05	0.05	NA	NA	0.11	NA	NA	NA	NA	0.63	NA	0.43	0.65
73545	1700094D03Rik	4.79	4.71	5.34	11	10.98	11.85	2.15	1.77	1.88	5.8	5.34	5.13	4.06	4.47	4.11	3.85	3.31	3.99	4.79	4.94	5.16	3.75	3.64	3.33	2.2	2.08	3.74	7.42	6.2	7.45	21.99	19.07	19.77	53.23	61	46.91
112418	1700102P08Rik	0.05	0.06	0.05	0.1	0.31	0.12	0.05	0.05	0.05	0.18	0.17	0.18	0.07	0.21	0.12	0.14	0.13	0.16	0.11	0.01	0.24	0.08	0.07	0.12	0.03	0.16	0.02	0.04	0.03	0.01	0.18	0.11	0.26	0.24	NA	0.24
77036	1700109H08Rik	0.26	0.16	0.23	0.31	1.05	0.18	0.13	0.13	0.1	0.15	0.15	0.22	0.17	0.18	0.15	0.4	0.42	0.36	0.53	1.67	0.49	0.43	0.27	0.22	0.12	0.15	0.24	0.18	0.11	0.14	0.42	0.57	0.53	0.84	0.9	1.49
76640	1700113H08Rik	NA	NA	NA	NA	0.09	0.04	0.03	0.02	0.05	NA	0.02	0.02	NA	0.02	NA	0.04	0.02	0.03	NA	NA	NA	0.05	0.01	0.07	0.02	0.05	0.09	NA	NA	NA	NA	NA	NA	NA	NA	NA
58248	1700123O20Rik	0.83	0.76	0.86	4.49	3.37	4.28	0.48	0.69	0.61	2.44	2.44	2.64	1.77	2.96	2.06	1.65	1.48	1.69	2.75	2.86	2.62	1.25	1.24	1.17	1.76	1.5	1.66	2.61	3.06	2.52	9.08	9.41	7.58	16.25	11.87	13.17
66276	1810009A15Rik	0.41	0.47	0.4	2.48	4.14	3.61	0.5	0.62	0.42	2.71	2.24	2.6	2.5	1.56	2.16	1.75	1.59	1.65	1.11	1.68	2.2	1.08	0.84	0.97	1.95	1.84	2.24	3.23	2.46	0.98	6.84	6.6	6.44	19.04	19.44	18.03
69066	1810010H24Rik	0.41	0.32	0.35	0.88	0.58	0.98	0.77	0.73	0.65	0.05	0.02	0.01	0.15	0.01	0.08	0.09	0.09	0.05	0.03	NA	0.12	0.15	0.32	0.33	0.67	0.73	0.75	0.01	0.01	0.02	0.07	0.11	0.08	0.26	0.1	0.4
69053	1810013L24Rik	0.9	0.85	0.89	8.7	7.99	8.72	1.57	1.5	1.49	3.46	3.4	3.57	2.71	3.11	3	2.12	2.45	2.37	3.53	3.63	3.44	2.66	2.78	2.46	2.97	3.08	2.98	3.63	3.46	3.62	9.59	9.92	10.05	18.3	20.12	19.1
329509	1810024B03Rik	0.02	0.05	0.03	0.06	0.04	0.02	0.01	0	0.01	0.08	0.1	0.1	0.04	0.04	0.03	0.05	0.05	0.02	0.02	0.04	0.13	0.05	0.03	0.03	0.07	0.08	0.07	0.11	0.04	0.04	0.31	0.2	0.26	0.21	0.28	0.25
69155	1810030O07Rik	0.56	0.55	0.6	4.42	4.48	4.91	0.53	0.5	0.52	2.77	3.02	2.75	2.36	2.5	2.31	1.87	1.92	1.79	2.27	2.24	2.47	1.5	1.47	1.38	1.49	1.25	1.27	3.51	3.63	3.34	9.79	9.85	9.25	10.28	8.47	9.92
67704	1810037I17Rik	3.47	3.19	3.26	9.56	13.72	11.73	1.23	1.34	1.23	5.45	4.09	4.22	3.82	3.8	3.29	1.22	1.69	1.33	3.48	4.44	3.3	2.49	2.62	2.38	4.27	4.27	3.99	3.98	3.27	3.34	8.14	9.6	10.56	16.93	19.38	17.16
69809	1810046K07Rik	NA	NA	NA	0.02	NA	NA	NA	0.02	0.01	0.01	NA	0.01	0.18	0.17	0.14	0.15	0.21	0.15	0.39	0.49	0.2	0.02	0.06	0.01	NA	NA	0.01	0.01	0.01	NA	NA	NA	NA	NA	NA	NA
72056	1810055G02Rik	0.4	0.43	0.41	2.78	2.11	1.8	0.52	0.52	0.55	0.33	0.23	0.42	1.01	0.82	0.96	0.26	0.3	0.35	0.69	1.01	0.88	1.07	1.34	1.44	4.04	3.56	4.24	0.3	0.33	0.56	1.74	1.3	2.39	11.28	11.35	11.07
67705	1810058I24Rik	1.43	1.19	1.32	14.71	15.25	13.62	3.27	2.65	2.77	5.51	6.43	6.41	7.96	7.78	7.81	6.41	7.29	7.01	9.33	9.95	10.7	3.7	2.71	3.82	4.53	4.63	5.16	30.35	32.69	21.71	80.92	79.6	80.32	52.95	42.22	41.72
72282	1810062G17Rik	0.01	NA	0.01	0.03	0.15	0.08	0.03	0.03	0.03	0.02	0.03	0.02	NA	0.04	0.08	0.11	0.03	0.03	NA	NA	NA	0.12	0.08	0.07	0.16	0.17	0.13	0.02	NA	0.02	0.05	0.19	0.1	0.3	0.61	0.24
69864	1810065E05Rik	NA	NA	NA	NA	NA	NA	NA	NA	NA	NA	NA	NA	0.04	0.01	0.02	NA	NA	0.01	NA	NA	NA	NA	NA	0.05	3.18	3.53	3.08	NA	NA	NA	NA	NA	NA	NA	NA	NA
75610	2010109A12Rik	0.02	0.01	0.03	NA	0.13	0.03	0.01	NA	NA	NA	0.02	0.04	0.27	0.03	0.13	0.18	NA	0.05	0.01	NA	NA	NA	NA	NA	0.01	NA	0.01	NA	NA	NA	0.12	NA	0.05	0.06	NA	0.06
630836	2010315B03Rik	0.35	0.39	0.51	1.04	0.87	0.6	0.25	0.19	0.17	1.46	1.48	1.61	0.75	0.56	0.63	0.68	0.75	0.7	0.89	0.99	0.56	0.29	0.28	0.31	0.46	0.37	0.42	1.06	1.37	1.63	7.08	4.64	5.8	1.21	2.69	1.52
72275	2200002D01Rik	0	0.07	0.01	0.18	0.34	0.2	0.23	0.23	0.14	0.19	0.41	0.36	0.38	0.96	0.79	0.03	0.04	0.02	0.01	0.15	0.07	0.39	0.19	0.43	3.1	5.89	2.97	0.11	0.13	0.07	NA	0.18	0.06	NA	NA	NA
67373	2210010C04Rik	0.01	NA	NA	NA	NA	NA	0	0.01	0.01	0.09	0.05	0.06	0.01	0.03	0.03	0.05	0.04	0.03	0.01	NA	0.05	151.86	154.62	194.61	44.74	45.75	42.21	NA	NA	NA	NA	NA	NA	NA	NA	NA
70153	2210016F16Rik	0.31	0.33	0.33	3.21	3.56	3.26	0.37	0.36	0.38	2.78	2.31	2.23	1.7	1.76	1.77	1.46	1.24	1.37	1.65	1.42	1.29	1.23	1.11	0.98	1.38	1.27	1.29	2.63	2.63	2.25	5.48	5.37	5.9	9.54	9.44	8.83
72357	2210016L21Rik	0.39	0.49	0.4	1.99	1.97	1.74	0.27	0.29	0.3	1.5	1.57	1.44	1.79	1.66	1.78	1.64	1.99	1.57	1.53	2.4	1.84	0.79	0.75	0.71	1.51	1.31	1.56	1.84	2.12	1.98	8.2	7.98	9.01	13.21	12.36	13.01
72371	2210408I21Rik	0.13	0.19	0.15	0.29	0.77	0.47	0.04	0.03	0.02	0.3	0.36	0.19	0.11	0.12	0.09	0.11	0.09	0.07	0.05	NA	0.1	0.07	0.03	0.04	0.17	0.17	0.26	0.1	0.11	0.14	0.34	0.45	0.41	0.78	0.71	0.94
100504263	2210418O10Rik	0.1	0.09	0.11	0.3	0.21	0.23	0.04	0.04	0.04	0.23	0.26	0.27	0.1	0.14	0.15	0.11	0.05	0.07	0.07	0.03	0.13	0.07	0.08	0.08	0.17	0.15	0.12	0.32	0.36	0.3	0.81	0.73	0.64	2.08	2.03	2.2
69478	2300009A05Rik	0.29	0.38	0.45	2.22	1.29	1.38	0.33	0.29	0.31	2.58	2.4	2.64	2.35	1.74	2.49	1.54	1.19	1.26	1.9	2.31	2.25	1.21	0.58	0.9	1.61	2.15	1.54	3.02	2.95	1.6	10.7	8.44	10.38	12.07	12.75	9.95
69549	2310009B15Rik	0.26	0.34	0.37	1.23	1.57	1.51	0.54	0.5	0.47	1.05	1.08	1.18	2.23	1.25	1.55	0.85	1.11	0.89	1.19	0.75	0.76	0.59	0.8	0.72	0.93	1.05	0.76	1.5	1.88	2.03	7.22	5.56	7.37	9.7	12.15	12.08
66374	2310011J03Rik	0.56	0.54	0.57	3.94	4.36	3.84	0.67	0.75	0.66	3.56	2.97	3.28	3	2.67	3.02	2.49	2.13	2.36	2.9	2.88	3.39	1.26	1.32	1.45	1.94	1.61	1.83	3.64	3.78	2.95	11.4	10.8	10.05	15.98	17.71	16.39
66367	2310022A10Rik	0.24	0.21	0.28	12.91	12.09	13.41	0.55	0.48	0.63	1.32	1.41	1.36	1.82	2.5	1.63	1.21	0.99	1.11	2.02	1.93	1.25	0.8	0.81	1.2	0.91	1.29	0.9	12.33	14.35	7.29	28.26	34.2	34.98	15.78	16.59	13.15
69551	2310022B05Rik	1.66	1.65	1.59	1.41	1.37	1.36	0.66	0.61	0.54	1.3	1.29	1.25	2.1	1.74	2.1	0.47	0.58	0.58	0.49	0.43	0.44	1.07	1.07	1.21	5.64	5.4	5.69	0.88	0.85	0.78	2.28	2.42	2.4	3.76	3.61	3.59
66952	2310030G06Rik	0.06	0.09	0.08	0.35	0.15	0.26	0.31	0.31	0.3	0.05	0.05	0.04	0.03	0.15	0.04	NA	NA	NA	NA	NA	NA	0.15	0.12	0.07	0.2	0.18	0.16	0.01	0.05	NA	NA	NA	NA	0.04	NA	NA
67862	2310033P09Rik	0.31	0.28	0.28	3.69	3.87	4.73	0.46	0.56	0.52	1.88	1.63	1.63	2.2	2.08	2.09	1.16	1.42	1.64	2	1.98	1.99	1.57	1.14	1.42	1.48	1.34	1.38	2.25	2.9	2.29	5.95	4.65	6.6	13.44	15.95	13.62
67101	2310039H08Rik	0.22	0.29	0.28	1.72	1.61	1.04	0.32	0.35	0.32	1.34	1.28	1.47	1.22	1.16	1.21	1	0.8	1.12	0.87	0.88	1.07	0.86	0.88	1.23	1.65	1.44	1.47	0.83	1.07	0.99	3.48	3.09	2.79	4.64	7.12	5.53
67719	2310057J18Rik	NA	NA	NA	NA	NA	NA	NA	NA	NA	NA	NA	NA	NA	NA	NA	NA	NA	NA	NA	NA	NA	1.84	1.85	2.29	NA	NA	NA	NA	NA	NA	NA	NA	NA	NA	NA	NA
68277	2310057M21Rik	0.08	0.08	0.07	0.37	0.89	0.66	0.13	0.15	0.13	0.17	0.2	0.39	0.33	0.89	0.44	0.43	0.15	0.23	0.34	0.37	0.33	0.1	0.14	0.17	0.59	0.34	0.26	0.49	0.55	0.48	2.54	1.03	1.98	4.19	4	3.8
69662	2310061I04Rik	1	0.9	0.91	5.95	4.92	5.11	0.8	0.83	0.68	2.9	2.86	2.84	2.51	2.97	2.73	2.13	2.16	2.12	2.69	2.72	3.04	1.26	1.37	1.56	1.48	1.84	1.77	4.05	3.95	3.9	11.35	12.74	13.53	43.89	46.31	49.53
668661	2410002F23Rik	0.99	0.92	1.01	4.38	5	5.96	0.59	0.66	0.76	2.72	2.66	2.76	1.99	2.58	2.04	4.08	3.86	3.81	4.13	3.68	3.71	2.59	2.92	2.27	2.94	2.62	2.7	2.62	2.7	3.49	11.83	10.14	12.5	46.9	48.2	48.47
66421	2410004B18Rik	0.36	0.55	0.5	4.54	2.54	3.02	0.61	0.6	0.6	2.21	1.67	2.02	1.97	1.51	1.78	0.99	1.35	1.31	1.4	1.38	1.82	0.9	0.84	1.31	1.46	1.42	1.34	1.81	1.68	1.34	4.79	3.43	5.14	10.12	8.01	8.46
73667	2410004P03Rik	0.34	0.35	0.35	0.69	0.41	0.38	0.05	0.09	0.12	0	0.01	0.04	0.14	0.01	0.09	0.03	0.08	0.03	0.01	0.02	0.02	0.06	0.06	0.05	0.26	0.15	0.24	0.01	NA	0	NA	0.01	0.02	NA	NA	NA
72307	2510002D24Rik	0.44	0.35	0.39	2	2.42	2.21	0.36	0.32	0.38	0.85	0.97	0.91	1.06	1.58	1.36	2.03	1.64	2.14	2.38	1.61	3.45	0.78	0.88	0.58	1.49	1.39	1.06	0.82	1.08	0.42	3.07	2.34	2.74	13.34	10.88	10.77
72190	2510009E07Rik	0.59	0.68	0.66	2.28	2.07	2.43	0.47	0.47	0.49	10.96	11.72	11.72	3.89	4.2	4.04	0.16	0.22	0.14	0.06	0.15	0.09	1.3	1.42	1.32	1.99	2.08	2.01	7.14	6.79	6.79	9.09	8.85	8.62	19.28	18.4	20.8
77034	2510039O18Rik	0.72	0.76	0.74	10.16	10.66	9.96	0.92	0.92	0.86	6.81	5.43	5.46	5.61	5.2	5.75	3.51	3.53	3.74	4.93	5.99	5.76	1.87	1.96	2.29	2.47	2.54	2.51	5.08	6.16	4.64	15.48	15.61	15.52	23.3	22.89	23.91
67028	2610002M06Rik	0.13	0.13	0.14	1.14	0.98	0.91	0.13	0.15	0.12	0.9	0.9	0.94	0.61	0.61	0.64	0.41	0.34	0.33	0.35	0.77	0.39	0.23	0.19	0.23	0.37	0.32	0.36	0.77	0.87	0.73	2.88	2.31	2.18	1.87	1.65	1.84
72128	2610008E11Rik	0.5	0.56	0.56	0.8	0.44	0.55	0.14	0.15	0.15	0.39	0.51	0.51	0.44	0.45	0.46	0.29	0.3	0.29	0.55	0.49	0.61	0.33	0.27	0.27	0.39	0.44	0.47	0.32	0.29	0.29	1.12	1.22	1.06	0.86	1.17	0.81
76964	2610028H24Rik	0.01	0.01	0.02	0.38	0.36	0.47	0.69	0.61	0.6	NA	NA	NA	NA	NA	NA	NA	NA	NA	NA	NA	NA	NA	NA	NA	NA	NA	NA	NA	NA	NA	NA	NA	NA	NA	NA	NA
554327	2610042L04Rik	0.07	0.05	0.09	NA	0.01	NA	NA	0	NA	NA	NA	NA	NA	0.03	NA	0.06	NA	0.02	0.01	NA	NA	NA	NA	NA	NA	NA	NA	NA	NA	NA	NA	NA	NA	NA	NA	NA
72139	2610044O15Rik8	0.48	0.64	0.46	1.08	1.56	1.02	0.32	0.28	0.13	0.6	0.52	1.1	0.87	1.54	0.89	0.41	1.29	0.64	1.04	0.41	0.48	0.51	0.21	0.23	1.08	0.36	0.62	2.03	1.24	0.68	5.05	4.74	2.73	14.88	12.31	11.58
70458	2610318N02Rik	0.01	0.01	0.01	0.52	0.42	0.43	0.12	0.06	0.06	0.03	0.04	0.04	0.2	0.25	0.4	0.46	0.63	0.63	0.13	0.25	0.44	0.26	0.36	0.33	0.32	0.39	0.19	0.07	0.07	0.14	0.46	0.97	0.31	21.44	26.39	25.63
72503	2610507B11Rik	1.66	1.57	1.99	7.6	6.24	7.3	1.47	1.75	1.61	16.44	18.17	16.04	9.66	9.76	10.34	5.94	4.89	5.2	7.4	6.79	5.51	4.33	4.49	5.23	4.32	4.79	4.63	11.73	11.41	11.19	42.42	41.51	45.1	45.94	43.38	44.55
70045	2610528A11Rik	0.36	0.3	0.31	0.29	0.17	0.17	0.03	0.04	0.07	0.13	0.13	0.07	0.28	NA	0.07	0.3	0.47	0.32	0.28	0.4	0.36	0.29	0.39	0.44	4.65	4.08	4.1	0.07	0.05	0.09	1.29	1.61	1.18	9.04	7.98	6.28
66451	2610528J11Rik	0.01	0.01	0.01	0.3	0.05	0.31	0.28	0.31	0.29	0.03	NA	0.02	0.1	0.1	0.06	NA	NA	NA	NA	NA	NA	0.09	0.1	0.2	0.92	0.61	0.7	NA	NA	NA	NA	NA	NA	0.06	NA	NA
76967	2700049A03Rik	0.15	0.13	0.12	0.7	0.43	0.55	0.1	0.11	0.11	0.32	0.37	0.35	0.45	0.51	0.48	0.3	0.3	0.31	0.38	0.38	0.34	0.24	0.2	0.24	0.21	0.37	0.24	0.35	0.34	0.4	1.18	0.94	0.91	2.37	2.79	2.91
68046	2700062C07Rik	0.37	0.52	0.47	1.83	2.13	2.85	0.27	0.28	0.24	1.62	1.68	1.57	1.77	1.12	1.48	0.84	0.85	1.11	1.16	1.49	1.4	0.96	1.22	0.71	0.79	0.95	0.88	1.31	1.6	1.66	5.46	5.02	5.09	7.78	5.42	5.68
72658	2700097O09Rik	0.44	0.49	0.54	0.84	0.67	1	0.14	0.15	0.14	0.76	0.74	0.74	0.72	0.55	0.39	0.41	0.64	0.58	0.76	0.22	0.26	0.48	0.47	0.37	0.29	0.33	0.5	0.48	0.54	0.37	2.33	1.93	1.8	5.74	5.39	6.02
66523	2810004N23Rik	0.32	0.34	0.35	1.44	1.82	1.98	0.25	0.26	0.24	1.52	1.32	1.42	1.31	1.16	1.27	0.92	1.38	1.17	1.29	1.4	1.01	0.59	0.56	0.47	0.89	0.95	0.94	1.55	1.56	1.22	4.01	4.14	4.07	8.56	8.2	8.33
69944	2810021J22Rik	0.08	0.08	0.08	0.17	0.38	0.18	0.07	0.05	0.07	0.23	0.3	0.41	0.11	0.13	0.17	0.25	0.35	0.27	0.67	0.47	0.52	0.1	0.23	0.05	0.09	0.08	0.18	0.35	0.25	0.25	0.64	1.1	0.84	1.07	1.03	1.14
70419	2810408A11Rik	0.05	0.05	0.04	0.25	0.59	0.39	0.04	0.04	0.05	0.08	0.04	0.02	0.03	0.14	0.01	0.2	0.14	0.31	0.33	0.03	0.32	0.07	0.03	0.01	0.08	0.08	0.04	0.01	0.03	NA	0.07	0.04	NA	0.09	0.07	0.08
72792	2810459M11Rik	0.28	0.3	0.28	0.01	0.01	0.02	0.01	0	0.01	0.07	0.08	0.1	0.11	0.06	0.08	NA	NA	NA	0.01	NA	NA	0.03	0.02	0.02	0.17	0.13	0.13	NA	NA	NA	NA	NA	NA	NA	NA	NA
243219	2900026A02Rik	0.38	0.37	0.38	0.6	0.6	0.55	0.31	0.31	0.28	0.32	0.36	0.31	1.62	1.45	1.6	0.2	0.21	0.21	0.31	0.28	0.28	0.75	0.86	0.9	1.01	1.01	1.14	0.07	0.1	0.04	3.52	3.34	3.24	3.88	3.85	4.39
73103	3110009E18Rik	0.44	0.33	0.29	1.79	1.41	0.47	0.22	0.17	0.14	0.25	0.1	0.56	0.59	0.87	0.63	1.05	0.44	0.56	1.38	0.8	0.49	0.51	0.47	0.23	0.88	0.69	0.66	1.02	0.97	0.58	1.86	1.68	3.1	2.79	3.61	2.86
67290	3110040N11Rik	0.33	0.42	0.3	3.82	5.64	3.25	0.43	0.6	0.53	2.21	1.66	1.79	3.86	3.14	3.08	1.74	2.07	1.75	2.82	2.74	3.07	2.2	2.26	1.21	1.61	2.02	2.4	3.93	3.98	4.07	7.92	9.14	8.84	15.75	13.49	10.82
73212	3110082I17Rik	0.12	0.16	0.12	2.21	2.15	2.49	0.3	0.35	0.35	2.07	1.52	1.54	1.12	1.17	1.15	0.36	0.33	0.41	0.56	0.67	0.53	1.04	0.92	0.87	0.78	0.85	0.66	1.22	1	0.97	3.5	3.51	2.83	12.59	13.61	12.63
433868	3110082J24Rik	0.15	0.13	0.15	NA	NA	NA	NA	NA	NA	NA	NA	NA	NA	NA	NA	NA	NA	NA	NA	NA	NA	NA	NA	NA	NA	NA	NA	NA	NA	NA	NA	NA	NA	NA	NA	NA
69277	3300002I08Rik	0.02	0.08	0.05	0.2	0.15	0.05	0.05	0.02	0.01	0.1	0.11	0.16	0.23	0.21	0.2	0.23	0.08	0.06	0.19	0.07	0.21	0.05	0.05	0.05	0.11	0.12	0.02	0.15	0.18	0.15	0.12	0.25	0.32	0.45	0.42	1.5
100504518	3425401B19Rik	0.02	0.03	0.02	NA	NA	NA	0.01	0	0	NA	0	NA	NA	0	0	0.01	0.02	0.02	0.02	0.02	0.03	0.02	0.29	0.02	0.01	0	0	NA	NA	0	NA	NA	NA	NA	NA	0.01
70691	3830403N18Rik	0.1	0.06	0.07	0.27	0.2	0.09	0.04	0.03	0.01	0.28	0.4	0.28	0.27	0.09	0.12	0.22	0.05	0.07	0.16	0.15	0.41	0.17	0.09	0.03	0.31	0.31	0.54	0.37	0.25	0.19	0.32	0.4	0.21	30.72	24.02	25.06
218734	3830406C13Rik	1.29	1.49	1.47	5.41	5.04	8.58	0.85	0.8	0.52	3.6	5.24	4.82	2.62	4.68	3.51	3.03	1.83	2.49	2.2	1.92	1.87	2.16	2.39	2.27	1.45	1.43	2.02	4.78	3.35	2.34	19.46	19.64	21.19	14.82	12.54	14.87
67392	4833420G17Rik	1.15	1.23	1.12	4.48	3.79	3.99	0.98	1.06	1.07	3.93	4.36	4.19	3.51	3.6	3.58	3.39	3.36	3.32	5.08	4.03	4.62	2.07	1.77	1.56	1.55	1.35	1.53	2.75	2.97	2.79	12.67	12.52	12.7	12.26	12.05	12.65
97820	4833439L19Rik	2.04	2.05	1.92	8.82	10.52	10.1	1.64	1.5	1.38	5	5.28	4.88	7.24	6.19	6.71	2.88	2.85	2.97	3.81	3.39	4.98	2.75	2.54	2.75	4.7	5.17	4.97	6.81	6.66	6.22	17.93	17.63	18.16	24.71	25.65	29.51
66714	4921524J17Rik	0.53	0.55	0.56	2.17	1.77	2.09	0.33	0.41	0.35	1.61	1.69	1.86	2.14	1.71	1.99	0.96	0.9	1.13	1.7	1.69	1.26	0.9	0.92	0.82	1.71	1.55	1.52	1.03	0.59	0.63	2.79	3.18	2.41	6.3	4.96	5.38
67430	4921536K21Rik	0.04	0.06	0.06	0.13	0.04	0.1	0.01	0.01	0.02	NA	0.01	0.01	0.02	0.01	0	0	0	0	0.03	NA	0.02	0	0	0.01	0.04	0.02	0.04	0.06	0.04	0.08	0.09	0.09	0.14	0.9	1.05	1.17
432479	4930404N11Rik	0.02	0.01	0.02	0.97	1.05	0.68	0.08	0.03	0.07	0.27	0.11	0.06	0.28	0.07	0.16	0.08	0.11	0.08	0.26	0.07	0.15	0.13	0.1	0.04	0.08	0.06	0.06	3.78	3.82	2.62	5.91	6.61	6.66	2.31	2.97	2.35
68281	4930430F08Rik	0.48	0.49	0.55	1.48	0.69	0.81	0.12	0.07	0.12	0.44	0.58	0.58	0.26	0.48	0.38	0.33	0.3	0.31	0.32	0.7	1.3	0.15	0.11	0.27	0.22	0.28	0.37	1.36	1.16	0.74	2.58	2.73	3.12	4.04	5.53	5.73
73988	4930438A08Rik	NA	NA	NA	0.03	NA	0.04	0.05	0.05	0.05	0.01	NA	0.01	0.24	0.13	0.17	0.09	0.09	0.05	2.38	2.79	2.65	0.02	0.01	NA	NA	NA	0.01	NA	NA	NA	NA	NA	NA	NA	NA	NA
67609	4930453N24Rik	0.39	0.46	0.38	2.07	1.56	2.74	0.35	0.24	0.33	0.8	0.92	1.16	0.5	1.01	0.8	0.89	0.47	0.67	1.05	0.95	1.06	0.7	0.6	0.58	1.09	1.01	1.01	1.29	1.09	1.02	3.59	3.56	3.8	6.76	6.53	5.94
214639	4930486L24Rik	0.07	0.09	0.05	NA	0.11	0.05	0.03	NA	0	0.24	0.29	0.19	0.15	0.09	0.07	0.03	0.1	0.1	0.39	0.17	0.54	0.07	0.05	NA	0.09	0.05	0.18	0.03	NA	0.11	NA	NA	NA	NA	NA	NA
269033	4930503L19Rik	0.51	0.47	0.54	4.3	4.04	3.69	0.42	0.34	0.36	2.38	2.81	2.39	3.35	3.53	3.58	0.96	0.74	0.83	1.22	1.15	0.98	1.95	2.18	1.8	1.44	1.64	1.5	2.91	2.81	2.73	6.84	7.56	6.73	3.62	2.86	2.85
75106	4930519F16Rik	0.08	0.05	0.08	NA	NA	NA	NA	NA	NA	NA	NA	NA	NA	NA	NA	NA	NA	NA	NA	NA	NA	NA	NA	NA	NA	NA	NA	NA	NA	NA	NA	NA	NA	NA	NA	NA
67647	4930523C07Rik	0.5	0.63	0.29	2.68	2.54	2.56	2.13	2.46	1.16	0.36	0.38	0.53	4.02	2.31	3.41	2.78	5.84	3.93	6.18	2.76	5.18	2.04	1.99	2.07	4.67	2.25	1.74	0.63	0.14	0.36	0.33	0.6	0.68	NA	NA	NA
668433	4930544D05Rik	NA	NA	NA	NA	NA	NA	NA	0.01	0.01	0.02	0.03	NA	0.02	NA	0.05	0.04	0.02	0.05	0.24	0.6	0.23	NA	NA	NA	NA	NA	NA	NA	NA	NA	NA	NA	NA	NA	NA	NA
75311	4930550C14Rik	0.16	0.23	0.24	0.03	0.14	NA	0.05	0.02	0.04	0.11	0.09	0.16	0.08	0.02	0.11	0	0	0	NA	NA	NA	0.05	0.03	0.02	0.13	0.08	0.06	0.08	0.04	NA	0.08	0.12	0.08	NA	0.63	0.19
78809	4930562C15Rik	0.01	0.01	NA	0.05	0.07	0.03	0.04	0.07	0.03	NA	NA	0.03	NA	0.11	0.03	0.11	0.05	0.15	0.29	0.41	0.19	0.05	0.06	0.14	0.02	0.02	0.13	0.03	0.04	0.07	NA	NA	0.09	0.82	1.13	0.16
75939	4930579G24Rik	0.06	0.07	0.06	0.61	0.6	0.96	0.09	0.07	0.1	0.18	0.1	0.13	0.4	0.32	0.36	0.28	0.23	0.33	0.73	0.41	0.58	0.18	0.17	0.19	0.28	0.4	0.4	0.28	0.17	0.18	0.98	0.8	0.99	9.04	12.05	9.65
381798	4930590J08Rik	0.02	0.01	0.01	NA	NA	0.04	0.02	0.02	0.01	0.04	0.03	0.03	0.1	0.04	0.07	0.02	0.08	0.05	0.08	0.09	0.15	0.06	0.03	0.02	0.01	0.01	0.01	0.02	0.02	0.03	0.07	0.07	0.09	NA	0.03	0.01
70984	4931406C07Rik	1.37	1.53	1.28	4.41	4.79	4.51	0.36	0.35	0.36	3.48	4.04	3.7	2.2	2.15	2.36	1.12	1.24	1.15	0.64	0.52	0.4	1.07	1.02	1.02	1.51	1.63	1.43	4.29	4.04	3.08	9.69	9.23	9.96	4.16	4.57	4.82
74359	4931414P19Rik	0.13	0.1	0.14	1.11	0.54	0.58	0.25	0.19	0.09	0.72	0.49	0.46	1.3	1.11	1.36	0.51	0.27	0.37	0.62	0.36	0.41	0.28	0.58	0.26	0.46	0.69	0.36	0.78	0.49	0.28	2.13	2.03	1.69	1.25	2.57	2.4
74356	4931428F04Rik	0.06	0.07	0.04	0.23	0.19	0.35	0.04	0.02	0.03	0.56	0.59	0.46	0.86	1.19	1.31	0.17	0.16	0.23	0.15	0.15	0.27	0.09	0.15	0.09	0.15	0.11	0.11	0.12	0.11	0.11	0.43	0.38	0.31	0.94	0.83	1.08
229227	4932438A13Rik	0.76	0.78	0.77	4.05	2.83	2.64	1.75	1.73	1.68	2.48	2.83	2.95	2.9	2.78	2.78	2.25	2.51	2.21	3.94	3.73	3.54	1.64	1.63	1.44	1.25	1.28	1.12	2.17	2.29	2.29	7.3	7.45	7.24	11.11	11.8	11.75
74387	4932438H23Rik	0.09	0.06	0.09	0.01	NA	0.05	0	0.01	0.02	NA	0.01	0.03	NA	0.01	NA	0.01	0.02	0.01	NA	NA	0	0.05	0.05	0.05	0.1	0.04	0.09	NA	0.01	NA	0.07	NA	NA	NA	NA	NA
74477	4933427D14Rik	0.18	0.3	0.26	0.79	0.65	0.68	0.13	0.16	0.15	0.75	0.95	0.85	0.53	0.66	0.6	0.44	0.55	0.44	0.67	0.41	1.03	0.34	0.28	0.27	0.57	0.49	0.25	0.47	0.41	0.44	1.31	1.32	1.99	2.84	3.58	3.24
100141474	4933428G20Rik	0.07	0.07	0.04	0.03	0.07	0.01	0	0.01	0	0.02	0.03	0.01	0.05	0.03	0.08	NA	NA	NA	0.01	NA	NA	0.02	0.02	0.01	0.03	0.05	NA	NA	NA	0.02	0.03	NA	NA	NA	NA	NA
223739	5031439G07Rik	1.21	1.16	1.16	7.12	6.99	6.43	1.04	1.02	1.02	10.85	10.47	10.55	7.35	6.95	7.07	3.39	3.76	3.58	2.69	2.99	2.84	2.48	2.69	2.64	1.91	1.86	2.04	12.7	13.4	10.28	32.42	32.49	33.64	11.65	11.63	12.04
230757	5730409E04Rik	0.17	0.15	0.15	0.81	0.73	0.69	0.08	0.09	0.09	0.85	0.84	0.79	0.93	0.78	0.74	0.19	0.17	0.17	0.15	0.18	0.18	0.29	0.2	0.31	0.7	0.59	0.66	0.9	1.11	0.67	3.64	2.72	3.91	2.2	2.19	2.06
70591	5730455P16Rik	0.29	0.36	0.31	0.76	0.43	0.47	0.09	0.1	0.1	0.68	0.64	0.65	0.55	0.46	0.6	0.4	0.39	0.37	0.3	0.41	0.3	0.31	0.34	0.25	0.44	0.4	0.43	0.59	0.51	0.7	2.14	2.1	2.74	4.59	4.28	5.17
236366	5730507C01Rik	0.01	0	0	1.52	1.19	1.53	0.01	0.02	0.02	0.09	0.13	0.09	0.03	0.01	0	0.02	0	0.01	0	NA	NA	0.03	0.02	NA	0.01	0.03	0.05	0.02	NA	0.04	0.03	0.02	NA	NA	NA	0.05
77877	6030458C11Rik	0.22	0.26	0.26	1.2	1.04	1.1	0.18	0.22	0.2	1.28	1.24	1.2	0.89	1.03	0.94	0.68	0.54	0.61	0.97	0.81	1.13	0.37	0.39	0.44	0.29	0.35	0.32	1.09	1.19	1.16	4.01	4.2	4.3	5.96	7.27	6.32
77727	6030468B19Rik	0.09	0.12	0.11	0.13	0.12	NA	0.01	0.01	0.02	NA	NA	NA	0.07	0.1	0.07	0.21	0.11	0.14	0.04	NA	NA	0.01	0.02	NA	0.02	NA	0.02	NA	NA	NA	0.04	NA	NA	NA	NA	NA
77883	6030498E09Rik	NA	NA	NA	NA	NA	NA	NA	NA	NA	0.04	0.01	0.04	0.05	0.21	0.21	NA	NA	NA	NA	NA	NA	NA	NA	NA	NA	NA	NA	NA	NA	NA	NA	NA	NA	NA	NA	NA
103712	6330403K07Rik	0.85	0.83	0.87	0.03	0.04	0.04	0.04	0.03	0.05	0.02	0.02	0.01	0.02	0.02	0.03	0.03	0.02	0.04	0.06	0.1	0.08	0.08	0.1	0.1	0.22	0.33	0.32	0.02	0.02	0.02	NA	NA	0.05	0.13	0.03	0.06
70730	6330409D20Rik	NA	0.02	NA	0.12	0.06	0.13	0.41	0.38	0.33	0.07	0.01	0.02	0.27	0.09	0.16	0.13	0.11	0.11	0.13	0.4	0.21	NA	0.02	0.02	NA	0.01	0.06	0.03	0.04	NA	0.11	0.25	0.18	NA	0.14	0.09
234797	6430548M08Rik	0.22	0.23	0.29	4.01	3.54	3.14	0.99	1	0.97	7.97	7.5	8.17	6.36	5.79	6.05	1.37	1.27	1.38	2.9	3.27	3.34	0.41	0.48	0.48	0.95	0.89	1.04	3.37	3.41	3.48	6.86	7.31	6.92	5.58	8.2	7.58
320095	6430550D23Rik	0.09	0.05	0.11	0.04	0.01	0.22	0.01	0.01	0.01	0.17	0.12	0.16	0.05	0.05	0.05	0.05	0.01	0.03	0.11	0.05	0.05	0.01	0.02	0.02	0.07	0.13	0.05	0.05	0.1	0.03	0.21	0.88	0.62	1.04	0.21	0.74
211378	6720489N17Rik	0.13	0.15	0.13	2.76	1.54	2.51	0.39	0.09	0.05	1.2	1.56	1.31	0.16	0.62	0.29	0.34	0.34	0.28	0.21	0.26	0.25	0.2	0.15	0.08	0.13	0.13	0.11	0.58	0.2	0.19	0.11	0.33	0.3	NA	0.03	NA
228778	6820408C15Rik	0.19	0.37	0.41	0.05	0.09	0.07	0.05	0.04	0.06	0.01	0.04	0.01	NA	NA	NA	NA	NA	NA	NA	0.04	NA	NA	NA	NA	NA	NA	0.01	NA	NA	NA	NA	NA	NA	NA	NA	NA
212163	8030462N17Rik	0.29	0.32	0.3	2.26	2.02	2.12	0.32	0.28	0.32	0.77	0.92	0.8	0.87	1.09	1	0.66	0.63	0.66	1.05	1.25	1	0.6	0.56	0.48	0.64	0.56	0.53	0.9	0.79	0.93	2.45	2.55	2.14	5.39	5.8	6.24
100041574	9030025P20Rik	0.35	0.28	0.32	1.04	1.26	1.42	0.3	0.27	0.32	1.15	1.35	1.04	0.66	0.54	0.72	0.79	0.96	0.81	1.36	0.59	0.64	0.75	0.85	0.71	0.33	0.41	0.31	1.4	1.63	1.32	5.86	4.88	5.72	5.85	6.78	6.86
66808	9030624G23Rik	0.04	0.03	0.04	0.28	0.35	0.28	0.02	0.02	0.03	0.04	0.07	0.07	0.09	0.08	0.05	0.02	0.01	0.02	0.03	0.02	0.02	0.05	0.03	0.04	0.11	0.09	0.07	0.09	0.06	0.12	0.23	0.1	0.21	0.11	0.22	0.16
71583	9130008F23Rik	0.03	0.01	0.03	0.25	0.22	0.16	0.07	0.07	0.12	1.01	0.43	1.08	0.15	0.16	0.11	0.06	0.09	0.1	0.08	0.25	0.13	0.09	0.05	0.07	0.18	0.21	0.21	0.39	0.47	0.63	0.3	0.3	0.26	14.41	12.36	13.74
78921	9130019O22Rik	0.06	0.05	0.05	0.57	0.32	0.38	0.05	0.06	0.04	0.25	0.29	0.22	0.33	0.22	0.3	0.16	0.11	0.11	0.23	0.34	0.2	0.07	0.08	0.06	0.17	0.09	0.12	0.39	0.32	0.13	1.58	1.59	1.47	2.17	1.56	1.72
100043133	9130023H24Rik	0.11	0.1	0.11	0.23	0.16	0.19	0.04	0.04	0.06	0.27	0.24	0.26	0.2	0.16	0.18	0.18	0.15	0.14	0.39	0.32	0.57	0.07	0.1	0.08	0.07	0.1	0.09	0.52	0.39	0.38	1.4	1.43	1.17	1.05	1.02	1.11
75758	9130401M01Rik	0.41	0.45	0.42	7.13	8.71	7.83	0.37	0.61	0.39	2.79	1.96	1.98	1.99	2.39	2.18	1.26	1.85	1.62	1.5	1.29	1.51	1.28	1.32	1.6	1.98	1.83	1.65	3.6	3.92	3.47	9	10.13	9.54	12.13	9.92	10
212448	9330159F19Rik	0.86	0.91	0.89	0.03	0.04	0.03	0.02	0.02	0.02	NA	0	NA	NA	NA	NA	NA	NA	NA	NA	NA	NA	0.05	0.04	0.04	0.17	0.2	0.11	NA	NA	NA	NA	NA	NA	NA	NA	NA
230996	9430015G10Rik	0.32	0.32	0.32	1.38	1.46	1.99	0.25	0.28	0.19	1.13	1.52	1.22	0.99	0.87	0.79	1.16	1.11	1.05	1.21	1.56	1.89	0.69	0.76	0.59	0.45	0.47	0.34	0.86	0.79	0.68	2.83	3.02	2.6	6.99	7.5	7.98
77252	9430038I01Rik	0.05	0.05	0.07	1.45	1.78	1.56	0.16	0.2	0.16	1.75	0.97	1.36	0.71	0.72	0.83	0.68	0.62	0.66	0.8	0.65	0.69	0.6	0.47	0.67	0.52	0.58	0.59	1.12	1.18	1.33	2.95	3.26	3	5.41	5.56	5.14
77358	9430069I07Rik	NA	NA	NA	0.12	0.39	NA	NA	0.01	0.01	NA	0.11	NA	NA	NA	NA	0.09	NA	0.18	0.09	NA	0.12	NA	NA	NA	NA	NA	NA	NA	NA	NA	NA	NA	NA	NA	NA	NA
213673	9530068E07Rik	2.18	2.2	2.17	14.67	16.05	15.7	2.92	2.96	2.81	11.93	12.29	11.68	9.58	8.35	9.17	3.83	3.73	3.94	5.8	6.45	6.64	5.24	5.4	5.49	12.43	12.77	12.8	15.5	14.82	12.44	35.89	34.61	35.54	48.99	49.32	50.89
68283	9530077C05Rik	0.13	0.15	0.14	0.59	0.37	0.18	0.13	0.16	0.18	0.02	0.02	0.01	0.13	0.08	0.09	0.11	0.05	0.05	0.15	0.15	0.12	0.08	0.07	0.08	0.21	0.11	0.14	0.01	0.01	0.01	0.01	0.01	0.04	0.05	0.04	0.07
328829	9830107B12Rik	0.01	0.01	0.01	0.09	0.09	0.1	1.42	1.49	1.36	0.01	NA	0	0.3	0.28	0.29	0.03	0.04	0.07	0.68	0.72	0.43	0.95	0.86	0.77	0.11	0.18	0.16	NA	NA	0.01	NA	NA	NA	NA	NA	NA
268759	9930012K11Rik	0.04	0.06	0.03	0.4	0.16	0.12	0.15	0.11	0.14	0.31	0.26	0.23	0.36	0.57	0.37	0.39	0.32	0.36	0.79	0.69	0.59	0.04	0.04	0.06	0.06	0.09	0.05	0.04	0.1	0.07	1.13	0.96	0.9	2.19	1.73	2.08
240613	9930021J03Rik	0.47	0.51	0.48	2.73	1.66	1.9	0.59	0.48	0.51	1.66	2.03	1.91	2.27	2.24	2.1	1.16	1.19	1.25	1.87	1.54	1.6	0.86	0.97	0.99	0.96	1.43	1.1	2.09	2.09	1.62	4.34	5.01	4.64	6.48	6.84	6.32
194268	9930104L06Rik	0.41	0.6	0.47	1.04	0.82	1.11	0.26	0.26	0.26	0.82	1.24	0.73	1.04	0.79	0.82	0.65	0.47	0.49	0.83	0.62	1.09	0.42	0.5	0.75	1.09	0.66	0.65	1.07	1.09	0.75	1.87	2.68	4.08	4.79	5.21	6.94
667214	9930111J21Rik1	0.22	0.26	0.27	1.08	0.56	0.58	0.3	0.24	0.25	3.57	3.56	3.84	1.71	1.6	1.53	2.5	2.97	2.91	2.82	2.78	2.69	0.38	0.38	0.47	0.35	0.24	0.25	0.89	1.34	1.34	7.62	9.11	8.19	0.35	0.32	0.5
245240	9930111J21Rik2	0.57	0.54	0.57	3.74	2.09	2.29	0.78	0.77	0.84	9.81	12.09	11.63	4.75	4.98	4.49	6.99	7.32	6.99	7.19	6.52	6.67	1.45	1.38	1.18	0.83	0.85	0.84	4.36	3.76	3	26.21	26.52	27.02	1.29	1.75	1.69
50518	a	0.01	0	0	NA	NA	0.01	0.01	0.02	0.01	0.08	0.11	0.16	0.33	0.24	0.27	0.12	0.37	0.37	0.32	0.62	0.37	0.9	0.78	0.66	0.94	0.45	0.7	0.09	0.05	0.03	0.03	0.03	0.06	0.23	0.13	0.21
319266	A130010J15Rik	0.12	0.11	0.14	0.47	0.25	0.22	0.07	0.08	0.06	0.48	0.35	0.41	0.15	0.33	0.15	0.22	0.41	0.21	0.19	0.39	0.23	0.29	0.18	0.28	0.28	0.24	0.22	0.34	0.26	0.31	1.54	1.24	1.98	2.78	2.15	3
69865	A1cf	NA	NA	NA	NA	0.01	NA	NA	NA	0	0.13	0.09	0.11	0.21	0.11	0.15	NA	NA	NA	NA	NA	NA	0.02	0.04	0.04	0.04	0.06	0.08	NA	NA	NA	NA	NA	NA	NA	NA	NA
232400	A2ml1	0.22	0.17	0.21	0.11	0.33	0.26	0.18	0.05	0.14	0.15	0.1	0.07	0.09	0.11	0.05	NA	NA	NA	0.04	0.02	0.01	0.21	0.21	0.47	NA	0	0	NA	NA	NA	NA	NA	NA	NA	NA	NA
97159	A430005L14Rik	0.8	0.83	0.83	6	6.46	7.11	0.49	0.62	0.52	4.05	3.02	2.74	3.53	2.55	3.29	1.48	1.1	1.27	2.76	2.53	3.79	1.64	2.13	2.12	1.99	2.39	1.61	3.3	3.41	4.12	7.53	7.72	9.37	28	22.9	23.73
243308	A430033K04Rik	0.14	0.15	0.16	0.26	0.18	0.2	0.06	0.05	0.05	0.16	0.2	0.23	0.32	0.32	0.26	0.26	0.19	0.27	0.28	0.21	0.29	0.1	0.14	0.11	0.11	0.15	0.13	0.15	0.1	0.18	0.72	0.97	0.64	1.18	1.17	1.13
239559	A4galt	0.34	0.39	0.4	0.4	0.33	0.35	0.19	0.21	0.18	0.04	0.05	0.04	0.16	0.19	0.16	0.24	0.21	0.21	0.11	0.12	0.24	0.68	0.57	0.69	2.89	2.99	3.06	0.01	NA	0.01	0.04	NA	NA	NA	NA	NA
333424	A4gnt	NA	0	NA	NA	NA	NA	NA	NA	NA	NA	NA	NA	NA	NA	NA	NA	NA	NA	NA	NA	NA	0.32	0.38	0.33	0.27	0.22	0.19	NA	NA	NA	NA	NA	NA	0.24	0.16	0.25
381287	A530032D15Rik	NA	NA	NA	0.43	0.16	0.26	0.99	1.3	1.3	0.26	0.29	0.27	0.23	0.43	0.28	0.89	1.02	0.86	1.4	0.77	0.6	0.7	0.68	0.52	0.29	0.19	0.24	0.09	0.12	0.26	2.41	1.27	1.82	0.07	NA	0.03
328830	A530064D06Rik	0.02	0.02	0.02	1.16	0.84	1.27	4.29	4.13	3.94	1.02	1.16	1.14	1.35	1.48	1.51	0.34	0.26	0.23	1.02	0.93	1.48	0.82	0.85	0.81	0.1	0.16	0.14	0.08	0.09	0.2	0.16	0.41	0.26	0.05	0.04	0.05
319997	A630001G21Rik	0.64	0.66	0.71	6.61	5.09	5.78	0.46	0.6	0.57	3.17	3.93	3.39	2.26	2.28	2.2	5.34	4.32	4.66	6.14	6.06	4.99	2.3	2.51	1.73	0.81	1.03	0.8	3.56	3.76	2.39	13.73	13.7	14.21	11.69	9.59	10.51
212427	A730008H23Rik	1.12	1.12	1.12	8.04	6.22	7.09	1.3	1.39	1.25	4.75	5.78	5.29	4.39	4.27	4.4	3.04	3.06	3.03	6.08	5.34	5.1	3.35	3.6	3	2.44	2.15	2.01	1.21	1.15	1.14	4.93	4.67	5.23	41.08	46.21	47.77
320492	A830018L16Rik	0.06	0.03	0.07	0.02	0.2	0.03	0.01	0.01	0.02	0.05	0.01	0	0	0.02	0.02	0.04	0.02	0.03	0.02	NA	NA	0.01	0.01	0.02	0	0.01	0.01	0.01	0.01	NA	NA	NA	0.03	NA	NA	0.03
320700	A930033H14Rik	0.05	0.06	0.06	NA	0.01	0.01	0	0.01	0.01	0.16	0.19	0.16	0.12	0.14	0.11	0.03	0.07	0.04	0.04	0.02	0.02	0.03	0.05	0.05	0.05	0.04	0.06	NA	0	0.03	0.08	0.15	0.1	NA	NA	NA
433470	AA467197	0.06	0.05	0.03	1.82	1.89	2.31	2.06	2.06	2.21	0.04	NA	0.02	1.46	1.86	1.49	0.33	0.08	0.22	3.91	3.95	3.17	0.31	0.12	0.4	1.81	1.75	1.61	0.73	0.73	0.53	3.69	3.24	3.06	NA	NA	NA
212439	AA986860	0.07	0.08	0.09	0.69	0.57	0.91	0.92	0.79	0.82	0.09	0.06	0.09	0.24	0.15	0.15	0.03	0.03	0.04	0.07	0.13	0.11	0.16	0.11	0.15	0.4	0.24	0.2	0.07	0.12	0.11	0.23	0.2	0.21	0.17	0.07	0.2
223921	Aaas	0.44	0.73	0.55	4.62	6.82	5.48	0.53	0.5	0.66	1.59	1.9	1.54	3.97	2.61	3.06	2.56	2.41	2.84	4.32	6.39	3.47	1.62	2.63	2.03	1.9	1.5	1.79	2.06	1.5	1.42	4.67	4.79	4.67	23.23	30.26	23.51
78894	Aacs	0.28	0.27	0.28	1.88	2.25	2.29	0.49	0.52	0.5	0.93	0.71	0.81	2.04	2	2.14	0.68	0.81	0.76	1.02	1.01	0.9	0.58	0.61	0.63	1.41	1.39	1.49	1.16	1.18	1.28	4.52	4.19	4.57	11.64	12.13	10.77
67758	Aadac	NA	NA	NA	NA	NA	NA	0	NA	0	0.78	0.86	0.98	0.49	0.35	0.53	NA	NA	NA	NA	NA	NA	0.17	0.06	0.09	0.3	0.28	0.26	NA	NA	NA	NA	NA	NA	NA	NA	NA
23923	Aadat	0.02	0.02	0.01	NA	NA	NA	NA	NA	NA	0.6	0.27	0.44	0.52	0.77	0.86	NA	NA	NA	NA	NA	NA	NA	NA	NA	0.01	NA	NA	NA	NA	NA	NA	NA	NA	NA	NA	NA
66939	Aagab	0.47	0.49	0.46	2.26	1.97	2.54	0.28	0.36	0.3	4.18	4.32	4.38	1.49	1.72	1.56	1.35	1.07	1.32	1.37	1.03	1.33	1.05	1.29	1.04	0.87	0.85	0.87	1.76	1.88	1.64	9.1	9.23	9.82	13.77	13.48	12.92
269774	Aak1	0.45	0.44	0.35	2.62	1.04	1.05	0.52	0.37	0.45	1	1.26	1.14	1.29	1.62	1.48	1.37	1.71	1.57	3.79	4.47	3.72	0.86	0.83	0.8	0.97	1.05	0.92	1.42	1.34	1.5	6.25	5.12	6.06	3.92	6.42	5.98
66273	Aamdc	1.8	1.77	1.42	2.5	3.06	3.21	0.42	0.38	0.33	2.33	1.67	2.06	1.75	2.15	1.87	0.76	0.64	0.88	0.53	0.69	0.79	0.93	1.12	0.86	2.34	2.05	1.84	0.87	0.61	0.55	3.22	3.76	5.13	1.71	1.53	1.02
227290	Aamp	2.38	2.27	2.25	16.66	21.04	19.94	2.15	2.11	2.1	11.28	10.39	11.09	9.46	9.85	9.49	5.61	5.92	5.45	6.69	8.11	7.07	5.59	5.73	5.26	6.12	6.41	5.64	11.5	12.12	9.11	32.81	32.74	32.65	40.74	41.84	39.45
68295	Aar2	0.33	0.33	0.36	1.92	2.72	2.29	0.37	0.3	0.26	1.58	1.44	1.58	1.71	1.47	1.64	0.84	0.65	0.78	0.98	1.03	1.56	0.78	0.72	0.69	1.14	1	1.12	2.67	2.81	2.21	8.62	7.85	8.01	27.48	24.69	26.79
239435	Aard	0.04	0.01	0	0.52	0.44	0.51	0.24	0.17	0.18	0.25	0.11	0.25	0.62	0.31	0.44	0.01	0.01	NA	NA	NA	NA	0.12	0.12	0.26	1.69	1.7	1.82	NA	NA	0.01	0.06	NA	NA	NA	NA	NA
234734	Aars	0.88	0.84	0.83	4.38	4.65	4.31	0.49	0.56	0.51	3.23	2.96	2.93	2.71	2.72	2.67	2.92	2.16	2.32	2.45	2.56	2.62	2.6	2.35	2.41	2.71	2.42	2.58	4.93	4.91	4.91	9.23	9.22	9.63	40.19	39.6	40.05
224805	Aars2	0.13	0.14	0.14	1.17	1.12	1.07	0.14	0.18	0.16	0.58	0.7	0.66	0.66	0.58	0.6	0.49	0.43	0.48	0.41	0.5	0.47	0.36	0.37	0.35	0.46	0.74	0.57	0.68	0.68	0.52	1.67	1.63	1.68	4.71	5.12	5.66
69684	Aarsd1	0.42	0.34	0.31	3.65	4.03	4.13	0.45	0.44	0.44	1.24	1.45	1.36	1.61	2.1	1.58	1.52	1.03	1.5	1.46	1.34	1.32	1.6	1.55	1.56	1.55	1.47	1.69	1.79	1.91	1.5	4.85	4.85	5.03	29.2	32.95	29.55
231326	Aasdh	0.32	0.31	0.34	0.88	0.53	0.92	0.17	0.18	0.13	1.07	0.64	0.94	0.76	0.62	0.65	0.52	0.56	0.48	0.79	0.43	0.52	0.45	0.74	0.29	0.45	0.22	0.41	0.78	1.15	0.51	2.74	2.92	3.65	3.67	3.61	4.09
67618	Aasdhppt	0.34	0.42	0.38	0.92	0.96	1.01	0.12	0.14	0.16	0.91	0.96	0.9	0.53	0.5	0.57	0.2	0.38	0.31	0.38	0.51	0.36	0.32	0.33	0.34	0.59	0.5	0.56	0.85	0.75	0.74	1.93	1.87	1.52	6.86	6.44	6.39
30956	Aass	0.18	0.2	0.17	0.04	0.03	0.05	0.06	0.06	0.09	1.43	1.43	2.06	3.48	4.2	3.75	0.02	NA	NA	NA	NA	NA	0.02	0.03	0.05	0.04	0.02	0.01	NA	NA	NA	NA	NA	NA	NA	NA	NA
56321	Aatf	0.37	0.3	0.37	4.44	3.93	3.63	0.49	0.52	0.35	1.88	2.02	2.21	2.75	2.15	2.54	1.93	1.69	1.81	1.93	1.86	1.69	1.64	1.5	1.49	1.28	1.24	1.38	2.23	2.11	1.48	7.19	6.12	6.93	20.78	20.54	18.44
11302	Aatk	1.53	1.85	1.6	1.29	1.44	1.37	0.25	0.22	0.24	2.45	2.29	2.42	1.08	0.88	0.95	0.35	0.27	0.33	0.45	0.55	0.47	0.34	0.2	0.27	0.29	0.36	0.27	1	1.09	1.72	4.74	4.63	3.96	0.67	1.25	0.99
382062	AB124611	0.13	0.13	0.07	11.21	10.11	9.5	7.83	7.71	7.42	34.59	31.29	32.87	16.32	15.12	15.83	18.96	18.36	19.1	19.76	19.71	19.4	1.82	2.04	1.65	1.31	1.08	1.17	9.64	9.68	11.14	43	43.81	41.97	26.49	24.98	26.49
268860	Abat	1.36	1.42	1.34	0.07	0.04	0.05	0.06	0.05	0.06	0.85	0.84	0.8	1.98	2.04	1.96	0.01	0.01	0.01	0.03	NA	NA	0.16	0.18	0.19	0.71	0.76	0.82	0	0	0.01	0.01	0.02	NA	0.02	0.03	0.03
11303	Abca1	1.42	1.45	1.43	5.93	4.62	4.74	0.44	0.43	0.42	10.11	12.33	11.59	1.34	1.22	1.32	2	1.88	1.96	1.9	1.78	1.94	2.16	1.97	1.82	1.26	1.29	1.37	1.37	1.28	2.39	16.65	17.27	16.65	1.91	2.47	2.56
268379	Abca13	0	0	0	0.01	0.01	NA	0.03	0.03	0.03	0	0	NA	0.04	0.04	0.04	0.01	0.01	0.02	0.32	0.28	0.35	0	0	0.01	0	NA	0	0	0	0	0.01	0.01	0.01	NA	NA	NA
67928	Abca14	NA	NA	NA	NA	0.05	NA	0.01	0	0	0.13	0.2	0.2	0.01	0.03	0.02	NA	NA	NA	NA	NA	NA	NA	NA	NA	NA	NA	NA	NA	0.02	0.02	NA	0.05	NA	NA	NA	NA
381072	Abca17	NA	NA	NA	0.02	0.01	0.02	0.07	0.02	0.05	NA	0.02	NA	0.07	0.02	0.03	0.01	0.06	0.03	0.06	NA	0	0	0.03	0	NA	0.01	NA	NA	NA	NA	0.05	0.1	0.01	NA	NA	NA
11305	Abca2	2.02	2.28	2	4.89	5.59	4.75	0.68	0.64	0.63	2.18	2.09	2.2	2.14	1.75	1.93	1.93	2.62	1.89	3.65	5.26	5.24	1.06	1.11	0.76	1.02	1.13	1.23	3.06	3.12	3.02	4.46	4.42	5.13	4.95	5.35	5.94
27410	Abca3	0.67	0.65	0.72	6.66	5.32	5.02	3.33	3.26	3.18	2.93	2.95	2.97	4.02	4.03	3.95	2.15	2.36	2.19	1.85	1.8	1.78	1.06	1.09	1.05	0.86	0.9	1.11	4.06	4.04	4.93	12.04	12.88	11.9	7.73	9.15	9.05
217265	Abca5	0.28	0.29	0.31	0.23	0.09	0.12	0.06	0.05	0.08	0.01	0.01	0.01	0.01	0.02	0.02	0.09	0.04	0.05	0.02	0.05	0.05	0.08	0.11	0.09	0.2	0.38	0.23	0.11	0.28	0.32	0.83	0.94	0.9	NA	NA	NA
76184	Abca6	0.05	0.04	0.04	0.33	0.19	0.15	0.05	0.05	0.06	0.02	0.05	0.04	0.15	0.18	0.19	0.03	0.03	0.03	0.05	0.07	0.02	0.03	0.04	0.04	0.25	0.25	0.24	0.21	0.23	0.14	0.72	0.65	0.67	NA	NA	NA
27403	Abca7	0.19	0.19	0.2	5.72	4.86	4.42	1.14	1.18	1.12	2.09	2.01	2.13	5.27	4.91	5.24	2.02	2.32	2.23	4.89	5.66	5.11	1.32	1.36	1	1.24	1.25	1.3	1.96	2.09	2.6	6.98	7.02	7.42	4.69	5.22	4.98
217258	Abca8a	0.34	0.45	0.35	1.47	0.73	0.47	0.39	0.92	0.43	0.21	0.04	0.21	0.14	0.09	0.11	NA	NA	NA	0	NA	NA	1.45	2.93	2.08	6.04	5.76	5.86	0.01	0	0.01	0.01	0.01	NA	NA	NA	NA
27404	Abca8b	0.06	0.07	0.07	0.09	0.05	0.09	0.09	0.09	0.09	0.03	0.03	0.03	0.07	0.05	0.06	0	0.01	0.01	0	NA	NA	0.11	0.13	0.11	0.52	0.66	0.67	0.03	0.04	0.02	0.16	0.11	0.17	0.01	NA	0.01
217262	Abca9	1.71	1.64	1.61	2.53	1.7	1.61	0.25	0.24	0.23	6.05	6.77	6.31	1.52	1.53	1.43	0.26	0.34	0.29	0.2	0.2	0.16	1.55	1.58	1.45	1.02	0.93	0.94	4.5	4.44	4.92	5.32	5.1	5.04	NA	NA	NA
56199	Abcb10	0.19	0.19	0.2	1.07	0.95	1.15	0.14	0.14	0.15	0.55	0.69	0.71	0.83	0.95	0.93	0.69	0.53	0.58	0.65	0.55	0.6	0.41	0.33	0.3	0.66	0.6	0.67	0.66	0.69	0.68	2.45	2.55	2.21	0.79	0.68	0.9
18671	Abcb1a	4.13	4.34	4.33	0.95	0.77	0.94	0.43	0.42	0.38	0.11	0.1	0.08	0.36	0.51	0.42	0.39	0.52	0.51	0.99	0.63	1.16	1.73	1.74	1.42	1.58	1.48	1.82	0.62	0.5	0.4	0.75	0.88	0.76	NA	NA	NA
18669	Abcb1b	0.2	0.15	0.15	0.72	0.33	1.11	0.17	0.15	0.18	0.1	0.07	0.1	0.47	0.67	0.49	0.57	0.38	0.31	0.53	0.49	1.03	0.76	0.74	0.8	0.6	0.55	0.65	4.99	4.81	4.08	17.25	18	19.23	7.39	9.23	9.75
18670	Abcb4	0.2	0.2	0.18	0.11	0.07	0.05	0	0.01	0.01	0.81	0.85	0.8	0.11	0.15	0.16	0.95	1.01	1.04	0.25	0.12	0.17	0.02	0.03	0.02	0.02	0.04	0.04	0.37	0.4	0.26	2.55	2.68	2.82	3.23	3.59	3.69
74104	Abcb6	0.27	0.26	0.26	1.03	1.31	0.93	0.28	0.11	0.09	0.44	0.55	0.36	0.49	0.34	0.31	0.32	0.53	0.32	0.38	0.43	0.61	0.35	0.9	0.66	0.77	1.06	1.04	1.16	1.22	1.1	3.71	2.43	2.72	12.59	12.81	12.16
11306	Abcb7	0.45	0.47	0.47	2.17	2.1	1.86	0.26	0.25	0.23	0.87	0.96	0.92	0.99	1.01	0.91	0.65	0.7	0.67	0.89	0.8	0.94	0.58	0.64	0.54	0.51	0.45	0.49	2.43	2.23	2.45	5.83	5.82	5.62	8.2	8.45	8.4
74610	Abcb8	0.68	0.81	0.66	2.57	1.82	2.66	0.28	0.39	0.26	1.19	1.07	1.35	0.89	1.26	0.93	0.92	0.88	0.76	0.71	1.08	1.39	0.9	0.71	0.66	1.04	0.81	0.95	3.74	3.37	2.5	8.23	8.42	8.11	7.09	7.88	6.38
56325	Abcb9	0.58	0.48	0.49	0.1	0.41	0.11	0.11	0.12	0.09	0.15	0.13	0.15	0.37	0.25	0.17	0.14	0.14	0.16	0.39	0.24	0.74	0.23	0.3	0.34	0.44	0.53	0.4	0.11	0.06	0.05	0.56	0.39	0.6	0.38	0.7	0.34
17250	Abcc1	0.28	0.27	0.29	2.58	2.06	2.2	0.43	0.43	0.47	3.77	4.2	4.16	2.08	1.92	1.95	1.67	1.3	1.43	1.22	1.04	1.4	0.95	1.14	0.92	1.12	1.23	1.19	3.06	3.24	5.86	13.25	12.94	11.67	16.77	18.91	19.38
224814	Abcc10	0.16	0.16	0.15	0.76	0.83	0.71	0.1	0.1	0.1	1.45	1.59	1.62	0.53	0.38	0.45	0.35	0.42	0.42	0.54	0.58	0.49	0.32	0.3	0.3	0.29	0.33	0.24	0.32	0.35	0.37	1.27	1.09	1.24	0.66	1.34	0.53
12780	Abcc2	0	0.01	0	0.01	0.01	0.01	0.01	0	0	0.07	0.21	0.14	0.38	0.12	0.2	0.01	0	0	0.01	0.12	0.05	0.09	0.16	0.08	0	0.01	0	0.01	NA	0	0.03	0.04	0.12	0.01	NA	0.16
76408	Abcc3	1.11	0.95	1.12	1.33	1.4	1.43	0.39	0.39	0.41	45.85	42.98	45.51	5.65	4.36	4.13	6.42	6.7	6.82	1.28	1.24	1.59	3.53	5.06	4.26	1.22	1.28	1.72	1.14	1.07	1.26	27.57	28.87	30.04	2.27	2.79	3.43
239273	Abcc4	0.72	0.79	0.76	1.03	1.3	0.86	0.31	0.26	0.24	1.38	1.69	1.68	2	2.16	1.97	0.7	0.61	0.58	0.87	0.96	1.16	0.46	0.72	0.57	0.71	0.72	0.75	0.63	0.74	0.54	2.72	2.63	2.84	7.23	6.94	7.11
27416	Abcc5	2.02	2.39	2.31	41.21	43.47	38.3	1.29	0.94	1.14	9.97	9.63	10.49	6.5	5.08	6.63	3.11	2.48	2.38	3.94	5.21	3.24	1.6	2.4	1.58	2.52	2.32	2.44	25.52	25.49	26.73	32.37	27.27	30.11	78.96	91.95	80.17
27421	Abcc6	0.12	0.13	0.16	0	0.01	NA	0	0	0	0.01	0.03	0.03	0.01	0.03	0.03	NA	NA	NA	NA	NA	NA	0	0.01	NA	0.02	0.05	0.09	NA	NA	NA	NA	NA	NA	NA	NA	NA
20928	Abcc9	0.65	0.66	0.67	0.15	0.09	0.1	0.14	0.13	0.1	1.92	2.19	2.05	4.68	4.83	4.69	0	NA	NA	0	NA	NA	0.24	0.26	0.29	0.8	0.94	0.9	NA	0	0.01	NA	NA	0.02	NA	NA	0.01
11666	Abcd1	0.81	0.79	0.78	8.39	8.45	7.85	1.23	1.04	1.18	9.05	8.28	8.82	6.96	6.45	7.18	4.27	4.15	4.34	5.18	5.24	5.48	2.82	2.88	2.99	1.92	1.74	1.88	6.31	6.57	5.95	21.39	22.53	20.5	8.82	9.34	8.68
26874	Abcd2	0.72	0.78	0.73	7.96	6.51	7.73	0.18	0.16	0.17	1.3	1.53	1.4	0.91	0.69	0.81	0.32	0.28	0.28	0.77	0.64	0.91	0.16	0.19	0.19	0.14	0.11	0.16	3.14	3.12	3.44	3.68	4.3	3.46	0.06	0.07	0.05
19299	Abcd3	1.51	1.64	1.62	2.58	2.27	2.89	1.12	1.03	1	2.16	2.8	2.5	1.41	1.68	1.67	0.47	0.57	0.54	0.75	0.77	0.55	0.63	0.63	0.67	1.61	1.43	1.47	3.83	3.61	3.03	8.44	7.65	7.4	5.95	6.2	5.6
19300	Abcd4	0.55	0.54	0.5	2.45	2.71	2.68	0.28	0.39	0.25	3.54	3.48	3.68	1.55	1.31	1.62	0.75	0.78	0.79	1.12	0.84	1.38	0.51	0.44	0.5	0.94	0.63	0.73	2.24	2.24	2.22	4.36	4.87	4.7	14.84	14.56	14.74
24015	Abce1	1.26	1.34	1.39	8.48	8.4	8.51	0.82	0.83	0.8	4.12	4.5	4.38	3.97	3.53	3.67	2.79	2.57	2.67	3.14	2.49	3	2.5	2.59	2.45	3.16	2.79	2.97	5.27	5.13	4.44	14.09	13.93	12.98	61.56	61.64	62.39
224742	Abcf1	1.12	1.06	1.07	14.32	14.31	13.6	1.89	1.66	1.68	6.4	6.39	6.64	7.61	7.56	8.02	5.24	5.16	5.41	7.42	7.76	7.49	5.13	5.74	4.74	4.67	4.42	4.14	8.16	8.09	7.51	23.06	23.55	24.49	62.74	69.21	64.08
27407	Abcf2	0.68	0.74	0.73	6.33	6.8	6.8	0.74	0.7	0.65	3.34	3.54	3.48	3.91	3.68	3.67	2.06	2.53	2.4	2.24	2.29	2.43	1.87	1.84	2.01	2.06	2.27	1.95	5.67	5.96	5.42	14.59	14.61	14.17	32.89	30.51	32.97
27406	Abcf3	1.06	1.22	1.27	5.54	8.28	8.79	0.83	0.95	1.14	5.78	3.56	3.75	6.18	4.15	4.81	2.87	3.19	2.63	5.19	3.46	3.86	1.66	1.53	1.49	2.1	2.49	1.72	6.57	6	4.37	19.26	17.19	18.71	23.89	24.71	30.36
11307	Abcg1	0.56	0.58	0.53	61.24	65.88	70.46	0.98	0.94	0.96	13.55	13.91	13.85	6.6	6.4	6.51	5.11	5.39	5.23	5.23	4.84	5.13	1.05	1.17	1.22	0.56	0.53	0.49	5.79	6.1	4.49	24.2	24.9	25.41	47.55	47.6	52.98
26357	Abcg2	6.37	6.51	6.81	1.56	1.43	2.76	0.19	0.32	0.27	1.64	1.66	1.74	3	1.65	1.59	0.51	0.2	0.41	1	1.11	1.01	0.81	0.69	0.65	1.7	1.43	1.49	0.69	0.65	0.52	1.51	1.36	1.47	0.08	0.13	0.1
27405	Abcg3	0.1	0.1	0.1	1.03	0.61	0.98	0.2	0.19	0.19	13.54	15.49	14.61	2.76	2.74	2.62	6.98	6.05	6.3	2.49	2.13	2.08	2.81	2.85	2.14	0.4	0.41	0.36	0.36	0.4	0.42	0.49	0.56	0.45	NA	0.01	NA
192663	Abcg4	0.29	0.32	0.27	0.31	0.03	0.13	0.02	0.03	0.02	0	0.01	0.02	0.05	0.01	NA	0.21	0.14	0.13	0	0.05	0.01	0.09	0.11	0.08	0.47	0.52	0.46	NA	NA	NA	NA	NA	0.01	0.13	0.11	0.15
57742	Abhd1	0.22	0.16	0.22	0.42	0.29	0.21	0.12	0.08	0.12	0.32	0.44	0.3	0.21	0.25	0.27	0.34	0.45	0.33	0.4	0.85	0.5	0.15	0.24	0.14	0.28	0.23	0.18	0.28	0.28	0.23	0.48	0.47	0.8	4.43	4.21	4.24
213012	Abhd10	0.4	0.44	0.43	1.09	1.13	1.33	0.34	0.33	0.25	0.76	0.56	0.77	0.52	0.44	0.38	0.36	0.28	0.3	0.63	0.14	0.79	0.32	0.35	0.3	0.44	0.46	0.52	1.42	1.8	1.21	2.56	2.53	2.65	4.84	4.31	4.07
68758	Abhd11	0.85	0.75	0.7	5.1	6.85	4.79	1.3	1.18	1.22	5.1	4.74	4.92	2.78	3.02	3.04	2.31	2.38	2.2	2.13	3.07	3.11	2.04	2.03	2.47	2.86	2.64	2.61	1.74	1.89	1.73	4.8	5.41	6.7	25.16	28.23	28.77
76192	Abhd12	9.75	9.68	9.87	89.39	106.27	109.06	1.71	1.72	1.83	27.72	23.56	27.76	9.96	10.87	9.73	8.95	8.95	8.89	6.51	5.79	5.19	7.63	8.68	8.48	5.54	5.02	5.18	46.54	48.2	33.78	106.9	101.78	104.49	36.83	37.63	40.36
68904	Abhd13	0.32	0.32	0.36	1.73	1.37	1.46	0.29	0.27	0.27	1.13	1.4	1.25	0.92	1.02	1	0.68	0.64	0.66	1.14	1.07	1	0.5	0.53	0.42	0.88	0.82	0.75	1.28	1.35	1.19	3.61	3.37	3.44	4.67	5.31	5.35
68644	Abhd14a	0.71	0.7	0.73	2.17	1.6	1.45	0.2	0.25	0.26	0.77	0.82	0.96	0.66	0.79	0.93	0.63	0.69	0.62	0.49	0.63	0.24	0.79	0.82	1.2	2.88	2.34	2.45	0.68	0.77	1.31	3.35	4.08	4.15	2.95	2.14	3.2
76491	Abhd14b	0.99	0.9	0.96	3.29	3.78	4.66	0.63	0.7	0.73	2.21	2.03	2.25	2.03	2.45	2.09	0.72	0.75	0.72	0.68	1	0.6	0.97	0.92	1.08	2.69	2.31	2.47	2.48	2.55	1.91	8.54	9.84	8.71	3.09	2.77	3.96
67477	Abhd15	0.4	0.52	0.4	1.19	1.15	1.06	0.11	0.15	0.13	0.35	0.49	0.38	0.64	0.69	0.64	0.26	0.36	0.36	0.24	0.32	0.36	0.16	0.17	0.17	0.11	0.16	0.14	0.01	0.07	0.02	2.89	2.53	2.88	0.21	0.22	0.98
193742	Abhd16a	1.42	1.35	1.34	8.55	9.24	9.18	1.41	1.32	1.33	7.39	5.51	6.05	5.78	5.25	5.17	3.01	3	2.83	2.69	3.68	3.05	3.73	3.51	3.53	4.72	5.02	4.63	4.38	4.41	5.3	13.33	13.85	14.79	26.31	25.65	24.5
216169	Abhd17a	1.54	1.5	1.28	7.82	8.79	7.57	1.11	1.02	1.07	10	5.87	7.36	8.98	7.3	8.18	5	4.93	5.25	4.25	5.33	5.01	3.43	3.46	3.46	4.49	4.76	4.9	4.39	5.26	4.34	15.26	14.45	16.16	17.6	17.21	18.88
226016	Abhd17b	0.64	0.73	0.65	2.28	2.6	2.47	0.75	0.79	0.72	1.71	2.06	2.06	2.13	2.03	2.14	2.49	2.23	2.41	2.38	2.36	2.58	1.53	1.3	1.2	1.8	1.83	1.64	2.03	2.05	2.1	5.65	4.76	4.97	7.06	7.2	7.39
70178	Abhd17c	0.76	0.84	0.78	16.74	18.23	17.45	0.96	0.94	0.85	2.62	2.77	2.8	2.06	2.02	2	2.59	2.5	2.56	1.67	2.02	1.88	1.19	1.37	1.28	1.84	1.61	1.56	3.04	3.6	2.57	6.37	6.34	6.27	13.23	12.45	12.36
269423	Abhd18	0.21	0.19	0.22	0.45	0.32	0.26	0.08	0.1	0.1	0.33	0.31	0.35	0.23	0.25	0.22	0.22	0.29	0.23	0.3	0.3	0.33	0.2	0.18	0.12	0.13	0.19	0.19	0.16	0.24	0.17	1.16	1.2	1.45	1.91	1.93	2.58
54608	Abhd2	1.57	1.65	1.59	5.74	5.85	5.49	1.96	1.95	1.9	1.43	1.41	1.41	3.2	3.11	3.09	2.45	2.47	2.35	5.96	5.42	5.87	2.02	2.17	2.13	3.56	3.66	3.78	1.69	1.78	2.03	5.71	5.95	6.21	5.58	5.62	5.42
106861	Abhd3	3.83	3.65	3.81	2.27	2.68	2.65	0.06	0.07	0.07	0.24	0.16	0.17	0.14	0.11	0.13	0.01	0.01	0.03	NA	NA	0.03	0.11	0.06	0.1	0.26	0.22	0.21	0.49	0.49	0.55	0.45	0.58	0.31	0.2	0.24	0.11
105501	Abhd4	2.48	2.44	2.58	6.68	6.51	6.39	0.91	1.06	1.11	6.53	5.66	6.06	4.8	4.69	4.84	1.75	1.89	1.81	1.88	1.5	1.55	1.99	2.21	2.38	3.45	3.24	3.48	9.44	9.18	8.67	28.44	28.47	31	10.83	10.81	11
67469	Abhd5	0.97	0.87	0.89	15.13	18.13	18.82	1.35	1.48	1.45	1.48	2.14	1.68	3.2	2.6	2.49	0.42	0.7	0.41	2.72	1.97	3.28	0.57	0.36	0.48	1.37	1.62	1.46	8.46	7.11	5.83	13.67	12.89	13.81	12.66	12.24	13.69
66082	Abhd6	1.07	1.02	1.07	0.99	1.15	1.16	0.14	0.17	0.1	0.6	0.43	0.65	1.58	1.78	1.49	0.55	0.56	0.58	0.27	0.25	0.43	0.41	0.44	0.38	0.83	0.67	0.75	0.41	0.37	0.5	0.53	0.24	0.34	0.66	0.38	0.36
64296	Abhd8	0.72	0.69	0.81	1.56	1.32	1.69	0.36	0.37	0.32	1.29	0.97	1.28	1.87	1.8	1.88	1.6	1.71	1.91	1.84	2.89	2.44	1.33	1.36	1.48	3.5	3.24	3.48	0.85	1.05	0.84	3.19	3.08	3.06	6.7	7.4	7.5
11308	Abi1	2.8	2.31	2.65	22.77	25.09	21.99	4.01	3.84	3.83	16.29	19.31	17.08	12.31	12.5	12.71	7.74	7.56	7.93	12.03	15.03	10.5	7.02	6.46	7.03	6.23	6.53	5.87	13.02	13.23	11.78	36.24	34.22	36.93	32.45	31.16	32.5
329165	Abi2	0.45	0.46	0.47	0.6	0.55	0.48	0.23	0.14	0.14	0.82	1.07	1.16	1.28	1.11	1.18	0.31	0.16	0.17	0.51	0.33	0.3	0.45	0.76	0.45	0.85	0.93	0.84	1.76	1.72	1.87	3.01	3.06	2.82	6.01	6.34	6.01
66610	Abi3	3.12	2.44	2.74	9.27	9.56	10.47	1.67	1.57	1.38	30.77	24.79	27.9	12.4	11.82	12.96	5.73	5.35	5.91	4.03	4.89	5.24	5.85	6.16	6.03	2.01	1.6	2.03	4.45	4.09	4.52	6.22	6.27	6.03	4.15	6.08	2.82
320712	Abi3bp	0.02	0.02	0.03	0.98	0.35	0.59	0.63	0.6	0.61	0.62	0.71	0.63	1.84	1.68	1.78	0.07	0.09	0.08	0.01	0.07	0	0.71	0.72	0.92	5.3	5.23	5.06	NA	NA	0.01	0.02	NA	NA	NA	0.01	0.01
230234	Abitram	0.27	0.26	0.27	1.81	1.18	1.34	0.22	0.18	0.2	0.75	0.69	0.66	0.84	0.81	0.79	0.87	1.1	0.9	0.88	0.79	1.03	0.41	0.41	0.4	0.39	0.44	0.46	1.06	1.01	0.8	2.65	2.78	3.14	14.93	14.75	14.75
11350	Abl1	1.65	1.43	1.48	4.77	3.94	3.46	0.83	0.73	0.73	8.52	8.86	8.71	6.38	6.3	6.44	4.65	4.34	4.5	3.65	3.93	3.99	2.64	3.09	2.74	2.74	2.85	2.81	3.44	3.55	3.08	12.14	12.59	10.98	7.71	8.12	9.01
11352	Abl2	0.34	0.37	0.32	2.09	1.84	1.82	0.24	0.21	0.25	1.18	1.41	1.41	0.61	0.68	0.72	0.96	0.72	0.79	0.97	0.93	0.81	0.83	0.83	0.7	0.92	1.08	1.22	2.17	1.92	1.8	3.5	3.39	3.27	12.57	15.84	17.89
226251	Ablim1	1.69	1.78	1.82	1.5	0.99	1.11	1.32	1.24	1.31	0.29	0.35	0.34	2.01	2	2.03	9.06	9.1	8.96	11.88	11.07	11.02	2.02	2.13	1.95	3.31	3.45	3.59	0.22	0.23	0.35	0.02	0.02	NA	NA	NA	NA
231148	Ablim2	0.27	0.26	0.23	0.88	0.43	0.52	0.05	0.04	0.04	0.19	0.23	0.29	0.35	0.59	0.34	0.16	0.07	0.04	0.43	0.1	0.16	0.26	0.21	0.49	0.56	0.47	0.64	0.15	0.22	0.21	0.36	0.39	0.4	0.03	0.2	0.16
319713	Ablim3	0.07	0.07	0.05	0.53	0.44	0.33	0.28	0.23	0.25	0.03	0.04	0.03	0.04	0.05	0.03	0.01	0	0.01	NA	0.02	NA	0.24	0.24	0.27	0.33	0.36	0.32	0	NA	NA	NA	NA	NA	NA	NA	NA
109934	Abr	2.08	2.05	1.97	26.55	24	23.1	2.96	2.77	2.84	7.39	8.09	7.97	7.35	6.93	7.02	4.68	4.54	4.67	8.05	7.2	7.58	4.85	5.24	4.89	2.74	2.9	3.16	13.38	13.45	13	52.65	53.12	51.01	93.31	98.27	101.12
73112	Abracl	1.65	1.69	1.61	35.45	38.18	37.28	3.11	2.49	3.79	12.52	12.19	10.4	10.89	10.31	8.72	7.84	7.47	9.5	10.95	19.14	12.79	10.13	9.29	8.8	5.48	5.67	4.64	13.24	11.86	10.49	39.07	45.86	45.32	39.28	42.52	51.67
70681	Abraxas1	0.24	0.21	0.31	0.94	0.89	0.95	0.15	0.15	0.15	0.87	1.11	0.82	0.48	0.58	0.62	0.62	0.77	0.68	0.81	0.56	0.75	0.67	0.33	0.37	0.45	0.49	0.52	0.77	0.58	0.77	2.64	2.5	1.89	7.14	6.55	7.95
109359	Abraxas2	0.94	0.91	1.01	5.58	4.64	4.89	0.68	0.63	0.65	3.97	4.99	4.51	2.64	2.81	2.71	1.73	1.65	1.68	2.2	2.29	2.27	1.36	1.35	1.23	1.06	1.09	1.08	5.02	5.1	4.23	15.91	16.61	15.61	17.51	18.43	18.76
30946	Abt1	0.1	0.08	0.07	0.81	1.08	0.9	0.25	0.22	0.22	0.36	0.37	0.34	0.68	0.54	0.56	0.63	0.5	0.59	0.67	0.72	0.65	0.47	0.43	0.41	0.41	0.49	0.43	0.58	0.5	0.54	1.51	1.41	1.56	2.83	2.78	3.12
80283	Abtb1	0.89	0.7	0.77	6.13	5.75	5.64	3.48	3.24	3.47	4.98	5.1	3.95	5.39	4.46	5.73	3.51	4.09	3.65	8.25	8.73	9.74	1.73	1.81	1.68	1.72	1.64	1.84	2.24	2.94	2.14	12.31	14.39	14.72	5.85	4.93	7.25
99382	Abtb2	0.19	0.24	0.19	0.49	0.68	0.41	0.96	0.98	0.95	0.1	0.1	0.07	0.54	0.62	0.62	0.39	0.41	0.43	1.2	1.17	1.16	0.42	0.48	0.44	0.66	0.66	0.68	0.22	0.26	0.34	0.06	0.18	0.14	0.61	0.82	0.61
113868	Acaa1a	1.85	1.76	1.77	21.69	23.28	23.24	2.1	2.03	1.93	8.36	7.05	6.65	6.88	5.8	6.64	3.27	2.56	3.14	3.91	4.87	4.12	3.58	3.62	3.52	4.1	4.14	4.15	6.45	6.97	7.25	33.71	32.77	34.55	66.19	63.17	75.07
235674	Acaa1b	0.03	0.03	0.03	36.97	44.12	41.39	0.24	0.18	0.17	1.46	1.43	1.51	1.37	1.65	1.37	NA	0.01	NA	NA	NA	NA	NA	NA	0.01	0.05	0.06	0.01	0.01	NA	0.01	0.02	0.02	NA	1.58	0.97	1.13
52538	Acaa2	1.44	1.49	1.45	10.34	11.14	10.59	1.39	1.28	1.3	5.17	5.53	5.38	7.91	8.08	7.52	2.92	2.52	2.58	2.96	3.34	2.6	2.07	1.93	2.08	4.49	4.13	4.53	6.79	7.51	6.18	18.56	17.57	17.95	16.87	17.69	18.3
107476	Acaca	0.69	0.53	0.5	2.76	1.69	1.6	0.71	0.62	0.66	1.11	1.38	1.2	1.53	2.47	1.81	0.93	0.64	0.73	1.16	0.93	0.89	0.47	0.61	0.68	0.94	1.26	1.27	4.84	4.5	8.36	3.18	3.43	4.23	14.21	15.28	19.79
100705	Acacb	0.19	0.19	0.22	0.19	0.13	0.09	0.11	0.07	0.08	0.21	0.14	0.1	0.33	0.51	0.25	0.02	0.03	0.02	0.04	0.06	0.05	0.09	0.1	0.11	0.33	0.47	0.24	0.01	0.01	0.01	0.02	0.02	0.02	0.75	0.15	0.38
71985	Acad10	0.24	0.08	0.14	0.54	0.52	0.37	0.08	0.08	0.08	0.27	0.31	0.24	0.24	0.38	0.26	0.32	0.28	0.28	0.19	0.25	0.33	0.18	0.19	0.14	0.19	0.26	0.18	0.6	0.77	0.54	0.81	0.94	1.07	0.85	1.08	1.07
102632	Acad11	0.49	0.68	0.64	1.51	2.48	1.77	0.37	0.25	0.36	1.59	2.12	1.94	2.05	1.76	1.76	0.49	0.64	0.65	0.98	1.61	1.17	1.08	0.81	1.13	1.59	1.67	1.58	1.08	1.14	0.85	5.33	4.62	3.1	6.18	7.38	7.26
338350	Acad12	0.3	0.25	0.39	0.95	0.43	0.35	0.08	0.16	0.14	0.53	0.73	0.62	0.92	0.78	0.92	0.2	0.13	0.23	0.33	0.25	0.81	0.23	0.13	0.34	0.24	0.25	0.17	1.33	0.62	0.69	3.77	3.5	3.43	0.75	0.49	0.55
66948	Acad8	0.44	0.49	0.55	2.52	2.41	3.55	0.25	0.29	0.37	2.61	2.41	2.59	1.74	1.4	1.91	0.55	0.76	0.76	0.9	1.68	1	0.79	0.76	0.78	0.82	0.89	0.85	1.64	1.79	1.4	5.8	5.72	5.49	5.8	4.86	5.1
229211	Acad9	0.85	0.99	1.14	4.24	3.46	3.8	1.05	1.23	1.06	2.26	2.95	2.58	3.26	2.91	2.86	2.51	2	2.29	3.01	2.08	2.73	1.64	2.17	2	2.15	1.55	1.71	2.08	2.81	2.15	7.19	7.03	7.14	11.31	12.57	11.66
11363	Acadl	1.46	1.4	1.35	9.19	10.19	9.42	1.08	1.2	1.15	5.57	5.21	5.44	4.96	5.17	4.88	3.38	3.07	3.08	4.14	4.08	3.96	2.6	2.49	2.45	3.6	3.3	3.34	14.14	14.76	10.41	17.13	17.18	16.32	9.76	9.75	10.07
11364	Acadm	1.94	2.01	2.02	10.86	11.57	12.38	1.05	1.12	1.13	4.84	5.51	4.65	4.54	4.38	4.24	3.18	3.11	2.92	2.89	3.33	3.16	1.83	1.76	1.77	2.86	2.89	2.7	7.05	7.78	6.17	26.46	23.92	23.75	20.39	22.99	25.44
11409	Acads	0.46	0.56	0.55	7.92	9.64	9.29	0.36	0.36	0.38	3.71	3.27	3.33	3.29	2.35	2.74	1.86	2.33	1.98	2.16	1.93	2.7	1.1	1.08	1.17	3.23	2.6	2.97	4.69	4.4	2.4	10.34	10.74	10.49	9.69	9.54	10.21
66885	Acadsb	0.66	0.88	0.77	2.82	3.64	4.33	1.16	1.07	0.86	4.19	5.68	3.16	3.5	3.13	3.5	0.96	1.23	1.73	0.91	0.66	1.52	1.26	1.06	1.08	4.59	4.03	4.2	3.16	2.43	2.03	12.21	13.92	11.84	9.29	8.89	12.77
11370	Acadvl	1.4	1.31	1.47	9.78	12.26	11.1	1.31	1.18	1.25	3.92	3.51	4.12	3.1	3.57	3.39	2.97	2.35	2.81	4.45	4.1	3.26	3.18	2.8	2.88	4.14	4.01	4.5	4.8	4.81	4.98	13.37	14.52	13.67	14.47	14.69	12.98
216859	Acap1	0.08	0.1	0.08	3.7	4.15	4.34	2.94	2.94	2.89	0.89	0.8	0.91	7.64	6.98	6.64	15.68	14.38	14.51	26.12	27.36	25.59	5.72	5.83	4.33	2.44	2.29	2.74	0.05	0.02	0.07	0.47	0.68	0.42	1.53	1.87	1.57
78618	Acap2	1.22	1.28	1.28	7.71	5.7	5.56	1.15	1.19	1.13	5.28	6	5.89	4.94	4.69	5.01	1.83	1.92	1.88	2.5	2.39	2.64	1.48	1.57	1.29	2.07	2.08	2.08	4.97	4.94	4.71	15.53	16.27	15.62	16.48	19.07	19.62
140500	Acap3	0.46	0.45	0.46	3.63	3.51	4.22	0.5	0.41	0.46	1.56	1.72	1.66	2.82	2.6	2.95	1.21	1.27	1.27	2.89	3.05	2.63	0.9	1.26	0.99	2.02	1.9	1.87	1.52	2.17	2.1	6.92	6.87	6.57	8.64	8.93	8.1
110446	Acat1	0.95	1.08	1.21	5.73	6.02	6.41	0.65	0.59	0.59	2.92	2.58	2.69	2.92	2.58	2.78	1.2	1.39	1.31	1.52	1.51	1.29	1.45	1.55	1.48	3.06	2.81	2.99	1.18	1.16	1.11	7.28	7.05	7.14	22	20.46	20.47
110460	Acat2	0.5	0.58	0.54	2.4	2.39	2.9	0.44	0.36	0.4	0.57	0.51	0.68	1.09	0.88	1.06	0.41	0.43	0.44	0.62	0.47	0.68	0.46	0.41	0.38	0.77	0.78	0.69	1.05	1	0.95	2.63	2.11	2.32	33.39	33.95	33.22
224530	Acat3	0.46	0.47	0.47	0.2	0.31	0.16	0.04	0.05	0.09	0.25	0.44	0.42	0.58	0.62	0.66	0.07	0.18	0.05	0.01	0.02	0.15	0.09	0.11	0.04	0.03	0.07	0.05	0.07	0.05	0.04	0.09	0.04	0.02	0.93	0.45	0.49
170760	Acbd3	0.6	0.63	0.58	8.83	8.41	8.61	0.87	0.88	0.89	3.69	3.89	3.84	2.9	3.12	3.1	1.89	1.85	1.82	2.84	2.86	2.87	2.15	2.12	1.8	2.66	2.68	2.67	5.18	5.27	4.34	11.18	11.87	11.22	13.47	13.36	13.06
67131	Acbd4	0.9	0.8	0.71	1.7	3.13	2.36	0.62	0.66	0.67	2.48	2.43	2.48	1.58	1.65	2.06	1.5	1.66	1.12	2.55	1.71	1.78	1.41	1.06	1.24	3.04	2.73	2.35	0.64	0.6	0.65	3.26	3.82	3.35	5.39	6.78	7.96
74159	Acbd5	1.05	1.25	1.27	5.46	4.38	5.2	0.69	0.69	0.65	3.02	3.51	3.41	2.02	1.86	1.72	0.96	1.3	0.94	1.41	1.14	1.38	1.23	1.25	1.1	1.41	1.35	1.44	4.06	4.05	3.34	13.73	12.86	13.51	6.69	6.65	6.51
72482	Acbd6	0.65	0.46	0.89	6.43	7.72	6.99	0.96	1.08	0.9	4.38	2.56	3.51	5.23	4.21	5.23	3.07	3.9	3.6	3.4	3.96	3.11	2.99	2.76	3.35	4.92	4.46	5.18	3.81	4.08	4.08	9.95	11.35	11.09	35.06	38.64	36.75
78245	Acbd7	0.08	0.08	0.05	NA	NA	NA	NA	0.01	NA	NA	NA	NA	NA	NA	NA	NA	NA	NA	NA	NA	NA	0.04	NA	NA	NA	NA	NA	NA	NA	NA	NA	NA	NA	NA	NA	NA
329470	Accs	0.63	0.58	0.7	1.73	1.91	1.39	0.29	0.22	0.19	1.33	1.75	1.46	1.18	1.16	1.19	1.22	0.83	1.13	1.27	1.19	1.36	0.4	0.6	0.44	0.36	0.48	0.38	1.09	0.9	0.81	3.53	2.83	2.92	4.95	4.28	4.25
381411	Accsl	0	NA	NA	NA	NA	0.08	NA	NA	NA	NA	NA	NA	NA	NA	NA	NA	NA	NA	NA	NA	NA	NA	NA	NA	NA	NA	NA	NA	NA	NA	NA	NA	NA	6.64	6.75	6.79
497652	Acd	0.47	0.32	0.36	6.23	6.95	6.29	0.79	0.82	0.85	2.63	2.73	2.35	3.01	2.36	2.7	2.93	3.43	3.44	4.17	4.7	4.86	2.23	2.4	1.97	2.64	2.45	2.33	3.55	3.53	3.11	10.15	11.95	11.4	20.6	21.2	19.19
11421	Ace	0.38	0.36	0.36	29.45	24.08	23.96	6.19	5.88	5.91	0.27	0.32	0.2	12.4	11.84	11.91	1.02	0.99	1.01	9.92	10.92	10.5	1.63	1.73	1.79	5.73	5.86	5.85	1.32	1.2	0.44	0.07	0.07	0.06	0.02	NA	NA
70008	Ace2	0.4	0.42	0.4	0.07	0.06	0.03	0.1	0.1	0.1	0.02	0.03	NA	0.08	0.04	0.05	0.02	0.01	0	NA	NA	0.01	0.04	0.03	0.02	0.02	0.02	0.04	NA	NA	NA	0.02	0.01	0.01	NA	NA	NA
171168	Acer1	NA	NA	NA	NA	NA	NA	NA	NA	NA	NA	NA	NA	NA	NA	NA	NA	0	0	NA	NA	0.01	NA	0	0	0.15	0.15	0.16	NA	NA	NA	NA	NA	NA	NA	NA	NA
230379	Acer2	0.76	0.79	0.78	3.9	3.5	3.34	1.56	1.68	1.61	3.77	4.04	4.17	13.6	13.89	13.22	0.05	0.1	0.12	0.08	0.09	0.06	0.6	0.61	0.73	1.04	0.84	0.97	0.06	0.03	0.1	0.08	0.15	0.06	NA	NA	NA
66190	Acer3	1.02	0.99	1.07	4.42	2.55	3.67	0.58	0.66	0.71	9.36	10.37	9.56	3.63	5.78	4.14	1.54	1.65	1.78	0.94	1.43	1.11	1.6	1.28	0.9	1.2	1.24	0.98	4.67	3.65	3.49	10.54	10.33	11.01	4.99	4.42	5.12
11423	Ache	0.15	0.14	0.12	0.1	0.01	0.05	0.02	0.03	0.05	0.1	0.1	0.07	0.47	0.25	0.38	0.09	0.12	0.07	0.04	0.02	0.04	0.15	0.15	0.12	0.33	0.26	0.3	NA	0.01	0	NA	NA	NA	0.71	0.42	0.65
56215	Acin1	3.39	3.42	3.6	28.87	29.15	26.55	4.89	4.6	4.92	17.62	18.31	18.6	18.38	18.63	18.76	16.42	15.31	15.48	22.16	22.9	23.15	10.64	9.92	9.15	7.88	6.8	7.88	14.65	15.21	12.93	44.2	45.56	43.73	67.42	70.42	71.8
13349	Ackr1	0.14	0.12	0.11	0.06	0.11	0.11	0.14	0.15	0.2	0.69	0.65	0.65	2.29	2.14	1.74	0.12	0.1	0.08	0.03	0.29	0.16	2.62	2.3	2.65	4.22	4.12	3.88	NA	NA	0.01	NA	NA	NA	NA	NA	NA
59289	Ackr2	0	0	0	0.57	0.59	0.58	0.3	0.28	0.22	0.73	0.8	0.71	2.94	2.75	2.74	0.88	0.89	0.73	0.48	0.82	0.93	0.08	0.1	0.08	0.3	0.39	0.39	NA	NA	NA	NA	NA	NA	NA	NA	NA
12778	Ackr3	1.17	1.23	1.15	1.09	0.71	0.8	0.61	0.67	0.63	0.15	0.14	0.16	0.4	0.51	0.49	0.58	0.47	0.52	0.11	0.08	0.12	2.17	2.38	2.52	21.06	19.22	18.7	0.01	0	0.11	NA	NA	NA	NA	NA	NA
252837	Ackr4	NA	NA	NA	0.24	0.08	0.15	0.15	0.16	0.11	1.02	1.06	1.12	2.65	3.02	2.99	0.03	0.02	0.01	0.02	0	0.05	2.18	1.95	2.09	9.2	8.89	9.03	0.01	0.01	NA	0.02	0.04	0.03	NA	0.06	0.14
104112	Acly	1.58	1.65	1.72	19.41	18.01	18.85	3.32	2.93	3.1	14.45	15.37	15.71	13	13.06	13.69	6	6.4	6.38	9.5	10.4	10.41	4.61	4.49	4.96	5.47	5.25	5.1	12.77	13.3	17.91	22.01	21.83	22.05	50.56	53.85	51.71
230161	Acnat1	0	0.01	0	NA	NA	NA	0	0	NA	0.13	0.04	0.08	0.05	0.18	0.08	NA	NA	NA	NA	NA	NA	0.01	0.01	0.01	0.05	0.06	0.05	NA	NA	NA	NA	NA	NA	NA	NA	NA
209186	Acnat2	NA	NA	NA	NA	NA	NA	NA	NA	NA	0.21	0.11	0.19	0.11	0.1	0.2	NA	NA	NA	NA	NA	NA	NA	NA	NA	NA	NA	NA	NA	NA	NA	NA	NA	NA	NA	NA	NA
11428	Aco1	0.59	0.57	0.54	7.53	6.9	6.94	0.47	0.5	0.47	5.72	5.86	6.03	2.36	2.39	2.85	1.48	1.44	1.4	1.29	1.38	1.19	1.32	1.28	1.21	1.78	1.7	1.66	4.13	3.86	3.34	10.63	10.43	10.47	8.82	8.83	9.82
11429	Aco2	5.09	4.95	5.27	19.22	20.31	19.37	2.9	2.79	2.45	11.79	9.92	10.87	11.31	9.84	9.95	8.2	9.11	9.22	8.65	7.94	11.77	7.45	8.49	8.37	9.95	9.3	9.22	16.68	18.75	17.82	34.83	32.79	34.67	84.65	87.48	92.13
16365	Acod1	0.02	0.01	0.01	8.91	8.76	8.55	61.76	61.48	61.64	0.73	0.68	0.75	2.21	2.22	1.97	0.16	0.2	0.17	1.57	1.53	1.51	1.95	2	1.72	1.32	1.32	1.09	0.88	0.93	8.64	6.02	6.78	6.42	0.92	1.11	1.13
26897	Acot1	0.72	0.69	0.65	8.55	8.03	8.05	0.53	0.83	0.67	1.57	1.75	1.4	0.85	0.23	0.26	0.51	0.79	0.55	0.25	0.36	0.35	0.24	0.15	0.15	0.29	0.37	0.39	0.06	0.27	0.03	0.46	0.82	1.14	0.07	0.18	0.38
329910	Acot11	0.8	0.82	0.79	1	0.86	0.77	0.15	0.15	0.23	0.27	0.31	0.28	0.55	0.73	0.62	0.56	0.55	0.55	0.49	0.65	0.58	0.29	0.25	0.2	0.38	0.32	0.36	0.47	0.42	0.22	2.09	1.75	1.91	0.94	0.27	1.25
74156	Acot12	0.05	0.03	0.02	0.02	NA	NA	NA	NA	NA	0.09	0.13	0.1	0.06	0.2	0.11	NA	NA	NA	NA	NA	NA	NA	0	0	0.01	NA	NA	0.01	NA	NA	NA	NA	NA	NA	NA	NA
66834	Acot13	3.87	3.26	3.56	9.88	12.71	12.8	1.04	1.21	1.09	6.73	6.44	7.57	5.38	4.61	5.71	2.81	2.54	2.82	2.6	3.88	3.5	2.94	3.03	2.81	3.2	2.9	2.89	14.04	12.86	12.86	42.09	40.78	36.8	63.84	60.75	53.08
171210	Acot2	0.19	0.18	0.17	2.21	1.74	1.56	0.28	0.31	0.27	1.2	0.75	0.88	0.38	0.47	0.41	0.86	0.82	0.91	1.02	1.32	1.06	0.57	0.58	0.66	0.75	0.61	0.72	0.69	0.65	0.72	2.95	2.51	2.81	1.91	1.89	2.28
217698	Acot5	0.12	0.11	0.11	NA	NA	NA	NA	NA	NA	NA	NA	NA	NA	NA	NA	NA	NA	NA	NA	NA	NA	NA	NA	0.01	0.02	0.02	0.01	NA	NA	NA	NA	NA	NA	NA	NA	NA
217700	Acot6	0.14	0.19	0.17	0.02	0.01	0.01	0.01	0.02	0.02	0.04	0.03	0.03	0.02	0.04	0.03	0.03	0.04	0.03	0.05	0.07	0.02	0.03	0.03	0.02	0.08	0.1	0.03	0.09	0.08	0.06	0.07	0.07	0.09	1.08	1.24	1.18
70025	Acot7	0.91	0.77	0.84	6.18	7.23	6.49	4.24	4.18	4.51	0.82	0.56	0.57	4.5	4.85	4.74	2.07	2.2	2.31	6.01	6.23	5.88	3.38	3.33	3.71	5	4.42	5.01	0.9	0.87	1.1	11.16	11.02	11.86	67.77	66.08	62.83
170789	Acot8	0.42	0.38	0.31	2.9	2.31	2.39	0.46	0.48	0.48	2.98	2.94	2.43	1.89	2.11	2.33	1.37	1.2	1.17	1.6	1.66	2.25	1.1	0.97	1.02	1.08	1.32	1.54	1.27	1.79	1.75	5.49	5.8	6.42	7.21	9.56	8.41
56360	Acot9	0.73	0.76	0.77	8.81	8.53	9.6	1.12	1.16	1.06	6.1	6.24	6.23	3.79	3.39	3.83	1.39	1.68	1.33	3.21	1.9	2.37	2.26	2.02	2.37	3.08	2.38	2.44	5.29	5.11	4.91	15.5	14.17	14.74	17.33	16.04	19.02
11430	Acox1	1.81	1.93	1.79	22.28	20.16	19.96	1.34	1.26	1.24	5.17	5.77	5.27	5.02	4.98	5.06	1.28	1.32	1.33	1.71	1.64	1.51	1.21	1.37	1.13	1.53	1.66	1.8	4.84	4.86	4.67	14.72	14.64	15.37	7.89	8.33	9.59
93732	Acox2	0.17	0.09	0.1	0.04	0.08	0.12	0.05	0.06	0.05	0.31	0.22	0.23	0.32	0.53	0.34	NA	NA	NA	NA	NA	NA	NA	NA	0	0.03	0.06	0.02	NA	NA	NA	NA	NA	NA	NA	NA	NA
80911	Acox3	1.3	1.2	1.41	18.28	15.26	14.31	1.43	1.22	1.11	2.9	3.45	3.23	4.83	4.3	4.6	4.15	4.05	4.4	5.35	5.35	4.45	2.08	2.6	2.19	1.62	1.51	1.42	15.62	15.02	11.15	35.42	31.84	32.8	3.58	3.46	3.42
74121	Acoxl	NA	NA	NA	1.16	0.74	1.23	1.29	1.27	1.22	0	0.02	NA	0.06	0.04	0.06	0.02	0.04	0.03	0.05	0.1	0.01	0.08	0.07	0.08	0.04	0.05	0.06	NA	NA	0.01	0.02	0.01	NA	NA	NA	NA
11431	Acp1	0.77	0.8	0.81	3.97	3.22	3.33	0.5	0.51	0.57	2.12	2.17	2.03	1.69	1.7	1.84	1.35	1.53	1.6	1.86	1.63	1.77	1.24	1.49	1.18	1.76	1.63	1.7	2.62	2.37	2.4	7.8	7.62	7.92	18.93	18.73	17.23
11432	Acp2	1.47	1.59	1.68	11.93	10.38	11.04	0.57	0.54	0.54	24.55	27.08	25.91	4.36	5.06	4.65	5.99	6.65	5.92	1.91	1.56	1.7	3.8	4.39	3.99	2.05	1.99	2.32	8.77	9.88	10.69	34.06	34.89	35.82	6.19	7	8.63
11433	Acp5	0.03	0.03	0.03	87.63	97.51	92.39	0.95	1.06	0.95	79.99	69.2	74.9	12.59	13.24	13.36	23.22	23.59	23.75	10.76	10.09	10.94	32.9	33.69	33.63	6.72	5.84	6.07	2.22	2.07	5.69	2.16	2.5	2.6	0.46	0.69	0.51
66659	Acp6	0.95	1.06	0.98	3.94	3.33	3.84	0.67	0.73	0.59	4.98	5.93	5.47	2.71	3.74	2.9	1.65	2.29	1.95	2.07	2.57	2.74	1.54	1.54	1.24	1.88	2.25	2.07	3.17	3.35	2.44	10.98	11.06	9.38	20.7	22.87	22.31
56318	Acpp	0.07	0.08	0.08	0.13	0.08	0.11	0.78	0.73	0.77	0	0.02	0.05	0.4	0.27	0.34	0.21	0.21	0.2	1.16	0.87	1.19	1.29	1.28	1.16	0.54	0.48	0.54	0.83	0.73	1.32	1.7	1.54	1.49	NA	0.02	NA
54137	Acrbp	0.4	0.29	0.25	1.81	1.89	1.89	0.22	0.2	0.3	2.67	2.95	2.63	1.02	1.3	1.24	0.44	0.83	0.72	0.91	0.97	1.37	0.38	0.32	0.45	0.18	0.26	0.15	1.11	1.59	0.34	2.01	2.77	3.01	2.98	1.35	1.71
94180	Acsbg1	4.03	4.06	4.05	0.02	0.13	0.02	0.09	0.08	0.09	0.02	0.02	0.02	0.07	0.09	0.07	0.34	0.39	0.39	0.52	0.44	0.47	0.31	0.26	0.29	0.23	0.19	0.15	NA	NA	0.01	NA	NA	0.01	2.06	1.35	1.48
264895	Acsf2	0.73	0.74	0.65	4.63	3.5	3.79	0.74	0.63	0.5	7	6.52	7.3	9.68	9.99	10.86	5.78	6.88	6.45	3.39	3.86	3.42	3.52	3.44	3.09	2.54	2.42	2.31	1.27	1.53	1.61	2.24	2.45	2.66	0.94	1.59	0.53
257633	Acsf3	0.2	0.18	0.2	1.81	1.69	1.65	0.17	0.18	0.21	0.81	0.79	0.86	0.84	0.78	0.87	0.69	0.72	0.59	0.64	0.89	0.59	0.7	0.58	0.6	0.69	0.86	0.9	1.11	1.18	1.02	1.68	1.3	1.57	2.87	2.7	3.18
14081	Acsl1	0.59	0.66	0.65	6.52	6.46	7.04	1.54	1.45	1.46	2.33	2.29	2.17	2.55	2.57	2.41	1.21	1.46	1.38	2.63	3	2.77	1.1	1.21	1.35	0.79	0.82	0.71	2.67	2.97	3.16	8.82	8.4	8.55	13.66	14.6	13.5
74205	Acsl3	8.45	8.18	8.54	1.04	0.59	1.01	0.18	0.26	0.2	0.59	0.74	0.51	0.86	0.85	0.85	0.32	0.36	0.42	0.31	0.4	0.24	0.6	0.51	0.55	1.43	1.58	1.51	0.65	0.56	0.53	2.37	2.51	2.43	15.32	14.03	15.52
50790	Acsl4	0.56	0.58	0.57	5.06	4.59	4.37	1.34	1.32	1.24	4.04	4.6	4.06	1.84	1.83	1.76	0.8	1.04	0.96	1.05	1.26	1.05	1.41	1.32	1.2	1.7	1.64	1.76	6.18	6.34	8.4	9.9	9.97	9.23	17.07	17.97	19.3
433256	Acsl5	0.63	0.64	0.48	10.09	14.11	15.92	2.76	2.63	2.66	9.35	10.12	10.09	9.77	8.6	9.43	3.5	4.79	3.65	5.6	4.45	5.78	4.59	3.6	4.35	3.19	3.13	3.38	10.37	8.43	7.45	16.51	16.17	16.5	59.58	58.96	51.2
216739	Acsl6	4.33	4.2	4.31	NA	NA	NA	0	NA	NA	NA	NA	NA	NA	NA	NA	0	0.01	0.01	NA	NA	NA	0.01	0.01	0.04	0.04	0.04	0.03	NA	0.01	NA	NA	NA	NA	NA	NA	NA
117147	Acsm1	NA	NA	NA	0.09	0.11	0.11	0.17	0.16	0.24	0.25	0.34	0.39	0.19	0.32	0.27	NA	NA	NA	NA	NA	NA	NA	NA	NA	NA	NA	NA	NA	NA	NA	NA	NA	NA	NA	NA	NA
20216	Acsm3	0.01	0.01	0.01	NA	NA	NA	0	NA	NA	1.8	0.09	0.18	0.21	0.12	0.28	0.01	0.01	0.01	0	0.02	NA	0.04	0.04	0.05	0.67	0.81	0.83	NA	NA	0	0.03	NA	0.03	0.04	0.04	0.04
68738	Acss1	1.04	1.07	1.03	5.27	5.32	5.61	0.61	0.61	0.58	0.21	0.22	0.24	1.63	1.72	1.6	2.76	2.43	2.58	2.08	2.44	2.79	0.95	1.03	0.93	0.83	0.66	0.82	1.12	1	0.44	2.96	3.05	3.24	0.03	0.02	0.03
60525	Acss2	1.04	1.3	1.15	0.96	0.96	0.9	0.48	0.61	0.55	1.31	1.41	1.33	1.57	1.65	1.61	1.15	1.3	1.25	3.6	4.14	3.55	0.7	0.83	0.74	1.34	1.52	1.19	0.63	0.61	0.85	2.33	2.64	2.27	4.09	4.27	4.42
380660	Acss3	0.08	0.06	0.07	0.05	0.06	0.08	0.06	0.06	0.05	0.01	0.03	0.01	0	0.01	0.02	NA	NA	NA	NA	NA	NA	0.1	0.07	0.1	0.24	0.29	0.2	NA	NA	NA	0.02	NA	NA	0.03	NA	NA
11459	Acta1	0.03	0.01	0.01	0.01	0.06	0.1	0.07	0.06	0.05	NA	NA	NA	NA	0.07	NA	0.02	0.03	0.01	NA	NA	NA	0.01	0.04	0.03	0.6	0.52	0.48	NA	NA	NA	NA	NA	0.08	0.1	0.03	0.03
11475	Acta2	13.02	13.24	12.91	5.2	5.12	5.55	10.57	10.19	10.83	0.13	0.07	0.09	0.32	0.37	0.39	0.08	0.11	0.07	0.13	0.09	0.18	10.15	10.59	13.51	55.82	54.89	55.03	0.33	0.42	0.21	0.05	0.08	0.05	0.09	0.13	NA
11461	Actb	41.42	41.88	41.45	749.67	859.25	852.86	120.27	120.93	115.21	544.26	435.45	452.88	340.59	324.54	340.66	201.05	209.55	207.41	293.24	289.94	288.78	149.3	147.84	141.11	153.87	156.17	158.7	250.41	258	329.29	955.65	977.96	977.67	929.53	848.02	871.74
11464	Actc1	NA	NA	NA	0.99	0.89	0.92	2.74	2.5	2.52	NA	NA	NA	NA	NA	NA	NA	NA	NA	NA	NA	NA	0.1	0.12	0.15	1.21	1.16	1.28	NA	NA	NA	NA	NA	NA	NA	NA	NA
11465	Actg1	34.74	34.51	34.28	799.45	841.95	832.79	214.55	211.1	209.31	139.89	145.67	143.44	270.28	261.4	271.74	149.29	145.12	147.1	235.53	231.01	228.81	164.68	171.97	173.77	210.86	204.6	205.81	191.06	204.21	285.46	724.56	712.16	717.62	472.22	469.48	472.76
11468	Actg2	0.11	0.12	0.15	0.92	1.14	1	1.39	1.34	1.35	NA	NA	NA	0.06	NA	0.14	0.1	0.04	0.06	0.04	0.05	0.06	3.67	3.97	4.6	13.77	13.07	14.13	NA	NA	NA	NA	NA	NA	5.8	5.85	6.16
56456	Actl6a	0.69	0.73	0.71	5.13	5.54	5.26	0.72	0.75	0.72	4.4	4.17	4.32	4.15	4.04	4.16	2.41	2.55	2.67	2.71	3.2	3.34	1.83	2.03	1.65	1.96	2.03	2.18	4.24	3.52	3.72	11.07	11.41	10.81	35.99	33.23	35.37
83766	Actl6b	0.06	0.08	0.08	NA	NA	NA	NA	NA	0	NA	NA	NA	NA	NA	NA	NA	NA	NA	NA	NA	NA	NA	0.02	NA	0.06	0.05	NA	NA	NA	NA	NA	NA	NA	NA	NA	NA
109711	Actn1	1.24	1.23	1.11	24.15	24.75	23.13	5	4.75	4.69	37.64	37.27	37.98	8.8	8.41	8.46	10.43	10.59	10.37	8.34	8.04	7.26	3.86	4.06	4.33	8.27	7.89	8.07	11.65	11.06	8.44	26.01	24.05	27.35	62.35	60.6	61.18
11472	Actn2	0.06	0.11	0.06	0.5	0.69	NA	0.22	0.28	0.28	0.01	NA	0.09	0.15	0.13	0.21	0.44	0.81	0.41	0.54	NA	0.42	2.21	2.04	1.8	0.53	0.3	0.29	NA	NA	NA	NA	NA	NA	NA	NA	NA
11474	Actn3	NA	0.01	0.01	0.01	NA	NA	0.01	0.01	0.01	NA	NA	NA	NA	NA	NA	0.03	0.01	0.01	0.05	0.01	0.03	0.03	0.09	0.04	0.33	0.4	0.33	0	NA	0	NA	NA	NA	0.05	0.01	NA
60595	Actn4	3.7	3.47	3.5	27.88	29.98	25.38	4.79	4.81	4.89	13.61	12.13	12.92	32.33	29.89	31.64	8.37	8.62	7.81	12.14	12.16	12.74	9.18	8.99	10.81	22.97	22.94	23.36	33.56	34.86	25.93	67.91	63.73	60.41	98.74	101.11	101.72
56444	Actr10	1.76	1.89	1.99	9.05	8.21	9.36	1.24	1.17	1.2	7.35	7.66	7.69	5.23	6.04	6.65	3.98	2.54	2.98	4.6	3.64	4.67	2.6	2.53	2.52	3.42	3.69	4.43	6.29	6.64	6.05	14.07	15.12	13.25	35.59	28.69	34.6
54130	Actr1a	2.81	3.1	3.02	20.22	21.92	21.2	2.45	2.55	2.55	11.5	11.14	11.7	13.2	12.45	12.32	6.66	6.67	6.67	10.78	11.38	10.34	5.85	5.86	6.14	7.62	7.7	7.09	10.91	12.53	9.53	33.75	32.88	32.14	38.56	39.12	42.07
226977	Actr1b	1.12	1.38	1.38	10.42	6.75	7.82	1.46	1.53	1.48	5.58	5.35	4.46	5.96	5.3	5.61	4.02	3.55	3.78	5.45	5.41	6.22	3.27	3.61	2.87	4.79	4.91	5.3	12.13	12.79	10.68	17.52	16.79	16	31.81	27.07	30.84
66713	Actr2	3.55	3.86	3.79	37.41	38.09	40.87	4.77	4.81	4.57	20.55	23.27	21.7	16.56	17.76	16.65	10.73	10.63	10.65	17.87	14.89	15.43	10.05	9.47	8.8	6.42	6.54	6.71	25.29	23.39	20.83	74.97	71.75	71.69	80.35	80.17	83.8
74117	Actr3	3.63	3.71	3.63	87.3	85.27	86.1	18.87	18.99	17.63	67.7	72.13	70.23	53.8	56.2	53.48	37.64	37.92	36.83	53.92	48.93	49.95	33.51	33.92	31.03	18.42	19.35	18.89	53.15	55.77	42.77	181.44	174.2	173.8	86.39	91.66	90.44
242894	Actr3b	0.28	0.36	0.32	0.04	0.06	0.02	0	0.02	0.03	0.09	0.08	0.19	0.06	0.05	0.05	0.08	0.31	0.12	0.05	0.04	NA	0.04	0.03	0.03	0.28	0.1	0.14	0.02	0.03	0.06	NA	NA	0.02	0.57	1.11	0.73
109275	Actr5	0.21	0.18	0.14	1.2	1.38	1.24	0.29	0.3	0.29	1.02	0.92	0.83	1.11	1.12	1.31	1.16	1.12	1.16	1.47	1.66	1.3	0.89	0.66	0.78	0.99	0.72	1.13	0.76	1.02	0.68	2.29	3.09	2.86	7.29	6.4	6.2
67019	Actr6	0.67	0.77	0.84	1.71	1.26	0.92	0.2	0.16	0.2	0.85	1.36	0.94	0.5	0.65	0.58	0.4	0.25	0.35	0.56	0.45	0.53	0.25	0.28	0.24	0.27	0.39	0.29	0.89	0.56	0.49	3.13	2.9	2.51	4.62	4.63	5.15
56249	Actr8	0.66	0.85	0.68	3.64	4.5	4.07	0.64	0.68	0.59	2.56	2.92	2.62	2.54	2.73	2.63	1.83	2.39	2.09	2.87	3.03	2.91	1.55	1.76	1.3	1.39	1.35	1.43	3.86	3.62	3.32	11.91	13.21	13.53	16.33	17.48	14.53
11477	Acvr1	0.78	0.8	0.76	2.84	2.58	2.97	0.36	0.39	0.4	1.83	1.91	2.18	3.25	2.82	2.59	0.2	0.3	0.33	0.2	0.12	0.09	0.83	0.83	0.92	2.52	2.23	2.07	1.26	1.28	1.05	3.91	3.58	3.66	7.73	7.4	7.45
11479	Acvr1b	0.29	0.3	0.27	6.68	6.18	7.06	0.56	0.64	0.58	1.99	2.29	2.11	1.57	1.64	1.54	0.98	0.95	0.98	1.07	1.11	1.17	0.67	0.59	0.69	0.67	0.57	0.68	1.55	1.6	1.26	5.3	5.4	5.21	3	3.1	3.28
269275	Acvr1c	0	0	0	0.04	0.04	0.39	0	0	NA	0.01	0.01	0.01	0	0.01	0.02	0.05	NA	0.01	NA	NA	NA	0.01	0	0.01	0.01	0.05	0	NA	NA	NA	NA	NA	NA	NA	NA	NA
11480	Acvr2a	0.25	0.25	0.25	0.85	0.79	0.81	0.2	0.19	0.22	0.57	0.81	0.62	0.58	0.72	0.65	0.16	0.16	0.18	0.18	0.18	0.16	0.53	0.56	0.32	0.47	0.43	0.36	0.36	0.36	0.39	1.23	1.18	1.06	1.29	1.44	1.43
11481	Acvr2b	0.18	0.19	0.13	0.47	0.65	0.5	0.04	0.03	0.04	0.32	0.22	0.29	0.16	0.34	0.23	0.09	0.04	0.05	0.02	0.04	0.04	0.09	0.09	0.13	0.1	0.14	0.12	0.14	0.14	0.15	0.6	0.4	0.6	2.88	3.46	3.65
11482	Acvrl1	1.88	1.73	1.8	16.39	15.68	14.55	6.18	5.85	6.1	12.04	10.58	11.08	6.06	6.09	6.37	1.82	1.74	1.86	2.32	2.38	2.45	4.09	4.77	4.46	13.26	13.16	13.42	0.34	0.34	0.14	3.17	3.25	4.25	2.24	2	2.34
109652	Acy1	0.61	0.61	0.66	5.1	6.39	5.66	0.18	0.16	0.17	2.28	1.65	1.85	0.54	0.52	0.53	0.97	0.74	0.72	0.97	1.21	1.43	0.65	0.94	0.83	0.91	1.06	1.1	0.59	0.49	1.58	1.8	1.2	1.41	14.14	14.2	13.31
71670	Acy3	0.25	0.2	0.2	0.96	0.84	0.74	0.15	0.13	0.14	2.3	1.85	1.58	1.56	2.51	2.2	0.01	0.14	0.13	0.04	0.06	NA	0.36	0.33	0.3	0.88	0.72	0.47	0.08	0.1	0.23	0.1	0.04	0.04	0.18	0.15	0.22
66204	Acyp1	0.61	0.74	0.56	2.2	2.21	3.08	0.57	0.59	0.56	1.6	1.86	1.44	0.88	1.19	1.23	1.35	1	1.1	1.74	2.16	1.73	0.96	1.23	1.25	1.47	1.14	1.77	1.24	1.38	0.99	4.7	5.36	4.37	8.6	15.09	9.45
75572	Acyp2	0.66	0.58	0.65	0.5	0.47	0.8	0.1	0.07	0.1	0.29	0.26	0.27	0.05	0.05	0.07	0.02	0.09	0.03	0.06	0.04	0.17	0.1	0.13	0.07	0.22	0.48	0.4	0.26	0.3	0.28	0.52	0.42	0.37	NA	NA	NA
11486	Ada	0.14	0.11	0.09	0.18	0.22	0.17	0.08	0.11	0.12	2.5	1.94	2.25	3.23	3.04	3.03	1.25	0.98	1.17	1.31	1.35	1.59	1.06	1.04	0.93	0.92	0.98	0.87	0.24	0.22	0.25	0.72	0.5	0.67	7.81	7.4	6.57
75894	Adal	0.34	0.32	0.28	0.68	0.76	0.67	0.14	0.14	0.15	1.02	1	1.09	0.58	1	0.75	0.42	0.51	0.5	0.76	0.66	0.55	0.29	0.51	0.25	0.62	0.58	0.45	1.42	1.78	1.29	2.96	2.72	2.71	6.94	6.03	9.11
11487	Adam10	1.86	2.02	1.96	8.09	7.31	7.36	1	0.96	0.97	16.52	18.49	17.85	6.31	7.37	6.92	2.4	2.66	2.73	3.91	2.9	3.19	2.18	2.13	2	2.3	2.41	2.46	7.31	6.77	7.53	17.53	17.68	16.75	117.6	118.14	125.67
11488	Adam11	0.23	0.22	0.35	0.07	0.02	0.1	0.06	0.06	0.05	0.13	0.03	0.04	0.36	0.22	0.48	0.88	1.49	1.24	0.57	0.43	0.43	0.29	0.35	0.27	0.58	0.54	0.5	0	NA	0	0.01	NA	NA	0.03	NA	NA
11489	Adam12	0.03	0.03	0.03	0.03	NA	0.03	0.02	0.02	0.02	0.13	0.08	0.16	0.25	0.39	0.34	0.06	0.04	0.13	0	0.04	NA	0.13	0.12	0.13	0.13	0.19	0.16	0.08	0.01	0.02	NA	NA	NA	NA	0.01	NA
11490	Adam15	4.98	5.06	4.59	21.71	22.41	21.87	3.35	3.81	3.63	3.55	2.44	3.56	12.02	12.69	12.79	0.3	0.56	0.38	2.09	1.57	1.72	4.7	4.74	5.3	14.14	13.75	14.67	40.59	40.26	34.54	60.37	57.7	58.51	92.35	88.23	92.45
11491	Adam17	1.18	1.21	1.33	19.57	17.84	18.81	1.29	1.36	1.18	12.02	13.83	13.46	6.2	5.93	6.27	3.05	3.33	3.33	4.5	4.5	3.88	3.46	3.54	3.23	2.4	2.32	2.7	18.11	18.64	14.2	63.75	64.1	62.13	25.25	25.66	26.24
11492	Adam19	0.08	0.08	0.07	1.86	1.21	1.46	1.48	1.41	1.53	0.47	0.45	0.5	3.31	3.28	3.37	3.37	3.28	3.33	2.46	2.66	2.4	6.96	7.13	6.57	4.7	5.08	5.08	0.1	0.13	0.03	3.65	4.01	3.78	0.01	NA	NA
280668	Adam1a	0.11	0.09	0.12	0.08	0.08	0.13	0.05	0.05	0.04	0.14	0.22	0.2	0.14	0.22	0.24	0.14	0.14	0.17	0.19	0.27	0.28	0.04	0.08	0.04	0.08	0.1	0.07	0.26	0.28	0.17	1.07	0.98	1.01	0.28	0.24	0.21
11496	Adam22	0.12	0.14	0.15	1.22	1.2	1.37	0.06	0.07	0.05	0.19	0.17	0.19	0.15	0.09	0.12	0.33	0.42	0.3	0.15	0.12	0.09	0.2	0.24	0.2	0.09	0.06	0.08	0.04	0.05	0.03	0.51	0.87	0.64	0.02	0.01	NA
23792	Adam23	0.32	0.31	0.31	0.46	0.32	0.16	0.3	0.33	0.26	6.36	7.95	6.62	24.06	24.26	23.51	2.34	2.7	2.48	0.65	0.47	0.82	0.39	0.89	0.55	2.79	2.44	2.47	0.02	0.1	NA	0.01	0.01	NA	0.01	NA	NA
13522	Adam28	0.01	NA	0.01	0.04	0.03	0.07	0.1	0.1	0.1	0	0	0.01	NA	0	NA	0.11	0.05	0.08	0.05	NA	0.05	0.04	0.03	0.05	0.01	0	0.01	NA	NA	NA	NA	NA	NA	0.03	0.01	0.01
11497	Adam3	0.07	0.05	0.1	0.09	0.18	0.08	0.02	0.06	0.04	NA	NA	NA	NA	NA	NA	0.31	0.01	0.02	0.04	0.06	NA	0	0.06	NA	0	0.05	0.04	NA	NA	NA	0.01	0.04	NA	0.39	0.33	0.41
353188	Adam32	0.01	0.01	0.01	0.01	0.3	NA	NA	0	0.01	0.04	0.01	0.05	NA	0.07	0.09	0	NA	0	NA	NA	NA	0.02	NA	NA	0.02	0.01	NA	NA	0.01	0.01	0.03	0.07	0.09	NA	NA	NA
110751	Adam33	0.1	0.07	0.1	2	2.27	2.78	0.21	0.21	0.25	3.09	2.88	3.17	0.11	0.23	0.19	0.03	0.04	0.03	0.08	0.09	0.08	0.93	0.73	0.66	0.4	0.43	0.44	0.37	0.52	0.1	6.64	7.03	6.4	NA	NA	NA
11499	Adam5	0.07	0.08	0.06	NA	NA	0.02	0.01	0.01	0.02	NA	NA	0.01	NA	NA	NA	NA	NA	NA	NA	NA	NA	0.02	0.01	0.01	0.04	0.07	0.13	NA	NA	NA	NA	0.02	NA	NA	NA	NA
11501	Adam8	0.14	0.11	0.15	6.01	6.07	5.34	37.5	37.29	36.84	0.42	0.32	0.31	7.24	8.01	7.56	2.3	2.62	2.63	6.59	5.43	6.22	5.64	5.97	5.34	2.9	2.45	2.84	53.54	55.72	66.24	34.35	35.41	34.76	96.65	93.04	94.36
11502	Adam9	0.7	0.62	0.62	9.88	8.24	8.43	0.9	0.94	0.88	7.31	7.87	7.35	4.11	4.1	4.02	1.1	1.14	1.13	0.78	0.76	0.93	2.01	2.05	1.85	3.57	3.53	3.72	7.95	8.05	10.2	25.02	25.23	24.61	16.17	16.23	17.89
58860	Adamdec1	0	NA	NA	0.08	0.15	0.1	0.02	0.03	0.05	9.32	10.59	9.85	0.88	1.23	1.1	4.95	4.33	4.73	1	1.29	1.17	80.46	78.48	86.8	223.39	226.24	227.71	NA	NA	NA	NA	NA	0.02	NA	NA	NA
11504	Adamts1	2.45	2.51	2.57	1.48	1.54	1.3	1.1	1.08	1.06	1.61	1.68	1.62	5.34	5.17	5.63	0	NA	NA	0	NA	NA	2.46	2.36	2.9	14.43	14.82	14.07	0.11	0.14	0.13	0.05	0.01	0.02	0.17	0.15	0.16
224697	Adamts10	0.78	0.73	0.8	7.29	7.82	7.09	1.73	1.75	1.84	3.03	2.73	3.2	4.76	4.54	4.7	2.19	2.19	2.29	6.46	6.66	7.32	2.81	3.31	2.73	4.86	4.93	5.02	3.96	4.31	3.49	11.93	11	11.83	6.03	6.71	6.76
239337	Adamts12	0.01	0.01	0	0.02	0.01	0.02	0.03	0.03	0.03	0.02	0.04	0.04	0.11	0.08	0.09	NA	NA	NA	NA	NA	NA	0.16	0.11	0.14	0.5	0.45	0.53	NA	0	NA	NA	NA	NA	NA	NA	NA
279028	Adamts13	NA	NA	NA	0.02	NA	0.01	0	0	0	0.43	0.56	0.4	1.22	1.04	1.08	0	0.01	0.01	0.01	NA	0.02	0.01	0	0.01	0.02	0.02	0.03	0.01	0.01	0.01	NA	NA	NA	0.09	0.08	0.09
237360	Adamts14	0.07	0.05	0.07	0.13	0.09	0.14	0.17	0.17	0.15	0.09	0.08	0.06	1.19	0.96	1.16	0.59	0.66	0.65	10.89	11.9	11.56	0.27	0.29	0.29	0.58	0.63	0.64	0	0.01	NA	0.01	NA	NA	NA	NA	NA
235130	Adamts15	0.05	0.05	0.06	0.23	0.22	0.43	0.21	0.23	0.21	0.02	0.01	0.02	0.05	0.02	0.04	NA	NA	NA	0.01	NA	NA	0.14	0.11	0.11	0.14	0.18	0.17	NA	NA	NA	NA	NA	NA	NA	0.01	NA
271127	Adamts16	0.09	0.11	0.1	NA	NA	NA	NA	NA	0	NA	0	NA	0.02	0	0.01	NA	NA	NA	NA	NA	NA	0.01	0.01	0.01	0.01	0.01	0.02	NA	NA	NA	NA	NA	NA	NA	NA	NA
233332	Adamts17	0.01	0.02	0.02	0.07	0.05	0.04	0.03	0.2	0.03	0	NA	0.02	0.02	0	0.01	0	0	0.01	0.01	NA	NA	0.09	0.08	0.19	0.25	0.28	0.4	NA	NA	NA	NA	NA	NA	NA	NA	NA
240322	Adamts19	0	0	0	NA	0.01	NA	0	0	0	0	0	0	NA	NA	NA	NA	NA	NA	NA	NA	NA	0.2	0.2	0.26	0.39	0.36	0.32	NA	NA	NA	NA	NA	0.01	NA	NA	NA
216725	Adamts2	0.17	0.2	0.18	0.9	0.96	1.02	0.26	0.26	0.25	0.21	0.23	0.2	0.64	0.66	0.64	0	0.01	0.01	0.01	NA	NA	0.63	0.62	0.97	4.97	4.99	5.34	0.01	0	0.01	NA	0.01	0.01	NA	NA	NA
223838	Adamts20	0.29	0.25	0.3	NA	0.01	0.02	NA	0	0.01	NA	0	NA	NA	NA	NA	0	NA	0	NA	NA	NA	0.03	0.01	0.01	0.02	0.03	0.02	NA	NA	NA	NA	NA	NA	NA	NA	NA
330119	Adamts3	0.01	0.02	0.01	0.01	0.01	0.11	0.01	0.02	0.02	0.01	0.01	0.01	0.05	0.08	0.06	0.01	0.02	0.04	0.02	0.02	0.03	0.03	0.07	0.03	0.14	0.24	0.16	NA	NA	NA	NA	NA	NA	NA	NA	NA
240913	Adamts4	0.21	0.19	0.2	0.09	0.14	0.13	0.06	0.06	0.07	0.13	0.15	0.13	0.4	0.37	0.4	NA	NA	NA	NA	NA	NA	1.55	1.58	1.65	7.12	7.39	8.08	NA	NA	0.01	0.01	NA	0.02	NA	0.02	NA
23794	Adamts5	0.03	0.03	0.03	0.03	0.04	0.03	0.05	0.03	0.05	0.06	0.06	0.05	0.09	0.1	0.11	NA	NA	NA	NA	NA	NA	0.06	0.06	0.06	0.44	0.39	0.43	NA	NA	NA	NA	NA	0.01	0.01	NA	NA
108154	Adamts6	0.11	0.11	0.12	0.35	0.28	0.34	0.08	0.08	0.06	0.04	0.03	0.02	0.35	0.17	0.25	0.33	0.33	0.32	0.44	0.43	0.55	0.12	0.12	0.11	0.2	0.21	0.22	0.01	0.04	0.02	0.09	0.1	0.1	0.02	0.01	0.01
108153	Adamts7	0.01	0.01	0.01	0.01	0.03	0.03	0.02	0.01	0.01	0.47	0.45	0.35	1.08	1.06	1.04	0.01	0.01	0	0.01	0	0.05	0.14	0.11	0.15	0.82	0.68	0.81	0.03	0.01	0.08	0.01	0.01	NA	NA	NA	0.01
30806	Adamts8	0.05	0.06	0.08	0.14	0.13	0.11	0.15	0.15	0.19	NA	NA	NA	NA	NA	NA	NA	NA	NA	NA	NA	NA	0.03	0.05	0.05	0.17	0.15	0.14	NA	NA	NA	NA	NA	NA	NA	NA	NA
101401	Adamts9	0.1	0.08	0.07	0.23	0.22	0.27	0.13	0.13	0.15	0.11	0.16	0.13	0.28	0.29	0.3	0.01	0.01	0	NA	NA	NA	0.3	0.2	0.3	0.55	0.56	0.65	0.02	0.01	0.02	NA	NA	NA	NA	NA	NA
77739	Adamtsl1	0.19	0.2	0.23	0.24	0.06	0.03	0.1	0.09	0.11	0.01	0.09	0.01	NA	0.01	0.01	NA	NA	NA	NA	NA	NA	0.24	0.25	0.27	0.82	0.87	0.88	0	0	NA	NA	NA	NA	NA	NA	NA
77794	Adamtsl2	0.19	0.23	0.4	0.67	1.62	1.11	0.39	0.37	0.43	1.37	0.89	1.05	3.31	3.6	3.29	0.1	0.04	0.05	NA	NA	NA	0.88	0.69	1.14	1.48	1.41	1.82	NA	NA	NA	NA	NA	NA	NA	NA	NA
269959	Adamtsl3	0.2	0.16	0.18	0.05	0.03	0.03	0.05	0.05	0.07	NA	0	0.02	0.1	0.02	0.07	NA	NA	NA	0.01	0	0.01	0.1	0.29	0.17	0.62	0.83	0.55	NA	NA	NA	NA	NA	NA	NA	NA	NA
229595	Adamtsl4	0.26	0.29	0.29	2.84	3.57	4.49	0.48	0.57	0.54	0.48	0.58	0.54	0.89	0.81	1.01	0.15	0.13	0.1	0.44	0.23	0.15	1.98	2.03	2.26	6.28	6.55	7.07	0.23	0.14	0.31	0.91	0.53	0.42	0.16	1.04	0.47
66548	Adamtsl5	0.17	0.15	0.16	0.5	0.53	1.01	0.24	0.31	0.24	0.05	0.17	0.05	0.22	0.26	0.25	NA	0.01	NA	0.13	0.04	0.01	0.25	0.27	0.34	2.58	2.72	2.55	10.89	9.77	9.29	4.52	4.02	4.61	4.44	6.92	6.05
231821	Adap1	0.5	0.5	0.51	6.01	6.41	5.93	0.58	0.51	0.51	3.92	3.59	3.79	4.71	4.03	4.3	1.37	1.5	1.56	2.84	3.57	2.7	2.53	2.86	2.68	1.25	1.42	1.35	6.68	7.23	6.56	21.19	20.86	20.15	17.53	15.15	18.68
216991	Adap2	2.29	2.36	2.32	4.97	4.03	3.63	0.19	0.19	0.17	19.9	21	20.95	3.69	3.21	3.35	2.61	2.54	2.33	0.79	0.76	0.85	3.35	3.07	2.47	1.16	1.49	1.11	5.57	4.55	4.26	21.01	22.23	23.24	0.05	NA	NA
56417	Adar	0.76	0.77	0.67	5.4	4.51	4.4	1.41	1.33	1.3	7.79	8.64	8.49	6.73	6.43	6.68	4.17	5.04	4.47	6.13	6.48	5.36	1.96	2.32	2.43	1.31	1.23	1.27	3.01	3.19	3.22	25.92	24.77	25.31	17.16	18.26	17.76
110532	Adarb1	0.2	0.21	0.2	6.31	5.37	5.23	0.19	0.2	0.22	1.15	1.11	1.13	2.73	2.77	2.73	0.04	0.05	0.05	0.03	0.03	0.02	0.11	0.12	0.13	0.39	0.31	0.3	0.25	0.34	0.52	0.13	0.23	0.13	2.38	1.96	2.03
30947	Adat1	0.08	0.06	0.07	0.18	0.2	0.14	0.04	0.04	0.04	0.28	0.21	0.18	0.2	0.2	0.2	0.17	0.19	0.2	0.16	0.28	0.13	0.09	0.05	0.06	0.09	0.04	0.08	0.24	0.27	0.16	0.51	0.65	0.67	1.87	2.39	2.31
66757	Adat2	0.09	0.09	0.1	0.28	0.24	0.22	0.1	0.08	0.06	0.24	0.24	0.24	0.18	0.2	0.26	0.31	0.31	0.36	0.32	0.31	0.59	0.24	0.13	0.17	0.34	0.32	0.33	0.29	0.38	0.22	1.41	1.28	1.27	4.09	4.77	4.39
100113398	Adat3	0.02	0.13	0.09	0.47	0.16	0.43	0.04	0.07	0.06	0.41	0.41	0.26	0.64	0.3	0.41	0.16	0.2	0.19	0.16	0.46	0.18	0.2	0.1	0.15	0.28	0.31	0.2	0.45	0.32	0.3	0.95	1.8	1.43	5.8	5.31	4.34
72113	Adck1	0.45	0.45	0.4	2.21	1.95	2.34	0.21	0.24	0.22	1.52	1.45	1.55	1.08	1.34	1.13	0.66	0.83	0.76	0.8	0.83	0.68	0.82	0.94	0.8	0.71	0.75	0.73	1.89	2.25	1.72	5.36	4.82	5.49	6.08	5.41	5.76
57869	Adck2	0.32	0.31	0.35	2.81	2.43	3.05	0.37	0.34	0.22	1.91	1.33	1.56	1.02	1.1	1.16	1.1	0.92	1.11	1.14	1.01	1.26	0.64	0.58	0.65	1.02	1.25	0.85	0.78	1.37	0.72	2.74	2.64	2.74	1.25	1.04	1.35
268822	Adck5	0.21	0.24	0.21	1.49	1.18	1.24	0.65	0.31	0.24	2.64	2.27	2.32	1.01	1.01	1.01	0.87	0.94	0.64	1.1	1.25	0.87	1.47	0.84	1.38	1.14	1.15	1.18	1.57	2	2.18	6.69	7.52	8	9.18	7.8	7.84
210044	Adcy2	0.59	0.64	0.59	0.12	0.1	0.09	0.11	0.13	0.11	NA	0	0.01	0	0.02	0.01	NA	NA	NA	NA	NA	NA	0.12	0.12	0.14	0.47	0.52	0.52	0	NA	NA	0.04	0.04	0.08	1.88	1.77	1.88
104111	Adcy3	0.11	0.13	0.1	10.49	10.97	11.51	0.2	0.26	0.21	1.03	1.13	1.01	0.36	0.26	0.28	1.09	0.94	1.03	1.05	0.65	1.35	0.27	0.28	0.2	0.82	0.72	0.68	0.04	0.07	0.06	0.78	0.56	0.62	0.22	0.03	0.09
104110	Adcy4	0.58	0.47	0.6	2.31	2.02	2.35	1.21	1.24	1.27	20.62	19.31	21.57	8.07	6.95	7.08	0.18	0.12	0.17	0.03	0.06	0.07	0.96	0.87	1.34	1.77	1.76	1.51	0.11	0.13	0.49	NA	0.01	NA	NA	NA	NA
224129	Adcy5	0.34	0.33	0.32	0.09	0.1	0.07	0.14	0.13	0.12	0.11	0.13	0.06	0.23	0.26	0.22	0.01	0.02	0.01	0.01	NA	0.01	0.24	0.32	0.35	1.38	1.38	1.36	0.01	0.01	0	0.04	0.03	0.02	0.03	0.01	0.03
11512	Adcy6	0.7	0.71	0.73	0.52	0.72	0.4	0.57	0.47	0.49	0.91	0.93	0.91	3.07	2.98	3.25	0.39	0.55	0.43	1.69	0.31	1.07	0.59	0.69	0.6	2.1	2.08	2.2	0.19	0.68	0.36	0.02	0.01	NA	2.88	3.1	3.49
11513	Adcy7	0.47	0.51	0.47	14.29	11.59	12.15	1.38	1.34	1.37	7.81	8.74	8.59	6.18	5.81	5.86	5.08	5.02	5.08	8.76	8.59	8.8	3.7	3.88	2.84	1.78	1.68	1.67	13.73	15.14	11.19	33.92	35.38	34.16	33.55	35.47	37.41
11514	Adcy8	0.04	0.02	0.04	0.07	0.07	0.06	0.1	0.1	0.1	NA	NA	0	NA	NA	NA	0.01	0.01	0	NA	NA	NA	0	0	0.01	NA	NA	NA	NA	NA	NA	NA	NA	NA	NA	NA	NA
11515	Adcy9	0.26	0.25	0.26	0.37	0.2	0.21	0.11	0.13	0.12	0.33	0.37	0.38	0.3	0.31	0.3	0.06	0.1	0.07	0.1	0.09	0.12	0.23	0.24	0.24	0.32	0.31	0.29	0.72	0.84	0.64	3.01	3.43	3.25	1.23	1.5	1.43
11517	Adcyap1r1	1.38	1.35	1.31	0.01	0.05	0.02	0.01	0.01	0.01	0.07	0.07	0.03	0.18	0.11	0.16	0.01	NA	0.01	NA	NA	0	0.16	0.21	0.3	0.85	0.95	0.95	0.01	0	0.01	NA	NA	NA	NA	NA	NA
11518	Add1	4.16	4.44	4.11	19.7	17.76	18.19	3.87	3.48	3.63	10.46	9.04	9.47	14.85	14.45	14.52	10.04	11.48	10.53	16.08	17.23	17.27	6.61	6.91	7.45	13.94	11.95	12.03	12.3	11.93	11.08	29.72	29.45	32.11	12.62	11.56	14.72
11519	Add2	0.06	0.06	0.05	0.01	NA	NA	NA	NA	NA	NA	NA	0.01	NA	NA	NA	0.26	0.24	0.25	0.05	0.04	0.07	0	0.01	0.02	0.03	0.02	0.02	NA	0.01	NA	NA	NA	NA	NA	NA	NA
27360	Add3	2.2	2.35	2.37	12.85	11.58	10.61	2.48	2.3	2.4	3.3	3.78	3.47	12.79	12.36	12.48	5.28	4.9	5.54	10.03	9.66	8.89	2.15	2.42	2.17	5.84	5.71	6.3	6.97	7.04	8.07	4.06	4.02	3.59	6.47	6.76	7.46
215772	Adgb	0.14	0.15	0.15	0.32	0.35	0.31	0.04	0.05	0.05	9.82	10.58	9.71	0.64	0.7	0.56	0.03	0.05	0.04	0.01	0.02	0.02	0.04	0.04	0.03	0.03	0.02	0.01	0.89	0.84	1.72	0.07	0.09	0.11	NA	NA	NA
52389	Adgra1	0.09	0.09	0.08	NA	NA	NA	NA	NA	NA	NA	NA	NA	NA	NA	NA	NA	NA	NA	NA	NA	NA	NA	0.02	0	0.01	0.01	0	NA	NA	NA	NA	NA	NA	NA	NA	NA
78560	Adgra2	0.66	0.66	0.69	0.53	0.41	0.41	0.33	0.33	0.32	1.45	1.34	1.47	5.96	5.12	5.63	0.24	0.22	0.25	0.1	0.14	0.11	0.64	0.69	0.81	4.26	4.4	4.27	0.03	0.05	0.02	0.06	0.04	0.07	0.05	0.01	0.03
70693	Adgra3	0.34	0.37	0.36	0.76	0.74	0.76	0.31	0.3	0.31	0.49	0.95	0.52	1.84	1.41	1.68	0.03	0.07	0.03	0.01	0.01	0.04	0.25	0.24	0.31	1.08	1.1	1.1	0.33	0.35	0.45	0.2	0.13	0.13	0.01	NA	0.01
107831	Adgrb1	0.74	0.77	0.77	NA	0.1	NA	0	0.02	0.01	0.06	0	0.02	0.03	0.05	0.02	NA	NA	NA	0	0.05	NA	0.01	0.05	0.01	0.07	0.13	0.14	NA	NA	NA	NA	NA	NA	0.16	0.06	NA
230775	Adgrb2	0.55	0.54	0.53	NA	0.03	0	0.01	0	0	0.01	NA	0	0.02	0	0.04	0.01	0	0	0.29	0.09	0.27	0.06	0.15	0.17	0.39	0.31	0.26	0	NA	NA	NA	NA	NA	NA	NA	NA
210933	Adgrb3	0.24	0.17	0.21	NA	NA	NA	NA	NA	NA	NA	NA	NA	NA	NA	NA	NA	NA	NA	NA	NA	NA	0	0	0.01	0.02	0.01	0.01	NA	NA	NA	NA	NA	NA	NA	NA	NA
243277	Adgrd1	0.01	0	0	0.09	0.11	0.06	0.05	0.06	0.05	0.07	0.1	0.09	0.09	0.11	0.1	0.01	0	0.01	0	0.01	0	0.26	0.24	0.33	2.49	2.34	2.65	0.03	0.02	0	NA	NA	NA	NA	NA	0.01
13733	Adgre1	3.37	3.26	3.29	37.49	36	38.01	1.28	1.24	1.36	106.67	116.44	113.18	15.97	17.63	15.4	18	17.32	16.43	4.99	4.72	4.96	21.94	23.06	20.37	6.37	6.1	6.67	55.39	54.13	68.17	234.69	226.86	216.06	11.58	12.61	15.69
52614	Adgre4	0.03	0.04	0.02	6.08	4.36	4.87	0.38	0.36	0.38	33.56	38.96	36.51	6.53	7.05	6.41	6.59	6.92	6.29	4.76	4.17	4.65	2.89	2.77	2.25	0.21	0.2	0.24	0.12	0.1	0.79	1.11	1.01	0.97	NA	NA	NA
26364	Adgre5	1.87	1.93	1.9	65.3	53.97	52.92	28.37	27.2	28.18	113.52	113.51	112.83	78.66	75.84	77.46	31.93	33.05	32.39	67.1	69.07	65.97	45.08	47.68	38.88	30.82	30.69	30.36	43.75	47.52	74.57	53.2	57.53	56.69	0.51	0.4	0.69
224792	Adgrf5	3.62	3.41	3.47	14.75	8.86	8.37	7.59	7.35	7.49	14.65	17.26	16.84	50.26	49.57	50.51	0.05	0.1	0.07	0	NA	0	1.54	1.43	1.46	3.53	3.74	4.08	0	0	0.01	0.01	0.01	NA	NA	NA	NA
14766	Adgrg1	11.06	11.04	11.26	2.67	3.21	2.72	1.55	1.45	1.31	1.99	1.94	2.18	8.92	8.36	8.31	0.99	0.75	0.58	0.47	0.72	0.37	1.13	1.25	1.37	2.55	2.68	2.88	0	NA	NA	0.07	0.07	0.02	0.09	0.23	0.08
237175	Adgrg2	0.01	0.01	0.01	0.06	0.05	0.01	0.03	0.09	0.02	NA	0	0.01	0.01	0.01	0	NA	NA	NA	NA	NA	NA	0.05	0.04	0.05	0.25	0.12	0.14	NA	0	NA	NA	NA	NA	NA	NA	NA
54672	Adgrg3	0.01	0.01	0.02	0.17	0.19	0.24	2.66	2.69	2.66	3.14	2.83	3.05	9.53	9.1	9.19	0.16	0.21	0.18	2.04	1.85	1.73	1.73	1.7	1.61	0.63	0.48	0.57	0.01	0.1	NA	0.04	0.02	0.03	NA	NA	NA
382045	Adgrg5	0.01	0.01	0.01	0.46	0.28	0.21	0.31	0.32	0.32	0.14	0.15	0.17	1.91	1.58	1.73	1.31	1.27	1.4	1	0.87	0.89	6.98	7.34	5.74	1.47	1.64	1.75	NA	NA	NA	NA	NA	NA	NA	NA	NA
215798	Adgrg6	0.16	0.14	0.14	0.64	0.4	0.51	0.37	0.38	0.38	0.42	0.51	0.41	0.42	0.41	0.38	0.27	0.36	0.23	0.08	0.05	0.11	0.45	0.41	0.47	0.37	0.37	0.37	1.59	1.66	1.75	0.99	1.11	1.35	NA	NA	NA
239853	Adgrg7	NA	NA	NA	NA	NA	0.02	NA	0	NA	NA	NA	NA	0.02	0.02	0.02	0.03	0.03	0.05	NA	0.01	0.05	0.09	0.03	0.09	0.63	0.53	0.58	0.02	0	NA	0.08	0.06	0.05	NA	NA	NA
330814	Adgrl1	0.87	0.8	0.86	0.66	0.39	0.44	0.35	0.35	0.4	1.05	0.65	0.72	1.52	1.35	1.47	0.51	1.3	0.68	0.53	0.58	0.72	0.66	0.62	0.67	1.7	2.04	1.78	0.25	0.21	0.52	0.26	0.08	0.22	0.26	1.02	0.84
99633	Adgrl2	1.05	1.12	0.97	8.23	8.21	7.55	1.2	1.14	1.21	3.52	3.84	3.86	11.08	9.95	11.27	0.36	0.4	0.43	0.47	0.38	0.38	1.89	2.07	2.43	2.6	2.52	2.64	0.24	0.28	0.04	8.18	8.02	6.5	3.26	3.03	2.89
319387	Adgrl3	0.4	0.44	0.36	3.06	2	2.26	0.28	0.36	0.32	0.16	0.2	0.2	0.15	0.18	0.13	0.6	0.54	0.66	0.38	0.26	0.19	0.54	0.44	0.43	0.75	0.56	0.82	0	0.01	NA	NA	NA	NA	NA	NA	0.01
170757	Adgrl4	5.88	6.35	5.98	3.11	1.9	2.42	1.94	1.55	1.53	10.61	11.92	11.99	36.13	36.1	36.96	0.21	0.17	0.15	0.72	0.62	0.7	0.59	0.63	0.79	2.25	2.56	1.82	0	0.12	NA	NA	NA	0.06	0.22	NA	NA
110789	Adgrv1	0.36	0.44	0.38	0.06	0.07	0.05	0.02	0	0.01	0.24	0.18	0.17	0.07	0.02	NA	0.11	0.05	0.09	0.05	0.09	0.06	0.1	0.06	0.07	0.03	0.03	0.03	NA	NA	NA	0.05	0.03	0.1	0.03	NA	0.07
11522	Adh1	0.2	0.17	0.2	2.25	2.32	2.14	1.49	1.49	1.67	6.03	6.83	5.65	7.74	8.25	7.47	NA	0.02	0.02	NA	NA	0.01	1.65	1.83	2.27	8.86	8.89	9.48	NA	NA	0.15	NA	NA	NA	NA	NA	NA
26876	Adh4	NA	NA	NA	NA	NA	NA	NA	NA	NA	0.51	0.45	0.42	0.5	0.57	0.52	NA	NA	NA	NA	NA	NA	0.01	0.01	0.04	NA	NA	0.01	NA	NA	NA	NA	NA	NA	NA	NA	NA
11532	Adh5	2.27	2.44	2.53	11.33	11.62	11.73	1.34	1.38	1.39	7.04	6.36	7.28	6.74	6.2	6.35	4.19	3.9	3.96	4.22	4.38	4.03	3.27	3.27	3.38	3.81	3.74	4.17	9.57	10.07	8.07	30.88	28.71	29.86	42.42	40.17	43.99
11529	Adh7	0	0	0	0.13	0.08	0.19	0.17	0.17	0.18	0.04	NA	NA	0.01	0.01	0.02	NA	NA	NA	NA	NA	NA	0	0	0.05	0.02	0.06	0.04	NA	0	0.05	NA	NA	NA	NA	NA	NA
76187	Adhfe1	0.92	0.91	1.02	0.39	0.54	0.56	0.06	0.07	0.06	0.3	0.29	0.41	0.31	0.26	0.37	0.27	0.2	0.22	0.09	0.02	0.08	0.07	0.1	0.08	0.04	0.07	0.07	0.18	0.13	0.27	0.15	0.07	0.03	3.32	1.98	1.95
104923	Adi1	0.95	0.95	0.95	2.44	2.35	2.31	0.6	0.75	0.62	2.99	3.37	3.13	1.93	2.46	2.29	2.04	2.32	2.05	1.76	2.1	1.56	1.78	1.48	1.52	1.53	1.38	1.36	5.69	5.24	3.93	23.32	23.29	23.52	23.44	20.43	18.69
246747	Adig	NA	NA	NA	NA	0.26	NA	0.02	0.02	0.02	NA	NA	NA	NA	NA	NA	NA	NA	0.32	NA	NA	NA	NA	NA	NA	NA	NA	NA	NA	NA	NA	NA	NA	NA	NA	NA	NA
72674	Adipor1	2.08	1.88	1.92	21.26	22.61	22.12	7.67	7.72	7.55	22.33	20.48	21.31	20.88	20.14	20.32	7.16	7.34	7.19	13.25	13.29	12.31	7.21	7.55	7.32	6.83	6.67	6.54	20.35	20.98	19.31	56.54	58.1	58.71	31.44	31.37	31.4
68465	Adipor2	1.9	1.93	1.85	42.5	43.72	44.76	1.84	1.79	1.86	4.67	4.66	4.63	5.54	5.33	5.18	3.06	2.78	2.88	5.28	5.1	5.59	2.55	2.52	2.36	2.71	2.69	2.79	7.53	7.17	7.35	18.71	18.86	19.05	20.72	22.04	22.13
11534	Adk	3.67	4.32	4.24	5.18	5.31	6.21	1.96	2.2	2.14	1.92	2.25	2.2	3.28	3.55	3.96	1.26	2.03	2.11	1.64	1.35	0.7	1.81	2.01	1.73	6.16	6.48	6.13	4.03	3.76	4.22	8.99	8.02	9.89	46.15	49.37	41.14
11535	Adm	0.19	0.24	0.2	0.73	0.55	1.07	0.26	0.24	0.22	2.68	2.98	2.83	2.43	1.89	2.07	0.16	0.27	0.19	0.28	0.19	0.38	0.25	0.28	0.39	2.94	3.42	2.96	0.04	0.03	0.12	NA	0.03	NA	6.8	6.82	8.29
11538	Adnp	0.26	0.26	0.23	3.82	2.82	2.61	0.42	0.36	0.39	1.04	1.48	1.3	2.63	2	2.27	1.94	2.12	2.24	2.91	2.35	2.93	0.35	0.5	0.36	0.84	0.56	0.58	1.7	2.21	1.19	5.5	5.19	5.27	13.89	12	13.58
240442	Adnp2	0.2	0.21	0.24	1.92	1.87	1.87	0.42	0.41	0.4	1.33	1.45	1.44	1.33	1.44	1.38	0.79	0.63	0.76	1.1	1.12	1.27	0.4	0.57	0.48	0.66	0.54	0.55	1.13	1.07	1.02	3.24	3.48	3.53	5.99	6.26	7.01
211488	Ado	0.39	0.33	0.32	2.38	2.76	2.86	0.13	0.11	0.12	1.44	1.24	1.33	0.84	0.77	0.89	0.45	0.46	0.46	0.56	0.52	0.57	0.39	0.38	0.46	0.81	0.67	0.88	3.55	3.48	2.89	5.06	5.03	5	7.27	6.95	7.04
11539	Adora1	0.4	0.35	0.36	0.05	0.11	0.01	0.06	0.07	0.07	0.07	0.02	0.01	0.05	0.04	0.04	NA	NA	NA	0.01	NA	NA	0.08	0.07	0.06	0.16	0.12	0.13	NA	NA	NA	NA	NA	NA	NA	NA	NA
11540	Adora2a	0.24	0.23	0.27	1.03	1.05	1.2	0.34	0.37	0.31	0.65	0.51	0.44	3.37	1.91	2.66	0.83	0.86	0.74	3.62	3.5	4.32	0.97	1.2	1.19	1.8	1.55	1.75	0.37	0.33	0.59	0.01	NA	0.05	0.02	NA	0.02
11541	Adora2b	0.58	0.55	0.55	5.39	6.06	6.32	0.45	0.48	0.48	0.02	0.02	0.05	0.36	0.44	0.33	0.04	0.03	0.04	0.06	0.09	0.05	0.06	0.12	0.13	0.22	0.18	0.17	0.1	0.19	0.21	0.02	0.11	0.2	1.03	0.74	0.69
11542	Adora3	1.11	1.04	1.01	0.59	0.63	0.51	0.1	0.08	0.09	0.13	0.09	0.07	0.57	0.54	0.47	0.1	0.12	0.14	0.09	0.04	0.17	0.35	0.33	0.34	0.11	0.25	0.08	0.14	0.11	0.28	0.42	0.42	0.48	0.37	0.49	0.11
72141	Adpgk	0.65	0.66	0.66	3.94	4.37	4.3	3.14	2.98	2.99	10.88	10.56	10.73	5.4	6.07	5.36	3.67	3.52	3.6	16.05	14.83	16.53	2.73	2.48	2.41	1.52	1.72	1.72	2.59	2.67	2.24	7.51	6.72	6.81	16.48	15.9	15.25
11544	Adprh	1	0.99	0.98	6.95	7.14	8	1.73	1.8	1.85	4.46	3.33	3.88	4.7	4.21	4.52	2.31	2.55	2.39	3.27	4.22	3.99	2.81	3.01	2.57	3.58	3.58	3.82	5.33	5.92	5.03	11.59	11.97	12.14	9.28	8.66	8.1
66358	Adprm	0.82	0.79	1.01	2.92	2.75	2.97	1.09	1.22	1.07	1.57	1.88	1.78	1.45	1.54	1.48	1.2	1.14	1.04	2.19	2.97	2.63	1.3	1.4	1.19	1.09	1.34	0.81	3.6	2.27	2.73	9.47	9.47	10.47	9.58	10.72	9.38
100206	Adprs	0.33	0.31	0.3	3.15	4.07	2.78	0.24	0.29	0.31	1.83	1.19	1.53	1.32	1.16	1.37	0.9	1.11	1.02	0.91	0.85	1.94	0.79	0.73	0.73	1.21	0.96	1.11	2.64	2.6	2.04	5.26	5.81	5.53	9.74	7.25	9.04
11549	Adra1a	0.09	0.08	0.09	0.14	0.08	0.12	0.07	0.06	0.07	0	0	NA	0	0.01	0.01	NA	NA	NA	NA	NA	NA	0.01	0.02	0.01	0.08	0.1	0.05	0.11	0.08	0	3.11	3.51	3.11	0.18	0.16	0.14
11548	Adra1b	0.09	0.1	0.08	0.01	NA	NA	0.01	0.01	0.02	0.05	0.06	0.09	0.18	0.15	0.19	NA	NA	NA	NA	NA	NA	0.03	0.01	0.02	0.13	0.12	0.17	NA	NA	NA	NA	NA	NA	NA	NA	NA
11550	Adra1d	NA	NA	0	0.01	0.02	0.02	0.08	0.05	0.05	0.01	NA	NA	NA	NA	0.01	NA	NA	NA	NA	NA	NA	NA	0.02	NA	0.02	0.05	0.02	NA	NA	NA	NA	NA	NA	NA	NA	NA
11551	Adra2a	0.13	0.13	0.13	0.05	0.07	0.08	0.02	0.03	0.03	0	NA	NA	0.01	0	0.02	0.02	0.03	0.02	0.03	0.1	0.08	0.12	0.1	0.1	0.4	0.33	0.42	0.01	NA	NA	NA	NA	NA	NA	0.03	0.03
11552	Adra2b	NA	0	NA	0.01	0.01	0.01	0	0	NA	0.45	0.39	0.35	0.66	0.63	0.59	0	NA	0	0.01	0.04	0.01	0.01	0.01	0	0.01	0.01	0	NA	NA	NA	NA	NA	NA	NA	NA	NA
11554	Adrb1	0.33	0.3	0.28	2.87	3.25	2.96	0.41	0.34	0.3	4.92	4.45	4.57	0.56	0.65	0.68	0.77	0.6	0.7	0.49	0.69	0.59	0.22	0.21	0.18	0.31	0.23	0.21	0.07	0.08	0.03	0.01	NA	0.01	NA	NA	NA
11555	Adrb2	1.49	1.36	1.38	12.16	14.28	13.96	2.9	2.76	2.82	5.35	5.15	5.35	4.36	5.09	4.61	3.45	3.38	3.21	4.49	4.68	4.87	2.05	2.18	1.75	1.61	1.57	1.54	1.31	1.2	1.4	4.48	4.16	3.99	1.25	1.55	1.62
56436	Adrm1	1.77	1.97	1.9	17.52	19.69	21.18	1.97	2.05	1.98	8.87	7.46	7.97	9.72	8.09	9.39	5.5	5.34	5.52	7.37	8.25	8.55	5.71	5.39	5.65	7.09	6.98	6.34	10.02	10.82	10.33	23.67	24.23	22.24	65.45	62.18	59.76
11564	Adsl	0.47	0.54	0.57	4.12	4.03	3.94	0.5	0.61	0.54	2.48	2.72	3.01	2.68	2.57	2.88	2.39	2.23	2.85	2.65	4.12	2.18	1.99	1.62	1.58	2.11	2.05	2.48	3.45	2.66	1.85	8.11	6.71	7.79	29.99	27.82	32.8
11566	Adss	1.04	0.97	1.04	4.35	4.77	4.55	0.77	0.85	0.76	2.73	3.07	3.03	3.86	4.49	3.88	2.3	2.76	2.48	4.23	3.2	3.47	1.7	1.59	1.75	2.01	1.97	2.07	5.9	5.65	6.14	15.33	14.54	15.18	31.65	31.69	32.32
11565	Adssl1	0.55	0.55	0.44	4.08	3.55	4.58	1.39	1.56	1.44	2.91	2.52	2.64	4.28	3.85	3.96	1.73	1.68	1.68	3	4.43	3.97	0.95	0.77	0.77	0.7	0.6	0.6	13.79	14.05	13.84	8.41	8.27	8.6	15.37	17.19	15.41
109254	Adtrp	0.03	0.06	0.09	1.11	1.35	1.49	0.02	0.01	0.06	0.34	0.13	0.3	0.13	0.19	0.07	0.07	0.05	0.05	0.54	0.58	0.6	0.08	0.07	0.06	0.45	0.25	0.32	NA	NA	NA	NA	NA	NA	NA	NA	NA
11568	Aebp1	1.24	1.19	1.16	1.14	0.94	0.89	1.11	0.95	0.97	0.31	0.29	0.33	0.38	0.4	0.38	0.01	0.04	0.03	0.01	NA	NA	5.64	5.77	7.71	22.7	22.51	23.23	0.32	0.34	0.37	NA	0.02	0.03	0.05	0.1	0.2
11569	Aebp2	0.33	0.34	0.31	8.96	7.19	7.23	0.62	0.62	0.73	3.64	4.16	3.89	3.01	2.58	2.48	3.05	2.69	2.99	2.48	2.23	2.83	1.92	2.01	1.57	1.87	1.85	1.96	3.2	3.3	2.31	7.49	7.48	7.5	20.72	21.02	21.67
68048	Aen	0.2	0.2	0.21	2.88	3.44	3.01	0.45	0.37	0.25	1.19	0.99	1.22	1.54	2	1.54	1.54	0.67	1.07	1.17	1.24	1.94	0.91	0.7	0.62	1.05	1.02	1.22	1.69	1.73	1.36	4.15	6.86	4.16	20.14	20.02	20.18
70292	Afap1	0.22	0.22	0.2	4.08	4.21	4.02	0.19	0.16	0.17	0.07	0.12	0.1	0.29	0.25	0.28	0.06	0.07	0.08	0.07	0.09	0.13	0.35	0.38	0.39	1.06	1.03	1.11	0.12	0.13	0.11	0.22	0.15	0.16	NA	NA	NA
106877	Afap1l1	1.43	1.36	1.41	3.77	2.99	3.34	1.73	1.78	1.74	1.79	1.66	1.82	6.28	5.81	6.29	0.04	0.04	0.06	0.03	0.14	0.09	0.24	0.29	0.4	0.76	0.77	0.81	0.35	0.38	0.74	0.46	0.42	0.38	0.18	0.22	0.17
226250	Afap1l2	0.5	0.46	0.43	0.18	0.15	0.14	0.14	0.2	0.15	0.11	0.08	0.13	0.23	0.25	0.27	NA	NA	NA	NA	NA	NA	0.18	0.26	0.26	0.93	1.05	1.11	0.01	0.01	NA	NA	NA	NA	NA	0.01	NA
17356	Afdn	1.06	1.08	0.98	9.25	7.35	7.48	1.72	1.7	1.66	4.78	6.1	4.71	4.91	4.93	4.99	0.87	0.59	0.72	2.73	1.43	1.36	0.98	1.38	0.85	2.51	2.15	1.85	6.54	7.75	6.17	7.57	8.63	7.27	36.31	38.39	41.53
17355	Aff1	0.55	0.6	0.56	6.97	5.15	5.28	1.19	1.13	1.14	2.09	2.26	2.05	3	2.8	2.79	2.36	2.45	2.41	2.58	2.74	2.51	2.29	2.24	2.38	1.91	2.08	2.1	2.66	2.79	2.7	9.93	11.12	10.44	2.92	3.23	3.53
16764	Aff3	0.08	0.08	0.08	0.4	0.27	0.25	0.25	0.23	0.23	0.03	0.06	0.12	0.55	0.29	0.41	1.97	2.02	1.93	1.33	1.64	2.42	0.3	0.25	0.36	0.46	0.35	0.37	0.07	0.05	0.06	0.01	NA	NA	NA	NA	NA
93736	Aff4	0.65	0.71	0.74	6.07	4.63	4.42	1.91	1.69	1.69	2.37	2.73	2.42	2.66	1.95	2.26	2.59	2.76	2.56	2.25	3.07	2.13	2.77	2.82	2.83	2.43	2.39	2.35	3.08	2.75	3.52	7.69	7.69	9.04	8.72	9.39	10.58
215951	Afg1l	0.3	0.34	0.3	0.95	1.33	0.89	0.16	0.16	0.16	0.87	0.82	0.77	1.01	0.71	0.91	0.2	0.33	0.26	0.26	0.35	0.37	0.25	0.32	0.39	0.51	0.47	0.37	0.74	0.76	0.56	2.09	2.18	2.45	2.55	2.26	1.98
114896	Afg3l1	0.25	0.33	0.31	2.63	3.8	3.1	0.33	0.4	0.36	1.81	1.63	1.48	1.53	1.54	1.68	1.23	1.29	1.12	1.17	1.63	1.24	1.25	1.19	1.21	1.16	1.32	1.23	2.45	2.59	2	5.61	5.19	5.03	12.85	12.69	11.42
69597	Afg3l2	0.63	0.61	0.64	4.71	4.51	4.79	0.54	0.53	0.52	3.06	2.95	2.83	2.73	2.63	2.63	1.96	1.87	1.78	2.37	2.66	2.6	1.59	1.68	1.49	1.97	1.82	1.86	3.76	3.64	3.31	7.89	7.65	7.9	20.87	22.34	21.95
280662	Afm	0	0.01	0	NA	NA	NA	NA	NA	NA	0.16	0.24	0.18	0.08	0.07	0.13	0	NA	NA	NA	NA	NA	0.01	NA	NA	0.02	0	0.01	NA	NA	NA	NA	NA	NA	NA	NA	NA
71562	Afmid	0.04	0.1	0.08	2.75	1.98	2.06	0.23	0.22	0.18	4.42	3.76	4.4	1.18	1.47	1.13	1.61	1.25	1.26	1.88	2.73	2.05	0.83	0.57	0.85	0.76	0.57	0.64	0.16	0.13	0.24	0.8	0.84	1.81	1.73	0.61	2.7
11576	Afp	0.02	0.01	0.02	0.36	0.45	0.52	0.01	0.01	0.01	0.06	0.04	0.07	NA	0.02	NA	0.06	0.24	0.16	0.09	0.03	0.15	0.01	0.1	0.03	0.03	0.01	0.01	0.06	0.04	0.04	0.07	0.05	0.15	3.07	2.57	3.89
216549	Aftph	1.47	1.65	1.59	7.82	8.67	7.79	1.28	1.43	1.39	5.39	6.47	6.43	4.54	4.72	4.73	3.61	3.87	3.26	4.99	3.75	4.51	3.47	3.33	2.85	2.15	2.36	1.68	5.72	4.8	3.91	21.77	20.23	20.01	13.68	13.35	13.56
11593	Aga	1.14	1.18	1.14	4.64	5.3	5.94	0.5	0.48	0.37	4.22	3.96	3.88	1.7	2.79	2.09	1.03	1.05	0.95	1.15	0.66	1.06	1.93	2.22	1.72	2.17	2.32	2.54	5.15	5.32	4.88	11.95	10.39	10.36	12.16	15.08	12.39
347722	Agap1	0.15	0.16	0.14	4.29	4.57	3.97	0.3	0.31	0.34	0.46	0.47	0.43	0.49	0.46	0.47	0.84	0.69	0.74	0.48	0.55	0.5	0.5	0.6	0.52	0.84	0.88	0.89	2.84	2.96	1.88	2.54	2.2	2.41	3.76	3.76	3.24
216439	Agap2	0.29	0.3	0.28	1.39	1.4	1.25	0.54	0.51	0.52	0.09	0.09	0.08	1.23	1.19	1.18	1.57	1.61	1.6	3.61	4.08	3.73	0.68	0.8	0.79	0.56	0.57	0.67	0.1	0.12	0.07	0.53	0.38	0.36	0.11	0.09	0.1
213990	Agap3	1.23	1.03	1.16	8.33	9.66	8.05	1.18	1.1	1.18	6.67	5.88	6.4	4.52	4.46	4.61	2.01	1.73	1.96	2.77	2.89	2.11	2.77	2.9	3	4.05	4.12	3.88	8.89	9.92	8.4	20.45	20.14	19.26	14.66	16.31	19.28
271813	Agbl2	0.09	0.09	0.08	0.18	0.03	0.07	0.05	0.03	0.04	0.06	0.01	0.01	0.01	0.03	0.02	0	NA	0	0	0.01	NA	0.01	0.01	0.02	0.02	0.02	0.04	0	0	NA	NA	NA	NA	0.01	0.02	NA
76223	Agbl3	0.31	0.33	0.3	0.31	0.36	0.19	0.11	0.05	0.05	0.21	0.28	0.21	0.27	0.11	0.31	0.12	0.05	0.06	0.05	0.01	0.06	0.14	0.14	0.09	0.15	0.27	0.37	0.32	0.17	0.17	1.57	0.74	1.23	1.73	1.56	1.7
231093	Agbl5	0.27	0.32	0.29	1.07	1.54	1.66	0.3	0.31	0.26	0.58	0.48	0.4	1.19	1.33	1.33	0.96	1.12	1.23	1.08	0.93	0.86	0.66	0.65	0.62	0.6	0.62	0.82	0.91	0.81	0.6	1.99	1.51	1.37	6.15	4.33	5.51
11596	Ager	0.09	0.14	0.1	17.92	19.15	19.26	18.96	18.79	19.21	0.34	0.3	0.3	0.5	0.41	0.5	0.43	0.34	0.4	0.57	1.16	0.6	0.06	0.09	0.1	0.12	0.09	0.11	0.12	0.1	0.1	0.31	0.1	0.22	0.22	0.12	0.53
15463	Agfg1	0.84	0.87	0.9	7.22	7.69	7.06	1.34	1.24	1.16	3.82	3.98	4.09	4.59	4.73	4.84	2.57	2.39	2.27	3.11	3.81	3.38	2.18	1.92	2.21	2.72	2.98	2.69	5.43	5.44	4.82	10.16	11.58	11.26	21.09	19.33	21.04
231801	Agfg2	0.33	0.3	0.34	4.61	4.81	4.65	0.38	0.3	0.31	3.02	2.42	2.62	4.79	4.12	4.36	1.01	0.93	1.1	1.58	1.37	1.45	0.81	0.83	1.07	1.58	1.48	1.71	1.33	1.43	1.59	5.42	4.85	4.69	47.13	43.79	45.49
66549	Aggf1	0.42	0.37	0.37	3.97	3.35	3	0.59	0.46	0.48	2.26	2.37	2.47	2.74	2.86	2.77	1.54	1.47	1.62	2.43	2.35	2.14	1.16	1.24	1.02	1.13	1.5	1.26	5.83	5.37	4.58	9.36	9.24	9.02	16.13	18.05	16.89
69923	Agk	0.28	0.46	0.4	0.78	1.73	0.95	0.25	0.19	0.31	1.43	1.3	1.06	1.76	1.21	1.54	0.64	0.89	0.77	0.91	1.38	0.83	0.57	0.56	0.51	1.38	1.41	1.47	1.88	1.75	1.44	6.16	3.1	3.6	8.21	9.78	7.65
77559	Agl	0.39	0.44	0.45	1.07	0.89	0.82	0.14	0.15	0.14	0.68	0.82	0.81	0.63	0.66	0.58	0.43	0.34	0.38	0.85	0.87	0.87	0.26	0.26	0.23	0.37	0.38	0.38	2.19	2.08	2.54	4.87	5.24	4.67	11.31	12.51	12.67
75986	Agmat	0.01	NA	NA	NA	NA	NA	NA	NA	NA	0.35	0.27	0.29	0.23	0.27	0.34	NA	NA	NA	NA	NA	NA	0.07	0.04	0.02	0.02	0.01	0.02	NA	NA	NA	NA	NA	NA	NA	0.03	NA
319660	Agmo	2.56	2.65	2.8	4.2	4.82	5.2	0.19	0.21	0.22	3.38	3.41	3.32	0.7	0.63	0.67	0.4	0.43	0.35	0.2	0.14	0.09	0.69	0.66	0.77	0.36	0.39	0.3	0.63	0.72	0.92	1.22	0.94	1.42	36.96	35.86	38.2
236511	Ago1	0.57	0.62	0.58	1.91	1.49	1.45	0.38	0.36	0.4	1.57	1.8	1.8	1.64	1.65	1.73	1.61	1.64	1.59	1.75	2.22	1.84	0.79	0.78	0.8	0.92	1.04	0.92	2.59	2.74	2.35	7.37	7.33	7.63	7.25	7.19	7.53
239528	Ago2	0.23	0.24	0.23	3.28	2.46	2.65	1.34	1.24	1.28	1.11	1.26	1.22	1.57	1.65	1.61	1.72	1.78	1.8	2.54	2.58	2.67	1.67	1.74	1.9	1.16	1.66	1.43	2.87	2.84	2.13	10.13	10.8	10.99	16.11	19.73	20.33
214150	Ago3	0.2	0.2	0.21	0.65	1.21	1.1	0.1	0.1	0.13	0.99	1.15	1.13	0.86	0.94	0.86	0.36	0.19	0.3	0.33	0.28	0.33	0.63	0.52	0.28	0.51	0.54	1.04	0.84	0.73	1.05	2.53	2.58	2.76	2.08	2.6	2.99
76850	Ago4	0.11	0.1	0.09	0.87	0.68	0.76	0.2	0.15	0.13	0.95	0.88	0.77	0.56	0.6	0.61	0.37	0.33	0.35	0.14	0.22	0.22	0.38	0.23	0.18	0.1	0.22	0.15	1.18	1.14	0.98	5.44	5.3	4.99	1.15	1.33	1.46
55979	Agpat1	1.77	1.55	1.59	14.24	15.65	13.82	1.77	1.59	1.66	9.03	6.71	7.65	9.54	8.06	9.39	4.86	5.82	5.53	6.26	7.17	6.99	5.14	5.22	5.28	6.34	6.34	5.89	9.25	9.56	8.05	22.27	23.64	23.97	41.18	38.62	40.39
67512	Agpat2	0.39	0.43	0.41	3.15	4.2	3.7	1.06	0.99	0.89	0.91	0.76	0.84	2.59	2.8	2.79	1	0.75	0.98	6.92	6.34	6.76	0.72	0.74	0.85	2.33	2.33	2.4	6.97	7.63	7.75	23.36	22.24	21.7	32.4	32.85	34.23
28169	Agpat3	2.78	2.61	2.73	8.34	8.48	8.13	1.29	1.04	1.29	12.81	13.05	13.49	7.9	6.16	7.13	7.25	6.7	5.56	8.3	6.33	8.98	3.68	3.64	3.92	5.36	6.54	5.85	3.3	3.23	4.05	8.13	6.51	6.55	19.84	21.2	22.53
68262	Agpat4	1.14	1.12	0.99	18.53	18.26	17.87	1.16	1.36	1.16	0.64	0.52	0.75	5.24	5.15	5.45	1.5	1.2	1.39	2.21	2.41	3.48	1.46	1.41	1.61	3.09	2.42	2.84	2.75	2.9	2.71	4.97	4.42	4.52	3.98	3.81	2.36
52123	Agpat5	1.23	1.17	1.26	1.52	1.47	1.44	0.22	0.22	0.24	2.46	2.47	2.45	3.46	3.23	3.37	0.46	0.54	0.55	0.49	0.51	0.42	0.59	0.67	0.73	0.89	0.81	0.81	1.59	1.5	1.19	5.55	5.04	5.22	25	23.67	25.95
228061	Agps	0.49	0.63	0.53	5.47	4.3	5.13	0.49	0.47	0.46	2.15	2.32	2.48	1.8	1.83	1.8	1.03	0.85	0.97	2.1	1.49	1.98	1.24	1.29	0.88	1.01	1.19	1.1	2.33	2.33	2.22	6.41	6.17	6.01	12.17	13.39	14.71
23795	Agr2	0.04	0.03	0.06	0.24	0.1	0.38	0.14	0.15	0.26	0.04	NA	NA	NA	NA	NA	NA	NA	NA	NA	NA	NA	7.29	5.86	7.25	43.19	43.27	41.39	NA	NA	NA	NA	NA	NA	NA	NA	NA
403205	Agr3	NA	NA	NA	NA	0.09	NA	0.08	0.08	0.07	NA	NA	NA	NA	NA	NA	NA	NA	NA	NA	NA	NA	NA	0.03	0.05	0.02	0.06	0.02	NA	NA	NA	NA	NA	NA	NA	NA	NA
11603	Agrn	2.38	2.39	2.52	2.91	2.43	2.42	1.45	1.42	1.38	2.3	2.22	2.1	4.58	4.45	4.91	0.37	0.4	0.46	0.69	0.96	0.72	1.08	1.21	1.09	2.51	2.38	2.8	1.26	1.11	1.16	4.63	5.04	4.29	1.72	1.69	1.77
11606	Agt	1.87	1.83	1.91	0.03	0.04	NA	0.02	0.02	0.02	0.95	0.74	0.75	0.46	0.47	0.35	NA	NA	NA	NA	NA	NA	0.39	0.59	0.56	6.87	7.06	7.24	NA	NA	NA	NA	NA	NA	NA	NA	NA
67269	Agtpbp1	0.68	0.68	0.6	4.11	5.08	4.73	0.97	0.82	0.84	1.11	1.49	1.31	2.76	1.39	1.88	1.41	2.51	1.43	1.64	3.37	2.13	1.37	1.61	1.29	1.16	1.51	1.52	1.75	2.23	1.56	5.37	6.02	4.36	10.01	8.9	10.79
11607	Agtr1a	0.02	0.02	0.02	0.08	0.07	0.1	0.15	0.14	0.12	1.05	1.36	1.16	3.19	2.57	2.84	0.03	0.01	0.02	NA	NA	NA	0.44	0.58	0.62	3.14	3.07	2.78	0.01	NA	NA	NA	NA	NA	NA	NA	NA
11610	Agtrap	0.39	0.4	0.42	4.38	3.6	3.47	0.55	0.49	0.53	7.92	7.47	7.81	3.51	3.49	3.75	1	1.06	1.09	3.31	3.21	3.7	1.4	1.49	1.52	2.01	2.05	2	5.91	5.7	7.67	8.21	8.87	8.35	2.45	2.28	3.37
11611	Agxt	NA	NA	NA	NA	NA	NA	NA	NA	NA	0.43	0.39	0.42	0.52	0.67	0.54	NA	NA	NA	NA	NA	NA	NA	NA	NA	NA	NA	NA	NA	NA	NA	NA	NA	NA	NA	NA	NA
268782	Agxt2	NA	NA	NA	NA	NA	NA	NA	NA	NA	0.15	0.19	0.12	0.03	0.14	0.06	NA	NA	NA	NA	NA	NA	NA	NA	NA	NA	NA	0.01	NA	NA	NA	NA	NA	NA	NA	NA	NA
226747	Ahctf1	0.52	0.57	0.6	6.5	7.12	6.49	0.53	0.67	0.58	2.19	2.17	1.87	2.12	2.4	2.26	1.82	2.25	2.06	2.52	1.77	2.37	2.07	2.15	1.99	1.38	1.57	1.48	1.64	1.92	1.92	3.96	4.14	3.87	9.96	10.33	10.55
269378	Ahcy	0.43	0.47	0.44	3.48	4.1	3.39	0.68	0.6	0.63	5.54	4.47	5.14	6.87	6.57	6.67	3.65	3.91	3.68	3.11	3.6	2.73	3.66	4.01	3.8	5.29	4.47	4.64	2.51	3.02	2.88	6.63	6.47	5.67	3.42	2.48	3.58
11615	Ahcyl	NA	0.01	NA	NA	0.07	NA	0.01	0.01	NA	0.26	0.1	0.13	0.18	0.12	0.14	0.12	0.06	0.04	NA	0.25	0.38	NA	0.04	0.1	0.22	0.13	0.22	0.03	0.05	NA	NA	NA	0.11	100.18	92.14	99.34
229709	Ahcyl1	5.96	6.22	6.13	7.67	6.56	6.11	1.26	1.34	1.28	4.65	4.79	4.94	4.78	4.31	4.05	3.27	2.72	3.04	3.73	3.97	4.01	3.02	2.91	2.59	3.62	3.84	3.93	11.19	11.9	9.33	24.66	25.71	25.48	59.76	58.56	60.61
74340	Ahcyl2	1.64	1.69	1.74	4.13	4.8	3.78	2.07	1.84	1.74	3.18	4.07	4.05	2.29	2.49	2.82	2.29	2.91	2.03	1.97	2.49	2.07	1.35	1.94	1.68	2.56	2.19	1.97	6.07	6.38	4.66	8.6	9.44	10.35	13.07	12.47	10.15
230793	Ahdc1	0.43	0.41	0.51	0.67	0.65	0.5	0.2	0.2	0.2	0.62	0.51	0.62	0.86	0.65	0.93	1.02	1.08	1.15	1.64	2.93	2.08	0.31	0.32	0.41	1.22	1.37	1.14	0.53	0.41	0.4	0.84	1.18	0.8	1.3	1.87	1.66
52906	Ahi1	0.39	0.37	0.36	0.24	0.34	0.49	0.21	0.24	0.23	0.13	0.22	0.18	0.36	0.31	0.33	0.26	0.1	0.2	0.36	0.44	0.19	0.21	0.22	0.37	0.75	0.62	0.58	0.66	0.45	0.7	0.65	0.48	0.47	2.41	1.78	1.8
66395	Ahnak	0.88	0.93	0.85	19.89	15.87	16.3	2.28	2.16	2.19	0.6	0.64	0.67	6.11	6.45	6.29	2.63	2.84	2.64	12.67	12.2	11.83	2.69	2.6	2.78	7.9	7.95	8.26	23.9	24.49	25.81	67.95	73.68	69.67	26.44	32.55	33.32
11622	Ahr	0.04	0.02	0.04	2.6	1.52	1.53	0.94	0.9	0.9	0.66	0.81	0.7	1.84	1.98	2.05	0.68	0.69	0.68	0.47	0.36	0.63	4.92	4.92	4.62	2.1	2.31	2.27	0.26	0.17	1.05	0.66	0.85	0.93	NA	NA	NA
11624	Ahrr	0	0.01	0.01	0.04	0.03	0.05	0.01	0.01	0.04	0.53	0.3	0.27	0.03	0.1	0.04	0.06	0.08	0.06	0.32	0.03	0.02	0.92	0.8	0.7	0.19	0.18	0.19	0.07	0.09	0.09	6.42	6.88	6.33	0.18	0.23	0.15
217737	Ahsa1	1.78	1.76	1.54	17.22	18.02	17.69	2.11	2.4	2.38	11.67	10.64	11.27	10.76	10.35	10.24	5.77	5.76	5.21	6.82	7.74	6.44	6.4	5.62	5.55	7.15	7.32	7.13	12.56	12.71	8.54	37.54	38.14	38.17	82.68	75.58	74.33
268390	Ahsa2	0.53	0.51	0.63	3.4	3.44	4	0.62	0.53	0.63	2.21	2.52	2.39	1.84	2.66	2.28	1.27	1.27	1.28	1.95	1.8	1.86	1.38	1.21	1	1.36	1.43	1.4	1.47	1.45	0.94	6.17	5.09	6.2	10.43	9.24	9.09
11625	Ahsg	NA	0.02	0.02	NA	0.05	0.08	0.05	0.01	0.03	9.63	9.62	9.47	5.85	5.36	5.15	NA	NA	NA	NA	NA	NA	0.01	0.04	NA	0.01	0.03	0.02	NA	NA	NA	NA	NA	NA	NA	NA	NA
98870	AI182371	0.05	0.05	0.04	0.12	0.25	0.33	0.15	0.2	0.15	0.51	0.62	0.81	0.32	0.32	0.31	0.15	0.12	0.15	0.05	0.07	0.12	0.06	0.06	0.01	0.01	0.02	0.06	0.07	0.07	0.03	0.25	0.13	0.13	0.09	0.07	0.06
106672	AI413582	1.44	1.25	1.55	9.59	10.22	10.11	0.84	0.93	0.8	6.14	5.12	5.43	5.85	3.94	5.09	2.87	4.36	3.82	4.19	3.28	3.9	2.84	2.65	2.93	2.33	2.16	2.41	12.28	14.36	9.81	31.85	33.68	30.84	18.74	18.96	14.24
621080	AI429214	0.08	0.1	0.09	0.05	0.16	0.11	0.02	0.03	0.03	0.48	0.41	0.42	0.13	0.07	0.1	0.06	0.03	0.06	0.06	0.01	NA	0.05	0.06	0.03	0.11	0.1	0.05	0.28	0.19	0.12	0.52	0.29	0.39	0.03	0.09	0.05
101602	AI467606	0.39	0.38	0.4	4.12	4.21	3.97	1.2	1.06	1.14	0.25	0.28	0.24	4.75	4.16	4.44	2.87	2.78	2.77	7.38	7.82	8.19	1.54	1.86	1.71	1.31	1.41	1.33	2.68	2.76	2.44	12.06	12.04	10.64	11.82	12.12	12.68
98404	AI597479	0.29	0.31	0.3	1	1.02	0.83	0.15	0.13	0.14	0.69	0.86	0.75	0.48	0.55	0.56	0.26	0.22	0.24	0.47	0.29	0.34	0.23	0.18	0.17	0.38	0.33	0.37	0.94	1	0.68	2.12	1.89	2.27	3.3	3.82	3.74
224833	AI661453	0.03	0.03	0.04	0.24	0.08	0.16	0.19	0.2	0.21	0.11	0.1	0.11	0.36	0.28	0.29	0	0.02	0.01	0.02	0.04	0.05	0.14	0.21	0.27	0.27	0.29	0.28	0	0.01	0.01	0.57	0.37	0.45	0.28	0.4	0.34
107242	AI837181	0.85	0.89	0.9	6.65	5.65	6.16	1.42	1.38	1.44	6.63	5.21	5.62	5.48	4.71	5.22	3.25	3.49	3.49	4.72	5.66	5.62	1.78	2.13	2.29	3.35	3.15	3.34	5.77	6.29	4.6	19.07	18.8	18.54	13.02	12.73	12.81
233168	AI987944	0.44	0.49	0.41	1.22	0.99	1.09	0.16	0.16	0.16	1.48	1.56	1.43	0.87	1.13	0.97	0.69	0.65	0.54	1.25	0.77	1.23	0.44	0.48	0.44	0.33	0.34	0.31	1.46	1.53	1.37	4.61	4.57	4.14	7.62	7.67	7.22
11628	Aicda	NA	NA	NA	0.02	0.04	0.03	0.01	0.01	0.01	NA	0.01	0.01	NA	0.04	0.02	0.1	0.05	0.08	0.03	0.04	0.05	0.23	0.23	0.32	0.03	0.05	0.02	0.1	0.07	0.03	0.04	NA	0.02	0.11	0.02	0.02
108909	Aida	1.14	1.33	1.31	9.53	9.36	10.39	1.22	1.44	1.17	6.8	7.08	6.89	7.13	6.8	7.09	3.21	3.94	3.27	4.36	3.73	3.3	3.03	2.58	2.53	4.96	4.4	4.19	6.3	6.8	5.7	26.55	24.14	22.17	17.86	15.4	18.9
11629	Aif1	4.3	5.4	4.03	5.9	5.66	6.29	0.76	0.78	0.74	49.3	51.85	53.78	13.38	12.23	12.95	10.31	7.02	8.22	3.01	2.13	2.21	30.04	24.71	25.11	4.74	4.21	3.87	1.36	2.13	1.95	46.7	53.8	56.88	0.9	1.23	2.02
108897	Aif1l	0.34	0.39	0.38	0.04	0.08	0.01	0.22	0.04	0.06	0.02	0.02	NA	0.04	0.14	0.05	NA	0.01	0	0	0.02	0.01	0.08	0.1	0.07	0.38	0.33	0.33	NA	0.01	0.01	NA	NA	NA	NA	NA	NA
26926	Aifm1	0.54	0.61	0.51	3.92	4.35	3.51	0.45	0.36	0.31	1.47	1.73	1.8	1.55	1.71	1.5	1.3	1.21	1.29	1.56	1.2	1.46	0.91	0.98	1.09	1.43	1.3	1.28	2.12	2.9	2.13	8.1	7.7	9.25	45.79	49.87	43.56
71361	Aifm2	0.24	0.21	0.21	5.38	5.8	5.65	0.22	0.25	0.22	0.66	0.85	0.85	0.67	0.9	0.57	0.09	0.16	0.12	0.62	0.72	0.43	0.47	0.48	0.49	1.11	0.93	0.96	2.72	2.43	3.41	3.64	4.8	3.99	12.92	12.12	13.02
72168	Aifm3	1.33	1.24	1.14	0.02	0.01	0.01	0.03	0.02	0.02	0.01	0.01	0.01	0.02	0.01	0	NA	NA	NA	NA	NA	NA	0.02	0.05	0.02	0.02	0.03	0.01	NA	NA	NA	NA	NA	NA	NA	NA	NA
66253	Aig1	0.95	1.08	1.32	3.3	3.21	3.32	0.68	0.59	0.64	2.19	2.69	2.41	1.3	1.38	1.23	0.94	1.05	0.96	1.28	0.92	0.96	1.23	1.14	1.28	2.15	2.13	2.37	6.12	5.2	3.21	7.26	6.12	5.77	26.08	23.55	23.53
383619	Aim2	1.45	1.31	1.23	10.99	11.08	12.55	1.29	1.44	1.19	11.1	14.71	12.24	6.79	6.85	6.97	7.08	5.83	6.72	5	4.2	5.07	4.93	4.9	3.33	2.52	1.61	1.32	8.69	8.83	10.24	27.42	29.54	24.42	73.54	76.52	68.38
13722	Aimp1	1.41	1.44	1.41	10.03	12.42	10.6	1.34	1.29	1.07	4.6	4.68	5.26	6.28	6.45	6.16	5.07	4.48	4.99	6.33	6.65	5.9	3.7	3.79	3.44	5.33	4.97	4.5	6.86	6.32	6.11	23.67	23.03	23.61	61.54	55.23	55.42
231872	Aimp2	0.84	0.71	0.7	4.28	4.38	4.49	0.5	0.68	0.47	2.59	2.09	2.11	2.39	2.67	2.36	1.8	2.14	2.09	2.96	2.06	3.06	1.3	1.17	1.36	2.88	2.57	2.31	3.33	4.02	2.69	6.85	8.53	6.81	59.83	52.57	56.93
11632	Aip	1.31	1.25	1.37	15.77	17.45	15.68	2.49	2.29	2.1	10.46	7.62	7.07	9.04	10.34	9.58	5.43	4.67	4.91	8.84	9.68	11.8	4.46	4.58	5.29	5.42	5.72	5.56	13.4	13.93	10.84	29.33	29.42	29.33	21.16	20.25	29.32
11634	Aire	0.01	0.01	NA	NA	NA	NA	0	NA	NA	0.01	NA	NA	0.03	0.01	0.02	0.13	0.25	0.16	0.11	0.09	0.05	0.01	NA	0.03	0.01	0.01	0.02	NA	NA	NA	NA	NA	NA	NA	NA	NA
381353	Ajm1	0.24	0.24	0.24	0.01	0.03	0.01	0	0	NA	0.07	0.06	0.1	0.04	0.03	0.04	0.19	0.26	0.24	0.06	0.13	0.07	0.06	0.04	0.05	0.08	0.05	0.05	NA	NA	NA	0.05	0.02	NA	1.33	1.42	1.58
16475	Ajuba	0.21	0.21	0.19	0.28	0.33	0.35	0.25	0.27	0.3	0.79	0.86	0.75	0.72	0.67	0.63	0.05	0.07	0.04	0.15	0.17	0.25	0.21	0.2	0.23	0.56	0.6	0.58	0.16	0.16	0.09	0.24	0.12	0.18	0.09	0.05	0.1
11636	Ak1	0.55	0.54	0.63	0.11	0.13	0.21	0.18	0.15	0.16	0.01	0.04	0.02	0.21	0.06	0.04	0.02	0	0.01	0.01	NA	NA	0.08	0.08	0.12	1.16	1.14	0.91	0.03	0.07	0.06	0.53	0.26	0.21	5.46	4.44	3.89
11637	Ak2	0.74	0.69	0.76	9.45	12.83	13.78	1.16	1.24	1.29	7.07	6.89	6.7	6.13	5.84	6.17	4.25	4.06	4.16	5.31	4.96	5.19	5.65	5.41	4.66	4.75	4.88	4.66	5.64	6.56	4.58	16.23	16.49	17.87	78.73	77.6	76.76
56248	Ak3	2.49	2.63	2.7	7.33	6.39	5.93	1.18	1.19	1.15	5.05	5.01	4.85	4.28	4.26	4.52	2.17	2.21	2.35	4.45	4.38	4.3	2.18	2.17	2.37	5.17	5.34	4.91	6.89	6.8	6.86	14.67	13.05	14.45	13.53	12.58	12.97
11639	Ak4	0.34	0.38	0.39	0.06	0.04	0.06	0.02	0.03	0.04	0.11	0.11	0.09	0.4	0.12	0.22	0	0	0.01	0.02	NA	0.02	0.03	0.04	0.04	0.11	0.06	0.08	0.14	0.11	0.09	NA	0.02	0.03	26.74	30.63	30.15
78801	Ak7	0.68	0.69	0.73	0.11	0.33	0.1	0.13	0.09	0.09	0.01	NA	0.01	NA	0.01	0.03	0.01	NA	0	0.06	0.04	0.03	0.05	0.05	0.04	0.01	0.08	0.04	NA	0.01	0	NA	NA	0.01	0.04	0.03	NA
68870	Ak8	0.18	0.23	0.2	4.34	4.54	5.4	0.14	0.16	0.17	0.29	0.21	0.3	0.36	0.18	0.26	0.1	0.15	0.14	0.06	0.18	0.07	0.1	0.13	0.12	0.01	0.09	0.08	0.97	0.86	1.27	0.69	0.83	0.76	0.09	0.3	0.15
11640	Akap1	0.33	0.3	0.33	0.7	0.77	0.96	0.23	0.19	0.24	0.8	0.73	0.94	1.84	1.63	1.76	0.14	0.2	0.21	0.22	0.25	0.26	0.4	0.71	0.53	0.93	1.03	1.03	1.03	1.13	1.05	3.2	3.23	2.93	9.36	10.68	10.45
56697	Akap10	0.32	0.37	0.37	2.99	2.97	2.54	0.41	0.43	0.42	3.27	3.34	3.17	1.95	2.1	2.11	1.39	1.36	1.38	1.79	1.49	1.8	1.03	1.2	1.02	0.85	0.79	0.74	4.92	4.67	4.1	10.31	11.76	12.11	13.17	13.33	13.11
219181	Akap11	0.86	0.88	0.94	2.31	2	1.98	0.43	0.34	0.47	1.25	1.41	1.53	1.58	1.8	1.72	0.79	1.08	1.13	2.13	2.43	1.67	0.91	0.85	0.93	0.63	1.19	1.03	2.22	2.35	1.93	5.08	5.85	5.86	7.17	6.73	7.08
83397	Akap12	0.65	0.61	0.62	1.65	0.88	1.05	0.56	0.52	0.6	1.46	1.57	1.58	5.32	5.45	5.22	0.46	0.24	0.26	0.24	0.29	0.2	1.53	1.37	1.84	3.36	3.64	3.63	0.1	0.02	0.02	0.18	0.2	0.15	0.02	0.01	0.02
75547	Akap13	0.71	0.72	0.68	17.12	13.73	13.82	2.19	2.18	2.1	4.87	4.67	5.08	5.04	5.17	5.02	5.79	5.8	6.04	8.67	7.67	7.53	3.51	3.35	3.34	3.18	3.3	3.47	4.82	4.78	5.25	9.44	9.59	10.83	6.75	8.05	8.04
434756	Akap14	0.12	0.09	0.12	0.04	NA	0.03	0.03	0.02	0.03	0.01	NA	NA	NA	NA	NA	NA	NA	NA	NA	NA	NA	NA	NA	NA	NA	NA	NA	NA	NA	NA	NA	NA	NA	0.1	0.03	0.03
338351	Akap17b	0.09	0.07	0.08	0.09	0.08	0.11	0.03	0.02	0.04	0.05	0.07	0.07	0.2	0.19	0.26	0.19	0.19	0.17	0.29	0.52	0.23	0.18	0.16	0.13	0.22	0.18	0.19	0.06	0.06	0.05	0.43	0.36	0.43	0.42	0.44	0.45
238276	Akap5	0.02	0.02	0.03	1.23	1.05	1	0.65	0.61	0.6	0.01	0.01	0.01	0.02	0.04	0.03	0.05	0.05	0.04	0.04	0.12	0.09	0	0.01	0.01	0.01	0.01	0	0.01	0	0.01	0.01	NA	0.02	0.09	0.07	0.07
238161	Akap6	0.11	0.11	0.1	0.01	0	0	0.01	0.01	0.01	0	0	0	NA	0	0.01	0.01	0	0	0	0	0.01	0.02	0.03	0.02	0.08	0.07	0.09	NA	0.01	0.01	NA	0.01	NA	NA	NA	NA
432442	Akap7	2.28	2.47	2.28	5.49	5.8	7.49	1.17	1.23	1.43	2.4	4.09	3.14	2.94	2.67	3.44	2.37	0.82	1.87	1.39	1.79	0.86	1.71	2.17	1.64	5.37	4.36	3.64	4.11	3.71	8.22	5.96	7.06	6.78	5.39	5.7	3.83
56399	Akap8	1.53	1.64	1.59	11.46	9.95	9.23	1.73	1.88	2.52	9.26	8.07	8.46	13.49	8.01	8.66	7.44	7.75	7.85	10.22	10.33	11.55	3.28	3.27	3.03	2.91	2.9	3.55	6.42	5.67	4.89	18.29	18.3	19.1	33.26	36.47	34.34
54194	Akap8l	3.04	2.84	3.02	10.58	10.51	9.98	2.25	2.23	2.16	7.54	7.96	6.88	7.88	6.15	6.47	6.32	6.62	6.73	8.29	10.25	7.96	3.82	4.22	3.6	3.83	4.07	4.56	5.09	5.17	4.51	16.17	16.8	18.1	17.97	17.98	15.28
100986	Akap9	0.55	0.46	0.5	2.87	2.01	1.74	0.45	0.48	0.45	1.18	1.15	1.04	0.93	1.32	1.3	0.91	0.91	1.03	1.46	1.24	1.65	1.1	1.12	1.27	0.84	0.93	1.22	1.54	1.71	1.64	4.86	5.44	5.36	4.73	4.68	3.93
57373	Akip1	0.45	0.34	0.35	2.19	2.93	3.18	0.31	0.42	0.38	1.59	1.4	1.56	1.86	1.6	1.58	1.1	0.72	0.87	1.13	1.19	1.06	0.84	0.64	0.96	1.21	1.3	1.55	3.19	2.78	2.25	9.47	8.88	8.58	8.51	6.07	7.3
68050	Akirin1	1.05	0.9	1.09	7.36	7.12	7.6	1.26	1.26	1.25	6.58	6.94	6.78	3.94	4.2	4.32	2.79	3.09	3.52	4.03	4	4.13	2.67	2.73	2.5	3.09	2.86	3.09	7.26	7.7	5.75	16.6	17.16	16.69	20.55	21.49	19.05
433693	Akirin2	1.21	1.24	1.1	6.73	8.06	8.55	0.89	0.92	0.93	4.62	4.96	4.52	3.78	3.68	3.92	2.07	1.86	1.93	2.42	2.15	2.42	2.51	2.47	2.43	3.34	2.72	3.16	4.51	3.57	3.19	11.14	10.75	12.01	17.03	13.51	16.06
100182	Akna	0.8	0.85	0.82	10.55	9.77	9.59	2.1	2.12	2.06	4.77	4.47	4.78	8.95	8.54	8.71	8.09	7.96	8.09	16.07	17.72	17.32	3.22	3.54	3.55	1.71	1.76	1.76	1.56	1.54	1.39	8.07	8.76	8.08	4.93	5.12	5.25
58810	Akr1a1	8.07	8.13	8.06	139.52	162.28	156.04	9.57	10.15	10.09	98.57	90.75	91.51	52.46	53.53	53.74	26.67	26.36	27.56	20.77	18.67	20.09	27.53	28.53	27.66	29.67	28.63	29.47	282.05	291.48	262.38	667.72	677.85	714.32	373.64	378.67	360.09
67861	Akr1b10	2.11	2.11	1.96	7.85	8.57	8.49	0.75	0.66	0.71	12.61	13.89	13.43	5.36	4.62	4.53	3.09	2.83	2.89	3.23	3.79	3.61	3.62	3.43	2.74	1.89	2.05	2.04	5.14	5.61	3.84	27.83	28.53	29.34	13.23	13.07	11.41
11677	Akr1b3	1.93	2.32	2.12	59.66	79.41	66.29	3.43	3.3	3.33	20.71	18.6	18.61	16.49	15.95	15.56	13.82	12.08	12.08	14.11	12.07	12.22	11.59	11.14	13.5	12.4	11.35	11.42	26.65	24.28	19.09	72.71	70.19	72.83	4015.38	3706.03	3695.98
11997	Akr1b7	0	NA	NA	0.03	0.08	0.06	0.02	0.01	0.02	NA	NA	0.02	NA	0.03	0.02	1.04	1.49	1.26	0.26	0.25	0.08	0.01	0.01	0.05	NA	0.03	0.02	NA	NA	NA	0.03	NA	0.06	NA	NA	0.04
14187	Akr1b8	0.08	0.11	0.1	0.86	0.98	0.45	0.38	0.29	0.27	3.24	3.25	3.29	12.95	12.26	12.2	0.02	NA	0.01	NA	NA	NA	0.22	0.26	0.39	3.23	2.71	2.94	2.19	2.43	1.72	11.79	12.4	12.49	249.47	240.63	235.77
622402	Akr1c12	0.03	0.01	0.01	0.02	0.07	0.14	0.02	0.04	0.01	0.97	0.97	0.95	0.53	0.37	0.48	0.17	0.06	0.07	0.16	0.14	0.04	0.23	0.17	0.29	0.87	0.86	1.01	0.19	0.39	0.24	1.01	1.27	1.38	0.05	NA	0.08
27384	Akr1c13	0.08	0.13	0.07	2.9	4.35	3.14	0.17	0.18	0.17	4.02	4.02	4.28	1.75	1.97	1.78	0.5	0.73	0.67	1.29	0.72	1.15	0.53	0.88	0.67	1.36	1.11	1.34	3.79	3.84	2.65	13.45	11.8	12.47	0.66	0.28	0.34
105387	Akr1c14	0.56	0.56	0.52	0.49	0.5	0.58	0.37	0.4	0.35	0.61	0.74	0.65	0.65	0.68	0.67	NA	NA	NA	NA	NA	NA	0.04	0.03	0.07	0.43	0.51	0.47	NA	NA	NA	NA	NA	NA	NA	NA	NA
432720	Akr1c19	NA	NA	NA	0.02	0.07	NA	0.07	0.06	0.05	0.25	0.31	0.26	0.38	0.44	0.41	NA	NA	NA	NA	NA	NA	0.07	0.03	0.07	0.79	0.75	0.72	NA	NA	NA	NA	NA	NA	0.01	0.01	NA
116852	Akr1c20	NA	NA	NA	NA	NA	NA	NA	NA	NA	0.27	0.19	0.25	0.22	0.29	0.2	NA	NA	NA	NA	NA	NA	NA	0.02	NA	NA	NA	NA	NA	NA	NA	NA	NA	NA	NA	NA	NA
83702	Akr1c6	NA	NA	NA	NA	0.11	NA	NA	NA	NA	2.04	1.94	1.77	1.69	1.58	1.84	NA	NA	NA	NA	NA	NA	NA	NA	NA	NA	NA	NA	NA	NA	NA	NA	NA	NA	NA	NA	NA
208665	Akr1d1	NA	0	NA	NA	NA	NA	NA	NA	NA	0.29	0.4	0.35	0.49	0.33	0.49	NA	NA	NA	NA	NA	NA	NA	NA	NA	NA	NA	NA	NA	NA	NA	NA	NA	NA	NA	NA	NA
56043	Akr1e1	0.3	0.32	0.27	0.76	1.22	1.61	0.11	0.11	0.16	2.21	1.51	2.01	0.44	0.58	1.1	0.26	0.35	0.26	0.21	0.15	1.12	0.42	0.31	0.32	1.38	0.47	0.55	1.4	0.77	0.69	2.98	3.76	3.24	3.49	2.93	2.46
110198	Akr7a5	0.62	0.65	0.73	4.11	4.35	3.8	0.51	0.55	0.54	2.5	2.02	2.46	3.68	2.84	3.65	2.25	2.76	2.57	1.82	1.18	1.18	1.14	1.34	1.42	3.08	2.57	2.43	2.31	2.56	1.67	8.3	7.33	6.93	7.38	7.81	6.9
11651	Akt1	2.04	2.02	2.1	30.46	30.24	29.97	4.05	4.47	4.13	24.06	21.88	22.71	20.9	20.72	21.69	9.27	8.99	9.05	12.83	15.57	14.47	7.64	7.32	8.3	11.7	11.1	11.55	29.41	31.6	26.36	60.82	62.7	64.2	92.33	93.43	98.77
67605	Akt1s1	1.51	1.35	1.42	5.09	6.37	6.66	1.17	0.84	1.01	9.86	5.29	5.96	5.16	4.18	5.64	2.84	2.08	2.96	2.32	3.24	3.14	1.84	2.36	2.11	5	5.29	5.15	9.99	6.22	5.86	28.58	18.05	18.97	24.47	23.95	26.75
11652	Akt2	2.4	2.34	2.23	14.05	15.9	14.26	3.43	3.44	3.27	9.03	8.15	8.82	7.3	7.38	7.37	5.66	5.92	5.78	9.04	9.59	9.01	4.58	5.65	5.23	6.42	6.67	6.81	10.61	10.64	10.77	27.24	27.35	24.85	23.86	24.06	23.72
23797	Akt3	0.46	0.52	0.51	1.68	1.06	1.07	0.56	0.48	0.55	2.39	2.6	2.77	2.78	2.62	2.92	1.03	0.96	0.98	1.11	0.94	1.11	0.57	0.49	0.56	1.01	1.25	1.22	4.04	4.08	3.03	4.03	4.16	4.1	5.31	5.55	5.81
14339	Aktip	2.85	2.55	2.55	2.64	2.4	2.19	0.71	0.53	0.59	2.12	1.88	2.05	1.91	1.78	1.92	0.79	1.1	0.88	1.13	0.96	1.19	0.64	0.63	0.67	1.99	1.8	1.98	2.18	2.44	2.25	6.66	7.49	7.02	7.42	6.66	9.76
17025	Alad	0.47	0.51	0.5	3.01	2.68	2.31	0.84	0.95	0.92	2.17	2.09	2.29	3.9	4.44	4.44	2.11	2.35	2.33	2.57	2.92	2.71	2.18	2.06	2.34	2.61	2.39	2.47	1.94	1.62	1.68	5.75	6.97	5.93	36.44	38.76	35.72
11655	Alas1	3.53	3.01	2.49	114.23	140.81	138.72	5.67	5.89	5.92	5.57	4.02	4.38	8.01	8.72	7.55	2.28	2.34	2.18	4.5	3.76	5.96	3.82	5.53	3.16	3.76	4.37	4.23	36.75	38.2	52.02	40.55	39.16	42.51	11.76	16.25	14.05
11656	Alas2	0.61	0.52	0.58	0.33	0.21	0.14	0.03	0.03	0.03	0.86	0.78	1.12	1.14	1.18	1.34	4.41	4.24	3.71	0.75	0.46	0.77	0.67	0.62	0.44	2.51	2.71	2.29	NA	0.06	NA	NA	NA	NA	0.26	NA	NA
11657	Alb	0.03	0.14	0.09	NA	0.03	0.04	0.03	0.02	0.02	85.73	89.63	87.92	47.87	47.89	47.22	NA	NA	0	NA	NA	NA	0.01	0.05	0.01	0.06	0.04	0.04	NA	NA	NA	NA	0.07	NA	NA	NA	NA
11658	Alcam	1.12	1.09	1.24	5.44	3.46	4.09	3.3	3.33	2.87	0.24	0.18	0.17	3.35	3.86	3.13	1.46	1.22	1.23	2.07	2.1	1.76	1.57	1.53	1.71	1.35	0.99	1.51	30.99	32.17	22.88	47.18	49.07	46.35	143.98	145.21	151.87
69748	Aldh16a1	0.37	0.37	0.39	7.8	6.73	6.43	0.5	0.7	0.76	7.32	5.91	5.86	3.12	3	3.3	3.96	2.58	3.31	3.04	3.84	4.33	1.44	1.66	1.45	1.44	1.55	1.76	3.92	4.25	3.63	11.39	12.91	13.2	13.77	11.71	11.63
56454	Aldh18a1	0.24	0.38	0.27	3.51	3.02	3.26	0.23	0.25	0.27	3.36	3.32	3.55	2.13	1.55	2.12	2.39	2.21	2.26	2.44	2.52	3.52	2.01	1.64	2.3	2.93	2.64	3.11	0.91	0.88	0.74	1.45	1.15	1.33	25.51	27.92	24.6
11668	Aldh1a1	1.55	1.62	1.59	5.49	5.92	6.2	6.49	6.76	6.6	3.09	3.11	2.9	4.02	4.59	4.46	0.23	0.14	0.21	0.15	0.05	0.05	2.47	2.62	3.17	8.7	8.53	8.85	0.03	0.02	0.15	NA	NA	NA	NA	NA	NA
19378	Aldh1a2	0.12	0.12	0.09	0.24	0.28	0.3	0.32	0.31	0.29	0.07	0.06	0.02	0.52	0.5	0.47	0.02	0.11	0.07	0.17	0.04	0.16	3.07	3.13	3.62	2.75	2.57	2.49	1.21	1.26	1.51	NA	NA	NA	NA	NA	NA
56847	Aldh1a3	0.01	0.01	0.01	0.06	0.12	0.01	0.02	0.03	0.02	0.06	0.03	0.05	0.03	0.13	0.07	0.01	0.02	0.01	NA	NA	0.03	3.06	2.92	3.68	2.95	2.8	2.91	NA	NA	NA	NA	0.12	0.04	0.05	NA	0.05
26358	Aldh1a7	0.02	0.02	0.02	0.8	0.62	0.71	1.11	1.19	1.15	0.4	0.66	0.49	0.33	0.53	0.52	0.04	0.03	0.01	0.01	NA	NA	0.06	0.03	0.08	0.1	0.12	0.05	NA	NA	0.01	NA	NA	NA	NA	NA	NA
72535	Aldh1b1	0.08	0.03	0.04	0.5	0.63	0.87	0.09	0.1	0.11	0.71	0.76	0.86	1.01	0.73	0.9	0.39	0.28	0.34	0.19	0.26	0.37	0.89	0.94	1.28	1.79	1.79	1.78	0.51	0.74	0.62	0.74	1	1.06	1.26	0.17	0.19
107747	Aldh1l1	1.3	1.44	1.42	0.52	0.69	0.82	0.32	0.21	0.18	3.06	2.81	2.8	2.71	2.74	2.69	0.3	0.35	0.26	0.15	0.3	0.08	0.19	0.22	0.21	0.4	0.35	0.42	0.62	0.69	0.68	1.17	1.63	1.96	0.67	0.67	0.64
216188	Aldh1l2	0.06	0.06	0.05	0.02	0	0.02	0.01	0.09	0.01	0.01	0.13	0.02	0.06	0.1	0.08	0.01	0	0	0.01	0.02	0.05	0.1	0.2	0.17	0.1	0.11	0.15	0.01	0.01	0.01	0.01	0.07	0.01	2.64	3.37	3.21
11669	Aldh2	5.43	5.79	6.1	52.69	55.01	56.11	20.35	21.7	21.14	207	169.28	181.88	98.17	100.08	97.31	32.06	32.8	32.01	47.58	46.79	50.76	21.37	22.92	22.97	77.41	76.52	73.12	138.84	138.98	134.87	329.99	326.19	310.56	118.25	115.96	118.69
11670	Aldh3a1	0.04	0.03	0.02	0.38	0.42	0.41	0.57	0.55	0.61	NA	0.01	0.01	NA	0.21	0.12	NA	NA	NA	NA	NA	NA	0.01	0.01	0.01	0.97	0.96	0.87	NA	NA	NA	NA	NA	NA	NA	NA	NA
11671	Aldh3a2	1.14	1.25	1.37	9	9.6	8.27	1.51	1.33	1.31	4.92	5.05	5.16	5.09	6.09	5.44	2.4	2.43	2.49	3.86	4.55	3.75	2.52	2.48	2.44	2.82	2.92	3.08	6.85	7.1	6.87	17.93	16.85	17.05	8.21	9.74	9.49
67689	Aldh3b1	0.31	0.3	0.29	16.94	19.95	18.88	1.77	1.72	1.68	10.21	8.63	9.6	5.27	4.3	4.84	2.72	2.91	2.92	4.13	4.6	4.27	2.06	2.33	2.27	1.54	1.56	1.63	8.66	9.13	9.07	22.01	23.65	21.34	13.07	13.09	13.92
73458	Aldh3b3	NA	NA	NA	NA	NA	NA	0	0	0.01	NA	NA	NA	0.03	NA	0.03	NA	0.01	0	0.07	0.12	0.16	NA	NA	0	NA	NA	NA	NA	NA	NA	0.05	0.01	NA	NA	NA	NA
212647	Aldh4a1	0.66	0.66	0.73	1.32	1.45	1.12	0.35	0.35	0.38	1.33	1.44	1.5	1.78	1.59	1.82	0.92	0.87	1.04	0.9	1.02	1.16	0.52	0.65	0.64	0.73	0.65	0.65	1.11	1.1	0.97	3.46	3.18	3.44	2.53	2.45	2.43
214579	Aldh5a1	0.29	0.32	0.32	0.04	0.06	0.03	0.04	0.03	0.03	0.11	0.11	0.08	0.17	0.15	0.2	0.01	0.01	0.02	0	0.05	0	0.05	0.06	0.07	0.11	0.1	0.11	NA	0.01	0.01	0.02	0.02	0.05	0.57	0.76	0.82
104776	Aldh6a1	2.33	2.45	2.49	1.97	1.65	1.82	0.68	0.64	0.63	1.65	1.83	1.74	1.92	2.36	2.11	0.75	0.85	0.59	0.67	0.4	0.57	0.63	0.68	0.64	1.01	1.07	0.91	1.69	1.54	1.62	4.84	5.24	4.8	0.9	1.25	0.95
110695	Aldh7a1	1.95	1.79	1.84	1.72	2.16	1.82	0.65	0.63	0.7	3.06	3.24	3.12	2.77	3.19	3.11	0.69	0.58	0.63	0.4	1.03	0.56	1.77	1.83	1.84	2.78	3.07	3.04	1.62	1.77	1.68	4.15	4.1	4.35	2.04	1.9	1.72
237320	Aldh8a1	0	0	0	0.02	NA	0.03	0	0	NA	0.6	0.47	0.49	0.43	0.62	0.39	NA	NA	NA	NA	NA	0.03	0.01	NA	NA	0	0.01	0.01	NA	NA	0.01	NA	0.05	NA	0.02	NA	0.02
56752	Aldh9a1	1.04	1.09	1.13	12.28	11.93	11.65	0.95	0.83	1.01	4.28	4.57	4.8	4.16	4.42	4.28	2.91	3.1	2.96	3.08	3.48	3.21	2.75	3	2.81	2.65	2.86	2.94	7.61	7.56	5.64	28.06	27.99	25.96	26.76	25.82	26.31
11674	Aldoa	14.02	13.28	13.78	185.16	219.27	209.01	20.35	20.38	20.17	72.93	64.41	67.71	56.63	55.45	55.26	29.59	29.45	28.21	37.73	42.8	40.88	30.97	30.47	32.19	41.44	41.27	42.46	155.21	162.85	171.85	299.29	293.88	303.02	1181.95	1230.44	1156.59
230163	Aldob	0.01	0.02	0.02	NA	NA	NA	NA	0	NA	7.32	7.08	7.23	9.93	9.6	10.18	NA	NA	NA	NA	NA	0.01	0.37	0.43	0.44	0.69	0.79	0.7	NA	NA	NA	NA	0.02	NA	NA	NA	NA
11676	Aldoc	32.34	31.3	31.16	5.96	6.83	6.63	0.11	0.16	0.19	0.18	0.3	0.27	0.87	0.83	0.93	0.23	0.26	0.25	0.23	0.25	0.21	0.37	0.39	0.33	0.49	0.49	0.49	0.6	0.94	1.03	7.92	8.16	7.41	51.03	55.59	51.75
208211	Alg1	0.97	1.03	0.93	8.05	8.24	8.31	0.65	0.63	0.75	5.05	5.02	5.09	3.96	3.28	3.74	1.63	1.47	1.68	1.92	2.43	2.77	2.16	1.96	2.26	2.04	2.35	2.12	4.14	4.42	3.81	13.93	13.91	12.53	16.11	14.46	15.63
380959	Alg10b	0.52	0.56	0.53	2.02	1.91	2.05	0.31	0.32	0.28	1.32	1.57	1.4	1.19	1.36	1.3	0.9	0.85	0.89	1.25	1.28	1.2	0.75	0.78	0.79	1.02	0.87	1.1	1.9	1.8	1.63	5.83	5.97	5.63	11.85	11.88	12.8
207958	Alg11	0.31	0.33	0.3	0.5	0.65	0.55	0.09	0.09	0.08	0.61	0.68	0.66	0.45	0.36	0.38	0.23	0.21	0.22	0.72	0.33	0.24	0.25	0.25	0.26	0.26	0.36	0.29	0.7	0.69	0.61	2.17	2.12	1.81	5.17	4.87	5.89
223774	Alg12	0.39	0.44	0.43	2.16	2.51	2.57	0.27	0.29	0.33	1.56	1.49	1.33	1.25	1.35	1.52	1.07	0.81	1.05	1.45	1.09	1.28	1.08	0.95	0.95	1.12	0.9	1.06	1.67	1.56	1.47	4.05	4.57	4.44	3.53	3.57	3.92
67574	Alg13	0.12	0.13	0.12	1.63	1.71	1.28	0.07	0.16	0.11	0.81	1.25	1.07	0.37	0.48	0.55	0.54	0.32	0.53	0.4	0.57	0.49	0.36	0.34	0.26	0.6	0.24	0.3	0.56	0.67	0.5	2.25	2.29	1.54	6.55	4.25	4.44
66789	Alg14	0.77	0.73	0.8	1.13	1.46	2.46	0.23	0.22	0.24	1.32	1.43	1.64	1.36	1.19	1.46	0.29	0.74	0.74	0.12	0.15	0.16	0.53	0.36	0.63	1.13	0.94	1.13	1.14	1.16	1.34	2.31	2.45	2.39	7.19	6.89	7.19
56737	Alg2	0.86	0.85	0.86	1.78	1.25	1.06	0.37	0.35	0.28	1.03	1.37	1.11	1.13	1.04	1.11	0.73	0.64	0.82	1.04	0.92	1.14	1.03	1.1	1.01	1.5	1.51	1.41	1.56	1.61	1.43	5.32	5.26	5.45	9.67	9.46	10.29
208624	Alg3	0.91	0.91	0.95	4.8	4.05	4.47	0.41	0.36	0.39	2.71	2.28	2.57	2.46	2.29	2.28	1.29	1.29	1.35	1.51	1.65	1.71	1.65	1.78	1.89	1.34	1.73	1.64	2.88	3.13	2.43	6.14	6.29	6.78	18.72	17.49	16.95
66248	Alg5	0.8	1.04	0.94	4.42	5.54	5	0.4	0.46	0.46	3.98	3.58	4.04	2.03	3	2.27	1.93	1.57	1.65	2.28	2.43	2.36	1.87	1.84	1.73	2.31	2.81	2.41	4.27	4.53	3.57	11.81	10.45	10.42	9.3	8.2	8.36
320438	Alg6	0.5	0.51	0.46	0.56	0.64	1.29	0.1	0.09	0.07	0.58	1.01	0.72	0.46	0.94	0.64	0.36	0.17	0.39	0.31	0.46	1.02	0.45	0.3	0.55	0.33	0.48	0.52	0.45	0.38	0.48	1.81	1.99	1.25	4.34	5.86	6.62
381903	Alg8	0.75	0.77	0.59	3.86	4.52	3.89	0.42	0.34	0.33	2.21	2.82	2.84	2.6	2.22	2.39	1.23	2.16	1.31	0.84	0.89	0.69	1.46	1.43	1.43	1.28	1.05	1.18	2.93	2.71	2.44	10.51	8.16	6.46	8.73	12.11	8.68
102580	Alg9	0.6	0.57	0.59	5.06	7	5.19	0.47	0.46	0.53	1.66	1.58	1.66	2.15	2.55	2.24	0.92	1.39	1.05	1.17	0.94	0.99	1.51	1.16	1.07	1.41	1.09	1.32	2.95	3.11	2.26	8	7.48	6.29	9.69	9.23	9.84
211064	Alkbh1	0.33	0.35	0.33	3.23	3.53	3.84	0.37	0.56	0.44	2.04	2.22	2.29	1.58	1.73	1.36	1.82	1.8	2.08	2.36	2.59	1.5	2.05	2.11	1.7	1.25	1.23	1.4	1.57	1.66	1.37	4.71	4.81	4.42	14.35	15.99	13.91
231642	Alkbh2	0.08	0.15	0.14	1.15	1.83	1.13	0.13	0.16	0.19	0.91	0.8	0.81	0.59	0.51	0.7	0.69	0.38	0.53	1.11	1.15	1.01	0.52	0.54	0.58	0.85	0.7	0.78	0.88	1.18	1.12	1.74	1.91	1.51	11.91	9.92	10.2
69113	Alkbh3	0.76	0.83	0.9	5.29	6.67	6.27	0.89	0.76	0.67	3.77	3.68	3.77	3.31	3.61	2.92	2.9	3.5	2.8	3.85	4.9	2.89	2.59	2.3	1.94	2.05	2.45	2.32	5.44	6.57	4.84	11.52	12.04	12.83	21.54	20.33	23.06
72041	Alkbh4	0.2	0.18	0.24	1.24	1.08	0.94	0.21	0.19	0.23	1.16	1.32	1.23	1.14	1.14	1.26	1.21	0.86	0.89	1.91	1.99	2.28	0.64	0.71	0.62	0.58	0.48	0.7	0.91	0.98	0.45	3.39	3.78	3.48	2.52	3.18	2.61
268420	Alkbh5	0.61	0.62	0.61	4.6	4.66	4.93	0.84	0.81	0.85	2.45	2.6	2.33	3.59	3.67	3.61	2.5	2.27	2.44	3.62	3.27	3.52	1.96	2.18	2.02	2.93	2.82	2.73	3.76	3.58	3.18	11.51	11.84	11.97	23.18	23.3	25.35
233065	Alkbh6	1.02	0.99	0.97	5.32	6.56	4.84	0.92	1	0.97	3.69	3.44	3.98	3.35	3.06	3.04	2.62	2.58	2.71	3.5	4.21	3.41	2.46	2.98	2.34	2.45	2.5	2.37	3.73	4.19	3.23	10.42	10.65	10.33	13.96	11.69	11.45
66400	Alkbh7	0.22	0.26	0.21	1.13	1.22	0.94	0.29	0.32	0.27	0.91	0.59	0.82	1.02	1.11	0.88	0.27	0.55	0.35	0.73	0.66	1.38	0.58	0.65	0.4	0.84	1.02	1.01	1.82	2.39	1.66	3.61	3.73	4.49	8.37	8.2	10.61
67667	Alkbh8	0.14	0.14	0.18	0.54	0.39	0.35	0.08	0.1	0.1	0.46	0.56	0.42	0.3	0.4	0.36	0.27	0.29	0.36	0.49	0.43	0.41	0.24	0.27	0.24	0.22	0.21	0.17	0.44	0.32	0.46	1.33	1.22	1.34	4.38	3.75	4.63
236266	Alms1	0.14	0.14	0.16	0.33	0.2	0.24	0.05	0.05	0.06	0.24	0.35	0.29	0.14	0.15	0.14	0.11	0.12	0.14	0.14	0.17	0.19	0.16	0.16	0.15	0.14	0.16	0.17	0.15	0.16	0.16	0.4	0.44	0.39	1.96	1.87	2.13
11684	Alox12	0.08	0.1	0.08	0.59	0.38	0.44	0.09	0.11	0.1	0.57	0.58	0.64	1.94	1.82	1.72	0.54	0.48	0.52	0.22	0.18	0.24	0.05	0.07	0.07	0.53	0.33	0.37	NA	NA	NA	0.01	NA	0.01	0.01	NA	NA
11687	Alox15	0	0.01	0	0.07	0.07	0.31	0.07	0.07	0.04	0.25	0.16	0.25	2.8	3.01	2.84	0.08	0.12	0.08	0.26	0.48	0.24	8.43	8.33	7.9	0.85	0.87	0.83	2.89	2.66	28.4	NA	NA	NA	NA	0.03	NA
11689	Alox5	0.23	0.24	0.26	28.07	27.2	27.59	1.86	1.99	2.12	0.15	0.1	0.11	2.57	2.14	1.93	0.3	0.35	0.27	4.61	4.15	4.34	4.01	5	4.16	1.12	0.87	0.82	0.65	0.57	1.92	1.91	2.02	2.16	3.51	3.24	2.98
11690	Alox5ap	3.6	3.06	3.17	149.45	187.75	188.97	33.84	35.85	35.1	38.16	36.84	35.13	52.96	54.63	51.83	8.83	10.28	8.83	34.38	31.72	34.13	7.11	9.2	9.73	4.92	4.65	3.86	33.42	31.28	31.86	226.85	217.4	234.46	51.68	59.67	55.64
23801	Aloxe3	0.03	0.01	0.03	2.72	3.45	1.61	0.04	0.01	0.01	0.21	0.13	0.11	NA	0.03	0	0.17	0.14	0.17	0.02	0.01	0.02	NA	0.02	0.02	0	0.02	0.01	0.06	NA	0.14	0.05	0.04	NA	NA	0.05	0.01
76768	Alpi	NA	NA	NA	NA	NA	NA	NA	NA	NA	NA	NA	NA	NA	NA	NA	NA	NA	NA	NA	NA	NA	0.05	0.1	0.05	0.15	0.11	0.07	NA	NA	NA	NA	NA	NA	NA	NA	NA
71481	Alpk1	0.42	0.41	0.42	2.33	1.61	1.54	0.22	0.19	0.2	2.21	2.36	2.44	1.31	1.43	1.31	0.28	0.35	0.33	0.29	0.38	0.38	0.43	0.45	0.42	0.36	0.36	0.26	1.55	1.77	1.55	3.9	4.13	4.25	3.07	3.13	3.09
225638	Alpk2	0.01	NA	NA	0.23	0.2	0.18	0	0.03	0.04	0.05	0.09	0.03	0.15	0.08	0.06	0.1	0.24	0.14	0.09	0.13	0.06	0.1	0.1	0.1	0.05	0.17	0.03	0.01	NA	0.03	NA	NA	0.01	NA	0.15	0.07
11647	Alpl	1.59	1.41	1.59	0.11	0.14	0.09	0.06	0.1	0.09	0.12	0.11	0.08	0.47	0.53	0.53	0.89	0.74	0.74	0.61	0.23	0.48	0.63	0.75	0.71	2.85	2.77	2.7	NA	NA	NA	NA	NA	NA	NA	NA	NA
74018	Als2	0.18	0.17	0.17	1.31	1.13	1.35	0.14	0.12	0.13	0.95	1.06	0.98	1.18	0.96	1.04	0.51	0.45	0.42	0.77	0.65	0.65	0.49	0.43	0.47	0.43	0.35	0.41	1.49	1.66	1.41	4.96	4.77	5.14	2.43	2.55	2.49
235633	Als2cl	0.73	0.67	0.66	3.44	2.51	3.14	0.93	0.84	1	1.72	1.63	1.55	2.7	2.31	2.71	1.04	1.66	1.2	0.76	0.79	1.88	0.73	0.56	0.65	0.74	0.73	0.86	0.32	0.41	0.75	4.17	2.32	3.13	5.81	5.98	5.88
11694	Alx3	0.14	0.11	0.15	NA	NA	NA	NA	NA	NA	NA	NA	NA	NA	0.01	NA	NA	0.01	NA	0.01	NA	NA	NA	NA	NA	NA	NA	NA	NA	NA	NA	NA	NA	NA	NA	NA	NA
11695	Alx4	0.15	0.14	0.13	NA	NA	NA	0	0	0	NA	NA	0	NA	NA	NA	0.01	0	0	NA	NA	NA	0	0.01	0	0.01	0.01	0.01	NA	NA	NA	0.01	NA	NA	NA	NA	0.01
21681	Alyref	0.29	0.42	0.36	6.23	7.51	7.91	0.96	0.73	0.78	2.41	1.75	2.24	2.35	3.19	3.06	2.35	2.84	2.9	2.4	3.87	2.79	2.69	2.65	1.78	2.29	2.23	2.45	2.42	1.94	1.4	6.2	5.02	7.33	34.48	30.55	30.36
56009	Alyref2	0.13	0.1	0.13	0.55	0.9	0.74	0.12	0.1	0.16	0.91	0.81	0.93	0.96	0.77	0.87	0.86	0.61	0.65	1	1.73	0.98	0.3	0.31	0.42	0.33	0.31	0.22	1.12	1.05	0.8	1.78	2.17	1.96	2.4	1.86	1.89
17117	Amacr	0.29	0.27	0.28	0.4	0.34	0.65	0.19	0.07	0.1	0.87	0.72	0.83	0.49	0.85	0.48	0.51	0.48	0.37	0.33	0.6	0.23	0.48	0.44	0.44	0.8	0.6	0.65	1.14	0.74	0.73	1.05	1.25	1.95	3.66	2.72	2.95
11699	Ambp	NA	0.01	NA	0.03	NA	0.06	0.07	0.04	0.06	4.2	3.55	4.25	2.86	2.77	2.69	NA	NA	NA	0.01	0.05	NA	0.19	0.15	0.18	0.03	0.03	0.04	NA	NA	NA	0.03	0.03	NA	7.23	8.06	8.52
228361	Ambra1	0.51	0.44	0.44	3.25	2.68	3.07	0.78	0.54	0.55	2.1	2.32	2.24	2.51	2.59	2.47	2.33	2.24	2.47	2.3	2.44	2.32	1.34	1.35	1.6	1.22	1.52	1.25	2.22	2.72	2.05	6.44	6.64	6.07	8.28	8.49	7.46
11702	Amd1	3.27	3.52	3.66	4.78	5.39	5.77	1	0.98	0.85	3.44	3.99	3.63	2.89	2.6	2.78	1.97	2.26	2.26	3.11	2.46	2.58	2.07	2.02	1.88	2.79	2.79	3.01	5.08	5.29	3.98	11.23	11.14	9.87	35.51	34.23	37.11
100041585	Amd2	0.02	0.04	0.04	0.05	0.06	0.04	0.01	0	0.01	0.04	0.04	0.11	0.02	0.01	0.04	0.03	0.07	0.03	0.04	NA	NA	0.04	0.04	0.02	0.06	0.07	0.06	0.03	0.03	0.04	0.09	0.07	0.2	3.83	4.65	4.75
71761	Amdhd1	NA	0	NA	NA	0.01	NA	NA	NA	0	0.24	0.18	0.25	0.28	0.32	0.28	NA	0.01	0	0.02	0.05	0.01	0	0.01	0	NA	NA	0	0.01	0.01	0.01	0.06	NA	0.04	NA	NA	NA
245847	Amdhd2	0.46	0.52	0.45	8.83	9.8	9.11	0.92	1.04	0.9	4.88	4.25	4.22	3.19	3.19	2.88	1.56	1.96	1.84	1.96	3.29	2.39	1.86	1.59	1.56	1.72	1.44	1.25	23.66	24.18	17.98	61.79	63.52	62.94	15.42	11.25	12.9
72345	Amer1	0.06	0.06	0.06	0.13	0.15	0.12	0.05	0.05	0.05	0.13	0.17	0.13	0.19	0.16	0.17	0.11	0.13	0.12	0.19	0.24	0.2	0.09	0.08	0.09	0.1	0.09	0.11	0.16	0.18	0.13	0.85	0.77	0.62	0.9	0.99	1.03
72125	Amer2	0.3	0.29	0.29	0.26	0.28	0.2	0.18	0.19	0.14	0	NA	NA	0.04	0.07	0.03	0.02	0.01	0.01	0.12	0.04	0.07	0	0.01	0	0.01	0.01	NA	0	NA	0.01	0.01	0.06	0.01	NA	NA	0.01
23802	Amfr	2.42	2.94	2.66	12.61	12.29	12.84	2.29	2.25	2.15	8.53	8.02	7.8	9.89	10.43	10.13	5.53	5.7	5.94	8.35	8.63	7.93	4.44	5.35	5.3	6.3	6.12	6.01	10.62	11.37	9.47	27.91	25.34	25.34	38.92	37.94	37.23
11705	Amh	0.01	0.01	0.01	NA	0.06	0.02	0.01	0.01	0.02	0.02	0.02	NA	0.06	0.03	0.05	0.07	0.04	0.04	0.16	0.08	0.15	0.02	0.01	NA	0.01	0.01	0.02	0.01	NA	0.01	NA	NA	0.02	0.25	0.3	0.22
110542	Amhr2	0.04	0.02	0.03	0.07	0.06	0.03	0.03	0.1	0.04	0.02	0.01	0.02	0.01	0.02	0.03	0.02	0.01	0.02	0.01	NA	0.02	0.02	NA	0.02	0.02	0.01	0.03	0.01	0.02	0.02	NA	0.02	NA	12.22	17.56	13.79
229715	Amigo1	0.24	0.24	0.24	0.66	0.18	0.25	0.15	0.12	0.11	0.74	0.76	0.64	0.71	0.81	0.89	0.17	0.12	0.14	0.42	0.42	0.32	0.29	0.27	0.24	0.55	0.61	0.63	0.23	0.18	0.23	0.91	0.89	1.34	3.08	2.22	2.02
105827	Amigo2	0.52	0.5	0.5	2.25	1.93	1.98	0.53	0.51	0.58	0.66	0.66	0.75	1.64	1.96	1.96	0.55	0.54	0.5	0.45	0.31	0.33	0.73	0.62	0.58	1.41	1.28	1.31	0.07	0.04	0.33	NA	NA	NA	NA	NA	NA
320844	Amigo3	0.07	0.1	0.09	0.3	0.33	0.32	0.08	0.08	0.07	0.22	0.23	0.18	0.4	0.45	0.36	0.63	0.69	0.58	0.76	0.86	0.85	0.53	0.52	0.39	0.53	0.52	0.49	0.23	0.22	0.24	0.75	0.74	0.82	1.05	1.14	1.43
56068	Ammecr1	0.04	0.04	0.04	0.84	0.6	0.7	0.09	0.08	0.06	0.29	0.28	0.31	0.21	0.24	0.23	0.26	0.22	0.24	0.31	0.33	0.29	0.16	0.14	0.14	0.16	0.2	0.2	0.71	0.68	0.52	0.68	0.67	0.78	2.8	3.07	2.53
225339	Ammecr1l	0.56	0.53	0.55	4.15	3.34	3.44	0.62	0.54	0.5	2.62	2.92	2.83	2.13	2.45	2.14	1.26	1.6	1.43	1.7	1.42	1.89	1.3	1.35	1.04	1.26	1.19	1.24	2.75	3.06	2.25	7.41	8.22	7.74	8.68	8.89	10.08
93835	Amn	NA	NA	0.11	NA	0.13	0.02	0.01	0	0.02	NA	NA	0.01	0.09	0.03	0.03	0.01	0	0.02	0.02	0.2	0.06	0.1	0.06	0.03	0.07	0.08	0.1	0.03	0.02	NA	0.08	NA	NA	0.16	0.05	0.11
232566	Amn1	1.68	1.07	1.53	1.57	1.79	1.15	0.19	0.32	0.36	0.89	0.76	0.97	0.28	0.65	0.77	0.35	1	0.55	0.46	0.55	0.53	0.79	0.32	0.51	0.81	0.36	0.54	1.14	1.39	1.06	3.46	2.79	2.84	1.38	1.77	2.86
27494	Amot	0.28	0.26	0.25	0.14	0.16	0.06	0.05	0.04	0.04	0.35	0.41	0.49	1.04	1.19	1.3	0.04	0.03	0.02	0.06	0.04	0.12	0.09	0.11	0.08	0.31	0.24	0.27	0.12	0.07	0.1	0.31	0.25	0.33	NA	NA	NA
75723	Amotl1	0.3	0.31	0.28	0.67	0.52	0.49	0.29	0.29	0.31	1.9	2.33	2.04	5.95	5.83	5.66	0	0.01	0.01	NA	0	NA	0.38	0.43	0.49	2.41	2.33	2.38	0.04	0.05	0.07	0.03	0.03	0.02	4.75	5.92	5.82
56332	Amotl2	0.91	1.04	0.97	1.08	1.2	1.54	1.03	1.03	0.98	2.12	2.37	2.13	7.75	7.53	8.14	0.03	0.01	0.02	0.2	0.08	0.34	0.97	1.25	1.23	4.39	4.75	5.03	0.15	0.08	0.08	0.15	0.14	0.14	0.01	NA	NA
229665	Ampd1	NA	NA	0	0.04	NA	0.03	0.01	0.01	0.01	NA	NA	NA	0.02	NA	0.01	0.14	0.06	0.02	0.03	0.15	0.08	0	0.02	NA	NA	NA	0	NA	NA	NA	NA	NA	0.02	0.09	0.02	0.07
109674	Ampd2	1.05	0.92	0.97	6.44	6.51	5.58	0.66	0.54	0.58	3.12	3.35	3.99	2.82	3.15	2.63	1.5	1.47	1.74	2.52	3.9	2.82	1.45	2.4	2.11	2.1	2.54	2.03	3.82	4.19	5.82	13.69	12.85	11.99	118.75	113.21	122.06
11717	Ampd3	0.5	0.51	0.52	8.33	6.74	6.27	1.62	1.24	1.55	2.75	3.29	2.82	2.59	2.54	2.71	1.17	1.13	1.21	2.16	2.1	2.59	0.55	0.59	0.47	0.64	0.45	0.49	5.72	6.34	9.69	12.74	13.81	14.51	29.38	33.4	33.44
218038	Amph	0.24	0.23	0.2	0.17	0.11	0.06	0.06	0.06	0.06	NA	0	0	NA	NA	NA	NA	NA	NA	NA	NA	NA	0.04	0.02	0.07	0.16	0.19	0.21	NA	NA	0.01	NA	NA	NA	0.01	NA	0.01
434437	Amt	0.41	0.61	0.5	0.25	0.17	0.13	0.09	0.07	0.15	0.53	0.48	0.4	0.49	0.34	0.33	0.1	0.06	0.07	0.04	0.12	0.06	0.11	0.18	0.09	0.24	0.31	0.27	0.12	0.15	0.08	0.66	1.05	0.63	0.63	0.26	0.26
11722	Amy1	0.71	0.76	0.64	0.15	0.33	0.2	0.05	0.12	0.07	0.3	0.44	0.44	0.2	0.14	0.15	0.01	0.07	0.03	0.06	0.05	0.05	0.48	0.41	0.61	0.22	0.19	0.21	NA	0.03	0.02	0.34	0.09	0.11	0.3	0.13	0.15
100043207	Amy2a1	NA	NA	NA	NA	NA	NA	0.02	0.02	0.01	0.41	0.21	0.11	NA	0.36	NA	0.02	0.06	NA	0.18	NA	0.11	177.35	135.41	129.82	91.22	103.55	92.62	NA	NA	NA	NA	NA	NA	NA	NA	NA
100043688	Amy2a2	0	NA	NA	NA	NA	NA	NA	0	0	0.02	0.01	0.06	0	0.03	0	0.03	0	0	NA	0	NA	121.6	125.08	138.7	34.14	31.78	32.59	0	NA	NA	NA	NA	NA	NA	NA	NA
100043686	Amy2a3	0	NA	NA	NA	NA	NA	NA	0	0	0.02	0.01	0.06	0	0.03	0	0.03	0	0	NA	0	NA	121.6	125.08	138.7	34.14	31.78	32.59	0	NA	NA	NA	NA	NA	NA	NA	NA
100043684	Amy2a4	0	NA	NA	NA	NA	NA	NA	0	0	0.02	0.01	0.06	0	0.03	0	0.03	0	0	NA	0	NA	121.6	125.08	138.7	34.14	31.78	32.59	0	NA	NA	NA	NA	NA	NA	NA	NA
109959	Amy2a5	0.02	NA	NA	NA	NA	NA	0.01	0.02	0.02	0.21	0.21	NA	0.11	NA	0.08	NA	0.04	0.06	0.02	0.07	0.01	125.05	104.25	138.41	21.52	28.69	29.34	NA	NA	NA	NA	NA	NA	NA	NA	NA
231842	Amz1	0.35	0.28	0.26	15.86	16.41	15.96	0.53	0.55	0.56	2.54	2.28	2.49	2.92	2.73	2.85	1.06	1.18	1.16	0.38	0.52	0.67	1.83	1.81	1.55	0.46	0.48	0.51	2.09	1.79	0.32	14.06	13.9	14.07	1.28	2.22	1.69
13929	Amz2	1.22	1.07	0.87	4.18	4.59	6.7	0.86	0.67	0.88	3.44	3	3.06	2.79	3.05	2.03	2.1	2.21	2.11	1.47	0.75	1.91	2.2	2.98	2.9	2.8	2.9	2.84	3.19	3.86	4.47	11.37	11.79	13.46	24.15	22.14	22.61
17222	Anapc1	1.2	1.31	1.19	4.46	4.14	4.94	1	0.75	0.95	3.38	3.88	3.9	3.89	2.57	2.94	2.08	3.37	2.49	2.72	2.18	2.33	2.11	2.18	1.84	1.92	2.19	1.79	3.69	3.65	2.84	11.62	12.09	11.45	31.06	31.33	31.75
68999	Anapc10	0.32	0.34	0.34	1.13	1.44	1.32	0.15	0.11	0.12	0.9	0.94	0.78	0.54	0.53	0.57	0.39	0.27	0.32	0.56	0.45	0.38	0.23	0.22	0.23	0.34	0.35	0.4	0.79	0.65	0.65	2.26	2.57	2.47	3.58	3.34	2.84
66156	Anapc11	1.94	2.1	2.21	13.25	15.99	15.2	1.42	1.42	1.45	10.7	8.06	8.78	6.68	6.22	6.99	3.88	3.53	3.88	3.78	5.29	4.07	3.91	3.68	4.14	6.21	6.31	5.78	8.97	10.34	8.12	33.94	33.48	33.36	30.76	32.22	31.62
69010	Anapc13	2.72	2.45	2.3	10.46	10.22	11.13	1.49	1.13	1.52	6.56	6.67	6.63	5.14	4.89	4.9	2.76	3.37	3.33	4.15	3.2	2.98	4.21	1.9	3.3	4.19	4.01	4.34	11.72	8.01	7.88	17.12	18.93	17.81	20.41	16.12	22.94
75430	Anapc15	0.61	0.65	0.6	4.29	5.23	3.31	0.82	0.5	0.56	27.3	27.85	31.71	7.81	8.8	7.83	2.63	2.11	1.98	3.33	1.64	2.53	1.82	2.35	2.51	1.2	1.18	1.55	5.66	6.03	5.08	27.59	23.5	22.18	20.87	16.75	17.7
52717	Anapc16	1.65	1.85	1.82	4.45	6.01	5.17	0.98	0.9	0.85	4.12	4.15	3.77	4.73	3.95	4.3	4.51	5.34	4.87	5.83	5.2	5.14	2.2	1.82	2.37	3.17	3.1	2.82	3.57	4.59	3.98	10.35	12.05	11.53	21.3	22.93	22.01
99152	Anapc2	1.32	1.43	1.41	10.27	11.66	10.24	1.43	1.51	1.43	6.68	6.46	5.99	6.43	6.32	6.66	3.3	4.03	3.71	5.04	5.14	5.05	2.74	2.73	2.62	3.32	3.47	3.8	10.11	8.92	7.43	28.05	28.05	30.03	25.69	26.89	23.91
52206	Anapc4	1.23	1.23	1.47	4.52	3.93	5.95	1.17	0.8	0.79	2.9	4.18	3.4	3.03	4.57	2.46	2.15	2.62	2.16	4.13	2.69	2.65	1.97	1.56	1.6	1.48	1.66	2.79	3.34	3.86	4.06	10.4	13.8	10.31	22.96	13.09	16.48
59008	Anapc5	3.31	3.28	3.07	20.35	22.92	22.78	4.07	4.12	3.66	13.45	13.88	12.36	14.49	15.01	14.81	11.54	10.94	10.53	14.52	14.8	14.31	9.87	10.25	9.67	13.45	13.26	14.32	10.92	11.54	9.91	48.47	46.83	44.55	66.9	67.36	71.43
56317	Anapc7	0.49	0.51	0.59	2.55	2.26	2.28	0.48	0.5	0.55	1.49	1.56	1.83	1.84	1.83	1.91	1.22	1.24	1.29	1.34	3.05	2.03	1.06	0.89	1.15	1.64	1.31	1.43	1.83	2.36	1.78	6.79	6	6.7	15.04	15.63	15.78
11727	Ang	4.45	4.65	4.43	9.24	8.4	9.54	1.22	1.31	1.35	1.59	1.32	1.46	1.92	2.43	2.17	0.1	0.07	0.1	0.22	0.28	0.09	2.9	2.87	2.89	3.8	3.78	4.12	0.24	0.19	0.13	14.12	13.61	15.53	0.51	0.38	0.53
219033	Ang4	NA	NA	NA	NA	NA	NA	NA	NA	0.01	NA	NA	NA	NA	NA	NA	NA	NA	NA	NA	NA	NA	15.04	15.94	17.71	4.35	4.72	3.56	NA	NA	NA	NA	NA	NA	0.09	NA	0.28
68737	Angel1	0.17	0.17	0.14	0.67	0.71	1.07	0.08	0.07	0.1	0.42	0.24	0.45	0.54	0.47	0.72	0.36	0.22	0.33	0.32	0.29	0.32	0.12	0.23	0.23	0.16	0.21	0.2	0.35	0.35	0.33	0.95	0.92	0.73	1.27	0.75	0.8
52477	Angel2	0.79	0.82	0.92	4.15	3.73	4.03	0.8	0.68	0.66	3.18	3.32	3.69	2.91	2.73	2.48	2.26	2.24	2.31	2.75	2.57	3.4	1.13	1.29	1.16	1.53	1.43	1.24	3.27	3.83	3.16	13.88	11.55	12.86	11.2	9.96	11.74
11600	Angpt1	0.17	0.15	0.15	0.33	0.2	0.19	0.18	0.22	0.19	0.04	0.02	0.03	0.13	0.06	0.14	0.12	0.09	0.13	0.61	0.51	0.43	0.11	0.08	0.08	0.31	0.34	0.32	NA	0.01	NA	NA	NA	NA	NA	NA	NA
11601	Angpt2	0.15	0.14	0.14	0.26	0.54	0.2	0.21	0.21	0.22	0.19	0.16	0.23	0.68	0.66	0.75	0	0.05	0.03	NA	NA	NA	0.07	0.18	0.11	0.4	0.32	0.37	0.23	0.07	0.08	0.06	0.27	0.14	14.04	14.72	15.36
11602	Angpt4	0.02	0.03	0.04	0.03	0.02	0.01	0.02	0.03	0.03	0.01	NA	NA	0.03	0.02	0.02	NA	NA	NA	NA	NA	NA	0.05	0.03	0.04	0.5	0.57	0.47	0.01	NA	NA	0.03	NA	0.02	0.02	NA	NA
72713	Angptl1	0.02	0.04	0.02	NA	NA	NA	0.01	0.01	0.02	0.01	NA	0	NA	0.02	0.01	0.03	0.04	0.03	0	NA	NA	1.21	0.97	1.28	0.88	0.69	0.86	NA	NA	NA	0.03	NA	0.01	NA	NA	NA
26360	Angptl2	0.45	0.41	0.4	0.56	0.53	0.38	0.36	0.39	0.36	1.02	1.03	1.15	3.3	3.32	3.26	0.27	0.2	0.25	0.04	0.04	0.04	1.64	1.81	2.37	14.21	14.43	13.73	0.12	0.1	0.1	5.47	6.01	6.16	5.73	6.33	6.26
30924	Angptl3	0.02	0.02	0.08	0.28	0.77	0.1	0	0.02	NA	1.58	1.48	1.68	0.88	1.01	0.81	NA	0.08	0.05	NA	0.15	NA	0.01	0.03	0.01	NA	NA	0	0.14	0.23	0.16	0.12	0.05	0.03	NA	0.02	NA
57875	Angptl4	0.44	0.33	0.39	6.93	7.38	7.5	0.2	0.18	0.25	0.19	0.11	0.21	0.04	0.09	0.08	0.44	0.52	0.46	0.19	0.12	0.1	0.1	0.08	0.17	0.17	0.28	0.1	0.85	0.95	0.36	1.24	1.38	1.31	1.29	1.67	1.72
70726	Angptl6	0.05	0.06	0.05	0.07	0.09	0.06	0.02	0.02	0.01	2.26	1.67	1.57	5.4	4.42	5.03	0.06	0.07	0.04	0.07	0.06	NA	0.06	0.08	0.06	0.26	0.21	0.32	0.17	0.34	0.1	0.28	0.5	0.28	0.39	0.21	0.48
654812	Angptl7	0.11	0.1	0.1	NA	0.02	NA	0.01	0.02	0.01	0.81	0.87	0.83	0.04	0.06	0.08	0.07	0.06	0.09	0.03	0.06	0.01	0.05	0.04	0.07	0.21	0.23	0.21	NA	0.01	0.01	NA	0.03	NA	NA	NA	NA
624219	Angptl8	NA	NA	NA	0.09	0.03	NA	0.1	0.06	0.08	0.23	0.29	0.27	0.44	0.21	0.21	NA	NA	NA	NA	NA	NA	0.13	0.07	0.18	0.09	0.04	0.06	0.04	0.06	0.04	NA	NA	NA	NA	NA	NA
11732	Ank	1.78	1.9	1.88	2.03	1.47	1.71	0.6	0.59	0.6	0.43	0.45	0.46	3.72	3.37	3.55	0.98	1.08	1.09	2.02	2.51	1.93	1.42	1.48	1.62	1.37	1.52	1.73	12.4	11.27	12.49	21.61	20.41	21.97	346.39	334.18	334.33
11733	Ank1	0.05	0.03	0.03	0.45	0.11	0.27	0.01	0.06	0.01	0.05	0.12	0.06	0.06	0.05	0.05	0.46	0.39	0.35	0.07	0.23	0.11	0.09	0.36	0.08	0.44	0.35	0.51	0.09	0.13	0.07	0.29	0.16	0.27	0.03	0.01	0.09
109676	Ank2	3.49	3.6	3.5	0.26	0.33	0.37	0.06	0.03	0.03	0.57	0.53	0.47	0.16	0.15	0.04	0.19	0.16	0.18	0.08	0.03	0.04	0.32	0.34	0.39	0.53	0.56	0.39	0.28	0.35	0.27	0.36	0.35	0.2	0.03	NA	NA
11735	Ank3	0.44	0.42	0.47	0.59	1.16	0.57	0.91	0.8	0.88	0.41	0.29	0.35	0.81	0.73	0.72	0.02	0.03	0.03	0.03	NA	0.01	0.2	0.26	0.24	0.5	0.44	0.43	NA	NA	0	NA	NA	NA	NA	0.05	0.03
330963	Ankdd1a	NA	NA	NA	0.07	0.01	0.03	0.01	0	0.01	NA	NA	NA	0.01	NA	0.01	0.01	0.02	0.02	NA	0.07	0.02	NA	NA	NA	NA	NA	NA	0.21	0.12	0.11	0.06	NA	0.03	0.73	1.24	1.12
382543	Ankfn1	0.1	0.1	0.09	0.03	NA	0.02	0.01	0.02	0.01	NA	NA	NA	NA	NA	NA	NA	NA	NA	NA	NA	NA	NA	NA	NA	0	NA	NA	NA	NA	NA	NA	NA	NA	NA	NA	NA
11736	Ankfy1	0.74	0.7	0.71	4.43	3.42	3.56	0.8	0.75	0.75	5.71	5.87	5.91	3.93	3.9	3.89	2.23	2.12	2.09	2.48	2.23	2.21	1.45	1.72	1.48	1.12	1.35	1.35	3.97	3.79	3.93	15.75	16.06	15.08	9.7	9.55	10.02
108857	Ankhd1	0.9	0.76	0.78	10.01	7.18	7.9	1.43	1.29	1.29	5.06	6.78	6.58	4.14	5.05	4.43	3.81	3.59	3.36	6.32	4.74	5.4	2.91	2.55	2.16	1.84	2.41	1.6	5.37	5.67	6.08	15.39	20.23	18.84	24.81	24.61	29.08
70797	Ankib1	0.39	0.36	0.34	1.96	1.34	1.74	0.31	0.33	0.34	1.65	1.91	1.85	1.67	1.95	1.62	1.55	1.35	1.26	2.28	2.21	2.07	0.78	1	0.69	0.92	1.02	1.01	1.94	1.88	1.88	5.63	5.64	5.85	3.2	3.48	3.91
234396	Ankle1	0.03	0.04	0.03	0.37	0.3	0.33	0.03	0.02	0.02	0.14	0.22	0.21	0.22	0.15	0.24	0.15	0.16	0.24	0.52	0.16	0.29	0.09	0.05	0.08	0.05	0.05	0.21	0.01	0.01	NA	0.02	NA	NA	9.85	10.63	12.2
71782	Ankle2	0.51	0.51	0.52	3.4	3.32	4.59	0.75	0.61	0.62	2.12	2.35	2.17	4.8	2.66	3.53	1.83	2.58	1.9	2.86	1.72	3.14	1.08	1.33	1.13	1.19	1.26	1.02	2.8	2.86	2.29	11.29	12.55	12.86	8.6	9.72	10.78
241158	Ankmy1	0.01	0	0.01	0.01	NA	NA	0.01	0.02	0.01	0.06	0.04	0.05	0	0.04	0.02	0.07	0.04	0.05	0.1	0.24	0.06	0.03	0.03	0	0.01	0.01	0.02	0.02	0.02	0.02	0.01	0.04	0.09	NA	NA	NA
217473	Ankmy2	0.52	0.48	0.53	2.3	2.43	2.33	0.29	0.31	0.34	1.29	1.25	1.08	1.42	1.36	1.26	1.31	1.16	1.18	1.38	1.11	1.26	0.67	0.72	0.56	0.81	0.84	0.75	1.5	1.29	0.91	4.4	4.35	4.77	5.02	4.54	4.47
68558	Ankra2	0.51	0.53	0.59	1.63	1.74	1.88	0.39	0.36	0.31	1.67	1.61	1.7	1.44	1.28	1.29	0.86	1.17	1.06	1.74	1.59	2.01	0.92	0.68	0.92	0.97	0.87	0.9	1.74	2.08	1.75	7.25	8.47	7.43	6.53	5.41	6.47
107765	Ankrd1	NA	NA	NA	0.13	0.18	0.02	0.09	0.1	0.09	0.05	0.04	0.05	0.17	0.11	0.19	NA	NA	NA	NA	NA	NA	0.48	0.3	0.45	0.02	0.02	0.02	0.06	0.09	0.1	NA	NA	NA	NA	NA	NA
102334	Ankrd10	1.18	1.26	1.16	3.73	3.4	3.84	0.68	0.77	0.73	2.44	2.97	2.82	3.04	3.43	3.48	3.5	3.19	3.2	4.16	4.02	3.62	1.61	1.57	1.33	2.16	2.12	2.03	2.32	2.31	1.84	6.84	6.97	7.32	9.94	11.43	10.96
77087	Ankrd11	1.34	1.36	1.28	13.49	12.01	11.57	3.58	3.33	3.3	5.09	5.85	5.65	8.03	7.88	8.13	6.86	6.66	6.92	11.64	13.3	12.16	6.13	6.19	5.53	5.14	4.98	5.13	5.67	6.08	5.9	17.63	17.78	17.54	25.08	26.72	27.56
106585	Ankrd12	0.52	0.58	0.56	2.42	3.2	2.25	0.58	0.75	0.77	1.76	1.91	1.76	2.02	2.4	2.26	2.04	2.13	1.88	3.92	3.43	2.76	1.35	1.35	1.17	1.38	1.15	1.19	3.06	2.91	2.88	10.15	10.05	9.6	8.41	9.52	8.37
68420	Ankrd13a	2.68	2.4	2.38	18.96	17.87	18.39	4.13	4.4	4.26	8.57	7.93	7.96	14.96	15.66	14.4	13.55	13.45	13.14	20.3	20.37	21.08	7.28	7.3	7.72	7.91	7.86	8.05	11.22	11.09	10.5	60.58	60.71	60.51	29.91	29.99	30.32
268445	Ankrd13b	0.41	0.35	0.36	3.78	3.8	3.51	0.18	0.15	0.11	0.17	0.18	0.14	0.23	0.2	0.23	0.33	0.23	0.22	0.11	0.27	0.15	0.21	0.18	0.25	0.75	0.86	0.82	3.15	3.46	2.11	4.46	5.39	5.03	28.11	25.52	27.94
433667	Ankrd13c	0.47	0.45	0.39	3.54	4.59	5.08	1.12	1.19	1.08	2.76	2.83	2.53	2.47	2.94	2.53	1.85	2.5	1.84	2.48	2.03	2.55	1.53	1.89	1.46	1.54	1.76	1.44	3.17	2.57	2.11	7.5	8.41	9.46	15.75	16.89	15.21
68423	Ankrd13d	0.28	0.25	0.23	1.04	1.48	1.24	0.3	0.24	0.24	2.19	2.64	2.56	1.32	1.15	1.27	0.6	0.54	0.69	1.23	1.28	0.57	0.56	0.43	0.34	0.48	0.34	0.41	0.47	0.46	0.5	3.02	2.84	2.75	0.82	0.89	1.33
320816	Ankrd16	1.17	1.26	1.22	5.86	4.63	5.97	1.23	1.19	1.27	3.53	3.52	3.37	2.65	2.8	2.51	2.42	2.71	2.71	4.36	5.35	4.06	1.62	1.75	1.03	1.23	1.12	1.35	4.88	4.37	3.53	13.9	12.16	13.72	9.16	11.77	12.89
81702	Ankrd17	0.65	0.7	0.71	7.06	4.58	4.64	0.74	0.71	0.76	2.74	3.15	3.13	2.7	2.59	2.51	2.07	2.16	2.05	3.42	2.47	2.57	1.99	1.72	1.72	1.72	1.72	1.56	3.14	2.99	3.59	9.7	10.21	9.83	23.86	25.42	24.99
52024	Ankrd22	0	NA	0	NA	0.02	0.02	0.53	0.6	0.62	NA	NA	NA	0.18	0.25	0.21	0.07	0.01	0.05	0.93	0.62	1.19	0.05	NA	0.03	0.02	0.03	0.02	0	NA	NA	NA	NA	NA	NA	NA	NA
78321	Ankrd23	0.28	0.16	0.21	1.89	1.36	1.89	0.16	0.18	0.24	0.75	1.02	0.87	0.94	0.72	0.87	0.72	0.68	0.53	1.05	0.76	0.85	0.42	0.52	0.3	0.52	0.39	0.38	0.67	0.41	0.49	1.46	2.05	2	1.62	1.88	1.52
70615	Ankrd24	0.46	0.44	0.47	0.7	1.07	1.22	0.18	0.19	0.19	2.09	1.69	1.99	1.05	0.99	1.21	0.56	0.67	0.41	0.18	0.34	0.15	0.42	0.53	0.41	0.51	0.69	0.64	1.16	0.92	1	4.23	3.79	4.62	2.82	3.75	3.22
232339	Ankrd26	0.12	0.16	0.13	1.03	0.25	0.22	0.09	0.08	0.07	0.3	0.33	0.32	0.34	0.28	0.31	0.17	0.29	0.27	0.24	0.99	0.18	0.15	0.13	0.1	0.24	0.17	0.12	0.37	0.28	0.28	0.9	1.56	1.24	3.42	3.69	3.53
245886	Ankrd27	0.51	0.44	0.44	3.34	3.55	3.04	0.61	0.64	0.51	2.04	2.54	2.47	2.66	4.01	2.62	2.29	2.07	2.13	3.15	2.23	3.38	1.61	1.25	1.53	1.12	1.47	1.57	2.86	2.85	2.31	6.77	7.07	5.83	10.56	9.92	11.09
105522	Ankrd28	0.71	0.73	0.75	0.62	0.42	0.54	0.27	0.21	0.25	0.28	0.24	0.36	0.82	0.79	0.78	0.73	0.61	0.75	0.93	1.32	1.19	0.5	0.37	0.43	0.79	0.65	0.78	0.46	0.58	0.54	5.42	4.96	5.69	6.49	7.74	8.29
225187	Ankrd29	0.34	0.41	0.45	0.13	0.01	0.04	0.09	0.09	0.09	0.2	0.3	0.4	1.46	0.76	0.69	0.01	0.02	0.02	0.02	NA	0.06	0.05	0.07	0.05	0.42	0.27	0.15	0.03	0	0	0.03	NA	0.1	NA	NA	NA
67434	Ankrd33b	0.05	0.03	0.05	1.49	1.01	1.05	4.44	3.99	4.06	0.08	0.05	0.06	0.55	0.57	0.57	0.29	0.17	0.2	0.54	0.56	0.56	1.14	1.1	0.8	0.89	0.53	0.84	1.79	1.94	3.02	1.41	1.13	1.37	2.95	2.25	3.24
545554	Ankrd34a	0.03	0.03	0.03	0.01	NA	NA	0	0.01	0	0.03	0.01	0.01	NA	0.02	0.01	NA	NA	0	NA	NA	NA	0	NA	0.02	0.07	0.03	0.04	0.27	0.29	0.15	0.04	0.04	NA	1.48	1.64	1.66
654824	Ankrd37	0.25	0.26	0.21	0.11	0.39	0.49	0.09	0.17	0.13	0.3	0.32	0.31	0.61	0.49	0.49	0.67	0.41	0.55	0.63	0.88	0.2	0.12	0.2	0.18	0.24	0.24	0.18	0.18	0.12	NA	0.39	0.23	0.25	3.88	5.03	4.44
109346	Ankrd39	0.16	0.14	0.12	0.72	1.12	1.17	0.15	0.15	0.17	0.7	0.59	0.71	0.39	0.66	0.52	0.75	0.73	0.64	0.78	0.82	0.75	0.33	0.3	0.18	0.46	0.47	0.45	0.67	0.67	0.44	2.2	1.64	1.69	2.39	2.77	3.29
71452	Ankrd40	1.4	1.36	1.34	7.39	7.61	7.53	1.74	1.84	1.54	6.33	5.41	6.39	6.9	6.7	7.38	2.5	3.43	2.74	3.43	3.06	3.16	2.74	2.28	2.14	3.43	4.72	3.49	7.27	6.54	5.7	18.23	15.39	17.72	22.34	24.53	21.86
73845	Ankrd42	0.14	0.2	0.15	0.04	0.06	0.07	0.04	0.06	0.03	0.08	0.08	0.1	0.02	0.03	0.03	0.01	0.01	0.02	0.05	NA	NA	0.05	0.03	0.04	0.06	0.04	0.08	0.03	0.07	0.04	0.04	0.04	0.04	0.17	0.37	0.22
329154	Ankrd44	1.14	1.27	1.19	15.06	11.62	12.77	3.21	2.97	3.09	3.4	4.04	3.84	7.51	7.67	7.17	6.82	6.98	6.58	14.34	13.68	14.23	4.45	4.55	3.67	1.8	1.99	1.81	4.01	4.08	3.67	17.19	17.59	17.47	2.59	4.26	3.34
73844	Ankrd45	0.15	0.17	0.19	0.01	0.03	0.05	0.02	0.01	0.02	NA	NA	NA	NA	NA	NA	NA	0.01	NA	NA	NA	NA	0	0.01	NA	0.01	0	0.01	NA	NA	NA	NA	NA	NA	0.15	NA	NA
68839	Ankrd46	1.62	1.68	1.76	2.63	2.44	2.05	1.02	0.97	0.89	2.35	2.93	2.39	3.76	3.58	3.93	1.16	1.35	1.43	1.66	1.61	1.21	1.01	1.01	0.94	2.08	1.71	2.14	2.41	2.9	2.36	9.79	10.06	9.53	8.26	7.19	7.58
56503	Ankrd49	0.28	0.33	0.29	1.27	1.15	1.05	0.18	0.16	0.19	1.02	1.15	1.07	1.21	1.08	0.99	0.66	0.73	0.89	0.72	0.54	0.67	0.37	0.43	0.39	0.52	0.42	0.42	2.26	1.84	2.07	5.56	5.91	5.36	9.99	10.11	9.38
99696	Ankrd50	0.6	0.6	0.61	2.25	2.3	1.37	0.84	0.61	0.79	2.62	2.27	2.39	4.05	3.85	4.57	1.61	1.26	1.53	2.47	2.35	2.99	1.23	1.12	1.4	2.96	2.78	2.44	2.01	2.27	1.62	5.24	4.15	5.73	5.24	4.71	7.85
237615	Ankrd52	0.42	0.39	0.42	2.5	2.01	1.85	0.35	0.31	0.31	2.79	2.87	2.84	2.12	2.22	2.33	2.54	2.45	2.5	2.9	3.03	2.91	0.86	0.93	0.81	0.78	0.8	0.89	4.07	4.19	3.46	10.68	11.48	11.07	17.66	19.79	20.29
223690	Ankrd54	0.46	0.48	0.41	3.08	2.53	2.37	0.52	0.56	0.48	1.51	1.36	1.34	2.57	2.08	2.52	1.65	1.61	1.76	2.27	3.27	2.89	1.02	1.18	1.26	1.66	1.4	1.89	0.92	1.26	1.07	4.19	3.86	3.43	13.31	13.03	12.45
77318	Ankrd55	0.01	0	0.01	0.15	0.04	0.13	0.01	0.01	0.01	0.03	0.05	0.05	0.11	0.17	0.18	0.22	0.08	0.14	0.2	0.28	0.15	0.17	0.14	0.14	0.08	0.17	0.06	0.23	0.36	0.18	1.15	1.15	1.1	1.58	1.47	1.35
140577	Ankrd6	0.25	0.25	0.22	0.04	0.02	0.05	0.03	0.01	0.03	0.02	0.01	0.01	0.05	0.05	0.04	0.07	0.09	0.07	0.04	0.07	0.04	0.15	0.14	0.17	0.24	0.12	0.23	0.01	NA	NA	0.06	0.02	0.04	NA	0.03	0.02
66729	Ankrd61	0.03	0.03	0.02	0.12	0.11	0.03	0.02	0.03	0.02	0.11	0.08	0.09	0.1	0.16	0.13	0.08	0.12	0.08	0.09	0.16	0.11	0.1	0.1	0.05	0.06	0.01	0.04	0.04	0.04	0.02	0.14	0.39	0.42	0.31	0.13	0.3
383787	Ankrd63	0.01	0.01	0	0.21	0.27	0.21	0.07	0.08	0.09	NA	0	NA	0.02	0.01	0.02	0.04	0.05	0.05	0.1	0.11	0.04	NA	0	0	0.01	0.03	0.01	NA	NA	NA	NA	NA	NA	NA	NA	NA
100043332	Ankrd66	0.13	0.24	0.18	0.05	0.13	0.11	0.15	0.09	0.13	0.06	0.03	0.05	0.05	0.05	0.02	NA	NA	NA	0.01	0.05	0.02	0.23	0.22	0.09	0.07	0.03	0.03	0.12	0.15	0.27	0.26	0.18	0.09	NA	NA	NA
74251	Ankrd9	0.17	0.14	0.15	0.41	0.52	0.43	0.06	0.07	0.15	0.13	0.15	0.16	0.3	0.34	0.31	0.27	0.19	0.2	0.68	0.68	0.65	0.21	0.24	0.24	0.57	0.57	0.55	0.29	0.38	0.34	0.31	0.79	0.65	1.44	1.77	1.64
224650	Anks1	1.1	1.18	1.11	3.97	3.75	3.43	1.53	1.43	1.44	5.6	5.37	4.96	4.76	4.92	5.33	1.55	1.46	1.68	2.51	3.13	2.43	2.28	2.7	2.66	2.08	1.81	1.79	1.87	2.09	1.84	6.02	5.71	6.04	6.42	6.9	6.72
77531	Anks1b	0.62	0.46	0.49	NA	0.01	0	0.01	0.01	0	0.01	0	NA	NA	0	NA	0	NA	0	0.01	0.01	0.04	0	0.03	0.07	0.02	0.04	0.02	NA	0	0	0.01	NA	0.01	NA	NA	NA
72615	Anks3	1.04	1.07	1.05	5.32	5.46	4.09	0.79	0.84	0.85	4.03	3.93	4.32	3.42	2.76	3.29	2.65	2.33	2.67	4	3.76	3.55	2.21	2.41	1.61	2.1	1.61	1.92	2.21	3.04	2.63	9.25	10.25	11.58	11.7	12.44	11.73
72074	Anks4b	0	0	0	NA	NA	NA	NA	NA	NA	0.08	0.13	0.07	0.12	0.1	0.13	NA	NA	NA	NA	NA	NA	0.03	0.02	0.03	0.1	0.11	0.16	NA	NA	NA	0.01	NA	NA	0.01	NA	NA
75691	Anks6	0.26	0.24	0.23	0.37	0.2	0.3	0.09	0.07	0.11	0.18	0.06	0.16	0.27	0.31	0.26	0.1	0.05	0.09	0.11	0.11	0.12	0.33	0.21	0.24	0.48	0.48	0.69	0.12	0.32	0.21	0.6	0.67	0.77	NA	NA	0.01
242037	Ankub1	0.24	0.26	0.2	NA	NA	NA	NA	0	NA	NA	NA	NA	0.01	NA	0.01	0.01	0.01	0.02	0.05	NA	0.02	NA	0.01	0.01	0	NA	NA	NA	NA	NA	NA	NA	NA	NA	NA	NA
52231	Ankzf1	0.48	0.47	0.57	2.48	2.88	2.18	0.52	0.59	0.55	2.76	2.75	2.48	1.59	1.48	1.48	1.6	1.32	1.45	1.39	1.31	1.75	0.8	1.09	0.76	0.66	0.66	0.57	1.52	1.4	1.13	4.96	4.94	5.47	6.01	6.4	7.71
68743	Anln	1.09	1.06	1.12	4.24	3.85	3.97	0.12	0.14	0.13	0.32	0.44	0.37	0.47	0.5	0.52	0.3	0.28	0.26	0.26	0.33	0.46	0.24	0.23	0.3	0.28	0.16	0.24	0.08	0.11	0.1	0.45	0.24	0.42	27.82	27.3	28.36
101772	Ano1	0.36	0.34	0.32	0.6	0.62	0.24	0.4	0.35	0.43	0.3	0.27	0.3	0.84	0.73	0.81	NA	NA	NA	NA	NA	NA	0.44	0.44	0.6	0.81	0.9	0.95	0	NA	0.02	NA	NA	NA	NA	NA	NA
102566	Ano10	0.86	0.75	0.9	4.08	3.77	3.9	0.85	0.92	0.88	2.11	2.2	2.3	2.35	2.14	2.03	1.39	1.41	1.26	2.29	2.22	2.44	0.97	1.06	1.09	3.05	2.92	2.38	2.36	2.12	1.88	9.28	9.41	9.45	9	8.15	9.55
320091	Ano4	0.17	0.16	0.18	NA	NA	NA	NA	NA	NA	0.02	NA	0.02	NA	NA	NA	NA	NA	NA	NA	NA	NA	NA	NA	0	0.01	0	NA	NA	NA	NA	NA	NA	NA	NA	NA	NA
233246	Ano5	0	0	0	NA	0.03	0.01	0	0	0	0	NA	NA	NA	0	NA	NA	NA	NA	NA	NA	NA	0.03	0.04	0.02	0.19	0.14	0.24	NA	NA	NA	NA	NA	NA	0.01	0.01	NA
105722	Ano6	1.04	1.1	1.11	12.66	11.88	12.01	1.45	1.34	1.31	17.1	19.17	18.56	4.76	4.49	4.52	4.02	3.98	4.01	3.2	3.21	3.35	2.08	2.19	2.32	3.7	3.69	3.81	11.93	11.85	14.49	21.21	20.84	21.06	11	12.35	13.52
404545	Ano7	0.04	0.03	0.03	NA	0.01	0.03	0.01	0.01	0.01	0.01	NA	0.02	NA	0.04	NA	0.01	0.04	0.04	0.02	NA	0.07	0.15	0.08	0.15	0.12	0.16	0.2	0	0.1	0.01	0.07	0.14	0.03	0.44	0.52	0.47
382014	Ano8	0.25	0.24	0.21	2.49	2.35	2.23	0.19	0.22	0.22	1.65	1.44	1.43	0.82	0.76	0.8	0.41	0.4	0.44	0.67	0.73	0.67	0.54	0.48	0.54	0.71	0.72	0.73	0.87	1.05	0.74	2.65	2.76	2.36	1.73	1.67	1.63
71345	Ano9	NA	NA	0	0.01	NA	0.03	0.03	0.01	0.02	0.02	0.03	0.01	NA	NA	NA	NA	NA	NA	NA	NA	0	0.21	0.12	0.17	0.29	0.2	0.29	NA	NA	NA	NA	NA	NA	NA	NA	NA
11737	Anp32a	5.64	5.69	4.91	58.35	63.09	73.18	14.01	12.96	11.62	31.19	39.87	35.06	40.59	48.8	41.89	23.16	26.44	26.91	45.77	28.71	40	20.67	21.05	20.99	13.27	13.42	14.84	27.56	28.25	22	91.27	86.15	96.38	184.09	159.33	168.85
67628	Anp32b	1.46	1.27	1.38	31.5	36.48	34.66	3.27	3.16	3.27	13.37	12.43	13.17	15.47	16.15	16.08	12.08	11.08	11.73	16.75	16.55	15.7	9.69	9.83	9.14	9.66	9.73	9.13	21.43	21.97	19.28	31.47	32.89	32.87	213.34	203.08	199.46
66471	Anp32e	2.48	2.68	2.77	13.97	15.83	15.94	2.39	2.12	2.04	4.22	4.08	4.31	11.7	9.48	11.51	9	8.54	8.5	11.66	11.21	10.07	6.62	6.64	5.04	4.52	4.97	4.68	9.55	9.58	8.38	18.92	19.02	18.6	401.08	430.76	413.64
16790	Anpep	1.4	1.29	1.71	4.69	4.91	3.73	3.44	3.03	3.43	0.7	0.41	0.71	4.99	4.99	4.92	5.46	5.41	5.16	1.49	2.21	1.61	9.21	9.42	10.2	10.01	9.5	8.98	249.17	262.72	199.67	636.58	629.39	664.94	26.3	27.26	26.18
214917	Antkmt	1.18	1.39	1.3	5.03	6.37	5.92	0.69	0.63	0.7	3.37	4.21	3.65	2.94	2.12	2.35	2.06	1.89	2.52	2.76	3.69	3.13	2.22	2.25	2.15	2.23	2.36	2.8	5	4.75	4.48	14.77	14.28	16.99	8.82	5.97	8
69538	Antxr1	0.43	0.38	0.42	1.21	0.91	1.03	1.16	1.07	1.13	0.1	0.14	0.1	0.23	0.2	0.23	0.02	0.01	0.02	0.01	0.04	0.01	1.54	1.55	1.64	6.93	7.57	7.6	0.02	0.02	0.03	0.1	0.18	0.12	0.25	0.34	0.31
71914	Antxr2	0.08	0.09	0.09	4.73	4.43	3.75	5.35	5.11	5.2	0.15	0.16	0.2	1.65	1.57	1.62	0.65	0.71	0.71	1.63	1.74	1.65	7.81	7.85	7.31	6.23	6.08	6.38	5.25	5.16	4	14.2	13.11	13.51	7.46	7.96	7.07
16952	Anxa1	1.4	1.49	1.61	61.4	62.36	64.78	12.76	12.83	12.9	0.85	0.9	0.81	12.85	13.76	13.54	2.53	2.56	2.54	52.38	49.93	47.45	4.81	4.88	4.98	24.86	26.71	25.57	120.94	118.6	77.74	167.94	171.02	154.84	41.71	38.16	37.8
11744	Anxa11	1.13	0.91	1.13	36.94	29.24	29.81	11.08	11.59	11.76	6.54	7.41	6.55	10.03	9.86	10.19	6.19	5.54	6.75	14.67	19.33	15.03	5.88	6.31	5.49	8.53	8.42	9.21	10.47	9.84	10.64	27.75	24.63	23.58	19.03	15.88	17.18
69787	Anxa13	NA	NA	NA	NA	NA	NA	0	0	NA	0.03	0.02	0.02	0.11	0.15	0.17	NA	NA	NA	NA	NA	NA	0.05	0.19	0.13	0.11	0.13	0.1	NA	NA	NA	NA	NA	NA	NA	NA	NA
12306	Anxa2	3.54	3.22	3.61	341.1	391.51	383.61	30.12	31.87	30.15	8.72	7.33	8.25	50.52	50.59	51.38	9.41	8.45	8.56	51.39	53.56	54.39	10.7	11.09	12.28	52.23	53.61	51.79	53.57	56.74	32.17	130.77	130.86	124.33	210.5	206.31	209.6
11745	Anxa3	8.47	8	8.11	12.87	15.39	15.44	5.47	5.1	5.36	24.93	26.69	26.52	9.6	11.24	10.35	1.84	2.28	1.97	6.86	4.74	5.98	5.34	4.61	4.68	5.17	5.4	5.78	87.55	91.61	95.94	81.01	77.49	72.67	3.29	3.65	4.89
11746	Anxa4	1.03	0.89	0.95	41.62	43.65	42.22	2.6	2.68	2.39	3.86	4.12	3.97	5.14	5.25	5.28	1.59	1.57	1.53	1.3	1.37	2	3.21	3.44	3.34	5.45	5.81	5.23	59.64	58.6	55.01	166.26	161.81	164.79	38.32	40.95	40.54
11747	Anxa5	6.56	6.79	6.8	118.36	147.36	151.45	8.05	8.46	7.71	44.29	43.34	45.18	42.44	37.32	38.33	8.84	7.72	8.79	7.42	7.85	8.12	17.76	18.02	18.86	41.4	38.89	42.1	140.92	140.09	102.57	359.38	348.45	357.58	557.1	572.92	565.13
11749	Anxa6	1.46	1.34	1.42	18.75	17.32	16.06	5.94	5.99	5.9	12.54	12.19	12.99	22.46	21.65	21	21.52	20.13	20.14	37.7	38.96	35.11	17.5	18.69	18.44	26.21	25.75	25.38	10.1	10.57	16.6	63.42	65.49	66.36	11.61	12.94	11.56
11750	Anxa7	1.29	1.47	1.38	13.59	14.01	13.77	2.15	2	2.02	4.48	4.15	4.16	6.95	8.19	8.01	4.12	3.95	4.57	5.74	5.57	5.4	4.07	4.09	4.14	6.35	6.98	7.07	18.73	18.98	18.62	41.85	39.98	39.67	29	28.6	28.35
11752	Anxa8	0.32	0.25	0.23	0.33	0.4	0.25	0.28	0.24	0.25	0.05	0.03	0.03	0.02	0.04	0.02	NA	0.01	0	0.14	0.09	0.12	0.19	0.17	0.27	0.14	0.13	0.13	0.03	0.02	0.01	NA	NA	NA	NA	NA	NA
71790	Anxa9	0.06	0.05	0.05	0.31	0.3	0.24	0.08	0.04	0.05	0.3	0.43	0.41	0.17	0.17	0.14	0.23	0.26	0.25	0.26	0.42	0.18	0.23	0.31	0.23	0.17	0.17	0.18	0.61	0.73	0.68	3.34	3.55	4.41	3.26	3.73	3.69
27052	Aoah	0.03	0.03	0.01	1.72	1.23	1.45	0.27	0.28	0.33	8.21	9.54	9.16	1.97	1.86	1.96	0.99	1.01	0.85	3.81	4.05	3.29	4.87	5.21	4.19	1.19	1.33	1.3	5.05	4.9	7.95	41.77	40.19	40.7	0.12	0.03	0.18
76507	Aoc1	0.02	0.01	0.02	0.01	0.01	0.02	0.01	0.01	0.01	NA	NA	NA	NA	NA	NA	NA	NA	NA	NA	NA	NA	0.07	0.06	0.09	0.37	0.33	0.36	0.01	NA	NA	NA	NA	NA	NA	NA	NA
237940	Aoc2	0.06	0.06	0.07	0.53	0.37	0.32	0.05	0.05	0.06	0.21	0.3	0.26	0.26	0.18	0.32	0.37	0.36	0.34	0.46	0.48	0.51	0.12	0.09	0.08	0.17	0.07	0.1	0.14	0.15	0.08	0.25	0.26	0.26	1.19	1.38	1.43
11754	Aoc3	0.37	0.36	0.34	0.15	0.16	0.14	0.25	0.25	0.25	NA	NA	0.01	0	0	0	0	0	0	NA	NA	0.04	0.59	0.49	0.74	2.84	2.8	2.94	NA	NA	NA	0.02	NA	NA	NA	NA	0.01
72061	Aopep	0.79	0.73	0.61	6.31	5.36	6.91	1.27	1.52	1.2	1.85	2.11	2.27	4.41	4.67	4.25	1.22	1.28	1.31	3.11	1.36	1.3	1.63	1.78	1.54	2.97	2.92	2.99	11.18	11.42	8.33	45.75	44.84	44.31	21.4	20.14	19.27
11761	Aox1	0.63	0.63	0.66	0.17	0.16	0.15	0.32	0.32	0.31	0.2	0.23	0.22	0.32	0.47	0.4	NA	NA	NA	0	NA	NA	0.08	0.1	0.11	0.38	0.4	0.4	NA	0.01	0.01	0.03	0.04	0.07	0.01	NA	0.05
71724	Aox3	0.05	0.05	0.03	0.82	0.61	0.62	1.26	1.18	1.17	0.32	0.31	0.46	0.34	0.53	0.36	0.01	0	0	0.12	0.02	0.01	0	0	0	0.04	0.07	0.18	0	NA	NA	NA	NA	NA	NA	NA	NA
211556	Ap1ar	0.51	0.5	0.58	3.46	3.11	2.96	0.58	0.54	0.78	1.95	2.35	2.23	2.48	2.11	2.45	1.92	1.8	1.96	2.62	1.97	2.6	1.29	1.48	1.46	1.46	1.39	1.54	4	3.94	2.54	8.8	10.05	8.88	14.97	14.04	15.36
11764	Ap1b1	1.25	1.13	1.18	7.79	6.74	6.63	1	0.96	0.9	9.07	8.76	9.09	19.18	17.46	17.99	5.1	4.53	4.74	4.76	4.69	4.76	4.78	4.99	4.87	3.28	3.04	3.33	3.82	3.88	3.53	34.5	35.21	35.87	14.65	15.85	15.71
11765	Ap1g1	1.04	1.12	1.16	9.84	8.45	7.97	1.7	1.75	1.67	5.55	6.47	6.09	3.83	4.09	4.06	2.99	2.78	2.88	4.76	2.69	3.5	2.73	2.72	2.16	2.16	1.85	1.87	6.97	6.85	6.57	17.5	16.48	15.85	29.52	27.51	30.18
11766	Ap1g2	0.24	0.2	0.27	9.15	9.63	8.19	0.9	0.85	0.87	3.53	4.22	3.67	3.69	4.16	4.15	5.69	5.32	5.31	6.36	6.26	8.47	2.49	2.3	2.01	1.91	1.82	1.66	4.51	3.61	4.93	14.84	19.32	16.69	14.65	13.84	17.77
11767	Ap1m1	1.16	1.36	1.37	11.67	11.75	11.46	2.67	2.44	2.4	5.45	5.3	5.39	9.45	9.1	9.3	6.91	6.87	6.78	10.29	10.91	11.22	3.97	4.44	3.96	3.91	4.07	4.58	9.63	9.1	8.31	24.25	27.91	24.68	39.15	36.56	36.64
11768	Ap1m2	NA	NA	NA	0.3	0.33	0.33	0.44	0.42	0.4	0.02	0.02	0.01	0.12	0.2	0.23	0.21	0.21	0.25	0.34	0.46	0.32	0.34	0.19	0.3	0.88	0.71	0.82	0.02	0.01	NA	NA	NA	NA	0.43	0.32	0.15
11769	Ap1s1	1.73	1.84	1.56	14.65	18.91	15.04	0.89	0.9	1.16	11.16	7.94	9.26	7.6	7.12	6.87	2.3	3.12	3.1	4.22	3.67	3.04	3.66	3.42	3.54	6.92	6.84	5.22	14.47	15.73	13.29	32.05	36.86	24.82	162.31	140.71	157.38
108012	Ap1s2	1.47	1.4	1.46	15.34	15.55	15.65	2.21	1.96	2.1	11.02	12.25	11.67	8.2	8.93	8.49	2.02	1.65	1.73	4.27	3.31	3.52	2.65	2.48	2.23	2.03	2.53	2.34	7.86	7.44	4.78	32.42	31.37	30.29	4.4	4.36	4.34
252903	Ap1s3	0.01	0.01	0.01	0.44	0.81	0.43	0.2	0.29	0.21	0.16	0.24	0.11	0.91	0.98	1.05	1.21	1.21	1.52	0.66	0.74	1.04	0.54	0.59	0.43	0.25	0.24	0.28	0.53	0.65	0.25	0.78	0.61	0.46	7.96	8.6	7.95
11771	Ap2a1	1.45	1.47	1.36	9.71	8.47	8.84	1.36	1.37	1.33	6.69	6.12	6.13	7.13	7.15	6.21	3.72	4.48	3.54	5.16	6.83	5.96	2.64	2.59	3.09	4.2	4.52	4.51	9.71	12.19	11.39	23.08	27.16	26.91	34.56	28.74	30.94
11772	Ap2a2	0.65	0.67	0.65	10.24	10.77	10.7	1.16	1.15	1.15	9.54	9.67	9.85	9.92	9.99	10.09	2.8	2.8	2.67	3.02	3.09	3.2	3.4	3.36	3.17	3.58	3.38	3.63	4.16	4.34	4.05	23.91	25.33	25.71	13.14	13.83	14.23
71770	Ap2b1	1.49	1.52	1.53	13.42	12.92	13.03	1.96	1.87	1.74	7.3	8.05	7.87	8.45	8.65	8.25	5.61	5.71	5.46	6.9	5.77	6.85	3.45	3.89	3.82	3.44	3.65	3.61	9.64	9.7	9.06	32.56	32.22	31.95	26.02	27.34	30.02
11773	Ap2m1	6.28	6.6	6.28	62.38	77.61	77.01	6.92	7.57	7.72	45.84	42.2	42.27	44.26	43.78	41.39	17.96	18.74	17.86	24.96	29.72	26.95	18.22	20.02	21.48	27.82	26.41	27.55	69.51	63.18	46.42	174.76	163.25	155.41	222.37	189.86	197.96
232910	Ap2s1	2.51	2.84	2.79	35.53	39.12	33.99	3.56	3.52	3.74	25.39	21.38	22.05	25.71	22.05	25.68	8.44	8.23	8.61	11.99	13.12	12.82	9.4	9.59	11.84	11.55	13.23	12.66	21.32	23.19	24.11	94.84	89.98	93.99	99.79	101.51	99.22
11774	Ap3b1	0.83	0.8	0.8	11.57	11.52	11.28	1.27	1.25	1.43	5.43	5.63	5.1	4.95	5.27	4.63	3.13	3.16	3.16	4.25	3.95	4.65	3.28	3.18	3.66	2.82	2.67	3.07	7.24	6.98	6.34	22.65	24.54	21.72	19.82	22.77	21.07
11775	Ap3b2	0.23	0.24	0.23	NA	NA	0.01	NA	NA	NA	NA	NA	NA	NA	NA	NA	NA	NA	NA	NA	NA	NA	0.03	0.04	0.02	0.04	0.04	0.08	NA	NA	NA	NA	NA	NA	NA	NA	NA
11776	Ap3d1	1.72	1.57	1.54	24.45	24.57	21.05	2.71	2.45	2.72	15.04	17.2	15.67	14.19	12.88	12.27	6.43	5.71	6.31	8.57	8.06	8.74	5.27	5.17	4.93	4.53	4.41	5.61	15.42	15.96	11.95	46.04	47.49	47.6	30.72	35.29	30.66
55946	Ap3m1	3.17	3.08	3.2	9.81	8.33	8.95	1.2	1.16	1.1	3.62	5.5	4.9	3.76	5.13	4.75	3.19	2.12	2.98	4.07	4.2	4.27	1.78	1.64	1.81	1.46	2.37	2.38	8.96	7.7	9.02	21.25	25.06	22.26	30.92	39.11	31.99
64933	Ap3m2	0.58	0.61	0.61	1.73	1.89	1.61	0.23	0.21	0.22	1.58	1.77	1.78	1.95	1.78	1.74	1.28	1.22	1.17	1.32	1.36	1.33	0.77	0.75	0.7	0.67	0.66	0.7	0.89	0.92	0.62	4.08	3.79	3.7	1.62	2.33	1.77
11777	Ap3s1	2.3	2.13	2.22	12.15	13.34	13.59	2.44	2.51	2.47	4.58	4.44	4.21	5.03	5.51	4.99	2.03	2.1	1.91	5.55	5.3	4.7	3.76	3.4	3.26	5.18	5.33	5.01	27.82	25.77	18.01	53.35	47.67	55.01	35.44	34.98	34.26
11778	Ap3s2	0.22	0.24	0.22	1.04	1.08	1.05	0.15	0.14	0.15	0.82	0.77	0.83	0.89	0.96	0.88	0.67	0.7	0.63	0.69	0.74	0.62	0.43	0.46	0.41	0.39	0.4	0.42	1.21	1.3	0.98	3.6	3.33	3.52	3.59	3.22	3.8
67489	Ap4b1	0.38	0.37	0.38	1.78	2.12	2.42	0.36	0.36	0.37	1.2	1.42	1.28	1.06	1.03	1.11	1.01	1.09	1.12	1.48	1.24	2.09	0.77	0.64	0.7	0.53	0.54	0.57	1.26	1.21	0.93	3.4	3.13	3.33	23.88	23.91	24.15
108011	Ap4e1	0.26	0.28	0.23	1.15	0.81	0.83	0.2	0.17	0.17	0.74	0.81	0.83	0.62	0.53	0.58	0.46	0.53	0.49	0.59	0.67	0.72	0.5	0.34	0.28	0.36	0.4	0.29	0.78	0.95	0.84	2.68	2.83	2.44	3.05	4.27	3.34
11781	Ap4m1	0.64	0.73	0.53	4.93	4.64	4.75	0.46	0.5	0.56	2.14	2.11	1.95	1.86	2.29	1.86	1.49	1.29	1.46	1.69	2.73	1.33	1.41	1.19	1.44	1.22	1.08	1.23	1.88	2.08	1.64	7.47	7.68	8.87	9.08	9.14	7.13
11782	Ap4s1	1.02	1.04	0.93	2.68	2.88	3.19	0.47	0.56	0.55	2.51	2.28	2.7	1.92	2.02	1.97	1.38	1.05	1.5	1.89	1.86	1.86	1.48	1.16	1.36	1.35	1.35	1.34	2.58	2.43	2.04	6.55	7.11	6.81	6.42	6.21	7.17
381201	Ap5b1	0.13	0.14	0.13	1.54	1.07	1.14	0.15	0.13	0.17	1.87	1.69	1.72	1.11	0.92	1.24	0.89	0.81	0.76	1.83	1.84	2.03	0.21	0.28	0.34	0.29	0.24	0.28	2.36	2.54	2.44	8.56	7.78	8.07	14.07	13.21	14.17
74385	Ap5m1	0.38	0.48	0.41	1.38	1.67	1.64	0.29	0.29	0.28	1.32	1.55	1.26	0.82	1.01	1.04	0.67	1.1	1.2	1.55	1.15	1.68	0.6	0.54	0.5	0.66	0.56	0.54	1.46	1.62	1.48	4.64	5.45	4.99	6.19	6.83	6.82
69596	Ap5s1	0.75	0.63	0.57	5.34	6	6.1	0.78	0.64	0.83	4.83	4.43	4.77	2.03	1.67	1.9	1.27	1.11	1.17	1.57	3.17	2.1	1.18	1.21	1.64	0.97	1.41	1.19	4.97	6.09	7.19	10.1	9.66	12.22	8.36	10.52	10.89
231855	Ap5z1	0.3	0.25	0.32	3.69	4.01	2.83	0.35	0.34	0.36	3.25	3.29	3.27	1.62	1.7	1.62	1.95	1.23	1.58	1.79	1.77	1.63	0.98	0.77	0.7	0.39	0.57	0.56	2.38	2.26	2.02	9.37	9.38	9.22	6.76	6.65	8.25
11783	Apaf1	0.16	0.17	0.18	3.26	2.53	3.58	0.64	0.63	0.59	2.32	2.54	2.11	2.58	2.81	2.62	1.17	0.88	0.82	1.95	1.78	1.93	1.15	1.03	0.78	0.68	0.62	0.62	2.85	2.82	2.94	7.54	8.05	7.35	6.12	6.55	6.69
319924	Apba1	0.23	0.23	0.23	1.1	1.08	1.14	0.12	0.12	0.1	0.43	0.45	0.5	0.63	0.55	0.67	0.21	0.18	0.18	0.17	0.23	0.16	0.36	0.34	0.35	0.42	0.52	0.49	1.08	1.22	1.11	2.6	2.75	2.93	0.01	0.02	0.01
11784	Apba2	0.91	0.77	0.87	NA	0.32	NA	0.02	0.02	0.02	NA	NA	NA	NA	NA	NA	NA	NA	NA	NA	NA	NA	0.06	0.09	0.08	0.1	0.07	0.08	NA	NA	NA	NA	NA	NA	0.06	NA	NA
57267	Apba3	0.62	0.45	0.42	4.82	4.81	4.33	0.84	0.91	0.75	4.54	3.41	4	3.52	3.52	3.11	1.42	1.41	1.45	1.55	2.45	1.72	1.46	1.54	2.48	3.62	2.89	3.73	2.59	3.47	2.93	11.37	9.3	10.79	12.39	13.9	12.05
11785	Apbb1	1.62	1.54	1.69	1	0.95	0.74	0.85	0.92	0.91	0.11	0.07	0.06	0.21	0.24	0.19	0.1	0.25	0.11	0.19	0.15	0.33	0.41	0.48	0.54	1.52	1.51	1.53	0.37	0.44	0.52	0.22	0.15	0.4	0.13	NA	NA
54519	Apbb1ip	1.59	1.68	1.62	34.91	34.81	36.63	3.01	2.89	2.99	13.85	14.78	14.8	10.04	10.47	10.13	7.85	7.88	7.77	14	13.51	14.33	3.63	3.43	3.41	2.4	2.18	2.18	12.77	14.3	11.59	36.37	35.1	32.19	34.67	32.66	34.52
11787	Apbb2	0.47	0.53	0.65	0.45	0.57	0.34	0.22	0.22	0.19	0.58	0.86	0.74	2.4	1.87	2.13	0.02	0.23	0.13	0.08	0.03	0	0.24	0.21	0.26	0.49	0.82	0.61	2.06	2.23	1.09	4.38	4.66	4.61	3.34	3.89	3.83
225372	Apbb3	0.79	0.78	0.84	2.94	9.37	3.75	2.07	1.75	1.84	1.66	1.76	3.22	1.81	1.71	1.4	3.25	1.33	2.13	2.25	2.4	1.76	1.81	1.27	1	1.05	1.67	0.74	2.53	1.5	1.49	6.28	3.82	4.78	9.19	12.73	12.49
11789	Apc	0.98	1	0.95	1.9	1.47	1.54	0.51	0.5	0.51	2.35	2.58	2.67	2.42	2.41	2.28	1.11	1.07	1.08	1.32	1.31	1.33	0.91	0.89	0.75	0.7	0.62	0.78	1.36	1.55	1.83	5.74	6.39	6.03	3.73	3.86	4.63
23805	Apc2	0.36	0.4	0.41	0.01	0	0.04	0.02	0.01	0.01	0.02	0.02	0.02	0.04	0.06	0.05	0.01	0.02	0.01	0	0.01	0.02	0.02	0.02	0.03	0.12	0.11	0.11	NA	0.01	0.01	0.05	0.06	0.03	0.02	0.03	0.02
494504	Apcdd1	2.4	2.11	2.26	0.63	0.39	0.33	0.1	0.07	0.09	0.04	0.01	0.03	0.15	0.04	0.11	0.01	0.13	0.05	0.03	0	0.09	0.67	0.56	0.8	0.95	0.95	0.97	0.54	0.59	0.81	0.05	0.06	0.11	0.07	NA	NA
235606	Apeh	1.33	1.46	1.53	6.5	7.25	5.76	0.89	0.83	0.79	5.05	4.49	4.22	3.92	3.59	3.74	3.9	3.58	3.85	5.53	5.73	5.28	2.84	2.98	2.83	3.48	2.97	3.54	4.85	5.15	4.57	15.58	14.61	15.54	16.89	18.23	15.96
100038489	Apela	NA	NA	NA	NA	NA	NA	NA	NA	NA	NA	NA	NA	NA	NA	NA	NA	NA	NA	NA	NA	NA	NA	NA	NA	0.14	0.15	0.23	NA	NA	NA	NA	NA	NA	NA	NA	NA
11792	Apex1	0.68	0.75	0.8	9.01	10.69	10.43	0.48	0.67	0.48	4.6	4.16	4.05	3.6	3.08	3.03	2.67	2.86	2.89	1.83	1.28	1.88	2.08	2.11	2.46	2.06	2.47	1.72	8.27	8.32	7.3	15.87	15.52	16.74	145.52	140.87	123.37
77622	Apex2	0.09	0.15	0.14	1.33	1.11	1.43	0.15	0.15	0.16	0.66	0.7	0.79	0.71	1	0.75	0.48	0.35	0.39	0.59	0.65	0.5	0.36	0.4	0.48	0.56	0.51	0.47	0.92	0.8	0.66	2.11	2.61	2.66	9.91	9.88	9.51
226548	Aph1a	1.86	1.77	1.74	11.28	12.69	10.97	1.45	1.33	1.34	7.97	6.29	7.49	6.65	6.87	7.04	3.83	4.46	4.38	6.29	5.44	5.26	3.8	3.41	3.33	4.78	4.93	4.73	8.4	8.5	6.97	32.04	23.78	22.73	70.73	67.42	77.68
208117	Aph1b	0.49	0.47	0.46	0.67	0.54	0.57	0.23	0.21	0.18	1.39	1.56	1.64	0.62	0.63	0.65	0.35	0.36	0.35	0.38	0.41	0.37	0.33	0.28	0.31	0.5	0.44	0.48	0.11	0.24	0.18	0.87	1	0.89	0.68	1.02	0.9
68318	Aph1c	0.21	0.32	0.23	2.58	2.73	2.62	0.67	0.66	0.75	2	1.53	1.65	1.76	2.17	1.78	1.32	0.98	1.3	0.56	0.74	0.63	0.76	0.83	0.96	0.3	0.38	0.51	26.07	25.76	16.62	61.88	61.38	64.22	8.2	6.86	6.2
11800	Api5	1.09	1.17	1.14	12.93	11.39	12.11	1.31	1.42	1.37	6.76	7.28	7.27	7.59	6.9	7.03	3.63	3.7	3.56	5.65	5.5	4.85	2.99	2.78	2.35	2.77	2.64	2.93	8.48	7.99	7.01	21.06	19.63	20.41	46.1	45.78	46.19
56369	Apip	0.89	1	1.06	3.59	2.85	3.72	0.52	0.61	0.52	2.22	2.66	2.78	1.97	1.9	1.95	0.82	1.29	1.17	1.22	0.49	0.79	1.25	2.71	1.29	1.24	1.49	1.26	3.55	2.86	3.53	11.12	13.12	13.67	14.56	7.85	10.78
72103	Aplf	0.07	0.12	0.09	0.91	1.04	1.18	0.08	0.1	0.07	0.43	0.39	0.38	0.29	0.53	0.52	0.28	0.36	0.31	0.51	0.34	0.33	0.16	0.16	0.12	0.28	0.28	0.33	0.68	0.51	0.49	1.64	1.82	1.65	4.09	4	3.81
30878	Apln	0.72	0.71	0.72	0.38	0.44	0.34	0.31	0.3	0.3	0.02	0.04	0.04	0.02	0.03	0.01	0.01	0.01	0.02	0.06	NA	0.03	0.02	0.04	0.04	0.22	0.19	0.24	0.01	NA	0	0.01	0.01	0.01	NA	NA	0.03
23796	Aplnr	0.03	0.02	0.02	0.64	0.69	0.86	0.44	0.4	0.4	0	NA	NA	0.04	0.06	0.04	0	0.01	0.01	0.04	0.05	0.05	0.15	0.17	0.16	0.26	0.34	0.31	0.01	0.02	0	0.02	NA	0.01	NA	NA	NA
11803	Aplp1	12.05	11.55	11.39	0.81	0.98	0.72	0.09	0.13	0.1	0.41	0.25	0.38	0.26	0.15	0.18	0.14	0.18	0.21	0.26	0.09	0.13	0.57	0.61	0.74	1.91	1.56	1.9	0.22	0.33	0.3	0.34	1	0.67	2.53	2.44	2.53
11804	Aplp2	9.69	9.04	9.17	67.63	69.57	69.56	9.17	8.65	8.87	12.28	12.9	12.12	23.93	23.41	23.11	5.22	5.17	5.2	7.4	7.44	7.81	9.26	9.46	10.97	20.5	20.54	21.06	55.36	54.6	39.24	170.31	176.37	179.53	36.87	37.83	34.87
71881	Apmap	0.9	0.96	0.83	3.02	3.52	3.52	0.9	0.94	0.95	1.74	2.2	2.42	1.81	2.17	2	1.01	1.02	0.93	2.13	2.08	1.96	1.65	1.66	1.43	1.73	1.79	1.85	2.07	2.22	1.82	7.29	7.13	6.68	11.66	11.83	10.23
11806	Apoa1	0.03	0.07	0.07	0.04	NA	0.04	0.01	NA	0.02	16.39	11.25	13.48	7.4	7.31	6.65	NA	0.02	0.02	NA	NA	NA	0.37	0.3	0.21	0.16	0.09	0.08	NA	NA	0.02	NA	0.04	NA	NA	0.05	NA
11807	Apoa2	0.04	0.26	0.2	NA	NA	0.09	0.02	NA	0.02	25.72	25.87	26.87	17.53	20.96	18.09	NA	NA	NA	NA	NA	0.27	0.08	0.11	0.33	0.28	0.19	0.17	NA	NA	NA	NA	NA	NA	NA	NA	0.21
11808	Apoa4	NA	0.01	0.01	NA	NA	NA	NA	NA	NA	0.23	0.24	0.16	0.13	0.12	0.15	NA	NA	NA	NA	NA	0.01	0.05	0.08	0.03	0.01	NA	NA	NA	NA	NA	NA	NA	NA	NA	NA	NA
66113	Apoa5	NA	NA	0.02	NA	NA	NA	NA	0	NA	1.14	0.72	0.52	0.21	0.29	0.19	NA	NA	NA	NA	NA	NA	NA	NA	NA	NA	NA	NA	NA	NA	NA	NA	NA	NA	NA	NA	NA
238055	Apob	0.01	0.01	0.01	0.01	NA	0.01	0.01	0	0	1.59	1.66	1.54	0.64	0.6	0.65	NA	NA	NA	NA	NA	NA	0.04	0.06	0.05	0.06	0.03	0.03	NA	NA	NA	NA	NA	NA	NA	NA	NA
11810	Apobec1	0.86	0.78	1.08	25.83	24.73	25.7	2.33	2.33	2.33	46.76	46.38	44.76	14.17	15.18	15.29	5.1	5.14	5.23	6.86	7.62	7.16	10.02	13.19	11.15	2.16	2.78	3.42	118.57	120.56	73.18	426.66	406.97	395.2	30.68	29.29	29.54
80287	Apobec3	1.22	1.37	1.32	8.68	7.99	7.52	2.86	2.84	2.78	8.79	8.39	8.2	10.44	11.39	11.7	24.75	24.91	24.18	28.48	28.42	27.29	9.94	10.98	9.56	4.23	4.03	4.57	3.38	3.73	3.39	17.8	18.47	21.16	10.78	9.73	8.95
171504	Apobr	0.15	0.15	0.14	13.53	13.54	12.25	2.15	2.3	2.33	4.84	5.08	5.76	5.22	5.97	5.53	2.1	1.66	1.85	7.36	7.67	7.57	2.63	2.63	2.15	0.66	0.65	0.57	7.1	7.36	7.69	17.8	17.98	20.15	14.6	13.35	15.79
11812	Apoc1	0.11	0.16	0.19	7.27	5.07	5.76	1.11	1.02	1.19	383.35	385.38	391.89	44.08	45.65	43.66	4.17	3.21	3.42	1.35	1.19	0.16	0.35	0.19	0.32	0.32	0.32	0.16	2.94	4.81	11.72	0.64	1.27	1.28	NA	NA	NA
11813	Apoc2	0.01	0.01	0.01	10.43	10.65	10.66	1.61	1.33	1.37	3.28	3.12	3.53	11.72	10.01	9.43	0.7	0.55	0.63	4.3	4.6	4.19	1.2	1.93	2.15	0.34	0.31	0.21	8.23	10.24	12.07	120.13	136.72	141.04	2.87	2.01	2.13
105886299	Apoc2l	NA	NA	NA	NA	NA	NA	NA	NA	NA	0.28	0.33	0.51	NA	0.61	0.3	NA	NA	NA	NA	NA	NA	0.65	NA	NA	NA	NA	NA	0.3	0.31	0.78	0.62	NA	0.88	NA	NA	NA
11814	Apoc3	0.11	0.2	0.1	NA	NA	NA	NA	NA	NA	6.08	6.12	6.28	5.04	3.76	3.98	NA	NA	NA	NA	NA	NA	0.05	NA	0.06	NA	NA	NA	NA	NA	NA	NA	NA	NA	NA	NA	NA
11425	Apoc4	NA	NA	0.03	NA	NA	0.13	NA	NA	0	3.63	1.82	2.48	3.22	2.37	2.47	NA	NA	0.02	NA	0.14	NA	0.17	0.18	0.22	0.13	NA	0.06	1.2	2.52	3.52	0.12	0.37	0.28	NA	NA	NA
11815	Apod	20.7	20.37	20.42	0.64	0.45	0.37	0.49	0.44	0.53	0.02	NA	NA	0.23	0.08	0.16	0.11	0.02	0.11	0.02	NA	NA	1	1.07	1.33	3.76	3.45	3.13	NA	NA	NA	0.51	0.51	0.25	0.05	0.22	0.16
11816	Apoe	169.69	152.18	152.72	388.54	402.99	383.29	26.37	24.74	26.47	3774.3	3293.29	3603.2	1154.28	1187.6	1203.34	253.56	251.09	250.77	109.42	134.84	111.07	1269.39	1283.81	1307.7	359.61	371.61	349.41	4337.09	4579.37	4697.68	7728	7576.95	7994.55	4.85	7.11	5.03
11818	Apoh	NA	0	0	0.08	0.07	NA	NA	NA	NA	2.77	2.79	3.1	1.17	1.38	1.42	NA	NA	NA	NA	NA	NA	NA	NA	NA	0.03	NA	NA	NA	NA	NA	NA	NA	NA	NA	NA	NA
245282	Apol10a	NA	NA	NA	NA	NA	NA	NA	NA	NA	NA	NA	NA	NA	NA	NA	0	0.01	0.01	NA	NA	NA	0.04	0.06	0.03	0.18	0.18	0.22	NA	NA	NA	NA	NA	NA	NA	NA	NA
328561	Apol10b	0.02	0.02	0.02	0.07	0.07	0.02	0.03	0.03	0.03	0.16	0.18	0.25	0.05	0.11	0.08	0.19	0.16	0.15	0.11	0.03	0.11	1.84	1.65	1.39	0.21	0.29	0.29	NA	NA	NA	NA	NA	NA	NA	NA	0.04
328563	Apol11b	0.01	0.01	0	NA	NA	NA	NA	NA	NA	0.02	0.01	0.03	0.02	0.02	0.03	0.08	0.12	0.18	0.04	NA	NA	0.01	0.01	0.01	0.01	NA	NA	NA	NA	NA	NA	NA	NA	NA	NA	NA
71939	Apol6	NA	NA	NA	0.14	NA	0.02	0.05	0.06	0.05	NA	NA	NA	NA	NA	NA	NA	NA	NA	NA	NA	NA	0.08	0.25	0.09	0.25	0.13	0.37	NA	NA	NA	NA	NA	NA	NA	NA	NA
75761	Apol7a	NA	NA	NA	NA	0.07	NA	0	NA	0.01	0.06	0.2	0.05	0.16	0.11	0.19	NA	NA	NA	NA	NA	NA	0.09	0.11	0.11	0.02	0.04	0.03	NA	NA	NA	NA	NA	NA	NA	NA	NA
278679	Apol7b	NA	NA	NA	0.01	NA	NA	0.03	0.01	0.01	NA	0.01	NA	0.15	0.11	0.05	0.11	0.04	0.03	NA	0.21	0.09	0.58	0.35	0.51	0.24	0.25	0.12	NA	NA	NA	NA	NA	NA	NA	NA	NA
108956	Apol7c	0.01	0.01	0.01	0.26	0.28	0.31	0.44	0.51	0.5	0.45	0.36	0.49	2.47	2.57	2.63	5.18	5.51	5.45	2.65	1.82	2.28	20.77	22.4	19.04	2.17	1.7	2.18	0.01	NA	0.04	0.03	0.02	0.04	NA	NA	NA
666348	Apol7e	0.01	0.02	0.04	0.37	0.04	0.08	0.18	0.19	0.21	0.08	0.07	0.1	0.68	0.6	0.53	0.95	1.23	1.2	4.58	3.56	4.23	1.36	1.54	1.06	0.39	0.67	0.59	NA	0.01	NA	0.02	0.02	NA	NA	NA	NA
239552	Apol8	0.01	0.01	0.01	0.14	0.46	0.46	0.17	0.15	0.18	0	NA	NA	0.38	0.28	0.31	0.5	0.53	0.54	0.61	0.97	0.84	0.27	0.27	0.19	0.15	0.13	0.14	NA	NA	0	NA	NA	0.01	0.03	0.03	NA
223672	Apol9a	NA	NA	0	NA	0.01	0.01	NA	0.03	0	0.26	0.21	0.21	0.24	0.3	0.44	0.01	NA	NA	0.01	NA	0.02	0.14	0.06	0.14	0.05	0.08	0.05	0.08	NA	0.02	0.05	0.11	0.04	NA	NA	NA
71898	Apol9b	0.02	0.03	0.02	0.05	0.16	0.03	0.04	0.04	0.03	0.63	0.55	0.43	0.5	0.66	0.49	0.01	0.04	0	0.01	0.08	NA	0.12	0.1	0.16	0.11	0.26	0.15	NA	NA	NA	0.21	0.22	0.29	NA	NA	0.06
381823	Apold1	1.11	1.17	1.16	0.21	0.3	0.24	0.12	0.09	0.11	0.24	0.25	0.29	0.66	0.72	0.69	0.01	0.01	0.02	0.02	0	0.02	2.86	2.85	2.62	6.48	6.41	6.45	0	NA	NA	NA	0.01	NA	0.03	0.18	0.08
55938	Apom	NA	0.01	NA	NA	0.07	0.04	NA	0	NA	0.41	0.35	0.33	0.19	0.32	0.17	0.05	0.04	0.02	NA	NA	0.02	0.01	NA	0.02	NA	0.01	NA	NA	NA	NA	0.04	NA	NA	0.42	0.32	0.42
28194	Apon	0	NA	0	0.01	NA	0.01	0	0.01	0	0.39	0.37	0.47	0.25	0.39	0.33	NA	0.02	0.02	NA	NA	NA	0.03	NA	NA	NA	0.04	0.01	NA	0.01	NA	0.03	NA	NA	NA	NA	NA
68316	Apoo	1.07	1.26	1.17	2.28	2.1	2.26	0.36	0.21	0.33	0.74	1.41	1.04	0.71	1.2	0.96	0.3	0.35	0.48	0.43	0.25	0.53	0.91	0.82	0.61	1.08	1.42	0.9	1.54	1.61	1.39	3.53	2.8	4.83	11.49	12.75	13.5
68117	Apool	0.56	0.59	0.61	2.61	2.66	2.89	0.23	0.29	0.3	1.54	1.97	1.71	0.78	1.16	1.05	0.64	0.68	0.64	0.69	0.54	0.94	0.62	0.82	0.6	0.68	0.85	0.7	1.41	1.23	1.35	3.6	4.72	4.67	6.97	6.3	6.15
11820	App	10.93	11.9	11.69	126.41	117.34	114.01	16.58	16.41	17.19	45.05	44.03	43.19	55.49	54.07	56.09	5.81	5.27	5.4	5.09	6.46	5.17	17.63	18.13	19.09	33.48	31.86	32.09	58.13	58.29	71.43	91.43	85.23	91.4	32.15	39.35	36.07
66884	Appbp2	0.4	0.44	0.47	2.43	2.33	2.35	0.51	0.45	0.46	1.53	1.59	1.49	1.33	1.36	1.33	0.92	0.88	0.96	1.35	1.24	1.32	0.74	0.79	0.75	0.96	1.06	0.94	1.46	1.46	1.33	3.96	3.73	3.74	7.1	7.47	7.93
72993	Appl1	0.39	0.4	0.42	2.19	1.56	1.7	0.4	0.3	0.25	1.53	1.06	1.18	1.09	1.62	0.88	0.6	0.63	0.63	0.95	0.82	0.91	0.65	0.78	0.71	1.12	1.57	1.19	1.36	1.33	1.28	4.53	4.42	4.32	4.46	4.53	4.4
216190	Appl2	9.63	9.56	9.91	13.25	10.83	12.33	1.84	2.06	1.83	14.57	14.88	14.73	7.66	9.56	9.31	3.12	3.08	3.55	3.43	5.39	4.77	3.9	3.84	3.07	3.43	3.27	3.9	14.74	15.8	12.38	63.22	63.58	60	37.33	41.04	43.04
11821	Aprt	0.71	0.73	0.73	59.18	57.57	57.22	2.54	2.56	2.56	10.59	9.76	9.72	9.43	8.24	8.7	4.37	3.61	4.1	6.52	8.05	7.25	7.13	7.2	6.47	8.08	7.1	8.36	15.73	16.67	16.6	51.29	49.87	51.51	193.34	182.95	170.74
66408	Aptx	0.31	0.28	0.35	1.95	1.7	2.11	0.29	0.31	0.26	1.32	1.56	1.37	1.25	1.14	0.98	0.82	0.82	0.78	0.81	0.72	1.01	0.51	0.48	0.51	0.52	0.65	0.69	1.49	1.28	1.12	3.4	2.78	3.1	7.52	6.55	6.57
11826	Aqp1	0.04	0.02	0.02	12.3	10.99	10.43	6.35	6.45	6.35	54.89	51.67	54.24	199.18	205.15	202.1	1.3	1.24	1.28	0.21	0.15	0.19	3.92	3.64	4.61	5.03	4.99	5.29	0.01	NA	0.01	0.1	0.01	NA	0.36	0.46	0.41
66333	Aqp11	0.6	0.55	0.64	0.04	0.05	0.02	0.02	0.02	0.03	0.02	0.02	0.09	0.13	0.08	0.1	0	0.11	0.01	0.02	0.01	0.06	0.05	0.04	0.06	0.32	0.21	0.23	0.02	0.02	0.01	0.02	0.05	0.1	0.57	0.49	0.82
208760	Aqp12	NA	NA	NA	NA	NA	NA	NA	NA	NA	NA	NA	NA	NA	NA	NA	NA	NA	NA	NA	NA	NA	1.06	0.94	1.35	0.49	0.52	0.29	NA	NA	NA	NA	NA	NA	NA	NA	NA
11828	Aqp3	NA	0	0.01	0.1	0.36	0.17	0.35	0.29	0.24	0.01	0.01	NA	0.11	0.05	0.16	0.19	0.23	0.15	0.13	0.09	0.24	0.12	0.1	0.14	0.11	0.07	0.17	NA	NA	NA	NA	NA	NA	NA	0.32	NA
11829	Aqp4	5.67	5.91	5.88	0.04	0.09	0.05	0.07	0.07	0.05	NA	NA	NA	NA	NA	NA	0.04	NA	0.02	NA	NA	NA	0.03	0.02	0.05	0.77	0.71	0.75	NA	NA	NA	NA	NA	NA	NA	NA	NA
11830	Aqp5	NA	NA	NA	3.33	3.55	3.54	4.18	4.44	4.24	0.01	NA	NA	0.12	0.12	0.13	NA	NA	NA	NA	NA	NA	0.24	0.29	0.45	0.07	NA	0.01	0.14	0.05	0.04	NA	NA	NA	NA	NA	NA
11833	Aqp8	NA	NA	NA	NA	NA	NA	NA	NA	NA	0.23	0.18	0.21	0.17	0.1	0.16	NA	0.01	0.01	NA	NA	NA	0.03	0.06	0.05	0.67	0.47	0.51	NA	0.03	0.01	NA	0.04	NA	NA	NA	0.18
64008	Aqp9	0.15	0.1	0.12	0.47	0.59	0.55	1.15	1.23	1.23	0.21	0.14	0.21	0.86	1.35	1.11	0.22	0.13	0.18	0.47	0.62	0.5	0.3	0.38	0.26	0.11	0.05	0.05	0.17	0.09	1.01	NA	NA	NA	0.03	NA	NA
11834	Aqr	0.56	0.61	0.58	5.01	3.78	4.1	0.57	0.54	0.54	2.51	2.79	2.62	2.65	2.9	2.79	2.56	2.51	2.43	3.65	3.58	3.59	1.25	1.16	1.27	1.12	1.21	1.2	3.4	3.36	2.85	10.38	9.92	10	16.78	17.81	18.45
11835	Ar	0.01	0.01	0.01	0.05	0.03	0.03	0.04	0.03	0.03	0.01	0.01	0.01	0.01	0.02	0.02	0.03	0.02	0.03	0.08	0.14	0.09	0.07	0.08	0.08	0.26	0.26	0.27	0	NA	0	NA	NA	NA	NA	NA	NA
11836	Araf	2.36	2.08	2.25	10.77	12.88	10.3	2.05	1.92	2.07	7.77	7.79	7.51	6.53	8.57	6.43	5.87	6.45	6.78	7.66	7.16	8.01	4.5	4.84	4.17	5.36	6.12	5.09	6.7	6.55	5.78	19.15	22.67	22.11	22.6	22.45	22.17
69710	Arap1	1.74	1.86	1.74	18.57	17.2	13.77	3.64	3.88	3.18	24.89	22.52	25.91	15.48	13.97	15.68	11.6	10.47	9.86	9.37	11.6	10.37	8.85	8.31	7.93	7.54	6.55	7.37	24.58	26.08	26.17	80.49	80.44	82.42	26.66	27.05	28.05
212285	Arap2	0.73	0.7	0.74	1.25	0.55	0.59	0.51	0.47	0.5	2.65	3.33	2.84	1.29	1.26	1.39	2.49	2.47	2.49	4.32	3.77	3.95	0.98	0.93	1.02	0.91	0.74	0.79	0.21	0.32	0.11	0.88	0.74	1.22	NA	NA	0.01
106952	Arap3	3.22	3.31	3.6	8.03	6.18	6.53	5.14	4.73	4.52	14.7	15.77	15.09	29.29	31.82	29.01	2.05	2.21	1.87	9.28	13.26	12.55	3.61	3.15	3.5	3.57	3.43	3.78	1.08	0.7	0.82	20.96	18.69	17.56	14.41	14.84	16.14
11838	Arc	0.2	0.2	0.21	0.21	0.31	0.28	0.1	0.12	0.12	0.18	0.14	0.15	0.42	0.34	0.32	0.19	0.21	0.21	0.35	0.6	0.32	0.27	0.36	0.37	2.33	2.34	2.49	0.03	0.04	0.07	0.18	0.16	0.12	2.7	2.87	3.26
213827	Arcn1	1.58	1.65	1.57	15.88	13.64	15.21	2.03	2.05	1.92	7.66	7.79	7.95	7.55	8.05	7.85	4.74	4.68	4.52	6.49	5.82	5.93	4.82	4.83	4.83	6.55	6.86	6.86	8.26	8.28	8.03	27.49	27.05	26.53	44.06	45.05	44.82
11839	Areg	NA	0	0	11.82	11.36	12.09	0.87	0.8	0.84	NA	NA	NA	0.1	0.05	0.03	0.05	0.1	0.14	NA	NA	0.08	1.13	1.13	0.84	4.92	4.89	4.1	NA	0.01	0.17	0.06	NA	0.07	0.98	1.62	1.62
68497	Arel1	0.55	0.53	0.59	1.97	1.91	1.53	0.52	0.49	0.5	2.41	2.96	2.83	1.94	2.08	1.89	1.9	1.89	1.9	3.72	3.09	3.18	1.07	1.34	1.01	0.65	0.59	0.69	2.3	2.08	2.15	9.21	9.36	9.49	5.87	5.51	6.13
11840	Arf1	6.81	6.57	6.73	73.51	81.98	79.55	11.48	11.96	11.48	39.57	39.68	40.52	35.85	39.04	36.82	18.37	17.91	18.44	29.48	29.03	30.9	24.99	23.94	23.19	27.3	27.39	27.81	45.1	43.36	41.85	128.17	124.74	127.49	170.05	165.22	172.15
11841	Arf2	1.68	1.72	1.68	11.93	14.99	14.89	1.05	1	1.05	8.11	8.89	8.88	5.33	5.43	5.11	1.5	1.56	1.66	1.67	1.55	1.4	1.87	2.23	2.22	3.11	3.47	3.64	3.96	4.35	3.47	15.25	14.3	14.81	16.09	16.29	15.8
11842	Arf3	1.44	1.3	1.38	11.46	11.45	11.71	1.66	1.55	1.63	9.58	9.71	9.44	7.22	7.5	7.53	4.92	4.76	4.86	6.6	7.01	6.5	3.48	3.61	3.47	2.68	2.69	2.8	12.24	12.14	12.04	30.59	30.58	29.95	38.04	38.66	39.6
11843	Arf4	4.1	4.13	4.06	37.75	42.22	41.44	7.06	8.93	6.43	20.55	17.99	19.84	14.15	13.65	14.4	6.84	7.23	6.86	10.75	10.72	8.83	31.67	32.84	29.06	28.71	28.7	30.1	22.44	21.6	29.23	51.11	50.59	48.11	50.16	42.38	43.36
11844	Arf5	1.79	2.04	1.9	22.27	34.89	32.51	3.86	4.1	3.93	23.35	12.84	16.07	18.12	15.05	17.06	7.78	9.54	8.7	10.53	12.87	11.46	7.38	7.54	8.27	14.09	13.18	14.01	17.27	16.92	14.17	40.96	38.78	37.92	32.93	35.63	36.78
11845	Arf6	1.97	1.87	1.83	29.09	30.48	29	5.34	5.51	5.64	13.92	10.12	11.14	18.47	16.84	19.58	15.6	15.58	17.1	25.1	30.08	25.77	13.39	13.97	14.08	15.93	16.22	16.48	17.76	18.52	15.31	45.86	43.77	47.12	59.95	62.12	69.04
228998	Arfgap1	0.87	0.74	0.73	4.34	5.74	4.85	0.74	0.78	0.81	3.75	3.59	3.55	3.82	3.66	4.02	2.3	2.75	2.82	3.39	3.66	3.82	2.22	2.58	2.39	3.04	3.23	2.86	4.34	4.72	3.41	11.79	12.57	10.17	13.35	11.34	12.44
77038	Arfgap2	1.37	1.39	1.61	6.27	7.23	7.9	1.11	1.02	1.07	3.8	3.68	3.86	4.59	4.2	3.93	3.34	2.72	2.91	3.84	5.01	4.84	3.01	3.27	3	2.86	2.55	2.45	5.52	5.59	4.59	17.28	15.96	17.01	19.25	18.34	19.63
66251	Arfgap3	0.59	0.5	0.57	6.85	6.99	6.81	0.62	0.52	0.62	2.12	1.93	1.38	1.76	1.89	1.54	1.1	1.04	1.04	1.62	1.67	1.98	3	2.47	2.63	3.85	4.03	3.76	2.69	3.43	2.86	13.81	13.77	12.17	7	5.72	6.87
211673	Arfgef1	0.66	0.8	0.72	7.75	6.39	5.6	0.95	1.05	1.38	4.01	4.57	3.68	2.79	4.15	4.39	3.21	3.84	3.42	6.17	6.18	5.01	2.05	1.76	1.9	2.02	2	1.94	5.3	5.02	4.84	10.6	12.56	13.33	22.44	20.16	17.25
99371	Arfgef2	0.3	0.32	0.29	2.21	1.85	2.07	0.56	0.55	0.47	1.83	2.2	2.14	1.41	1.36	1.43	1.7	1.8	1.76	1.83	1.73	2.61	0.95	0.94	0.98	0.94	0.86	0.84	3.11	3.19	3.3	7.59	8.44	8.89	15.62	19.02	20.22
215821	Arfgef3	0.02	0.01	0.02	0.03	0.03	0.04	0.06	0.06	0.05	NA	0	NA	0	0	0	0	0	0	0.01	0.02	0.01	0.04	0.05	0.05	0.09	0.09	0.09	0.01	0.02	0	0.71	0.82	0.89	4.19	4.92	4.91
99889	Arfip1	1.11	1.12	1.13	6.83	6.09	6.18	1.46	1.19	1.14	3.45	3.51	3.78	3.86	3.82	4.36	1.43	1.23	1.28	2.64	3.09	3.04	1.53	1.65	1.6	2.94	3.16	3.03	4.02	4.08	4.32	12.28	12.06	11.33	18.32	18.75	20.78
76932	Arfip2	0.95	0.77	0.93	4.26	4.56	4.76	0.89	0.85	0.83	2.81	2.82	3.13	2.46	2.49	2.38	2.09	1.44	2.07	2.23	2.6	2.68	1.9	2.76	1.68	4.29	3.16	3.99	4.02	3.42	3.4	10.41	10.99	12.4	30.06	30.15	34.74
76688	Arfrp1	1.03	0.89	1.24	6.54	8.08	8.94	0.92	0.98	1.02	3.89	4.15	4.01	3.65	3.98	3.95	2.93	2.86	2.77	4.19	5.6	4.66	2.27	2.21	2.05	2.04	2.01	2.08	3.23	3.26	2.65	9.49	9.48	9.91	14.58	17.55	17.2
11846	Arg1	0	0.02	0.03	0.18	0.12	0.12	0.22	0.25	0.25	3.25	3.28	2.97	3.4	3.54	3.43	0.08	0.07	0.06	0.13	0.01	0.02	0.59	0.52	0.61	0.66	0.57	0.58	1.94	1.88	37.75	NA	NA	NA	NA	0.03	NA
11847	Arg2	0.02	0.02	0.03	2.32	2.34	2.8	5.52	5.62	5.58	2.31	2.42	2.26	0.88	0.99	0.89	0.08	0.08	0.15	0.71	0.62	0.51	0.22	0.21	0.2	0.07	0.09	0.06	1.99	1.71	6.16	0.57	0.54	0.38	0.77	1.35	0.84
234023	Arglu1	2.54	2.41	2.55	6.94	6.53	6.86	1.57	1.46	1.58	6.83	8.08	7.27	7.76	6.78	7.1	6.65	6.77	6.31	8.59	8.87	8.01	3.8	3.7	2.93	2.77	2.79	2.36	5.68	5.76	5.21	16.03	16.31	15.61	24.78	27.3	25.53
228359	Arhgap1	1.31	1.18	1.26	13	12.44	12.15	2.27	2.18	1.99	7.35	8.47	7.95	12.54	11.9	12.33	4.75	5.8	6.01	8.35	8.96	6.88	3.87	4.19	3.44	5.27	5.68	5.49	9.79	9.24	10.04	33.51	33.15	33.4	33.83	32.34	33.71
78514	Arhgap10	0.15	0.16	0.13	0.93	0.84	0.73	0.25	0.23	0.25	1.11	1.12	1.16	0.92	0.67	0.89	0.66	0.46	0.48	0.79	1.03	0.8	0.88	1.01	0.89	2.43	2.58	2.36	6.15	6.25	3.87	19.62	19.67	18.72	21.38	21.18	20.99
228482	Arhgap11a	0.17	0.18	0.18	2.9	1.95	2.41	0.21	0.24	0.21	1.45	1.53	1.54	1.1	1.19	1.09	0.83	0.97	0.87	1.1	0.97	0.93	0.86	0.76	0.65	0.31	0.37	0.32	1.83	1.79	1.38	6.94	6.33	6.91	15.24	15.84	16.39
75415	Arhgap12	1.27	1.26	1.38	2.14	1.82	1.97	0.31	0.37	0.4	3.85	4.9	4.56	1.63	1.67	1.77	1.03	0.97	0.98	1.12	0.98	1.22	0.91	0.78	0.81	0.86	0.85	0.91	3.44	4.08	4.05	10.34	11.16	10.14	5.41	6.04	5.95
76117	Arhgap15	0.13	0.14	0.14	3.69	3.22	3.54	1.38	1.38	1.52	2.03	2.44	2.28	4.21	4.01	4.11	3.71	3.29	3.56	5.16	4.74	4.7	3.2	3.03	2.87	1.34	1.43	1.47	2.08	1.97	1.99	11.21	10.64	10.51	0.01	0.11	0.1
70497	Arhgap17	0.95	1.04	1.05	12.04	9.86	9.86	1.4	1.45	1.53	10.98	11.59	11.75	6.8	7.33	7.7	7.19	7.89	7.54	6.8	6.33	5.95	4.46	4.66	4.52	2.6	2.63	2.73	8.77	9.49	7.63	35.44	35.72	35.2	14.23	13.34	13.59
73910	Arhgap18	0.66	0.56	0.6	4.8	4.21	4.6	0.73	0.85	0.81	2.79	3.26	3.02	3.04	3.43	3.14	1.53	1.46	1.48	2.33	2.03	2.36	3.47	3.73	3.33	1.67	1.73	1.59	2.74	2.84	2.05	24.31	23.39	23.03	3.42	4.04	3.89
71085	Arhgap19	0.1	0.11	0.11	0.95	0.83	0.99	0.08	0.1	0.07	6.5	7.06	6.91	1.1	1.27	1.08	1.42	1.4	1.43	1.35	0.92	1.26	0.73	0.83	0.73	0.3	0.29	0.28	2.65	2.63	1.24	30.69	30.69	30.07	1.11	1.1	1.31
244867	Arhgap20	0.11	0.13	0.12	0.18	0.13	0.08	0.1	0.09	0.1	0	0	0	NA	0	0	0	0	0	0.01	NA	0.01	0.1	0.09	0.12	0.44	0.49	0.48	NA	NA	NA	NA	NA	NA	0.01	NA	NA
71435	Arhgap21	1.19	1.26	1.25	3.21	2.76	1.95	0.51	0.48	0.51	2.38	2.56	2.41	1.62	1.8	1.54	0.75	0.67	0.61	0.81	2.28	0.91	0.96	1.22	1.1	1.75	1.91	1.8	2.01	2.09	1.76	5.02	4.56	5.83	8.27	10.34	9.11
239027	Arhgap22	0.39	0.44	0.41	1.82	1.95	2.03	0.32	0.35	0.31	0.38	0.37	0.37	1.27	1.53	1.36	0.77	0.74	0.58	0.25	1.01	0.3	0.57	0.58	0.95	1.32	1.12	1.15	2.76	3	1.59	17.41	16.35	18.41	1.54	2.42	2.35
58996	Arhgap23	1.08	1.05	1	5.98	5.82	6	0.88	0.83	0.85	4.74	4.51	4.82	15.33	13.4	14.56	0.28	0.29	0.29	0.53	0.54	0.49	0.8	0.84	0.88	2.47	2.38	2.4	0.87	0.87	0.99	1.85	1.83	1.58	1.81	1.85	1.68
231532	Arhgap24	0.16	0.14	0.15	2.76	2.84	3.14	0.43	0.51	0.47	0.48	0.33	0.38	0.77	0.86	0.79	0.56	0.55	0.53	0.33	0.44	0.4	0.34	0.43	0.48	1.38	1.29	1.28	2.31	2.18	2.18	4.12	4.05	3.74	NA	0.03	NA
232201	Arhgap25	0.77	0.59	0.61	10.65	10.15	8.22	1.66	1.72	1.67	7.8	8.6	8.36	5.26	5.46	5.78	5.02	4.21	4.55	8.03	7.24	8.06	2.95	3	2.73	0.96	0.98	1.09	28.2	26.6	18.1	17.95	17.46	18.53	6.36	6.94	6.47
71302	Arhgap26	0.16	0.18	0.18	6.37	5.58	4.98	1.29	1.27	1.28	0.42	0.27	0.32	2.28	2	2.36	1.49	1.53	1.57	3.26	3.23	3.11	0.62	0.52	0.39	0.39	0.5	0.49	0.34	0.49	0.35	1.77	2.08	1.8	NA	NA	NA
544817	Arhgap27	1.25	1.19	1.4	5.95	5.41	5.04	1.05	1.09	1.03	6.15	5.33	5.86	5.99	5.32	5.58	4.52	5.27	4.9	5.43	6.33	6.25	1.71	1.78	1.8	1.49	1.61	1.63	1.19	1.08	0.47	3.9	3.4	3.69	7.67	6.67	6.84
268970	Arhgap28	0.02	0.02	0.02	0.14	0.14	0.11	0.06	0.09	0.07	0.03	0.04	0.05	0.07	0.16	0.08	0.08	0.09	0.1	0.1	0.12	0.07	0.18	0.17	0.18	0.69	0.59	0.58	0.07	0.07	0.12	0.04	0.04	0.05	NA	NA	NA
214137	Arhgap29	1.25	1.47	1.35	2.01	1.44	1.44	1.17	1.11	1.14	2.62	3.13	2.76	5.44	5.47	5.59	0.12	0.09	0.1	0.05	0.06	0.07	1.03	1.07	1.5	2.84	2.6	2.65	0.79	0.81	0.84	0.14	0.07	0.02	0.02	NA	NA
226652	Arhgap30	0.58	0.54	0.54	20.26	17.44	17.57	2.3	2.38	2.3	10.97	12.03	12.41	10.67	10.95	10.29	10.45	10.89	10.77	15.15	15.28	14.8	4.73	4.4	4.3	1.6	1.72	1.71	9.03	8.9	8.07	46.19	45.21	44.99	31.38	31.36	32.58
12549	Arhgap31	0.8	0.86	0.9	13.33	10.87	10.45	1.46	1.37	1.36	3.13	3.42	3.22	8.58	8.19	8.44	0.41	0.56	0.44	0.8	0.62	0.73	1.09	1.03	1.17	1.2	1.25	1.41	4.06	3.86	4.69	11.81	12	11.76	2.51	2.64	2.81
330914	Arhgap32	0.19	0.18	0.18	0.15	0.1	0.1	0.08	0.11	0.07	0.35	0.24	0.23	0.5	0.5	0.45	0.38	0.24	0.33	0.03	0.25	0.3	0.29	0.3	0.39	0.54	0.68	0.71	0.02	0.02	0.01	0.02	0.03	0.06	NA	NA	NA
233071	Arhgap33	0.24	0.21	0.17	0.46	0.67	0.6	0.11	0.12	0.13	0.41	0.42	0.3	0.86	0.79	0.88	0.35	0.36	0.38	0.55	0.85	0.52	0.23	0.22	0.19	0.43	0.38	0.5	0.02	0.02	0.02	0.11	0.2	0.26	1.25	2.11	1.12
232906	Arhgap35	0.35	0.37	0.34	0.66	0.52	0.54	0.26	0.27	0.28	0.9	1	0.92	1.74	1.86	1.84	0.4	0.44	0.44	0.44	0.35	0.49	0.37	0.39	0.45	0.93	0.88	0.87	0.65	0.65	0.72	1.58	1.47	1.41	6.4	7.04	7.36
223666	Arhgap39	0.96	1.08	0.93	7.48	6.9	6.73	0.55	0.35	0.39	1.76	1.67	1.67	1.72	1.96	2.02	1.25	1.01	1.1	0.85	0.88	0.93	1.18	0.95	1.16	0.69	0.66	0.84	2.84	2.48	1.89	3.83	4.1	4.48	4.8	5.1	3.79
171207	Arhgap4	0.83	0.82	0.9	7.68	7.45	6.86	2.92	2.63	2.95	21.18	21.62	21.35	8.6	8.15	8.44	9.31	9.93	9.43	14.91	14.52	15.67	5.26	5.27	3.96	1.44	1.78	1.64	1.87	1.91	1.89	11.28	11.14	11.54	0.46	0.72	1
71544	Arhgap42	0.29	0.23	0.34	0.11	0.05	0.09	0.11	0.14	0.12	0.33	0.45	0.54	0.38	0.42	0.44	0.02	0.03	0.03	0	NA	0.01	0.18	0.19	0.2	1.14	1.42	1.21	0	0.01	0.04	NA	NA	NA	NA	NA	NA
216831	Arhgap44	0.12	0.09	0.11	0.44	0.22	0.33	0.47	0.41	0.46	0.01	0.01	0.02	0.03	0.05	0.04	0	0	0	0.01	0.01	NA	0.14	0.15	0.17	0.46	0.43	0.39	0	0.01	NA	NA	NA	NA	NA	0.01	NA
70719	Arhgap45	1.86	1.93	1.85	30.36	27.96	27.33	7.34	7.21	7.32	6.37	6.1	6.31	28.76	26.51	28.44	20.76	19.68	20.64	40.59	47.47	43.09	7.61	7.46	6.73	3.9	4.21	4.09	13.73	15.08	12.2	75.97	75.29	75.57	27.16	28.92	28.73
11855	Arhgap5	3.9	4.35	4.38	2.89	2.64	2.51	0.67	0.56	0.54	2.88	3.03	3.33	1.68	1.73	1.58	0.77	0.57	0.64	0.69	0.7	0.36	0.8	0.84	0.71	1.59	1.55	1.78	1.96	1.83	1.74	5.09	5.22	4.57	17.1	17.33	18.27
11856	Arhgap6	0.1	0.1	0.1	0.79	0.42	0.72	0.21	0.23	0.21	0.14	0.13	0.1	0.44	0.47	0.43	0.28	0.43	0.35	0.28	0.26	0.15	0.63	0.63	0.6	0.91	0.82	0.93	7.32	7.77	6.16	5	4.83	5.01	NA	NA	NA
73167	Arhgap8	0.03	NA	0.02	0.16	0.17	0.2	0.26	0.21	0.18	0.06	0.12	0.04	0.03	0.07	0.02	0.02	0.01	0.03	0.11	0.07	0.09	0.26	0.19	0.18	0.85	0.42	0.57	0.02	0.06	0.01	NA	0.03	NA	0.03	NA	NA
216445	Arhgap9	0.26	0.26	0.27	18.17	19.17	20.78	2.65	2.73	2.89	12.66	10.88	10.77	9.99	9.37	9.92	8.24	7.92	8.27	15.15	14.97	16.12	4.49	4.69	4.61	1.86	1.79	1.67	12.18	12.16	10.25	35.96	37.23	35.77	22.34	22.93	21.32
192662	Arhgdia	8.6	7.43	7.47	156.73	174.3	168.22	19.56	19.87	19.39	79.4	64.87	70.58	83	81.45	80.56	51.96	50.61	50.24	59.44	61.57	59.99	40.15	44.16	43.94	42.36	42.28	42.95	103.76	109.18	100.12	342.77	332.33	329.63	404.89	395.8	390.67
11857	Arhgdib	4.29	4.09	4.2	103.26	112.18	112.51	26.93	26.3	27.05	60.35	48.12	51.28	81.55	83.23	84.19	64.15	62.03	63.63	146.2	146.07	135.44	41.34	41.69	44.8	18.57	18.35	17.47	57.79	56.93	66.37	235.72	241.35	249.99	255.03	234.88	224.99
14570	Arhgdig	0.29	0.38	0.35	0.25	0.13	0.11	0.1	0.11	0.12	NA	NA	NA	NA	NA	NA	0.01	0.04	0.02	NA	NA	NA	0.73	0.65	0.85	0.47	0.35	0.32	NA	NA	0.03	NA	NA	NA	1.72	1.95	1.65
16801	Arhgef1	2.43	2.28	2.44	53.99	59.5	52.26	9.59	9.28	9.33	25.5	22.61	23	36.09	30.82	35.27	35.48	40.21	38.08	52.46	63.01	66.36	14.66	14.26	14.06	11.63	11.21	11.53	19.99	22.41	19.26	47.32	49.1	47.85	58.95	51.29	55.28
234094	Arhgef10	0.8	0.84	0.92	0.94	0.63	0.66	0.3	0.27	0.33	0.51	0.64	0.67	1.49	1.71	1.51	0.3	0.42	0.34	0.12	0.23	0.2	0.61	0.72	0.7	2.18	2.06	2.19	0.04	0.05	0.03	0.06	0.07	0.05	5.36	5	5.59
72754	Arhgef10l	0.51	0.42	0.47	7.16	5.84	6.3	0.73	0.67	0.72	0.39	0.45	0.45	4.64	3.9	4.43	0.21	0.2	0.17	1.61	2.37	1.44	0.59	0.59	0.6	1.25	1.2	1.54	5.13	5.75	3.99	19.83	18.16	18.08	14.01	15.85	14.61
213498	Arhgef11	0.41	0.4	0.38	4.31	3.48	3.32	0.59	0.57	0.61	2.58	2.73	2.66	2.44	2.48	2.58	0.95	1.1	1.05	0.85	0.96	0.83	0.97	1.13	1.12	1.33	1.35	1.36	2.7	2.79	2.92	6.67	7.23	7.57	9.18	10.82	10.68
69632	Arhgef12	0.73	0.74	0.74	2.89	2.08	2.47	0.76	0.66	0.79	3.13	3.49	3.18	3.72	3.83	3.62	0.65	0.63	0.66	0.42	0.37	0.62	0.94	1.04	1.07	1.53	1.7	1.82	3.02	3.3	3.96	1.6	1.66	1.5	2.85	3.42	3.03
442801	Arhgef15	0.29	0.27	0.27	1.87	1.76	1.48	0.8	0.79	0.75	3.52	3.36	3.56	10.9	11.59	11.02	0.01	0.08	0.13	NA	0.01	NA	0.24	0.25	0.36	0.97	0.9	0.97	0	0	NA	0.03	0.02	0.01	0.01	NA	NA
230972	Arhgef16	0.01	0	0.01	0.3	0.16	0.19	0.23	0.22	0.23	0.04	0.09	0.02	0.2	0.28	0.23	NA	NA	NA	NA	NA	NA	0.2	0.24	0.33	0.71	0.79	0.76	NA	NA	NA	NA	NA	0.05	NA	NA	NA
207212	Arhgef17	0.52	0.55	0.55	0.34	0.28	0.31	0.47	0.45	0.41	0.2	0.21	0.15	0.6	0.46	0.63	0.01	0.01	0.01	0	0.01	NA	0.44	0.49	0.64	1.85	2	1.84	0.01	0.02	0.03	0.01	0.02	0.02	0.15	0.18	0.21
102098	Arhgef18	0.36	0.34	0.32	3.11	2.21	2.45	0.88	0.94	0.87	1.15	1.19	1.23	2.45	2.27	2.39	4.34	4.87	4.01	8.74	9.12	8.87	0.69	0.71	0.65	0.74	0.94	0.93	0.83	0.95	1.3	0.79	0.92	0.66	1.68	1.53	1.63
213649	Arhgef19	0.89	0.89	0.99	0.09	0.15	0.19	0.21	0.21	0.24	0.21	0.25	0.12	0.55	0.21	0.3	NA	0.01	NA	0	NA	0.01	0.22	0.26	0.27	1.02	0.79	0.9	NA	NA	0.01	NA	0.01	NA	0.05	0.13	0.03
16800	Arhgef2	1.96	1.91	2.56	22.48	22.96	21.26	2.73	2.43	2.42	15.19	13.91	13.45	10.88	10.09	10.22	12.4	11.77	12.67	17.18	16.82	18.34	5.27	5.83	4.81	6.02	5.3	4.99	10.31	10.28	7.79	34.72	35.43	39.27	49	53	52.58
52666	Arhgef25	0.66	0.7	0.65	0.36	0.39	0.43	0.33	0.38	0.42	0.28	0.33	0.25	0.56	0.89	0.67	0.03	0.1	0.08	0.09	0.14	0.06	1.13	1.03	1.02	4.2	3.62	3.4	NA	0.08	NA	NA	0.02	NA	3.55	4.19	3.2
622434	Arhgef26	0.59	0.55	0.49	0.33	0.18	0.41	0.21	0.22	0.23	0.02	0.01	0.02	0.01	0.08	0.04	0.01	0.04	0.03	0.06	0.03	0.03	0.1	0.17	0.16	0.32	0.2	0.18	NA	NA	0	NA	0.01	NA	0.02	NA	0.01
110596	Arhgef28	0.18	0.17	0.16	0.2	0.21	0.17	0.18	0.18	0.19	0.01	0	0	0.01	0.01	0.01	0.02	0.02	0.02	0.04	NA	0	0.09	0.1	0.15	0.26	0.27	0.28	0.02	0	NA	NA	NA	NA	0.01	NA	NA
71704	Arhgef3	0.44	0.47	0.52	22.75	20.38	19.06	3.07	3.01	2.86	6.62	6.6	6.79	6.26	6.84	6.26	4.26	3.97	4	10.23	9.9	8.96	6.37	6.53	6.2	3.82	3.63	3.61	3.28	3.37	4.66	3.71	4.14	3.95	0.15	0.18	0.22
328967	Arhgef37	0.05	0.04	0.04	2.46	2.01	1.89	0.29	0.29	0.28	0.25	0.25	0.25	1.58	1.56	1.65	0.08	0.04	0.04	0.41	0.45	0.56	0.04	0.04	0.04	0.02	0.02	0.03	0.14	0.15	0.16	0.5	0.5	0.36	0.01	0.03	0.01
77669	Arhgef38	0	0	0	0.23	0.15	0.12	0.27	0.28	0.28	NA	NA	NA	NA	0	0.02	NA	NA	NA	0	NA	0	0.07	0.02	0.03	0.13	0.1	0.14	NA	NA	NA	NA	NA	NA	NA	NA	0.02
230098	Arhgef39	0.1	0.05	0.08	1.05	1.55	1.17	0.16	0.18	0.14	0.72	0.8	0.69	1.41	0.69	1.09	0.5	0.41	0.48	0.85	1.24	0.72	0.63	0.57	0.63	0.41	0.25	0.3	0.08	0.11	0.04	0.78	0.49	0.66	12.63	13.54	13.77
226970	Arhgef4	0.82	0.85	0.82	0.86	0.93	0.94	0.08	0.07	0.1	0.51	0.43	0.47	0.31	0.29	0.29	0.64	0.47	0.6	1.22	1.03	1.26	0.11	0.07	0.11	0.14	0.19	0.12	0.64	0.43	0.37	1.67	1.33	1.43	1.15	1.24	1.2
268739	Arhgef40	1.69	1.98	2.02	7.35	8.55	6.57	0.64	0.59	0.58	1.22	0.89	0.54	2.97	3.66	2.85	0.62	1.13	0.56	0.73	0.63	0.63	1.5	1.53	1.71	3.94	4.23	3.97	0.07	0.14	0.02	0.66	0.6	0.42	3.45	4.42	5.22
54324	Arhgef5	0.3	0.27	0.29	0.72	0.53	0.37	0.47	0.43	0.46	2.51	2.27	2.54	2.67	3.13	3.02	0.29	0.21	0.22	0.61	0.52	0.64	0.74	0.71	0.77	1.04	1.1	1.08	1.11	1.04	1.54	0.01	0.01	0.02	NA	NA	NA
73341	Arhgef6	1.37	1.42	1.44	13.49	11.55	12.1	1.9	1.67	1.79	3.97	4.84	4.64	9.08	8.4	8.94	6.77	6.65	6.71	9.25	6.73	8.26	5	5.84	5.35	2.45	3.09	2.55	10.22	10.17	8.94	63.35	63.66	61.79	98.41	97.5	100.52
54126	Arhgef7	1.28	1.23	1.25	5.66	4.85	4.64	1.31	1.27	1.21	4.29	4.41	4.64	10.28	10.07	10.19	2	2.1	1.97	3.31	2.9	3.19	1.8	2.03	1.92	2.32	2.34	2.4	5.02	5.35	4.9	21.23	21.77	21.3	23.91	24.7	25.85
236915	Arhgef9	0.43	0.47	0.45	0.06	0.08	0.06	0.04	0.03	0.03	0.01	0.03	0.02	0.06	0.05	0.07	0.02	0.06	0.03	0.01	0	0	0.08	0.12	0.19	0.32	0.31	0.29	0.02	0.01	0.02	NA	0.22	0.06	NA	NA	NA
93760	Arid1a	1.03	0.98	1.02	6.7	5.26	5.1	1.15	1.12	1.08	5.21	5.37	5.51	6.96	6.81	6.65	6.73	6.86	6.89	8.68	9.21	9.31	2.73	2.64	2.79	2.19	2.22	2.3	3.77	3.79	3.19	10.43	11.25	11.19	16.52	17.06	18.12
239985	Arid1b	0.26	0.31	0.29	2.9	2.36	2.31	0.52	0.51	0.54	1.1	1.15	1.25	1.72	1.82	1.82	2.01	1.9	1.98	2.53	2.77	2.61	0.94	1.1	0.94	1.37	1.35	1.38	2.16	2.28	1.6	6.39	6.51	6.2	5.2	5.36	5.76
77044	Arid2	0.39	0.38	0.42	1.95	1.47	1.46	0.31	0.3	0.33	1.35	1.56	1.43	1.49	1.43	1.38	1.12	1.12	1.16	1.55	1.54	1.66	0.68	0.78	0.66	0.71	0.7	0.72	1.11	1.35	1.22	2.55	2.82	2.79	6.52	7.31	7.03
13496	Arid3a	0.15	0.14	0.16	1.39	1.46	1.07	0.55	0.44	0.47	0.58	0.74	0.78	1.29	1.33	1.39	0.82	0.71	0.78	2.27	2.36	2.67	0.67	0.77	0.65	0.39	0.43	0.42	0.99	1.09	0.77	6.71	7.24	6.07	1.71	1.69	1.91
56380	Arid3b	0.51	0.38	0.34	1.22	1.4	0.88	0.52	0.46	0.48	0.99	1.13	1.21	1.37	1.54	1.4	2.52	2.6	2.59	3.44	4.72	3.52	0.83	0.76	0.55	0.44	0.66	0.55	0.63	0.55	0.92	3.31	2.89	3.1	0.66	0.62	0.82
238247	Arid4a	0.6	0.61	0.56	4.37	3.28	3.31	0.96	0.82	0.89	3.25	3.46	3.62	3.09	3.42	3.42	2.32	2.08	2.29	3.12	2.95	2.91	1.75	1.52	1.45	0.86	0.91	0.92	2.65	2.56	2.18	10.04	10	9.99	5.16	4.92	5.72
94246	Arid4b	0.63	0.55	0.61	2.61	2.55	2.52	1.11	1.11	1.06	1.59	1.65	1.46	1.57	1.58	1.62	2.1	1.88	2.12	2.84	2.81	2.74	1.48	1.31	1.32	1.14	1.23	1.11	1.49	1.28	1.26	5.12	5.02	4.79	6.11	6.59	5.48
214855	Arid5a	0.79	0.85	0.77	4.42	3.55	2.8	3.2	3.14	2.92	0.43	0.33	0.85	2.17	1.9	2.1	2.18	2.39	2.23	4.05	4.03	4.75	5.77	6.69	6.76	6.71	7.13	7.6	0.56	0.87	1.49	3.84	3.22	3.05	0.67	0.15	0.13
71371	Arid5b	0.42	0.43	0.44	3.5	2.8	2.82	1.15	1.02	1.12	0.91	1.03	1.11	1.27	1.22	1.34	1.08	1.11	1.17	1.99	1.86	1.68	1.13	1.15	1.25	2.92	2.72	2.72	2.25	2.38	1.93	5.28	5.31	5.26	4.07	5.1	4.81
23806	Arih1	0.67	0.61	0.68	9.64	10.29	9.16	1.76	2.08	1.97	3.27	3.78	3.74	4.87	4.46	4.37	2.44	2.24	2.21	4.3	3.65	4.68	3.25	3.48	3.14	3.25	2.81	2.94	6.36	6.04	5.92	12.52	12.37	11.39	19.42	20.11	20
23807	Arih2	0.78	0.82	0.93	10.18	10.18	11.35	4.4	3.84	4.33	3.9	3.95	4.04	4.17	3.74	3.86	3.07	3.82	3.44	4.71	6.08	5.24	6.57	6.04	5.7	3.65	3.5	3.64	3.96	3.96	4.21	10.66	10.62	13.91	17.7	17.83	20.06
104303	Arl1	2.03	2	2.05	12.49	12.32	12.86	1.56	1.66	1.56	7.17	7.07	7.11	5.04	5.82	5.47	2.37	2.42	2.56	4.22	3.12	3.18	3.71	3.74	3.56	9.07	8.65	9.05	11.76	9.57	9.73	24.45	24.46	24.32	31.77	31.77	31.6
56795	Arl10	0.94	0.95	0.73	1.85	2.43	2.51	0.33	0.35	0.21	2.44	2.04	1.86	1.77	1.15	1.64	0.85	0.97	0.93	1.02	1.6	1.24	0.86	0.83	1.04	0.98	0.67	0.78	2.54	2.5	1.71	8.66	8.21	11.35	5.63	6.45	6.87
219144	Arl11	0.25	0.33	0.26	18.21	16.76	16.22	2.44	2.09	2.16	1.9	1.48	1.77	2.26	2.18	2.25	0.48	0.54	0.47	1.52	1.19	1.36	1.52	1.68	1.47	0.32	0.37	0.25	24.13	25.27	18.02	70.52	72.94	69.85	18.03	16	16.57
68146	Arl13b	0.38	0.42	0.52	5.71	3.57	4.84	0.47	0.52	0.48	0.99	0.91	1.08	0.97	1.62	1.21	0.36	0.59	0.68	0.65	0.47	0.97	0.7	0.64	0.68	1.34	1.18	1.36	1.26	1.14	0.83	3.86	3.43	3.25	3.99	3.23	2.9
71619	Arl14	NA	NA	NA	NA	NA	NA	0	0	NA	0.02	NA	0.05	NA	NA	NA	0.09	0.06	0.06	NA	0.09	0.02	0.04	0.03	0.08	0.18	0.32	0.26	NA	NA	NA	NA	NA	NA	NA	NA	NA
212772	Arl14ep	0.55	0.49	0.56	1.57	1.3	1.57	0.19	0.25	0.26	1.06	1.18	1.28	0.84	0.77	1.09	0.6	0.53	0.53	1.01	0.56	1.11	0.5	0.48	0.57	0.64	0.63	0.47	2.69	2.7	2.42	6.84	7.62	8.65	18.78	19.57	19.11
218639	Arl15	0.51	0.61	0.58	1.53	1.17	1.1	0.45	0.51	0.39	0.79	0.81	0.65	1.51	1.61	1.54	0.25	0.42	0.35	0.57	0.28	0.9	0.54	0.43	0.52	1.09	1.15	1	0.68	0.66	0.88	3.79	4.38	4.48	6.92	8.11	6.69
70317	Arl16	0.45	0.56	0.47	2.73	2.26	4.01	0.51	0.49	0.34	1.37	1.66	1.61	1.58	2.03	1.75	1.67	1.67	1.4	2.57	1.84	1.37	0.56	0.61	1	1.39	0.96	1.26	0.95	1.07	1.56	4.25	4.89	7.83	14.72	13.08	16.81
56327	Arl2	0.9	0.99	0.86	2.85	3.01	3.07	0.61	0.65	0.61	2.27	1.64	2.2	2.34	1.75	1.93	1.14	1.77	1.51	1	1.29	1.3	1.17	1.09	1.08	2.46	2.25	2.28	5.39	5.71	4.94	10.66	10.52	11.21	13.64	12.45	11.74
107566	Arl2bp	2.63	2.62	2.57	4.2	3.28	3.4	2.72	2.61	2.69	1.29	1.66	1.5	4.34	4.55	4.29	4.82	5.24	5.24	10.44	11.46	9.63	3.95	4.83	4.12	6.02	5.02	5.87	2	2.07	2.02	8.48	8.55	8.11	3.48	4.54	4.54
56350	Arl3	2.96	2.72	2.76	4.32	5.51	4.53	1.49	1.65	1.41	2.63	2.77	3.59	3.23	4.63	3.59	1.19	1.82	1.42	2.19	1.66	2.3	3.03	3	2.91	5.23	5.55	5.16	6.21	6.61	5.84	14.89	14.57	17.11	27.79	26.17	26.43
11861	Arl4a	2.24	2.2	2.08	1.42	2.14	1.56	0.6	0.58	0.56	1.82	1.68	2.04	3.24	3.09	3.02	1.59	1.55	1.78	2.09	1.6	2.22	1.76	1.62	1.72	4.7	4.89	5.07	1.05	1.02	0.91	3.52	3.14	3.2	4.93	3.9	5.1
320982	Arl4c	1.76	1.77	1.77	6.87	6.05	5.8	2.03	2.08	2.25	7.12	7.38	7.32	6.11	6.07	6.4	3.94	4.03	4.11	8.76	10.09	9.19	8.03	8.38	7.69	4.22	4.17	4.08	3.99	3.69	3.54	38.6	38.64	38.59	NA	NA	0.01
80981	Arl4d	1.23	1.02	1.12	2.37	2.71	2.58	0.97	0.89	0.91	1.88	1.23	1.75	4.67	4.65	4.58	0.88	0.88	1.03	9.54	9.19	9.26	1.1	1.28	1.31	3.83	3.51	3.33	0.15	0.11	0.08	0.43	0.38	0.44	0.14	0.32	0.45
75423	Arl5a	0.59	0.66	0.72	4.7	4.12	4.21	0.69	0.66	0.67	5.88	7.08	6.18	3	2.71	2.91	1.9	1.81	2	3.19	3	3.22	2.3	2.35	2.02	2.53	2.51	2.55	6.24	6.11	8.06	10.63	10.38	9.69	8.87	9.09	9.09
75869	Arl5b	0.5	0.6	0.54	3.21	2.62	2.46	1.4	1.53	1.4	0.72	0.59	0.62	0.52	0.79	0.64	0.67	0.55	0.58	1.34	0.98	0.77	1.89	2.03	1.38	1.41	1.85	1.65	0.68	0.96	1.2	2.49	2.44	2.09	4.17	3.55	4.42
217151	Arl5c	0.33	0.26	0.25	10.71	10.73	10.66	1.08	1.18	1.16	0.96	0.89	0.87	4.17	4.65	4.28	4.93	4.7	4.65	4.72	4.74	4.86	2.94	2.96	2.55	2.18	2.03	2.2	2.43	2.56	3.73	21.69	20.66	22.65	2.78	2.03	2.12
56297	Arl6	0.65	0.64	0.68	0.49	0.35	0.53	0.13	0.14	0.14	0.27	0.24	0.18	0.62	0.42	0.31	0.18	0.14	0.13	0.17	0.11	0.18	0.27	0.24	0.36	0.83	0.98	0.83	0.48	0.4	0.36	2.72	2.28	2.29	5.91	6.2	6.73
54208	Arl6ip1	8.22	8.29	8.51	30.25	35.37	37.65	4.28	4.34	4.35	26.03	27.06	25.92	17.24	17.42	17.4	12.6	12.11	12.16	15.33	12.39	13.94	8.22	7.99	8.56	5.22	5.32	5.25	18.67	17	14.54	70.77	68.89	66.13	41.63	40.17	42.49
65105	Arl6ip4	0.59	0.54	0.55	4.19	4.01	4.6	0.85	0.85	0.81	3.55	2.8	3.03	3.95	3.9	4.11	3.01	2.59	2.96	3.61	4.86	4	1.94	2.41	1.91	2.29	1.99	2.4	4.24	4.69	4.6	13.47	12.53	15.27	36.4	37.66	32.25
65106	Arl6ip5	3.98	4.07	4.24	22.12	24.91	23.51	3.17	3.19	3.1	11.87	11.67	11.43	15.29	15.94	15.97	8.95	9.09	8.69	20.43	19.6	20.32	6.41	6.33	7.01	11.16	10.79	11.51	22.15	20.59	15.6	56.17	52.3	54.99	36.53	32.67	32.51
65103	Arl6ip6	0.34	0.41	0.4	3.22	3.52	3.31	0.36	0.36	0.38	1.39	1.73	1.27	1.87	1.57	2.02	0.98	0.96	0.85	1.2	1.1	1.63	0.67	0.64	0.61	0.98	1.09	1.01	2.68	2.09	1.54	3.74	5.43	5.5	12.39	11.87	13.22
68724	Arl8a	3.38	3.19	3.21	37.14	37.64	37.38	3.21	2.74	3.23	18.33	15.96	15.95	10.11	11.47	10.16	6.22	5.57	5.97	8.29	9.58	7.96	6.3	5.89	6.31	6.8	7.49	7.47	30.97	31.96	28.76	73.9	74.3	75.72	47.94	51.04	47.87
67166	Arl8b	1.59	1.73	1.75	12.7	10.79	10.61	1.07	1.29	1.42	5.6	6.54	5.62	4.64	5.29	4.29	1.8	1.95	2.14	2.29	1.74	2.81	2.32	2.87	2.29	2.86	2.84	2.65	15.15	14.07	12.1	39.95	41.09	40.15	46.3	37.73	44.13
384185	Arl9	NA	NA	NA	NA	0.5	NA	NA	NA	NA	NA	0.18	NA	NA	NA	NA	0.12	0.19	0.07	NA	NA	0.27	0.03	NA	0.04	NA	NA	0.07	NA	0.04	NA	0.12	NA	NA	NA	0.16	0.16
74252	Armc1	0.58	0.59	0.6	1.54	1.8	1.81	0.27	0.29	0.24	1.98	2.01	1.94	1.37	1.43	1.5	0.77	0.74	0.85	1.33	1.22	0.86	0.75	0.66	0.53	1.06	0.97	0.99	1.61	1.66	1.45	4.84	5.17	5	9.97	9.13	9.58
67211	Armc10	0.68	0.65	0.65	3.53	3.42	3.05	0.66	0.58	0.56	1.78	1.83	1.87	1.93	2.39	2.18	2.65	2.26	2.47	2.8	2.99	3.32	1.25	1.24	1.44	1.91	1.62	1.59	2.05	2.25	1.83	8.47	8.37	8.63	5.67	5.51	5.41
213402	Armc2	0.22	0.12	0.17	0.05	0.04	0.03	0.02	0.03	0.09	0.09	0.07	0.06	0.05	0.07	0.06	0.08	0.03	0.05	0.07	0.15	0.08	0.2	0.15	0.06	0.49	0.47	0.22	1.34	1.33	1.35	0.47	1.42	0.45	0.4	NA	0.07
70882	Armc3	0.16	0.18	0.16	0.09	0.11	0.1	0.03	0.04	0.03	0.05	0.03	0.03	0.04	0.05	0.05	0.12	0.07	0.08	0.16	0.1	0.16	0.01	0.01	NA	0.02	0.01	NA	0.05	0.05	0.05	0.09	0.08	0.16	NA	NA	NA
233912	Armc5	0.43	0.39	0.42	1.78	1.82	1.79	0.27	0.29	0.33	1.71	1.5	1.59	1.82	1.81	1.85	1.46	1.5	1.58	1.7	2.03	1.54	0.89	1.03	1.06	1.39	1.19	1.38	1.3	1.48	1.06	4.66	4.32	4.02	4.42	3.49	4.52
76813	Armc6	0.15	0.19	0.15	1.08	0.87	0.99	0.11	0.09	0.08	0.55	0.43	0.52	0.95	0.81	0.81	0.4	0.49	0.41	0.65	0.42	0.7	0.36	0.36	0.23	0.48	0.6	0.49	0.54	0.83	0.63	1.58	3.09	2.01	10.7	8.53	8.82
276905	Armc7	0.21	0.2	0.2	2.09	2.57	2.4	0.9	0.93	0.8	3.94	3.47	3.97	2.58	2.48	2.53	1.74	1.6	1.5	2.75	2.92	2.33	1.04	1.48	1.09	0.63	0.61	0.59	1.44	1.33	1.21	5.96	6.5	5.77	4.92	4.2	5.38
74125	Armc8	0.59	0.61	0.61	1.7	1.46	1.54	0.38	0.39	0.4	3.32	3.67	3.41	1.63	1.57	1.5	1.26	1	1.11	1.34	1.41	1.23	0.82	1	0.88	0.98	0.95	1.03	1.77	1.81	1.48	4.27	4.43	4.07	6.44	4.41	4.27
78795	Armc9	0.14	0.12	0.15	0.34	0.72	0.27	0.12	0.1	0.11	0.21	0.22	0.25	0.2	0.23	0.34	0.22	0.4	0.24	0.24	0.45	0.24	0.28	0.23	0.21	0.35	0.33	0.32	0.54	0.49	0.36	2.06	2.21	1.52	2.48	2.35	2.02
78248	Armcx1	0.29	0.35	0.34	0.46	0.26	0.53	0.25	0.26	0.24	1.16	1.26	1.21	4.11	3.8	4.15	0.06	0.04	0.04	0.01	NA	0	0.21	0.23	0.24	1.28	0.98	1.01	0.03	0.07	0.12	NA	NA	0.02	NA	NA	NA
67416	Armcx2	0.47	0.48	0.46	0.31	0.22	0.3	0.3	0.24	0.24	0.76	0.63	0.55	2.32	2.19	2.12	0.73	0.91	0.82	1.44	1.43	1.7	0.73	0.7	0.87	2.71	2.67	2.4	0.04	0.06	0.07	0.08	0.05	0.11	NA	NA	NA
71703	Armcx3	0.74	0.8	0.79	2.82	2.77	2.67	0.41	0.45	0.4	3.05	3.27	3.45	3.01	3.26	3.21	0.54	0.57	0.52	0.95	1.01	0.93	1.29	1.43	1.07	2.66	2.7	2.55	3.27	2.99	3.21	9.13	9.6	9.08	NA	NA	NA
100503043	Armcx4	0.07	0.06	0.06	0.26	0.26	0.24	0.1	0.12	0.11	0.47	0.51	0.43	1.56	1.76	1.67	0.02	0.03	0.03	0.06	0.06	0.04	0.05	0.05	0.06	0.18	0.2	0.24	0.01	NA	0	NA	NA	NA	NA	NA	NA
494468	Armcx5	0.26	0.21	0.26	0.83	0.7	0.71	0.33	0.34	0.34	0.39	0.48	0.51	0.69	0.59	0.63	1.15	1.17	1.07	2.11	2.01	1.94	0.77	0.71	0.6	0.57	0.66	0.62	0.56	0.56	0.56	1.82	1.92	1.62	1.96	2.2	1.92
278097	Armcx6	0.12	0.09	0.09	0.3	0.3	0.34	0.07	0.08	0.07	0.72	0.59	0.61	1.9	1.88	1.88	0.14	0.18	0.1	0.22	0.11	0.17	0.41	0.28	0.2	0.8	0.88	0.96	0.21	0.32	0.14	0.17	0.5	0.41	NA	NA	NA
381544	Armh1	0.08	0.09	0.09	0.06	NA	0.02	0.01	0.03	0.04	NA	NA	NA	NA	NA	NA	NA	NA	NA	NA	NA	NA	0.01	NA	NA	0.04	0.02	0.01	NA	NA	NA	NA	NA	NA	NA	NA	NA
666145	Armh2	0.05	0.09	0.07	NA	NA	NA	NA	NA	0.01	NA	NA	NA	0.05	NA	NA	0.01	NA	0.04	0.04	0.07	0.03	NA	NA	NA	NA	NA	NA	NA	NA	NA	NA	NA	NA	0.07	NA	NA
71617	Armh3	0.33	0.33	0.36	1.24	1.42	1.22	0.25	0.21	0.22	1.15	1.2	1.22	0.86	0.99	0.98	0.77	0.82	0.81	0.71	0.56	0.71	0.59	0.56	0.58	0.66	0.71	0.67	1.13	1.21	1.01	3.41	3.56	3.23	6.17	5.68	5.93
67419	Armh4	0.03	0.04	0.04	0.05	0.03	0.04	0.03	0.06	0.03	0	0.01	0.01	NA	NA	NA	NA	NA	NA	NA	NA	NA	0.08	0.13	0.1	0.9	1.06	0.94	NA	NA	NA	NA	NA	NA	NA	0.01	NA
73419	Armt1	0.21	0.22	0.25	1.19	1.25	1.16	0.19	0.17	0.16	1.1	1.19	1.08	0.88	0.85	0.94	1	1.27	0.96	1.15	0.94	0.9	0.46	0.53	0.33	0.5	0.4	0.64	1.59	1.59	1.46	5.4	5.23	6.33	15.61	15.63	16.33
11863	Arnt	0.88	0.87	0.85	7.75	6.73	6.8	1.76	1.53	1.53	4.15	4.83	4.43	4.31	3.69	3.96	2.23	2.28	2.08	3.36	3.3	3.26	3.15	3.46	3.5	3.28	2.91	3.33	3.82	4.12	3.82	11.24	12.51	11.72	44.89	47.94	48.58
11864	Arnt2	0.88	0.86	0.85	0.02	0.01	0.01	0.02	0.02	0.05	NA	NA	0	0.14	0.03	0.06	0.06	0.05	0.06	0.04	0.02	0.16	0.04	0.05	0.05	0.03	0.07	0.05	0.02	0.02	0	0.01	0.01	0.01	NA	0.01	0.01
11865	Arntl	0.2	0.25	0.24	2.89	2.55	2.45	0.74	0.73	0.68	1.95	2.28	2.27	1.65	1.95	1.83	1.13	1.27	1.18	1.09	1	1.24	1.02	1.3	1.08	2.97	2.63	2.78	2.38	1.97	1.96	3.18	3.21	2.8	8.87	8.53	9.18
272322	Arntl2	0.85	0.45	0.06	2.04	0.11	0.1	0.01	0.04	0.02	NA	0.01	0.01	0.01	0.01	0.02	NA	NA	0.01	NA	NA	0	0.04	0.03	0.07	0.09	0.08	0.07	NA	0.02	0.02	NA	NA	NA	0.1	0.14	0.2
56443	Arpc1a	2.51	2.68	2.72	12.87	14.28	13.82	2.32	2.74	2.84	6.61	7.43	7.02	8.66	8.45	8.66	4.62	5.06	4.83	6.21	5.55	5.95	5.27	5.14	4.93	4.91	5.13	4.44	9.96	10.01	9.88	21.18	21.14	20.58	26.47	22.81	26.5
11867	Arpc1b	2.73	2.71	2.94	135.01	159.37	161.76	17.66	19.43	19.06	79.17	73.07	76.38	77.42	69.65	73.19	34.87	33.86	32.8	55.34	65.43	65.35	25.81	26.54	23.5	25.47	23.04	25.09	98.46	102.13	82.1	245.35	245.15	240.89	363.24	333.9	345.96
76709	Arpc2	7.09	6.88	6.87	145.94	167.88	178.43	21.17	21.66	21.36	88.51	85.03	86.44	69.24	72.92	69.05	43.48	42.35	42.35	66.76	64.2	63.06	37.99	38.01	35.77	29.87	29.55	29.31	81.63	82.02	72.1	245.48	244.36	244.89	303.92	294.51	311.02
56378	Arpc3	10.43	10.85	10.37	172.65	211.92	213.48	51.09	45.57	46.22	87.09	64.18	72.82	93.71	92.73	90.39	47.06	51.41	50.22	80.26	65.83	69.73	69.77	76.92	74.3	45.57	42.15	39.17	107.71	132.06	110.28	414.07	426.3	431.11	309.25	306.09	303.23
68089	Arpc4	4.02	3.82	3.73	83.84	87.22	93.31	9.23	8.87	8.89	48.97	40.04	41.29	41.38	42.57	39.75	21.87	23.21	21.07	32.49	27.26	31.42	18.85	20.18	18.87	14.73	15.08	15.69	42.38	44.95	39.94	163.1	156.74	158.51	162.05	173.29	161.97
67771	Arpc5	2.56	2.85	2.85	72.12	70.81	72.7	11.61	11.94	12.2	42.85	41.22	41.08	25.97	28.16	27.39	16.74	17.03	17.81	26.7	26.05	29.1	15.02	15.26	13.56	10.58	10.47	9.88	53.31	53.89	49.55	110.33	104.53	111.84	73.41	75.26	70.94
74192	Arpc5l	0.95	1.13	1.09	5.46	6.99	5.99	1.03	0.93	1.1	3.63	3.48	3.63	5.39	5.09	6.19	7.1	7.38	6.88	8.74	8.84	7.43	2.69	3.13	2.45	3.02	2.68	2.84	4.11	3.68	3.58	11.06	11.96	11.41	24.38	22.5	27.76
70420	Arpin	0.37	0.36	0.36	1.75	1.66	1.86	0.3	0.3	0.28	0.4	0.4	0.47	1.24	1.34	1.15	0.21	0.32	0.23	0.07	0.18	0.13	0.76	0.7	0.77	1.57	1.59	1.67	0.32	0.35	0.47	2.43	2.49	2.9	5.41	4.79	4.87
59046	Arpp19	2.88	3.08	3.01	29.12	29.51	24.62	1.89	2.52	2.34	9.6	7.31	7.66	11.11	9.61	8.7	6.48	6.83	6.18	10.08	20.05	15.81	8.52	5.09	6.91	10.37	11.09	9.99	15.45	11.26	10.1	28.02	31.74	34.85	108.05	89.94	78.41
74100	Arpp21	0.73	0.81	0.72	NA	NA	NA	0	NA	0	NA	NA	NA	0.03	0.01	0.02	0.01	0.02	0.02	NA	NA	NA	0.02	0.04	0.02	0.02	0.01	0.04	NA	NA	NA	NA	NA	NA	NA	NA	NA
109689	Arrb1	1.9	1.91	1.96	8.67	6.11	4.77	2.86	2.88	2.57	6.66	7.34	7.35	16.5	16.84	16.5	5.38	3.69	4.13	4.83	2.8	3.56	4.46	4.18	3.91	4.7	4.68	5.26	12.87	11.84	11.95	56.59	62.17	50.89	60.9	71.87	71.78
216869	Arrb2	3.88	3.84	3.96	34.72	44.12	47.57	8.46	7.56	8.11	104.49	99.24	105.43	43.32	45.51	43.19	13.73	15.76	14.01	40.41	35.27	35.47	21.61	22.63	18.01	7.06	7.11	6.48	21.06	19.29	24.06	117.38	119.05	120.09	77.86	81.22	85.58
215705	Arrdc1	0.97	1.08	1.02	15.22	18.08	17.78	2.85	2.9	2.9	9.98	8.57	8.81	8.38	7.77	8.24	7.02	7.5	7.48	11.51	12.62	11.38	3.5	3.75	3.1	2.72	2.78	2.91	8.3	8.82	6.85	34.78	36.92	35.44	19.48	19.83	19.06
70807	Arrdc2	1.08	0.9	1	2.42	2.04	2.71	0.28	0.5	0.28	3.26	3.17	3.09	1.99	2.23	2.14	1.08	1.83	1.75	1.16	1.61	1.54	0.75	1.04	0.48	0.84	0.55	0.86	1.51	1.51	1.79	7.48	6.79	7.02	3.27	3.89	4.35
105171	Arrdc3	1.92	1.96	1.91	4.39	3.66	4.68	1.5	1.57	1.8	5.95	5.41	5.82	2.5	3.03	2.62	1.35	1.41	1.37	1.95	1.71	2.61	4.19	3.97	3.54	6.02	5.85	5.44	1.2	1.32	4.99	7.85	8.78	6.83	1.42	2.22	0.92
66412	Arrdc4	0.15	0.19	0.14	4.94	4.38	4.74	2.37	2.45	2.36	2	2.03	1.86	1.83	1.76	1.7	0.5	0.39	0.5	0.68	0.73	0.66	2.51	2.21	2.29	1.7	2.15	2.27	1.17	1.52	2.99	2.86	3.18	3.15	2.07	2.12	1.79
11883	Arsa	0.86	0.79	0.84	5.04	5.43	6.2	0.53	0.57	0.55	4.4	3.53	4.14	3.8	3.5	3.87	1.05	1.33	1.2	1.04	1.49	1.3	1.64	1.76	2	3.35	3.51	3.65	4.89	4.94	4.34	11.48	11.52	11.18	4.69	3.67	3.62
11881	Arsb	2.76	2.67	2.73	4.88	4.26	4.2	0.88	0.88	0.85	0.81	0.89	0.85	4.06	4.3	4.12	2.25	2.19	2.18	12.35	10.68	11.93	1.38	1.61	1.7	3.02	3.35	2.97	2.07	2.14	1.92	3.4	3.22	3.26	9.42	8.5	9.43
74008	Arsg	1.04	1	0.96	1.52	1.97	1.62	0.59	0.61	0.52	0.19	0.24	0.14	0.64	0.45	0.45	0.71	0.78	0.7	0.52	0.57	0.4	0.16	0.25	0.18	0.27	0.16	0.33	3.16	3.06	4.02	1.83	1.89	1.89	0.59	0.43	0.18
545260	Arsi	0.03	0.03	0.03	0.08	0.05	0.04	0.02	0.02	0.03	0.03	0.03	0.03	0.22	0.19	0.17	0.16	0.25	0.2	0.09	0.09	0.08	0.15	0.21	0.26	2.22	2.25	2.2	0.01	NA	NA	0.02	0.01	0.04	NA	NA	NA
271970	Arsj	0	NA	0	0.01	0.01	0.03	0.01	0.01	0.01	NA	0.01	NA	NA	NA	NA	NA	NA	NA	NA	NA	NA	0.09	0.11	0.13	0.5	0.53	0.6	NA	NA	NA	NA	NA	NA	NA	NA	NA
77041	Arsk	0.77	0.83	0.9	2.24	1.64	1.83	0.22	0.17	0.19	1.88	1.99	1.71	0.94	0.83	0.81	0.59	0.56	0.58	0.69	0.33	0.44	0.67	0.51	0.56	0.98	1.06	0.95	2.06	2.15	1.86	6.73	6.25	6.55	1.77	2.58	1.7
11871	Art2a	NA	NA	NA	0.56	0.25	0.36	0.07	0.08	0.13	1.05	1.38	1.36	0.23	0.3	0.37	0.16	0.31	0.2	0.16	0.16	0.15	3.32	3.01	2.73	0.29	0.23	0.34	0.03	0.03	0.59	0.06	0.12	0.06	NA	NA	NA
11872	Art2b	NA	0	NA	0.02	0.01	0.06	0.02	0.02	0.01	5.11	4.78	4.54	0.76	0.59	0.56	0.43	0.32	0.34	0.11	0.07	0.22	3.3	3.36	2.93	0.14	0.12	0.14	NA	NA	0.02	0.1	0.02	0.1	NA	NA	NA
109979	Art3	2.51	2.45	2.28	0.39	0.4	0.72	0.27	0.41	0.3	1.61	2.27	1.66	4.6	4.25	4.31	0.1	0.12	0.05	0.17	NA	0.08	0.59	0.54	1.86	3.08	3.09	3.56	NA	NA	NA	0.08	0.07	NA	NA	0.04	NA
109978	Art4	NA	0	0	0.31	0.37	0.24	0.21	0.24	0.21	0.39	0.31	0.33	0.98	0.92	1.12	0.08	0.02	0.06	0.03	NA	0.01	0.29	0.3	0.4	0.09	0.18	0.09	0.01	0.01	NA	NA	NA	0.02	NA	NA	NA
11876	Artn	0.01	0.01	0.08	0.03	0.03	0.04	0.04	0.04	0.07	0.01	NA	NA	NA	NA	NA	0.01	0.04	0.02	NA	0.01	0	0.09	0.11	0.19	0.89	0.74	0.78	0.01	NA	0.03	NA	0.02	NA	NA	NA	NA
68865	Arv1	0.28	0.26	0.21	0.51	0.25	0.48	0.1	0.14	0.14	0.37	0.4	0.64	0.48	0.51	0.53	0.37	0.42	0.47	0.35	0.53	0.87	0.39	0.28	0.28	0.39	0.22	0.23	0.84	0.53	0.63	1.47	0.92	1.66	4.12	3.69	3.28
11877	Arvcf	0.84	0.69	1	0.43	0.62	0.33	0.17	0.2	0.21	1.39	1.33	1.51	3.6	2.95	3.11	0.25	0.15	0.19	0.12	0.31	0.39	0.74	0.58	0.62	1.99	2.56	2.34	0.13	0.12	0.14	0.57	0.56	0.87	0.74	0.55	0.48
11878	Arx	0.24	0.22	0.23	NA	NA	NA	NA	NA	NA	NA	NA	NA	NA	NA	NA	NA	NA	NA	NA	NA	NA	0	0.01	0.01	0.01	0	0	NA	NA	NA	NA	NA	NA	NA	NA	NA
76219	Arxes1	0.41	0.41	0.32	NA	NA	0.02	0.01	0.03	0.03	NA	NA	NA	NA	NA	NA	NA	NA	NA	NA	NA	NA	0.02	0.06	NA	0.08	0.03	0.11	NA	NA	NA	NA	NA	NA	NA	NA	NA
76976	Arxes2	1.69	1.99	1.91	0.13	0.06	0.1	0.15	0.12	0.12	0.02	0.01	0.01	0.02	0.03	0.03	0.01	0.03	0.05	NA	0.15	0.01	0.06	0.06	0.09	0.35	0.32	0.35	NA	NA	NA	NA	NA	NA	NA	NA	NA
57344	As3mt	0.92	0.82	0.81	1.65	2.21	1.47	0.34	0.32	0.39	1.79	1.99	2.16	1.7	1.94	1.99	1.21	1.01	1.17	4.31	3.66	4.07	1.05	1.04	0.9	1.36	1.32	1.4	1.83	1.92	1.85	1.1	1.3	1.29	12.78	13.19	13.24
11886	Asah1	6.9	6.68	6.77	42.77	42.7	44.19	3.28	3.24	3.33	41.27	47.38	45.2	13.84	15.98	14.44	8.72	8.35	8.25	4.88	4.73	4.19	13.01	13.6	11.74	8.61	8.69	8.04	43.81	41.9	46.06	116.52	110.17	107.56	32.84	32.09	32.3
54447	Asah2	0.19	0.19	0.19	0.46	0.38	0.44	0.14	0.13	0.13	1.85	2.25	2.24	2.28	2.46	2.37	0.23	0.19	0.31	0.1	0.08	0.11	0.41	0.46	0.43	0.47	0.46	0.61	0.54	0.56	0.68	2.27	2.21	2.25	0.36	0.4	0.34
13196	Asap1	0.78	0.65	0.68	10.92	9.55	9.41	1.79	1.84	1.98	3.56	4.04	3.88	7.02	7.52	7.16	3.08	2.88	2.93	4.11	4.02	4.14	1.6	1.46	1.84	1.77	1.87	1.76	7.39	7.62	7.29	26.32	25.62	26.94	5.95	5.9	5.9
211914	Asap2	0.29	0.27	0.27	0.73	0.57	0.43	0.31	0.29	0.32	0.25	0.28	0.24	0.87	0.85	0.92	0.22	0.34	0.3	0.43	0.6	0.42	0.21	0.22	0.19	0.72	0.81	0.8	0.24	0.21	0.21	0.15	0.22	0.19	0.2	0.13	0.22
230837	Asap3	0.26	0.23	0.24	0.08	0.13	0.11	0.08	0.09	0.09	0.04	0.02	0.03	0.04	0.07	0.07	0.02	0.01	0.02	0	0	0.04	0.17	0.14	0.16	0.49	0.47	0.43	0.01	0.01	0	0.04	0.07	0.07	0.39	0.42	0.32
65247	Asb1	0.18	0.19	0.2	0.39	0.42	0.62	0.13	0.17	0.12	0.42	0.4	0.49	0.67	0.61	0.58	0.62	0.57	0.55	0.57	0.67	0.97	0.4	0.24	0.28	0.49	0.33	0.35	0.4	0.47	0.55	1.58	1.29	1.57	3.18	3.82	3.82
117590	Asb10	0.07	0.06	0.05	0.01	0.03	0.01	NA	0	NA	0.17	0.12	0.18	0.01	0.02	NA	NA	NA	NA	NA	NA	NA	0.02	0.06	0.03	0.01	0.01	0.04	0.27	0.28	0.16	1.17	0.84	0.98	0.09	NA	0.13
68854	Asb11	0.03	0.04	0.06	NA	NA	NA	0.02	0.01	0.01	NA	NA	0.01	NA	0.02	NA	NA	NA	NA	NA	NA	NA	NA	0.02	0.02	NA	NA	0.02	0.46	0.56	0.66	NA	NA	NA	0.28	0.21	0.2
142688	Asb13	0.25	0.26	0.23	1.04	1.06	0.98	0.16	0.2	0.18	1.52	1.56	1.4	0.94	0.91	0.92	0.79	0.79	0.76	0.73	0.68	1.38	0.51	0.61	0.36	0.58	0.62	0.66	0.96	0.92	1.02	4.4	4.36	4.7	3.3	3.05	2.81
65256	Asb2	0.54	0.53	0.57	0.38	0.4	0.35	0.2	0.16	0.17	3.73	3.48	3.42	2.38	2.29	2.52	8.42	8.77	9.32	2.16	2.67	1.88	9.62	9.56	8.84	2.26	2.36	2.25	NA	0.01	NA	0.1	0.03	0.28	NA	0.01	NA
65257	Asb3	0.74	0.65	0.6	1.57	1.71	1.9	0.21	0.18	0.2	0.75	1.04	0.85	0.52	0.6	0.66	0.35	0.41	0.46	0.65	0.84	0.82	0.54	0.42	0.56	0.53	0.37	0.53	0.87	0.83	0.58	2.88	2.62	2.99	4	3.48	3.86
65255	Asb4	0.03	0.02	0.04	0.31	0.25	0.31	0	0.01	0.01	0.23	0.23	0.24	0.25	0.23	0.26	0.02	0.01	0.01	0.01	0.01	NA	0.04	0.04	0.04	0.06	0.08	0.03	0.2	0.2	0.24	0.27	0.32	0.16	0.45	0.47	0.35
76294	Asb5	0.15	0.07	0.09	0.47	0.14	0.04	0.01	0.01	0.03	0.08	NA	0.01	0.18	NA	0.09	0.01	0.05	0.02	NA	0.02	0.05	0.07	0.02	0.08	0.27	0.19	0.18	0.05	0.04	0.07	NA	0.03	NA	0.11	0.14	0.17
72323	Asb6	0.5	0.45	0.43	3.65	4.61	3.9	0.55	0.58	0.54	2.93	2.44	2.87	2.38	2.26	2.32	1.9	1.44	1.92	2.75	3.16	3.26	1.44	1.59	1.42	1.84	1.92	1.91	1.85	2.23	1.77	6.25	5.7	6.23	14.81	14.56	14.16
117589	Asb7	0.19	0.18	0.21	0.5	0.47	0.38	0.22	0.19	0.24	0.58	0.72	0.57	0.74	0.7	0.73	0.44	0.46	0.49	0.93	0.96	1.03	0.38	0.32	0.27	0.38	0.34	0.32	0.69	0.67	0.61	2	2.82	2.16	1.9	1.98	1.52
78541	Asb8	0.64	0.6	0.61	2.58	3.38	2.95	0.41	0.43	0.39	2.01	2.45	2.24	2.16	1.64	2.03	0.97	1.18	1.06	1.61	1.98	1.78	0.81	0.87	0.9	0.9	0.76	0.81	3.8	3.38	3.18	8.84	10.26	9.48	11.35	9.67	9.98
69090	Ascc1	1.33	1.43	1.3	4.14	4.78	4.17	0.74	0.62	0.69	2.83	1.9	2.1	2.41	3	2.67	2.07	2.46	2.4	2.21	1.74	1.97	1.78	1.98	1.61	2.06	1.81	1.81	2.02	2.01	1.7	8.17	8.87	9.08	8.66	8.81	9.04
75452	Ascc2	0.38	0.34	0.36	5.64	5.3	4.99	0.86	0.87	0.92	3.77	4.06	4.01	3.09	2.89	2.72	1.86	1.49	1.7	1.91	1.65	2.07	1.49	1.53	1.37	1.39	1.38	1.54	3.36	3.62	3.48	11	10.94	11.62	11.35	12.18	11.23
77987	Ascc3	0.37	0.38	0.44	3.89	3.01	3.31	0.55	0.54	0.53	1.69	2.07	1.86	1.57	1.34	1.62	1.24	1.12	1.14	2.14	1.94	1.68	1.46	1.65	1.35	1.54	1.28	1.15	2.56	2.46	2.06	9.17	8.93	8.34	10.12	8.84	9.61
17172	Ascl1	0.2	0.16	0.16	NA	NA	NA	NA	0	0	NA	NA	NA	NA	NA	NA	NA	NA	NA	NA	NA	NA	0.01	NA	0.01	0.01	0.02	NA	NA	NA	NA	NA	NA	NA	NA	NA	NA
226439	Ascl5	NA	NA	NA	NA	NA	NA	NA	NA	NA	NA	NA	NA	NA	NA	NA	NA	NA	NA	NA	NA	0.18	NA	NA	NA	0.03	NA	NA	NA	NA	NA	NA	NA	NA	NA	NA	NA
66403	Asf1a	1.38	1.63	1.44	2.22	1.67	2.62	0.5	0.53	0.43	0.94	1.12	1.05	1.58	1.63	1.74	1.81	1.58	1.34	1.51	1.27	0.64	1.28	1.21	1.28	1.19	1.31	1.22	1.37	1.06	0.78	3.66	3.47	2.93	24.49	19.66	25.75
66929	Asf1b	0.19	0.05	0.11	6.33	5.53	5.22	0.37	0.36	0.23	0.59	0.62	0.82	3.13	3.51	3.04	1.65	1.87	1.88	3.74	3.39	2.37	1.12	1.3	0.94	0.76	0.8	0.52	0.72	0.63	0.52	2.17	4.77	2.13	64.46	57.78	69.73
11889	Asgr1	0.1	0.14	0.11	0.02	NA	0.02	0.03	0.05	0.08	0.48	0.53	0.52	0.19	0.24	0.28	NA	NA	NA	NA	NA	NA	NA	0.11	NA	NA	NA	NA	NA	NA	NA	NA	NA	0.1	NA	NA	NA
11890	Asgr2	0.03	0.03	0.01	0.38	0.51	0.35	0.04	0.05	0.05	0.32	0.39	0.42	0.39	0.41	0.36	0.05	0.07	0.06	0.05	NA	0.06	0.99	0.86	0.9	0.11	0.16	0.19	0.04	0.02	NA	0.52	0.3	0.39	NA	NA	0.07
192195	Ash1l	0.5	0.49	0.52	2.16	1.61	1.59	0.44	0.41	0.41	1.58	1.79	1.65	1.47	1.52	1.47	1.27	1.4	1.32	1.79	1.46	1.6	0.68	0.7	0.66	0.84	0.88	0.86	1.51	1.56	1.71	3.77	4.09	4.09	9.18	10.82	11.08
23808	Ash2l	0.73	0.76	0.76	4.11	4.55	5.91	0.62	0.66	0.53	2.37	2.7	2.4	2.62	2.29	2.62	2.23	2.16	2.1	1.8	2.05	2.24	1.61	1.4	1.42	1.57	1.53	1.94	4.14	4.07	3.66	12.5	12.06	11.39	27.28	27.35	26.55
11419	Asic1	0.07	0.09	0.09	0.03	0.01	0.04	0.03	0.03	0.02	0.21	0.09	0.11	0.16	0.1	0.16	0.22	0.15	0.16	0.1	0.08	0.2	0.05	0.05	0.02	0.06	0.07	0.08	0.15	0.2	0.12	0.36	0.29	0.5	0.21	0.24	0.24
11418	Asic2	0.21	0.21	0.2	NA	NA	NA	0	NA	0	NA	NA	NA	0.01	NA	0.01	NA	NA	0	NA	NA	NA	0.04	0.03	0.02	0.01	0.04	0.02	NA	NA	NA	NA	NA	NA	NA	NA	NA
109900	Asl	0.25	0.3	0.26	5.78	5.61	4.99	0.49	0.51	0.63	2.55	2.69	2.54	3.46	3.37	3.41	1.56	1.52	1.42	1.54	2.01	1.54	1.53	1.38	1.28	1.43	1.31	1.57	5.06	4.43	4.36	15.77	15.98	15.84	10.53	11.77	11.14
27053	Asns	0.23	0.19	0.18	0.84	1.15	1.1	0.39	0.37	0.35	0.04	0.02	0.01	0.36	0.18	0.38	0.48	0.56	0.45	1.03	1.05	1.07	2.06	2.14	2.19	2.03	1.82	1.53	2.24	2.15	2.34	3.84	4.17	4.81	59.97	55.54	58.73
70396	Asnsd1	0.68	0.72	0.76	9.49	8.97	9.93	1.11	1.21	1.27	3.4	3.51	3.78	3.65	3.81	3.83	4.11	3.57	3.75	5.02	5.4	4.62	2	2.05	1.86	1.72	1.91	1.92	5.36	5.11	3.99	15.64	14.83	14.32	15.5	14.22	13.93
11484	Aspa	2.7	2.83	3	0.14	0.24	0.09	0.06	0.12	0.07	1.02	1.63	1.05	0.37	0.8	0.49	0.27	0.33	0.28	0.11	0.04	0.09	0.49	0.33	0.5	0.72	0.71	0.87	0.31	0.22	0.53	NA	NA	NA	NA	NA	NA
68352	Aspdh	0.11	0.1	0.08	NA	NA	NA	NA	NA	NA	0.36	0.23	0.21	0.33	0.39	0.42	NA	0.04	0.01	NA	NA	NA	0.06	NA	NA	0.04	NA	NA	NA	NA	NA	NA	NA	NA	NA	NA	NA
104816	Aspg	0.07	0.06	0.06	0.01	0.05	0.05	0.02	0.02	0.01	0.15	0.1	0.09	0.28	0.06	0.14	NA	NA	NA	NA	0.02	NA	0.08	0.13	0.03	0.16	0.13	0.23	NA	0.02	NA	NA	NA	NA	NA	NA	NA
65973	Asph	2.07	2.02	2.1	5.7	4.92	5.6	0.6	0.62	0.65	1.57	1.66	1.53	1.23	1.35	1.28	0.44	0.68	0.62	0.36	0.37	0.43	0.93	0.81	0.77	1.83	1.87	2.06	6.78	6	4.64	11.47	11.25	10.89	16.35	17.26	17.56
233879	Asphd1	0.05	0.07	0.11	NA	0.02	0.04	NA	NA	NA	0.11	0.04	0.04	0.02	0.04	0.03	0.04	0.01	0.04	0.02	0.04	0.09	0.01	0.01	0.02	0.01	NA	0.02	0.08	0.01	0.01	0.02	0.02	0.02	0.16	0.03	NA
72898	Asphd2	0.34	0.3	0.42	0.01	NA	NA	0	0.01	NA	NA	NA	NA	NA	0.02	0	0	0	0	0.01	NA	NA	0.2	0.1	0.13	0.83	0.64	0.57	0	0.01	NA	NA	NA	0.01	NA	NA	NA
12316	Aspm	0.04	0.04	0.03	0.3	0.27	0.3	0.02	0.03	0.02	0.05	0.09	0.05	0.1	0.15	0.13	0.24	0.15	0.13	0.17	0.19	0.12	0.09	0.09	0.07	0.07	0.11	0.08	0.01	0.01	0.01	0.01	0.03	0.65	5.61	5.98	6.55
66695	Aspn	1.05	1.03	1.01	0.28	0.22	0.18	0.35	0.37	0.38	0.03	NA	NA	NA	NA	NA	NA	NA	NA	NA	NA	NA	2.76	2.96	3.32	30.95	31.07	29.88	NA	NA	NA	NA	NA	NA	0.02	NA	0.02
67855	Asprv1	0.02	0.03	0.02	0.56	0.39	0.56	12.68	12.57	12.69	0.07	0.04	0.13	1.82	1.83	2.08	0.67	0.55	0.61	3.17	3.57	3.33	0.13	0.14	0.09	0.06	0.08	0.05	0.01	NA	NA	0.03	0.05	0.03	0.03	NA	NA
68938	Aspscr1	1.26	1.38	1.3	9.23	10.18	10.21	1.72	2.06	1.56	6.9	6.02	6.23	6.51	6.03	5.87	4.4	5.21	4.73	6.86	8.74	6.68	4.59	4.66	3.01	3.58	3.28	3.48	6.86	7.56	6.25	19.88	23.23	18.4	20.99	20.2	23.89
66514	Asrgl1	1.35	1.35	1.53	0.35	0.99	0.16	0.11	0.17	0.12	0.2	0.37	0.28	0.58	0.54	0.62	0.89	1.9	0.93	1.02	2.28	1.08	0.38	0.38	0.38	0.54	0.46	0.43	0.13	0.14	0.15	0.86	0.84	1.58	3.35	3.48	3.49
11898	Ass1	0.54	0.52	0.54	2.18	2.44	2.83	1.27	1.38	1.12	12.41	10.84	11.12	20.94	20.68	21.17	4.63	4.32	4.81	3.88	5.06	4.67	2.44	2.65	2.55	3.51	3.65	3.69	2.06	2.14	3.34	2.4	2.45	2.52	NA	0.05	0.05
66595	Aste1	0.14	0.17	0.17	1.2	0.98	1.48	0.22	0.22	0.4	0.83	0.94	0.81	0.45	0.7	0.69	1.04	0.79	0.93	0.71	0.73	0.85	0.7	0.74	0.49	0.71	0.77	0.84	0.7	0.51	1.01	2.12	2.19	1.99	3.89	4.67	3.53
11899	Astn1	0.79	0.8	0.79	0.01	NA	0	NA	NA	0	NA	0	0	0	0.01	0.01	NA	0.02	0.01	NA	NA	NA	0.03	0.04	0.08	0.06	0.07	0.06	NA	NA	NA	NA	NA	NA	NA	NA	NA
56079	Astn2	0.2	0.18	0.21	0.14	0.15	0.07	0.06	0.05	0.05	0.14	0.1	0.1	0.3	0.3	0.26	NA	NA	NA	NA	NA	NA	0.05	0.04	0.06	0.2	0.21	0.25	0	NA	NA	NA	NA	0.01	0.01	NA	0.01
228790	Asxl1	0.5	0.59	0.56	6.63	4.75	5.25	1	0.9	0.87	3.14	3.24	3.12	3.65	3.68	3.75	2.15	2.33	2.23	4.08	3.37	4.05	1.67	1.65	1.68	1.15	1	1.26	3.09	3.06	3.2	6.94	8.21	7.38	19.75	20.87	22.16
75302	Asxl2	0.36	0.33	0.33	2.29	1.85	2.07	0.4	0.42	0.34	1.98	2.52	2.5	1.53	1.59	1.58	1.75	1.61	1.61	2.74	2.23	2.24	0.93	0.94	0.99	0.49	0.56	0.7	2.34	2.36	2.09	7.07	7.64	7.37	10.99	12.61	13.75
74068	Asz1	NA	NA	NA	NA	NA	NA	0	NA	NA	NA	NA	NA	NA	0.04	NA	NA	NA	NA	NA	NA	NA	0.01	NA	0.02	NA	NA	NA	NA	0.02	0.41	NA	NA	NA	NA	NA	NA
67979	Atad1	2.74	3	2.93	5.34	5.49	5.19	0.86	0.89	0.88	3.96	4.66	4.25	2.81	3.38	3.27	2.14	2.22	2.13	3.24	2.73	3.12	2.5	2.59	2.33	3	3.07	2.9	4.99	4.67	3.98	14.47	13.78	14.92	19.63	19.56	21.46
70472	Atad2	0.1	0.11	0.12	3.78	3.43	3.62	0.25	0.23	0.26	1.37	1.58	1.36	1.22	1.26	1.24	1.13	1.04	1.06	1.6	1.47	1.51	0.93	0.87	0.68	0.63	0.56	0.63	1.17	1.13	1.27	3.94	3.36	3.16	20.74	22.05	21.24
320817	Atad2b	0.4	0.34	0.42	2.34	1.9	1.97	0.48	0.43	0.47	0.98	1.03	0.94	1.04	1.17	1.13	0.98	1.15	1.18	1.6	1.46	1.34	0.79	0.83	0.7	0.54	0.54	0.65	1.2	1.43	1.3	3.77	4.28	3.72	3.67	3.94	4.28
108888	Atad3a	0.67	0.7	0.71	5.78	5.98	6.08	0.45	0.52	0.61	3.06	2.8	2.91	2.62	2.57	2.69	2.31	2.29	2.45	1.68	1.91	1.78	1.56	1.57	1.86	1.62	1.91	1.64	3.71	3.71	3.62	9.13	8.95	7.09	34.49	34.6	33.82
237877	Atad5	0.1	0.11	0.12	0.73	0.67	0.58	0.05	0.07	0.07	0.2	0.21	0.29	0.26	0.26	0.24	0.26	0.23	0.24	0.33	0.24	0.2	0.22	0.23	0.25	0.15	0.12	0.15	0.12	0.13	0.07	0.44	0.32	0.42	4.85	5.45	5.82
73242	Atat1	0.97	0.88	0.89	1.06	1.01	1.24	0.37	0.38	0.28	1.29	1.32	0.96	0.87	0.65	0.79	0.73	0.82	0.8	1.46	2.27	0.96	1.17	1.66	1.43	1.14	1.02	1.23	1.25	1.17	1.05	5	6.84	5.3	5.8	6.15	5.58
16467	Atcay	0.06	0.07	0.08	NA	NA	NA	0.01	0	0	0	NA	0	0.01	0.02	0.03	0.05	0.05	0.04	0.03	NA	0.01	0.04	0.03	0.03	0.03	0.03	0.03	NA	0	NA	NA	NA	NA	NA	0.01	NA
11907	Ate1	0.61	0.72	0.68	3.19	2.77	2.49	0.42	0.41	0.37	1.56	1.87	1.74	1.4	1.47	1.39	0.78	1	0.82	1.02	1.24	1.16	0.69	0.75	0.63	0.58	0.71	0.68	2.44	2.23	2.21	9.46	8.69	8.88	6.08	6.34	7.7
11908	Atf1	0.48	0.57	0.56	7.26	7.58	8.96	1.53	1.44	1.39	4.89	4.79	3.73	3.34	4.61	3.81	2.73	2.95	2.84	4.51	4.89	5.76	2.89	3.07	2.46	2.87	3.28	3.19	6.12	6.82	5.94	12.83	13.29	11.98	26.6	24.56	24.74
11909	Atf2	1.02	1.06	1.11	6.43	4.44	5.13	1.07	0.96	1.12	3.33	3.32	3.25	2.95	3.39	2.87	1.78	1.94	1.72	3.26	2.42	3.12	1.43	1.62	1.25	2.05	2.24	1.96	3.8	3.89	3.26	10.35	9.93	8.91	12.01	11.48	13.04
11910	Atf3	17.16	16.85	16.97	80.22	81.88	79.62	22.07	21.65	21.86	4.06	4.79	4.96	26.85	28.68	27.36	16.77	15.85	16.06	12.43	11.02	12.16	72.72	72.94	68.27	111.71	112	110.13	42.83	43.42	36.2	59.32	55.88	55.55	4.01	2.93	3.95
11911	Atf4	5.97	5.89	6.39	61.02	77.19	80.54	13.62	14.1	14.34	14.19	12.62	13.16	24.42	23.96	23.81	18.09	19.57	18.31	27.88	29.72	30.36	43.23	43.58	41.17	63.84	60.36	59.42	17.44	17.49	20.57	45.03	41.7	42.31	137.96	135.8	135.55
107503	Atf5	0.5	0.44	0.43	5.11	5.88	5.49	0.81	0.82	0.72	1.83	1.1	1.46	2.09	1.95	2.01	0.53	0.53	0.63	0.81	1.05	0.81	1.93	2.13	2.47	10	10.23	10	3.94	4.24	3.31	7.13	6.64	6.7	15.3	14.55	16.27
226641	Atf6	0.46	0.45	0.44	4.11	2.82	2.86	0.76	0.7	0.72	2.37	2.69	2.78	3.27	3.28	3.29	1.97	2.07	1.99	2.86	2.71	2.41	3.03	2.97	3.05	2.42	2.5	2.5	4.23	4.39	4.54	9.17	9.72	9.09	22.6	22.66	24.63
12915	Atf6b	1	0.92	0.93	9.2	10.35	9.18	1.15	1.17	1.16	7.09	5.21	6.21	7	6.68	7.16	3.48	4.26	4.07	4.51	4.93	5.26	4.12	4.13	4.12	5.3	5.29	5.06	6.91	7.33	6.47	16.22	15.91	17.08	51.86	54.82	55.09
223922	Atf7	1.09	1.17	1.38	8.22	8.17	7.63	1.39	1.07	1.52	5.77	6.69	5.14	5.44	5.33	6.09	3.24	3.51	3.64	5.54	5.86	4.81	2.94	3.6	2.73	3.47	3.16	3.07	5.98	6.33	6.35	16.53	17.9	21.12	17.59	20.98	16.38
54343	Atf7ip	0.61	0.62	0.61	3.87	3.21	3.12	1.27	1.15	1.13	3.08	3.7	3.36	4.19	3.6	3.75	2.64	2.32	2.43	4.54	4.9	5.85	1.49	1.44	1.41	1.28	1.08	1.55	2.47	2.67	2.16	4.27	4.13	4.28	4.71	7.15	5.39
66795	Atg10	0.34	0.38	0.38	1.11	1.1	1.46	0.16	0.16	0.15	0.88	0.96	0.93	0.45	0.67	0.58	0.33	0.36	0.34	0.21	0.51	0.3	0.47	0.41	0.44	0.39	0.53	0.63	0.71	0.58	0.63	2.27	2.62	2.39	1.12	1.71	1.61
68118	Atg101	0.52	0.54	0.59	4.47	4.69	5.03	1.21	1.18	1.17	2.94	2.66	3.11	3.15	3.41	3.43	1.63	1.2	1.63	3.03	3.33	2.67	1.5	1.62	1.56	1.68	1.95	2.2	3.17	3.24	2.62	9.68	9.59	9.71	13.06	12.96	14.82
67526	Atg12	0.43	0.44	0.47	1.65	1.95	1.88	0.63	0.68	0.62	1.51	1.5	1.46	1.51	1.34	1.44	0.84	0.97	0.94	1.51	1.72	1.58	1.05	1.06	0.98	0.88	1.01	1.02	2.14	2.29	1.97	6.36	6.87	6.63	4.26	4.35	4.39
51897	Atg13	0.79	0.79	0.79	4.7	4.8	4.06	0.77	0.78	0.78	2.32	2.29	2.44	3.04	2.78	3.02	1.97	2.02	2.14	2.73	2.41	2.8	2.13	2.49	2.18	1.99	1.97	2.07	4.94	4.88	3.98	12.97	12.69	12.85	17.04	18.71	18.69
100504663	Atg14	0.38	0.33	0.31	1.51	1.51	1.41	0.21	0.28	0.26	1.13	1.12	1.17	0.99	0.72	0.73	1.74	0.46	0.75	0.63	0.46	0.47	0.68	0.63	1.13	0.99	1.24	0.82	1.15	0.76	0.75	4.48	4.47	4.18	3.53	3.5	2.84
77040	Atg16l1	0.65	0.59	0.69	4.1	3.93	4.55	0.77	0.74	0.74	2.95	2.99	2.77	2.33	2.76	2.56	1.85	2.06	1.81	2.88	2.76	2.63	1.55	1.27	1.23	1.23	1.16	1.25	2.6	2.6	2.48	8.09	7.81	7.42	12.18	11.29	12.49
73683	Atg16l2	0.29	0.24	0.33	4.67	4.42	4.16	1.13	1.28	1.12	2.08	2.57	2.38	3.05	2.94	2.67	2.79	2.84	3.03	3.47	6.89	4.99	1.92	2.2	1.39	1.49	1.88	2.01	1.66	1.82	1.92	6.21	6.03	6.15	6.73	7.61	8.62
329015	Atg2a	0.36	0.37	0.36	7.03	5.6	5.42	3.15	2.97	2.98	2.66	2.46	2.32	3.49	2.77	3.37	2.36	2.8	2.82	3.86	4.81	4.54	3.83	3.63	4.14	2.31	1.84	2.18	2.45	2.76	2.88	6.53	6.74	7.46	7.26	7.95	7.6
76559	Atg2b	0.47	0.46	0.5	2.65	2.71	2.26	0.41	0.44	0.44	1.71	1.99	1.74	1.71	1.8	1.58	1.65	1.61	1.56	1.8	1.69	1.7	1.12	1.22	1.05	0.99	0.73	1.06	1.93	1.97	1.94	6.21	5.71	5.78	15.03	15.36	15.87
67841	Atg3	0.72	0.61	0.68	9.05	9.86	9.18	2.06	2.32	2.18	5.39	5.21	5.38	4.43	4.55	4.5	2.45	2.01	2.39	3.61	3.75	3.14	2.63	2.64	2.76	2.92	3.27	3.13	6.1	5.33	5.57	14.83	14.23	14.65	15.34	14.79	15.13
666468	Atg4a	0.57	0.67	0.75	3.53	4.84	2.99	0.6	0.52	0.61	1.37	1.8	1.61	1.44	2.02	2.21	1.31	1.03	1.24	2.05	1.6	1.64	1.08	1.16	0.66	1.15	1.19	1.03	2.04	1.85	2.11	6.54	6.36	5.77	7.99	6.24	7.99
66615	Atg4b	1.64	1.42	1.33	9.52	8.01	9.2	1.52	1.79	2	5.16	5.56	5.03	7.9	8.41	7.28	3.05	3.69	2.65	4.43	3.98	3.38	2.39	2.99	2.24	2.92	2.74	3.05	4.5	6.74	4.72	15.81	16.22	17.78	17.13	22.97	21.16
242557	Atg4c	0.34	0.31	0.38	4.35	4.01	4.06	0.31	0.29	0.23	2.48	2.64	2.78	1.11	1.13	1.08	0.4	0.44	0.4	0.3	0.43	0.34	0.65	0.53	0.56	0.63	0.62	0.62	3.25	2.87	2.82	6.46	5.75	6.37	3.96	3.59	3.45
235040	Atg4d	0.32	0.32	0.26	2.17	2.08	1.98	0.44	0.49	0.45	0.91	0.69	1.44	1.44	1.49	1.55	0.92	1.07	0.99	2.09	2.49	2.08	0.76	0.71	0.63	0.92	0.9	1.06	1.09	1.03	1.09	3.68	3.46	2.79	5.38	4.79	5.43
11793	Atg5	0.84	0.99	0.94	7.45	7.66	8.1	0.63	0.56	0.61	4.35	4.31	3.83	2.92	3.15	2.92	1.73	1.87	1.83	2.92	2.3	2.92	1.78	1.94	1.78	1.75	1.64	1.68	6.53	6.95	6.65	15.34	16.09	15.62	12.89	13.42	13.85
74244	Atg7	0.41	0.37	0.37	13.49	10.6	11.53	1.9	1.87	1.73	4.78	4.4	4.59	4.49	4.52	4.09	1.54	1.24	1.36	3	3.82	3.48	1.34	1.4	1.38	1.38	1.2	1.49	11.67	10.99	9.7	22.04	18.95	22.48	14.45	15.83	15.82
245860	Atg9a	0.75	0.86	0.79	5.78	4.85	6.27	1.42	1.36	1.54	3.09	3.01	2.96	3.64	3.44	3.81	1.28	1.27	1.4	2.74	2.99	3.09	1.77	2.06	1.7	2.2	2.16	2.15	2.65	2.15	2.43	8.54	7.57	8.66	16.37	17.58	16.86
213948	Atg9b	0	0.01	0.01	0.11	0.02	0.08	0.03	0.04	0.01	0.04	0.07	0.03	0.34	0.4	0.45	0.04	0.09	0.04	0.03	0.01	0.01	0.09	0.07	0.09	0.14	0.16	0.11	0.11	0.1	0.04	0.71	0.84	0.87	9.57	10.53	10.23
108147	Atic	0.63	0.61	0.71	6.06	6.73	7.45	0.65	0.63	0.62	2.99	2.63	2.99	3.49	3.05	3.28	3.37	3.16	3.34	1.95	2.4	2.55	1.76	2.09	2.06	2.63	2.65	2.74	5.01	4.7	3.49	9.97	9.54	10.1	52.8	51.66	51.47
73991	Atl1	0.4	0.36	0.33	0.08	0.11	0.21	0.03	0.04	0.05	0.42	0.37	0.37	0.84	0.79	0.73	0.07	0.08	0.06	0.03	0.18	0.02	0.04	0.08	0.09	0.18	0.1	0.35	0.11	0.15	0.07	0.24	0.21	0.2	0.75	0.18	0.53
56298	Atl2	1.5	1.47	1.55	3.39	2.94	2.91	0.71	0.63	0.65	1.27	1.39	1.26	1.07	1.33	1.01	0.82	0.82	0.94	1.4	1.1	1.27	1.73	1.75	1.46	1.62	1.5	1.44	1.46	1.56	1.57	4.04	3.91	3.38	17.04	17.02	17.14
109168	Atl3	0.58	0.58	0.63	4.01	4.04	4.37	0.53	0.53	0.55	2.17	2.35	2.34	1.73	1.92	1.9	1.4	1.47	1.36	1.86	1.99	1.77	1.66	1.62	1.4	1.46	1.51	1.59	3.03	3.13	2.29	10.96	11.5	11.12	9.66	10.28	11.22
11920	Atm	0.13	0.14	0.15	0.58	0.53	1.01	0.08	0.06	0.09	0.39	0.58	0.5	0.22	0.61	0.27	0.6	0.76	0.59	1.48	0.7	0.6	0.44	0.26	0.18	0.23	0.38	0.32	0.44	0.41	0.48	3.71	1.53	2.01	6.76	5.76	5.56
234776	Atmin	0.4	0.39	0.39	2.12	1.78	2.09	0.46	0.4	0.45	2.31	2.36	2.32	2.48	2.35	2.54	1.78	1.6	1.65	1.84	1.87	1.77	1.2	1.24	1.28	0.63	0.6	0.66	2.4	2.41	2.43	5.9	5.42	5.59	10.57	10.48	9.9
13498	Atn1	1.13	0.88	0.92	5.52	5.33	5.57	1.46	1.37	1.41	3.22	3.28	3.17	5.13	4.96	5.1	2.71	2.64	2.51	3.82	4.33	4.23	2.92	3.15	3.6	5.18	5.29	5.49	4.25	4.32	4.57	8.35	9.42	8.84	14.2	15.39	14.77
11921	Atoh1	NA	NA	NA	NA	NA	NA	NA	NA	NA	NA	NA	NA	NA	NA	NA	NA	NA	NA	NA	NA	NA	0.01	NA	0.01	0.42	0.4	0.42	NA	NA	NA	NA	NA	NA	NA	NA	NA
71093	Atoh8	0.12	0.12	0.13	0.21	0.44	0.31	0.24	0.22	0.22	0.16	0.13	0.11	0.64	0.7	0.65	0.03	0.08	0.06	NA	0.15	NA	0.2	0.21	0.27	1.16	1.18	1.24	0.01	0.01	NA	NA	NA	0.02	0.34	0.34	0.28
11927	Atox1	2.97	2.5	2.86	43.95	47.17	45.74	5.02	4.91	4.71	19.97	17.39	18.39	22.74	26.41	23.89	14.31	16.05	15.05	8.51	12.3	10.18	10.41	9.95	10.96	10.98	12.15	10.22	28.88	30.95	29.73	73.8	78.74	83.08	74.55	68.42	66.7
11982	Atp10a	1.01	0.99	1.07	11.57	10.59	10.51	0.19	0.21	0.21	0.03	0.05	0.04	0.34	0.35	0.37	0.25	0.28	0.28	0.66	0.72	0.59	0.36	0.35	0.39	1.16	1.23	1.23	0.36	0.36	0.61	0.86	0.76	0.72	NA	NA	NA
319767	Atp10b	0.02	0.02	0.02	0.01	NA	NA	0	0	0	NA	NA	NA	NA	NA	NA	NA	NA	NA	NA	NA	NA	0.03	0.02	0.03	0.13	0.17	0.16	NA	NA	NA	NA	NA	NA	NA	NA	NA
231287	Atp10d	0.25	0.29	0.28	3.71	1.98	2.66	0.83	0.54	0.71	2.9	3.46	3.19	1.38	1.56	1.49	2.29	2.24	2.02	1.82	1.95	1.79	1.48	1.37	1.07	0.64	0.53	0.68	0.63	0.38	0.44	1.03	1.44	1.42	4.23	3.93	6.08
50770	Atp11a	1.05	1.14	1.12	3.89	4.21	3.73	5.32	5.19	5.1	1.62	1.77	1.79	2.35	2.28	2.47	0.6	0.52	0.53	1.33	1.19	1.25	1.17	1.61	1.29	2.46	2.58	2.66	2.55	2.43	2.41	6.46	6.91	6.28	3.82	3.66	4.85
76295	Atp11b	1.01	1.05	1.13	8	7.38	8.08	2.86	2.75	2.93	2.25	2.48	2.34	3.65	3.58	3.32	2.78	2.83	2.86	7.19	7.08	7.02	2.5	2.52	1.9	1.97	1.81	1.9	2.34	2.16	1.98	7.42	8.77	7.67	15.04	15.54	15.77
320940	Atp11c	0.39	0.38	0.34	2.21	2.27	2.2	0.29	0.28	0.29	2.63	3.22	2.9	1.47	1.48	1.45	0.78	0.76	0.69	1.12	1.18	1.05	0.45	0.51	0.44	0.44	0.47	0.54	2.91	2.7	2.82	3.25	3.22	3.66	3.82	3.91	3.83
170759	Atp13a1	1.44	1.17	1.3	9.65	9.61	9.51	1.15	1.25	1.35	9.23	8.49	8.66	7.8	6.84	7.28	5.4	6.46	5.94	7.26	8.38	7.43	4.78	5.22	4.73	4.52	4.47	4.6	7.02	7.53	5.99	18.49	19.63	21.08	30.83	35.06	32.31
74772	Atp13a2	1.09	1.04	0.95	26.55	27.03	25.16	1.5	1.53	1.41	28.52	25.17	26.62	7.91	5.93	6.72	10.98	11.54	12.6	6.53	7.25	6.83	4.86	5.54	4.41	2.36	2.57	2.48	13.82	15.8	12.97	86.51	80.09	82.81	60.84	67.95	69.96
224088	Atp13a3	0.43	0.49	0.48	14.87	14.08	13.38	1.09	1.05	0.91	3.93	4.27	4.21	2.04	1.9	2.2	1.73	1.77	1.79	1.99	1.64	2.23	2.09	2.07	2.3	1.43	1.42	1.6	4.04	3.75	3.82	12	9.19	10.28	32.65	34.7	31.16
224079	Atp13a4	1.2	1.34	1.42	0.08	0.03	0.07	0.06	0.07	0.09	0.02	0.07	0.02	0.02	0.03	0.04	NA	NA	NA	NA	NA	0.01	0	NA	NA	0.01	NA	NA	0.02	0.02	0.02	NA	NA	NA	0.19	0.33	0.94
268878	Atp13a5	1.26	1.26	1.33	0.02	NA	NA	0	0	NA	NA	NA	NA	NA	NA	NA	NA	NA	NA	NA	NA	NA	0	0	NA	NA	NA	NA	NA	NA	NA	NA	NA	NA	NA	0.01	NA
11928	Atp1a1	3.9	3.75	3.87	45.48	48.15	49.2	6.83	6.79	6.71	50.02	51.36	51.67	38.54	38.26	37.1	14.12	13.39	13.61	20.82	20.43	20.19	10.32	11.33	11.71	15.48	15.75	16.17	74.1	73.7	80.01	79.36	76.44	75.75	410.77	405.19	423.15
98660	Atp1a2	19.68	19.5	19.24	0.41	0.37	0.5	0.27	0.24	0.23	0.01	0.01	NA	0	0.02	0	NA	NA	NA	NA	NA	NA	0.87	0.93	1.01	3.21	3.29	3.4	NA	NA	NA	NA	NA	NA	NA	0.01	NA
232975	Atp1a3	0.14	0.13	0.11	10.7	8.29	8.05	2.64	2.6	2.67	0.19	0.11	0.1	11.3	9.73	9.67	1.06	1.04	0.96	5.54	5.75	5.25	3.64	3.65	3.97	0.61	0.52	0.63	33.29	35.3	31.63	43.94	44.65	43.62	13.44	14.68	14.18
11931	Atp1b1	3.65	3.83	3.92	3.23	2.95	3.38	4.01	3.98	3.93	0.18	0.15	0.16	1.72	1.22	1.61	1.61	1.81	1.81	10.89	10.08	11.2	2.07	2.22	2.04	4.91	5.3	4.75	0.09	0.1	0.09	0.38	NA	0.03	0.11	0.02	NA
11932	Atp1b2	24.66	21.71	21.69	0.23	0.3	0.18	0.32	0.25	0.31	0.02	0.06	0.05	0.22	0.08	0.12	0.28	0.2	0.19	0.13	0.25	0.2	0.57	0.52	0.81	2.64	3.03	2.94	NA	NA	0	0.02	0.04	0.13	0.05	0.03	0.06
11933	Atp1b3	5.78	5.95	5.98	49.64	54.9	56.53	6.51	6.39	6.24	64.3	65.87	66.22	26.67	26.79	26	9.19	9.26	9.19	21.48	21.4	20.57	7.84	7.65	7.3	9.52	8.67	8.94	59.04	56.75	78.26	109.44	107.97	107.53	256.77	242.53	245
68876	Atp23	0.09	0.12	0.09	0.52	0.58	0.45	0.06	0.12	0.09	0.62	0.57	0.74	0.57	0.28	0.47	0.29	0.41	0.38	0.46	0.99	0.49	0.27	0.23	0.37	0.41	0.31	0.43	0.41	0.59	0.43	3.77	2.98	4.07	8.47	5.97	6.47
11937	Atp2a1	NA	NA	0	0.01	0.01	0.2	0.01	0.01	0.02	0.01	0.01	0	0.04	0.08	0.09	0.24	0.06	0.19	0.21	0.12	0.09	0.04	0.03	0.03	0.01	0.05	0.04	NA	NA	NA	NA	NA	NA	0.03	0.21	0.03
11938	Atp2a2	3.35	3.13	3.08	15.19	14.46	16.08	1.97	1.88	1.78	6.03	6.77	6.62	8.3	7.91	7.58	3.43	3.32	3.09	4.57	4.07	4.66	5.95	5.78	5.64	8.65	8.85	9.04	11.93	11.89	13.03	29.78	29.59	29.24	110.48	115.17	117.63
53313	Atp2a3	0.76	0.77	0.72	6.4	5.73	4.99	3.17	3.03	3.17	0.36	0.42	0.49	8.6	7.84	7.9	19.01	17.86	18.51	35.75	39.9	36.89	7.25	7.05	7	8.69	8.49	8.86	1.33	1.6	3.57	2.26	2.56	2.52	3.9	4.25	4.5
67972	Atp2b1	0.89	1.01	0.98	12.55	8.81	8.56	3.65	3.36	3.43	9.29	10.19	10.16	4.16	4.46	3.84	1.99	2.11	2.04	3.56	2.34	3.13	5.88	5.09	5.09	3.72	3.45	3.33	12.35	11.17	10.77	41.71	41.67	42.17	27.82	31.04	32.31
11941	Atp2b2	0.25	0.21	0.22	0.01	0.03	0.02	0.03	0.02	0.03	0.04	0.06	0.05	0	0.01	0	0	0	0	0.01	NA	0	0.02	0.02	0.02	0.02	0.02	0.02	0	0	NA	NA	0.01	NA	0.01	0.01	NA
381290	Atp2b4	0.28	0.27	0.3	0.85	0.76	0.63	0.27	0.29	0.28	1.1	1.22	1.17	4.37	4.35	4.38	0.38	0.56	0.5	2.09	2	1.89	0.55	0.62	0.65	1.84	1.78	1.74	0.02	0.01	0.02	0.08	0.09	0.08	3.08	3.24	3.66
235574	Atp2c1	2.25	2.25	2.19	11.19	10.08	12.83	2.25	2.27	2.09	7.91	8.05	7.74	6.95	8.33	8.14	2.46	2.42	2.55	3.91	4	4.21	3.26	2.58	2.35	2.46	2.16	2.46	9.18	8.34	8.57	19.77	20.12	20.36	30.47	29.61	33.12
69047	Atp2c2	0.01	0.01	0.01	0.04	0.01	0.1	0.06	0.07	0.07	NA	0.01	NA	NA	0.01	0.01	NA	0	0	0.01	NA	NA	0.06	0.06	0.09	0.32	0.33	0.35	NA	0.01	NA	0.02	0.01	NA	0.01	NA	NA
11946	Atp5a1	8.24	8.15	8.31	55.71	60.55	61.34	6.85	6.53	7.05	32.71	29.16	30.83	31.92	31.82	30.52	26.35	24.53	25.76	26.15	32.79	29.31	21.04	20.66	21.31	25.19	24.4	25.65	47.78	46.88	44.02	103.45	102.46	106.67	312.15	313.95	322.97
11947	Atp5b	27.48	27.86	32.38	287.43	288.33	235.37	30.61	24.89	26.8	85.32	92.22	90.33	95.19	98.2	110.97	67.11	73	77.98	73.3	86.06	78.22	69.73	78.24	93.28	100.61	85.26	96.17	150.8	189.37	188.4	324.04	339.62	340.85	1325.42	1205.68	1270.68
11949	Atp5c1	8.52	9.27	9.69	45.09	51.75	43.57	5.56	5.39	5.57	23.32	20.77	20.83	22.08	22.15	22.79	13.14	13.25	13.92	16.84	15.54	15.89	15.61	15.53	15.01	22.92	21.9	22.32	27.64	28.09	28.52	77.2	72.98	72.04	167.68	168.71	161.39
66043	Atp5d	4.54	4.21	4.33	51.85	57.34	49.69	7.09	6.76	6.84	27.31	20.28	23.12	28.72	24.94	26.69	19.42	20	18.43	20.58	25.37	24.25	18.38	18.25	20.26	30.15	28.02	29.27	25.68	28.48	27.33	65.41	67.05	67.74	137.81	141.79	136.66
67126	Atp5e	10.17	10.21	9.59	70.71	81.68	58.29	7.76	8.8	8.34	28.42	24.68	24.44	33.27	26.66	28.53	17.04	18.74	17.63	22.77	28.48	28.55	20.87	17.19	24.59	32	30.5	29.81	37.55	38.57	37.68	80.91	79.83	90.35	193.86	184.54	177.85
11951	Atp5g1	4.74	5.36	5.16	50.44	52.45	40.3	4.33	3.87	4.24	16.03	16.83	15.53	15.86	16.66	17.88	13.16	12.2	12.37	13.65	12.42	17.23	14.74	15.63	15.19	19.56	22.06	21.89	27.49	29.4	30.57	58.32	64.24	50.33	225.97	210.95	192.35
67942	Atp5g2	1.43	1.89	1.6	11.16	8.09	10.32	0.73	0.88	0.97	5.05	3.76	4.55	2.85	3.87	3.67	2.16	0.93	2.3	2.88	1.65	2.29	2.48	2.3	3.56	3.24	2.18	4.83	2.54	4.47	6.73	18.75	18.58	19.56	20.3	28	24.2
228033	Atp5g3	5.61	6.23	6.02	37.99	50.7	53.46	3.51	3.52	3.85	21.31	21.36	21.05	16.73	17.21	16.66	9.51	12.42	9.87	15.09	14.65	14.76	12.51	12.19	11.9	21.61	21.11	20.91	24.38	21.25	19.44	56.32	51.44	60.05	185.92	202.34	192.54
71679	Atp5h	17.37	18.98	19.12	107.95	118.26	106.66	13.83	13.6	12.57	47.69	43.07	43.4	53.98	57.94	60.42	24.71	23.42	22.97	45.95	40.25	42.16	36.42	36.48	31.92	34.97	35.81	33.66	66.31	67.39	71.59	203.69	202.05	181.37	328.81	290.12	273.62
11957	Atp5j	15.65	15.55	19.26	32.83	30.13	28.55	4.88	4.32	4.97	22.67	24.27	18.02	16.03	19.25	18.44	9.05	9.14	9.07	15.4	9.16	11.63	13.39	9.46	12.35	16.45	16.5	15.77	33.46	32.86	33.01	59.93	75.92	68.64	178.21	166.89	150.13
57423	Atp5j2	15.73	15.8	17.34	50.28	56.85	49.97	6.23	6.2	5.95	24.31	26.27	23.71	20.16	25.46	20.53	10.55	13.36	12.56	15.22	18.13	19.45	18.27	16.72	16.62	22.15	20.09	21.26	41.02	39.49	34.91	91.91	100.38	102.35	203.49	209.21	176.15
11958	Atp5k	7.27	8.04	5.84	19.82	34.73	26.91	2.41	2.69	2.3	18.67	10.06	11.07	13.43	13.16	13.01	8.18	5.74	7.75	12.58	10.34	14.31	8.73	5.98	6.1	17.62	16.92	16.23	21.61	27.16	18.14	45.75	53.08	57.95	140.03	115.35	122.51
27425	Atp5l	23.51	27.06	27.44	89.23	88.34	92.11	11.8	11.59	12.03	37.96	29.34	34.01	28.68	35.77	29.93	19.26	19.83	19.16	29.95	27.51	24.97	28.2	25.29	25.88	32.16	31.43	30.92	58.79	63.72	61.86	173.76	166.8	164.93	297.86	290.28	275.8
66477	Atp5md	60.87	63.13	65.16	107.13	93.44	74.84	15.53	13.88	17.05	36.86	49.78	38.97	21.81	29.45	23.38	17.67	14.06	15.87	22.97	17.3	21.09	45.42	39.34	39.89	30.06	29.95	29.25	84.26	84.31	95.73	172.27	193.52	181.41	497.18	431.49	378.38
70257	Atp5mpl	40.21	37	38.66	92.62	94.6	94.37	9.78	10.9	10.48	33.48	29.17	29.92	29.35	35.77	35.38	19.5	18.94	22.22	27.02	31.51	31.74	32.42	28.47	28.21	23.37	25.95	29.38	72.16	79.09	71.38	178.42	188.22	199.64	422.28	418.71	386.4
28080	Atp5o	7.89	7.88	8.14	28.94	41.12	38.57	4.16	4.21	4.19	19.83	19.22	20.39	21.71	21.65	21.31	12.75	12.26	11.82	15.95	12.83	15.16	13.61	11.82	13.93	19.8	18.69	17.33	31.34	29.71	29.47	67.32	65.6	73.77	220.51	216.8	208.71
11950	Atp5pb	4.67	4.74	5.09	23.57	26.25	25.49	3.63	3.62	3.39	14.83	15.58	14.38	12.06	12.16	12.07	8.19	8.53	8.43	11.74	9.21	8.78	8.16	8.12	8.14	10.84	10.18	10.54	14.94	14.59	15	51.01	47.27	45.45	143.75	130.67	135.8
17705	ATP6	417.46	383.19	391.22	251.16	145.38	214.54	36.75	27.09	26.24	565.77	188.73	275.48	148.89	252.71	192.57	225.31	252.58	218.68	119.48	61.1	209.58	82.52	190.25	134.62	570.65	611.38	679.64	24.3	74.24	134.87	196.46	229.75	143.6	882.69	459.75	712.93
54411	Atp6ap1	7.08	6.75	6.35	64.35	66.98	72.2	8.59	7.75	7.76	41.09	39.59	42.68	29.4	31.49	30.22	11.73	12.55	12.1	15.51	15.05	14.75	15.93	16.74	16.23	15.34	16.71	15.95	61.37	62.38	58.82	212.68	209.24	212.86	99.72	100.12	98.73
70495	Atp6ap2	3.88	3.77	3.76	23.12	22.92	24.55	2.3	2.38	2.29	11.92	14.06	13.25	5.97	6.7	6.29	3.4	3.43	3.35	4.23	3.36	3.72	6.41	6.32	5.74	5.74	5.95	6.01	22.28	22.65	20.27	60.84	56.6	58.9	65.01	67.25	68.96
11975	Atp6v0a1	2.47	2.24	2.2	15.58	15.78	14.74	2.77	2.86	2.86	6.29	6.27	6.35	7.2	6.98	6.87	3.36	3.07	3.26	3.7	2.82	3.28	4.15	4.06	3.96	3.81	3.45	3.77	78.23	81.27	60.2	82.35	84.96	90.73	9.06	6.75	7.54
21871	Atp6v0a2	1.07	1.07	1.1	3.56	3.17	3.01	0.65	0.62	0.63	3.13	3.42	3.33	4.89	4.87	4.9	2.57	2.41	2.52	3.68	3.82	3.9	1.51	1.45	1.4	1.82	1.72	1.76	2.42	2.4	2.28	6.68	6.76	7.05	13.11	12.92	13.26
140494	Atp6v0a4	0.01	0.01	0.01	0.02	0.07	0.02	0.04	0.02	0.01	0.03	0.01	0.01	0	0.01	NA	0	0	0	NA	NA	NA	0.11	0.15	0.16	0.01	0.03	0.01	NA	NA	NA	NA	NA	NA	NA	NA	NA
114143	Atp6v0b	6.84	7.36	6.96	73.13	76.67	75.78	8.44	9.22	9.43	48.6	41.18	42.13	20.01	18.11	20.38	10.6	8.74	10.2	12.49	13.61	13.27	17.34	16.97	15.71	13.41	12.86	12.71	63.99	63.91	60.18	202.91	193.8	189.88	197.36	192.32	193.01
11984	Atp6v0c	14.4	13.94	12.84	168.18	205.79	202.98	28.02	27.94	26.54	104.16	91.01	93.62	55.38	53.6	54.2	25.1	23.85	24.82	30.77	32.03	31.26	51.67	55.3	55.3	36.19	37.99	37.21	250.76	254.26	288.67	672.67	679.7	699.55	365.12	350.13	353.31
11972	Atp6v0d1	2.41	2.52	2.55	41.72	47.09	44.97	6.2	6.41	5.9	14.78	13.03	13.03	10.7	10.89	11.09	5.78	6.21	5.92	7.23	6.95	6.5	7.62	8.15	8.38	8.22	7.97	8.1	33.54	32.91	27.09	92.21	95.55	96.27	56.84	57.12	56.71
242341	Atp6v0d2	NA	NA	NA	103.4	109.85	112.28	0.61	0.7	0.63	0.06	0.06	0.06	0.04	0.07	0.04	0.05	0.04	0.02	0.03	NA	0.01	0.12	0.06	0.07	0.02	0.01	0.05	86.76	86.79	59.27	22.78	21.37	21.45	0.36	0.18	0.15
11974	Atp6v0e	11.46	13.28	12.43	99.32	98.89	96.11	10.12	9.84	10.58	52.54	38.79	43.18	32.17	28.98	31.53	14.57	16.05	16.47	20.2	18.95	20.27	18.38	17.81	17.65	16.3	16.01	16.41	85.91	91.88	82.33	151.14	146.34	142.85	192.23	177.07	188.94
76252	Atp6v0e2	2.13	2.1	2.17	0.41	0.51	0.31	0.29	0.25	0.23	0.33	0.21	0.25	0.31	0.36	0.3	0.01	0.02	0	0.02	0.04	NA	0.51	0.59	0.49	1.28	1.29	1.51	0.08	0.12	0.22	0.04	0.07	0.07	16.35	14.41	14.52
11964	Atp6v1a	1.28	1.37	1.2	13.4	12.62	13.28	1.78	1.75	1.71	8.91	9.77	9.33	3.89	4.17	3.88	1.77	1.92	1.71	2.19	2.32	2.44	2.18	2.02	2.13	1.9	2.02	1.99	50.51	49.86	42.23	118.28	116.3	112.4	108.22	113.98	114.36
110935	Atp6v1b1	0	0.01	0.01	0.03	0.03	0.06	0.08	0.07	0.09	NA	NA	NA	0.01	NA	0.01	NA	NA	NA	NA	NA	NA	NA	NA	NA	NA	NA	NA	NA	NA	0.01	NA	NA	NA	NA	NA	NA
11966	Atp6v1b2	1.88	1.92	1.93	44.13	46.98	46.57	3.66	3.56	3.65	22.37	24.08	23.4	10.19	11.38	10.63	5.13	5.17	5.37	7.19	6.65	5.8	5.29	5.17	4.47	3.18	3.02	2.91	72.27	68.78	54.93	112.11	105.49	114.6	46.28	48.73	47.82
66335	Atp6v1c1	2.04	2.17	2.2	17.34	19.74	21.26	1.21	1.23	1.23	5.97	5.65	5.81	4.59	4.27	3.84	2.36	2.34	2.01	3.1	3.5	3.09	2.7	2.87	2.56	3.6	2.08	2.56	40.89	38.87	24.62	81.42	81.73	88.65	73.94	76.38	72.1
68775	Atp6v1c2	NA	NA	NA	1.02	1.03	1.26	1.45	1.42	1.39	NA	NA	NA	NA	NA	NA	NA	0.02	NA	0.04	NA	NA	NA	0.03	0.01	0.04	0.05	0.05	NA	NA	NA	NA	NA	NA	NA	NA	NA
73834	Atp6v1d	3.17	3.24	3.34	15.41	18.56	18.39	3.37	3.22	3.4	7.82	9.71	8.35	6.62	6.4	6.19	4.44	4.22	3.89	4.59	4.5	3.92	4.49	4.96	4	3.47	2.63	2.85	16.14	13.17	13.16	43.72	40.65	44.84	20.64	17.58	19.91
11973	Atp6v1e1	4.14	4.03	4.13	63.16	78.97	74.02	8.81	8.97	8.75	19.49	18.59	19.82	13.49	14.87	13.55	7.06	6.18	6.47	10.49	10.05	9.44	8.46	8.19	8.84	7.8	7.14	7.24	63.66	63.54	61.63	81.06	78.13	78.38	52.19	45.55	50.72
66144	Atp6v1f	6.11	6.31	6.16	56.64	64.68	57.5	5.56	5.91	5.78	45.59	36.91	37.6	19.51	17.4	20.27	13.13	13.51	12.1	17.3	20.67	20.03	18.54	17.93	18.48	18.36	17.19	16.91	49.33	49.7	44.02	122.48	124.86	115.96	150.11	146.27	128.06
668210	Atp6v1fnb	NA	NA	NA	NA	NA	NA	0.03	0.03	0.06	NA	NA	NA	NA	0.12	0.05	0.08	0.11	0.08	0.02	NA	0.11	NA	0.02	NA	0.06	NA	NA	NA	NA	NA	NA	NA	NA	NA	NA	NA
66290	Atp6v1g1	2.97	2.82	2.99	25.53	33.14	33.36	5.09	5.4	5.54	19.88	18	18.73	11.75	11.44	11.74	4.05	3.96	4.45	5.54	4.93	5.01	5.58	4.93	5.56	6.87	6.96	6.49	35.26	34.6	27	84.53	81.16	84.65	86.78	86.01	82
66237	Atp6v1g2	0.8	0.73	0.68	0.28	0.61	0.67	0.08	0.12	0.11	0.84	0.98	0.65	0.55	0.3	0.54	0.08	0.53	0.24	0.17	0.32	0.24	0.24	0.19	0.17	0.11	0.27	0.13	0.27	0.25	0.43	3.03	2.43	2.38	1.73	1.44	1.54
108664	Atp6v1h	1.77	1.69	1.83	10.39	11.87	12.07	1.12	1.19	1.15	6.74	6.35	6.34	4.76	4.38	5.32	2.26	2.16	2.14	2.86	3.12	3.28	2.65	2.55	2.29	3.42	3.14	3.49	20.56	19.99	15.91	25.24	25.41	22.4	42.44	42.51	43.31
11977	Atp7a	0.32	0.32	0.32	4.31	2.17	2.24	0.45	0.49	0.46	1.54	1.87	1.7	1.02	1.14	1.13	0.51	0.44	0.47	0.63	0.56	0.69	0.79	0.57	0.57	0.5	0.56	0.48	2.45	2.35	2.89	4.68	5.23	5.12	3.8	4.75	4.28
11979	Atp7b	0.02	0.02	0.03	0.21	0.13	0.13	0.23	0.23	0.25	0.02	0.02	0.01	0.01	0.02	0.01	0.02	0.04	0.03	0.01	0.01	0.01	0.01	0.01	0.01	0.01	0	0	0.01	NA	NA	NA	0.01	0.01	0.63	0.88	0.95
17706	ATP8	567.81	582.81	530.77	221.71	132.2	104.13	53.09	81.15	75.11	265.88	303.19	367.13	53.86	75.42	53.63	36.97	98.29	48.38	58.69	70.99	44.99	131.18	150.03	139.51	364.53	372.3	252.31	55.41	64.04	80.12	169.39	72.41	103.35	415.06	247.12	242.51
11980	Atp8a1	1.17	1.23	1.2	3.3	2.88	2.74	2.01	1.89	2.05	5.41	6.15	6.34	2.14	2.27	2.04	2.98	2.71	2.77	1.72	2	1.69	1.64	1.67	0.99	0.63	0.84	0.53	1.5	1.44	1.79	6.56	7.18	6.51	2.4	3.92	3.96
50769	Atp8a2	0.23	0.22	0.23	0.01	0.02	0.02	0.01	0.01	0.01	0.02	0.01	0.01	0.04	0.04	0.05	0.03	0.03	0.03	0.12	0.16	0.02	0.33	0.08	0.11	0.05	0.12	0.05	0.01	0.01	0.01	0.04	0.03	0.02	0.16	0.03	0.07
54670	Atp8b1	0.06	0.04	0.06	0.17	0.11	0.12	0.09	0.09	0.09	0.06	0.04	0.03	0.08	0.07	0.07	0	NA	NA	NA	NA	NA	0.3	0.28	0.3	0.89	1.03	0.98	NA	NA	0	0.01	NA	NA	NA	NA	NA
54667	Atp8b2	0.55	0.58	0.53	1.75	1.59	1.48	0.56	0.54	0.48	0.71	0.78	0.8	3.85	4.36	3.85	2.94	3.04	2.67	7.25	8.6	8.17	1.85	2.22	2.13	3.4	3.64	3.41	0.58	0.59	0.41	3.81	2.69	3.25	10.59	11.33	10.57
241633	Atp8b4	0.02	0.02	0.03	3.66	2.78	3.24	0.95	0.89	0.88	0.13	0.11	0.12	1.72	1.55	1.75	0.46	0.48	0.43	2.71	2.61	2.41	0.22	0.19	0.19	0.1	0.07	0.08	2	1.97	1.01	16.74	16.39	15.27	7.24	7.64	8.37
11981	Atp9a	0.64	0.63	0.62	0.49	0.37	0.52	0.41	0.37	0.37	0.57	0.43	0.5	0.97	0.91	0.97	0.13	0.23	0.15	0.09	0.2	0.1	0.62	0.66	0.78	2.21	2.14	2.09	0.06	0.08	0.03	0.35	0.37	0.56	1.91	2.8	2.54
50771	Atp9b	0.91	0.92	1	5.63	5.8	5.08	0.84	0.79	0.78	3.18	3.6	3.11	3.58	3.16	3.34	2.19	1.86	1.95	2.82	2.54	2.82	1.98	1.92	1.58	1.86	1.83	2.05	5.16	4.99	4.69	14.4	14.19	13.41	12.47	13.73	14.86
230649	Atpaf1	0.46	0.46	0.39	1.69	1.26	1.67	0.25	0.31	0.21	1.6	1.77	1.81	1.27	1.12	1.21	0.71	1.03	0.95	0.53	0.69	0.66	0.56	0.49	0.8	0.87	0.92	0.7	1.54	1.66	1.41	5.82	4.76	5.06	6.47	6.39	5.56
246782	Atpaf2	0.58	0.82	0.62	5.21	6.71	6.83	0.65	0.81	0.97	3.42	2.44	3.35	3.62	3.4	4.02	2.94	2.59	3.12	4.21	4.51	2.68	1.92	2.1	1.47	2.01	3.09	2.28	2.42	2.86	2.28	9.21	8.77	11.79	35.12	33.65	34.34
11983	Atpif1	13.02	12.05	12.13	61.96	68.98	63.96	6.01	5.68	6.43	34.74	42.07	36.54	30.27	29.68	31.49	14.52	14.63	16.69	10.7	13.75	9.49	20.97	18.37	17.79	21.64	21.49	21.59	53.51	48.92	46.93	158.53	175.08	184.86	424.55	426.36	368.02
68073	Atpsckmt	0.26	0.2	0.23	2.11	2.56	2.01	0.21	0.22	0.2	1.26	1.5	1.55	1.24	1	1.08	0.66	0.56	0.51	0.79	0.68	0.7	0.73	0.89	0.62	0.68	0.7	0.81	0.94	1.49	1.01	4.16	3.57	4.11	4.58	5.27	4.55
245000	Atr	0.34	0.29	0.32	0.75	0.78	0.66	0.16	0.14	0.13	0.68	0.64	0.71	0.41	0.43	0.42	0.54	0.49	0.53	0.66	0.62	0.63	0.44	0.41	0.32	0.26	0.28	0.25	0.51	0.56	0.56	1.51	1.56	1.89	3.4	4.27	4.03
381629	Atraid	9.03	8.49	8.74	17.87	19.56	18.65	2.58	2.42	2.33	10.02	13.04	10.74	9.56	10.64	8.92	4.9	5.07	4.82	6.17	6.01	6.1	6.92	7.08	6.34	8.18	8.38	8.03	16.66	18.56	16.24	44.87	47.96	50.9	28.86	33.43	26.51
235610	Atrip	0.33	0.3	0.35	1.68	1.69	1.91	0.22	0.21	0.16	1.15	0.83	1.03	1.37	1.47	1.54	1.11	1.04	0.89	1.26	1.39	1.32	0.58	0.63	0.76	0.81	1.22	0.98	0.78	0.78	0.84	2.63	2.31	2.29	4.11	4.02	5.34
11990	Atrn	0.41	0.42	0.42	1.71	1.35	1.31	0.7	0.66	0.67	0.9	0.99	0.84	1.33	1.35	1.24	0.36	0.32	0.38	0.65	1	0.71	0.36	0.41	0.39	0.54	0.57	0.55	1.42	1.29	1.33	4.01	4.3	4.23	30.58	31.67	32.34
226255	Atrnl1	0.11	0.11	0.11	2.53	2.02	2.21	0.59	0.58	0.6	1.37	1.68	1.71	3.18	3.3	3.27	0.12	0.23	0.2	0.25	0.24	0.26	0.63	0.54	0.67	1.53	1.61	1.55	0.52	0.44	1.06	2.16	2.31	2.28	NA	NA	NA
22589	Atrx	1.9	1.81	2.06	8.4	5.8	6.28	2.08	2.11	2.05	8.2	10.63	9.65	6.45	7.92	7.14	5.63	6.79	6.72	9.08	5.97	8.6	3.67	3.46	2.93	3.27	2.86	3.24	4.34	4.53	5.72	16.87	19.49	17.8	20.39	27.83	28.97
20238	Atxn1	0.12	0.13	0.13	2.34	2.86	2.44	0.18	0.23	0.28	0.74	0.95	1.02	0.43	0.45	0.4	0.45	0.69	0.61	0.55	0.48	1.04	0.57	0.54	0.62	0.54	0.39	0.34	0.47	0.3	0.31	1.61	1.57	1.83	1.19	1.35	1.39
54138	Atxn10	3.01	2.89	2.91	34.12	37.97	38.05	5.47	5.5	5.37	4.77	4.46	4.49	6.58	6.37	6.11	4.14	4.09	3.85	6.23	5.23	5.42	3.8	3.58	4.06	5.22	4.79	5.12	8.92	9.36	6.68	25.27	23.64	26.07	79.17	75.7	78.45
52335	Atxn1l	0.25	0.25	0.23	2.03	1.46	1.69	0.39	0.35	0.43	1.27	1.39	1.34	1.49	1.27	1.36	0.64	0.94	0.65	1.01	1.09	1.03	0.57	0.76	0.5	0.57	0.62	0.68	1.55	1.42	1.3	4.36	4.3	4.09	5.84	6.07	5.83
20239	Atxn2	2.06	2.28	1.93	7.08	7.16	5.2	1.2	1.12	1.57	6.63	6.2	6.66	5.57	5.29	4.98	3.09	3.91	3.07	3.69	11.04	3.37	3.22	3.31	3.01	4.29	4.44	4.05	7.9	8.06	7.87	16.11	16.03	18.55	29.1	33.41	30.31
233871	Atxn2l	2.09	1.88	1.82	20.18	17.08	16.25	2.84	2.91	3.04	11.99	12.1	12.07	11.44	10.23	12.53	9.19	9.66	10.54	11.87	12.76	12.86	7.78	7.37	7.63	5.75	5.55	5.66	10.44	10.85	9.76	29.16	28.96	28.83	52.18	54.11	54.8
110616	Atxn3	0.26	0.27	0.27	1.97	2.21	1.84	0.27	0.26	0.23	1.34	2.12	1.66	0.78	1.01	0.8	0.76	0.48	0.69	0.96	0.63	0.83	0.35	0.36	0.32	0.37	0.3	0.49	3.13	2.95	2.46	8.42	9.31	8.58	6.75	7.28	6.9
246103	Atxn7	0.35	0.3	0.37	2.65	1.98	2.28	0.57	0.53	0.58	1.97	2.26	2.08	1.73	1.74	1.62	1.51	1.58	1.59	2.23	2.17	1.88	1.1	1.07	1.07	0.78	0.72	1.01	1.44	1.55	1.52	4.24	4.74	4.31	3.43	4.35	4.55
380753	Atxn7l1	0.73	0.59	0.61	9.69	9.67	8.68	2.94	2.77	2.58	4.5	4.54	4.12	7.13	6.14	7	3.05	3.61	3.21	6.59	5.81	6.13	3.1	3.59	2.99	2.3	2.11	2.26	4.22	4.2	3.87	16.53	15.94	17.21	38.36	46.58	39.56
72522	Atxn7l2	0.3	0.32	0.35	0.93	0.89	1.09	0.23	0.19	0.21	0.71	0.67	0.66	0.55	0.6	0.61	1.04	0.92	0.99	0.85	1.26	0.93	0.57	0.6	0.66	0.83	0.69	0.63	0.59	0.72	0.59	1.58	1.95	1.61	4.98	4.65	5.26
217218	Atxn7l3	0.61	0.63	0.62	4.99	5.26	5.22	1.11	1.13	1.08	4.01	3.88	4.04	4.28	4.88	4.49	3.38	3.13	3.21	4.57	5.01	4.6	1.81	2.06	2.01	2.28	2.3	2.4	4.35	4.17	3.26	12.19	11.84	11.07	12.55	12.78	13.05
382423	Atxn7l3b	1.1	1.16	1.16	4.33	4.28	4.73	1.14	1.01	1.09	4.51	4.4	4.57	4.39	4.65	4.47	2.3	2.3	2.14	3.06	2.98	3.1	1.81	1.79	1.75	2.87	3.11	2.92	4.23	4.45	3.52	14.33	14.31	13.23	13.92	13.62	13.7
239691	AU021092	1.09	1.15	1.13	1.39	1.18	0.99	1.48	1.5	1.47	1.24	1	1.18	4.3	4.3	4.29	NA	NA	NA	NA	NA	NA	0.5	0.56	0.48	0.88	0.9	1.07	NA	NA	NA	0.03	NA	NA	NA	NA	0.03
230696	AU022252	0.12	0.13	0.26	0.86	1.06	0.72	0.07	0.16	0.09	0.6	1	0.43	0.48	0.58	0.44	0.37	0.27	0.35	0.36	0.22	0.29	0.28	0.22	0.12	0.46	0.76	0.26	0.31	0.33	0.34	1.71	2.54	1.19	6.16	9.92	7.22
100317	AU040320	0.86	0.77	0.73	5.17	4.31	4.81	0.82	0.67	0.66	3.08	3.23	3.26	2.42	2.38	2.34	1.67	1.75	1.89	2.32	1.95	2.12	1.56	1.7	1.79	1.53	1.55	1.72	2.29	2.53	2.18	6.45	5.96	5.95	6.32	4.36	4.05
216177	AU041133	0.04	0.06	0.06	0.11	0.16	0.2	0.03	0.03	0.02	0.08	0.09	0.08	0.06	0.04	0.04	0.05	0.07	0.07	0.07	0.14	0.06	0.07	0.09	0.05	0.06	0.06	0.05	0.15	0.08	0.09	0.25	0.29	0.23	NA	NA	NA
11992	Auh	0.8	0.72	0.75	4.94	5.12	4.95	0.86	1.09	1.07	1.86	1.74	1.49	2.68	2.82	2.47	1.38	1.27	1.22	2.51	2.9	2.84	5.7	2.56	2.23	1.7	1.43	1.63	2.87	2.96	3.45	7.11	6.84	7.92	9.43	9.57	8.51
69885	Aunip	0.01	0.02	0.03	0.22	0.28	0.21	0.01	0.02	0.02	0.03	0.02	0.06	0.18	0.03	0.12	0.11	0.12	0.13	0.15	0.05	0.09	0.07	0.03	0.08	0.16	0.11	0.1	0.01	0.01	0.02	NA	0.06	0.09	10.14	10.4	8.11
11993	Aup1	6.11	6.52	6.03	58.6	55	53.76	8.02	8.05	8.03	43.27	36.61	38.05	34.36	37.79	33.59	23.72	26.41	25.3	39.65	42.82	38.64	30.28	29.42	28.28	23.48	21.83	21.72	44.22	49.15	37.73	139.97	133.92	139.17	180.47	172.7	175.68
20878	Aurka	0.11	0.11	0.08	0.96	1.73	1.18	0.18	0.2	0.18	0.39	0.36	0.44	0.97	1.08	0.87	0.67	0.76	0.69	0.98	1.62	1.1	0.52	0.51	0.45	0.48	0.44	0.64	0.23	0.11	0.11	0.43	0.82	0.46	49.13	49.38	45.38
66077	Aurkaip1	1.51	1.56	1.54	14.74	19.8	18.99	2.16	2.32	2.21	8.69	6.55	6.86	7.98	7.54	8.12	4.89	4.82	4.88	7.3	9.24	7.17	5.03	5.22	5.12	6.11	5.98	5.69	9.63	11.08	8.43	22.56	21.71	21.05	34	36.08	35.66
20877	Aurkb	0.15	0.1	0.16	2.7	3.32	3.19	0.17	0.27	0.18	0.89	1.07	0.95	1.47	1.7	1.33	1.4	1.51	1.46	1.63	1.16	1.51	0.78	0.88	0.99	0.55	0.56	0.62	0.29	0.37	0.24	3.07	2.72	2.64	51.07	50.1	55.78
20871	Aurkc	NA	NA	0.01	NA	NA	NA	NA	NA	NA	NA	NA	NA	NA	NA	NA	0.14	NA	0.02	0.02	NA	NA	NA	NA	NA	NA	NA	NA	NA	NA	NA	0.1	NA	NA	NA	0.07	NA
319974	Auts2	0.22	0.2	0.19	0.11	0.07	0.11	0.12	0.07	0.07	0.03	0.05	0.05	0.12	0.44	0.13	0.02	0	0	0	0.01	NA	0.15	0.14	0.19	0.41	0.51	0.48	0.02	0.01	0.01	NA	NA	NA	NA	0.01	NA
74268	Aven	0.15	0.17	0.16	2.45	3.09	4.05	0.29	0.31	0.26	0.73	0.67	0.7	1.06	1.49	1.33	0.81	0.62	0.88	1.47	1.47	2.26	0.92	1.08	0.8	0.87	0.66	0.74	1.73	2.08	1.15	6.56	4.43	4.13	11.27	10.05	10.73
11567	Avil	0.01	0.01	0.01	0.04	0.03	0.01	0.02	0.01	0.02	0.02	0.02	0.02	0.11	0.08	0.1	0.03	0.03	0.03	0.27	0.12	0.19	0.07	0.09	0.11	0.26	0.11	0.08	0.02	0.02	NA	NA	NA	NA	0.01	0.07	0.07
78937	Avl9	0.37	0.37	0.41	1.7	1.36	1.43	0.5	0.54	0.48	1.12	1.25	1.2	0.99	1.07	1.02	1.1	1.09	1	1.44	1.41	1.48	0.86	0.91	0.74	0.88	0.87	0.7	1.64	1.65	1.49	4.71	5.13	4.85	5.17	5.4	5.4
69534	Avpi1	0.21	0.27	0.22	4.21	4.86	5.05	1.07	0.88	1.03	0.55	0.38	0.39	1.92	1.68	1.62	1.66	1.35	1.5	0.55	0.86	0.71	0.73	0.77	0.62	1.12	1.64	1.58	0.06	0.09	0.17	2.23	2.51	2.91	10.55	8.87	8.45
54140	Avpr1a	NA	NA	NA	0.06	0.01	0.02	0.05	0.05	0.07	0.01	0.02	0.03	0.01	0.02	0	NA	NA	NA	NA	NA	NA	0.1	0.12	0.16	0.53	0.49	0.37	0	0	0	NA	NA	NA	NA	NA	NA
12000	Avpr2	0.01	0.02	0.01	0.13	0.06	0.01	0.03	0.01	0.02	0.46	0.43	0.59	0.15	0.17	0.17	0.16	0.1	0.11	0.26	0.27	0.23	0.02	0.03	0.04	NA	NA	NA	0.13	0.13	0.05	0.43	0.98	0.84	0.09	0.14	NA
101835	AW146154	0.18	0.2	0.19	0.35	0.21	0.36	0.07	0.08	0.07	0.42	0.52	0.68	0.34	0.28	0.42	0.25	0.24	0.22	0.35	0.18	0.53	0.18	0.09	0.14	0.15	0.08	0.12	0.66	0.45	0.26	2.1	2.28	1.61	3.77	3.07	3.09
105351	AW209491	0.31	0.31	0.29	0.73	0.89	0.69	0.15	0.17	0.16	0.68	0.8	0.79	0.66	0.76	0.53	0.21	0.41	0.17	0.43	0.21	0.53	0.25	0.23	0.35	0.39	0.35	0.46	0.93	0.87	0.92	3.46	3.18	2.97	5.72	4.87	4.65
106064	AW549877	1.78	1.85	1.86	2.84	2.14	2.48	1.07	1.02	1	3.71	4.76	4.1	2.2	2.14	2.17	1.74	1.71	1.73	2.27	2.03	2.06	1.65	1.77	1.39	1.62	1.5	1.59	3.33	3.26	3.26	20.77	20.13	19.37	8.61	8.55	10.25
244810	AW551984	0.01	0.01	0.01	NA	NA	NA	0	0	0.01	0	NA	0	NA	0	NA	NA	NA	NA	NA	NA	NA	0.07	0.09	0.1	0.45	0.31	0.24	NA	0	NA	NA	NA	NA	NA	NA	NA
225289	AW554918	0.19	0.19	0.19	0.97	0.51	0.72	0.15	0.15	0.19	0.37	0.48	0.4	0.49	0.48	0.51	0.4	0.33	0.29	0.59	0.6	0.55	0.26	0.33	0.38	0.32	0.32	0.27	0.66	0.73	0.64	1.76	1.79	1.69	3.65	3.33	3.5
245533	Awat1	NA	NA	NA	0.15	0.32	0.35	NA	0	NA	NA	NA	NA	NA	NA	NA	NA	NA	NA	0.01	NA	NA	NA	NA	NA	NA	NA	NA	0.01	0.03	NA	0.03	0.13	NA	NA	NA	NA
77352	Axdnd1	0.03	0.03	0.01	0.19	0.02	0.04	0.03	0.03	0.06	0.08	0.2	0.38	0.07	0.08	0.07	0.02	0.02	0.03	0.03	0.04	0.04	0.02	0.03	0.01	0.01	0.01	0.01	0.06	0.03	0.07	0.28	0.34	0.23	0.01	0.01	0.07
12005	Axin1	0.48	0.44	0.39	4.6	4.58	4.79	0.83	0.78	0.84	2.78	2.89	3.01	3.55	3.68	3.38	3.87	4.05	4.02	5.35	5.12	6.11	2.11	2.09	2.22	2.29	2.35	4.04	3.19	3.7	2.86	10.27	10.77	10.76	15.41	14.51	15.54
12006	Axin2	0.57	0.61	0.6	0.38	0.26	0.3	0.28	0.33	0.29	0.05	0.04	0.06	0.51	0.28	0.56	0.46	0.48	0.54	0.46	0.72	0.35	0.51	0.36	0.44	0.74	0.72	0.71	0.36	0.26	0.16	NA	NA	0.02	NA	NA	NA
26362	Axl	1.72	1.77	1.6	104.47	108.21	102.06	2	2.24	1.9	94.26	94.76	94.52	17.43	17.43	17.77	30.92	32.34	31.12	5.3	5.7	6.67	9.11	10.44	10.12	24.61	25.09	25.34	5.99	6.26	3.63	24.45	23.08	24.65	0.16	0.51	0.38
12007	Azgp1	0	0	0.02	0.07	NA	0.05	0.09	0.07	0.04	1.75	1.71	1.71	0.76	0.91	0.95	NA	NA	NA	NA	NA	NA	0.05	0.04	0.05	0.03	0.03	0.03	NA	NA	NA	NA	NA	NA	NA	NA	NA
27215	Azi2	0.82	0.98	0.88	6.27	6.9	6.24	1.72	1.77	1.8	6.68	7.49	7.2	5.02	5.17	4.95	2.68	4.16	3.35	7.84	7.29	8.35	3.26	3.75	3.03	3.55	3.78	2.9	4.44	5.91	4.9	20.91	19.9	19.54	16.24	18.98	17.85
54375	Azin1	2.13	2.11	1.99	14.96	14.97	12.43	2.59	2.99	2.41	4.13	2.78	2.57	5.99	5.94	6.46	2.49	3.47	3.36	4.24	5.89	4.49	5.18	4.91	5.1	7.68	6.25	7.57	14.89	11.46	9.45	20.51	21.16	24.46	19.21	18.82	18.51
242669	Azin2	0.1	0.12	0.2	0.2	0.34	0.36	0.42	0.46	0.39	0.16	0.12	0.11	0.27	0.22	0.13	0.06	0.11	0.07	0.06	0.15	0.18	0.05	0.07	0.1	0.34	0.36	0.61	0.05	0.12	0.08	0.43	0.49	0.25	0.18	0.16	0.32
78521	B230219D22Rik	0.83	0.86	0.9	4.05	3.2	3.03	0.76	0.75	0.72	3.72	4.64	4.28	3.22	3.33	3.34	1.29	1.34	1.35	1.69	1.76	2.06	1.14	1.36	1.18	2.25	2.32	2.16	4.28	4.05	3.84	12.39	12.61	11.96	12.1	12.32	12.27
245305	B230307C23Rik	0.17	0.12	0.11	1.19	1.5	2.04	0.12	0.18	0.1	1.09	1.18	1.17	1.19	0.71	0.84	1.05	0.69	0.87	0.99	45.34	1.05	2.67	0.73	0.74	0.69	2.9	0.87	0.73	0.55	1.01	5.55	4.13	5.28	18.47	48.03	7.58
12010	B2m	79.58	85.77	86.29	671.87	645.86	632.35	110.17	102.89	110.38	733.54	810.59	752.26	572.36	642.01	610.14	265.74	288.33	280.53	418	365.22	381.01	390.23	421.22	402.43	296.54	287.17	287.35	584.08	557.02	589.05	1766.24	1885.03	1891.45	194.18	196.63	178.86
26879	B3galnt1	0.68	0.74	0.61	0.3	0.35	0.43	0.05	0.05	0.07	4.17	4.24	4.57	0.31	0.45	0.35	0.46	0.38	0.36	0.06	0.17	0.08	0.89	0.75	0.75	1.01	1.21	0.91	1.2	1.08	1.59	5.21	4.67	5.36	0.7	1.41	1.28
97884	B3galnt2	0.16	0.22	0.25	1.78	2	2.05	0.36	0.39	0.42	0.95	1.06	0.93	1.2	1.48	1.24	1.02	1	0.76	1.66	1.93	1.27	0.69	0.8	0.86	1.29	1.02	1.18	1.53	1.61	1.5	4.87	4.34	3.96	20.33	20.75	21.96
26877	B3galt1	0.41	0.4	0.4	0.18	NA	0.02	0.01	0.04	0.01	0.27	0.22	0.26	0.33	0.46	0.48	0.01	0.01	NA	NA	NA	NA	0.02	0.01	0.03	0.13	0.11	0.08	NA	NA	NA	NA	NA	NA	NA	NA	NA
26878	B3galt2	0.09	0.1	0.1	0	0	0	0.01	0.01	0.01	0	0	0	0	0.01	0	NA	0.01	0	0	NA	NA	0	0.01	0	0.02	0.02	0.03	NA	0	NA	NA	NA	NA	NA	NA	NA
54218	B3galt4	0.17	0.15	0.12	1.01	1.56	1.2	0.08	0.08	0.12	1.46	1.1	1.07	1.47	1.21	1.45	0.62	0.63	0.61	1.03	1.21	0.79	0.55	0.45	0.56	0.56	0.52	0.45	1.4	1.48	0.93	4.23	4.33	4.5	2.51	1.96	1.4
93961	B3galt5	0.91	1	1.03	0.12	NA	NA	0	0	0.01	0.07	0	0.01	0.07	0.07	0.11	0.06	0.18	0.18	0.06	0.02	0.14	0.26	0.29	0.21	0.82	0.94	1.02	NA	NA	NA	NA	NA	0.02	NA	NA	NA
117592	B3galt6	0.07	0.07	0.08	0.34	0.37	0.42	0.06	0.04	0.04	0.38	0.38	0.33	0.31	0.23	0.28	0.17	0.14	0.16	0.12	0.17	0.26	0.1	0.13	0.13	0.24	0.23	0.2	0.49	0.6	0.51	0.75	0.68	0.67	1.35	1.65	1.52
76898	B3gat1	0.23	0.2	0.23	NA	NA	NA	NA	NA	NA	NA	NA	NA	NA	NA	NA	NA	NA	NA	NA	NA	NA	NA	NA	NA	NA	NA	NA	NA	NA	NA	NA	NA	NA	NA	NA	NA
280645	B3gat2	0.1	0.09	0.11	0.23	0.32	0.3	0.06	0.06	0.05	0.17	0.16	0.12	0.08	0.07	0.06	0.06	0.07	0.07	0.11	0.02	0.16	0.12	0.11	0.11	0.09	0.1	0.11	0.12	0.09	0.13	0.24	0.3	0.33	0.12	0.17	0.16
72727	B3gat3	0.9	1.01	1.07	5.15	6.36	5.74	0.85	0.85	0.99	4.7	3.56	4.03	4.23	3.78	4.24	3.08	3.18	3.3	6.12	7.17	6.93	2.18	2.12	2.38	3.94	3.83	3.61	4.6	4.32	3.51	10.2	9.95	11.19	7.86	7.94	7.36
381694	B3glct	0.25	0.25	0.24	0.88	0.9	0.69	0.1	0.09	0.08	0.85	1.12	1.14	0.53	0.37	0.38	0.3	0.28	0.22	0.26	0.23	0.24	0.24	0.2	0.27	0.59	0.47	0.58	1.29	1.32	1.22	3.38	3.17	3.03	4.79	4.81	4.93
53625	B3gnt2	1.18	0.98	1.35	5.37	7.48	8.47	0.7	0.73	0.66	2.67	3.63	3.1	3.04	4.27	3.4	2.74	1.89	1.96	3.93	4.22	5.77	1.2	0.81	1.9	2.17	2.09	2.84	6.77	6.63	7.25	26.88	24.14	25.14	10.18	12.16	10.84
72297	B3gnt3	0.12	0.09	0.1	1.42	1.44	1.53	0.31	0.26	0.29	2.88	2.79	2.8	5.71	6.22	5.88	0.1	0.07	0.11	0.06	0.04	0.09	0.46	0.46	0.44	1.83	1.88	1.99	0.97	0.98	0.84	7.7	7.9	8.22	0.67	0.54	0.65
231727	B3gnt4	0.07	0.04	0.08	0.14	NA	0.13	0.03	0.02	0.02	NA	0.01	NA	0.01	0.04	0.03	0.15	0.03	0.14	0.24	0.19	0.09	0.01	0.03	0.01	0.02	0.03	0.05	0.05	NA	NA	0.07	0.08	0.09	NA	0.03	NA
108105	B3gnt5	0.08	0.08	0.1	0.96	0.54	0.76	0.54	0.56	0.51	0.07	0.09	0.09	0.46	0.52	0.41	2.24	2.19	2.26	2.4	2.02	2.86	0.51	0.4	0.42	0.37	0.42	0.36	0.02	0.01	0.08	0.06	0.12	0.08	NA	NA	NA
272411	B3gnt6	0.01	0	0	0.01	NA	0.04	0.02	0.02	0.01	0.03	0.07	0.07	0.05	0.06	0.11	NA	0.02	0.01	0.02	0.01	NA	0.02	0.02	0.01	0.34	0.34	0.29	0.04	0.04	0.01	0.06	0.06	0.06	0.02	NA	NA
227327	B3gnt7	0.03	0.02	0.03	13.95	16.31	14.87	0.17	0.2	0.2	0.01	0.04	0.02	0.23	0.16	0.23	0.27	0.31	0.31	1.58	1.93	2.07	0.45	0.45	0.55	2.16	1.89	1.98	0.01	0.02	0.01	0.28	0.41	0.45	NA	NA	NA
232984	B3gnt8	0.05	0.04	0.03	2.75	3.4	2.99	0.14	0.14	0.14	0.14	0.1	0.25	1.06	1.17	1.14	0.93	0.94	1.03	0.49	0.69	0.77	0.78	0.79	0.91	1.05	0.89	0.99	1.18	1.16	0.46	17.15	17.47	16.86	0.13	0.19	0.11
97440	B3gnt9	0.07	0.07	0.06	0.36	0.17	0.31	0.12	0.14	0.13	0.16	0.04	0.12	0.24	0.23	0.24	0.18	0.18	0.16	0.32	0.97	0.39	0.84	0.91	0.92	2.84	2.7	2.67	0.02	0.06	0.04	0.83	0.5	0.46	0.9	0.61	0.51
210004	B3gntl1	0.12	0.14	0.15	1.36	1.47	1.09	0.18	0.18	0.2	0.41	0.44	0.43	0.38	0.44	0.43	0.49	0.46	0.47	0.63	0.7	0.93	0.32	0.34	0.3	0.21	0.24	0.28	0.34	0.33	0.25	0.64	1.22	1.06	1.7	1.42	1.62
320148	B430306N03Rik	0.06	0.04	0.03	0.42	0.51	0.3	0.81	0.78	0.74	13.99	13.47	13.67	2.32	2.17	2.11	1.08	1.21	1.14	2.26	1.95	2.31	0.53	0.6	0.53	0.09	0.13	0.07	6.48	6.93	7.37	1.97	2.06	2.1	NA	0.09	0.01
14421	B4galnt1	0.41	0.41	0.38	49.84	50.94	49.4	3.49	3.75	3.67	0.99	0.71	0.61	17.97	15.29	16.85	23.87	24.94	25.31	38.83	45.26	41.99	10.57	12.59	12.56	7.32	7.3	7.45	8.13	7.75	5.63	19.29	18.8	18.9	41.39	42.69	42.18
14422	B4galnt2	NA	NA	NA	0.04	0.03	0.03	NA	0	0.01	0.01	0.01	NA	NA	0.01	NA	0.02	0.03	0.05	0.01	0.01	0.01	0.26	0.21	0.32	0.96	0.93	0.9	0.03	0.04	0.06	0.04	0.02	0.15	NA	NA	0.03
330671	B4galnt4	0.1	0.09	0.1	0.18	0.16	0.01	0.02	0.04	0.12	0.05	NA	NA	0.1	0.22	0.12	0.07	0.24	0.22	0.08	0.07	0.02	0.72	1.05	0.93	0.13	0.23	0.23	NA	NA	NA	NA	NA	NA	0.01	NA	NA
14595	B4galt1	1.37	1.24	1.32	18.7	19.41	20.32	1.28	1.28	1.3	6.63	6.92	6.42	5.86	5.77	5.58	2.98	2.7	3.02	5.44	5.31	5.07	3.08	3.07	2.93	3.53	3.87	3.78	4.97	5.09	4.55	22.55	23.21	23.04	10.04	9.82	10.25
53418	B4galt2	0.23	0.19	0.27	0.26	0.12	0.11	0.1	0.09	0.11	0.07	0.15	0.11	0.12	0.18	0.1	0	0.03	0	NA	NA	0.02	0.21	0.21	0.21	1.3	1.74	1.34	0.02	0.08	0.06	NA	NA	NA	NA	NA	NA
57370	B4galt3	1.12	1.19	1.18	4.32	5.4	4.5	3.18	2.83	2.35	3.81	3.85	3.55	4.47	4.82	4.74	3.32	2.97	3.42	3.98	3.14	4.55	2.58	2.11	2.86	2.42	1.95	2.22	2.66	3.55	3.22	7.8	7.27	8.35	14.43	12.98	13.33
56375	B4galt4	1.38	1.41	1.23	1.11	1.32	0.96	0.54	0.51	0.57	2.84	2.8	3.01	2.39	3.16	2.61	0.56	0.7	0.53	0.2	0.27	0.19	0.85	0.99	0.76	1.6	1.49	1.19	0.2	0.23	0.01	1	1.53	1.33	NA	NA	NA
56336	B4galt5	0.25	0.38	0.34	20.45	12.46	12.08	1.83	1.67	1.8	2.78	2.58	3	3.69	3.62	4.09	1.75	2.26	1.85	4.5	5.62	4.43	1.89	1.38	1.33	1.33	1.35	1.88	13.62	13.39	16.71	15.96	19.52	16.75	10.31	11.34	9.73
56386	B4galt6	0.33	0.33	0.33	0.74	0.57	0.42	0.21	0.21	0.21	5.18	5.59	5.46	1.46	1.35	1.49	0.37	0.36	0.36	0.36	0.39	0.43	1.6	1.7	1.41	0.69	0.6	0.65	5.52	5.45	5.15	17.29	18.27	17.78	4.73	4.89	4.93
218271	B4galt7	0.25	0.34	0.28	2.39	2.32	2.61	0.28	0.3	0.37	1.06	1.12	1.38	1.32	1.51	1.62	1.11	1.04	1.18	3.21	2.44	3.23	0.65	0.58	0.63	0.69	0.92	0.77	3.91	3.76	2.78	10.01	9.64	9.97	14.32	15.28	14.66
108902	B4gat1	1.4	1.29	1.29	2.05	2.31	2.52	0.39	0.32	0.33	1.95	1.91	1.91	2.58	2.37	2.45	0.74	0.42	0.59	0.46	0.62	0.45	0.71	0.97	0.96	2.92	2.9	2.66	2.36	2.43	2.06	7.67	7.2	8.3	7.39	7.59	6.16
27078	B9d1	0.68	0.64	0.6	0.97	0.63	0.66	0.18	0.23	0.21	0.34	0.25	0.3	0.55	0.16	0.36	0.06	0.05	0.06	NA	0.07	NA	0.46	0.37	0.39	1.28	0.96	1.36	0.07	0.05	0.04	0.2	0.06	0.26	2.72	1.89	1.34
232987	B9d2	0.36	0.41	0.33	5.49	6.6	5.68	1.08	0.95	0.95	2.87	2.21	2.55	3.08	2.66	3.48	2.55	2.14	2.69	2.65	3.33	3.25	2.77	2.91	2.43	1.89	2.36	2.14	2.87	3.31	5.23	9.3	7.86	7.82	11.97	12.34	13.68
118452	Baalc	2.17	2.45	2.39	0.01	0.02	0.01	0	0.01	0.01	NA	NA	NA	NA	0.01	NA	NA	NA	NA	NA	NA	NA	NA	0	NA	0.01	0	0.02	NA	NA	NA	NA	NA	NA	NA	NA	NA
12012	Baat	0.01	0.01	0.02	0.03	NA	0.03	NA	NA	NA	0.6	0.47	0.5	0.46	0.53	0.48	NA	NA	NA	NA	NA	NA	0.02	NA	NA	NA	NA	NA	NA	0.01	NA	0.02	NA	NA	NA	NA	NA
68251	Babam1	1.3	1.69	1.74	13.94	13.35	14.5	1.66	1.77	1.53	8.82	8.65	8.56	11.45	9.14	9.5	7.11	5.56	5.29	10.51	8.9	8.34	5.51	5.33	5.26	6.94	6.69	6.68	10.05	10.08	10.64	25.18	27.52	25.88	56.92	52.79	48.07
107976	Babam2	1.42	1.32	1.51	9.53	10.89	11.65	2.47	2.42	2.23	4.62	4.6	4.67	6.42	7.06	7.49	3.88	3.89	3.49	5.71	4.86	6.24	3.14	3.22	3.62	3.07	3.57	3.37	10.46	10.23	8.76	21.77	20.74	20.05	18.36	17.37	18.54
23821	Bace1	0.48	0.47	0.47	0.68	0.37	0.47	0.25	0.22	0.19	0.69	0.78	0.74	0.96	0.95	0.87	0.37	0.25	0.29	0.46	0.45	0.39	0.35	0.37	0.41	1.18	1.22	1.21	0.45	0.69	0.44	1.89	1.89	1.98	1.17	1.34	1.26
56175	Bace2	0.14	0.21	0.2	0.23	0.09	0.21	0.12	0.08	0.09	0.91	1.28	1.18	3.97	4.51	4.31	0	0	0	0.02	NA	NA	0.25	0.27	0.22	0.7	0.4	0.54	0	0.02	NA	NA	0.01	NA	NA	NA	NA
12013	Bach1	0.42	0.5	0.49	8.22	6.26	5.89	1.44	1.45	1.39	2.34	2.62	2.39	2.66	3.11	2.86	0.67	0.64	0.7	1.95	2.05	1.62	2.67	2.69	2.38	2.18	2.13	2.2	3.42	3.28	3.06	15.2	15.92	15.14	2.5	2.63	2.74
12014	Bach2	0.15	0.23	0.12	0.72	0.19	0.2	0.19	0.21	0.16	0.38	0.43	0.41	0.36	0.39	0.37	1.09	1.34	1.21	1.31	2.06	1.13	0.69	0.41	0.43	0.29	0.35	0.41	0.2	0.19	0.24	0.03	0.04	0.08	NA	NA	NA
12015	Bad	0.74	0.72	0.79	6.67	10.58	8.4	0.7	0.84	0.97	3.79	2.89	3.5	4.09	3.04	3.98	1.4	1.24	1.36	2.37	3.02	2.19	1.43	2.38	1.36	3.58	3.86	3.23	3.86	4.38	3.49	16.14	14.98	16.28	24.28	21.58	16.4
12017	Bag1	1.32	1.43	1.32	18.26	20.16	18.68	2.82	3.26	3.17	10.23	8.9	9.79	10.33	10.73	10.27	5.69	5.03	5.15	8.92	9.09	9.28	5.83	6.4	5.57	9.27	8.63	9.29	12.98	12.33	11.18	43.25	41.46	40.75	78.91	77.07	76.46
213539	Bag2	0.19	0.15	0.26	0.24	0.13	0.26	0.16	0.16	0.19	0.19	0.35	0.23	0.11	0.11	0.31	0.2	0.12	0.15	0.07	0.64	0.11	0.42	0.36	0.42	0.92	0.54	1.14	0.09	0.1	0.29	0.76	0.82	0.87	21.41	21.61	19.11
29810	Bag3	0.69	0.63	0.68	11.88	12.72	12.27	1.29	1.32	1.29	4.36	3.86	4.07	5.21	4.73	5.15	0.88	0.9	1.03	1.64	1.68	1.83	3.17	3.39	3.43	10.75	10.39	10.44	7.35	7.7	5.03	10.63	11.48	11.21	20.17	21.11	20.26
67384	Bag4	0.1	0.12	0.13	0.69	0.64	1.02	0.14	0.1	0.11	0.52	0.54	0.56	0.42	0.5	0.49	0.39	0.58	0.51	0.65	0.72	0.57	0.32	0.3	0.3	0.31	0.58	0.39	0.54	0.58	0.43	1.93	1.97	1.63	4.45	4.48	4.76
70369	Bag5	0.48	0.44	0.39	3.1	3.55	3.54	0.53	0.53	0.5	2.93	2.81	2.76	2.66	2.64	2.98	0.89	0.93	0.86	1.5	1.65	1.42	1	0.96	0.88	1.85	1.44	1.74	2.07	2.17	2.11	5.79	5.19	5.93	12.25	11.85	11.63
224727	Bag6	2.55	2.34	2.31	24.28	20.11	20.55	3.94	3.9	3.92	13.98	13.44	13.05	14.48	14.2	14.8	10.06	10.05	10.91	13.32	16.03	14.19	9.69	9.47	9.82	10.66	10.45	11.54	15.98	15.46	14.39	36.82	36.37	37.13	154.88	168.9	159.01
268515	Bahcc1	0.24	0.19	0.21	0.49	0.15	0.33	0.18	0.17	0.18	0.9	0.77	1.06	1.04	1.34	1.5	0.08	0.17	0.12	0.15	0.24	0.1	0.27	0.22	0.34	0.48	0.45	0.48	0.26	0.29	0.3	1.25	1.01	1.5	6.22	6.16	5.97
228536	Bahd1	0.21	0.19	0.18	2.04	1.78	1.93	0.25	0.28	0.24	1.44	1.48	1.54	2.77	2.48	2.76	1.37	1.44	1.42	1.7	1.6	1.57	0.68	0.68	0.69	0.68	0.81	0.75	2.17	2.58	1.48	7.02	7.42	6.52	4.83	5.14	6.05
108100	Baiap2	0.47	0.44	0.44	1.55	1.5	1.69	0.93	0.95	0.93	1.68	1.7	1.71	2.73	2.29	2.36	0.94	0.59	0.81	1.25	1.17	1.05	3.84	3.92	3.82	4.89	5.28	4.58	5.31	5.56	8.12	12.77	13.09	14.25	5.12	4.89	6.01
66898	Baiap2l1	0.07	0.06	0.06	0.49	0.57	0.48	0.53	0.48	0.52	0.07	0.07	0.14	0.12	0.15	0.13	0.01	0.04	0.03	0.08	0.02	0.03	0.21	0.21	0.28	0.59	0.63	0.55	0.09	0.12	0.1	0.3	0.29	0.15	0.19	0.39	0.21
207495	Baiap2l2	0.02	0.03	0.02	0.05	NA	NA	0.02	0.06	0.01	0.01	NA	NA	NA	NA	NA	0.01	0.03	0	0.02	NA	0.01	0.19	0.15	0.42	0.8	0.66	0.79	0.02	NA	0.01	NA	NA	NA	0.11	0.02	0.04
545192	Baiap3	0.1	0.08	0.07	0.41	0.27	0.18	0.34	0.37	0.37	0.06	0.1	0.06	0.99	1.34	1.06	1.52	1.21	1.45	11.42	14.77	13.14	0.59	0.58	0.68	0.28	0.24	0.22	NA	0	0.01	0.07	0.29	NA	NA	NA	NA
12018	Bak1	0.79	0.73	0.71	10.25	10.61	10.66	1.58	1.62	1.6	14.06	11.35	12.54	12.76	10.02	12.04	4.49	4.89	5.3	5.94	7.63	6.8	5.32	5.35	6.2	5.38	5.19	5.56	8.92	8.57	6.88	20.95	22.81	25.07	36.86	38.46	39.06
68010	Bambi	0.14	0.13	0.13	0.33	0.42	0.3	0.25	0.24	0.24	0.24	0.22	0.22	0.79	0.62	0.7	0.12	0.11	0.13	0.25	0.37	0.24	0.29	0.28	0.27	0.75	0.67	0.7	0.15	0.17	0.15	0.37	0.37	0.34	NA	NA	NA
23825	Banf1	1.58	1.59	1.58	12.96	19.67	16.18	1.72	1.82	2.01	9.9	7.43	8.2	9.09	7.26	7.33	5.66	5.42	5.47	6.39	7.13	6.82	5.08	4.85	6.54	7.73	8.01	7.63	10	8.99	7.72	15.38	16.56	18.93	140.05	126.47	130.33
242248	Bank1	0.33	0.36	0.3	0.87	0.6	0.77	0.43	0.55	0.52	11.16	12.6	12.01	2.48	2.73	2.72	13.39	13.43	13.25	7.3	6.58	7.18	3.76	3.87	3.28	0.83	0.85	0.72	0.2	0.13	0.31	0.07	0.07	0.1	0.03	0.05	0.03
53325	Banp	0.23	0.3	0.26	4.19	3.87	3.59	0.36	0.4	0.52	2.78	2.01	2.42	4.15	2.62	3.81	1.1	2.28	1.58	1.7	2.22	2.07	0.82	0.88	0.82	0.98	1.21	1.09	2.38	2.06	1.69	7.1	6.1	5.68	7.27	8.02	6.73
104416	Bap1	0.74	0.67	0.68	5.17	5.21	4.72	1.08	1.07	0.95	3.35	3.16	2.88	3.73	3.25	3.57	3.79	3.03	3.53	4.35	5.08	4.6	2.47	2.94	2.69	2.34	2.51	2.36	3.68	3.95	3.52	11.57	10.6	11.78	19.02	19.44	20.32
12021	Bard1	0.01	0.01	0.01	0.27	0.3	0.19	0.03	0.03	0.02	0.05	0.03	0.05	0.14	0.18	0.15	0.13	0.16	0.12	0.18	0.14	0.2	0.08	0.08	0.08	0.04	0.04	0.03	0.02	0.02	0.02	0.12	0.04	0.09	2.35	2.27	2.14
70350	Basp1	2.26	2.15	2.07	5.32	5.28	6.23	4.56	5.03	4.75	9.44	9.03	9	3.77	3.32	3.6	3.07	3.11	3.39	1.59	1.86	1.65	9.55	9.26	8.98	8.99	9.42	8.7	9.55	10.08	5.5	51.66	53.51	53.2	0.03	0.05	0.03
53314	Batf	0.24	0.24	0.15	12.39	14.24	13.32	1.74	1.48	1.62	4.41	2.74	3.21	2.36	2.18	2.35	1.58	1.91	1.74	2.99	3.15	2.02	2.89	3.15	2.74	1.78	1.86	1.66	1.56	1.18	2.29	1.65	1.83	2.15	1.08	0.57	0.58
74481	Batf2	0.07	0.06	0.05	0.4	0.49	0.53	0.06	0.08	0.09	3.81	3.28	2.74	1.94	1.91	1.87	0.35	0.3	0.4	0.14	0.14	0.13	0.71	0.8	0.78	0.56	0.64	0.73	1.11	1.02	1.08	2.55	2.74	3	0.23	0.07	0.11
381319	Batf3	0.13	0.12	0.08	2.2	3.78	1.4	0.2	0.23	0.32	10.54	9.06	9.78	3.99	3.32	3.85	1.71	1.25	1.68	0.9	0.73	0.63	4.52	3.89	3.44	1.07	0.84	1.01	0.71	0.74	0.53	1.27	1.45	0.96	NA	NA	NA
12028	Bax	2.32	2.44	2.01	33.24	35.17	33.52	2.61	2.96	2.59	21.08	16.01	17.48	17.22	15.07	15.5	9.55	8.85	8.29	9.98	12.64	12.59	6.99	7.14	7.3	10.24	8.64	8.8	31.59	33.81	26.93	101.45	96.15	92.46	255.96	241.34	231.08
217578	Baz1a	0.31	0.34	0.37	35.38	30.65	31.68	1.32	1.43	1.35	3.55	4.12	3.78	4.77	4.17	4.46	4.94	3.66	4.29	5.78	6.24	4.83	2.86	2.48	2.51	1.21	1.95	1.78	3.5	3.26	3.89	7.16	6.59	6.89	23.34	21.72	21.54
22385	Baz1b	0.94	0.95	0.94	6.41	6.04	5.8	1.01	0.9	0.91	5.81	6.52	6.44	5.99	6.35	6.1	4.15	3.74	3.91	5.65	4.9	5.15	2.44	2.19	2.07	1.96	1.97	1.92	4.69	4.46	4.21	10.76	10.75	10.67	31.32	31.23	34.74
116848	Baz2a	0.58	0.6	0.57	6.85	4.93	5.4	1.13	1.12	1.1	5.76	6.43	6.07	5.28	5.13	5.2	4.69	4.54	4.57	7.16	6.69	6.65	2.53	2.61	2.18	1.56	1.56	1.65	3.89	3.81	3.36	10.11	10.46	10.97	7.27	8.38	8.41
407823	Baz2b	0.98	1.05	0.99	8.15	5.06	6.65	2.21	2.08	2.35	2.59	3.07	2.78	4.8	4.55	4.57	3.84	3.94	3.89	4.69	4.79	4.72	1.99	2.25	1.69	2.25	1.92	1.58	4.57	4.2	4.79	10.11	10.84	10.85	12.59	13.05	15.05
170770	Bbc3	0.3	0.29	0.31	1.94	1.66	2.11	0.41	0.43	0.44	1.34	1.19	1.16	1.41	1.76	1.65	1.19	0.87	1	2.26	2.85	2.8	1.01	0.7	0.62	2.03	1.84	1.91	1.14	1.35	0.76	5.14	5.56	4.98	8	8.24	8.25
100503572	Bbip1	3.45	3.56	3.27	6.49	11.04	11.94	1.44	1.63	1.62	4.32	5.7	4.81	5.61	4.32	4.07	2.14	2.66	2.33	3.98	3.43	3.73	2.94	3.03	3.12	2.66	2.63	2.6	7.7	7.08	7.56	18.52	14.88	14.32	22.81	21.15	19.69
73737	Bbln	1.69	1.62	1.68	15.32	21.75	15.15	2.7	2.64	2.91	3.39	2.54	3.16	5.47	4.49	4.78	4.82	4.4	5.3	8.95	6.17	8.33	5.11	5.2	7.48	6.57	6.4	7.12	14.37	16.8	17.16	29.94	34.53	27.9	36.73	30.1	31.77
72873	Bbof1	0.14	0.12	0.15	0.15	0.02	0.03	0.04	0.04	0.05	0.02	0.02	0.02	NA	0.02	0	0.14	0.02	0.1	0.07	0.02	0.03	0.02	0.01	0.01	0.02	0.04	0.03	0.02	0.01	0.04	0.18	0.28	0.13	0.61	0.71	0.62
170442	Bbox1	0.56	0.59	0.69	0.03	0.06	NA	0.01	0	0	0.13	0.16	0.09	0.1	0.09	0.1	NA	NA	NA	NA	NA	NA	0.06	0.05	0.1	0.01	0.02	0.03	NA	NA	NA	NA	NA	NA	NA	NA	NA
52028	Bbs1	0.24	0.24	0.24	0.16	0.13	0.11	0.06	0.08	0.04	0.11	0.14	0.07	0.17	0.18	0.18	0.08	0.06	0.06	0.06	0.05	0.12	0.08	0.1	0.07	0.16	0.21	0.17	0.09	0.07	0.11	0.42	0.58	0.38	0.96	0.44	0.75
71769	Bbs10	0.06	0.07	0.07	0.15	0.23	0.21	0.03	0.03	0.03	0.05	0.08	0.1	0.12	0.12	0.15	0.06	0.09	0.09	0.13	0.12	0.05	0.06	0.04	0.04	0.02	0.05	0.04	0.15	0.19	0.08	1.99	1.87	1.66	0.56	0.4	0.49
241950	Bbs12	0.07	0.08	0.06	0.12	0.08	0.04	0.01	0.02	0.03	0.08	0.06	0.06	0.05	0.06	0.06	0.07	0.04	0.06	0.09	0.13	0.1	0.09	0.04	0.04	0.08	0.09	0.07	0.17	0.22	0.08	0.48	0.53	0.44	2.08	2.89	2.87
67378	Bbs2	0.47	0.49	0.55	1.05	0.51	1.24	0.25	0.33	0.19	0.56	0.46	0.58	0.76	0.69	0.41	0.47	0.4	0.54	0.7	0.98	0.67	0.56	0.68	0.33	0.84	0.64	0.52	0.8	0.75	0.41	2.31	1.85	1.51	1.98	3.75	2.66
102774	Bbs4	0.24	0.27	0.26	0.55	0.87	0.47	0.16	0.16	0.13	0.56	0.41	0.55	0.59	0.5	0.62	0.23	0.33	0.25	0.34	0.48	0.48	0.28	0.26	0.31	0.45	0.47	0.41	0.31	0.29	0.3	1.5	1.63	1.47	3.2	3.07	4.25
72569	Bbs5	0.38	0.47	0.49	0.58	0.51	0.41	0.06	0.09	0.08	0.42	0.62	0.54	0.4	0.27	0.24	0.05	0.18	0.12	0.09	NA	0.12	0.22	0.21	0.09	0.17	0.54	0.31	0.28	0.35	0.29	2.07	1.69	1.36	4.26	4.52	4.21
71492	Bbs7	0.25	0.25	0.23	0.59	0.36	0.37	0.07	0.05	0.1	0.69	1.4	0.64	0.42	0.44	0.53	0.07	0.1	0.07	0.12	0.05	0.03	0.11	0.14	0.1	0.54	0.59	0.36	0.84	0.74	1	3.74	3.31	2.93	4.23	4.39	5.33
319845	Bbs9	0.67	0.6	0.62	1.51	1.07	1.02	0.3	0.28	0.32	0.67	0.85	0.73	1.37	1.14	1.3	1.82	1.12	1.28	1.33	1.15	1.26	1.44	1.32	1.56	1.48	1.43	1.29	1.21	1.22	1.65	4.22	3.87	3.85	3.92	3	3.2
70508	Bbx	0.15	0.16	0.16	1.55	1.16	1.22	0.25	0.22	0.24	1.19	1.38	1.26	0.76	0.78	0.79	0.64	0.66	0.61	0.8	0.77	0.78	0.47	0.37	0.36	0.36	0.39	0.4	1.12	1.21	0.97	4.44	4.48	4.36	6.5	7.42	7.54
214489	BC003965	0.24	0.23	0.26	0.75	1.09	1.03	0.16	0.13	0.13	0.77	0.71	0.75	0.64	0.67	0.67	0.44	0.57	0.51	0.51	0.51	0.48	0.2	0.38	0.23	0.38	0.3	0.29	0.94	0.99	0.58	2.53	2.2	2.34	3.82	4.18	4.25
80748	BC004004	2.26	2.28	2.31	14.56	16.12	14.79	2.08	2.14	2.07	13.91	10.58	11.13	9.54	9.43	9.04	7.8	7.41	8.07	8.94	12.29	8.15	7.4	7.8	8.5	8.22	8.46	7.23	15.31	15.39	14.39	33.8	32.34	35.05	29.29	27.26	27.64
79555	BC005537	1.18	1.27	1.28	20.82	19.57	20.81	3.14	3.19	3.34	29.55	32.68	30.21	9.45	9.92	9.48	4.86	5.13	4.9	6.92	8.28	6.73	4.33	4.42	3.73	3.58	3.78	3.67	33.31	33.23	28.71	85.94	85.32	78.85	89.34	84.45	90.08
227707	BC005624	1.19	1.04	1.06	8.58	9.43	9.23	1.99	1.89	1.81	5.83	5.12	5.37	5.26	5.35	4.66	3.26	3.44	3.26	4.8	5.29	5.68	3.77	3.56	3.55	3.26	3.24	3.1	6.41	5.52	5.01	18.58	18.66	20.43	19.11	21.13	18.61
666584	BC024063	0.07	0.1	0.1	0.2	0.17	0.13	0.02	0.02	0.02	0.13	0.15	0.12	0.03	0.05	0.06	0.1	0.05	0.07	0.12	0.07	0.11	0.1	0.09	0.07	0.05	0.07	0.06	0.07	0.07	0.14	0.08	0.11	0.12	0.06	0.01	NA
414069	BC024978	0.18	0.19	0.21	1.05	0.63	0.72	0.15	0.15	0.16	0.83	0.73	0.59	0.45	0.82	0.42	0.53	0.52	0.48	0.42	0.84	0.38	0.53	0.75	0.8	0.58	0.67	0.7	0.77	0.77	0.78	1.62	2.81	2.65	1.87	2.45	2.87
229600	BC028528	3.08	3.17	3.06	12.16	11.65	13.54	3.05	3.29	3.27	12.35	13.76	12.01	7.81	9.29	10.88	4.67	3.14	3.21	3.14	2.49	2.19	2.7	2.57	4.18	2.29	3.13	2.52	12.61	13.64	9.89	25.79	28.41	29.03	24.45	16.36	19.9
613262	BC029722	0.73	0.63	0.59	4.56	5.15	4.85	0.85	0.7	0.7	3.17	2.86	2.51	3.23	2.5	3.14	1.99	2.34	2.35	2.11	2.43	2.67	2.06	2.13	2.35	3.08	2.8	3.12	4	4.56	3.53	14.33	12.37	12.99	11.97	11.64	12.61
407819	BC031181	4.43	4.38	4.5	13.45	18.18	17.95	3.66	3.42	3.93	9.47	9.08	9.97	7.75	7.38	6.31	5.24	4.69	5.03	6.63	6.91	6.22	6.13	6.55	5.48	7.35	7.19	7.17	16.08	13.48	11.59	34.08	35.41	31.15	32.07	28.67	30.73
207792	BC034090	0.28	0.32	0.36	0.23	0.4	0.11	0.09	0.07	0.05	0.04	0.07	0.02	0.04	0.16	0.1	0.08	0.05	0.07	NA	NA	0.02	0.18	0.22	0.29	1.39	0.86	0.83	NA	0.03	0.01	NA	NA	0.05	0.03	0.22	0.03
232406	BC035044	0.69	0.91	0.99	1.14	0.44	0.75	0.32	0.22	0.37	2.64	2.32	3.15	2.29	2.68	2.46	3.11	2.95	3.13	2.31	1.74	1.78	1.48	1.28	1.06	0.36	0.27	0.31	NA	0.11	0.01	0.14	0.05	0.05	NA	NA	NA
408059	BC049352	0.23	0.22	0.2	0.81	0.71	0.63	0.44	0.48	0.45	1.21	1.18	1.24	0.48	0.58	0.64	0.47	0.51	0.44	0.89	0.88	0.92	0.42	0.38	0.39	0.05	0.02	0.07	0.14	0.19	0.06	0.58	0.73	0.61	0.03	0.08	0.03
320135	BC049715	0.06	0.11	0.07	0.27	0.1	0.01	0.04	0.01	0.09	0.34	0.23	0.19	0.16	0.11	0.21	0.12	0.09	0.11	0.02	0.06	0.07	0.36	0.45	0.1	0.06	0.25	0.08	0.18	0.08	0.17	1.16	1.03	0.71	0.34	0.04	0.81
57355	BC051019	0.12	0.07	0.11	0.07	0.64	0.23	0.08	0.11	0.09	0.01	NA	0.01	NA	NA	NA	NA	0.01	NA	NA	NA	NA	NA	NA	NA	0.01	NA	NA	0.01	NA	NA	0.05	NA	NA	NA	NA	NA
407788	BC051142	0.23	0.21	0.15	0.02	0.06	0.17	0.01	0.01	0.04	0.18	0.1	0.26	0.07	0.03	0.01	0.56	0.33	0.32	0.2	0.48	0.05	0.14	0.05	0.09	0.09	0.01	0.03	NA	NA	NA	NA	0.04	NA	NA	NA	NA
381306	BC055324	0.06	0.06	0.04	0.32	0.2	0.33	0.01	0.04	0.02	0.11	0.18	0.09	0.09	0.16	0.15	0.12	0.5	0.3	0.21	0.23	0.25	0.08	0.16	0.11	0.05	0.16	0.1	0.19	0.12	0.13	0.27	0.42	0.43	10.95	9.84	11.22
625360	BC147527	0.02	0.01	0.01	0.69	0.26	0.22	0.17	0.16	0.09	0.49	0.4	0.5	1.19	1.29	1.43	0.65	0.97	0.77	1.52	0.68	0.92	0.48	0.66	0.29	0.04	0.08	0.07	NA	NA	NA	2.34	1.26	1.53	NA	NA	NA
57278	Bcam	2.26	2.28	2.25	5.04	6.26	5.52	4.09	4.24	4.23	1.06	0.78	0.78	3.07	2.39	2.63	0.04	0.07	0.05	0.04	0.05	NA	1.77	2.03	2.62	5.63	5.32	5.83	0.89	1.22	1.39	0.07	NA	NA	NA	NA	0.02
12032	Bcan	14.64	13.48	13.33	0.18	0.03	0.25	0.21	0.13	0.11	NA	NA	NA	NA	NA	NA	NA	NA	NA	NA	NA	NA	0.01	0.02	0.03	0.07	0.08	0.06	NA	NA	NA	NA	NA	NA	NA	NA	NA
12033	Bcap29	1.26	1.19	1.31	4.05	4.4	4.9	0.43	0.39	0.37	2.64	2.85	2.87	1.32	1.38	1.26	1.26	1.47	1.43	1.43	0.9	1.2	1.28	1.25	1.04	0.81	0.62	0.63	3.89	3.74	2.74	10.34	9.23	9.78	21.9	19.02	19.32
27061	Bcap31	5.55	5.41	5.88	27.5	29.32	31.1	4.19	4.45	4.35	18.64	20.86	19.36	18.92	21.42	19.15	9.4	9.34	9.09	15.38	13.56	16	10.09	10.41	9.86	11.99	12.3	11.1	30.13	30.64	20.38	73.33	67.42	72.04	101.75	99.08	95.97
12927	Bcar1	0.59	0.6	0.54	0.71	0.69	0.63	0.37	0.32	0.39	2	1.92	1.96	6.69	6.25	6.6	0.02	0.02	0.02	0.02	NA	0.01	0.63	0.71	0.96	2.8	2.67	2.56	0.06	0.08	0.1	NA	0.01	0.01	3.22	4.02	3.42
29815	Bcar3	0.48	0.44	0.47	15.63	16.17	16.2	0.4	0.36	0.38	0.2	0.19	0.24	0.65	0.57	0.47	2.49	2.44	2.55	1.98	2.09	2.06	1.17	1.03	1	1.66	1.54	1.39	1.88	1.82	0.72	5.54	5.39	5.5	6.88	7.83	7.43
76960	Bcas1	1.34	1.37	1.23	0.84	0.78	0.3	0.03	0.03	0.08	0.03	0.01	0.01	0.19	0.02	0.07	0.42	0.13	0.36	0.02	NA	0.02	0.24	0.12	0.32	0.26	0.19	0.28	NA	0.02	NA	NA	NA	0.05	NA	0.04	0.02
68183	Bcas2	1.33	1.48	1.39	8.19	7.13	8.22	1.34	1.29	1.4	5.34	5.03	5.63	5.08	4.3	4.83	4.15	4.62	4.33	5.08	7.95	6.08	4.33	4.49	3.64	3.86	3.08	3.42	6.19	6.03	5.49	18.78	18.02	18.54	50.86	52.34	47.33
192197	Bcas3	0.82	0.7	0.9	4.69	5.52	5.1	0.91	0.76	0.83	2.24	2.7	2.35	4.17	3.64	4.24	1.64	1.92	1.81	2.27	2.08	2.08	1.62	1.55	1.73	1.84	2.09	2.02	1.94	2.05	1.47	11.6	11.78	12.56	4.95	7.88	6.35
12035	Bcat1	0.28	0.26	0.27	0.03	0.01	NA	0.01	0	0	NA	NA	0.01	0.14	0.08	0.1	0.2	0.11	0.33	0.07	0.1	0.57	0.1	0.12	0.17	0.07	0.12	0.14	0.01	0.01	0.13	NA	NA	0.01	39.1	40.58	41.08
12036	Bcat2	0.76	0.7	0.65	6.65	8.35	7.1	0.71	0.67	0.79	5.76	4.69	5.23	4.24	4.19	3.73	2.97	3.1	3.04	2.66	2.81	3.58	3.4	2.81	2.87	2.91	2.86	3.32	5.42	6.02	5.48	23.72	22.42	23.24	14.82	14.7	14.5
66165	Bccip	1.07	1.26	1.19	7.14	8.21	9.29	1.1	1.11	1.26	4.63	4.81	4.81	4.91	4.64	4.78	2.92	3.03	3.12	4.58	4.52	4.21	2.79	3.15	2.72	4.38	3.86	4.01	5.88	5.49	4.13	16.68	14.74	15.13	37.63	37.2	37.21
75284	Bcdin3d	0.19	0.22	0.23	0.72	0.63	0.91	0.08	0.12	0.16	0.67	0.66	0.56	0.48	0.37	0.5	0.46	0.37	0.45	0.81	0.94	0.45	0.23	0.14	0.1	0.17	0.16	0.26	0.9	1.01	0.55	1.76	2.3	2	3.26	2.18	2.7
12038	Bche	0.91	0.95	0.97	0.05	0.05	0.06	0.02	0.02	0.02	0.04	0.06	0.04	0.16	0.07	0.09	NA	NA	NA	NA	NA	NA	0.1	0.13	0.16	0.11	0.14	0.18	NA	NA	NA	NA	NA	NA	NA	NA	NA
12039	Bckdha	1.15	1.14	1.13	7.24	8.64	8.64	0.79	0.83	0.75	3.71	3.09	3.07	4.08	3.13	3.61	2.63	3.12	2.79	2.65	4.08	3.02	2.31	2.36	2.32	2.68	2.79	2.72	2.2	2.69	2.26	13.8	12.44	12.18	11.87	11.75	11.25
12040	Bckdhb	0.76	0.83	0.71	7.43	10.54	8.19	0.32	0.33	0.38	1.1	0.9	1.32	0.53	0.99	0.62	0.6	0.72	0.54	0.62	0.38	0.42	0.84	0.71	0.68	0.97	1.07	0.98	1.11	0.86	0.95	2.84	4.33	2.95	13.71	12.79	12.72
12041	Bckdk	0.75	0.76	0.87	5.6	7.1	6.2	0.74	0.76	0.79	4.1	3.44	4.1	3.54	4.05	4.2	3.31	4.17	3.49	4.19	4.54	4.55	3.64	4.36	3.97	4.06	3.97	3.79	4.77	5.44	4.37	20.98	16.4	19.6	38.27	42.33	36.45
12042	Bcl10	0.78	0.92	0.83	10.52	11.47	12.19	2.1	2.36	2.2	4.56	4.6	4.65	4.65	4.94	4.58	3.33	3.22	3.44	5.14	5.55	4.82	5.5	5.32	4.94	5.1	4.91	5.04	4.84	5.34	5.04	21.7	18.35	20.2	11.63	10.63	11.75
14025	Bcl11a	0.15	0.14	0.13	0.49	0.42	0.36	0.25	0.29	0.27	0.11	0.13	0.12	1.67	1.68	1.7	6.65	6.79	6.76	3.49	3.18	3.41	0.37	0.35	0.4	0.17	0.14	0.12	0.09	0.13	0.06	0.01	0.01	0.01	NA	NA	NA
58208	Bcl11b	0.02	0.02	0.03	0.1	0.14	0.1	0.13	0.15	0.14	0.02	0.03	0.03	0.21	0.16	0.14	0.8	0.74	0.9	0.45	0.39	0.59	0.33	0.29	0.39	0.18	0.22	0.23	NA	NA	NA	NA	NA	NA	0.07	0.16	0.09
12043	Bcl2	0.16	0.19	0.16	0.45	0.4	0.31	0.19	0.2	0.21	0.21	0.25	0.27	0.68	0.84	0.73	1.18	1.31	1.16	2.68	2.4	2.3	0.73	0.66	0.59	0.64	0.74	0.66	0.74	0.67	0.78	0.35	0.31	0.31	0.82	0.69	0.92
12044	Bcl2a1a	0.59	0.61	0.71	62.29	70.57	69.86	1.38	1.18	1.4	2.73	2.9	3.02	2.77	3.68	3.2	3.46	2.86	3.26	1.37	1.27	1.24	4.4	4.66	3.79	1.63	2.06	1.4	3.79	3.37	7.37	0.12	NA	0.18	NA	0.1	NA
12045	Bcl2a1b	7.2	7.08	7.38	120.72	141.5	142.43	5.42	5.2	5	11.45	12.41	11.79	10.29	11.78	9.99	7.52	10.39	9.07	5.99	7.96	5.67	25.25	25.9	23.53	12.07	13.11	12.06	80.67	78.01	91.28	27.1	26.76	26.17	6.41	6.36	7.46
12046	Bcl2a1c	0.23	0.53	0.69	15.88	13.19	12.35	0.51	0.28	0.38	0.5	0.73	0.7	2.84	1.28	1.62	0.35	1.15	0.98	0.51	0.15	0.56	1.34	1.85	1.97	1.44	0.91	0.73	3.96	3.63	7.53	1.19	0.78	0.99	NA	0.24	0.24
12047	Bcl2a1d	0.62	0.66	0.6	72.47	84.37	80.14	2.24	2.12	2.25	1.36	1.45	1.18	6.95	7.18	7.42	3.87	4.85	4.19	2.29	2.43	3	7.93	7.36	7.16	4.56	3.89	3.78	10.86	10.56	9.36	1.74	1.57	1.28	3.07	2.84	3.71
12048	Bcl2l1	3.1	3.14	2.83	8.7	13.03	11.38	6.62	6.41	6.46	4.66	4.35	4.23	4.75	5.7	5.21	1.51	1.66	1.69	2.16	2.88	2.19	2.01	2.06	2.22	2.77	3.22	3.47	13.86	14.89	12.33	18.93	19.95	20.69	47.16	50.29	48.02
12125	Bcl2l11	0.2	0.22	0.21	17.18	15.92	17.66	5.39	5.2	5.34	1.77	2.1	1.94	3.33	2.01	2.3	2.58	2.61	2.75	6.73	6.8	6.32	3.23	2.94	3.07	3.71	4.07	3.74	3.57	3.39	3.6	16.38	15.83	15.1	4.98	4.35	4.39
75736	Bcl2l12	0.41	0.41	0.46	3.1	3.96	4.54	0.45	0.51	0.48	3.01	3	2.79	2.68	2.68	2.6	2.68	2.59	2.53	1.53	1.89	1.94	0.89	1.1	0.86	1.31	1.52	1.42	1.86	1.52	0.85	3.71	3.8	3.68	4.88	3.03	4.76
94044	Bcl2l13	0.19	0.2	0.2	1.86	1.53	2.29	0.46	0.4	0.34	0.76	0.75	0.7	1.91	1.03	1.13	0.99	0.94	0.84	1.21	1.15	1.98	0.81	0.62	0.87	0.95	0.67	0.59	0.94	1.47	0.85	2.9	6.49	2.76	10.43	13.75	6.91
66813	Bcl2l14	NA	NA	NA	0.07	0.08	0.03	0.09	0.1	0.07	0.01	0.04	0.02	0.3	0.44	0.39	0.45	0.45	0.42	0.18	0.49	0.29	0.28	0.26	0.33	0.47	0.44	0.44	0.01	0.03	0.02	0.02	0.07	0.03	0.04	0.02	NA
229672	Bcl2l15	0.03	0.03	0.01	0.03	0.09	NA	0.01	0.01	0.01	0.02	0.03	0.05	0.1	0.13	0.08	0.13	0.15	0.1	0.09	0.07	0.24	0.11	0.06	0.12	0.23	0.15	0.21	NA	NA	NA	NA	NA	NA	0.78	0.53	0.32
12050	Bcl2l2	4	4.22	4.03	22.86	25.15	25.06	4.59	3.74	4.39	17.38	16.02	15.51	13.57	13.04	12.81	12.79	12.28	13.1	18.86	17.13	14.31	10.38	10.3	9.88	12.23	11.48	11.22	15.37	15.57	14.66	42.82	48.18	48.07	105.47	106.87	96.75
12051	Bcl3	0.13	0.16	0.08	10.17	11.31	9.22	3.46	3.57	3.64	6.05	5.17	5.38	4.29	4.11	4.72	2.8	3.13	3.41	3.32	4.58	3.78	3.38	3.41	3.72	4.23	4.41	4.06	1.44	1.36	2.43	7.23	7.42	6.42	0.53	0.8	0.57
12053	Bcl6	0.8	0.83	0.78	8.95	8.32	8.76	2.2	2.14	2.13	1.66	1.73	1.67	4.43	3.83	4.28	1.96	2.15	1.98	3.3	3.35	3.37	1.51	1.34	1.36	1.36	1.52	1.32	5.79	6.04	3.32	11.29	11.25	11.04	27.15	28.19	27.93
12029	Bcl6b	0.08	0.1	0.08	0.32	0.28	0.3	0.21	0.21	0.24	0.94	0.95	0.92	3.09	2.68	2.85	0.11	0.02	0.16	0.04	NA	0.07	0.14	0.19	0.17	0.47	0.6	0.77	0.01	0.01	0	NA	NA	0.02	0.04	NA	0.03
77045	Bcl7a	0.3	0.28	0.28	0.22	0.14	0.16	0.17	0.16	0.16	0.37	0.41	0.37	1.01	0.84	0.94	1.08	1.3	1.18	0.71	0.72	0.82	0.37	0.36	0.35	0.36	0.39	0.5	0.15	0.15	0.12	0.56	0.51	0.66	4.48	3.67	4.6
12054	Bcl7b	1	1.15	0.9	6.66	8.61	9.46	1.15	1.18	1.21	5.77	4.7	5.01	4.91	5.64	4.99	3.31	3.25	3.23	4.49	4.84	4.75	2.82	2.83	3.09	2.96	2.89	2.74	4.85	4.63	4.27	14.45	13.52	14.61	18.82	16.19	18.3
12055	Bcl7c	0.44	0.31	0.32	2.65	3.4	3.02	0.52	0.53	0.65	2.39	1.74	2.07	2.85	2.02	2.01	2.22	1.62	2.03	1.87	4.31	2.84	1.62	1.86	1.91	3.6	3.81	3.43	2.76	3.49	2.71	5.97	5.46	5.5	10.29	9.6	12.42
77578	Bcl9	0.52	0.4	0.37	0.65	0.57	0.43	0.38	0.33	0.22	2.35	2.52	2.71	1.01	1.19	0.98	1.38	1.67	1.57	0.84	0.85	0.69	0.51	0.51	0.59	0.67	0.46	0.61	0.7	0.81	1.09	2.45	2.86	2.55	6.13	7.42	6.12
80288	Bcl9l	0.78	0.61	0.69	2.23	1.23	1.37	0.86	0.73	0.76	1.85	1.72	1.83	2.43	2.35	2.86	2.95	3.09	3.68	4.2	6.03	5.53	0.92	0.84	0.95	2.69	2.83	3.03	0.54	0.46	0.46	1.99	2.18	2.41	1.09	1.38	1.4
72567	Bclaf1	2.11	1.96	2.19	15.12	15.29	16.83	2.62	2.34	2.32	7.6	9.91	9.09	6.01	7.37	6.34	5.82	4.99	5.47	7.54	6.72	6.9	5.42	5.15	4.13	3.64	3.58	4.06	7.27	7.43	6.31	19.7	20.81	20.69	53.56	52.78	56.45
382252	Bclaf3	0.21	0.23	0.21	2.01	1.4	1.17	0.28	0.35	0.3	0.65	0.78	0.78	0.47	0.75	0.7	0.69	0.78	0.68	1.2	1.1	1.12	0.36	0.47	0.29	0.45	0.58	0.43	0.65	0.47	0.42	1.5	1.48	1.31	4.04	4.27	4.64
63857	Bco1	0.01	0	0.01	NA	NA	NA	0	NA	0	0.3	0.32	0.34	0.77	0.94	0.79	0.01	0	0	0.02	NA	NA	0.01	0.02	0.02	0.09	0.06	0.04	NA	NA	NA	NA	NA	NA	NA	0.04	NA
170752	Bco2	0.76	0.81	0.84	0.61	0.65	0.9	0.14	0.09	0.13	2.84	3.3	3	0.57	0.69	0.68	0.36	0.2	0.28	0.12	0.06	0.15	0.47	0.5	0.42	0.19	0.24	0.15	0.16	0.14	0.1	0.4	0.4	0.38	1.29	1.38	1.35
71458	Bcor	0.42	0.41	0.44	6.41	6.28	5.85	0.55	0.51	0.49	2.25	2.34	2.27	2.56	2.77	2.84	2.13	2.15	2.17	2.69	2.91	2.92	1.19	1.17	1.32	1.26	1.55	1.39	1.94	2.11	1.83	4.45	4.36	5.12	6.53	7.44	8.34
320376	Bcorl1	0.13	0.12	0.19	0.86	0.56	0.55	0.09	0.1	0.1	0.47	0.45	0.48	0.84	0.93	0.76	0.18	0.37	0.16	0.75	0.69	1	0.14	0.17	0.21	0.38	0.38	0.31	0.48	0.58	0.55	1.66	2.19	1.38	1.79	1.66	2.99
110279	Bcr	0.75	0.87	0.84	1.46	1.26	1.4	0.9	0.87	0.91	0.53	0.49	0.38	2.65	2.42	2.51	0.74	0.58	0.69	1.16	1.23	1.52	4.05	4.22	4.58	14.91	15.62	14.75	0.43	0.55	0.45	0.31	0.26	0.51	0.07	0.03	0.07
66821	Bcs1l	0.33	0.31	0.31	2.3	1.79	1.71	0.21	0.26	0.24	1.05	1.08	1.2	1.18	1.23	1.54	0.75	0.75	0.76	0.9	0.75	0.88	0.61	0.61	0.77	0.77	1.27	0.93	1.03	1.18	1.36	4.09	4.26	3.48	5.53	5.37	4.56
71911	Bdh1	0.54	0.55	0.68	0.44	1.35	1.53	0.04	0.19	0.06	0.33	0.28	0.22	0.3	0.43	0.37	0.54	0.44	0.36	0.24	0.51	0.39	0.44	0.34	0.44	1.61	0.85	0.84	NA	0.06	0.1	0.21	0.44	0.7	4.64	3.72	5.08
69772	Bdh2	0.39	0.46	0.49	0.04	0.18	NA	0.05	0.03	0.01	0.05	0.08	0.02	0.07	0.12	0.06	NA	0.05	0.02	NA	NA	NA	0.07	0.08	0.13	0.42	0.49	0.53	0.18	0.19	0.02	NA	NA	0.06	1.21	0.89	0.51
12061	Bdkrb1	0.05	0.02	0.05	0.06	NA	NA	0.03	0.06	0.02	NA	NA	NA	NA	NA	NA	NA	NA	0.01	NA	0.02	NA	0.29	0.38	0.58	3.62	3.2	3.63	0.01	NA	NA	NA	NA	0.05	NA	NA	NA
12062	Bdkrb2	0	0	0.01	0.08	0.04	0.08	0.05	0.05	0.03	0.01	0.01	0.01	0.04	0.02	0.02	0	0.01	0	0.01	0.02	0.01	0.43	0.51	0.53	5.58	5.8	5.55	NA	NA	0	NA	NA	NA	0.12	0.22	0.28
12064	Bdnf	0.01	0.01	0.01	0.07	0.05	0.04	0.06	0.04	0.05	0.01	0.01	0.01	0.02	NA	0.01	NA	NA	NA	NA	NA	NA	0.01	0.02	0.01	0.04	0.03	0.05	NA	NA	NA	NA	NA	0.01	NA	0.01	0.02
544971	Bdp1	0.21	0.23	0.24	2.32	1.75	1.82	0.31	0.3	0.36	1.05	1.46	1.31	1.17	1.28	1.22	0.83	0.99	0.91	1.27	1.18	1.1	0.64	0.56	0.5	0.57	0.53	0.51	1.31	1.13	1.24	3.97	3.67	3.61	7.28	8.87	8.11
65115	Bean1	0.01	0.02	0.01	0.01	0.01	0.01	0.01	0	0	0.01	0.01	0.01	NA	0.01	NA	NA	0.01	0	0.01	NA	NA	0.06	0.11	0.11	1.47	1.39	1.35	0.01	0.02	0.01	NA	NA	NA	NA	NA	NA
56208	Becn1	1.58	1.28	1.29	16.9	18.04	18.31	3.74	3.64	3.15	9.53	10.23	8.39	8.66	9.64	9.34	5.57	5.22	4.85	8.58	14.09	10.57	5.77	5.35	4.06	5.72	6.09	6.31	11.15	10.73	9.5	31.98	26.91	27.34	27.83	28.6	28.05
380785	Begain	0.08	0.14	0.14	0.01	0.08	0.05	0.04	0.03	0.03	0.02	0.01	NA	0.01	0.03	0.01	0.24	0.23	0.28	0.12	0.17	0.18	0.06	0.12	0.08	0.23	0.27	0.3	NA	NA	0.01	NA	NA	NA	NA	NA	NA
331623	Bend3	0.07	0.08	0.06	0.54	0.48	0.47	0.07	0.05	0.06	0.25	0.24	0.26	0.14	0.21	0.19	0.2	0.23	0.21	0.16	0.13	0.18	0.25	0.23	0.31	0.3	0.29	0.26	0.3	0.37	0.37	0.78	0.7	0.69	5.43	4.91	5.2
666938	Bend4	0.01	0.01	0.01	0.21	0.15	0.21	0.2	0.19	0.19	0.61	0.72	0.69	0.46	0.47	0.47	0.1	0.06	0.07	0.06	0.07	0.08	0.11	0.1	0.09	0.1	0.1	0.09	0.59	0.64	0.46	1.41	1.4	1.32	5.5	6.14	6.76
67621	Bend5	0.1	0.1	0.14	0.03	0.09	0.01	0.06	0.07	0.1	0.05	0.02	0.03	0.07	0.15	0.16	1.59	1.6	1.84	0.81	1.1	1.01	0.45	0.49	0.36	0.64	0.69	0.64	NA	NA	NA	NA	NA	NA	NA	NA	NA
320705	Bend6	0.34	0.44	0.49	2.05	2.27	2.16	0.04	0.04	0.04	1.08	1.27	1.23	0.17	0.17	0.25	0.22	0.21	0.24	0.19	0.17	0.13	0.35	0.26	0.35	0.14	0.1	0.13	0.05	0.06	0.08	0.08	0.03	0.07	0.17	0.3	0.51
209645	Bend7	0.04	0.04	0.03	0.33	0.32	0.19	0.35	0.31	0.32	0.16	0.16	0.17	0.35	0.39	0.39	NA	NA	NA	0	NA	NA	0.09	0.06	0.06	0.11	0.1	0.12	NA	NA	0.01	NA	NA	0.01	NA	NA	NA
24115	Best1	0	NA	0	3.31	4.05	3.14	0.08	0.05	0.04	0.02	0.04	0.02	0.04	0.03	0.03	0.01	0	0.02	0.05	NA	NA	0.08	0.04	0.08	0.27	0.24	0.27	0.71	0.81	0.82	2.52	0.9	0.92	0.02	NA	NA
12068	Bet1	1.6	1.72	1.5	3.46	6.29	4.39	0.48	0.43	0.6	3.5	3.73	3.13	2.57	1.87	1.78	1.32	0.81	1.09	1.37	1.29	2.58	2.17	1.83	1.65	2.13	2.14	2.38	4.17	5.77	2.84	13.87	9.41	13.02	12.22	9.05	10.59
54399	Bet1l	0.28	0.24	0.25	2.44	2.7	1.99	0.39	0.34	0.38	1.71	1.68	1.79	1.71	1.47	1.63	1.13	1.12	1.06	1.85	2.14	1.73	1.52	1.4	1.2	1.5	1.59	1.61	1.69	2.06	1.67	5.49	5.03	5.75	3.86	3.72	4.59
19716	Bex1	0.19	0.19	0.19	0.09	NA	0.15	0.17	0.21	0.17	0.02	0.06	0.02	NA	NA	NA	NA	NA	NA	0.04	NA	NA	0.18	0.12	0.03	0.17	0.16	0.32	4.09	4.08	0.48	1.08	0.82	0.78	NA	NA	NA
12069	Bex2	0.67	0.67	0.78	0.74	0.57	0.67	1.02	0.97	1.16	NA	NA	0.02	NA	0.02	NA	NA	NA	0.04	0.01	NA	NA	0.09	0.06	0.11	0.23	0.14	0.19	NA	NA	NA	NA	NA	NA	NA	NA	NA
12070	Bex3	2.16	1.91	1.84	3.14	3.81	4.12	1.73	1.68	2.06	2.04	1.53	1.82	3.75	3.51	3.03	2.99	3.4	2.98	3.9	4	4.27	4.73	4.47	4.46	6.37	7.16	6.73	2.4	2.61	1.97	17.63	16.67	15.43	1.72	2.04	1.18
406217	Bex4	0.22	0.28	0.23	0.95	0.72	1.45	1.48	1.59	1.62	0.05	0.02	0.02	0.07	0.02	0.13	0.01	0.05	0.09	0.03	0.21	NA	0.08	0.08	NA	0.14	0.18	0.15	NA	NA	0.13	NA	0.06	NA	NA	0.21	0.14
328660	Bex6	NA	NA	NA	NA	0.1	0.02	0.01	0.05	0.05	NA	0.07	NA	0.91	0.99	1.1	0.55	0.51	0.41	0.22	0.34	0.25	0.01	0.04	NA	NA	0.02	NA	NA	0.02	NA	0.19	0.3	0.09	NA	NA	NA
67118	Bfar	0.91	0.93	0.83	6.75	5.81	6.85	0.7	0.85	0.74	3.72	4.45	3.97	3.05	3.17	2.9	1.98	2.1	2.32	2.86	2.43	2.69	2.39	2.53	2.3	1.85	2.02	1.92	3.4	3.45	3.32	12.04	11.73	12.6	11.95	14.39	12.23
12075	Bfsp1	0.02	0.03	0.02	0.98	1.24	1.3	0.05	0.03	0.04	0.02	0.02	0.02	0.09	0.06	0.09	0.01	0.02	0.01	0.08	0.13	0.04	0.05	0.05	0.06	0.15	0.08	0.11	0.05	0.06	0.04	NA	NA	NA	NA	NA	NA
107993	Bfsp2	0.07	0.05	0.08	0.07	0.07	0.01	NA	0.01	0.04	0.01	0.01	0.04	0.08	0.22	0.13	0.84	1.16	0.88	0.67	0.47	0.55	0.37	0.33	0.32	0.12	0.02	0.14	NA	NA	NA	NA	NA	NA	NA	NA	NA
12096	Bglap	0.11	0.03	NA	NA	NA	NA	NA	NA	NA	NA	NA	NA	NA	NA	NA	NA	NA	NA	NA	NA	NA	NA	NA	0.06	0.05	NA	NA	NA	NA	NA	NA	NA	NA	NA	NA	NA
12095	Bglap3	NA	NA	NA	NA	0.03	0.01	0.02	0.03	0.02	0.01	NA	NA	0.06	0.11	0.06	0	0.01	0.04	0.02	NA	0.01	0.01	0.02	0.03	0.04	0.19	NA	0.03	NA	NA	0.02	0.03	0.04	0.22	0.14	0.2
12111	Bgn	3.29	3.05	3.16	16.13	14.24	14.46	12.04	11.22	11.42	26.61	25.69	27.16	77.24	75.95	76.06	0.26	0.09	0.07	0.02	0.01	0.02	32.55	36.9	44.58	185.82	192.24	190.33	0.42	0.49	0.44	0.11	0.1	0.19	0.03	0.06	0.07
17341	Bhlha15	0	0.01	0	0.07	0.01	0.05	0.05	0.05	0.05	0.01	0.02	0.02	0.22	0.16	0.17	0.43	0.37	0.45	0.98	1.21	0.92	1.35	1.37	1.48	0.93	0.87	0.95	0.01	0	0.01	0.01	0.04	0.05	NA	0.03	0.01
70237	Bhlhb9	0.73	0.78	0.75	0.39	0.95	0.72	0.11	0.13	0.14	0.05	0.07	0.06	0.16	0.39	0.31	0.37	0.5	0.48	0.39	0.24	0.42	0.34	0.51	0.38	0.57	0.57	0.62	0.08	0.19	0.1	0.18	0.13	0.06	NA	NA	NA
59058	Bhlhe22	0.03	0.03	0.04	0.01	NA	NA	0.01	0.01	0.01	0.02	0.01	0.01	0.01	0.03	0.03	NA	NA	NA	NA	NA	NA	0.07	0.06	0.13	0.03	0.05	0.05	NA	NA	NA	NA	NA	NA	NA	NA	NA
20893	Bhlhe40	2.39	2.42	2.45	135.38	156.44	158.55	13.58	13.48	13.04	4.55	4.49	5.12	22.42	22.08	22.62	16.01	16.2	16.07	46.2	45.72	46.92	29.28	30.13	29.12	35.51	36.29	36.35	34.06	34.67	47.83	9.3	8.8	9.14	15.86	16.55	18.76
79362	Bhlhe41	0.4	0.42	0.47	9.24	9.78	9.79	0.11	0.07	0.09	0.02	0.03	0.02	0.18	0.22	0.17	0.53	0.58	0.69	0.8	0.78	0.81	0.25	0.35	0.39	0.44	0.41	0.53	8.31	8.36	11.51	12.74	12.29	13.15	15.77	15.57	16.47
12116	Bhmt	0	0.01	0.01	NA	NA	0.01	NA	NA	NA	7.68	7.84	7.77	8.26	8.51	8.75	NA	NA	NA	NA	NA	NA	NA	NA	NA	NA	NA	NA	NA	NA	NA	NA	NA	NA	NA	NA	NA
64918	Bhmt2	NA	0.02	0.01	NA	0.02	NA	0	0	NA	0.42	0.46	0.43	0.53	0.53	0.49	0.01	NA	0	NA	0	NA	0.01	0	NA	NA	NA	0.01	0.01	NA	0.01	0.02	NA	0.04	0.05	0.21	0.05
83675	Bicc1	0.25	0.28	0.27	0.33	0.28	0.33	0.26	0.24	0.26	0.13	0.14	0.11	0.3	0.32	0.33	0.01	NA	NA	NA	NA	NA	0.82	0.75	1.05	3.68	3.75	3.9	0.02	0.01	0.01	0.01	NA	NA	NA	NA	NA
12121	Bicd1	0.11	0.11	0.11	0.11	0.06	0.07	0.06	0.01	0.02	0.03	0.02	0.01	0.36	0.03	0.04	0.1	0.15	0.17	0.09	0.15	0.58	0.31	0.23	0.29	0.19	0.21	0.28	0.08	0.1	0.11	0.08	0.09	0.05	0.02	0.02	0.05
76895	Bicd2	1.04	1.02	1.03	4.95	4.51	4.18	0.8	0.69	0.69	2.84	3.37	3.13	5.87	4.91	5.56	0.89	0.8	1.05	1.14	1.41	1.22	1.35	1.13	1.37	2.11	2.06	2.15	2.27	2.5	2.24	9.78	9.49	9.68	8.04	8.06	7.93
75665	Bicdl1	0.24	0.21	0.28	0.27	0.66	0.47	0.21	0.2	0.21	0.49	0.44	0.33	1.28	0.67	0.81	1.13	1.01	1	0.96	0.78	0.58	0.6	0.54	0.6	0.8	0.68	0.77	0.13	0.24	0.17	0.65	0.84	0.91	1.52	1.55	1.67
212733	Bicdl2	NA	NA	NA	0.09	0.18	NA	0.09	0.06	0.13	0.01	0.01	0.01	NA	0.02	0.04	0.01	0.03	0.03	0.04	0.04	NA	0.14	0.11	0.13	0.16	0.13	0.13	0.01	NA	NA	NA	NA	0.06	NA	NA	NA
243842	Bicra	0.26	0.23	0.21	1.94	1.6	1.58	0.5	0.43	0.42	1.79	1.67	1.66	2.76	2.06	2.47	2.21	2.43	2.59	2.66	3.24	3.46	1.08	1.1	1.16	0.87	0.84	0.82	0.98	1.06	0.77	3.08	3.19	3.32	2.22	2.31	2.7
210982	Bicral	0.51	0.57	0.54	1.94	1.34	1.87	0.49	0.5	0.42	1.24	1.44	1.92	1.94	1.91	1.71	2.04	2.86	2.69	3.17	3.9	3.21	0.92	0.88	1	1	0.87	1.03	1.24	1.28	0.93	4.12	4.22	3.85	5	5.25	6
12122	Bid	0.42	0.37	0.39	1.2	1.25	1.51	0.5	0.53	0.49	1.62	1.59	1.22	2.72	2.86	2.88	2.95	2.94	2.82	3.44	3.52	3.25	0.63	0.72	0.86	0.53	0.64	0.64	1.92	1.77	1.65	12.54	12.05	11.8	22.2	23.12	23.15
12124	Bik	0.02	0.08	0.04	0.33	0.34	0.55	0.33	0.24	0.26	0.46	0.42	0.67	1.53	1.38	1.36	0.12	0.22	0.07	NA	NA	NA	0.32	0.23	0.23	0.27	0.43	0.4	NA	NA	NA	0.13	0.33	0.09	NA	NA	NA
30948	Bin1	7.06	6.95	6.95	5.71	3.74	4.59	1.18	1.12	1.23	7.05	7.31	7.01	6.41	7.2	7.1	8.87	9.53	8.87	8.57	9.38	9.44	4.25	4.7	4.2	4.79	4.99	4.84	8.44	8.85	10.28	33.46	31.44	37.47	23.79	20.66	22.83
668218	Bin2	2.36	2.34	2.56	36.97	36.58	34.16	4.52	4.57	4.44	34.71	34.69	35.12	18.37	19.05	18.12	15.04	15.87	15.84	35.56	42.51	37.82	7.05	7.32	7.11	3.17	3.09	3.2	6.62	6.65	6.75	15.61	16.46	15.95	22.54	25.62	24.65
57784	Bin3	0.37	0.38	0.32	15.53	9.21	8.49	1.9	1.77	1.92	10.19	8.54	9.24	7.72	5.29	5.18	3.86	3.74	3.89	5.99	6.14	5.29	2.8	2.99	3.14	1.74	1.93	1.79	5.33	5.46	5.79	14.94	29.58	16.12	20.93	22.82	23.24
11797	Birc2	0.75	0.83	0.85	2.52	2.48	2.9	0.77	0.82	0.84	3.03	3.35	3.09	2.06	2.31	2	2.27	2.31	2.44	3.35	2.85	3.43	3.63	3.33	2.98	1.78	1.88	1.76	1.5	1.6	1.44	5.49	4.96	4.07	3.88	4.31	4.74
11796	Birc3	0.94	0.99	1	28.46	20.08	22.44	10.81	9.31	9.95	10	12.37	10.69	9.5	9.3	9.1	15.35	14.55	15.05	16.13	11.99	17.34	19.16	18.72	18.55	11.17	9.62	11.19	3.86	3.75	9.84	29.72	33.26	32.96	5.45	4.79	4.05
11799	Birc5	0.28	0.28	0.28	5.71	8.59	7.98	0.52	0.48	0.41	0.83	0.88	0.85	3.82	4	3.39	3.06	2.94	2.66	3.5	3.81	3.33	2.02	2.06	1.92	1.9	1.28	1.67	0.17	0.17	0.07	0.72	0.67	0.37	109.16	105.52	111.16
12211	Birc6	1.4	1.34	1.39	9.93	8.53	8.54	1.44	1.44	1.38	4.76	5.41	5.25	4.9	5.63	4.13	4.63	3.85	4.32	6.33	5.51	4.92	3.49	3.39	2.98	2.2	2.2	2.11	6.34	5.73	4.83	15.36	16.98	16.47	38.8	41.83	39.96
246229	Bivm	0.38	0.36	0.34	1.87	1.4	2.11	0.1	0.13	0.1	0.8	1.17	1.15	0.56	0.6	0.58	0.34	0.29	0.34	0.25	0.35	0.43	0.36	0.28	0.21	0.48	0.61	0.35	1.52	1.43	0.71	2.89	3.44	3.1	4.92	5.68	4.89
53619	Blcap	0.86	0.84	0.92	2.3	3.61	2.59	1.19	1.74	1.6	2.51	2.53	2.19	2.05	2.06	2.11	0.89	0.97	0.92	1.17	1.8	1.04	0.96	1.14	0.66	1.21	1.61	1.12	3.85	4.09	3.27	9.08	7.59	7.55	21.18	19.83	18.9
12143	Blk	NA	NA	NA	1.07	0.39	0.56	0.49	0.62	0.5	0.3	0.34	0.29	2.17	2.09	2.03	16.41	17.17	16.26	9.65	9.49	9.88	1.71	1.51	1.72	0.53	0.73	0.66	0.03	NA	0.16	NA	NA	NA	NA	NA	NA
12144	Blm	0.07	0.06	0.09	0.81	0.45	1	0.08	0.07	0.13	0.21	0.26	0.15	0.43	0.32	0.55	0.46	0.4	0.34	0.61	1.1	0.49	0.33	0.62	0.61	0.53	0.25	0.31	0.4	0.28	0.31	0.97	0.83	1.47	8.5	8.62	8
104184	Blmh	0.75	0.73	0.72	3.31	3.29	4.04	0.78	0.49	0.65	2.2	2.54	2.25	2.71	3.1	2.83	1.76	1.79	1.65	1.93	2.65	1.99	1.69	1.56	1.48	2.65	1.99	2.59	3.76	3.32	2.87	7.73	7.69	10.37	18.36	17.83	18.4
17060	Blnk	1.63	1.55	1.65	1.89	2.04	1.76	0.41	0.46	0.39	1.08	1.08	0.97	2.22	2.3	2.09	12.4	11.15	12.05	7.08	7.03	7.72	3.94	4.25	4.1	4.44	4.34	4.65	20.94	21.75	15.75	35.62	33.25	36.2	0.51	0.38	0.37
14533	Bloc1s1	4.37	4.26	3.75	18.7	23.87	24.55	3.01	2.92	2.83	11.58	8.89	9.57	11.52	11.35	12.21	6.23	6.56	7.11	8.12	8	13.17	8.25	6.72	7.72	9.58	8.65	9.17	13.09	14.42	10.53	34.45	40.68	44.07	22.89	27.09	18.66
73689	Bloc1s2	0.97	0.76	0.76	5.95	6.9	6.84	1.06	0.96	1.26	3.52	3.43	3.6	4.83	5.57	5.53	4.08	4.33	4.63	5.36	3.3	5.27	2.01	2.79	2.65	2.67	2.42	2.85	4.66	3.02	2.31	11.65	9.63	10.52	24.08	20.99	23.55
232946	Bloc1s3	0.08	0.1	0.09	1.13	1.29	1.37	0.21	0.22	0.18	1.7	1.4	1.63	0.92	0.8	0.94	0.44	0.49	0.54	0.72	0.69	0.71	0.2	0.3	0.26	0.3	0.24	0.39	1.49	1.45	1.15	2.55	3.09	2.76	2.37	2.75	2.47
117197	Bloc1s4	0.3	0.36	0.35	3.21	3.74	3.46	0.54	0.5	0.35	2.01	1.77	1.91	2.15	1.73	1.99	1.22	1.33	1.46	1.95	2.46	2.46	0.98	1.04	1.04	1.42	1.47	1.48	1.81	2.46	1.71	4.55	4.82	4.3	5.6	6.57	6.48
17828	Bloc1s5	0.09	0.14	0.21	0.43	0.59	0.63	0.12	0.06	0.06	0.91	0.97	0.77	0.92	0.51	0.9	0.16	0.49	0.27	0.2	0.18	0.15	0.19	0.13	0.12	0.41	0.48	0.29	0.91	1.25	0.76	2.96	2.11	2.14	1.65	1.59	2.73
18457	Bloc1s6	0.4	0.5	0.4	3.93	3.94	4.01	0.68	0.73	0.83	4.79	4.65	4.17	5.11	4.24	4.21	1.78	3.63	2.63	3.15	2.28	2.22	1.89	1.73	1.63	1.62	1.64	1.11	5.41	7.22	4.08	13.33	18.2	16.91	14.6	15.49	13.25
109778	Blvra	0.59	0.61	0.63	39.04	42	44.36	0.66	0.73	0.72	15.69	14.1	14.8	3.62	4.21	4.02	6.26	5.72	5.9	3.67	2.17	3.63	2.52	2.5	2.17	1.99	2.08	2.37	25.82	26.15	21.59	80.9	82.77	74.68	163.24	162.38	160.01
233016	Blvrb	0.71	0.73	0.68	14.64	11.99	14.34	1.08	0.79	0.9	74.18	47.61	57.04	11.97	11.31	13.13	13.69	14.15	14.44	4.07	5.08	4.27	7.79	7.14	7.65	7.32	7.3	7.44	26.58	26.97	49.44	66.34	67.63	64.8	11.06	11	10.56
66352	Blzf1	0.56	0.56	0.53	2.37	2.24	2.13	0.37	0.39	0.38	1.18	1.09	1.1	1.48	1.17	1.07	0.71	0.58	0.76	1	1.08	0.98	0.63	0.67	0.72	1.27	1.18	1.29	1.21	1.19	1.01	3.42	4.07	3.16	10.67	11.66	8.84
67254	Bmerb1	0.18	0.13	0.14	NA	NA	NA	0	NA	0	NA	NA	NA	NA	NA	NA	0.01	NA	0	NA	NA	NA	0.02	0.04	0	0.02	0.04	0.04	NA	NA	NA	NA	NA	NA	0.03	NA	NA
171543	Bmf	0.54	0.7	0.65	1.45	1.4	1.15	0.24	0.29	0.3	0.59	0.68	0.55	1.14	1.12	1.18	0.82	0.88	1.04	0.86	1.08	0.99	0.57	0.54	0.61	0.41	0.37	0.35	0.47	0.39	0.29	7.26	7.64	7.45	6.73	7.56	9.59
12151	Bmi1	0.73	0.83	0.82	4.08	3.74	4.13	0.57	0.57	0.52	3.48	3.42	3.23	1.95	2.22	2.25	1.78	1.8	2.56	2.41	1.66	1.91	1.26	1.74	1.22	1.31	1.42	1.28	3.37	3.22	3.23	6.61	5.74	5.52	21.07	21.82	23.89
12153	Bmp1	0.81	0.83	0.79	0.7	0.62	1.01	0.86	0.74	0.81	0.22	0.14	0.16	0.33	0.25	0.32	0.11	0.12	0.12	0.03	0.26	0.04	1.47	1.74	1.84	8.32	8.51	8.73	0.23	0.2	0.42	0.02	NA	0.03	0.01	0.01	0.02
12154	Bmp10	0	0	0	NA	NA	NA	0	NA	0	0.32	0.37	0.37	0.91	0.92	0.91	0	0	0	0.01	0.02	0.02	0	0	0	NA	NA	0	NA	NA	NA	NA	NA	NA	NA	NA	NA
12156	Bmp2	0.03	0.03	0.03	0.39	0.33	0.26	0.17	0.16	0.13	6.89	6.85	6.55	20.86	18.66	20.71	0.11	0.07	0.09	0.04	0.01	0.03	2.09	2.21	2.16	7.43	7.19	7.39	0.41	0.44	1.04	0.64	0.52	0.47	NA	NA	NA
140780	Bmp2k	1.36	1.51	1.47	3.85	3.44	3.46	0.95	0.93	0.9	2.82	3	2.86	2.65	2.61	2.78	4.31	4.21	4.42	2.97	2.68	3.02	2.42	2.31	2.24	1.44	1.34	1.4	3.49	3.44	3.6	10.22	10.26	10.06	5.65	6.47	6.34
110075	Bmp3	0.01	0.01	0.01	0.21	0.21	0.21	0.18	0.21	0.18	0	0.01	0.01	NA	0	NA	NA	NA	NA	NA	NA	NA	0.12	0.09	0.07	0.55	0.63	0.57	NA	NA	NA	NA	NA	NA	NA	NA	NA
12159	Bmp4	0.53	0.47	0.49	0.74	1.05	0.78	0.67	0.67	0.73	0.14	0.15	0.39	0.56	0.49	0.52	NA	NA	NA	NA	NA	NA	3.46	3.53	4.18	26.46	28.31	27.03	NA	NA	NA	NA	NA	NA	NA	NA	NA
12160	Bmp5	0.42	0.46	0.42	0.51	0.42	0.47	0.41	0.4	0.42	0.88	1.14	0.89	2.32	2.43	2.27	NA	NA	NA	NA	NA	NA	0.59	0.65	0.71	8.29	8.89	8.6	NA	NA	NA	NA	NA	NA	NA	NA	NA
12161	Bmp6	0.48	0.47	0.45	2.68	2.21	2.06	1.32	1.22	1.34	2.43	2.29	2.32	7.88	8.04	7.75	0.03	0.03	0.03	0.02	0.01	0.07	0.53	0.51	0.7	4.81	4.42	4.54	0	0.01	NA	NA	NA	NA	NA	0.01	NA
12162	Bmp7	0.47	0.5	0.53	0.07	0.04	0.01	0.08	0.09	0.09	0.02	0.02	0.01	0.04	0.04	0.04	0.17	0.12	0.13	0.06	0.08	0.09	0.28	0.45	0.46	2.84	2.87	2.85	NA	NA	NA	NA	NA	NA	NA	NA	NA
73230	Bmper	0.11	0.08	0.1	0.07	0.06	0.09	0.03	0.05	0.04	0.06	0.07	0.03	0.25	0.27	0.23	NA	0.01	0	NA	NA	NA	0.04	0.04	0.04	0.09	0.12	0.1	0.03	0.01	0.03	NA	NA	NA	NA	NA	NA
12166	Bmpr1a	1.02	1.02	1.04	0.78	0.69	0.71	0.42	0.4	0.36	1.14	1.31	1.16	0.25	0.39	0.3	0.07	0.07	0.05	0.34	0.29	0.19	0.52	0.58	0.7	2.2	2.23	2.27	0.91	0.84	1.48	0.03	0.07	0.05	17.74	18.39	19.2
12167	Bmpr1b	0.5	0.52	0.51	0.02	NA	0.03	0.03	0.03	0.02	0	0.01	NA	NA	NA	NA	NA	NA	NA	NA	NA	NA	0	0.01	0.02	0.03	0.03	0.04	NA	NA	0.01	NA	NA	NA	NA	NA	NA
12168	Bmpr2	0.78	0.8	0.77	4.75	3.37	3.47	1.22	1.16	1.1	2.38	2.75	2.59	3.3	3.49	3.44	0.19	0.15	0.19	0.28	0.16	0.22	0.57	0.66	0.62	1.28	1.4	1.36	1.67	1.67	1.84	4.73	4.94	4.68	2.6	3.13	3.33
213895	Bms1	0.41	0.43	0.41	4.27	4.08	4.21	0.54	0.58	0.54	2.12	2.26	2.11	2.6	2.67	2.71	2.02	1.88	1.88	2.84	4	2.81	1.25	1.42	1.22	1.01	0.92	0.97	3.92	3.3	2.7	9.73	9.44	9.25	25.77	27.73	26.8
101148	Bmt2	0.35	0.32	0.35	3.67	2.72	3.26	0.33	0.28	0.26	1.61	1.78	1.63	0.67	0.83	0.79	0.43	0.47	0.48	0.64	0.38	0.51	0.51	0.45	0.42	0.46	0.6	0.56	2.57	2.57	2.38	8.75	9.08	8.26	20.24	20.89	21.61
12169	Bmx	0.2	0.18	0.2	2.15	2.02	2.22	0.61	0.55	0.53	0.01	0.02	0.02	0.38	0.3	0.33	0.02	0.03	0.04	0.69	0.56	0.53	0.08	0.11	0.08	0.12	0.13	0.12	0.02	0.05	0.06	0.02	NA	0.03	NA	NA	NA
107771	Bmyc	1.38	1.38	1.27	1.63	1.7	1.74	0.54	0.65	0.71	2.32	1.75	1.65	4.34	3.58	4.57	3.03	3.38	3.25	1.33	2.45	1.51	2.07	1.69	1.65	2.42	2.4	2.7	1.87	2.08	1.4	6.32	5.64	7.3	4.27	3.8	3.32
12173	Bnc1	NA	NA	NA	NA	NA	NA	0	0	0	0.05	0.03	0.04	0.01	0.01	0.01	NA	NA	NA	NA	NA	NA	0.12	0.15	0.17	NA	0	NA	0.02	0.01	NA	NA	NA	NA	NA	NA	NA
242509	Bnc2	0.1	0.05	0.11	0.01	0.09	0.02	0.02	0.02	0.04	NA	0.02	0	0.02	0.01	NA	NA	NA	NA	NA	NA	NA	0.18	0.26	0.19	0.5	0.6	0.71	0.02	0.03	0.02	0.01	NA	NA	NA	NA	NA
224630	Bnip1	0.45	0.49	0.54	3.42	4.78	3.96	0.57	0.52	0.5	2.31	2.42	2.23	1.93	2.19	2.15	1.87	2.44	2.34	2.55	2	3.04	1.44	1.42	1.56	1.42	1.56	1.56	3.08	2.89	2.43	5.91	5.58	6.63	16.67	15.44	15.81
12175	Bnip2	2.17	2.16	2.12	17	17.32	18.6	2.33	2.34	2.25	16.32	16.29	16.52	13.47	15.2	13.17	4.61	3.88	4.13	7.7	5.27	7.19	4.52	4.38	3.84	4.64	4.81	5.05	13.74	13.73	14.07	55.98	54.55	52.86	43.23	39.96	40.78
12176	Bnip3	1.41	1.44	1.39	2.62	2.96	2.21	0.84	0.92	0.94	1.35	1.33	1.22	2.39	2.05	2.47	0.61	0.34	0.65	0.83	1.22	0.81	0.59	0.63	0.64	1.63	1.57	1.9	1.33	1.16	1.25	7.91	7.59	8.28	88.53	103.52	103.85
12177	Bnip3l	3.79	3.84	3.94	41.82	38.74	43.63	4.19	3.58	4.41	11.39	10.44	11.8	13.94	11.93	11.87	6.65	8.27	7.29	10.58	10.16	10.57	4.91	4.63	4.66	5.21	6.02	5.96	25.39	22.54	20.58	34.13	33.54	36.87	71.61	70.69	72.75
207819	Bnip5	0	NA	0.01	NA	NA	NA	0	NA	0	NA	0.01	NA	0.01	0.02	NA	0.02	0.02	0.03	0.04	0.04	0.02	0.14	0.14	0.17	0.26	0.19	0.42	NA	NA	0	0.03	0.03	0.01	NA	NA	NA
171388	Bnipl	0.01	0.04	0.04	0.05	0.16	0.05	0.11	0.12	0.11	0.05	NA	0.01	0.01	NA	NA	0.07	0.03	0.03	0.02	0.05	0.11	0.03	0.03	NA	0.05	0.05	0.09	NA	NA	NA	NA	NA	NA	NA	NA	NA
117606	Boc	0.32	0.31	0.3	0.26	0.22	0.23	0.21	0.19	0.18	0.01	0.01	0.02	0.02	0.01	0.03	NA	NA	NA	NA	NA	NA	0.26	0.31	0.39	1.23	1.19	1.17	0.01	0	0.04	0.02	0.01	0.03	NA	NA	0.01
69556	Bod1	0.82	0.84	0.82	1.84	2.27	2.22	0.46	0.53	0.6	1.51	1.35	1.46	2.83	2.44	2.46	0.94	0.79	0.89	1.37	0.95	0.84	0.92	1.36	1.17	2.55	2.72	2.69	1.85	1.9	1.74	4.82	4.42	4.78	16.11	16.18	16.28
665775	Bod1l	0.3	0.27	0.31	1.73	1.42	1.57	0.29	0.26	0.27	1.3	1.52	1.57	1.22	1.25	1.25	0.84	0.91	0.91	1.33	1.15	1.06	0.76	0.68	0.68	0.5	0.52	0.47	1.42	1.41	1.18	4.31	4.44	4.34	4.69	5.82	5.75
51800	Bok	0.39	0.36	0.36	0.62	1.18	0.92	0.11	0.1	0.11	1.51	1.01	1.13	3.66	3.32	3.89	NA	NA	NA	NA	NA	NA	0.15	0.21	0.22	1.54	1.16	1.3	0.02	0.01	0.1	NA	0.07	NA	NA	NA	NA
69168	Bola1	0.49	0.52	0.45	2.16	2.38	1.33	0.29	0.37	0.39	1.76	0.92	1.31	0.67	0.81	1.32	0.62	0.46	0.77	0.58	1.46	0.8	0.81	0.48	0.77	1.21	1.32	1.23	2.11	2.66	1.57	5.62	5.85	5	24.49	20.47	24.49
66162	Bola2	1	0.93	0.95	7.29	7.84	6.78	0.47	0.42	0.44	3.13	3.04	2.62	2.26	2.91	2.38	1.99	2.24	2.1	2.82	3.08	2.93	1.57	1.27	1.48	2.03	2.07	1.95	5.67	5.77	4.89	13.16	13.07	11.73	68.18	60.57	57.78
78653	Bola3	1.66	1.37	1.14	5.56	5.93	3.1	0.35	0.3	0.47	1.12	1.94	2.74	1.84	3.71	2.48	2.06	1.3	1.21	0.99	1.05	0.99	2.92	1.68	0.92	3.01	2.55	4.23	2.42	2.29	3.36	3.26	3.44	2.21	16.53	20.84	15.04
12181	Bop1	0.43	0.47	0.47	6.34	7.54	5.83	0.71	0.6	0.71	3.31	2.91	3.27	3.81	3.55	3.84	2.91	3.08	2.82	3.62	3.74	3.57	2.32	2.54	2.56	3.05	2.79	2.81	3.02	3.39	3.14	9.13	8.48	9.24	41.88	42.2	43.92
77744	Bora	0.09	0.09	0.12	0.69	0.84	0.71	0.1	0.1	0.11	0.43	0.41	0.31	0.3	0.33	0.31	0.81	0.63	0.63	0.63	0.58	0.49	0.38	0.37	0.25	0.46	0.31	0.4	0.28	0.16	0.29	1.05	0.8	0.88	11.45	11.63	12.96
67774	Borcs5	0.22	0.23	0.23	1.34	1.71	2.07	0.42	0.42	0.43	0.8	0.72	0.7	0.97	0.96	0.9	0.69	0.77	0.74	1.06	0.86	1.07	0.61	0.74	0.66	0.84	0.95	0.95	0.84	0.63	0.52	1.97	1.91	1.57	1.39	1.14	0.96
71923	Borcs6	0.33	0.39	0.38	4.04	4.09	4.82	0.62	0.73	0.66	3.33	2.74	2.81	2.91	2.56	2.66	1.09	0.95	1.15	2.1	2.43	2.22	1.31	1.22	1.14	1.39	1.47	1.44	1.76	1.95	1.39	7.99	7.5	7.55	6.07	6.28	5.82
66439	Borcs7	0.16	0.17	0.19	0.8	0.94	0.62	0.16	0.11	0.15	0.55	0.41	0.43	0.27	0.5	0.3	0.64	0.55	0.59	2.35	2.77	2.04	0.35	0.29	0.35	0.36	0.38	0.53	0.78	0.56	0.63	2.62	2.17	2.54	1.45	1.83	1.77
72368	Borcs8	1.16	1.1	1.08	7.24	6.57	9.09	1.53	1.34	1.56	3.6	3.73	3.53	4.9	5.94	4.74	4.3	5.07	4.11	5.63	6.23	5.62	4	3.91	3.72	4.17	4.98	4.15	4.87	5.59	3.88	18.05	19.24	14.11	16.78	18.53	19.09
12183	Bpgm	1.23	1.14	1.18	0.74	0.86	1.02	0.28	0.34	0.32	0.66	0.75	0.72	1.12	0.95	0.91	1.75	1.5	1.75	1.15	1.19	1.32	1.03	0.93	1.11	2.1	2.23	2.1	0.83	0.89	0.43	2.09	2.75	2.45	6.74	5.33	4.47
68021	Bphl	1.19	1.21	1.2	1.61	1.6	1.64	0.49	0.47	0.5	1.58	1.51	1.61	1.54	1.41	1.29	0.66	0.62	0.71	0.51	0.82	0.57	0.66	0.71	0.66	0.92	1.18	1.31	0.78	0.92	0.52	5.42	5.49	5.31	2.54	1.95	2.64
18843	Bpifa1	NA	NA	NA	11.35	19.25	18.85	19.96	19.04	18.83	NA	NA	NA	NA	NA	NA	NA	NA	NA	NA	NA	NA	0.03	0.03	0.01	NA	NA	NA	NA	0.01	NA	0.04	NA	NA	NA	NA	NA
228801	Bpifb1	0	0	NA	2.09	3.44	3.34	3.21	3.05	3.15	NA	NA	NA	NA	0.01	NA	NA	NA	NA	NA	NA	NA	NA	NA	NA	NA	NA	0.01	0.01	NA	NA	NA	NA	NA	NA	NA	NA
228802	Bpifb5	NA	NA	NA	0.12	0.07	0.06	0.15	0.19	0.2	NA	NA	NA	NA	NA	NA	NA	NA	NA	NA	NA	NA	NA	NA	NA	0.01	NA	NA	NA	NA	NA	NA	NA	NA	NA	NA	NA
23827	Bpnt1	0.66	0.69	0.67	4.23	3.21	3.99	0.51	0.54	0.48	2.57	2.45	2.39	2.41	2.3	1.9	1.07	1.14	1.21	1.1	1.2	0.87	1.66	1.63	1.43	1.68	2.24	1.76	2.23	2.36	2.89	6.36	8.03	6.15	14.74	13.84	18.33
242291	Bpnt2	0.6	0.64	0.64	1.68	1.52	1.46	0.34	0.35	0.35	1.16	1.36	1.26	1.23	1.4	1.44	0.5	0.53	0.52	0.85	0.77	0.73	0.76	0.83	0.72	1.53	1.63	1.63	1.43	1.39	1.49	3.24	3.06	3.22	7.88	7.63	8.2
207165	Bptf	0.71	0.67	0.75	6.3	4.96	4.75	1.11	1	1.06	2.97	3.26	3.24	3.68	4.24	3.74	3.63	3.62	3.55	5.19	5.07	5.27	2.69	2.73	2.12	1.79	2.39	2.2	3.86	3.7	3.31	8.21	8.92	9.44	12.67	12.74	12.56
109880	Braf	0.31	0.33	0.33	2.1	1.51	1.66	1.18	1.22	1.1	1.34	1.5	1.63	0.87	0.93	0.9	0.84	0.64	0.65	1.13	1	1.23	0.65	0.68	0.63	0.62	0.73	0.64	1.15	1.16	1.39	2.99	3.17	3.34	7.6	8.97	8.84
72399	Brap	0.55	0.61	0.57	7.85	7.57	8.15	1.09	1.33	1.16	3.1	3.29	3.17	3.89	3.66	3.67	3.13	2.52	2.83	4	4.5	5.61	2.73	2.61	2.46	2.06	1.95	2	4.12	4.28	3.72	13.26	15.03	13.16	17.66	16.07	17.45
231841	Brat1	0.4	0.36	0.43	2.21	1.86	1.92	0.23	0.24	0.27	1.57	1.4	1.62	1.61	1.29	1.5	0.98	1.16	1.14	1.24	1.56	1.5	0.48	0.52	0.49	0.55	0.51	0.59	1.1	1.02	0.78	3.78	4.2	3.33	3.04	3.24	3.94
12189	Brca1	0.02	0.02	0.02	0.59	0.7	0.74	0.02	0.02	0.13	0.06	0.07	0.09	0.22	0.17	0.18	0.19	0.28	0.22	0.2	0.23	1.02	0.09	0.1	0.09	0.32	0.12	0.11	0.01	0.06	0.02	0.2	0.13	0.13	7.67	7.54	8.18
12190	Brca2	0.25	0.17	0.3	1.99	2.17	1.72	0.23	0.31	0.34	0.64	1.13	0.84	0.56	0.78	0.84	1.15	0.76	0.96	1.32	0.77	0.59	0.51	0.75	0.9	0.32	0.39	0.2	0.54	0.71	0.36	3.02	2.13	3.07	8.62	11.69	14.1
210766	Brcc3	0.61	0.6	0.54	2.19	1.57	1.99	0.27	0.25	0.27	1.27	1.28	1.11	1.6	1.45	1.32	0.85	0.72	0.74	1.37	0.95	1.11	0.69	0.75	0.69	0.62	0.71	0.58	0.9	0.93	0.85	3.73	4.44	4	8.37	10	13.08
223770	Brd1	0.56	0.57	0.59	4.93	4.93	4.82	0.71	0.71	0.72	2.84	3.08	3.14	3.54	3.36	3.48	2.61	2.23	2.63	3.93	4.04	3.73	1.79	1.82	1.83	1.85	1.9	1.84	3.48	3.28	3.01	8.92	8.44	9.19	14.25	14.53	15.68
14312	Brd2	5.71	5.46	5.73	54.9	57.82	57.92	7.73	8.14	8.14	18.93	18.01	18.38	30.12	29.9	29.7	26.07	26.12	25.5	33.44	29.9	31.23	21.72	22.97	23.68	28.31	28.3	28.42	23.36	23.53	19.72	59.8	59.12	61.47	151.59	156.65	157.63
67382	Brd3	0.42	0.47	0.49	2.17	1.88	1.87	0.49	0.39	0.49	1.56	1.6	1.66	2.31	2.51	2.53	1.44	0.97	1.26	1.71	1.99	1.49	0.54	0.81	0.51	1.11	1.13	1.34	1.52	1.71	1.04	4.92	5.69	5.03	10.14	9.93	11.14
100504116	Brd3os	0.22	0.18	0.19	0.08	0.04	0.1	0.06	0.04	0.03	0.09	0.11	0.12	0.18	0.1	0.18	0.03	0.01	0.03	NA	NA	0.02	0.06	0.05	0.1	0.27	0.37	0.29	0.16	0.31	0.25	0.82	0.56	0.77	0.61	0.62	0.62
57261	Brd4	1.22	1.07	1.18	17.26	16.64	14.7	3.07	3.19	3.3	7.01	8.26	7.36	11.22	11.31	12.57	10.12	9.18	9.79	15.01	16.93	15.75	5.54	5.95	6.47	4.39	4.76	5.09	8.44	9.14	6.64	21.72	21.53	23.92	36.19	36.05	35.02
26992	Brd7	0.69	0.6	0.67	6.08	4.89	4.96	1.14	1.17	1.28	2.95	3.44	2.99	3.15	2.59	3.34	2.07	1.75	2.15	2.85	3.17	2.68	1.19	2.02	1.27	1	1.21	1.2	5.52	5.34	4.79	15.85	15.43	16.98	27.68	29.08	28.42
78656	Brd8	0.77	0.69	0.74	3.89	3.4	2.92	0.91	0.88	0.93	1.91	2.27	2.22	2.21	2.3	2.06	2.02	2.38	2.09	2.77	2.38	2.33	1.67	1.65	1.45	1.36	1.39	1.36	2.64	2.61	2.05	7.63	7.19	7.11	13.27	13.35	14.05
271508	Brd8dc	0.01	0	0.01	0.04	0.08	0.02	0.03	0.05	0.06	0.01	0.04	0.01	NA	0.02	0	0.01	0.02	0.01	0.04	0.14	0.03	0.01	NA	NA	0.02	0.04	0.01	0.02	0.01	NA	NA	0.07	0.03	0.07	0.09	0.07
105246	Brd9	1.21	1.18	1.26	9.95	9.19	9.05	1.36	1.34	1.24	3.69	4.57	4.16	4.96	4.59	4.67	3.26	3.87	3.14	4.76	4.5	4.2	2.7	2.92	2.52	2.37	2.6	2.53	3.44	4.14	3.21	11.84	12.04	12.94	15.86	15.47	13.71
114642	Brdt	0.03	0.07	0.04	0.01	0.01	0.01	0.01	0.01	0.02	0.07	0.05	0.1	0.12	0.03	0.1	0.01	0.04	0.05	0.01	0.12	0.07	0.07	0.08	0.07	0.23	0.29	0.21	0.03	0.03	0.04	0.22	0.24	0.06	0.07	0.05	0.08
72308	Brf1	0.77	0.91	0.96	10.32	9.38	8.63	1.21	1.14	1.35	5.23	5.2	5.57	5.14	4.34	4.58	4.69	4.93	4.82	7.6	8.72	7.33	2.76	2.79	2	2.92	2.86	2.88	4	4.92	3.64	16.04	16.28	16.81	19.62	18.55	18.5
66653	Brf2	0.21	0.19	0.19	0.94	1.24	0.8	0.17	0.21	0.2	0.62	0.81	0.46	0.67	0.97	0.66	0.48	0.62	0.54	0.5	0.59	1.09	0.32	0.48	0.28	0.48	0.54	0.54	0.88	1.19	0.52	2.3	2.01	2.57	2.95	3.82	4.41
55950	Bri3	1.31	1.25	1.37	13.15	20.96	20.76	2.25	2.39	2.35	12.53	9.58	10.88	6.52	5.59	7.93	3.28	3.48	4.23	2.88	3.62	3.38	3.02	3.41	3.83	7.62	6.58	7.91	21.77	21.23	16.34	80.01	76.47	76.74	21.71	16.15	20.08
76809	Bri3bp	0.12	0.13	0.14	1.49	1.18	1.27	0.22	0.21	0.16	0.15	0.14	0.14	1.13	1.42	1.39	1.02	1.06	0.97	0.62	0.76	0.6	0.44	0.31	0.36	0.59	0.52	0.8	0.61	0.6	0.41	1.42	1.43	1.54	22.27	22.4	22.84
240843	Brinp2	0.08	0.07	0.08	NA	NA	NA	0	NA	NA	NA	0	NA	NA	NA	NA	0.01	NA	0.01	NA	NA	NA	0.02	0.02	0.03	0.01	0.02	0.02	NA	NA	NA	NA	NA	NA	NA	NA	NA
215378	Brinp3	0.23	0.28	0.29	NA	NA	NA	NA	NA	NA	NA	NA	NA	NA	NA	NA	NA	NA	NA	NA	NA	NA	0.04	0.04	0.05	0.08	0.07	0.08	NA	NA	NA	NA	NA	NA	NA	NA	NA
237911	Brip1	0.01	0.01	0.01	0.42	0.29	0.34	0.02	0.02	0.02	0.13	0.09	0.16	0.1	0.1	0.13	0.08	0.1	0.07	0.18	0.09	0.09	0.11	0.07	0.04	0.05	0.08	0.07	0.1	0.06	0.08	0.31	0.2	0.32	3.78	4.93	3.95
67832	Brix1	1.23	1.44	1.49	4.83	4.84	3.31	0.74	0.98	0.76	2.5	4.28	2.59	2.39	1.29	1.9	1.3	1.05	1.4	1.25	1.98	3.25	1.83	1.82	1.91	3.82	2.95	2.51	2.54	2.18	2.7	5.66	6.71	5.11	31.65	24.07	25.96
101314	Brk1	4.91	5.27	5.17	42.4	55.33	51.71	5.65	5.65	5.64	25.14	22.37	23.12	23.09	23.93	23.27	10.88	12.54	11.01	16.36	15.76	16.62	12.55	12.09	12.74	12.55	12.16	12.85	31.24	27.53	20.68	85.43	85.51	80.53	83.15	86.58	83.73
74666	Brme1	0.07	0.04	0.05	0.11	0.08	0.05	0.01	0.01	0.01	0.12	0.1	0.07	0	0.02	0.02	0.11	0.1	0.08	0.11	0.14	0.1	0.03	0.04	0.02	0.06	0.08	0.05	0.1	0.05	0.04	0.1	0.06	0.19	1.79	1.9	1.87
107392	Brms1	0.45	0.39	0.44	8.4	8.59	8.8	0.82	1.12	1.03	5.06	3.94	4.58	4.56	4.39	4.07	2.52	2.95	3.01	3.48	4.67	5.39	2.38	2.39	2.35	1.89	2.02	1.77	5.79	5.71	5.32	17.93	15.8	19.92	15.02	15.14	15.62
52592	Brms1l	0.55	0.52	0.56	0.86	0.99	0.96	0.18	0.21	0.18	1.14	1.36	1.06	1	0.89	0.89	0.51	0.44	0.44	0.47	0.59	0.72	0.3	0.51	0.29	0.63	0.62	0.78	1.23	1.32	0.83	3	3.35	3.86	7.13	8.02	7.83
71678	Brox	1.32	1.54	1.38	7.34	6.52	7.35	0.97	0.8	1	6.39	7.77	7.34	3.35	3.81	3.31	2.21	2.16	2.25	2.58	2.51	1.77	2.01	2.16	1.87	1.73	2.08	1.8	6.29	7.1	5.54	22.5	21.06	22.07	12.88	14.85	14.03
78783	Brpf1	0.61	0.52	0.66	9.78	8.82	8.89	1.3	1.24	1.2	4.35	4.29	4.85	3.99	4.08	4.08	2.43	2.46	2.49	4.32	4.29	3.91	1.98	2.22	2.25	1.51	1.3	1.5	4.32	3.93	3.89	11.01	10.4	11.02	14.25	16.21	14.96
268936	Brpf3	0.56	0.89	0.59	3	3	2.44	1.03	0.85	0.87	1.46	1.7	1.49	1.61	1.66	1.69	1.68	2.55	2.53	2.26	2.95	4.43	1.41	1.53	1.34	1.44	1.2	1.62	2.43	2.05	2.19	6.08	7.17	8.22	5.46	3.27	2.72
381979	Brsk1	0.43	0.45	0.41	0.34	0.27	0.13	0.05	0.06	0.02	0.21	0.15	0.05	0.09	0.07	0.06	0.07	0.06	0.06	0.05	NA	0.05	0.16	0.15	0.14	0.79	0.92	0.75	0.15	0.24	0.08	0.9	1.44	0.37	0.17	0.27	0.12
75770	Brsk2	0.31	0.3	0.33	0.02	NA	0.01	0.01	0	0.01	0.01	NA	NA	NA	NA	NA	NA	NA	NA	NA	NA	NA	0.03	0.11	0.03	0.02	0.02	0.08	NA	NA	NA	NA	NA	NA	0.05	NA	NA
93871	Brwd1	1.32	1.23	1.19	7.04	4.13	4.61	1.28	1.13	1.38	2.68	3.41	3.19	3.65	3.56	3.67	3.8	4.21	4.05	3.93	4	4.21	2.04	2.11	2.53	1.82	2.34	2.24	3.03	2.68	3.05	6.65	7.22	4.97	13.8	15.15	12.17
382236	Brwd3	0.08	0.09	0.07	0.64	0.44	0.4	0.11	0.11	0.15	0.52	0.64	0.55	0.18	0.25	0.23	0.26	0.27	0.28	0.45	0.39	0.36	0.18	0.2	0.23	0.18	0.19	0.23	0.29	0.31	0.28	1.02	1.12	1.2	1.44	1.7	1.65
14705	Bscl2	1.52	1.42	1.49	17.01	17.07	16.85	2	1.82	2.17	8.87	8.07	8.64	9.41	8.54	8.44	6.22	6.46	6.21	9.75	10.31	9.53	6.26	6.6	7.16	5.65	5.87	5.64	11.9	12.34	14.17	30.67	29.12	33.83	5.13	7.2	5.94
100383	Bsdc1	1.09	0.88	0.88	6.7	6.25	6.6	1.64	1.43	1.46	4.39	3.31	3.49	4.35	5.24	4.71	2.68	2.24	2.48	3.2	4.45	5.15	2.83	2.6	2.7	2.67	2.66	2.64	3.16	4.13	3.8	12.05	8.1	8.94	9.62	9.04	9.22
12215	Bsg	37.85	37.99	38.7	45.46	47.62	44.64	10.21	9.73	10.11	41.44	33.11	36.26	29.4	27.31	29.67	12.72	13.03	13.53	17.51	17.2	16.46	24.09	24.41	27.79	40.87	43.29	42.88	34.55	35.86	35.88	86.01	82.38	85.66	261.01	265.14	267.05
12217	Bsn	0.1	0.1	0.09	0.81	0.82	0.74	0.01	0.01	0.01	NA	0.01	0	0.06	0.02	0.04	0.04	0.04	0.03	0.15	0.14	0.07	0.02	0.03	0.02	0.03	0.03	0.02	0.04	0.07	0.03	1.93	1.68	1.7	1.27	1.29	1.33
192120	Bspry	0.01	0.01	0.01	0.36	0.3	0.31	0.34	0.35	0.28	0.03	0.04	0.01	0.11	0.16	0.12	0.11	0.3	0.28	0.54	0.41	0.39	0.38	0.44	0.41	1.34	1.58	1.37	0.02	0.02	0.02	0.08	0.08	0.1	0.03	0.15	0.06
12182	Bst1	0.03	0.03	0.01	22.2	24.25	25.09	2.88	3.19	3.15	0.07	0.17	0.12	1.06	1.13	1.11	0.26	0.18	0.2	0.95	1.01	0.83	0.2	0.24	0.26	0.23	0.21	0.19	3.25	3.21	8.91	0.21	0.25	0.38	4.15	4.32	2.83
69550	Bst2	1.49	1.6	1.52	15.68	17.28	16.76	3.43	3.4	2.93	60.34	51.71	57.89	46.9	44.12	48.64	8.33	8.31	8.67	5.79	5.16	7.5	19.55	17.45	20.78	31.54	29.51	29.32	9.17	9.94	7.91	132.43	128.31	124.49	21.01	20.84	23.14
107182	Btaf1	0.3	0.35	0.29	3.09	2.32	2.59	0.41	0.44	0.46	2.56	3.04	2.69	1.1	1.12	1	1.08	1.05	1.07	1.21	0.97	1.22	1.15	1.09	0.91	0.65	0.69	0.64	1.96	2.08	1.9	6.38	6.2	5.65	7.25	7.36	7.58
83962	Btbd1	1.14	1.07	1.46	10.78	9.13	9.37	1.35	1.07	1.18	6.29	8.08	6.58	3.79	4.22	3.94	3.11	2.79	2.98	3.81	2.99	5.51	3.35	3.25	3.77	3.4	4.25	3.41	5.3	6.24	5.84	12.72	15.3	14.19	16.81	15.89	16.21
68815	Btbd10	0.34	0.39	0.37	1.51	1.63	2.01	0.43	0.51	0.47	0.96	0.98	1.02	1.79	1.53	1.49	0.79	0.73	0.91	1.65	1.48	1.59	0.63	0.75	0.53	0.93	0.87	0.8	1.95	1.74	1.74	5.06	4.8	5.01	6.82	7.81	7.79
74007	Btbd11	0.04	0.04	0.05	0.07	0.08	0.14	0.04	0.06	0.07	4.75	4.93	4.9	0.6	0.5	0.63	0.41	0.54	0.42	1.06	1.16	1.03	0.25	0.2	0.2	0.28	0.29	0.38	0.02	0.03	0.02	0.07	0.07	0.07	NA	NA	NA
72014	Btbd17	1.92	1.66	1.84	NA	0.03	NA	NA	0.01	0	NA	NA	0.04	NA	NA	NA	NA	0.01	NA	0.01	NA	NA	NA	NA	NA	NA	NA	NA	0.2	0.1	0.07	NA	NA	NA	0.38	0.03	0.22
208198	Btbd2	0.97	0.86	0.9	5.98	6.37	6.88	0.73	0.73	0.82	4.19	3.65	3.58	4.76	3.62	4.19	2.08	2.27	2.21	2.04	1.97	2.22	1.3	1.44	1.57	2.75	2.44	3.02	3.39	2.74	2.66	6.57	5.82	7.23	2.7	2.56	3.07
228662	Btbd3	0.5	0.55	0.57	0.65	0.54	0.54	0.43	0.39	0.43	0.67	0.89	0.85	0.87	0.71	0.93	0.16	0.14	0.15	0.07	0.07	0.08	0.41	0.39	0.37	1.35	1.39	1.6	0.69	0.61	0.47	1.44	1.76	1.3	0.03	0.05	0.08
399566	Btbd6	0.64	0.61	0.6	1.44	1.04	1.31	0.39	0.36	0.36	0.79	0.9	0.71	0.97	0.79	0.9	1.02	1.14	1.07	0.97	0.65	0.7	0.38	0.45	0.37	1.06	0.77	0.76	1.08	1.1	1.07	4.18	4.15	3.91	7.73	6.81	5.75
238386	Btbd7	0.39	0.39	0.39	2.64	1.88	2.13	0.61	0.61	0.61	1.38	1.62	1.44	2.01	1.93	1.96	0.86	0.82	0.79	1.65	1.46	1.42	0.7	0.81	0.72	1.14	0.98	1.15	1.42	1.37	1.39	3.58	3.42	3.44	4.91	5.35	5.66
100503185	Btbd8	0.23	0.25	0.21	0.21	0.12	0.21	0.07	0.04	0.05	0.09	0.15	0.25	0.21	0.15	0.22	0.21	0.24	0.22	0.15	0.24	0.15	0.22	0.23	0.21	0.2	0.25	0.16	0.23	0.3	0.19	0.41	0.31	0.64	1.23	1.13	1.05
224671	Btbd9	0.39	0.28	0.38	3.1	3.08	3.14	0.35	0.32	0.33	1.6	1.57	1.41	1.61	1.62	1.43	0.69	0.82	1.13	1.29	1.75	1.2	0.73	0.86	0.62	0.56	0.61	0.65	2.08	2.33	1.54	4.83	4.43	4.38	15.36	16.27	16.13
12223	Btc	0	0	NA	NA	0.01	NA	0.04	0.04	0.03	0	0.01	0.01	0.03	0.01	0.01	NA	NA	NA	NA	NA	NA	0.04	0.04	0.08	0.16	0.17	0.16	0.02	NA	0.03	NA	NA	NA	NA	NA	NA
26363	Btd	1.39	1.38	1.43	3.35	4.52	4.51	0.51	0.4	0.42	2.48	1.91	1.77	1.86	1.98	1.98	1.05	1.16	0.84	1.51	1.2	1.4	1.72	1.64	1.73	3.5	3.5	3.34	1.05	0.96	1.35	3.9	3.88	3.99	5.16	4.49	5.72
218490	Btf3	13.38	13.53	13.35	111.71	116.46	114.47	15.3	15.29	15.02	46.6	47.97	48.03	58.22	62.68	56.65	44.06	45.41	43.11	60.35	58.98	56.7	38.15	38.55	39.19	48.51	46.88	47.36	49.15	51.64	50.59	165.83	164.52	157.23	452.36	404.9	404.92
70533	Btf3l4	2.36	2.33	2.32	6.92	8.93	9.13	1.07	1.29	0.94	4.06	4.28	3.94	2.87	3.26	3.59	2.68	2.59	2.23	2.85	2.26	3.66	2.48	1.92	2.25	2.95	2.56	2.78	5.49	4.6	5.9	12.79	12.37	13.12	28.85	30.42	30.76
12226	Btg1	2.41	2.41	2.32	48.53	49.25	50.16	23.83	24.57	24.24	7.34	7.16	6.64	17.74	17.57	17.77	29.08	28.88	30.51	42.2	42.81	44.3	26.76	26.18	23.37	20.76	21.64	21.42	11.42	11.75	16.12	24.93	21.85	22.32	46.51	46.91	49.11
12227	Btg2	13.28	13.79	13.56	27.75	28.64	30.44	10.66	11.04	10.69	6.01	6.85	6.36	14.98	15.34	14.91	11.5	12.29	12.15	22.61	21.83	22.68	27.32	26.76	25.45	59.08	60.33	60.05	26.43	26.73	27.52	33.59	32.19	32.11	10.75	10.54	10.76
12228	Btg3	0.28	0.37	0.33	4.2	2.47	1.91	1.07	1	1.04	0.97	1.18	1.02	1.89	1.41	1.5	1.07	1.01	0.97	2.28	1.79	1.54	3.04	2.36	2.9	3.2	3.31	3.07	1.79	2.16	3.94	2.36	1.7	1.92	NA	NA	NA
12229	Btk	0.56	0.56	0.54	10.32	11.34	11.14	0.84	0.91	0.94	6.48	6.89	6.87	3.16	4.35	3.66	6.15	5.86	5.44	4.46	3.77	3.73	2.29	2.17	1.89	0.74	0.75	0.66	6.62	6.62	6.97	23.56	23.42	23.52	25.19	24.63	23.63
208154	Btla	0.01	0.07	0.11	1.14	0.72	0.94	0.6	0.62	0.59	0.23	0.2	0.2	1.76	2.07	2.05	7.81	7.99	7.71	5.4	4.83	4.82	1.65	1.39	0.96	0.48	0.54	0.57	NA	0.01	0.05	NA	0.01	0.03	NA	0.01	NA
100038862	Btnl1	NA	NA	NA	0.03	0.03	0.03	0.01	0.01	0.01	0.01	NA	NA	NA	0.02	0.02	0.06	0.07	0.09	0.01	NA	0.02	0.07	0.07	0.05	0.18	0.16	0.17	NA	NA	NA	NA	NA	NA	NA	NA	NA
192194	Btnl10	0	0	0	NA	NA	NA	NA	NA	NA	0.01	NA	0.01	NA	0.01	0	0.09	0.14	0.16	0.01	0.04	NA	NA	NA	NA	NA	NA	NA	NA	NA	NA	NA	NA	NA	NA	NA	NA
547431	Btnl2	NA	0	NA	0.06	0.09	0.08	0.09	0.11	0.11	0.15	0.15	0.14	0.07	0.1	0.1	0.36	0.31	0.3	0.23	0.29	0.32	0.11	0.19	0.17	0.03	0.05	0.07	0	NA	NA	0.06	NA	0.02	NA	NA	NA
632126	Btnl4	NA	NA	NA	0.03	NA	NA	NA	NA	NA	NA	NA	NA	NA	NA	NA	0.2	0.27	0.26	0.01	NA	0.01	0.01	0.01	0.01	0.05	0.08	0.04	NA	NA	NA	NA	0.03	NA	NA	NA	NA
624681	Btnl6	NA	NA	NA	0.01	0.04	0.04	NA	NA	NA	NA	NA	NA	NA	NA	NA	0.53	0.61	0.54	0.18	0.12	0.01	0.03	0.02	0.04	0.07	0.1	0.07	NA	NA	0.01	NA	NA	NA	NA	NA	NA
237754	Btnl9	NA	NA	NA	0.12	0.04	0.02	0.02	0.02	0.05	2.4	2.65	2.43	6.84	7.18	6.98	0	0.01	0.01	0.02	0.03	0.02	0.05	0.06	0.06	0.08	0.09	0.13	NA	NA	NA	0.01	NA	NA	NA	NA	NA
12234	Btrc	0.53	0.52	0.53	2.12	1.94	1.91	0.36	0.42	0.42	1.3	1.4	1.44	1.46	1.39	1.39	1.08	0.84	0.95	0.99	0.85	1.01	0.67	0.9	0.76	1.06	0.93	1.05	1.04	1.12	0.95	3.07	3.15	3.51	4.61	4.88	5.06
12235	Bub1	0.07	0.07	0.06	0.99	1.56	1.05	0.08	0.14	0.08	0.16	0.21	0.2	0.33	0.94	0.52	0.26	0.36	0.32	0.28	0.16	0.22	0.21	0.32	0.28	0.33	0.38	0.3	0.02	0.09	0.09	0.19	0.14	0.65	34.42	33.2	36.4
12236	Bub1b	0.18	0.13	0.17	4.96	4.5	5.13	0.15	0.16	0.13	0.37	0.48	0.64	1.24	1.56	1.33	0.8	0.89	0.82	0.93	0.87	1.04	0.72	0.55	0.76	0.43	0.46	0.45	0.31	0.24	0.4	0.36	0.53	0.47	45.12	41.98	43.44
12237	Bub3	1.47	1.45	1.49	7.93	10.12	9.2	0.99	1.02	1.08	4.83	4.98	5	5.43	5.39	5.47	3.45	3.5	3.45	4.16	4.28	4.52	2.71	2.72	2.85	2.59	2.84	2.71	6.42	6.57	5.69	18.76	18.68	19.67	61.25	60.29	60.72
215051	Bud13	0.22	0.17	0.28	1.64	1.68	1.83	0.34	0.37	0.33	0.91	0.86	0.93	1.2	1.84	1.27	0.76	0.76	0.76	1.18	0.88	1.2	0.59	0.56	0.74	0.54	0.66	0.6	1.79	1.25	1.06	3.25	3.32	3.37	6.44	5.94	5.51
66138	Bud23	0.81	0.5	0.52	4.11	4.73	9.92	0.61	0.61	0.83	2.95	2.51	2.73	2.89	6.89	3.19	2.71	2.95	2.93	3.39	4.07	4.5	1.81	1.93	1.68	1.98	3.46	1.98	2.41	2.72	1.94	8.83	6.85	13.77	20.56	26.11	20.67
231889	Bud31	3.83	3.97	3.51	23.69	28.24	28.23	3.93	4.03	3.88	10.74	11.3	11.65	14.09	12.49	14.04	10.26	9.86	10.3	16.22	14.09	13.41	8.86	8.66	8.38	9.26	9.5	8.96	15.75	14.48	13.73	42.25	42.59	44.92	105.7	101.34	103.21
53414	Bysl	0.12	0.11	0.08	1.87	1.73	1.58	0.22	0.21	0.24	1.14	0.84	1.06	1.11	1.15	1.15	0.71	0.74	0.69	0.77	0.8	0.95	0.46	0.44	0.58	0.81	0.84	0.78	0.99	1.15	1.02	2.19	1.93	1.77	14.16	14.88	14.55
66882	Bzw1	3.47	3.62	3.6	16.13	16.12	16.7	1.95	1.9	1.88	7.56	8.45	7.85	8.7	8.71	8.49	5.3	5.49	5.47	7.85	7.66	8.48	4.85	4.55	4.47	5.3	5.85	6.03	11.16	11	10.23	31.39	31.24	29.75	59.11	57.05	57.18
66912	Bzw2	0.4	0.47	0.45	16.83	19.39	19.26	0.65	0.69	0.75	0.91	1.09	1.04	2.32	2.02	2.12	4.86	5.14	4.75	3.34	2.83	2.26	1.92	2.34	2.04	2.68	2.31	2.73	1.93	1.95	2.4	3.75	3.83	3.94	54.28	51.22	56.16
223665	C030006K11Rik	0.53	0.35	0.46	1.76	2.19	1.42	0.33	0.23	0.21	1.11	1.12	1.42	1.24	0.78	1.08	1.13	1.33	1.1	0.92	0.6	0.99	0.63	0.57	0.67	0.89	0.9	0.84	1.01	1.3	0.86	2.98	2.05	2.32	10.33	9.06	10.93
620078	C130026I21Rik	0.04	0.03	0.11	3.17	3.35	3.36	5.27	4.37	4.41	5.98	6.95	5.06	8.49	8.3	8.42	14.16	14.61	14.37	14.6	16.52	13.18	9.66	11.1	10.7	4.37	4.71	3.85	4.84	5.4	7.36	11.38	9.94	9.3	3.8	4.75	3.89
319772	C130050O18Rik	0.06	0.08	0.07	6.8	7.4	6.44	0.76	0.69	0.7	4.15	3.29	3.46	1.58	1.64	1.72	0.58	0.56	0.59	1.09	1.14	0.78	2.3	2.28	2.41	0.22	0.29	0.31	0.31	0.37	0.67	3.96	4.25	5	22.04	23.41	22.24
226777	C130074G19Rik	0.65	0.59	0.59	1.3	1.26	1.11	0.59	0.59	0.6	0.37	0.38	0.43	0.8	0.77	0.71	NA	NA	0	NA	NA	NA	0.39	0.43	0.49	1.5	1.45	1.54	NA	NA	NA	NA	NA	NA	NA	NA	NA
57316	C1d	0.84	1.07	0.89	2.7	5.43	2.37	0.28	0.45	0.44	2.22	2.74	1.86	2.53	2.22	2.33	1.14	1.67	1.33	3.6	1.99	1.67	0.75	0.92	0.95	1.24	1.48	1.21	3.35	3.43	2.28	7.55	7.78	10.37	12.77	10.4	10.97
94192	C1galt1	0.25	0.23	0.23	2.77	2.84	2.83	0.39	0.36	0.36	0.86	0.98	1.04	1.38	1.3	1.41	1.26	1.35	1.26	2.03	1.81	1.97	0.64	0.68	0.64	1.42	1.59	1.34	2.29	2.19	2.83	3.21	3.43	3.4	3.13	3.65	3.45
59048	C1galt1c1	1.87	1.92	1.88	4.42	5.21	4.56	0.92	1	1.09	2.65	2.68	2.82	2.8	2.83	3.08	0.67	0.7	0.65	1.27	1.4	1.23	1.05	1.09	0.95	1.67	1.7	1.54	4.33	4.66	4.16	10.14	9.36	9.48	12.27	9.64	10.6
12259	C1qa	55.78	55.27	54.34	72.74	78.94	72.49	3.02	3.05	2.98	906.86	768.73	821.94	99.59	100.78	102.34	74.98	76.64	78.73	16.11	17.12	16	223.74	221.59	227.82	58.47	59	58.76	126.25	132.01	164.06	273.98	275.54	281.71	0.05	NA	NA
12260	C1qb	44.78	42.16	41.82	59.94	62.81	58.13	2.49	2.53	2.6	918.96	655.7	747.69	88.26	84.69	90.36	70.35	69.47	70.26	14.54	15.3	15.57	187.05	188.22	191.53	49.85	50.09	48.44	182.44	193.22	198.18	1008.09	1011.3	1004.32	0.09	0.05	0.05
12261	C1qbp	1.43	1.41	1.4	13.99	15.97	16.42	1.27	1.22	1.34	7.13	6.73	7	7.63	7.08	7.59	7.7	7.86	7.56	4.97	5.56	5.79	4.69	4.91	5.17	6.6	6.52	5.83	11.72	11.32	10.14	28.17	27.08	28.92	178.02	183.16	178.71
12262	C1qc	33.45	31.54	31.97	36.38	40.93	34.37	1.37	1.38	1.24	640.27	501.18	573.91	60.82	59.62	64.84	55.63	54.31	58.23	12.1	13.38	12.25	108.81	105.56	109.19	34.6	33.11	31.85	118.37	125.05	140.59	414.12	428.05	446.19	NA	NA	NA
23829	C1ql1	0.08	0.03	0.07	NA	NA	NA	NA	NA	NA	NA	NA	NA	0.07	0.01	NA	NA	NA	NA	NA	NA	NA	0.01	0.01	0.01	0.43	0.41	0.3	NA	NA	NA	0.03	NA	NA	NA	NA	NA
56745	C1qtnf1	0.14	0.14	0.13	0.38	0.21	0.18	0.15	0.17	0.18	5.24	4.87	4.92	19.09	17.26	18.76	0.03	0.01	0.02	0.07	0	0.01	0.77	0.84	0.82	4.71	5.09	5.04	0.08	0.05	0.03	0.04	0.04	0.04	0.02	0.09	0.02
67389	C1qtnf12	0.2	0.43	0.39	2.06	2.18	1.94	0.28	0.34	0.29	0.37	0.6	0.6	0.82	0.64	0.93	0.89	0.59	0.71	1.18	0.91	1.12	0.67	0.81	0.66	1.84	1.73	1.69	1.02	0.83	1.14	2.81	4.37	4.51	0.8	0.56	0.52
69183	C1qtnf2	0.05	0.06	0.07	0.25	0.59	0.4	0.17	0.16	0.21	0.2	0.12	0.1	0.35	0.53	0.55	NA	NA	NA	NA	NA	NA	0.47	0.49	0.7	3.15	3.12	3.54	NA	NA	NA	NA	NA	NA	NA	NA	NA
81799	C1qtnf3	0.06	0.07	0.09	0.06	0.04	0.03	0.03	0.01	0.02	0.02	0.01	0.01	NA	NA	NA	NA	NA	NA	NA	NA	NA	1.76	1.64	1.94	20.56	21.05	20.2	NA	NA	NA	0.04	NA	NA	NA	NA	NA
67445	C1qtnf4	0.2	0.17	0.18	0.1	0.02	NA	0.01	0.02	0.01	0.01	NA	0.01	0.05	NA	0.02	0.04	0.04	0.04	0.03	0.07	0.13	0.04	0.01	0.08	0.06	0.06	0.04	NA	NA	NA	NA	NA	NA	NA	NA	NA
235312	C1qtnf5	1.46	1.26	1.44	0.3	0.34	0.42	0.21	0.22	0.37	0.68	0.34	0.68	1.23	1.35	1.39	NA	NA	NA	0.02	NA	0.04	0.46	0.5	0.68	6.44	6.69	6.39	NA	NA	NA	NA	NA	0.03	NA	NA	NA
72709	C1qtnf6	0.14	0.13	0.13	0.14	0.19	0.18	0.09	0.1	0.12	0.47	0.29	0.31	1.27	1.18	1.2	0.12	0.11	0.17	0.65	0.65	0.44	0.45	0.59	0.75	3.76	4.04	3.87	0.07	0.09	0.05	1.03	1.12	0.77	6.16	6.85	5.89
109323	C1qtnf7	0.12	0.13	0.1	0.58	0.21	0.27	0.31	0.25	0.29	0.09	0.01	0.1	0.26	0.15	0.3	NA	NA	NA	NA	NA	NA	0.24	0.18	0.25	0.69	0.5	0.67	NA	NA	NA	NA	NA	NA	NA	NA	NA
239126	C1qtnf9	0.07	0.06	0.05	0.05	NA	0.04	0.04	0.06	0.06	0.06	0.04	0.02	0.08	0.16	0.14	0.01	0	0.02	0.07	0.03	0.09	0.66	0.51	0.57	0.78	0.78	0.71	NA	NA	NA	0.02	NA	NA	NA	NA	NA
50909	C1ra	0.11	0.11	0.11	4.38	4.57	4.46	0.82	0.8	0.77	5.3	4.67	4.94	5.68	4.77	5.1	0.25	0.2	0.23	0.08	0.06	0.07	6.22	6.7	8.14	26.39	27.02	26.7	0.35	0.35	0.64	0.53	0.52	0.63	0.37	0.36	0.37
232371	C1rl	0.07	0.07	0.05	1.23	1.43	1.13	0.18	0.17	0.19	0.59	0.51	0.6	0.36	0.33	0.33	0.11	0.11	0.1	0.44	0.49	0.4	0.31	0.34	0.37	0.51	0.48	0.46	0.02	0.02	0.1	0.12	0.17	0.1	NA	0.01	NA
50908	C1s1	0.28	0.4	0.47	1.82	1.59	2.31	1.26	1.08	1.36	1.24	1.05	1.06	1.96	2.12	2	0.03	0	0.02	NA	NA	NA	9.58	10.1	12.24	42.74	42.44	43.44	0.1	0.07	0.14	0.01	NA	NA	NA	NA	NA
12263	C2	0.1	0.13	0.17	0.31	0.76	0.41	0.15	0.2	0.17	13.04	12.21	12.35	2.39	2.93	2.58	2.24	1.76	1.97	0.54	0.68	0.47	2.16	2	1.92	0.74	0.73	0.64	0.17	0.14	0.59	0.21	0.26	0.1	0.45	0.31	0.31
207781	C2cd2	0.41	0.45	0.41	2.16	2.3	2.82	0.37	0.3	0.38	2.34	2.4	2.63	3.34	3.2	2.92	0.71	0.95	0.75	1.24	0.74	1.38	0.57	0.4	0.61	0.66	0.76	0.97	1.91	2.12	1.4	3.44	3.64	4	3.36	2.02	2.26
71764	C2cd2l	0.45	0.58	0.54	10.14	10.97	11.88	0.58	0.67	0.46	3.6	3.27	3.37	5.72	4.47	5.39	1.49	1.28	1.35	2.26	2.04	2.09	1.22	1.24	1.48	1.54	1.72	1.61	5.43	6.43	6.22	11.94	11.06	9.07	15.9	11.74	11.33
277939	C2cd3	0.66	0.67	0.59	3.54	3.57	3.41	0.46	0.59	0.56	1.96	2.17	2.06	3.47	2.69	3.08	2.72	2.75	2.79	3.61	3.56	3.78	1.33	1.79	1.7	0.98	1	1.02	1.9	2.05	1.35	4.08	4.48	5.11	6.82	8.18	8.49
244911	C2cd4a	NA	NA	NA	NA	NA	NA	0.01	0	NA	NA	NA	NA	NA	NA	NA	NA	NA	NA	NA	NA	NA	NA	NA	0.02	0.12	0.18	0.16	NA	NA	NA	NA	NA	NA	NA	NA	NA
75697	C2cd4b	NA	NA	0	0.22	0.25	0.37	0.42	0.44	0.34	0.03	NA	0.01	0.07	0.1	0.02	0.03	0.06	0.03	NA	0.04	0.03	0.18	0.34	0.29	1.27	1.17	1.17	NA	NA	NA	NA	NA	NA	NA	NA	NA
74741	C2cd5	0.3	0.25	0.3	2.96	2.68	2.78	0.43	0.46	0.46	1.01	1	1.06	1.78	1.55	1.54	2.02	1.53	1.62	2.36	2.27	2.35	1.02	1.02	0.97	0.69	0.63	0.6	1.33	1.36	1.4	3.62	3.81	4.28	8.12	7.57	7.55
12266	C3	0.08	0.14	0.08	36.77	33.01	33.1	10.39	9.13	10.56	9.47	9.43	8.98	20.21	22.44	21.44	6.13	5.16	5.32	17.32	14.85	16.73	40.18	47.19	60.18	59.49	55.52	58.3	5.44	6	18.2	22.62	21.78	21.21	0.38	1.53	0.88
77422	C330018D20Rik	0.26	0.29	0.23	0.71	0.75	0.62	0.07	0.11	0.08	0.68	0.64	0.7	0.38	0.29	0.38	0.3	0.16	0.23	0.29	0.36	0.25	0.17	0.1	0.2	0.11	0.24	0.12	0.63	0.53	0.33	1.33	1.13	1.06	1.05	1.14	1.07
12267	C3ar1	1.78	1.77	1.65	2.61	2.38	2.35	0.14	0.13	0.14	9.43	10.44	9.96	1.45	1.55	1.44	0.02	0.06	0.03	0.07	0.04	0.02	5.39	5.7	5.27	2.9	3.11	2.92	39.19	37.31	35.58	140.09	142.74	147.65	1.65	1.71	1.59
625018	C4a	0.14	0.11	0.09	0.34	0.42	0.55	0.08	0.08	0.11	2.97	3.34	3.86	0.75	0.64	0.85	0.18	0.09	0.23	0.19	0.31	0.26	0.8	0.75	0.77	0.28	0.18	0.2	1.56	1.29	2.48	0.15	0.34	0.71	1.17	0.84	1.43
12268	C4b	0.5	0.51	0.43	3.83	2.91	3.01	1.15	1.27	1.17	64.65	67.44	65.2	7.28	8.4	7.53	0.27	0.36	0.29	0.08	0.04	0.1	13.23	13.24	15.15	16.55	16.21	16.06	52.04	52.99	118.18	0.14	0.33	0.18	1.26	0.46	1.15
12269	C4bp	NA	0	0.01	NA	NA	NA	NA	NA	0	0.34	0.34	0.3	0.24	0.19	0.14	NA	NA	NA	0	0.01	NA	0.02	0.03	0.03	0.04	0.02	0.08	NA	NA	NA	NA	NA	NA	NA	NA	NA
12273	C5ar1	0.76	0.77	0.77	52.5	59.12	56.45	8.22	8.06	7.9	6.19	6.63	5.57	4.69	3.11	3.57	0.48	0.52	0.33	3.87	4.64	4.39	6.13	6.12	5.89	4.34	5.58	5.36	10.03	11.07	13.7	100.37	91.07	89.38	2.09	0.54	0.96
319430	C5ar2	0.17	0.17	0.18	1.06	1.2	1.25	0.17	0.18	0.17	2.4	2.24	2.3	2.81	2.79	2.72	0.12	0.16	0.12	0.33	0.33	0.41	0.19	0.18	0.19	0.05	0.04	0.08	0.36	0.27	0.3	1.47	1.54	1.57	0.15	0.07	0.05
12274	C6	0.01	0.01	0.02	0.65	0.45	0.43	0.67	0.67	0.62	87.23	97.39	95.17	7.51	7.62	7.72	8.46	7.99	7.88	1.77	1.24	1.99	7.09	7.03	6.41	0.22	0.21	0.23	0	NA	NA	0.02	NA	0.05	NA	NA	NA
109828	C7	NA	NA	NA	1.62	1.55	1.26	1.22	1.12	1.28	0.02	0.02	0.03	0.04	0.03	0.02	NA	NA	NA	NA	NA	NA	2.04	1.74	2.27	3.58	3.72	3.86	NA	NA	NA	NA	NA	NA	NA	NA	NA
97130	C77080	0.09	0.09	0.09	5.21	5.31	5.08	0.59	0.49	0.49	0.09	0.09	0.09	0.24	0.19	0.2	0.06	0.07	0.08	0.1	0.15	0.08	0.32	0.44	0.52	1.86	1.95	2.12	1.16	1.22	0.56	28.02	28.5	29.25	16.2	16.89	18.49
232196	C87436	0.45	0.48	0.47	1.88	1.17	1.99	0.25	0.29	0.24	1.66	1.59	1.67	1.86	1.39	2	0.94	1.05	1.04	1.43	1.39	1.17	0.6	0.65	0.84	1.14	1.1	0.8	2.39	1.81	1.54	6.93	5.86	7.29	4.71	5.05	6.13
230558	C8a	NA	0.01	0.01	NA	NA	NA	NA	NA	NA	0.33	0.59	0.35	0.11	0.21	0.18	0.01	0.01	0	NA	0.01	NA	NA	NA	NA	NA	NA	NA	NA	NA	NA	NA	NA	NA	NA	NA	NA
110382	C8b	0	NA	0.01	NA	NA	NA	NA	NA	NA	0.31	0.31	0.29	0.05	0.27	0.2	NA	NA	NA	NA	NA	NA	NA	NA	NA	NA	NA	NA	NA	NA	NA	NA	NA	NA	NA	NA	NA
69379	C8g	0.06	0.04	0.07	0.13	0.34	0.02	0.02	0.03	0.01	0.56	0.54	0.55	0.23	0.46	0.41	0.06	0.11	0.06	0.02	0.09	0.02	0.04	NA	0.05	0.04	0.06	0.11	0.05	0.11	0.09	0.34	0.41	0.36	0.29	NA	0.13
12279	C9	NA	NA	NA	NA	NA	NA	NA	NA	NA	0.72	1.06	0.7	0.5	0.41	0.47	NA	NA	NA	NA	NA	NA	NA	NA	NA	NA	NA	NA	NA	NA	NA	NA	NA	NA	NA	NA	NA
73205	C9orf72	0.59	0.63	0.61	4.5	4.35	4.49	0.48	0.51	0.5	3.08	3.24	3.11	1.19	1.09	1.4	0.67	0.77	0.77	0.58	0.41	0.35	1.21	1.04	0.96	0.77	0.76	0.71	4.6	4.63	4.56	10.46	9.88	9.97	7.38	7.48	8.51
67770	Caap1	0.19	0.24	0.22	1.35	0.96	1.15	0.2	0.22	0.22	0.96	0.83	0.89	0.44	0.68	0.65	0.4	0.5	0.49	0.64	0.46	0.45	0.39	0.38	0.3	0.38	0.57	0.42	0.76	0.81	0.63	3.13	2.28	2.04	4.57	3.81	4.17
12283	Cab39	1.29	1.26	1.29	10.44	10.41	10.94	2.11	2.19	2.05	5.29	5.84	5.51	6.22	6.84	6.26	4.74	4.78	4.67	9.41	7.46	8.34	3.47	3.27	3.06	3.82	3.84	3.78	13.08	12.9	11.7	39.03	36.89	37.19	31.35	30.72	32.09
69008	Cab39l	0.75	0.96	0.8	3.32	3.11	4.04	0.76	0.75	0.65	1.59	1.83	1.78	2.06	1.95	2.04	1.4	1.33	1.55	1.54	1.14	1.67	1.19	1.34	0.89	1.5	1.64	1.42	2.36	2.5	2.51	7.6	8.03	7.04	18.51	19.73	22.28
73287	Cabcoco1	0.35	0.31	0.27	0.07	0.02	0.07	0.05	0.02	0.06	NA	NA	0.03	0.05	0.01	0.04	NA	0.03	0.02	0.16	0.02	0.2	0.03	0.03	0.04	0.07	0.04	0.03	NA	NA	0.02	NA	NA	NA	NA	NA	NA
104248	Cabin1	1.09	1.45	1.23	6.31	5.38	5.3	0.89	0.94	0.83	5.82	4.13	4.45	4.87	5.2	4.53	3.57	3.91	3.36	4.93	5.96	7.14	2.24	2.72	2.74	2.16	1.84	2.21	4.82	4.69	3.61	15.59	17.81	14.98	10.38	13.29	13.11
63955	Cables1	1.35	1.4	1.31	0.73	0.52	0.75	0.36	0.29	0.3	0.72	0.69	0.67	0.62	0.35	0.49	0.07	0.09	0.08	0.12	0.14	0.11	0.63	0.52	0.47	0.97	0.84	0.89	0.14	0.16	0.18	0.95	0.81	1.04	NA	NA	NA
252966	Cables2	0.39	0.35	0.34	2.67	3.37	2.63	0.69	0.69	0.84	1.45	1.32	1.52	2.46	2.49	2.56	3.51	3.27	3.48	4.36	4.26	4.22	1.09	1.21	1.25	1.8	1.56	1.57	1.67	1.48	1.43	4.07	4.67	4.62	6.52	6.99	7.64
29867	Cabp1	0.09	0.17	0.11	0.04	0.05	0.04	0.03	0.09	0.04	0.01	0.02	0	0.01	0.05	0.04	NA	NA	0	0.04	0.02	NA	0.1	0.1	0.06	0.38	0.27	0.23	0	0.02	0.03	NA	NA	NA	0.3	0.25	0.36
29866	Cabp2	NA	NA	NA	NA	0.1	NA	0.02	0.02	0.02	NA	NA	NA	NA	NA	NA	NA	NA	NA	NA	NA	NA	0.35	0.21	0.32	0.1	0.09	0.08	NA	NA	NA	NA	NA	NA	NA	NA	NA
73660	Cabp4	0.01	0.01	0.01	0.05	0.03	0.04	NA	NA	0.02	0.05	0.17	0.06	0.09	0.27	0.18	0.16	0.11	0.12	0.04	0.07	0.04	0.72	0.54	0.34	0.01	0.03	0.05	0	NA	0.01	0.06	0.08	NA	0.05	0.07	0.07
71132	Cabyr	0.07	0.06	0.07	0.13	0.11	0.11	0.02	0.02	0.03	0.26	0.53	0.37	0.14	0.06	0.11	0.09	0.13	0.1	0.21	0.14	0.17	0.07	0.04	0.09	0.03	0.02	0.04	0.03	0.07	0.1	0.05	0.1	0.08	0.03	0.05	0.07
381356	Cacfd1	0.48	0.53	0.48	2.09	1.93	2.35	1.21	1.2	1.28	1.25	1.7	1.33	1.66	1.46	1.41	1.49	1.8	1.37	1.74	1.79	1.92	0.94	1.13	1.15	1.59	1.44	1.81	2.42	2.04	1.72	4.88	6.65	8.37	13.83	13.57	14.33
320508	Cachd1	0.29	0.61	0.51	0.16	0.22	0.14	0.17	0.15	0.3	0.4	0.25	0.17	0.81	0.82	0.9	0.09	0.18	0.09	NA	NA	NA	0.74	0.24	0.69	2.27	3.27	1.87	0.01	0.01	0	NA	NA	0.02	NA	NA	NA
12286	Cacna1a	0.13	0.19	0.14	0.28	0.08	0.15	0.06	0.05	0.03	0.05	0.09	0.05	0.11	0.07	0.11	0.16	0.11	0.17	0.1	0.1	0.18	0.2	0.22	0.21	0.36	0.38	0.46	2.16	2.44	2.25	5.15	6.44	5.64	13.67	12.68	12.45
12287	Cacna1b	0.01	0.01	0.01	0.01	0.01	0.01	0.02	0.01	0.01	0	NA	NA	NA	NA	NA	0.03	0.01	0.07	0.02	0.01	0	0.05	0.01	0.01	0.04	0.19	0.01	0.08	0.01	0	0.15	0.17	0.09	0.22	0.9	0.42
12288	Cacna1c	0.11	0.18	0.14	0.29	0.16	0.08	0.19	0.13	0.15	0.01	0.02	0.03	0.02	0.02	0	0.01	0.1	0.06	0.07	0.02	0	0.04	0.04	0.07	0.16	0.26	0.23	0.01	0.02	0	NA	NA	0.03	0.03	NA	NA
12289	Cacna1d	0.31	0.29	0.32	0.55	0.5	0.76	0.18	0.15	0.15	0.03	0.05	0.05	0.24	0.18	0.18	0.25	0.21	0.32	0.22	0.83	0.37	0.76	0.61	0.5	1.01	1.05	0.9	1	0.96	1.26	1.7	2	1.88	0.07	0.24	0.11
12290	Cacna1e	0.02	0.02	0.01	0.03	0	0.01	0.02	0.02	0.02	0.03	0.03	0.03	0.19	0.21	0.19	1	0.98	0.95	0.64	0.54	0.7	0.27	0.29	0.26	0.13	0.12	0.15	NA	0	0.02	NA	NA	NA	0.01	NA	NA
12291	Cacna1g	0.05	0.06	0.13	0.07	NA	0	0.01	0.01	0.01	NA	0	0	0.06	NA	0.03	0.02	0.02	0.02	0.01	0.01	NA	0.31	0.46	0.48	1.51	1.12	1.18	NA	NA	NA	NA	NA	NA	NA	NA	NA
58226	Cacna1h	0.16	0.15	0.18	0.01	0.05	0	0.04	0.01	0.01	0	0.01	0.08	0.12	0.42	0.23	0.78	0.59	0.67	3.75	2.56	3.46	2.77	3.24	3.16	2.48	2.19	2.34	0.04	0.05	NA	NA	NA	NA	NA	NA	NA
239556	Cacna1i	0.01	0.01	0	0.06	0.04	0.04	0.04	0.07	0.04	0.02	0.02	0.03	0.22	0.2	0.27	1.05	1.27	1.15	0.67	0.63	2.99	0.18	0.11	0.14	0.05	0.05	0.05	NA	NA	0.01	NA	NA	NA	NA	NA	NA
12292	Cacna1s	0.18	0.14	0.17	0.08	0.09	0.26	0.05	0.12	0.06	0.55	0.38	0.42	0.6	0.86	0.69	0.88	0.99	1	0.6	0.97	1.03	5.39	5.15	4.5	5.48	5.01	5.4	NA	NA	0.01	NA	NA	NA	0.38	0.32	0.16
12293	Cacna2d1	0.18	0.16	0.18	0.3	0.07	0.17	0.14	0.13	0.14	0.07	0.06	0.07	0.13	0.1	0.06	0	NA	NA	NA	NA	NA	0.25	0.26	0.33	1.33	1.54	1.47	0.07	0.03	0.06	NA	NA	NA	NA	0.01	NA
56808	Cacna2d2	0.11	0.09	0.09	0	NA	NA	0	0.01	0.01	NA	NA	0	0.02	0.01	0.01	0.01	0.03	0.02	0.08	0.3	0.28	0.04	0.02	0.02	0.08	0.03	0.04	NA	NA	NA	NA	NA	NA	NA	NA	NA
12294	Cacna2d3	0.04	0.06	0.03	0.01	0.01	NA	0.01	0.01	0.01	NA	NA	NA	NA	NA	NA	NA	0.1	0.04	NA	NA	NA	0	0.01	0.01	0.02	0.03	0.04	NA	NA	NA	NA	NA	NA	NA	NA	NA
319734	Cacna2d4	0.08	0.05	0.08	0.08	0.02	0	0.02	0.02	0.03	0	0	NA	0.01	0.01	0.01	0.08	0.08	0.07	0.05	0.05	0.06	0.01	0.01	0.02	NA	0	NA	0	NA	NA	NA	NA	0.01	NA	0.01	NA
12295	Cacnb1	0.24	0.27	0.25	0.52	0.47	0.49	0.2	0.2	0.19	1.32	1.4	1.53	0.53	0.43	0.44	0.48	0.54	0.51	0.34	0.62	0.28	0.32	0.49	0.38	0.82	0.98	0.76	0.23	0.17	0.12	1.75	1.75	1.93	1.11	1.13	0.97
12296	Cacnb2	0.2	0.21	0.2	0.09	0.06	0.05	0.12	0.09	0.1	0.03	0.02	0.02	0.01	0.03	0.04	0.02	0.02	0.03	0.03	NA	NA	0.06	0.06	0.08	0.19	0.11	0.16	0.01	0.03	0	0.05	0.04	NA	0.01	0.03	0.03
12297	Cacnb3	0.25	0.24	0.28	0.48	0.55	0.42	0.5	0.52	0.52	0.16	0.13	0.15	1.4	1.46	1.64	1.77	1.08	1.39	1.7	1.55	1.32	0.69	0.65	0.83	3.9	3.77	4	0.07	0.03	0.06	0.2	0.11	0.2	0.98	1.46	0.88
12298	Cacnb4	0.08	0.08	0.08	0.01	NA	0.02	0	0	0	0.02	0.02	0.01	0.01	0.01	0	0.04	0.04	0.04	0.02	0.02	0.01	0.01	0.02	0.02	0.03	0.03	0.01	0.12	0.09	0.34	0.07	0.06	0.09	0.01	0.01	0.01
54377	Cacng4	0.11	0.12	0.12	0.01	NA	0.22	0.03	0.01	0	NA	0	NA	NA	NA	NA	NA	NA	NA	NA	NA	NA	0.1	0.01	0.02	0.07	0.08	0.07	NA	NA	NA	NA	NA	NA	NA	NA	NA
81904	Cacng7	1.09	0.94	0.97	0.09	0.03	0.06	0.05	0.07	0.07	0.01	0.02	0.01	NA	0.03	0.02	0.01	0.01	0.02	0.07	NA	0.01	0.89	0.89	1.23	4.36	4.49	4.06	NA	NA	NA	NA	NA	NA	NA	NA	NA
81905	Cacng8	0.29	0.23	0.23	0.01	NA	NA	0.02	0.02	0.02	NA	NA	NA	0.15	0.16	0.24	0.21	0.15	0.14	0.19	0.08	0.21	0.15	0.13	0.05	NA	NA	0.01	NA	NA	NA	0.03	NA	NA	3.09	3.51	3.71
70312	Cactin	0.38	0.48	0.4	3.4	3.5	2.92	0.46	0.52	0.51	1.74	1.86	1.69	3.17	2.93	2.91	1.68	1.72	1.96	2.65	2.41	2.5	0.99	0.88	0.95	1.35	1.21	1.11	2.09	1.79	1.53	5.5	5.2	5.25	12.57	12.91	12.83
78832	Cacul1	0.46	0.45	0.41	6.41	5.5	5.07	0.59	0.68	0.63	2.57	3.07	3.13	2.33	2.39	2.35	1.82	1.69	1.73	2.38	2.34	2.22	1.24	1.38	1.4	1.61	1.56	1.76	5.95	6.26	4.99	19.59	19.26	18.94	11.16	12.38	12.24
12301	Cacybp	1.23	1.07	1.18	8.52	9.47	8.46	0.81	0.76	0.75	5.01	5.24	5.11	3.69	4.18	4.04	2.04	1.95	1.95	3.1	2.44	2.01	1.85	1.7	1.68	2.89	2.88	2.84	5.03	4.52	4.47	14.5	14.01	12.63	68.31	63.01	65.24
69719	Cad	0.41	0.37	0.46	1.14	1.52	1.07	0.28	0.24	0.23	0.71	0.87	0.73	1.39	1.06	1.5	1.5	1.84	1.65	1.9	2.14	2.64	1.79	1.83	1.67	1.79	1.94	1.65	1.3	1.05	1	3.42	2.78	2.64	30.05	29.22	29.93
54725	Cadm1	2.47	2.57	2.41	1.34	1.13	1.07	0.76	0.86	0.89	13.43	12.76	12.12	2.54	2.72	2.49	2.79	3.3	3.25	0.76	1	0.59	1.03	1.15	1.23	0.47	0.52	0.52	4.29	3.46	5.44	31.93	30.98	30.87	33.94	33.69	34.38
239857	Cadm2	0.81	0.84	0.76	0.01	0.01	0	0.01	0.01	0	0	NA	NA	NA	NA	NA	NA	0.05	0.01	NA	NA	NA	0.02	0.02	0.02	0.04	0.05	0.04	NA	NA	NA	NA	NA	NA	NA	NA	NA
94332	Cadm3	0.15	0.15	0.2	0.13	0.07	0.23	0.07	0.06	0.07	0.68	0.52	0.65	2.05	2.11	1.98	0.72	0.5	0.5	0.31	0.52	0.48	0.34	0.35	0.38	4.86	5.61	5.08	0	NA	NA	NA	NA	NA	NA	NA	NA
260299	Cadm4	1.57	1.58	1.58	0.04	0.09	0.11	0.06	0.05	0.06	0.05	0.01	0.08	0.02	0.04	0.01	0.02	0.08	0.02	0.04	0	0.02	0.18	0.12	0.19	0.63	0.44	0.49	0.01	0.01	0.03	NA	0.09	0.05	0.08	0.08	0.02
27062	Cadps	0.19	0.22	0.79	NA	NA	NA	NA	0	NA	NA	NA	NA	NA	NA	NA	NA	NA	NA	NA	NA	NA	0.03	0.04	0.07	0.06	0.03	0.06	NA	NA	NA	2.15	0.01	0.07	1.38	1.32	2.19
320405	Cadps2	0.08	0.08	0.08	0.42	0.23	0.32	0.21	0.26	0.23	0.2	0.33	0.27	0.47	0.79	0.61	0	0	0.01	0.01	0.02	0.02	0.1	0.06	0.1	0.14	0.14	0.13	0.28	0.32	0.61	NA	NA	NA	NA	NA	NA
71213	Cage1	0.02	0.01	0.02	0.09	0.02	0.01	0.02	0.02	0.02	0.03	0.02	0.01	0.01	0.06	0.08	0.08	0.07	0.1	0.1	0.04	0.07	0.01	0.05	0.03	0.02	0.03	0.03	0.06	0.08	0.05	0.14	0.09	0.08	0.18	0.22	0.21
12307	Calb1	0.35	0.29	0.33	NA	NA	NA	NA	NA	0	NA	NA	NA	NA	NA	NA	NA	NA	NA	NA	NA	NA	NA	NA	NA	0.02	0.06	NA	NA	NA	NA	NA	NA	NA	NA	NA	NA
12308	Calb2	0.16	0.16	0.15	NA	NA	NA	NA	NA	NA	NA	NA	NA	NA	NA	NA	NA	NA	NA	NA	NA	NA	0.23	0.29	0.31	1.19	1.35	1.34	NA	NA	NA	NA	NA	NA	NA	NA	NA
12310	Calca	0.01	NA	0.01	0.45	0.59	0.28	0.56	0.65	0.75	NA	NA	NA	NA	NA	NA	NA	NA	NA	NA	NA	NA	0.48	0.42	0.31	0.24	0.75	0.63	NA	NA	NA	0.11	NA	NA	0.44	0.14	NA
67488	Calcoco1	1.58	1.4	1.55	5.84	5.63	5.47	1.25	1.17	1.05	3.17	3.58	3.61	3.67	3.26	3.74	2.71	2.61	2.88	5.08	4.59	3.7	2.55	2.53	2.77	2.47	2.4	2.62	4.79	5.4	3.8	15.85	16.05	13.56	4.25	3.78	3.28
54598	Calcrl	0.54	0.48	0.58	14.26	11.08	11.04	5.46	5.58	5.36	6.46	7.29	6.49	12.47	12.54	13.58	0.33	0.25	0.29	0.94	0.64	0.54	1.16	0.86	1.24	5.66	5.55	5.71	1.37	1.66	1.49	7.77	7.28	6.63	12.57	12.96	14.74
109624	Cald1	2.9	2.86	3.02	2.43	1.87	2.01	1.67	1.91	1.76	3.12	3.13	2.86	5.08	5.93	5.19	0.16	0.09	0.11	0.08	0	0.14	3.13	2.77	3.33	13	13.22	13.52	7.03	7.48	10.73	0.22	0.09	0.08	0.07	0.01	NA
72691	Calhm2	0.4	0.32	0.44	1.26	1.14	0.97	0.31	0.3	0.32	6.6	6.46	6.34	4.01	3.79	3.88	1.52	1.8	1.65	1.93	2.06	2.16	0.73	0.72	0.79	1.34	1.25	1.19	2	2.22	1.18	6.43	6.79	7.3	4.38	4.54	4.69
103511	Calhm5	0.08	0.09	0.09	0.04	0.02	0.03	0.03	0.02	0.02	0.04	0.04	0.04	0.1	0.12	0.11	NA	NA	NA	NA	NA	NA	0.05	0.07	0.1	0.39	0.4	0.47	0.01	0	NA	0.03	0.01	0.01	NA	NA	NA
215900	Calhm6	0.07	0.06	0.04	1.49	1.01	1.45	0.03	0.1	0.07	5.7	5.27	5.71	3.73	3.79	3.52	1.91	2.08	1.88	1.28	1.66	1.56	1.73	1.74	1.85	0.23	0.2	0.35	0.2	0.23	0.21	8.74	8.04	8.44	0.09	0.15	0.05
12313	Calm1	8.78	9.52	9.15	96.76	91.25	92.48	10.25	11.01	10.66	39.88	34.77	36.21	43.57	42.99	46.34	22.62	22.89	24.35	30.69	36.32	34.51	23.85	25.16	24.49	24.73	23.32	22.22	52.97	53.08	48.23	110.57	109.03	120.7	154.29	157.54	147.24
12314	Calm2	25.64	23.86	24.04	58.22	79.06	75.4	12.52	12.58	12.81	31.4	35.26	37.79	69.89	75.58	72.93	16.24	17.18	16.69	38.8	34.65	30.17	26.27	24.73	22.99	30.26	32.28	29.82	105.24	100.82	64.18	275.35	277.66	261.89	183.14	165.64	170.06
12315	Calm3	3.49	3.09	3.23	17.34	21.58	21.46	2.86	2.98	2.83	11.98	9.71	10.09	14.47	15.6	14.66	7.5	6.99	7.5	8.87	9.72	9.34	6.59	6.4	6.94	11.12	11.09	10.88	11.2	11.14	8.92	27.72	26.98	29.31	67.87	64.3	67.11
70405	Calml3	NA	NA	NA	0.18	0.07	0.13	0.1	0.14	0.1	NA	NA	NA	NA	NA	NA	NA	NA	NA	NA	NA	NA	NA	NA	NA	NA	0.01	NA	0.01	NA	NA	NA	NA	NA	NA	NA	NA
75600	Calml4	0.88	0.8	0.81	0.5	0.98	0.28	0.17	0.24	0.13	2.07	1.79	1.47	2.32	2.62	1.85	NA	0.05	0.03	NA	NA	NA	0.44	0.61	0.7	2.11	2.29	2.1	0.18	0.09	0.09	0.1	0.4	0.15	0.32	0.26	0.18
12317	Calr	14.27	12.87	12.8	206.25	189.84	197.14	18.6	19.03	18.02	102.47	113.66	115.31	115.65	125.48	117.75	38.93	37.41	38.26	48.18	46.02	43.78	94.36	97.81	91.12	93.71	94.73	95.5	96.39	96.77	102.01	447.02	448.83	460.73	645.69	600.5	609.76
73316	Calr3	0.12	0.1	0.1	0.01	0.15	0.09	0	0	0.01	0.04	0.06	0.05	0.01	0.06	0.05	0.02	0	0.02	0.01	NA	0.04	0.03	0.02	0.04	0.02	0.04	0.03	0.05	0.05	0.06	0.14	0.1	0.21	0.28	0.67	0.39
108802	Calr4	0.04	0.02	0.02	NA	NA	0.02	0.06	0.03	0.02	NA	NA	NA	0.01	0.02	0.02	NA	0.01	0.01	NA	NA	0.09	NA	0.04	0.01	0.07	0.01	0.01	NA	NA	NA	0.12	NA	NA	3.53	3.85	2.97
12321	Calu	3.76	3.86	3.94	17.59	17.04	17.46	2.92	2.72	2.84	9.72	11.31	10.34	15.2	16.5	15.72	4.13	3.99	4.06	6.84	6.08	5.49	8.45	9.11	8.95	25.38	25.9	25.74	14.59	14.57	17.72	26.37	27.49	27.7	54.11	52.3	53.16
68566	Caly	0.07	0.05	0.09	NA	NA	NA	NA	0	NA	NA	NA	0.03	0.01	NA	NA	NA	NA	NA	0.01	NA	NA	0.04	NA	0.02	0.08	0.04	0.17	0.02	NA	0.02	NA	NA	NA	NA	0.05	NA
52163	Camk1	3.3	3.37	3.31	31.86	34.6	32.86	1.37	1.33	1.39	13.89	11.98	13.03	10.29	10.04	10.71	1.3	1.31	1.35	1.46	1.52	1.44	5.33	5.6	5.57	6.7	6.66	7.01	19.41	20.35	21.81	94.78	95.22	92.98	28.52	26.2	28.96
227541	Camk1d	0.31	0.31	0.32	4.21	3.06	3.39	0.55	0.55	0.51	5.05	5.71	5.51	2.73	2.5	2.67	1.54	1.61	1.64	1.47	1.22	1.27	1.78	1.75	1.53	0.87	0.94	0.97	2.49	2.37	2.82	9.21	9.44	8.86	1.88	1.85	2.03
12322	Camk2a	0.71	0.68	0.66	0.13	0.08	0.13	0.01	0.01	0.01	0.04	0.07	0.09	0.08	0.04	0.04	0.16	0.14	0.16	0.13	0.09	0.07	0.12	0.18	0.17	0.1	0.16	0.18	0.05	0.07	0.04	0.17	0.12	0.09	1.3	1.16	1.31
12323	Camk2b	0.1	0.12	0.09	0.43	0.47	0.5	0.35	0.29	0.3	0.22	0.18	0.17	0.46	0.42	0.42	0.39	0.44	0.45	3.17	2.84	3.04	0.88	0.97	0.85	0.64	0.64	0.48	0.8	0.7	0.26	0.11	0.16	0.31	0.03	0.01	0.01
108058	Camk2d	1.04	1.07	0.91	20.65	21.57	19.64	1.07	1.07	1.21	4.26	6.05	5.43	3.95	3.61	3.87	4.69	5.38	4.43	3.89	3.15	3.88	3.23	3.35	2.45	2.66	2.01	2.14	4.44	3.63	3.96	13.53	13.9	14.72	8.21	5.57	7.56
12325	Camk2g	2.41	2.47	2.72	6.73	6.12	6.46	0.83	1.15	0.9	2.01	2.1	2.05	2.54	2.3	2.43	1.75	1.79	1.84	5.12	4.68	7.24	0.99	1.35	1.37	2.11	1.97	2	1.55	1.75	1.78	6.15	4.53	5.17	12.28	12.92	13.51
66259	Camk2n1	2.7	2.72	2.77	0.5	0.41	0.44	0.4	0.45	0.42	0.53	0.44	0.48	1.46	1.24	1.46	0.12	0.14	0.13	1.67	1.92	1.95	0.88	0.82	0.92	3.9	3.7	3.86	0.06	0.04	0.11	0.02	0.02	0.02	0.01	NA	NA
73047	Camk2n2	0.18	0.18	0.2	0.23	0.02	0.32	0.03	0.02	0.05	0.11	0.15	0.09	0.08	0.31	0.2	0.02	0.03	0.02	0.01	0.02	0.03	0.03	0.08	0.05	0.25	0.23	0.17	0.26	0.26	0.15	0.38	0.59	0.7	3.15	3.09	2.64
12326	Camk4	0.01	0.01	0	0.05	0.05	NA	0.12	0.11	0.1	0.02	0.01	0.04	0.06	0.07	0.09	0.36	0.19	0.36	0.18	0.1	0.08	0.16	0.21	0.14	0.2	0.13	0.17	0	NA	0	0.04	0.03	NA	0.05	NA	0.07
55984	Camkk1	0.18	0.19	0.16	0.09	0.14	0.17	0.25	0.23	0.2	1	0.85	0.85	0.53	0.64	0.59	0.19	0.2	0.2	0.37	0.41	0.38	1.32	1.34	1.19	0.72	0.83	0.83	0.02	0.04	0.16	NA	NA	NA	NA	NA	NA
207565	Camkk2	0.33	0.26	0.24	5.43	4.7	5.77	0.43	0.37	0.41	1.37	1.24	1.08	3.12	2.91	2.85	0.86	0.73	0.8	1.56	1.44	1.48	0.43	0.5	0.4	1.34	0.94	1.05	3.81	3.53	3.78	27.13	26.46	27.47	14.48	14.82	14.45
73582	Camkmt	0.22	0.17	0.17	0.81	0.79	0.94	0.12	0.09	0.09	0.47	0.35	0.25	0.29	0.37	0.37	0.62	0.62	0.7	0.57	0.26	0.56	0.44	0.47	0.31	0.5	0.41	0.33	0.46	0.53	0.33	1.28	1.51	1.63	4.26	3.37	3.59
235604	Camkv	0.1	0.08	0.07	NA	NA	NA	0	NA	NA	NA	NA	NA	0.01	NA	0	0.01	0.02	0.01	NA	NA	NA	0	NA	NA	NA	0.01	NA	NA	NA	NA	NA	NA	NA	NA	NA	NA
12328	Caml	1.2	1.27	1.2	5.75	5.61	6.17	0.57	0.69	0.67	5.35	5.79	5.58	3.7	3.68	3.86	2.17	1.7	2.02	1.94	2.57	2	1.1	1.52	1.5	1.89	2.04	1.64	4.42	4.28	3.15	11.36	12.79	11.41	10.62	10.33	11.73
12796	Camp	0.52	0.62	0.52	0.9	0.74	0.54	4.14	4.22	4.12	0.15	0.16	0.26	27.25	27.37	27.11	6.52	6.11	6.51	212.32	224.04	211.36	NA	NA	NA	NA	NA	0.02	0.02	0.02	0.08	0.13	0.19	0.26	NA	NA	NA
227634	Camsap1	0.41	0.42	0.42	0.85	0.96	0.58	0.17	0.17	0.18	0.57	0.48	0.39	1.22	0.71	0.79	0.65	0.63	0.65	0.86	0.96	0.76	0.37	0.37	0.55	0.55	0.63	0.7	0.73	0.83	0.68	2.32	2.23	2.27	3.76	4.63	4.09
67886	Camsap2	0.53	0.5	0.51	3.33	2.24	2.48	0.42	0.41	0.43	1.58	2.01	1.8	1.9	2.19	1.98	0.7	0.63	0.63	0.9	0.74	0.95	0.71	0.82	0.83	0.88	1	1.01	2.6	2.7	2.47	5.93	6.02	5.95	6.12	6.92	6.8
69697	Camsap3	0.05	0.09	0.08	0.49	0.45	0.67	0.47	0.48	0.51	0.03	0.12	0.07	0.36	0.13	0.11	0.08	0.02	0.02	0.01	0.11	0.15	0.3	0.3	0.47	0.82	0.84	0.76	NA	0.01	NA	0.07	0.02	NA	0.01	NA	0.01
100072	Camta1	0.45	0.49	0.51	0.41	0.52	0.44	0.17	0.2	0.25	1.12	1.18	1.28	0.63	1.33	0.58	0.26	0.65	0.36	0.45	0.19	0.35	0.4	0.35	0.76	0.66	0.88	0.99	0.91	0.29	0.43	2.89	2.06	1.86	3.24	2.91	2.9
216874	Camta2	1.03	0.94	0.94	11.66	11.82	10.62	1.41	1.45	1.42	10.54	10.56	10.57	7.32	7.13	7.43	3.17	3.82	3.35	5.05	5.73	4.45	3.69	3.99	3.82	2.72	2.74	2.71	8.13	8	6.97	22.21	22.3	23.08	7.64	8.62	8.25
71902	Cand1	1.15	1.23	1.31	14.07	6.47	8.54	1.37	1.11	0.93	4.15	4.67	4.89	5.57	6.01	5.01	2.89	4.33	3.56	5.25	4.56	4.8	2.76	3.88	3.59	3.24	3.08	3.31	4.8	6.36	6.19	15.29	15.56	13.96	48.45	49.1	51.69
67088	Cand2	0.1	0.09	0.09	0.04	0.03	0.03	0.03	0.03	0.03	0.03	0.05	0.03	0.11	0.08	0.08	0.13	0.2	0.14	0.09	0.06	0.14	0.1	0.12	0.1	0.23	0.28	0.24	0.01	0	0	0.03	0.05	0.05	NA	NA	NA
76025	Cant1	0.68	0.65	0.68	5.37	5.26	4.95	0.69	0.66	0.71	4.64	4.21	4.54	3.82	4.28	4.37	2.76	2.82	2.85	2.86	3.1	3.41	1.89	2.06	2.08	2.64	2.65	2.56	3.84	4.17	3.46	11.58	12.38	11.97	8.97	9.48	10.58
12330	Canx	5.22	5.41	5.44	55.47	39.95	41.54	3.2	3.19	3.1	25.25	28.1	27.13	16.68	20.36	18.31	7.96	7.61	7.46	9.76	9.2	7.94	10.44	10.35	10.13	12.76	13.3	13.03	27.07	27.8	26.67	94	91.07	89.46	183.86	179.18	178.75
12331	Cap1	4.48	4.75	4.65	102.07	95.34	94.98	15.49	15.36	15.62	49.68	49.98	52.32	37.98	36.71	37.81	22.94	22.33	23.63	44.88	47.27	47.4	17.06	18.15	17.81	16.27	16.68	16.21	54.67	55.94	52.34	162.74	161.53	153.3	259.87	243.05	254.06
67252	Cap2	0.44	0.43	0.42	0.05	0.01	0.13	0.08	0.11	0.08	0.02	NA	0.01	0.02	0.01	0.07	0.01	0.01	0.02	0.02	NA	0.05	0.2	0.19	0.22	0.55	0.64	0.54	0.02	0.01	NA	NA	NA	NA	NA	NA	NA
12332	Capg	0.74	0.78	0.7	152.68	150.57	154.26	6.28	6.27	6.54	13.01	11.1	10.37	15.55	16.87	15.26	16.42	14.72	15.23	17.36	18.78	16.94	5.68	5.69	6.1	11.55	10.59	12.22	335.83	371.75	361.69	526.21	500.7	507.27	596.04	571.61	585.53
12333	Capn1	0.27	0.3	0.29	21.19	21.69	20.91	2.59	2.57	2.71	4.88	4.16	4.25	9.48	6.83	8.62	4.46	5.07	4.67	8.83	9.91	9.8	2.41	2.63	2.86	3.62	3.78	3.49	5.01	5.23	4.32	13.71	13.48	14.95	8.7	9.27	8.85
23830	Capn10	0.24	0.4	0.4	0.55	0.74	0.6	0.48	0.35	0.34	1.15	0.55	0.84	0.78	1.12	0.69	0.54	1.31	0.96	0.68	1.9	0.72	0.51	0.42	0.43	0.75	0.58	0.68	1.02	0.84	0.76	3.52	2.6	3.39	3.95	3.84	5.78
268958	Capn11	0.01	0.01	0.02	0.06	0.06	0.06	0	0	0.01	0.06	0.07	0.1	0.06	0.05	0.1	NA	0.03	0.01	NA	0.27	0.04	0.02	0.02	0.01	NA	NA	NA	0.1	0.11	0.04	NA	NA	NA	NA	NA	NA
50817	Capn15	0.28	0.32	0.27	6.85	6.15	6.29	0.34	0.33	0.33	2.59	2.34	2.44	2.14	1.82	2.04	1.14	1.17	1.27	1.27	1.66	1.87	0.88	1.41	0.93	0.83	0.79	0.82	2.25	2.11	1.19	4.77	4.63	4.04	7.67	6.63	6.06
12334	Capn2	2.43	2.32	2.25	29.62	27.09	26.54	2.48	2.5	2.57	3.83	3.88	4.05	11.96	11.99	11.9	2.23	1.97	2.28	6.25	6.53	5.94	2.85	2.73	2.92	9.33	9.25	9.73	6.6	6.4	5.86	34.21	32.87	33.48	11.27	10.61	12.07
12335	Capn3	1.89	1.83	1.85	0.14	0.22	0.18	0.03	0.02	0.01	0.2	0.36	0.23	0.25	0.23	0.26	0.19	0.26	0.17	0.33	0.17	0.2	0.64	0.77	0.75	0.36	0.26	0.22	0.01	0.02	0.03	NA	0.03	0.16	NA	NA	0.06
12337	Capn5	0.21	0.19	0.18	0.5	0.43	0.54	0.26	0.25	0.25	1.12	1.03	1.02	2.51	2.44	2.65	0.57	0.74	0.63	1.19	1.29	2.07	1.26	1.57	1.6	2.68	2.84	2.58	2.47	2.25	2.06	5.31	6.31	5.25	6.13	5.6	5.03
12338	Capn6	0.04	0.04	0.04	0.06	0.06	0.01	0.04	0.05	0.07	0.03	0.03	0.03	0.14	0.09	0.07	NA	NA	NA	NA	NA	NA	0.03	0.03	0.04	0.17	0.17	0.15	0	NA	NA	NA	NA	NA	0.01	NA	NA
12339	Capn7	0.64	0.71	0.68	4.65	4.36	4.81	0.59	0.57	0.66	3.43	4	3.81	3.05	2.82	2.75	1.91	2	1.99	3.14	2.51	3.06	1.79	1.57	1.06	1.81	1.49	1.55	4.24	3.85	3.31	11.34	11.73	11.53	14.55	14.12	15.12
12336	Capns1	7.84	7.39	6.78	95.38	106.21	107.36	12.46	11.45	12.83	65.51	51.74	56.79	49.25	44.7	45.45	22.36	21.58	21.43	35.49	34.73	38.86	22.79	28.69	29.6	52.55	49.11	50.74	71.82	70.1	69.35	141.35	141.55	133.64	104.6	112.91	108.81
69543	Capns2	0.03	0.05	0.05	0.07	0.18	0.13	0.18	0.27	0.16	0.39	0.3	0.44	0.07	0.12	0.03	NA	0.07	0.02	0.29	0.02	0.08	0.48	0.51	0.29	0.01	0.02	0.05	0.02	NA	0.02	0.08	NA	0.17	0.11	NA	0.05
53872	Caprin1	2.66	2.76	2.63	32.7	28.06	29.52	3.38	3.13	3.06	18.98	21.47	20.5	18.73	17.55	18.15	12.41	11.6	11.43	13.34	13.06	13.86	8.5	8.68	7.87	8.37	8.21	8.67	25.72	25.82	21.91	67.3	63.17	61.95	128.75	134.86	137.3
232560	Caprin2	0.19	0.24	0.23	0.84	0.89	0.53	0.1	0.11	0.1	0.29	0.47	0.29	0.24	0.2	0.19	0.38	0.27	0.3	0.41	0.49	0.85	0.16	0.4	0.3	0.41	0.42	0.37	0.24	0.34	0.13	1.2	1.06	0.97	0.77	0.8	1.18
75568	Capsl	0.88	0.73	0.86	0.22	0.12	0.36	0.27	0.34	0.26	0.02	0.03	NA	0.14	0.04	0.05	NA	NA	NA	0.04	NA	NA	0.09	0.08	0.12	0.06	0.05	0.06	0.05	0.02	NA	0.07	NA	0.14	NA	NA	NA
12340	Capza1	3.14	3.1	2.95	32.99	29.24	31.37	6.18	6.26	5.85	16.67	20.04	19.05	17	16.56	16.88	9.4	9.63	9.34	19.07	14.96	16.79	8.55	8.42	7.47	5.82	5.5	5.86	19.38	18.36	16.82	52.07	50.51	49.06	110.58	105.11	111.54
12343	Capza2	7.04	7.24	7.63	52.27	46.05	50.94	5.26	4.1	4.32	35.76	41.94	42.89	20.24	22.81	20.78	9.46	9.96	8.43	10.18	9.28	9.33	9.5	9.31	8.09	7.5	8.08	7.56	25.69	25.86	25.47	94.64	105.07	83.36	43.7	46.33	47.45
12345	Capzb	5.55	5.86	5.74	76.77	88.9	88.13	13.69	13.41	13.59	71.07	58.32	62.95	51.37	51.46	51.38	29.32	30.48	30.5	42.37	43.22	41.81	27.86	28.69	30.51	27.04	26.66	27.19	56.74	54.74	44.01	145.46	144.48	150.72	119.24	106.12	108.62
12346	Car1	0.04	0.01	0.02	NA	NA	0.02	0.01	0.01	0	0.06	0.05	0.05	0.03	0.07	0.08	4.78	5.72	5.65	1.11	0.86	1.29	NA	NA	NA	37.77	38.07	35.65	NA	NA	NA	NA	NA	NA	0.04	NA	NA
12348	Car11	0.85	0.81	0.85	0.2	0.38	0.2	0.06	0.06	0.06	0.86	0.47	0.54	0.57	0.15	0.19	0.02	0.04	0.04	0.01	0.08	0.03	0.13	0.2	0.26	1.18	0.61	0.61	0.13	0.11	0.14	0.4	0.43	0.12	NA	NA	0.37
76459	Car12	0	0	0	NA	NA	0.01	0.01	0.01	0.01	0.02	NA	NA	NA	0.06	0	0.02	0.05	0.03	0.02	NA	0.24	0.09	0.09	0.12	0.34	0.39	0.25	NA	0.01	0.01	0.01	NA	NA	15.28	17.26	17.34
71934	Car13	0.73	0.78	0.78	1.05	1.37	1.15	0.08	0.08	0.09	1	1.24	0.98	0.23	0.37	0.32	0.37	0.29	0.27	0.07	0.08	0.29	0.44	0.39	0.35	0.66	0.63	0.66	1.92	2.32	1.94	8.32	10.12	9.16	10.4	11.01	11.32
23831	Car14	1.53	1.5	1.6	0.49	0.54	0.5	0.32	0.23	0.28	0.06	0.03	0.05	0.09	0.07	0.07	NA	0.05	0.03	0.04	0.09	0.04	0.01	0.04	0.02	NA	0.03	0.01	NA	NA	0.01	0.09	NA	NA	NA	NA	NA
80733	Car15	0.03	0.11	0.11	0.49	0.93	0.97	0.05	0.06	0.12	0.5	0.62	0.38	0.18	0.25	0.31	0.42	0.39	0.18	0.84	0.7	0.35	0.26	0.22	0.31	0.34	0.38	0.15	0.17	0.12	0.07	0.63	0.81	0.44	NA	NA	0.28
12349	Car2	9.94	10.73	10.49	1.53	1.47	1.41	1.27	1.18	1.16	0.59	0.39	0.44	1.88	1.47	1.91	5.26	4.38	4.6	5.66	5.35	5.03	1.16	1.25	1.41	5.4	4.72	4.86	0.13	0.04	0.04	0.55	0.28	0.28	832.48	779.42	807.03
12350	Car3	0.07	0.05	0.06	0.06	0.08	0.06	0.03	0.01	0	6.52	7.17	6.8	8.07	8.59	8.07	0.01	NA	0.05	0.03	NA	NA	0.16	0.13	0.08	0.25	0.21	0.23	NA	NA	NA	NA	NA	NA	0.26	NA	0.22
12351	Car4	3.79	3.91	3.84	155.72	183.13	189.04	1.79	2.1	1.99	NA	0.01	NA	0.01	0.04	NA	NA	NA	NA	NA	NA	NA	0.34	0.25	0.36	1.99	1.93	1.67	0.02	NA	0.16	0.13	0.03	NA	NA	NA	NA
12352	Car5a	0.04	0.05	0.06	NA	0.13	0.07	NA	0	NA	0.21	0.27	0.24	0.15	0.24	0.19	NA	NA	NA	NA	NA	NA	0.02	NA	NA	0.01	0.06	0.05	NA	NA	NA	NA	NA	NA	NA	0.04	NA
56078	Car5b	0.07	0.08	0.08	0.93	1.01	1.36	0.05	0.04	0.06	0.05	0.05	0.05	0.06	0.15	0.09	0.08	0.08	0.08	0.77	0.92	0.93	0.07	0.06	0.09	0.3	0.25	0.3	0.88	0.83	0.98	0.68	0.56	0.68	8.33	7.85	8.57
12353	Car6	NA	0.01	0.02	0.03	NA	0.03	NA	NA	NA	0.02	0.02	0.02	NA	0.06	0.02	NA	NA	NA	NA	NA	NA	NA	0.01	0.02	0.02	NA	NA	0.42	0.54	2.75	NA	0.03	NA	NA	0.17	0.07
12354	Car7	0.06	0.06	0.06	0.43	0.4	0.26	0.02	0.04	0.04	0.11	0.13	0.14	0.11	0.13	0.17	0.17	0.04	0.1	0.19	0.17	0.28	0.11	0.08	0.11	0.32	0.42	0.45	0.45	0.53	0.24	0.24	0.24	0.26	0.18	0.15	0.05
12319	Car8	0.12	0.11	0.11	0.57	0.76	0.58	0.91	0.94	0.98	2.05	2.46	2.1	4.41	4.89	4.56	NA	NA	NA	0.01	NA	NA	0.1	0.09	0.12	0.4	0.37	0.38	NA	NA	NA	NA	NA	NA	NA	NA	NA
230099	Car9	0.31	0.36	0.33	0.65	0.56	0.82	0.03	0.02	0.02	0.82	0.63	0.59	0.2	0.34	0.27	0.2	0.23	0.24	0.12	0.05	0.06	0.53	0.34	0.35	0.47	0.36	0.38	0.24	0.38	0.27	1.56	1.08	1.6	0.4	0.49	0.92
105844	Card10	0.17	0.17	0.17	0.8	0.5	0.6	0.42	0.43	0.42	0.88	0.78	0.82	3.49	2.82	3.38	0.11	0.12	0.12	0.6	0.88	0.69	0.36	0.41	0.39	0.67	0.77	0.77	0.13	0.14	0.32	NA	NA	0.01	NA	NA	NA
108723	Card11	0.05	0.07	0.05	42.94	42.67	42.55	0.88	0.89	0.92	0.49	0.48	0.44	4.89	4.73	4.83	8.22	7.5	8.35	8.89	9.93	9.66	5.6	5.42	4.64	1.87	1.65	1.89	0.21	0.31	0.11	3.56	3.33	3.6	0.13	0.11	0.2
170720	Card14	0.05	0.06	0.07	NA	0.02	NA	NA	NA	0	0.01	0.01	0.02	0.02	0.01	0.01	0.02	0.04	0.02	0.02	0.08	NA	0.01	0.01	0.01	0.06	0.06	0.06	0.01	0.01	0.01	0.13	0.08	0.1	3.8	4.6	4.35
68480	Card19	1.54	1.45	1.31	17.81	20.1	18.82	8.62	8.92	8.83	12.25	9.8	9.25	9.45	8.94	8.29	3.22	2.99	3.23	8.37	12.11	10.43	4.22	3.51	4.28	5.49	5.75	5.57	29.43	31.39	33.04	67.43	66.56	73.9	53.82	59.45	51.3
239319	Card6	0.21	0.21	0.2	0.33	0.15	0.48	0.42	0.31	0.34	0.25	0.24	0.26	1.29	1.52	1.36	2.98	3.27	2.98	4.77	3.59	4.42	0.8	0.76	0.53	0.4	0.45	0.4	0.26	0.34	0.21	1.82	1.43	1.75	2.15	2.13	2.3
332579	Card9	1.2	1.83	1.74	24.06	27.87	27.9	2.98	2.93	2.94	5.45	6.14	6.47	7.13	6.4	7.18	1.22	0.63	0.97	3.38	3.1	4.79	2.2	2.7	1.34	0.6	0.53	0.41	7.49	8.14	8.62	26.11	23.3	24.91	29.98	31.85	33.16
241066	Carf	0.16	0.11	0.18	0.36	0.34	0.23	0.04	0.08	0.1	0.33	0.39	0.34	0.39	0.32	0.32	0.28	0.13	0.21	0.13	0.22	0.14	0.13	0.1	0.08	0.09	0.18	0.1	0.33	0.31	0.51	1.81	1.05	1.54	1.27	0.74	0.63
52502	Carhsp1	1.46	1.4	1.32	7.89	8.98	8.69	2.93	2.83	2.89	3.89	3.55	3.56	5.17	5.29	5.18	1.47	1.61	1.52	3.34	4.6	4.18	1.97	2.27	2.3	6.8	7.17	7.1	2.69	2.74	3.07	7.93	7.26	7.9	12.28	12.85	11.93
59035	Carm1	0.61	0.7	0.8	4.3	3.81	3.87	0.8	0.81	0.69	2.98	3.17	2.84	3.25	2.72	3.16	2.64	2.7	2.66	2.84	3.86	2.7	1.98	1.86	1.67	2.8	2.93	2.85	2.65	2.92	2.57	6.54	7.94	6.29	25.2	26.26	27.65
68732	Carmil1	0.71	0.61	0.65	0.88	0.73	0.97	0.4	0.49	0.45	0.03	0.06	0.09	1.07	0.64	0.77	1.72	1.52	1.54	0.84	0.34	0.38	0.61	0.53	0.56	0.68	0.74	0.54	0.16	0.37	0.26	2.22	1.5	1.91	0.07	0.18	0.06
234695	Carmil2	0.03	0.04	0.04	0.43	0.35	0.57	0.25	0.29	0.24	0.22	0.25	0.28	0.57	0.67	0.64	3.67	3.37	3.5	2.17	3.29	2.38	0.86	0.99	0.84	0.43	0.48	0.47	0.05	0.04	0.03	0.11	0.04	0.08	0.09	0.02	0.14
268747	Carmil3	0.27	0.27	0.18	0.03	0.03	0.04	0.02	0.04	0.03	NA	0.03	0.04	0.11	0.04	0.03	0.21	0.18	0.24	0.3	0.1	0.25	0.04	0.06	0.07	0.15	0.19	0.14	0.04	0.13	0.07	0.18	0.2	0.04	NA	NA	NA
67383	Carnmt1	0.16	0.18	0.19	2.28	2.23	2.19	0.27	0.27	0.22	1.16	1.2	1.15	0.98	1.1	1.2	0.62	0.57	0.55	0.64	0.97	0.4	0.46	0.54	0.6	0.64	0.78	0.79	1.06	1.2	8.45	3.01	3.36	3.46	4.16	10.77	4.04
107239	Carns1	0.37	0.3	0.45	0.52	0.65	0.58	1.21	1.13	1.08	0.06	0.13	0.16	1.18	0.81	1.05	2.99	2.94	2.89	4.61	5.3	4.51	0.5	0.47	0.72	0.36	0.32	0.3	0.29	0.34	0.26	0.18	0.2	0.53	0.05	0.19	0.05
27267	Cars	0.63	0.58	0.42	4.81	4.72	5.11	0.68	0.71	0.6	2.47	1.93	2.25	3.39	2.12	3.19	1.15	1.32	1.14	2.19	1.97	1.56	1.86	1.81	1.48	2.09	2	2.06	6.15	5.46	5.65	9.13	8.84	8.41	42.1	46.03	42.07
71941	Cars2	0.45	0.41	0.47	5.42	4.9	4.82	0.76	0.65	0.83	2.59	2.29	2.57	2.62	2.3	2.44	2.16	1.94	2.38	2.6	3.42	2.6	2.22	1.92	1.93	1.68	1.48	1.57	2.16	2.17	1.82	6.37	6.41	7.55	5.57	6.03	5.64
320662	Casc1	0.15	0.12	0.14	0.05	0.06	0.03	0.05	0.05	0.06	0.08	0.09	0.07	0.04	0.05	0.05	0.02	0.02	0.01	0.08	0.05	0.03	0.06	0.03	0.04	0.02	0.03	0.03	0.02	0.01	0.01	0.02	0.01	0.03	0.09	0.02	0.07
192160	Casc3	0.81	0.71	0.7	6.33	6.24	6.29	0.9	0.94	1.03	4.77	4.7	4.86	4.17	4.56	4.31	3.4	3.36	3.18	3.66	5	4.27	2.73	2.74	2.46	2.31	2.5	2.47	2.72	2.83	2.38	9.19	8.59	8.39	11.01	11.27	10.93
213819	Casd1	1.05	1.11	0.97	2.68	2.63	2.74	0.43	0.44	0.44	1.69	1.86	1.64	1.97	1.92	1.83	1.28	1.05	0.99	1.02	0.76	0.85	0.69	0.61	0.71	1.08	1.06	1.22	2.54	2.46	2.83	5.54	5.79	5.4	7.35	7.72	8.58
12361	Cask	0.84	0.83	0.86	3.95	3.48	3.57	0.79	0.83	0.78	1.52	1.95	1.6	2.01	1.26	1.99	0.14	0.21	0.3	0.44	0.31	0.36	0.77	0.88	0.96	1.46	1.39	3.64	2.35	2.5	3.2	4.83	5.55	4.26	23.2	24.44	24.2
268932	Caskin1	1.37	1.52	1.37	0.05	0.05	0.04	0.02	0.01	0.01	0.04	0.04	0.07	0.08	0.07	0.09	0.01	0.04	0.02	0.03	0.01	0.03	0.01	0.02	0.02	0.05	0.04	0.1	0.01	0.01	0.01	0.03	0.06	0.04	0.07	0.05	0.03
140721	Caskin2	0.79	0.8	0.75	1.66	1.36	1.37	0.79	0.85	0.76	2.02	1.78	1.91	6.61	5.84	6.49	0.27	0.29	0.28	0.11	0.3	0.19	0.56	0.52	0.62	1.59	1.72	1.75	0.23	0.26	0.34	1.87	1.56	1.61	1.33	1.7	1.48
12362	Casp1	0.78	0.88	0.8	17.56	18.48	16.25	1.41	1.43	1.3	18.63	20.36	19.3	6.42	7.86	7.04	4.15	3.63	3.77	5.63	4.85	4.48	3.91	3.18	2.61	2.01	2.52	1.94	13.71	13.75	11.73	47.87	45.7	43.33	14.16	13.4	13.07
12364	Casp12	0.31	0.29	0.37	0.24	0.14	0.44	0.16	0.2	0.23	0.64	0.6	0.87	0.56	0.31	0.64	0.04	0.01	0.02	0.03	0.07	0.02	0.78	0.77	0.73	2.57	2.88	2.5	0.01	0.04	0.01	0.4	0.17	0.26	NA	NA	NA
12366	Casp2	0.48	0.44	0.46	2.45	2.01	1.88	0.56	0.49	0.56	1.77	1.99	2.2	2.47	2.47	2.25	3.22	3.26	2.81	3.41	4.75	3.54	1.41	1.43	1.28	1.07	1.22	1.06	2.19	1.69	0.98	8.63	7.57	8.49	14.39	12.36	12.72
12367	Casp3	0.59	0.62	0.59	2.4	1.99	2.45	0.74	0.67	0.77	5.42	5.87	5.73	3.6	3.58	3.8	2.75	2.52	2.93	3.36	3.5	2.66	2.29	2.41	2.2	2.2	2.06	2.25	2	2.12	1.85	6.57	6.03	7.09	16.67	16.42	17.04
12363	Casp4	0.63	0.6	0.74	15.14	15.78	16.8	4.17	4.58	3.89	4.32	6.94	4.85	5.05	6.23	5.43	2.36	2.14	2.58	3.43	4.26	3.67	6.65	6.56	6.24	5.93	6.67	6.67	3.92	3.96	7.36	18.65	18.06	21.1	9.5	7.58	7.6
12368	Casp6	0.76	0.66	0.73	3.21	3.44	3.33	0.95	0.82	0.83	2.48	2.25	2.18	4.55	3.53	3.86	1.5	2	1.8	1.33	1.65	1.32	1.83	1.67	1.64	1.56	1.62	1.69	2.69	2.56	2.03	10.68	9.88	11.81	5.22	7.12	5.62
12369	Casp7	0.28	0.31	0.35	5.27	5.05	5.68	0.49	0.49	0.43	3.13	2.89	2.67	2.51	2.76	2.83	1.24	1.16	1.24	1.56	2.04	1.64	1.28	1.47	1.55	1.44	1.34	1.11	1.9	2.05	2.23	3.08	3.61	3.26	3.75	3.67	3.28
12370	Casp8	1.45	1.52	1.52	20.73	19.01	21.71	1.64	1.73	1.47	13.35	14.59	13.52	8.43	8.99	8.36	3.9	4.13	4.18	5.65	5.92	6.72	4.54	4.49	3.5	2.22	2.13	2.07	7.5	7.1	6.51	30.37	29.91	30.73	10.74	10.22	10.52
26885	Casp8ap2	0.15	0.27	0.15	0.72	1.31	0.59	0.15	0.16	0.15	0.93	0.76	0.74	0.78	0.73	0.66	0.59	0.75	0.58	1.05	0.76	0.87	0.38	0.43	0.35	0.29	0.32	0.31	0.6	0.68	0.53	3.15	2.01	1.63	4.76	8.01	5.53
12371	Casp9	0.3	0.26	0.31	2.76	2.41	2.76	0.24	0.3	0.28	2.34	2.19	2.09	1.88	1.9	1.96	1.2	1.79	1.41	1.98	1.93	1.74	0.66	0.71	0.58	0.4	0.49	0.61	3.52	3.36	2.93	8.31	8.78	8.4	7.43	8.17	9.63
12372	Casq1	0.08	0.07	0.11	NA	NA	0.02	0.02	0.04	0.07	0.03	0.05	0.02	0.01	0.12	0.09	NA	NA	NA	NA	NA	NA	0.04	0.01	0.09	0.05	0.05	0.07	0.02	NA	NA	NA	NA	NA	NA	NA	NA
12373	Casq2	0.4	0.32	0.35	0.01	NA	NA	0.01	0.02	0	NA	0.01	NA	0.06	0	0.01	NA	NA	NA	NA	NA	NA	0.23	0.2	0.21	1.78	1.51	1.9	NA	NA	NA	NA	NA	NA	NA	NA	NA
320664	Cass4	0.24	0.26	0.25	0.66	0.45	0.53	1.99	1.85	1.8	0.03	0.07	0.03	1.02	0.87	0.93	0.3	0.29	0.28	0.97	1.08	1.36	3.04	3.13	3.05	0.74	0.68	0.85	0.07	0.11	0.12	0.21	0.13	0.19	19.05	19.58	21.57
12380	Cast	0.97	0.89	0.68	23.6	24.49	20.94	4.37	3.81	3.84	4.26	5.29	4.55	7.88	7.53	7.51	4.57	4.03	4.12	11	11.53	9.65	3.78	3.3	3.33	5.51	5.53	5.74	12.51	11.78	12.57	34.3	30.43	33.9	6.2	5.87	6.84
71962	Castor1	0.85	0.9	0.89	1.34	1.5	1.23	0.46	0.44	0.46	0.27	0.27	0.25	1.12	1.1	1.19	0.42	0.25	0.38	0.69	0.92	0.7	0.78	0.63	0.84	1.13	1.06	1.23	0.19	0.49	0.46	1.85	1.08	1.84	2.37	3.13	2.81
80909	Castor2	0.23	0.23	0.26	0.43	0.38	0.36	0.13	0.17	0.12	0.83	0.73	0.79	0.74	0.59	0.7	0.29	0.33	0.29	0.62	0.52	0.42	0.26	0.25	0.2	0.54	0.54	0.54	0.66	0.91	0.82	3.35	3.01	3.09	9.36	8.43	9.55
69743	Casz1	0.03	0.03	0.02	1.26	1.23	1.15	0.52	0.46	0.48	0.14	0.2	0.16	0.43	0.39	0.54	0.53	0.58	0.57	0.74	0.63	0.85	0.35	0.39	0.43	0.52	0.49	0.49	0.35	0.35	0.32	0.15	0.3	0.18	0.14	0.16	0.17
12359	Cat	2.02	2.07	2.13	18.51	18.32	17.05	3.86	3.55	3.55	20.41	19.9	20.13	13.72	13.12	13.68	8.98	8.62	8.95	6.62	6.06	6.03	4.26	4.12	4.19	4.62	4.81	4.65	16.44	16.12	21.98	84.08	83.74	81.78	16.5	15.36	15.72
241112	Catip	0.3	0.39	0.31	0.11	0.13	0.06	0.07	0.07	0.06	0.19	0.24	0.33	0.07	0.04	0.04	0.02	0	0.01	0.03	NA	0.01	0.05	0.05	0.07	0.14	0.14	0.25	0.03	0.04	0.09	0.07	0.02	0.07	NA	0.02	NA
212670	Catsper2	0.09	0.07	0.08	0.09	0.12	0.06	0.03	0.01	0.02	0.09	0.14	0.14	0.06	0.03	0.03	0.13	0.22	0.16	0.17	0.09	0.02	0.03	0.05	0.08	0.09	0.06	0.03	0.04	0.04	0.03	0.26	0.09	0.09	0.11	0.1	0.06
106757	Catsperd	0.01	0.01	0.01	0.06	0.09	0.15	0.02	0.01	0.01	0.02	0.01	0.01	0.01	0.03	0.02	0.03	0.02	0.02	0.08	0.22	0.04	0.01	0.04	0.01	NA	0.01	0.01	NA	0.02	NA	NA	0.02	NA	0.19	0.13	0.26
320225	Catsperg1	0.03	0.06	0.04	0.72	0.48	0.14	0.04	0.04	0.04	1.09	1.31	1.18	0.25	0.31	0.3	0.19	0.19	0.14	0.14	0.08	0.05	0.05	0.11	0.03	0.03	0.05	0.04	0.06	0.1	0.26	0.92	1.01	0.83	0.1	0.2	0.05
12389	Cav1	3.9	4.03	4.18	27.92	25.37	26.2	11.35	10.33	10.25	1.46	1.55	1.5	3.4	3.96	3.18	NA	0.02	0.01	0.01	NA	0	5.78	6.59	6.46	23.79	24.08	23.34	4.06	3.83	8.98	0.24	0.29	0.31	0.02	NA	NA
12390	Cav2	2.19	2.3	2.08	9.83	8.88	9.56	1.84	1.94	1.89	1.78	2.07	2.15	4.84	4.79	4.54	0.03	0.06	0.06	0.03	0.18	0.09	0.5	0.53	0.59	2.56	2.46	2.24	6.47	6.08	7.88	8.57	8.78	8.51	1.11	1.32	1.55
12391	Cav3	0	0.02	0.02	0.02	NA	NA	0.01	0.03	0.02	NA	NA	NA	NA	NA	NA	NA	NA	NA	NA	NA	NA	0.07	0.01	0.05	0.42	0.49	0.41	NA	NA	NA	NA	NA	NA	NA	NA	NA
19285	Cavin1	1.61	1.52	1.58	3.95	4.31	4.11	2.3	2.25	2.18	1.17	0.9	1.07	3.06	3.19	3.35	0.03	0.03	0.02	0.01	NA	0.05	2.76	2.69	3.26	14.23	13.8	14.04	0.04	0.09	0.05	0.15	0.14	0.23	0.01	0.03	0.01
20324	Cavin2	1.07	1.04	1.04	5.71	4.38	4.87	3.03	3.12	2.98	6.26	6.48	6.32	16.98	17.44	17.35	0.04	0.05	0.04	0.04	NA	0.04	2.04	1.68	1.96	4.57	4.42	4.73	0.02	0.01	0.02	NA	NA	NA	NA	NA	NA
109042	Cavin3	1.03	1.06	1.04	0.77	1.01	0.64	0.54	0.61	0.57	0.16	0.09	0.09	0.19	0.21	0.15	0	0.02	0.02	NA	0.01	0.02	1.52	1.5	1.91	11.5	11.67	11.52	0.01	0.02	0.02	0.04	NA	0.02	NA	NA	NA
100503659	Cbarp	0.58	0.52	0.54	1.25	1.18	1.04	0.4	0.44	0.45	0.21	0.21	0.1	0.3	0.37	0.47	0.63	0.62	0.55	0.38	0.55	1.07	1.28	1.64	1.44	1.24	1.03	1.64	0.41	0.11	0.25	0.29	1.49	0.78	1.89	1	0.85
12396	Cbfa2t2	0.23	0.23	0.24	1.06	1.15	1.5	0.21	0.18	0.2	0.61	0.77	0.75	0.71	0.8	0.71	0.69	0.66	0.63	0.79	1.08	0.93	0.51	0.47	0.5	0.54	0.56	0.6	0.68	0.75	0.61	2.74	2.42	2.85	5.19	5.97	7.22
12398	Cbfa2t3	0.26	0.23	0.25	2.82	2.38	2.17	0.74	0.75	0.84	0.85	0.86	0.86	6.86	7.14	7.31	2.21	2.49	2.33	2.36	2.45	2.76	1.05	1.16	1.19	1.57	1.54	1.62	0.71	0.58	0.35	0.22	0.23	0.16	0.29	0.34	0.3
12400	Cbfb	0.96	0.87	1.01	14.33	12.71	13.45	1.17	1.24	1.17	7.75	9.36	8.52	6.8	7	7.09	3.72	4.09	3.99	6.78	5.67	5.91	3.29	2.88	2.86	2.62	2.54	2.33	7.84	7.97	6.77	19.79	18.33	18.38	41.41	40.17	41.22
12402	Cbl	0.69	0.74	0.67	6.47	5.44	5.5	0.92	0.91	0.92	5.15	6.09	6.23	4.18	4.3	4.06	4.34	3.88	3.67	6.92	5.96	5.92	3.09	3.14	2.75	1.66	1.35	1.14	9.78	9.79	8.78	16.78	17.98	16.38	10.36	11.51	12.63
208650	Cblb	0.16	0.2	0.18	4.31	4.16	3.77	0.63	0.54	0.53	0.68	0.86	0.82	1.96	1.88	1.89	2.31	2.44	2.35	3.91	4.28	4.1	1.15	1.33	1.26	1.16	1.26	1.41	2.89	2.86	1.75	8.69	8.27	8.99	1.35	1.64	1.33
80794	Cblc	NA	NA	NA	0.07	0.13	0.71	0.24	0.17	0.29	0.04	0.08	0.12	0.34	0.35	0.09	0.09	0.38	0.17	0.09	0.02	0.04	0.12	0.16	0.18	0.78	0.53	0.49	NA	NA	0.03	NA	NA	NA	NA	NA	NA
104836	Cbll1	0.16	0.14	0.16	2.22	1.92	2.05	0.41	0.38	0.29	1.18	1.66	1.27	1.04	1.57	0.98	1.27	1.47	1.3	2.02	1.54	1.82	0.8	0.83	0.88	0.95	0.9	0.99	1.59	1.75	1.14	4.93	4.99	3.85	5.47	5.71	6.08
12404	Cbln1	0.01	0	0.01	0.01	NA	NA	NA	NA	NA	NA	NA	NA	NA	NA	NA	0.09	0.16	0.17	0.02	0.01	0.02	NA	NA	NA	0.02	0.08	0.02	NA	NA	NA	NA	NA	NA	NA	NA	NA
12408	Cbr1	0.85	0.65	0.64	4.21	3.79	4.06	0.61	0.7	0.67	6.15	4.69	4.54	2.26	2.34	2.54	1.39	1.61	1.29	1.03	1.09	0.79	1.01	1.32	1.21	2.76	2.78	2.8	2.54	2.65	2.45	10.32	9.93	9.99	16.68	16.88	14.27
12409	Cbr2	0.43	0.18	0.32	93.6	96.27	81.61	105.24	100.4	107.87	0.37	0.28	0.46	1.14	1.15	1.14	0.35	0.44	0.41	0.19	0.2	0.14	2.96	2.67	2.45	5.7	5.68	5.56	0.22	0.08	0.76	7.41	9.32	7.61	0.36	0.61	0.33
109857	Cbr3	0.38	0.39	0.38	2.16	1.41	2.14	0.36	0.33	0.32	2.07	1.73	1.68	0.9	0.88	1	0.45	0.47	0.61	0.18	0.3	0.2	0.71	0.85	0.69	1.53	1.33	1.29	1.3	0.99	1.08	5.96	5.16	6.15	1.56	2.25	1.53
234309	Cbr4	0.58	0.8	0.81	1.69	1.29	1.96	0.14	0.23	0.21	1.52	1.34	1.24	1.09	0.88	0.62	0.52	0.79	0.56	0.7	0.35	0.52	0.59	0.53	0.21	0.52	0.48	0.76	1.59	1.46	1.15	3.97	6.01	4.16	6.71	5.69	5.56
12411	Cbs	2.69	2.46	2.5	0.31	0.01	0.1	0.28	0.18	0.08	1.06	1.35	0.9	2.21	1.4	1.1	0.01	NA	0	NA	NA	NA	0.49	1.18	1.21	2.59	1.85	1.17	NA	0	0.02	0.02	0.01	0.06	0.09	0.36	0.29
226043	Cbwd1	0.39	0.32	0.31	0.87	0.88	1.03	0.12	0.15	0.2	0.63	0.6	0.72	0.54	0.61	0.5	0.3	0.32	0.34	0.59	0.24	0.3	0.36	0.31	0.26	0.79	0.58	0.66	0.6	0.78	0.51	2.37	2.29	1.7	6.9	7.45	8.17
12412	Cbx1	0.94	0.98	0.87	4.2	3.95	4.2	0.65	0.76	0.73	3.71	4.07	3.83	3.52	3.66	3.88	2.91	2.31	2.69	3.12	3.24	2.99	1.47	1.43	1.78	1.9	2.2	2.35	4.52	4.02	2.62	12.15	11.94	12.67	31.51	28.42	34.11
12416	Cbx2	0.07	0.08	0.07	0.14	0.06	0.17	0.05	0.04	0.04	0.04	0.08	0.09	0.27	0.19	0.23	0.1	0.14	0.1	0.07	0.18	0.13	0.06	0.07	0.07	0.06	0.17	0.12	0.29	0.24	0.1	0.57	0.69	0.41	2.79	3.07	3.4
12417	Cbx3	3.38	3.53	3.57	7.74	6.83	7.52	1.26	1.51	1.48	4.96	5.6	4.74	6.18	7.23	6.53	4.74	4.49	4.73	6.88	5.85	6.01	3.76	3.43	3.26	4.91	5.47	5.47	5.27	4.24	3.71	13.57	14.65	12.55	66.67	60.68	63.82
12418	Cbx4	0.41	0.5	0.49	2.16	1.83	2.28	0.59	0.69	0.7	1.52	1.72	1.55	2.34	2.05	2.54	2.24	2.15	2.35	3.44	3.78	3.91	2.14	2.2	2.22	1.74	2.26	1.93	0.75	0.87	0.48	1.95	1.7	1.99	2.75	2.87	3.2
12419	Cbx5	0.65	0.71	0.71	1.01	0.86	1.28	0.3	0.28	0.24	0.78	0.76	0.57	0.91	1.15	0.92	0.55	0.65	0.64	1.05	0.81	0.78	0.54	0.51	0.45	0.87	0.88	1	0.89	0.41	0.39	2.1	1.78	1.8	18.59	18.38	19.54
494448	Cbx6	0.68	0.68	0.65	0.77	0.72	0.73	0.59	0.55	0.61	0.9	0.9	0.81	2.21	2.06	2.32	0.6	0.63	0.63	0.6	0.53	0.73	0.74	0.91	0.85	3.21	3.46	3.43	0.36	0.33	0.45	2.09	2.38	2.16	11.03	10.99	12.4
52609	Cbx7	0.72	0.69	0.76	1.96	1.85	1.61	0.94	0.84	0.89	1.73	2.15	1.62	2.39	2.14	2.53	4.85	5.31	5.31	7.41	7.1	7.14	2.35	2.65	2.03	2.26	2.19	2.13	0.59	0.83	0.78	2.9	2.98	2.63	2.89	3.18	3.42
30951	Cbx8	0.13	0.07	0.15	0.54	0.42	0.65	0.18	0.09	0.16	0.54	0.39	0.33	0.57	0.89	0.59	0.28	0.43	0.38	0.8	0.71	0.57	0.2	0.26	0.25	0.17	0.17	0.29	0.72	0.48	0.14	3.01	1.99	2.76	3.96	4.67	5.11
73739	Cby1	0.83	0.7	0.83	1.59	1.8	2.01	0.46	0.42	0.47	1.38	1.23	1.43	1.67	1.67	1.82	0.64	0.72	0.73	1.14	0.59	1.33	0.93	0.85	1.1	2.04	2.16	2.19	1.22	1.35	1	5.54	4.65	4.58	9.57	7.85	7.97
212139	Cc2d1a	0.34	0.31	0.3	3.6	3.56	3.75	0.38	0.41	0.4	2.32	1.93	2.05	1.93	1.87	2.01	1.36	1.46	1.47	1.83	2.39	2.28	1	0.95	1.17	1.41	1.59	1.41	2.4	2.63	2.45	6.19	6.4	6.64	9.45	8.22	9.63
319965	Cc2d1b	0.79	0.6	0.82	6.35	6.65	6.85	1.04	1.03	1.07	3.99	4.04	3.86	2.98	3.5	3.16	4.46	4.47	4.23	4.28	5.71	4.35	2.35	2.99	1.74	1.7	1.93	1.85	6.04	5.07	4.9	20.86	21.52	22.07	16.1	15.9	22.23
231214	Cc2d2a	0.44	0.48	0.46	0.14	0.2	0.13	0.13	0.14	0.15	0.16	0.12	0.15	0.26	0.29	0.29	0.03	0.01	0.01	0.02	0.01	0.07	0.18	0.17	0.23	0.47	0.48	0.51	0.13	0.14	0.12	0.16	0.09	0.08	0.29	0.29	0.34
67500	Ccar1	1.33	1.33	1.26	9.29	9.71	8.94	1.33	1.33	1.18	4.42	5.19	5.23	3.56	4.83	4.35	4.14	3.95	4.15	5.34	4.51	5.61	2.67	2.82	2.21	2.36	2.48	2.22	7.45	6.02	6.26	20.08	21.03	19.86	34.8	33.23	32.43
219158	Ccar2	0.63	0.65	0.66	2.59	2.6	2.51	0.54	0.56	0.6	2.61	2.74	2.73	2.41	2.59	2.52	2.34	2.32	2.29	3.42	3.78	3.36	1.17	1.08	1.01	1.32	1.05	1.15	2.37	2.32	1.94	7.22	7.16	6.88	17.15	17.43	17.5
320924	Ccbe1	0.01	0.01	0.01	0.25	0.15	0.18	0.01	0.02	0.02	0.2	0.19	0.18	0.43	0.5	0.45	NA	NA	NA	0.01	NA	NA	0.04	0.04	0.03	0.07	0.09	0.09	0.06	0.07	0.05	0.06	0.06	0.08	0.04	0.03	0.02
234582	Ccdc102a	0.12	0.15	0.13	0.76	0.63	0.43	0.22	0.22	0.22	0.85	1.04	0.87	1.32	1.24	1.33	0.52	0.65	0.66	0.5	0.63	0.45	1.36	1.5	1.54	1.2	1.22	1.28	0.06	0.11	0.09	0.06	0.23	0.05	NA	NA	NA
73293	Ccdc103	0.08	0.06	0.08	0.06	0.01	0.02	0.01	0.01	0.02	NA	NA	0.01	0.01	0.01	0.01	NA	NA	NA	NA	NA	NA	0.01	NA	NA	0.01	0.01	0.02	0.02	0.02	0.01	0.04	0.07	0.1	0.05	0.07	0.05
232821	Ccdc106	0.22	0.28	0.11	0.07	0.31	0.01	0	0	0.01	0.38	0.34	0.44	0.01	NA	0.01	0	0.02	NA	NA	NA	NA	0.07	0.04	NA	0.03	0.24	0.19	0.07	NA	0.06	0.21	0.22	0.11	2.19	1.87	1.62
622404	Ccdc107	0.92	0.94	0.97	5.36	4.08	3.47	0.72	0.74	0.86	4.67	2.46	3.09	1.91	2.69	2.22	2.44	1.71	2.22	1.29	2.8	1.88	2.52	2.68	3.05	5.28	4.6	4.73	1.86	2.04	1.63	11.44	10.34	9.98	27.36	25.32	23.88
240261	Ccdc112	0.09	0.07	0.09	0.29	0.36	0.49	0.07	0.05	0.05	0.26	0.32	0.23	0.17	0.1	0.11	0.11	0.12	0.09	0.18	0.11	0.19	0.11	0.09	0.11	0.14	0.23	0.14	0.58	0.47	0.29	1.46	1.54	2.24	1.68	1.45	1.27
244608	Ccdc113	0.31	0.36	0.3	0.08	0.13	0.09	0.12	0.12	0.12	NA	NA	NA	NA	NA	NA	NA	NA	NA	NA	NA	NA	NA	NA	NA	0.02	0.02	0.01	NA	NA	NA	NA	NA	NA	NA	NA	NA
69668	Ccdc115	0.45	0.53	0.48	6.99	7.82	7.48	0.75	0.64	0.67	4.58	4.07	4.04	3.18	3.4	3.24	2.16	1.88	1.87	2.64	2.5	2.67	1.69	1.64	1.3	1.24	1.29	1.25	4.89	5.48	3.68	19.11	17.25	17.98	34.59	34.25	36.3
76872	Ccdc116	0	0	0	0.01	0.04	0.05	0.01	0.01	0.02	0.01	0.02	0.01	0.08	0.05	0.05	0.11	0.1	0.07	0.09	0.1	0.23	0.03	0.05	0.05	0.02	0.02	0.01	0.03	0.02	0.01	0.06	0.04	0.02	2.71	2.97	3.03
104479	Ccdc117	0.31	0.35	0.29	2.88	2.58	2.51	0.52	0.45	0.52	1.77	2.1	2.14	1.84	2.13	1.89	1.32	1.08	1.17	2.56	2.47	2.49	2.13	1.99	1.96	1.83	1.85	1.85	0.86	0.82	0.66	5.76	5.43	5.38	5.99	6.52	6.56
72654	Ccdc12	2.33	2.07	2.39	31.68	32.78	33.2	6.46	6.03	6.04	45.37	36.95	37.4	26.45	26.34	25.84	16.55	13.94	13.58	17.87	12.92	14.28	12.66	11.08	12.3	7.85	7.22	6.5	17.8	17.12	19.18	51.7	54.76	48.99	26.95	29.17	26.72
54648	Ccdc120	0.03	0.03	0.04	0.2	0.2	0.15	0.23	0.25	0.32	0.14	0.09	0.01	0.09	0.1	0.1	0.03	0.03	0.02	0.01	0.02	NA	0.08	0.24	0.2	0.16	0.44	0.26	0.04	0.04	0.02	0.53	0.98	1.02	2.24	3.28	3.03
403180	Ccdc121	0.16	0.13	0.17	0.04	0.04	0.01	0.02	0.01	0.03	NA	NA	NA	NA	NA	NA	NA	NA	NA	NA	NA	NA	NA	NA	NA	NA	NA	NA	NA	NA	NA	NA	NA	NA	NA	NA	NA
108811	Ccdc122	0.1	0.06	0.07	0.28	0.13	0.19	0.08	0.07	0.06	0.3	0.33	0.37	0.34	0.14	0.25	0.15	0.18	0.2	0.05	0.13	0.1	0.16	0.12	0.09	0.27	0.17	0.23	0.37	0.22	0.34	0.75	0.37	0.42	0.73	0.8	0.9
234388	Ccdc124	0.67	0.55	0.62	9.76	10.49	10.14	1.06	1.2	1.32	5.13	4.47	4.62	5.57	5.45	6.1	2.49	2.57	2.68	4.45	5.68	4.41	3.08	2.57	3.11	4.08	4.15	3.99	6.47	6.69	5.65	13.33	13.72	13.68	16.97	17.58	16.85
76041	Ccdc125	0.05	0.05	0.05	1.89	1.46	1.51	0.28	0.24	0.25	1.96	2.23	2.06	0.85	0.73	0.83	0.78	0.97	0.79	2.03	2.29	2.06	0.13	0.21	0.17	0.11	0.09	0.11	1.05	0.8	1.22	1.94	1.97	1.7	0.03	0.05	0.2
57895	Ccdc126	0.22	0.21	0.23	0.58	0.92	0.72	0.45	0.43	0.42	0.97	1.2	0.96	1.16	1.14	1	0.23	0.24	0.23	0.35	0.34	0.35	0.21	0.12	0.19	0.4	0.48	0.46	0.57	0.64	0.6	1.53	1.66	1.29	2.86	2.77	2.63
67433	Ccdc127	0.82	0.79	0.85	2.79	2.28	3.27	0.56	0.54	0.46	1.96	3	2.57	2.53	3.01	2.61	0.63	0.87	0.6	1.35	1.37	1.69	1.31	1.08	1.33	2.11	2.44	2.17	2.88	2.64	2.12	12.06	10.55	9.43	19.61	20.04	20.21
100502861	Ccdc13	0.21	0.25	0.22	NA	0.08	0.05	0.02	0.04	0.01	NA	0.01	NA	0.01	0.01	0.01	NA	NA	NA	NA	NA	0.01	0	0.04	0.03	0.01	0.05	0.03	NA	NA	0	NA	NA	NA	NA	NA	NA
67736	Ccdc130	0.61	0.76	0.48	6.52	4.35	6.31	1.04	0.92	1.15	2.78	3.18	3.15	2.91	3.29	2.59	1.62	2.4	2.02	3.25	5.4	3.93	1.45	1.39	0.77	1.45	1.41	0.95	3.05	3.88	3.28	10.61	10.86	9.27	6.96	4.82	8.75
76457	Ccdc134	0.33	0.46	0.41	3.23	3.87	3.5	0.38	0.42	0.48	1.88	1.81	2.19	2.15	2	2.5	3.63	2.53	3.13	3.8	4.23	2.89	3.78	4.45	3.52	2.81	2.37	2.55	0.68	0.73	1.31	4.03	3.91	4.08	10.38	10.56	12.94
232664	Ccdc136	0.53	0.39	0.35	0.01	0.06	0.07	0.04	0.04	0.03	NA	0	0.01	0.06	0.05	0.04	0.03	0	0.02	NA	NA	0.02	0.03	0.17	0.05	0.22	0.23	0.27	0.01	NA	0.01	NA	NA	NA	0.03	0.05	0.03
67291	Ccdc137	0.31	0.58	0.41	1.46	1.29	1.89	0.44	0.64	0.49	2.11	1.65	1.7	2.14	1.68	2.65	1.18	1.15	1.03	1.72	2.78	2.03	0.51	0.43	0.42	0.78	0.9	0.88	0.77	0.87	0.8	2.92	2.83	3.82	19.11	18.63	17
76138	Ccdc138	0.1	0.13	0.1	0.27	0.25	0.22	0.08	0.07	0.1	0.3	0.32	0.29	0.3	0.22	0.24	0.13	0.18	0.15	0.23	0.14	0.17	0.17	0.16	0.15	0.15	0.15	0.13	0.17	0.17	0.13	0.43	0.62	0.58	1.15	1.3	1.09
239839	Ccdc14	0.08	0.1	0.1	0.13	0.15	0.14	0.05	0.04	0.04	0.21	0.18	0.22	0.19	0.14	0.13	0.19	0.14	0.14	0.2	0.11	0.17	0.05	0.05	0.07	0.09	0.13	0.08	0.13	0.16	0.13	0.48	0.45	0.53	2.43	2.17	2
545428	Ccdc141	0.96	1.03	1.04	0.33	0.23	0.17	0.41	0.35	0.4	0.06	0.1	0.17	0.04	0.09	0.1	0.02	0.01	0.01	0.01	NA	0.02	0.08	0.11	0.03	0.08	0.14	0.51	0.05	0.03	0.02	0.03	0.02	0.06	0.05	0.06	0.06
243510	Ccdc142	0.06	0.1	0.03	0.77	0.28	0.53	0.11	0.02	0.02	0.48	0.45	0.73	0.91	0.44	0.71	1.07	0.11	0.25	0.21	0.11	0.51	0.11	0.31	0.12	0.04	0.51	0.21	0.61	0.37	1.04	0.68	2.23	1.12	2.72	1.31	1.68
75172	Ccdc146	0.14	0.14	0.17	0.04	0.02	0.11	0.12	0.14	0.13	0.03	0.08	0.02	0.05	0.1	0.1	0.01	NA	NA	0.1	0.16	0.08	0.07	0.17	0.01	0.01	0.04	0.01	NA	0	0.01	0.01	NA	NA	NA	NA	NA
227933	Ccdc148	0.04	0.06	0.05	0.02	NA	NA	0	0	0.01	2.71	3.36	3.03	0.22	0.16	0.21	0.3	0.35	0.32	0.1	0.07	0.05	0	0.01	0	NA	0.01	NA	0	0.01	NA	0.16	0.24	0.19	NA	NA	0.01
100503884	Ccdc149	0.1	0.1	0.07	0.04	0.17	0.11	0.08	0.07	0.08	0.1	0.12	0.07	0.32	0.19	0.19	NA	NA	NA	0	NA	NA	0.11	0.07	0.15	0.17	0.2	0.17	0.01	0.01	0.04	0.03	NA	NA	NA	NA	NA
245902	Ccdc15	0.03	0.05	0.02	0.15	0.11	0.24	0.1	0.06	0.08	0.13	0.1	0.14	0.13	0.15	0.15	0.25	0.13	0.21	0.3	0.15	0.18	0.08	0.13	0.16	0.12	0.1	0.09	0.07	0.06	0.08	0.22	0.23	0.31	0.42	0.68	0.83
100039139	Ccdc152	0.07	0.1	0.07	0.25	0.42	0.65	0.05	0.05	0.02	16.43	7.71	9.78	2.36	2.22	2.11	0.21	0.08	0.17	0.03	NA	0.16	0.22	0.36	0.27	3.34	3.06	3.7	0.19	0.13	0.24	3.46	3.6	3.64	NA	NA	NA
270150	Ccdc153	2.43	2.01	2.2	0.96	1.08	0.91	0.4	0.53	0.57	NA	NA	NA	NA	NA	NA	NA	NA	NA	NA	NA	NA	NA	NA	NA	NA	NA	NA	NA	NA	NA	NA	NA	NA	NA	NA	NA
216516	Ccdc157	0.43	0.42	0.41	0.5	0.41	0.38	0.26	0.21	0.2	0.29	0.26	0.31	0.57	0.47	0.59	0.17	0.17	0.16	0.36	0.42	0.21	0.25	0.31	0.28	0.57	0.56	0.51	0.19	0.21	0.17	0.72	0.88	0.9	0.3	0.29	0.44
67119	Ccdc159	0.12	0.16	0.13	0.14	0.08	0.04	0.03	0.08	0.06	0.17	0.19	0.2	0.25	0.17	0.23	NA	NA	NA	NA	NA	NA	0.07	0.06	0.05	0.21	0.14	0.2	0.04	0.04	0.07	0.57	0.48	0.61	0.56	0.7	0.57
434778	Ccdc160	0.06	0.07	0.07	0.07	0.03	0.05	0.02	0.01	0.03	0.14	0.15	0.16	0.35	0.49	0.37	NA	NA	NA	NA	NA	NA	0.01	NA	NA	0.03	0.01	0.01	NA	NA	NA	NA	NA	NA	NA	NA	NA
75973	Ccdc162	0.42	0.55	0.51	0.16	0.19	0.09	0.08	0.07	0.09	0.63	0.64	0.55	0.15	0.16	0.16	0.04	0.07	0.1	0.02	NA	NA	0.27	0.25	0.06	0	0.04	0.07	NA	NA	NA	NA	NA	NA	NA	NA	NA
68394	Ccdc163	0.4	0.23	0.47	2.43	1.98	1.66	0.41	0.39	0.35	2.2	2.88	3.18	1.9	2.04	1.86	1	2.03	1.58	1.29	0.85	1.61	1.7	1.87	1.13	1.68	1.43	0.97	3.24	3.06	2.58	10.31	11.43	10.4	8.71	9.04	10.36
223648	Ccdc166	0.04	0.04	0.04	0.24	0.31	0.2	0.07	0.06	0.06	0.4	0.32	0.41	0.27	0.3	0.41	0.29	0.24	0.27	0.24	0.41	0.34	0.08	0.1	0.09	0.2	0.19	0.15	0.2	0.27	0.13	0.97	0.84	0.75	0.65	0.82	0.68
[truncated: 13,597 more rows]
