# Supplementary material for: Integrated proteomic and transcriptomic landscape of macrophages in mouse tissues
Source: Nat Commun. 2022 Nov 30;13:7389. doi: 10.1038/s41467-022-35095-7 (PMC9712610; doi:10.1038/s41467-022-35095-7)
Supplement: Supplementary file 6 — Supplementary Data 3 [file 41467_2022_35095_MOESM6_ESM.xlsx]

## Sheet: Sheet1
Sample_ID	Cell type	experimentID	Tissue/cell description	SRA sample ID	GEO accession	BioProject ID	Breed	Other information	Tissue source	Microglia_1_cor	Microglia_2_cor	Microglia_3_cor	Alveolar MΦ_1_cor	Alveolar MΦ_2_cor	Alveolar MΦ_3_cor	Lung recruited MΦ_1_cor	Lung recruited MΦ_2_cor	Lung recruited MΦ_3_cor	Kupffer Cells_1_cor	Kupffer Cells_2_cor	Kupffer Cells_3_cor	Liver recruited MΦ_1_cor	Liver recruited MΦ_2_cor	Liver recruited MΦ_3_cor	Red pulp MΦ_1_cor	Red pulp MΦ_2_cor	Red pulp MΦ_3_cor	Spleen recruited MΦ_1_cor	Spleen recruited MΦ_2_cor	Spleen recruited MΦ_3_cor	Small Intestinal MΦ_1_cor	Small Intestinal MΦ_2_cor	Small Intestinal MΦ_3_cor	Large Intestinal MΦ_1_cor	Large Intestinal MΦ_2_cor	Large Intestinal MΦ_3_cor	Peritoneal MΦ_1_cor	Peritoneal MΦ_2_cor	Peritoneal MΦ_3_cor
microglia_4_4	a_Microglia	E2	brain microglia	SRS2749891	GSM2883464	PRJNA421946	C56BL/6	specific-pathogen-free	Brain	0.705513	0.705822	0.705152	0.744846	0.743841	0.743984	0.698005	0.698342	0.698211	0.737327	0.738955	0.739231	0.723237	0.72444	0.723463	0.750865	0.75201	0.750967	0.74152	0.740663	0.740056	0.711977	0.713375	0.703754	0.655676	0.657679	0.657773	0.759736	0.761665	0.757327
microglia_5_5	a_Microglia	E2	brain microglia	SRS2749893	GSM2883465	PRJNA421946	C56BL/6	specific-pathogen-free	Brain	0.707564	0.707777	0.707233	0.74578	0.744655	0.745148	0.698332	0.698312	0.698269	0.737199	0.738918	0.738772	0.722063	0.723679	0.722299	0.750284	0.751268	0.75012	0.74072	0.739499	0.739236	0.71195	0.712854	0.703627	0.656176	0.657862	0.658106	0.760786	0.763313	0.758255
microglia_6_6	a_Microglia	E2	brain microglia	SRS2749894	GSM2883469	PRJNA421946	C56BL/6	specific-pathogen-free	Brain	0.696764	0.697322	0.696752	0.736358	0.736939	0.737127	0.678207	0.678475	0.678021	0.744224	0.745717	0.745765	0.713917	0.715082	0.713892	0.748713	0.749895	0.748618	0.733588	0.733354	0.732248	0.700283	0.701609	0.691527	0.645983	0.647756	0.648278	0.770455	0.772721	0.763365
microglia_7_7	a_Microglia	E2	brain microglia	SRS2749897	GSM2883470	PRJNA421946	C56BL/6	specific-pathogen-free	Brain	0.69019	0.690892	0.690457	0.724734	0.725589	0.725119	0.666905	0.666934	0.666847	0.733066	0.734873	0.734968	0.701588	0.70248	0.701551	0.735363	0.735836	0.734906	0.72048	0.71987	0.718709	0.688782	0.689732	0.679916	0.635179	0.636602	0.637073	0.760176	0.762069	0.753118
microglia_8_8	a_Microglia	E2	brain microglia	SRS2749898	GSM2883468	PRJNA421946	C56BL/6	germ-free	Brain	0.69624	0.696633	0.696066	0.747736	0.747606	0.747677	0.69661	0.696357	0.696479	0.744538	0.746426	0.746085	0.72521	0.726384	0.725301	0.759794	0.760732	0.7595	0.747619	0.746965	0.746146	0.716181	0.717431	0.707421	0.659486	0.660951	0.661241	0.768035	0.769343	0.765175
microglia_9_9	a_Microglia	E2	brain microglia	SRS2749901	GSM2883471	PRJNA421946	C56BL/6	germ-free	Brain	0.69139	0.691867	0.691395	0.727172	0.728104	0.728	0.668431	0.668648	0.668286	0.736042	0.737545	0.737521	0.704954	0.705655	0.704856	0.737862	0.738747	0.73753	0.723517	0.723258	0.722134	0.691353	0.69264	0.682647	0.638766	0.640429	0.64075	0.762738	0.764769	0.755664
microglia_10_10	a_Microglia	E2	brain microglia	SRS2749902	GSM2883472	PRJNA421946	C56BL/6	germ-free	Brain	0.688572	0.689316	0.688608	0.723578	0.72449	0.7244	0.664939	0.665206	0.665049	0.732435	0.734319	0.734035	0.700986	0.702258	0.700959	0.734212	0.735131	0.733792	0.719616	0.719538	0.718395	0.687503	0.688849	0.678587	0.634194	0.635918	0.636442	0.75936	0.76115	0.752297
microglia_11_11	a_Microglia	E2	brain microglia	SRS2749903	GSM2883467	PRJNA421946	C56BL/6	germ-free	Brain	0.696497	0.69671	0.696251	0.748135	0.747944	0.748048	0.695336	0.69527	0.695102	0.743856	0.745611	0.74562	0.725957	0.726998	0.726132	0.760839	0.761613	0.760142	0.749114	0.74853	0.747512	0.715148	0.716467	0.706258	0.657534	0.659285	0.659533	0.767329	0.769456	0.765189
microglia_12_12	a_Microglia	E2	brain microglia	SRS2749905	GSM2883466	PRJNA421946	C56BL/6	germ-free	Brain	0.697273	0.697657	0.697068	0.748297	0.747897	0.74818	0.696126	0.696161	0.695998	0.744708	0.746494	0.746642	0.726291	0.72754	0.726363	0.76172	0.762447	0.76111	0.748949	0.748371	0.747365	0.715805	0.716967	0.70671	0.658724	0.660342	0.660788	0.767992	0.770004	0.765017
microglia_13_13	a_Microglia	E2	brain microglia	SRS2749906	GSM2883473	PRJNA421946	C56BL/6	germ-free	Brain	0.694701	0.695141	0.694652	0.739923	0.739715	0.739902	0.684	0.684092	0.683613	0.742974	0.744742	0.744484	0.71689	0.71847	0.717217	0.748869	0.749677	0.748457	0.736099	0.735216	0.734186	0.704463	0.705646	0.695396	0.6486	0.650254	0.650439	0.768249	0.769975	0.763208
microglia_14_14	a_Microglia	E2	brain microglia	SRS2756463	GSM2888399	PRJNA422281	C57BL/6	specific-pathogen-free	Brain	0.688152	0.688854	0.68819	0.719383	0.721432	0.721393	0.66111	0.661295	0.661003	0.72535	0.726337	0.726462	0.69515	0.696371	0.695031	0.718942	0.719522	0.718447	0.704924	0.703604	0.702774	0.681048	0.681902	0.673532	0.632851	0.63393	0.634579	0.751877	0.753512	0.744397
microglia_15_15	a_Microglia	E2	brain microglia	SRS2756464	GSM2888401	PRJNA422281	C57BL/6	specific pathogen-free treated with ABX	Brain	0.689908	0.690587	0.690025	0.719099	0.720945	0.720945	0.663364	0.66357	0.663544	0.724273	0.725596	0.725635	0.695435	0.696512	0.695202	0.717564	0.718483	0.717226	0.703557	0.702539	0.701573	0.681385	0.682608	0.674517	0.63352	0.634948	0.635246	0.749929	0.751636	0.742835
microglia_16_16	a_Microglia	E2	brain microglia	SRS2756465	GSM2888398	PRJNA422281	C57BL/6	specific-pathogen-free	Brain	0.696	0.696754	0.696156	0.723058	0.724468	0.724417	0.666687	0.666705	0.66664	0.728785	0.730084	0.729967	0.699685	0.700904	0.699385	0.719574	0.720948	0.719373	0.705563	0.70426	0.70313	0.685806	0.686623	0.678537	0.639315	0.640784	0.640947	0.752746	0.754752	0.745874
microglia_17_17	a_Microglia	E2	brain microglia	SRS2756466	GSM2888402	PRJNA422281	C57BL/6	specific pathogen-free treated with ABX	Brain	0.698806	0.699683	0.698982	0.726032	0.727296	0.727283	0.670467	0.670486	0.670207	0.731512	0.732812	0.733015	0.702569	0.704122	0.702401	0.72246	0.723519	0.722181	0.708488	0.706313	0.705712	0.688885	0.690014	0.681891	0.641015	0.642405	0.642942	0.755133	0.757468	0.748661
microglia_18_18	a_Microglia	E2	brain microglia	SRS2756467	GSM2888403	PRJNA422281	C57BL/6	specific-pathogen-free	Brain	0.699864	0.700828	0.700235	0.727643	0.729039	0.729087	0.671664	0.671734	0.671612	0.732512	0.733692	0.733787	0.70403	0.705346	0.703734	0.723304	0.724329	0.722913	0.709686	0.707808	0.70723	0.689813	0.690877	0.682543	0.641926	0.643451	0.643634	0.755972	0.757864	0.748404
microglia_19_19	a_Microglia	E2	brain microglia	SRS2756468	GSM2888406	PRJNA422281	C57BL/6	specific pathogen-free treated with ABX	Brain	0.69545	0.696262	0.695858	0.723064	0.724582	0.724572	0.666192	0.666507	0.666433	0.729874	0.7312	0.730957	0.700396	0.701609	0.699994	0.720542	0.721647	0.720265	0.706572	0.70499	0.704239	0.685482	0.686651	0.678299	0.638417	0.639793	0.640045	0.754853	0.756685	0.747049
microglia_20_20	a_Microglia	E2	brain microglia	SRS2756469	GSM2888404	PRJNA422281	C57BL/6	specific-pathogen-free	Brain	0.696221	0.697074	0.696681	0.722633	0.724041	0.724034	0.666113	0.666255	0.666017	0.728756	0.730097	0.730259	0.699172	0.700504	0.698891	0.720889	0.721836	0.720336	0.707098	0.705309	0.704769	0.684747	0.68568	0.677279	0.637103	0.638438	0.638841	0.753123	0.755187	0.745224
microglia_21_21	a_Microglia	E2	brain microglia	SRS2756470	GSM2888397	PRJNA422281	C57BL/6	specific-pathogen-free	Brain	0.69526	0.69612	0.695483	0.724769	0.726193	0.726225	0.667481	0.667846	0.667561	0.731005	0.732329	0.732042	0.701854	0.702899	0.701427	0.722137	0.723516	0.721737	0.708981	0.707041	0.7067	0.687034	0.687992	0.67997	0.638509	0.639999	0.640409	0.755826	0.757943	0.748983
microglia_22_22	a_Microglia	E2	brain microglia	SRS2756474	GSM2888408	PRJNA422281	C57BL/6	specific pathogen-free treated with ABX	Brain	0.700302	0.701224	0.700628	0.725344	0.726371	0.72632	0.670601	0.670656	0.670503	0.730882	0.732328	0.732104	0.70178	0.703099	0.701591	0.722019	0.723492	0.721843	0.708093	0.706325	0.705797	0.688099	0.689069	0.680751	0.640391	0.64172	0.642191	0.754269	0.75628	0.747018
microglia_23_23	a_Microglia	E2	brain microglia	SRS2756479	GSM2888405	PRJNA422281	C57BL/6	specific-pathogen-free	Brain	0.695777	0.696528	0.69612	0.723474	0.72489	0.725029	0.666398	0.666438	0.666066	0.729674	0.73104	0.731027	0.700143	0.701318	0.699881	0.720084	0.721138	0.71967	0.706348	0.704231	0.703982	0.684687	0.685659	0.677386	0.636724	0.638158	0.638875	0.753423	0.755563	0.745815
microglia_24_24	a_Microglia	E2	brain microglia	SRS2756485	GSM2888400	PRJNA422281	C57BL/6	specific pathogen-free treated with ABX	Brain	0.680196	0.681102	0.680568	0.707755	0.710792	0.710434	0.649534	0.649796	0.649724	0.714023	0.714773	0.715101	0.68242	0.683529	0.682028	0.706395	0.707432	0.705846	0.691966	0.691447	0.690062	0.670153	0.671058	0.662851	0.62494	0.626261	0.626345	0.741576	0.74357	0.734441
microglia_25_25	a_Microglia	E2	brain microglia	SRS2756486	GSM2888407	PRJNA422281	C57BL/6	specific pathogen-free treated with ABX	Brain	0.697934	0.698646	0.69807	0.719798	0.720844	0.720943	0.665633	0.665707	0.665399	0.726743	0.728224	0.728018	0.696342	0.697509	0.696005	0.716448	0.717626	0.716269	0.702371	0.700651	0.699901	0.683762	0.684811	0.677024	0.637704	0.639167	0.639489	0.749573	0.752008	0.742282
microglia_26_26	a_Microglia	E5	brain microglia	SRS4066537	GSM3484714	PRJNA506249	C57BL/6J	AS_BM_microglia_12h_LPS_1_CD451	Brain	0.63517	0.635481	0.635112	0.718474	0.721778	0.721607	0.66782	0.66863	0.668459	0.70293	0.700322	0.701432	0.688036	0.688452	0.688332	0.710911	0.710954	0.710576	0.705029	0.706052	0.705061	0.683092	0.682875	0.676885	0.634002	0.634999	0.634724	0.73364	0.735184	0.731872
microglia_27_27	a_Microglia	E5	brain microglia	SRS4066539	GSM3484715	PRJNA506249	C57BL/6J	AS_BM_microglia_12h_LPS_1_CD452	Brain	0.633831	0.634519	0.633724	0.688922	0.692858	0.692362	0.635338	0.635416	0.635338	0.686426	0.684274	0.685337	0.661343	0.661569	0.661233	0.688403	0.68832	0.688224	0.678153	0.678473	0.676868	0.657424	0.657267	0.65048	0.612948	0.614078	0.614043	0.712463	0.713891	0.709887
microglia_28_28	a_Microglia	E5	brain microglia	SRS4066540	GSM3484716	PRJNA506249	C57BL/6J	AS_BM_microglia_12h_LPS_2_CD451	Brain	0.636473	0.636472	0.636316	0.714428	0.717652	0.71823	0.663555	0.664103	0.664281	0.700631	0.697983	0.699434	0.68423	0.683929	0.684203	0.707592	0.70773	0.707324	0.701558	0.702353	0.701002	0.681434	0.681711	0.675519	0.632695	0.634175	0.633982	0.730414	0.732354	0.730382
microglia_29_29	a_Microglia	E5	brain microglia	SRS4066544	GSM3484717	PRJNA506249	C57BL/6J	AS_BM_microglia_12h_LPS_2_CD452	Brain	0.632028	0.63241	0.631632	0.684539	0.689235	0.689134	0.632605	0.633024	0.632819	0.679532	0.677083	0.677968	0.65367	0.654362	0.653712	0.681041	0.681567	0.681093	0.669972	0.670918	0.669414	0.654101	0.653823	0.647008	0.611912	0.612777	0.612722	0.705977	0.706952	0.702972
microglia_30_30	a_Microglia	E5	brain microglia	SRS4066548	GSM3484718	PRJNA506249	C57BL/6J	AS_BM_microglia_12h_LPS_3_CD451	Brain	0.629072	0.629449	0.628992	0.704581	0.708795	0.708095	0.652179	0.653166	0.653272	0.69456	0.692109	0.693334	0.675839	0.676074	0.676252	0.699359	0.699399	0.699005	0.692344	0.693338	0.6916	0.669239	0.66948	0.662889	0.62057	0.62183	0.621362	0.723014	0.72471	0.720533
microglia_31_31	a_Microglia	E5	brain microglia	SRS4066549	GSM3484719	PRJNA506249	C57BL/6J	AS_BM_microglia_12h_LPS_3_CD452	Brain	0.635233	0.635542	0.634881	0.689425	0.692706	0.692071	0.637738	0.637849	0.637804	0.684172	0.681895	0.682654	0.659239	0.659532	0.659681	0.685922	0.685828	0.685744	0.675632	0.676684	0.674657	0.656365	0.656392	0.649858	0.61331	0.614471	0.614623	0.711551	0.713181	0.708301
microglia_32_32	a_Microglia	E5	brain microglia	SRS4066552	GSM3484720	PRJNA506249	C57BL/6J	AS_BM_microglia_12h_LPS_4_CD451	Brain	0.624855	0.625065	0.624596	0.699961	0.704552	0.704155	0.652359	0.653597	0.653623	0.691528	0.68737	0.688558	0.675876	0.675437	0.67615	0.695176	0.695113	0.694806	0.687867	0.689987	0.687806	0.669732	0.669848	0.664782	0.626327	0.626425	0.626464	0.715525	0.71709	0.712131
microglia_33_33	a_Microglia	E5	brain microglia	SRS4066553	GSM3484721	PRJNA506249	C57BL/6J	AS_BM_microglia_12h_LPS_4_CD452	Brain	0.640198	0.640191	0.640012	0.691067	0.693821	0.693759	0.638179	0.638615	0.638156	0.685708	0.683657	0.684988	0.661795	0.661838	0.661702	0.688321	0.688346	0.688037	0.677292	0.67813	0.676883	0.657227	0.657471	0.650753	0.613295	0.614614	0.614986	0.712195	0.713617	0.708547
microglia_34_34	a_Microglia	E5	brain microglia	SRS4066557	GSM3484722	PRJNA506249	C57BL/6J	AS_BM_microglia_12h_control_5_CD451	Brain	0.641199	0.641354	0.641165	0.694776	0.6983	0.69703	0.652973	0.653347	0.653119	0.694106	0.69105	0.692242	0.672166	0.672747	0.672811	0.685729	0.686641	0.685567	0.672926	0.672746	0.67149	0.673144	0.67312	0.668966	0.637714	0.638568	0.638417	0.707473	0.709209	0.700192
microglia_35_35	a_Microglia	E5	brain microglia	SRS4066558	GSM3484723	PRJNA506249	C57BL/6J	AS_BM_microglia_12h_control_5_CD452	Brain	0.645392	0.645244	0.644875	0.661759	0.665644	0.664971	0.612419	0.612586	0.612199	0.668225	0.665735	0.666974	0.639187	0.640009	0.6395	0.666736	0.667767	0.666868	0.651583	0.652652	0.650373	0.636103	0.636072	0.630339	0.597526	0.598915	0.598865	0.690472	0.692113	0.683871
microglia_36_36	a_Microglia	E5	brain microglia	SRS4066560	GSM3484725	PRJNA506249	C57BL/6J	AS_BM_microglia_12h_control_6_CD452	Brain	0.638274	0.63822	0.637919	0.670902	0.675062	0.674091	0.620274	0.620703	0.620778	0.675188	0.672556	0.673663	0.647564	0.647922	0.647568	0.671776	0.67203	0.671665	0.657022	0.658177	0.655771	0.642433	0.643224	0.636918	0.60456	0.60591	0.606053	0.694259	0.696629	0.688545
microglia_37_37	a_Microglia	E5	brain microglia	SRS4066561	GSM3484724	PRJNA506249	C57BL/6J	AS_BM_microglia_12h_control_6_CD451	Brain	0.63426	0.634324	0.633587	0.685824	0.688662	0.688121	0.636372	0.636731	0.636512	0.687021	0.685026	0.685577	0.661469	0.662798	0.66201	0.684627	0.68478	0.684309	0.671579	0.67167	0.669809	0.659781	0.659162	0.653524	0.614846	0.61514	0.615855	0.706616	0.708826	0.69952
microglia_38_38	a_Microglia	E5	brain microglia	SRS4066563	GSM3484726	PRJNA506249	C57BL/6J	AS_BM_microglia_12h_control_7_CD451	Brain	0.626592	0.626887	0.626448	0.681543	0.685066	0.684581	0.629479	0.629999	0.630131	0.686243	0.683918	0.685364	0.660694	0.660784	0.660848	0.687435	0.687525	0.686853	0.675146	0.676055	0.673521	0.652371	0.652612	0.64565	0.604394	0.605366	0.6059	0.70908	0.711254	0.701167
microglia_39_39	a_Microglia	E5	brain microglia	SRS4066564	GSM3484727	PRJNA506249	C57BL/6J	AS_BM_microglia_12h_control_7_CD452	Brain	0.634725	0.634942	0.634604	0.668652	0.672941	0.672334	0.616784	0.617201	0.616818	0.675125	0.672681	0.673944	0.646333	0.646662	0.646321	0.67191	0.672708	0.671767	0.658142	0.659122	0.657327	0.638382	0.638589	0.632268	0.597826	0.599127	0.599423	0.697887	0.699395	0.691424
microglia_40_40	a_Microglia	E5	brain microglia	SRS4066566	GSM3484728	PRJNA506249	C57BL/6J	AS_BM_microglia_12h_control_8_CD451	Brain	0.630335	0.630943	0.630192	0.687	0.689942	0.689767	0.637161	0.637446	0.63742	0.688508	0.686418	0.687825	0.664669	0.665042	0.664505	0.689344	0.689504	0.688774	0.677493	0.677903	0.676344	0.659288	0.658524	0.65223	0.612096	0.613125	0.613162	0.709431	0.711756	0.703031
microglia_41_41	a_Microglia	E5	brain microglia	SRS4066567	GSM3484729	PRJNA506249	C57BL/6J	AS_BM_microglia_12h_control_8_CD452	Brain	0.641895	0.641818	0.641205	0.677929	0.68249	0.681749	0.625745	0.626008	0.625656	0.68384	0.680161	0.682035	0.656713	0.656895	0.656711	0.681881	0.682418	0.681884	0.667795	0.669902	0.666677	0.648756	0.649495	0.64347	0.60834	0.6093	0.60964	0.704307	0.706289	0.697837
microglia_42_42	a_Microglia	E3	microglia (cortex)	SRS4082357	GSM3490835	PRJNA507265	C57BL6N	none	Brain	0.654903	0.655706	0.654677	0.690972	0.697593	0.696957	0.621885	0.622983	0.622515	0.696372	0.694144	0.695854	0.665364	0.665932	0.664802	0.698082	0.698997	0.697939	0.681673	0.682782	0.681066	0.653872	0.653958	0.646477	0.61189	0.612758	0.61273	0.725369	0.727252	0.715603
microglia_43_43	a_Microglia	E3	microglia (cortex)	SRS4082358	GSM3490836	PRJNA507265	C57BL6N	none	Brain	0.665668	0.666827	0.666049	0.704222	0.708806	0.708573	0.634262	0.63539	0.634935	0.708132	0.708722	0.709256	0.677203	0.678128	0.676649	0.710533	0.711549	0.710188	0.694425	0.694322	0.693493	0.664996	0.665347	0.656453	0.617672	0.618778	0.619278	0.739272	0.74058	0.729598
microglia_44_44	a_Microglia	E3	microglia (cortex)	SRS4082359	GSM3490837	PRJNA507265	C57BL6N	none	Brain	0.655987	0.656871	0.656022	0.700027	0.704135	0.703954	0.630263	0.630908	0.63076	0.703021	0.703549	0.703974	0.670989	0.671636	0.670068	0.703021	0.703797	0.702917	0.686912	0.686686	0.685784	0.659722	0.660303	0.65105	0.610151	0.611643	0.611936	0.734461	0.735898	0.724427
microglia_45_45	a_Microglia	E3	microglia (cerebellum)	SRS4082360	GSM3490838	PRJNA507265	C57BL6N	none	Brain	0.661398	0.662322	0.661234	0.700652	0.707112	0.707092	0.631591	0.632754	0.631868	0.708198	0.706704	0.708302	0.675129	0.676317	0.674916	0.70957	0.710181	0.709395	0.692801	0.693419	0.691185	0.66314	0.663786	0.655442	0.617927	0.619105	0.619201	0.735477	0.736611	0.725433
microglia_46_46	a_Microglia	E3	microglia (cerebellum)	SRS4082361	GSM3490839	PRJNA507265	C57BL6N	none	Brain	0.660897	0.661499	0.661014	0.701027	0.704959	0.704787	0.63305	0.63385	0.633453	0.706008	0.706632	0.707429	0.674365	0.675428	0.673733	0.709706	0.710825	0.709781	0.694075	0.69427	0.692773	0.662591	0.663446	0.653987	0.612489	0.614224	0.61427	0.734766	0.736444	0.725635
microglia_47_47	a_Microglia	E3	microglia (cerebellum)	SRS4082362	GSM3490840	PRJNA507265	C57BL6N	none	Brain	0.65866	0.659198	0.658634	0.695983	0.699376	0.698546	0.6297	0.63011	0.629996	0.700264	0.70134	0.701548	0.667961	0.668817	0.667307	0.701085	0.702171	0.70091	0.68497	0.684488	0.68387	0.657639	0.65781	0.648618	0.606914	0.608408	0.608773	0.729741	0.731843	0.72016
microglia_48_48	a_Microglia	E3	microglia (hippocampus)	SRS4082363	GSM3490841	PRJNA507265	C57BL6N	none	Brain	0.657364	0.658411	0.65763	0.698722	0.702771	0.703005	0.629198	0.630163	0.629488	0.704086	0.704045	0.704831	0.671636	0.672701	0.671236	0.704504	0.705941	0.704563	0.689166	0.689612	0.687395	0.659683	0.660016	0.651724	0.61174	0.613274	0.613088	0.733314	0.734245	0.722964
microglia_49_49	a_Microglia	E3	microglia (hippocampus)	SRS4082364	GSM3490842	PRJNA507265	C57BL6N	none	Brain	0.674611	0.67595	0.674984	0.706171	0.711999	0.711288	0.636802	0.63807	0.637377	0.710388	0.708873	0.710357	0.67694	0.677919	0.67663	0.70884	0.710009	0.708987	0.691696	0.691814	0.689811	0.667527	0.667976	0.660092	0.624447	0.625295	0.625509	0.7406	0.742392	0.731003
microglia_50_50	a_Microglia	E3	microglia (hippocampus)	SRS4082365	GSM3490843	PRJNA507265	C57BL6N	none	Brain	0.664706	0.665597	0.66493	0.706068	0.709969	0.709606	0.636187	0.637061	0.636567	0.708998	0.709636	0.709942	0.677362	0.678519	0.676893	0.709505	0.710115	0.709092	0.692974	0.692472	0.691457	0.66598	0.666637	0.657353	0.618191	0.619798	0.619894	0.740356	0.741657	0.731165
microglia_51_51	a_Microglia	E3	microglia (striatum)	SRS4082366	GSM3490844	PRJNA507265	C57BL6N	none	Brain	0.656295	0.656788	0.655906	0.696187	0.701428	0.70031	0.629162	0.629935	0.629658	0.701222	0.701316	0.701693	0.670864	0.671222	0.670016	0.705167	0.706493	0.705022	0.689412	0.689343	0.688083	0.659178	0.659697	0.650742	0.610261	0.611635	0.611876	0.727965	0.729277	0.718619
microglia_52_52	a_Microglia	E3	microglia (striatum)	SRS4082367	GSM3490845	PRJNA507265	C57BL6N	none	Brain	0.610668	0.611146	0.610778	0.635763	0.638127	0.63718	0.577825	0.578171	0.578504	0.640774	0.642149	0.642159	0.611833	0.612269	0.611432	0.63956	0.639972	0.638805	0.624593	0.624365	0.622426	0.602042	0.60279	0.593912	0.556066	0.557758	0.557823	0.664978	0.666152	0.655836
microglia_53_53	a_Microglia	E3	microglia (striatum)	SRS4082368	GSM3490846	PRJNA507265	C57BL6N	none	Brain	0.669593	0.67033	0.669661	0.708055	0.712357	0.711938	0.639834	0.640877	0.640198	0.713023	0.713312	0.713955	0.679432	0.680655	0.679034	0.711784	0.71289	0.711692	0.695961	0.695694	0.694329	0.668063	0.668775	0.660311	0.619584	0.620867	0.621231	0.74298	0.744687	0.733403
microglia_54_54	a_Microglia	E4	microglia	SRS4545969	GSM3687224	PRJNA529095	CD64+/+ x Irf8fl/fl_dura	none	Brain	0.6301	0.631031	0.630804	0.669947	0.675098	0.674586	0.620645	0.621585	0.621181	0.665742	0.664047	0.664753	0.649316	0.650891	0.649294	0.678865	0.679187	0.678255	0.669846	0.668826	0.667484	0.64058	0.640009	0.633505	0.595206	0.596033	0.595917	0.689987	0.691881	0.684363
microglia_55_55	a_Microglia	E4	microglia	SRS4545970	GSM3687225	PRJNA529095	CD64Cre/+ x Irf8fl/fl_dura	none	Brain	0.623423	0.624569	0.62419	0.691783	0.695862	0.695752	0.649702	0.650943	0.650688	0.676079	0.673653	0.674898	0.674044	0.6762	0.674671	0.704774	0.705008	0.704116	0.700808	0.699559	0.698996	0.667	0.666151	0.659987	0.617851	0.618399	0.618266	0.698745	0.699661	0.696099
microglia_56_56	a_Microglia	E4	microglia	SRS4545971	GSM3687226	PRJNA529095	CD64+/+ x Irf8fl/fl_choroid plexus	none	Brain	0.628476	0.629591	0.629313	0.697461	0.701896	0.701323	0.655686	0.656588	0.656648	0.686082	0.683361	0.684953	0.680262	0.682353	0.680964	0.700682	0.70057	0.700349	0.692984	0.691085	0.690683	0.677871	0.6765	0.670978	0.632707	0.633064	0.63294	0.699488	0.700711	0.696574
microglia_57_57	a_Microglia	E4	microglia	SRS4545972	GSM3687227	PRJNA529095	CD64Cre/+ x Irf8fl/fl_choroid plexus	none	Brain	0.628143	0.629076	0.628746	0.700419	0.704586	0.704307	0.661282	0.662268	0.662337	0.68514	0.682357	0.683812	0.683806	0.686018	0.684496	0.703874	0.704019	0.703615	0.699898	0.698161	0.697994	0.677347	0.676244	0.670872	0.63309	0.633565	0.63334	0.702048	0.702793	0.699375
microglia_58_58	a_Microglia	E1	MHC II hi Dura	SRS4538435	GSM3684874	PRJNA529096	C57BL/6JRj	none	Brain	0.714724	0.715655	0.714631	0.797758	0.799924	0.800046	0.73668	0.736701	0.737179	0.797642	0.796588	0.797528	0.775063	0.776218	0.775037	0.780653	0.78182	0.780831	0.765268	0.763155	0.763403	0.765654	0.76612	0.760032	0.717572	0.71776	0.718277	0.81488	0.815657	0.811011
microglia_59_59	a_Microglia	E1	MHC II hi Dura	SRS4538436	GSM3684875	PRJNA529096	C57BL/6JRj	none	Brain	0.717942	0.71874	0.718061	0.793824	0.795406	0.795811	0.735699	0.735616	0.736222	0.794791	0.794255	0.794687	0.771168	0.772628	0.771295	0.775583	0.776675	0.775676	0.760218	0.757914	0.757984	0.765245	0.76524	0.759069	0.718707	0.719255	0.719639	0.812503	0.813338	0.808558
microglia_60_60	a_Microglia	E1	MHC II hi Dura	SRS4538437	GSM3684876	PRJNA529096	C57BL/6JRj	none	Brain	0.717465	0.71842	0.717692	0.795327	0.796693	0.797507	0.738504	0.738453	0.738699	0.79635	0.795999	0.79609	0.772895	0.774638	0.773254	0.777769	0.778535	0.777506	0.761559	0.758788	0.759019	0.768051	0.768013	0.761663	0.721003	0.72157	0.721771	0.811353	0.812359	0.808892
microglia_61_61	a_Microglia	E1	MHC II hi Dura	SRS4538438	GSM3684877	PRJNA529096	C57BL/6JRj	none	Brain	0.719035	0.720015	0.719023	0.795768	0.797002	0.796992	0.740014	0.740071	0.740409	0.792595	0.792395	0.792444	0.771308	0.77272	0.771469	0.774552	0.775419	0.774535	0.759929	0.757174	0.757883	0.766664	0.767035	0.761023	0.720105	0.720529	0.720654	0.8085	0.809438	0.805
microglia_62_62	a_Microglia	E1	MHC II lo Dura	SRS4538439	GSM3684878	PRJNA529096	C57BL/6JRj	none	Brain	0.713528	0.7142	0.713255	0.785165	0.78708	0.787283	0.725258	0.725378	0.725581	0.793231	0.792663	0.793085	0.763547	0.764611	0.763496	0.769969	0.770771	0.769994	0.754207	0.752007	0.752232	0.753158	0.75363	0.747084	0.708174	0.708532	0.708856	0.809981	0.811532	0.806356
microglia_63_63	a_Microglia	E1	MHC II lo Dura	SRS4538440	GSM3684879	PRJNA529096	C57BL/6JRj	none	Brain	0.717492	0.718046	0.717459	0.788935	0.791384	0.791293	0.729805	0.72992	0.730289	0.795025	0.793334	0.793989	0.767306	0.768018	0.767164	0.773581	0.773923	0.773624	0.758129	0.756685	0.755888	0.756573	0.756896	0.750599	0.712152	0.712258	0.712972	0.81435	0.815374	0.811075
microglia_64_64	a_Microglia	E1	MHC II lo Dura	SRS4538441	GSM3684880	PRJNA529096	C57BL/6JRj	none	Brain	0.716408	0.717079	0.71648	0.785865	0.788155	0.788238	0.727516	0.727801	0.727593	0.791843	0.790816	0.791324	0.76199	0.763232	0.762203	0.768509	0.769184	0.768587	0.752835	0.75096	0.751089	0.754762	0.755173	0.748774	0.710195	0.710353	0.710781	0.809307	0.810849	0.806979
microglia_65_65	a_Microglia	E1	MHC II lo Dura	SRS4538442	GSM3684881	PRJNA529096	C57BL/6JRj	none	Brain	0.715114	0.716095	0.715148	0.788308	0.790323	0.790458	0.729989	0.730132	0.730123	0.793393	0.79326	0.793271	0.766729	0.768181	0.766797	0.774429	0.775085	0.774264	0.759796	0.757996	0.75793	0.756512	0.757047	0.749959	0.708212	0.708718	0.709232	0.81041	0.811581	0.807527
microglia_66_66	a_Microglia	E1	peritoneal macrophages	SRS4538443	GSM3684882	PRJNA529096	C57BL/6JRj	Renamed, was peritoneal macrophages	Brain	0.722268	0.722625	0.722181	0.750789	0.75254	0.752347	0.696278	0.696558	0.696338	0.752699	0.752148	0.752906	0.727767	0.728165	0.727757	0.741249	0.743132	0.741624	0.726834	0.726442	0.725345	0.715002	0.716412	0.710177	0.675399	0.676563	0.676813	0.7757	0.777484	0.771067
microglia_67_67	a_Microglia	E1	peritoneal macrophages	SRS4538444	GSM3684883	PRJNA529096	C57BL/6JRj	Renamed, was peritoneal macrophages	Brain	0.748299	0.748587	0.74827	0.754118	0.756758	0.756312	0.712131	0.712279	0.712714	0.749201	0.74767	0.748441	0.728604	0.729225	0.728596	0.729702	0.731544	0.730634	0.714537	0.713458	0.712249	0.724232	0.725387	0.721039	0.699835	0.700139	0.700652	0.765355	0.767862	0.762094
microglia_68_68	a_Microglia	E1	peritoneal macrophages	SRS4538445	GSM3684884	PRJNA529096	C57BL/6JRj	Renamed, was peritoneal macrophages	Brain	0.729615	0.729975	0.729349	0.755238	0.757917	0.757642	0.704188	0.704406	0.704476	0.755926	0.754827	0.755332	0.731587	0.731883	0.731537	0.742771	0.744442	0.743604	0.728046	0.727631	0.7268	0.722268	0.723594	0.717421	0.685867	0.686386	0.68704	0.776438	0.778464	0.77191
microglia_69_69	a_Microglia	E1	peritoneal macrophages	SRS4538446	GSM3684885	PRJNA529096	C57BL/6JRj	Renamed, was peritoneal macrophages	Brain	0.719996	0.720587	0.719951	0.754254	0.756107	0.756001	0.701782	0.702078	0.702042	0.756236	0.756064	0.756702	0.731048	0.73189	0.731296	0.745851	0.747231	0.746167	0.730857	0.730504	0.729438	0.720687	0.721551	0.714943	0.678737	0.679833	0.680298	0.776241	0.778026	0.772076
microglia_70_70	a_Microglia	E1	choroid plexus macrophages	SRS4538451	GSM3684890	PRJNA529096	C57BL/6JRj	Renamed, was microglia	Brain	0.734554	0.734794	0.734256	0.782763	0.784832	0.784628	0.735437	0.735476	0.736025	0.786268	0.784736	0.785527	0.764639	0.765372	0.764565	0.756356	0.757916	0.757349	0.741224	0.738923	0.738739	0.755177	0.756052	0.751658	0.723133	0.723419	0.723847	0.793895	0.79588	0.790333
microglia_71_71	a_Microglia	E1	choroid plexus macrophages	SRS4538452	GSM3684891	PRJNA529096	C57BL/6JRj	Renamed, was microglia	Brain	0.727451	0.727981	0.727131	0.783574	0.785063	0.784884	0.734393	0.734231	0.734786	0.784737	0.783436	0.784058	0.762615	0.763733	0.762595	0.757917	0.759454	0.758651	0.74372	0.741372	0.741377	0.754564	0.755342	0.750389	0.717581	0.71776	0.718091	0.795377	0.796997	0.792267
microglia_72_72	a_Microglia	E1	choroid plexus macrophages	SRS4538453	GSM3684892	PRJNA529096	C57BL/6JRj	Renamed, was microglia	Brain	0.734388	0.734766	0.734033	0.785698	0.787716	0.787514	0.737601	0.737526	0.738007	0.787876	0.786309	0.787379	0.766342	0.767494	0.766493	0.75917	0.760498	0.759931	0.743751	0.741424	0.741272	0.759082	0.759673	0.755231	0.72557	0.725178	0.725954	0.795589	0.797066	0.792184
microglia_73_73	a_Microglia	E1	choroid plexus macrophages	SRS4538454	GSM3684893	PRJNA529096	C57BL/6JRj	Renamed, was microglia	Brain	0.729616	0.729962	0.729207	0.780535	0.782595	0.782673	0.734042	0.733662	0.734195	0.784525	0.782403	0.783426	0.764261	0.764932	0.764108	0.753752	0.754855	0.754271	0.737627	0.735603	0.735394	0.757077	0.757756	0.75387	0.726723	0.727129	0.727406	0.789965	0.792291	0.786638
Alveolar_1_168	b_alveolar	E4	lung macrophages	SRS933525	GSM1681447	PRJNA283850	C57BL/6	none	Lung	0.555556	0.555047	0.554855	0.679713	0.683825	0.682808	0.611795	0.612479	0.612769	0.625337	0.623336	0.623753	0.62139	0.621824	0.620991	0.638678	0.638788	0.637799	0.635695	0.636875	0.635521	0.608842	0.608292	0.60424	0.569003	0.570063	0.570219	0.660818	0.661571	0.657502
Alveolar_2_169	b_alveolar	E4	lung macrophages	SRS933526	GSM1681446	PRJNA283850	C57BL/6	none	Lung	0.589057	0.588394	0.587941	0.711362	0.716894	0.715558	0.646613	0.646904	0.647261	0.661716	0.658065	0.659552	0.65793	0.65744	0.657208	0.662458	0.663156	0.661954	0.65618	0.657301	0.655873	0.642516	0.642523	0.640806	0.611163	0.612224	0.612029	0.684069	0.685518	0.679063
Alveolar_3_175	b_alveolar	E3	lung	SRS4291417	GSM3579875	PRJNA517143	unknown	alveolar macrophage	Lung	0.634767	0.635368	0.634741	0.777246	0.781761	0.781309	0.683315	0.684367	0.684217	0.717619	0.717778	0.718093	0.702311	0.704365	0.701851	0.730509	0.730618	0.729437	0.724391	0.723039	0.72289	0.688202	0.688061	0.680808	0.635481	0.636273	0.636463	0.765408	0.765308	0.760571
Alveolar_4_176	b_alveolar	E3	lung	SRS4291418	GSM3579876	PRJNA517143	unknown	alveolar macrophage	Lung	0.638398	0.639129	0.638058	0.778712	0.784135	0.78356	0.683849	0.68497	0.684469	0.719736	0.719035	0.719596	0.702897	0.704321	0.702369	0.731681	0.731474	0.73065	0.726015	0.724805	0.72458	0.690855	0.690531	0.683224	0.639668	0.640342	0.640369	0.768868	0.768305	0.762476
Alveolar_5_177	b_alveolar	E3	lung	SRS4291419	GSM3579877	PRJNA517143	unknown	alveolar macrophage	Lung	0.643612	0.644178	0.643756	0.785434	0.789903	0.789671	0.691823	0.692821	0.69244	0.726419	0.725534	0.726367	0.710305	0.71256	0.710554	0.740278	0.740817	0.739414	0.734327	0.732466	0.733182	0.698253	0.698074	0.690819	0.646523	0.647282	0.647279	0.772787	0.772434	0.767333
Alveolar_6_178	b_alveolar	E1	alveolar macrophages	SRS5172494	GSM3983810	PRJNA557178	C57BL/6	Bhlhe40+/+Bhlhe41+/+	Lung	0.646368	0.646387	0.645873	0.795344	0.799156	0.798703	0.699854	0.699998	0.700199	0.730164	0.730194	0.730342	0.71656	0.716684	0.715879	0.740802	0.741646	0.740113	0.736145	0.736186	0.736094	0.697945	0.698878	0.692301	0.65233	0.652954	0.653511	0.78818	0.788972	0.783709
Alveolar_7_179	b_alveolar	E1	alveolar macrophages	SRS5172495	GSM3983811	PRJNA557178	C57BL/6	Bhlhe40+/+Bhlhe41+/+	Lung	0.650644	0.650498	0.649913	0.798514	0.801801	0.80113	0.705175	0.705577	0.705732	0.732556	0.732559	0.732662	0.719547	0.719663	0.718819	0.742374	0.743157	0.741703	0.738042	0.738133	0.737619	0.703247	0.70377	0.697523	0.657879	0.658159	0.658786	0.787424	0.787995	0.783672
Alveolar_8_180	b_alveolar	E1	alveolar macrophages	SRS5172496	GSM3983812	PRJNA557178	C57BL/6	Bhlhe40-/-Bhlhe41-/-	Lung	0.652918	0.652837	0.652361	0.795683	0.798416	0.798265	0.705294	0.70569	0.705574	0.74222	0.742284	0.742208	0.724765	0.725238	0.723947	0.741419	0.74265	0.741428	0.735521	0.736153	0.735059	0.705966	0.706544	0.700585	0.659801	0.660741	0.661401	0.800166	0.801045	0.79667
Alveolar_9_181	b_alveolar	E1	alveolar macrophages	SRS5172497	GSM3983813	PRJNA557178	C57BL/6	Bhlhe40-/-Bhlhe41-/-	Lung	0.657631	0.657254	0.656917	0.800283	0.803519	0.802885	0.71202	0.712231	0.712348	0.750199	0.749241	0.749612	0.733341	0.73367	0.732702	0.746529	0.747132	0.7461	0.739286	0.740187	0.73901	0.712284	0.712954	0.707514	0.668207	0.668977	0.669581	0.80598	0.806879	0.803102
Alveolar_10_182	b_alveolar	E1	alveolar macrophages	SRS5172498	GSM3983814	PRJNA557178	C57BL/6	Bhlhe40+/+Bhlhe41+/+	Lung	0.651876	0.652094	0.651331	0.79963	0.804096	0.803291	0.710252	0.710369	0.710693	0.734297	0.733282	0.73372	0.723178	0.723756	0.722702	0.740989	0.741972	0.740702	0.737379	0.737631	0.73738	0.7081	0.708462	0.703478	0.666089	0.666786	0.667149	0.789116	0.789878	0.785228
Alveolar_11_183	b_alveolar	E1	alveolar macrophages	SRS5172499	GSM3983815	PRJNA557178	C57BL/6	Bhlhe40+/+Bhlhe41+/+	Lung	0.652227	0.652158	0.651695	0.801627	0.80572	0.805761	0.711277	0.712019	0.712265	0.736536	0.735378	0.735865	0.72548	0.726221	0.724988	0.743891	0.744671	0.743572	0.740181	0.740882	0.740436	0.710012	0.710382	0.704945	0.66701	0.667541	0.667981	0.791318	0.791357	0.787129
Alveolar_12_184	b_alveolar	E1	alveolar macrophages	SRS5172500	GSM3983816	PRJNA557178	C57BL/6	Bhlhe40-/-Bhlhe41-/-	Lung	0.647954	0.648139	0.647331	0.781928	0.784602	0.784141	0.700004	0.700562	0.70085	0.722561	0.721859	0.722697	0.713828	0.714037	0.713248	0.729349	0.729964	0.728705	0.724459	0.724847	0.724627	0.701737	0.703042	0.697668	0.661388	0.662256	0.662408	0.779758	0.780502	0.777001
Alveolar_13_185	b_alveolar	E1	alveolar macrophages	SRS5172501	GSM3983817	PRJNA557178	C57BL/6	Bhlhe40-/-Bhlhe41-/-	Lung	0.656313	0.656395	0.655861	0.800263	0.80364	0.803321	0.713323	0.714104	0.714194	0.741931	0.741691	0.741824	0.730886	0.731541	0.730397	0.747546	0.748368	0.747066	0.743592	0.743765	0.74295	0.715733	0.716363	0.7106	0.671505	0.672377	0.672777	0.801657	0.802068	0.798028
Alveolar_19_221	b_alveolar	E2	pulmonary alveolar macrophage	SRS1944034	GSM2470750	PRJNA369038	C57BL/6	MerTK+CD64+CD11b-CD11c+Siglec F+	Lung	0.647863	0.648934	0.648092	0.786393	0.792433	0.791629	0.688166	0.689009	0.689223	0.735023	0.734637	0.734924	0.712704	0.713931	0.712066	0.742185	0.743185	0.741958	0.736323	0.734904	0.735012	0.696053	0.696046	0.6887	0.64589	0.646344	0.646591	0.790111	0.789952	0.78346
Alveolar_20_222	b_alveolar	E2	pulmonary alveolar macrophage	SRS1944035	GSM2470752	PRJNA369038	C57BL/6	MerTK+CD64+CD11b-CD11c+Siglec F+	Lung	0.648621	0.649894	0.648749	0.785558	0.791371	0.791212	0.687955	0.68893	0.688746	0.734531	0.734184	0.734526	0.713223	0.71476	0.712776	0.741075	0.741033	0.740413	0.73501	0.73344	0.732964	0.694053	0.694333	0.687632	0.646204	0.646878	0.646827	0.789169	0.78903	0.78205
Alveolar_21_223	b_alveolar	E2	pulmonary alveolar macrophage	SRS1944036	GSM2470753	PRJNA369038	C57BL/6	MerTK+CD64+CD11b-CD11c+Siglec F+	Lung	0.649819	0.650875	0.65003	0.78931	0.795516	0.795009	0.691028	0.69194	0.691841	0.738159	0.737492	0.738108	0.716675	0.71814	0.716107	0.745389	0.745612	0.744915	0.738463	0.737426	0.736828	0.697875	0.697799	0.691103	0.648571	0.64949	0.649342	0.792782	0.792002	0.785615
Alveolar_22_224	b_alveolar	E2	pulmonary alveolar macrophage	SRS1944037	GSM2470751	PRJNA369038	C57BL/6	MerTK+CD64+CD11b-CD11c+Siglec F+	Lung	0.649958	0.651134	0.650338	0.788086	0.793947	0.793555	0.690734	0.691183	0.691257	0.737105	0.736593	0.737152	0.715405	0.716795	0.71495	0.744554	0.744954	0.744177	0.737942	0.73687	0.735951	0.697156	0.697105	0.690164	0.648717	0.649497	0.649458	0.790386	0.790003	0.783281
Alveolar_23_225	b_alveolar	E2	pulmonary alveolar macrophage	SRS1944038	GSM2470754	PRJNA369038	C57BL/6	MerTK+CD64+CD11b-CD11c+Siglec F+	Lung	0.650782	0.652032	0.651063	0.790089	0.796026	0.795717	0.691749	0.69257	0.692261	0.739456	0.738367	0.739459	0.717109	0.718934	0.717131	0.745126	0.74567	0.745317	0.739425	0.737779	0.737515	0.699254	0.699105	0.692272	0.650985	0.651692	0.651596	0.794209	0.793477	0.786589
Alveolar_24_226	b_alveolar	E2	pulmonary alveolar macrophage	SRS1944039	GSM2470755	PRJNA369038	C57BL/6	MerTK+CD64+CD11b-CD11c+Siglec F+	Lung	0.6519	0.652808	0.651795	0.788628	0.794632	0.794246	0.690783	0.691203	0.691152	0.738885	0.738516	0.738984	0.716674	0.718709	0.716527	0.743464	0.743437	0.742797	0.73651	0.73469	0.734884	0.698065	0.697829	0.691142	0.650217	0.650662	0.650971	0.792236	0.792173	0.784687
Alveolar_25_227	b_alveolar	E2	pulmonary alveolar macrophage	SRS1944040	GSM2470756	PRJNA369038	C57BL/6	MerTK+CD64+CD11b-CD11c+Siglec F+	Lung	0.647166	0.648278	0.647373	0.783853	0.789876	0.789563	0.688379	0.689152	0.689106	0.733159	0.732313	0.73326	0.71138	0.713218	0.711376	0.739647	0.740285	0.739166	0.73301	0.731689	0.731555	0.693901	0.694166	0.686963	0.645625	0.646369	0.646199	0.786265	0.786705	0.779384
Alveolar_26_228	b_alveolar	E2	pulmonary alveolar macrophage	SRS1944041	GSM2470758	PRJNA369038	C57BL/6	MerTK+CD64+CD11b-CD11c+Siglec F+	Lung	0.646791	0.648089	0.647071	0.786237	0.792182	0.791609	0.688358	0.689129	0.689113	0.735425	0.735348	0.7355	0.713909	0.715435	0.713511	0.743082	0.744154	0.742954	0.736433	0.734238	0.734802	0.695409	0.695014	0.687828	0.644599	0.645067	0.645297	0.789178	0.78849	0.781952
Alveolar_27_229	b_alveolar	E2	pulmonary alveolar macrophage	SRS1944042	GSM2470757	PRJNA369038	C57BL/6	MerTK+CD64+CD11b-CD11c+Siglec F+	Lung	0.648594	0.64984	0.648715	0.785715	0.791607	0.791292	0.689751	0.690522	0.690115	0.734604	0.733921	0.734377	0.713845	0.715158	0.713418	0.741872	0.742474	0.741616	0.73492	0.733702	0.733708	0.695006	0.695127	0.68818	0.646898	0.647605	0.648026	0.787689	0.788255	0.780929
lung_rec_1_170	c_Lung_rec	E2	lung	SRS4291412	GSM3579871	PRJNA517143	unknown	Lyve1+_monocyte derived IM	Lung	0.663719	0.664371	0.663739	0.764884	0.767375	0.767725	0.705971	0.706408	0.706416	0.758297	0.758454	0.758617	0.739647	0.742194	0.73978	0.75532	0.756306	0.754831	0.742726	0.740223	0.74052	0.726154	0.726482	0.718727	0.671654	0.671686	0.672186	0.781008	0.781115	0.779142
lung_rec_2_171	c_Lung_rec	E2	lung	SRS4291413	GSM3579870	PRJNA517143	unknown	Lyve1+_monocyte derived IM	Lung	0.66447	0.665174	0.66446	0.767428	0.76957	0.769823	0.708305	0.709003	0.709044	0.760198	0.760185	0.760418	0.741712	0.743516	0.741422	0.756788	0.757659	0.756521	0.743336	0.74117	0.741589	0.727245	0.727446	0.720017	0.672178	0.672696	0.672817	0.783398	0.783729	0.78149
lung_rec_3_172	c_Lung_rec	E2	lung	SRS4291414	GSM3579872	PRJNA517143	unknown	Lyve1+_monocyte derived IM	Lung	0.663083	0.663886	0.662995	0.76535	0.76809	0.768252	0.70623	0.706806	0.706966	0.760175	0.760148	0.760332	0.741475	0.744252	0.741572	0.757019	0.757112	0.755884	0.742799	0.740734	0.741191	0.727485	0.727749	0.720251	0.672852	0.673004	0.673317	0.783566	0.783768	0.781255
lung_rec_4_173	c_Lung_rec	E2	lung	SRS4291415	GSM3579873	PRJNA517143	unknown	Lyve1-_monocyte derived IM	Lung	0.667323	0.667718	0.667405	0.788097	0.790507	0.790741	0.721233	0.72207	0.722171	0.756721	0.75613	0.756201	0.74849	0.750324	0.748561	0.766587	0.767076	0.765951	0.754967	0.752766	0.754257	0.740856	0.740777	0.733255	0.682633	0.68295	0.683175	0.785131	0.785596	0.782244
lung_rec_5_174	c_Lung_rec	E2	lung	SRS4291416	GSM3579874	PRJNA517143	unknown	Lyve1-_monocyte derived IM	Lung	0.665516	0.665943	0.665481	0.787253	0.790093	0.79021	0.720121	0.720776	0.721185	0.754446	0.753815	0.75414	0.744638	0.746962	0.744783	0.767972	0.768368	0.767302	0.755509	0.753792	0.754335	0.74011	0.739989	0.732253	0.681234	0.681344	0.681553	0.785923	0.786523	0.783479
lung_rec_6_192	c_Lung_rec	E1	pulmonary interstitial macrophage	SRS1944005	GSM2470721	PRJNA369038	C57BL/6	MerTK+CD64+CD11b+CD11cloCD206+MHCIIlo	Lung	0.690815	0.691272	0.69057	0.775506	0.780022	0.779778	0.717127	0.717494	0.71782	0.769242	0.767234	0.767868	0.743219	0.745358	0.743501	0.743306	0.744061	0.743299	0.728591	0.726257	0.726721	0.736224	0.736104	0.73036	0.695567	0.695956	0.69609	0.791887	0.793198	0.787845
lung_rec_7_193	c_Lung_rec	E1	pulmonary interstitial macrophage	SRS1944006	GSM2470722	PRJNA369038	C57BL/6	MerTK+CD64+CD11b+CD11cloCD206+MHCIIlo	Lung	0.690279	0.690791	0.689611	0.774982	0.779664	0.779125	0.715887	0.71643	0.716882	0.768755	0.766883	0.767786	0.743317	0.745216	0.74359	0.742987	0.743624	0.742674	0.727802	0.726556	0.726617	0.73481	0.734883	0.728986	0.693871	0.694891	0.694944	0.789957	0.791897	0.78644
lung_rec_8_194	c_Lung_rec	E1	pulmonary interstitial macrophage	SRS1944007	GSM2470723	PRJNA369038	C57BL/6	MerTK+CD64+CD11b+CD11cloCD206+MHCIIlo	Lung	0.688239	0.688731	0.68785	0.771617	0.776245	0.775756	0.71347	0.714204	0.714559	0.766338	0.764428	0.765111	0.741755	0.743608	0.741505	0.740673	0.741755	0.740473	0.726045	0.724219	0.724437	0.73298	0.732791	0.727071	0.692686	0.693181	0.693559	0.788074	0.789695	0.784599
lung_rec_9_195	c_Lung_rec	E1	pulmonary interstitial macrophage	SRS1944008	GSM2470724	PRJNA369038	C57BL/6	MerTK+CD64+CD11b+CD11cloCD206+MHCIIlo	Lung	0.70192	0.702285	0.701559	0.787185	0.789723	0.789532	0.730526	0.730695	0.731178	0.77908	0.778507	0.778874	0.757652	0.759206	0.757454	0.753329	0.754431	0.753405	0.739372	0.73752	0.738221	0.746937	0.74743	0.741272	0.706502	0.707042	0.707805	0.801344	0.802427	0.798014
lung_rec_10_196	c_Lung_rec	E1	pulmonary interstitial macrophage	SRS1944009	GSM2470725	PRJNA369038	C57BL/6	MerTK+CD64+CD11b+CD11cloCD206+MHCIIlo	Lung	0.700549	0.701167	0.700338	0.786198	0.788668	0.788119	0.728652	0.72885	0.729134	0.777907	0.777216	0.777547	0.756864	0.75797	0.756522	0.752826	0.753654	0.752623	0.738481	0.736468	0.737067	0.745318	0.7458	0.739585	0.705159	0.705812	0.706336	0.799331	0.801138	0.795696
lung_rec_11_197	c_Lung_rec	E1	pulmonary interstitial macrophage	SRS1944010	GSM2470726	PRJNA369038	C57BL/6	MerTK+CD64+CD11b+CD11cloCD206+MHCIIlo	Lung	0.699828	0.700442	0.699727	0.784639	0.786698	0.786376	0.727516	0.727689	0.72798	0.777722	0.777241	0.777226	0.755048	0.756346	0.754471	0.75311	0.75425	0.753188	0.739644	0.73725	0.737429	0.744542	0.744862	0.739041	0.703098	0.703704	0.704278	0.800622	0.801557	0.797464
lung_rec_12_198	c_Lung_rec	E1	pulmonary interstitial macrophage	SRS1944011	GSM2470727	PRJNA369038	C57BL/6	MerTK+CD64+CD11b+CD11cloCD206+MHCIIlo	Lung	0.698517	0.699015	0.698148	0.782654	0.786561	0.786637	0.722879	0.723166	0.723725	0.777124	0.776327	0.776924	0.753264	0.754956	0.753132	0.750356	0.751949	0.750487	0.736516	0.733833	0.734466	0.741493	0.742002	0.735638	0.700612	0.701012	0.701318	0.799693	0.800864	0.795682
lung_rec_13_199	c_Lung_rec	E1	pulmonary interstitial macrophage	SRS1944012	GSM2470728	PRJNA369038	C57BL/6	MerTK+CD64+CD11b+CD11cloCD206+MHCIIlo	Lung	0.697089	0.697526	0.696777	0.780004	0.783359	0.783411	0.720705	0.720916	0.721243	0.774406	0.773186	0.774023	0.750767	0.75225	0.750264	0.748744	0.750027	0.748721	0.733852	0.731307	0.731771	0.739833	0.740219	0.733999	0.699313	0.699772	0.700287	0.797364	0.798733	0.792782
lung_rec_14_200	c_Lung_rec	E1	pulmonary interstitial macrophage	SRS1944013	GSM2470729	PRJNA369038	C57BL/6	MerTK+CD64+CD11b+CD11cloCD206+MHCIIlo	Lung	0.693681	0.694407	0.693325	0.778286	0.781399	0.781612	0.718651	0.719198	0.719302	0.772302	0.771573	0.772332	0.747838	0.749524	0.747693	0.746315	0.747061	0.746192	0.731883	0.729416	0.729616	0.737561	0.737745	0.73197	0.696246	0.69732	0.697526	0.795383	0.796621	0.791247
lung_rec_15_201	c_Lung_rec	E1	pulmonary interstitial macrophage	SRS1944014	GSM2470730	PRJNA369038	C57BL/6	MerTK+CD64+CD11b+CD11cloCD206+MHCII+	Lung	0.6986	0.698934	0.697976	0.787122	0.789629	0.789102	0.730527	0.731047	0.730988	0.778924	0.778095	0.778099	0.75693	0.758831	0.757015	0.756327	0.757538	0.755979	0.742642	0.74002	0.740769	0.748133	0.748714	0.742335	0.703797	0.704496	0.704925	0.800133	0.801544	0.795588
lung_rec_16_202	c_Lung_rec	E1	pulmonary interstitial macrophage	SRS1944015	GSM2470731	PRJNA369038	C57BL/6	MerTK+CD64+CD11b+CD11cloCD206+MHCII+	Lung	0.697452	0.697855	0.696679	0.784629	0.786898	0.786695	0.728406	0.728444	0.728652	0.776327	0.775255	0.775849	0.754661	0.756009	0.754613	0.756665	0.757939	0.756706	0.74188	0.739767	0.740188	0.747847	0.748304	0.742151	0.702509	0.7035	0.70398	0.798093	0.799576	0.794944
lung_rec_17_203	c_Lung_rec	E1	pulmonary interstitial macrophage	SRS1944016	GSM2470732	PRJNA369038	C57BL/6	MerTK+CD64+CD11b+CD11cloCD206+MHCII+	Lung	0.64326	0.643715	0.64315	0.723579	0.723035	0.72368	0.668589	0.668965	0.668918	0.71726	0.718315	0.717967	0.694477	0.696085	0.69435	0.703558	0.704081	0.70324	0.69008	0.688762	0.689297	0.692253	0.692138	0.68508	0.643273	0.643751	0.644269	0.742828	0.742822	0.739126
lung_rec_18_204	c_Lung_rec	E1	pulmonary interstitial macrophage	SRS1944017	GSM2470733	PRJNA369038	C57BL/6	MerTK+CD64+CD11b+CD11cloCD206+MHCII+	Lung	0.695368	0.695687	0.69459	0.781626	0.784698	0.784233	0.724839	0.72537	0.725614	0.772812	0.771973	0.77246	0.750422	0.752703	0.750597	0.752329	0.753417	0.752107	0.737915	0.735684	0.736315	0.743863	0.744159	0.737736	0.699267	0.699924	0.700142	0.795921	0.797224	0.792711
lung_rec_19_205	c_Lung_rec	E1	pulmonary interstitial macrophage	SRS1944018	GSM2470734	PRJNA369038	C57BL/6	MerTK+CD64+CD11b+CD11cloCD206+MHCII+	Lung	0.693124	0.693532	0.692637	0.780875	0.783489	0.783049	0.724389	0.724837	0.725175	0.773017	0.77173	0.772451	0.750511	0.752262	0.750808	0.751838	0.7528	0.75156	0.736874	0.735028	0.735673	0.742571	0.742891	0.736706	0.698609	0.699073	0.699762	0.794681	0.795881	0.791838
lung_rec_20_206	c_Lung_rec	E1	pulmonary interstitial macrophage	SRS1944019	GSM2470735	PRJNA369038	C57BL/6	MerTK+CD64+CD11b+CD11cloCD206+MHCII+	Lung	0.695735	0.696114	0.695359	0.784516	0.7862	0.785795	0.728291	0.728255	0.728463	0.776262	0.776254	0.776414	0.756064	0.757796	0.756045	0.755397	0.75626	0.75516	0.741497	0.738701	0.739983	0.74696	0.747575	0.741406	0.701929	0.702538	0.703041	0.797962	0.799535	0.795196
lung_rec_21_207	c_Lung_rec	E1	pulmonary interstitial macrophage	SRS1944020	GSM2470736	PRJNA369038	C57BL/6	MerTK+CD64+CD11b+CD11cloCD206+MHCII+	Lung	0.697218	0.697591	0.696829	0.786371	0.788131	0.788004	0.729727	0.730133	0.730403	0.777483	0.777475	0.777751	0.757447	0.759188	0.75748	0.757855	0.758177	0.757447	0.742852	0.740496	0.741474	0.749019	0.750129	0.743625	0.703639	0.704419	0.705103	0.799979	0.801528	0.796549
lung_rec_22_208	c_Lung_rec	E1	pulmonary interstitial macrophage	SRS1944021	GSM2470737	PRJNA369038	C57BL/6	MerTK+CD64+CD11b+CD11cloCD206+MHCII+	Lung	0.696003	0.696897	0.695896	0.78198	0.783877	0.783292	0.725205	0.724922	0.725395	0.774568	0.774992	0.77496	0.75282	0.754769	0.752831	0.752842	0.753746	0.752596	0.739275	0.736736	0.737487	0.744745	0.745147	0.738799	0.698765	0.699399	0.700076	0.7981	0.79945	0.79426
lung_rec_23_209	c_Lung_rec	E1	pulmonary interstitial macrophage	SRS1944022	GSM2470738	PRJNA369038	C57BL/6	MerTK+CD64+CD11b+CD11cloCD206+MHCII+	Lung	0.700273	0.700931	0.699576	0.789128	0.791678	0.790933	0.732274	0.732203	0.732915	0.782093	0.781291	0.781551	0.760575	0.762087	0.760598	0.760257	0.761179	0.760497	0.744984	0.742633	0.743434	0.75275	0.753211	0.746829	0.708623	0.709182	0.709642	0.80377	0.804913	0.800167
lung_rec_24_210	c_Lung_rec	E1	pulmonary interstitial macrophage	SRS1944023	GSM2470739	PRJNA369038	C57BL/6	MerTK+CD64+CD11b+CD11cloCD206+MHCII+	Lung	0.699411	0.700019	0.698901	0.787907	0.790139	0.790461	0.730748	0.731227	0.731394	0.781208	0.780408	0.780977	0.759924	0.76176	0.759943	0.759218	0.760164	0.759334	0.744709	0.74157	0.742204	0.75144	0.751634	0.745738	0.707827	0.70849	0.708889	0.802696	0.803587	0.799269
lung_rec_25_211	c_Lung_rec	E1	pulmonary interstitial macrophage	SRS1944024	GSM2470740	PRJNA369038	C57BL/6	MerTK+CD64+CD11b+CD11cloCD206+MHCII+	Lung	0.697776	0.698269	0.697196	0.785082	0.787735	0.7875	0.728004	0.728527	0.728949	0.779514	0.778716	0.77887	0.757268	0.758827	0.756995	0.756155	0.756946	0.755988	0.740852	0.738768	0.739196	0.747941	0.748579	0.742556	0.705271	0.705989	0.706371	0.799941	0.80177	0.796739
lung_rec_26_212	c_Lung_rec	E1	pulmonary interstitial macrophage	SRS1944025	GSM2470741	PRJNA369038	C57BL/6	MerTK+CD64+CD11b+CD11c+CD206loMHCII+	Lung	0.696202	0.696535	0.695555	0.789745	0.791372	0.790838	0.731361	0.731761	0.731898	0.774804	0.774036	0.774608	0.757304	0.758766	0.75724	0.763697	0.764484	0.763279	0.750825	0.749132	0.749653	0.749581	0.750085	0.743209	0.701564	0.702303	0.702562	0.802754	0.804381	0.798356
lung_rec_27_213	c_Lung_rec	E1	pulmonary interstitial macrophage	SRS1944026	GSM2470742	PRJNA369038	C57BL/6	MerTK+CD64+CD11b+CD11c+CD206loMHCII+	Lung	0.695054	0.695596	0.694753	0.790438	0.792294	0.791717	0.732573	0.732563	0.732804	0.774368	0.774122	0.774537	0.757971	0.759546	0.758112	0.762698	0.763033	0.761875	0.750499	0.748828	0.748861	0.751156	0.7512	0.745009	0.702496	0.703242	0.703836	0.800906	0.802181	0.795963
lung_rec_28_214	c_Lung_rec	E1	pulmonary interstitial macrophage	SRS1944027	GSM2470743	PRJNA369038	C57BL/6	MerTK+CD64+CD11b+CD11c+CD206loMHCII+	Lung	0.693172	0.694139	0.693023	0.787774	0.790024	0.789602	0.729325	0.729572	0.729809	0.772777	0.772118	0.772691	0.756038	0.757388	0.755908	0.760328	0.760902	0.759871	0.747262	0.745339	0.746083	0.746929	0.747284	0.741088	0.69956	0.700086	0.700686	0.797541	0.799236	0.793808
lung_rec_29_215	c_Lung_rec	E1	pulmonary interstitial macrophage	SRS1944028	GSM2470744	PRJNA369038	C57BL/6	MerTK+CD64+CD11b+CD11c+CD206loMHCII+	Lung	0.697778	0.698697	0.697579	0.78878	0.791004	0.790849	0.730787	0.730848	0.731196	0.773268	0.772896	0.773184	0.756038	0.757956	0.75647	0.760236	0.760889	0.760053	0.747221	0.74538	0.746087	0.749319	0.7499	0.74354	0.703854	0.704575	0.705077	0.800461	0.801883	0.795461
lung_rec_30_216	c_Lung_rec	E1	pulmonary interstitial macrophage	SRS1944029	GSM2470745	PRJNA369038	C57BL/6	MerTK+CD64+CD11b+CD11c+CD206loMHCII+	Lung	0.696812	0.697429	0.696447	0.789392	0.791845	0.791503	0.731676	0.731886	0.732016	0.774443	0.774182	0.774314	0.757301	0.758782	0.7572	0.760918	0.76156	0.760699	0.74771	0.745769	0.746823	0.749894	0.750297	0.743795	0.704327	0.704774	0.705198	0.799848	0.801366	0.794929
lung_rec_31_217	c_Lung_rec	E1	pulmonary interstitial macrophage	SRS1944030	GSM2470746	PRJNA369038	C57BL/6	MerTK+CD64+CD11b+CD11c+CD206loMHCII+	Lung	0.69769	0.698481	0.697534	0.788892	0.790643	0.790402	0.731495	0.731933	0.73215	0.775398	0.775274	0.775227	0.757411	0.758895	0.757284	0.760742	0.762212	0.760909	0.748534	0.746292	0.747007	0.75022	0.751202	0.744241	0.705056	0.705579	0.706309	0.802341	0.803269	0.797061
lung_rec_32_218	c_Lung_rec	E1	pulmonary interstitial macrophage	SRS1944031	GSM2470747	PRJNA369038	C57BL/6	MerTK+CD64+CD11b+CD11c+CD206loMHCII+	Lung	0.699856	0.700532	0.699665	0.791752	0.793719	0.793497	0.733466	0.733588	0.734027	0.778557	0.778487	0.778797	0.759984	0.761911	0.760436	0.763244	0.763754	0.762822	0.749331	0.747696	0.747971	0.752039	0.752737	0.746285	0.70643	0.707275	0.707466	0.804709	0.805707	0.799781
lung_rec_33_219	c_Lung_rec	E1	pulmonary interstitial macrophage	SRS1944032	GSM2470748	PRJNA369038	C57BL/6	MerTK+CD64+CD11b+CD11c+CD206loMHCII+	Lung	0.698204	0.699015	0.697993	0.788418	0.79031	0.789909	0.730821	0.730659	0.731003	0.775699	0.775132	0.775577	0.757045	0.75872	0.757162	0.760204	0.760465	0.759671	0.746633	0.744349	0.745295	0.748579	0.749276	0.742565	0.703252	0.703991	0.704306	0.801458	0.802653	0.796246
lung_rec_34_220	c_Lung_rec	E1	pulmonary interstitial macrophage	SRS1944033	GSM2470749	PRJNA369038	C57BL/6	MerTK+CD64+CD11b+CD11c+CD206loMHCII+	Lung	0.699078	0.699885	0.698728	0.78885	0.790692	0.790489	0.730997	0.73112	0.731244	0.775186	0.774821	0.774961	0.756633	0.758231	0.75668	0.759808	0.760197	0.759479	0.745808	0.743762	0.744813	0.749563	0.7502	0.743847	0.704466	0.705133	0.705123	0.800757	0.802548	0.796029
Kupffer_1_146	d_Kupffer	E1	Kupffer cell	SRS4516464	GSM3681789	PRJNA528435	Clec4f-cre/Rosa26iDTR	Diphtheria toxin 168h	Liver	0.661873	0.665955	0.664459	0.760749	0.758979	0.759986	0.711017	0.711192	0.71128	0.820469	0.823312	0.822371	0.776938	0.778651	0.777013	0.762169	0.76289	0.761523	0.746085	0.74372	0.745204	0.729369	0.73062	0.721681	0.667332	0.668215	0.668499	0.774225	0.774491	0.773059
Kupffer_2_147	d_Kupffer	E1	Kupffer cell	SRS4516465	GSM3681790	PRJNA528435	Clec4f-cre/Rosa26iDTR	Diphtheria toxin 168h	Liver	0.660018	0.663694	0.662507	0.763143	0.762068	0.762775	0.708099	0.708368	0.708595	0.817719	0.820062	0.819274	0.772788	0.774895	0.77308	0.766713	0.767828	0.766298	0.751153	0.749295	0.750252	0.727846	0.728807	0.719725	0.66305	0.663739	0.664361	0.78125	0.781627	0.779329
Kupffer_3_148	d_Kupffer	E1	Kupffer cell	SRS4516466	GSM3681791	PRJNA528435	Clec4f-cre/Rosa26iDTR	Diphtheria toxin 168h	Liver	0.665078	0.668082	0.666885	0.772187	0.771101	0.771855	0.716509	0.71664	0.716646	0.820928	0.823791	0.822542	0.778955	0.780981	0.779096	0.776563	0.778161	0.776426	0.761846	0.759336	0.760731	0.736729	0.737701	0.728354	0.670326	0.671348	0.671528	0.788713	0.789156	0.786658
Kupffer_4_149	d_Kupffer	E1	Kupffer cell	SRS4516467	GSM3681792	PRJNA528435	Clec4f-cre/Rosa26iDTR	Diphtheria toxin 336h	Liver	0.669363	0.673097	0.671682	0.767677	0.766376	0.767625	0.712786	0.71327	0.713242	0.827463	0.830421	0.829303	0.778892	0.781045	0.779055	0.763758	0.764861	0.763465	0.747046	0.744676	0.745919	0.731804	0.732953	0.72404	0.670751	0.671676	0.672264	0.786863	0.78761	0.784869
Kupffer_5_150	d_Kupffer	E1	Kupffer cell	SRS4516468	GSM3681793	PRJNA528435	Clec4f-cre/Rosa26iDTR	Diphtheria toxin 336h	Liver	0.666501	0.669753	0.668449	0.765971	0.765322	0.766349	0.709579	0.709947	0.71007	0.825118	0.82726	0.826493	0.77683	0.778638	0.777104	0.76859	0.769643	0.768118	0.751474	0.750059	0.750644	0.732367	0.73349	0.724331	0.66932	0.670117	0.670569	0.78661	0.787142	0.784107
Kupffer_6_151	d_Kupffer	E1	Kupffer cell	SRS4516469	GSM3681794	PRJNA528435	Clec4f-cre/Rosa26iDTR	Diphtheria toxin 336h	Liver	0.666395	0.670027	0.668749	0.767668	0.766693	0.767532	0.712407	0.712707	0.712716	0.825826	0.828388	0.827376	0.778838	0.781052	0.779258	0.77007	0.771193	0.769703	0.753381	0.751383	0.752769	0.733299	0.73436	0.725373	0.670063	0.670479	0.671205	0.786918	0.786927	0.784463
Kupffer_7_152	d_Kupffer	E1	Kupffer cell	SRS4516470	GSM3681795	PRJNA528435	Clec4f-cre/Rosa26iDTR	PBS 72h	Liver	0.67035	0.674239	0.672971	0.759963	0.759563	0.760082	0.710707	0.711054	0.711008	0.834016	0.835343	0.835081	0.783314	0.784461	0.783205	0.751078	0.752244	0.751027	0.731232	0.730129	0.730938	0.726592	0.728053	0.721023	0.67486	0.675401	0.676198	0.773445	0.774345	0.773091
Kupffer_8_153	d_Kupffer	E1	Kupffer cell	SRS4516471	GSM3681796	PRJNA528435	Clec4f-cre/Rosa26iDTR	PBS 72h	Liver	0.675215	0.678513	0.67738	0.767667	0.767032	0.767435	0.720602	0.721027	0.720804	0.833798	0.835263	0.835078	0.787602	0.789003	0.787685	0.765041	0.766143	0.764818	0.745845	0.7446	0.745565	0.740252	0.741824	0.7341	0.68482	0.685368	0.686254	0.777533	0.778476	0.776137
Kupffer_9_154	d_Kupffer	E1	Kupffer cell	SRS4516472	GSM3681797	PRJNA528435	Clec4f-cre/Rosa26iDTR	PBS 72h	Liver	0.681409	0.68355	0.682491	0.778209	0.777306	0.777759	0.728376	0.728738	0.728474	0.82659	0.828709	0.82825	0.783993	0.785546	0.784032	0.779942	0.780542	0.779736	0.761952	0.759827	0.760731	0.747952	0.749155	0.740904	0.688129	0.68902	0.68947	0.788201	0.788901	0.786375
Kupffer_10_155	d_Kupffer	E1	Kupffer cell	SRS4516473	GSM3681798	PRJNA528435	Nr1h3 flox/flox	none	Liver	0.668531	0.671479	0.670319	0.763113	0.762946	0.763452	0.707062	0.707474	0.707321	0.830797	0.832201	0.832268	0.776578	0.778295	0.776754	0.761663	0.762544	0.761643	0.742001	0.741227	0.741811	0.728247	0.729127	0.721006	0.670282	0.670902	0.671474	0.782536	0.783101	0.780817
Kupffer_11_156	d_Kupffer	E1	Kupffer cell	SRS4516474	GSM3681799	PRJNA528435	Nr1h3 flox/flox	none	Liver	0.672137	0.67468	0.673573	0.765032	0.764707	0.76487	0.708004	0.708286	0.708124	0.826414	0.82876	0.828436	0.77279	0.774168	0.772692	0.76408	0.765174	0.764109	0.744734	0.743378	0.743996	0.728742	0.729677	0.721034	0.670068	0.67098	0.671606	0.787114	0.787631	0.785061
Kupffer_12_157	d_Kupffer	E1	Kupffer cell	SRS4516475	GSM3681801	PRJNA528435	Nr1h3 flox/flox Clec4f-cre +/-	none	Liver	0.666925	0.670274	0.669082	0.765425	0.765029	0.765428	0.706627	0.706625	0.706799	0.821293	0.823599	0.82304	0.774981	0.776692	0.775142	0.760528	0.761458	0.760208	0.742419	0.740803	0.741182	0.72882	0.729764	0.72111	0.669122	0.669818	0.670428	0.783592	0.783958	0.780642
Kupffer_13_158	d_Kupffer	E1	Kupffer cell	SRS4516476	GSM3681800	PRJNA528435	Nr1h3 flox/flox Clec4f-cre +/-	none	Liver	0.666012	0.66872	0.667455	0.764208	0.763824	0.764121	0.705562	0.705805	0.705632	0.815626	0.818055	0.817409	0.76997	0.771883	0.770178	0.763534	0.764387	0.763375	0.745554	0.743838	0.744277	0.727313	0.728282	0.719329	0.665444	0.666351	0.666831	0.783989	0.784747	0.780754
Kupffer_14_159	d_Kupffer	E1	Kupffer cell	SRS4516477	GSM3681802	PRJNA528435	Nr1h3 flox/flox Clec4f-cre +/-	none	Liver	0.667086	0.669797	0.668521	0.763529	0.763184	0.76334	0.705731	0.706065	0.70596	0.821267	0.823482	0.822976	0.773671	0.775186	0.773746	0.760461	0.761386	0.760101	0.74152	0.740109	0.740562	0.727079	0.728041	0.719312	0.667494	0.668342	0.668728	0.782379	0.782895	0.77949
Kupffer_15_160	d_Kupffer	E1	Kupffer cell	SRS4516478	GSM3681803	PRJNA528435	Nr1h3 flox/flox Clec4f-cre +/-	none	Liver	0.671089	0.673865	0.672447	0.767129	0.766555	0.767182	0.708077	0.708457	0.708467	0.826244	0.828623	0.828003	0.776865	0.77875	0.777018	0.76166	0.762811	0.761611	0.742621	0.740351	0.741322	0.730508	0.731376	0.723069	0.672092	0.672985	0.673385	0.786784	0.787428	0.783759
Kupffer_16_161	d_Kupffer	E1	Kupffer cell	SRS4516489	GSM3681814	PRJNA528435	Smad4 flox/flox	none	Liver	0.65944	0.662862	0.661769	0.754	0.752294	0.753279	0.699923	0.70018	0.699708	0.819126	0.821668	0.821054	0.764698	0.766118	0.764993	0.751172	0.752295	0.751088	0.732748	0.731437	0.732546	0.716584	0.718032	0.709283	0.658522	0.659547	0.659955	0.774539	0.775117	0.773805
Kupffer_17_162	d_Kupffer	E1	Kupffer cell	SRS4516490	GSM3681815	PRJNA528435	Smad4 flox/flox	none	Liver	0.662358	0.66532	0.664202	0.756034	0.755397	0.75621	0.699062	0.699404	0.699385	0.820103	0.822184	0.8217	0.763405	0.764732	0.763747	0.751818	0.752638	0.751717	0.733736	0.732586	0.733468	0.715555	0.716995	0.708227	0.659583	0.660392	0.660913	0.779852	0.780242	0.777554
Kupffer_18_163	d_Kupffer	E1	Kupffer cell	SRS4516491	GSM3681816	PRJNA528435	Smad4 flox/flox Clec4f-cre +/-	none	Liver	0.673224	0.6763	0.67489	0.769927	0.76925	0.769982	0.709852	0.710018	0.710137	0.822792	0.825128	0.824388	0.773037	0.77503	0.773422	0.764775	0.766274	0.764796	0.745411	0.744225	0.745297	0.72877	0.730114	0.72134	0.67046	0.671429	0.672125	0.791048	0.791584	0.787752
Kupffer_19_164	d_Kupffer	E1	Kupffer cell	SRS4516492	GSM3681818	PRJNA528435	Smad4 flox/flox Clec4f-cre +/-	none	Liver	0.663016	0.666164	0.665016	0.75602	0.755421	0.756339	0.697706	0.697954	0.698009	0.815437	0.817635	0.817268	0.763493	0.764679	0.763476	0.756445	0.757334	0.756372	0.736386	0.735036	0.736256	0.717083	0.718573	0.709552	0.657917	0.658718	0.659423	0.778846	0.779487	0.776162
Kupffer_20_165	d_Kupffer	E1	Kupffer cell	SRS4516493	GSM3681817	PRJNA528435	Smad4 flox/flox Clec4f-cre +/-	none	Liver	0.656464	0.660398	0.659098	0.742075	0.741041	0.742001	0.68698	0.687087	0.686853	0.81021	0.812905	0.812045	0.754333	0.755936	0.754614	0.737552	0.738768	0.737227	0.716768	0.715232	0.71667	0.702949	0.704702	0.695958	0.647527	0.648286	0.648934	0.764234	0.764943	0.762344
Kupffer_21_166	d_Kupffer	E1	Kupffer cell	SRS4516494	GSM3681819	PRJNA528435	Smad4 flox/flox Clec4f-cre +/-	none	Liver	0.671451	0.674429	0.673043	0.774083	0.773256	0.773792	0.713644	0.713777	0.713923	0.818749	0.82115	0.820305	0.775682	0.777585	0.775963	0.773566	0.774544	0.772988	0.755963	0.753895	0.755377	0.73478	0.736063	0.727007	0.672238	0.672843	0.67357	0.792619	0.793258	0.789663
Kupffer_22_167	d_Kupffer	E1	Kupffer cell	SRS4516495	GSM3681820	PRJNA528435	Smad4 flox/flox Clec4f-cre +/-	none	Liver	0.663377	0.66657	0.665315	0.758521	0.757233	0.757966	0.700839	0.701036	0.700952	0.812263	0.815291	0.814247	0.763397	0.765078	0.763607	0.758796	0.759962	0.758786	0.740109	0.738422	0.739618	0.721443	0.722901	0.713766	0.659263	0.66014	0.661014	0.780142	0.780797	0.777925
liver_rec_1_137	e_Liver_rec	E1	Kupffer cell	SRS4516455	GSM3681781	PRJNA528435	Clec4f-cre/Rosa26iDTR	Diphtheria toxin 12h	Liver	0.676729	0.679674	0.678653	0.796883	0.795972	0.796631	0.741015	0.741669	0.741935	0.808467	0.810357	0.809732	0.796242	0.797931	0.796657	0.781519	0.782124	0.780983	0.774213	0.771756	0.773116	0.749889	0.750804	0.742407	0.690185	0.690835	0.691575	0.815118	0.814914	0.810804
liver_rec_2_138	e_Liver_rec	E1	Kupffer cell	SRS4516457	GSM3681780	PRJNA528435	Clec4f-cre/Rosa26iDTR	Diphtheria toxin 12h	Liver	0.660851	0.664362	0.663286	0.777783	0.77568	0.776897	0.728361	0.728537	0.728841	0.794763	0.797221	0.796375	0.787391	0.788726	0.787783	0.760144	0.761187	0.759808	0.754991	0.753318	0.754409	0.731033	0.732451	0.72409	0.673154	0.673737	0.674528	0.788986	0.78923	0.786466
liver_rec_3_139	e_Liver_rec	E1	Kupffer cell	SRS4516456	GSM3681782	PRJNA528435	Clec4f-cre/Rosa26iDTR	Diphtheria toxin 24h	Liver	0.695464	0.698523	0.697414	0.802455	0.802405	0.802729	0.756267	0.756963	0.757213	0.826268	0.827125	0.826909	0.814378	0.816123	0.815265	0.786627	0.787303	0.786431	0.775947	0.772744	0.774435	0.770048	0.770663	0.764124	0.71734	0.717579	0.71809	0.802604	0.803007	0.798546
liver_rec_4_140	e_Liver_rec	E1	Kupffer cell	SRS4516458	GSM3681783	PRJNA528435	Clec4f-cre/Rosa26iDTR	Diphtheria toxin 24h	Liver	0.677312	0.680181	0.678873	0.78692	0.78681	0.787188	0.73989	0.740248	0.740821	0.815157	0.815684	0.815275	0.79919	0.800214	0.799423	0.792675	0.793726	0.792601	0.780415	0.778908	0.780045	0.760138	0.761279	0.753448	0.697441	0.69805	0.698793	0.79562	0.79576	0.791206
liver_rec_5_141	e_Liver_rec	E1	Kupffer cell	SRS4516459	GSM3681784	PRJNA528435	Clec4f-cre/Rosa26iDTR	Diphtheria toxin 24h	Liver	0.69117	0.693382	0.692363	0.801551	0.801773	0.802019	0.752637	0.753185	0.753465	0.822735	0.823678	0.823349	0.809301	0.810811	0.809375	0.791652	0.792127	0.79121	0.779771	0.777569	0.778354	0.767182	0.768068	0.761133	0.710799	0.711328	0.712037	0.806027	0.806837	0.802052
liver_rec_6_142	e_Liver_rec	E1	Kupffer cell	SRS4516460	GSM3681785	PRJNA528435	Clec4f-cre/Rosa26iDTR	Diphtheria toxin 48h	Liver	0.687047	0.688511	0.687335	0.796461	0.797796	0.798138	0.740214	0.740818	0.741042	0.818021	0.818839	0.818452	0.796384	0.797704	0.796485	0.790514	0.791085	0.789794	0.776424	0.773811	0.774824	0.762539	0.762809	0.755695	0.704656	0.705478	0.70586	0.803142	0.803704	0.798413
liver_rec_7_143	e_Liver_rec	E1	Kupffer cell	SRS4516462	GSM3681786	PRJNA528435	Clec4f-cre/Rosa26iDTR	Diphtheria toxin 48h	Liver	0.67916	0.68049	0.679274	0.793749	0.795077	0.795801	0.73703	0.737883	0.737951	0.813785	0.814281	0.814083	0.793781	0.795101	0.793852	0.79789	0.798537	0.797362	0.782495	0.779967	0.7814	0.769123	0.769088	0.761865	0.705987	0.706543	0.706934	0.799826	0.799981	0.79496
liver_rec_8_144	e_Liver_rec	E1	Kupffer cell	SRS4516461	GSM3681787	PRJNA528435	Clec4f-cre/Rosa26iDTR	Diphtheria toxin 72h	Liver	0.672763	0.676415	0.675028	0.782908	0.783523	0.78399	0.724975	0.725754	0.725732	0.828759	0.829649	0.82945	0.798449	0.799878	0.798519	0.780705	0.781681	0.780313	0.765676	0.764215	0.764773	0.745088	0.745997	0.738135	0.684492	0.684983	0.685689	0.791882	0.792467	0.787859
liver_rec_9_145	e_Liver_rec	E1	Kupffer cell	SRS4516463	GSM3681788	PRJNA528435	Clec4f-cre/Rosa26iDTR	Diphtheria toxin 72h	Liver	0.680502	0.683388	0.681898	0.791104	0.791117	0.791618	0.733504	0.734101	0.734178	0.826911	0.828204	0.828145	0.799636	0.801241	0.799694	0.792591	0.793591	0.792237	0.777125	0.77523	0.776495	0.755485	0.755816	0.748398	0.69382	0.694506	0.695155	0.799361	0.799906	0.795602
spleen_resi_1_238	f_Spleen_red pulp	E2	macrophage sourced from spleen	SRS1496499	GSM2196477	PRJNA325288	unknown	non-engulfing_connect mice	Spleen	0.50611	0.507589	0.506524	0.566676	0.560565	0.562288	0.525336	0.524837	0.524587	0.582349	0.589114	0.587089	0.551513	0.554818	0.551487	0.585791	0.587547	0.586217	0.566312	0.564744	0.565229	0.537843	0.538172	0.530654	0.485619	0.486807	0.487693	0.581731	0.582097	0.579704
spleen_resi_2_239	f_Spleen_red pulp	E2	macrophage sourced from spleen	SRS1496500	GSM2196478	PRJNA325288	unknown	non-engulfing_connect mice	Spleen	0.545647	0.547649	0.546993	0.616056	0.611015	0.612684	0.56995	0.570121	0.570106	0.633181	0.639507	0.63788	0.598807	0.602682	0.599194	0.636213	0.636824	0.635202	0.613565	0.611411	0.612346	0.58633	0.585985	0.57881	0.527882	0.529313	0.53014	0.635045	0.634276	0.633805
spleen_resi_3_240	f_Spleen_red pulp	E2	macrophage sourced from spleen	SRS1496502	GSM2196479	PRJNA325288	unknown	non-engulfing_connect mice	Spleen	0.579727	0.581108	0.5805	0.661474	0.658236	0.6608	0.60952	0.60916	0.608991	0.668687	0.6739	0.672346	0.640726	0.645084	0.64095	0.697646	0.698425	0.697097	0.674058	0.671895	0.672394	0.632361	0.632387	0.623454	0.568037	0.570207	0.570036	0.678731	0.678378	0.674865
spleen_resi_4_241	f_Spleen_red pulp	E2	macrophage sourced from spleen	SRS1496501	GSM2196480	PRJNA325288	unknown	engulfing_connect mice	Spleen	0.539979	0.541208	0.540825	0.606833	0.602089	0.603366	0.559644	0.558632	0.558473	0.625192	0.631476	0.630032	0.590065	0.593569	0.590369	0.625741	0.625621	0.624216	0.603364	0.600839	0.601603	0.577629	0.578655	0.571034	0.521687	0.524418	0.524906	0.626548	0.625525	0.62398
spleen_resi_5_242	f_Spleen_red pulp	E2	macrophage sourced from spleen	SRS1496503	GSM2196481	PRJNA325288	unknown	engulfing_connect mice	Spleen	0.549998	0.551113	0.550755	0.622924	0.618899	0.620764	0.571679	0.570433	0.571039	0.643228	0.648073	0.646789	0.603721	0.606785	0.604169	0.642242	0.642405	0.641277	0.61889	0.618018	0.618377	0.590386	0.590314	0.583429	0.53529	0.536231	0.537347	0.645775	0.645604	0.643371
spleen_resi_6_243	f_Spleen_red pulp	E2	macrophage sourced from spleen	SRS1496506	GSM2196482	PRJNA325288	unknown	engulfing_connect mice	Spleen	0.552668	0.554172	0.554051	0.627424	0.623767	0.625104	0.576658	0.576828	0.576515	0.631509	0.637915	0.636071	0.606155	0.610007	0.60663	0.660681	0.661409	0.659255	0.638783	0.636378	0.636957	0.599215	0.598937	0.590562	0.536632	0.538807	0.538334	0.642231	0.641134	0.63784
spleen_resi_7_244	f_Spleen_red pulp	E1	spleen	SRS2014541	GSM2510227	PRJNA377059	C57BL/6	Ly6Cint host cells (24h)	Spleen	0.594836	0.595585	0.59496	0.699915	0.703035	0.702717	0.650788	0.651675	0.652	0.686228	0.685658	0.685666	0.681201	0.682198	0.68181	0.716312	0.716628	0.715794	0.712451	0.713997	0.713167	0.660085	0.659477	0.652381	0.60088	0.601757	0.602005	0.715988	0.717018	0.708892
spleen_resi_8_245	f_Spleen_red pulp	E1	spleen	SRS2014542	GSM2510229	PRJNA377059	C57BL/6	Ly6C- host cells (24h)	Spleen	0.578625	0.579511	0.578798	0.684573	0.685881	0.685907	0.635714	0.636818	0.636739	0.670438	0.670848	0.670815	0.663072	0.663893	0.663524	0.704056	0.704243	0.703109	0.701023	0.702305	0.702108	0.644154	0.643307	0.635784	0.583207	0.584482	0.584673	0.701381	0.702161	0.69379
spleen_resi_9_246	f_Spleen_red pulp	E1	spleen	SRS2014543	GSM2510228	PRJNA377059	C57BL/6	Ly6Cint host cells (24h)	Spleen	0.589739	0.59076	0.590229	0.697997	0.700413	0.70056	0.648462	0.649383	0.64916	0.682912	0.683017	0.682693	0.676767	0.67782	0.677427	0.713436	0.713654	0.71244	0.712004	0.712296	0.710987	0.656497	0.655541	0.648491	0.596587	0.597821	0.597844	0.714979	0.716196	0.708181
spleen_resi_10_247	f_Spleen_red pulp	E1	spleen	SRS2014544	GSM2510230	PRJNA377059	C57BL/6	Ly6C- host cells (24h)	Spleen	0.580968	0.582272	0.581436	0.688539	0.690065	0.690124	0.638353	0.639463	0.638888	0.672863	0.673456	0.673567	0.666699	0.668067	0.667429	0.706259	0.706557	0.705388	0.704417	0.704914	0.70436	0.648371	0.648015	0.639296	0.586853	0.588114	0.588069	0.703379	0.704053	0.69615
spleen_resi_11_248	f_Spleen_red pulp	E1	spleen	SRS2021855	GSM2510231	PRJNA377059	C57BL/6	Ly6C+ host cells (24h)	Spleen	0.587573	0.588441	0.587574	0.692812	0.69583	0.694928	0.644189	0.64495	0.644848	0.677306	0.677032	0.676979	0.669203	0.670354	0.669874	0.701483	0.702463	0.701408	0.702253	0.70371	0.702105	0.648229	0.647819	0.640174	0.590666	0.591998	0.592181	0.713753	0.715471	0.706343
spleen_resi_12_249	f_Spleen_red pulp	E1	spleen	SRS2021861	GSM2510232	PRJNA377059	C57BL/6	Ly6C+ host cells (24h)	Spleen	0.586516	0.587492	0.586608	0.690589	0.69265	0.692709	0.642575	0.643265	0.643466	0.676025	0.675996	0.67594	0.668012	0.669061	0.668554	0.699018	0.699351	0.698336	0.700537	0.701742	0.700275	0.647159	0.646339	0.638915	0.589077	0.590348	0.590371	0.711709	0.713282	0.704271
spleen_resi_13_250	f_Spleen_red pulp	E1	spleen	SRS2021857	GSM2510233	PRJNA377059	C57BL/6	24h after transfer	Spleen	0.59205	0.593058	0.592347	0.704739	0.707393	0.706896	0.656804	0.658096	0.657662	0.68934	0.688792	0.689315	0.685144	0.68648	0.686199	0.725456	0.725853	0.724924	0.726114	0.726916	0.726115	0.665344	0.664155	0.656481	0.60368	0.604507	0.604886	0.71936	0.720067	0.713423
spleen_resi_14_251	f_Spleen_red pulp	E1	spleen	SRS2021863	GSM2510234	PRJNA377059	C57BL/6	24h after transfer	Spleen	0.571466	0.572993	0.572193	0.672002	0.67438	0.674037	0.624989	0.62624	0.626055	0.659931	0.659511	0.659397	0.651494	0.653038	0.651601	0.683513	0.684077	0.68316	0.682232	0.683776	0.682283	0.633654	0.632443	0.624715	0.576839	0.577593	0.578135	0.686905	0.687468	0.680707
spleen_resi_15_252	f_Spleen_red pulp	E1	spleen	SRS2021860	GSM2510235	PRJNA377059	C57BL/6	36h after transfer	Spleen	0.593174	0.594269	0.59356	0.700805	0.70325	0.703077	0.653998	0.655138	0.654921	0.690942	0.690275	0.690332	0.684377	0.686363	0.685387	0.715863	0.716291	0.715881	0.714056	0.714072	0.713599	0.662867	0.661377	0.65422	0.603832	0.604928	0.604714	0.714121	0.714942	0.707636
spleen_resi_16_253	f_Spleen_red pulp	E1	spleen	SRS2021868	GSM2510236	PRJNA377059	C57BL/6	36h after transfer	Spleen	0.605958	0.606963	0.606401	0.707262	0.709897	0.709191	0.662343	0.66297	0.663202	0.701242	0.699942	0.700398	0.695209	0.696236	0.695603	0.730854	0.731896	0.730926	0.723966	0.725463	0.724203	0.675037	0.674234	0.667406	0.616753	0.617771	0.617761	0.716832	0.716943	0.712353
spleen_resi_17_254	f_Spleen_red pulp	E1	spleen	SRS2021858	GSM2510238	PRJNA377059	C57BL/6	48h after transfer	Spleen	0.564731	0.565673	0.565107	0.664988	0.666122	0.666292	0.619641	0.621164	0.620908	0.65223	0.652264	0.652178	0.643942	0.645387	0.644426	0.67318	0.674089	0.673875	0.676164	0.677911	0.676805	0.624097	0.623309	0.616707	0.569685	0.570679	0.570162	0.678642	0.678972	0.673311
spleen_resi_18_255	f_Spleen_red pulp	E1	spleen	SRS2021862	GSM2510237	PRJNA377059	C57BL/6	48h after transfer	Spleen	0.555691	0.557151	0.557227	0.655793	0.657214	0.657098	0.611022	0.612245	0.611632	0.642744	0.643289	0.642966	0.633946	0.635898	0.634546	0.664771	0.665063	0.66446	0.668945	0.669217	0.669626	0.614452	0.612868	0.605495	0.558992	0.559719	0.559659	0.673817	0.674006	0.665179
speen_rec_1_259	g_Spleen_rec	E1	splenic monocytes	SRS3787066	GSM3391703	PRJNA491337	C57BL/6	ccr2_marker: positive, mhc_ii_marker: NA	Spleen	0.669321	0.670386	0.669565	0.791551	0.791825	0.792439	0.736247	0.736917	0.736903	0.771319	0.771419	0.771429	0.767037	0.768306	0.767729	0.788763	0.788943	0.788422	0.789907	0.790263	0.789678	0.740687	0.740931	0.733546	0.681761	0.68279	0.683093	0.811952	0.813059	0.80766
speen_rec_2_260	g_Spleen_rec	E1	splenic monocytes	SRS3787067	GSM3391704	PRJNA491337	C57BL/6	ccr2_marker: positive, mhc_ii_marker: NA	Spleen	0.665083	0.66599	0.665067	0.780746	0.782635	0.783653	0.722519	0.723548	0.72384	0.765212	0.763959	0.763872	0.758013	0.759377	0.758684	0.78211	0.782373	0.781698	0.781614	0.781096	0.780779	0.73509	0.733965	0.727224	0.677187	0.677938	0.677924	0.803843	0.80408	0.797298
speen_rec_3_261	g_Spleen_rec	E1	splenic monocytes	SRS3787068	GSM3391705	PRJNA491337	C57BL/6	ccr2_marker: positive, mhc_ii_marker: NA	Spleen	0.664542	0.665524	0.664594	0.786938	0.787766	0.78766	0.73033	0.730301	0.730486	0.767167	0.767702	0.767462	0.761903	0.763881	0.762897	0.788226	0.78863	0.788015	0.789128	0.789519	0.78892	0.734239	0.733769	0.72653	0.672724	0.673855	0.673942	0.808289	0.809134	0.803038
small_intestine_1_91	h_Small_Int	E3	ileum	SRS5715535	GSM4190256	PRJNA591465	C57BL/6J	selection marker: CD45+CD11b+CD115+Ly6C+/-. genotype: B6.FVB-Tg[Itgax-DTR/GFP]57Lan/J. treatment: 9-18 ng DT/gr bodyweight; injections every other day	Intestine	0.558246	0.55799	0.557179	0.626656	0.629954	0.630208	0.597468	0.597612	0.597859	0.614603	0.609249	0.611148	0.604674	0.605627	0.603997	0.596657	0.598114	0.597312	0.585687	0.587151	0.586208	0.627601	0.627613	0.62871	0.628736	0.628611	0.628812	0.616529	0.618216	0.615615
small_intestine_2_92	h_Small_Int	E3	ileum	SRS5715536	GSM4190257	PRJNA591465	C57BL/6J	selection marker: CD45+CD11b+CD115+Ly6C+/-. genotype: B6.FVB-Tg[Itgax-DTR/GFP]57Lan/J. treatment: 9-18 ng DT/gr bodyweight; injections every other day	Intestine	0.600177	0.5998	0.598901	0.656188	0.659994	0.65996	0.639328	0.63971	0.640721	0.648617	0.643167	0.644725	0.648411	0.649891	0.648564	0.624714	0.624582	0.625099	0.61353	0.611899	0.612047	0.678925	0.678027	0.680544	0.682615	0.681995	0.682503	0.631923	0.633717	0.630777
small_intestine_3_93	h_Small_Int	E3	ileum	SRS5715543	GSM4190264	PRJNA591465	C57BL/6J	selection marker: CD45+CD11b+CD115+Ly6C+/-. genotype: B6.FVB-Tg[Itgax-DTR/GFP]57Lan/J. treatment: 9-18 ng DT/gr bodyweight; injections every other day	Intestine	0.600245	0.599881	0.599106	0.662033	0.665804	0.664686	0.642258	0.642538	0.643312	0.655619	0.650492	0.652195	0.656809	0.65725	0.656439	0.635392	0.63549	0.635759	0.62252	0.622716	0.62212	0.683779	0.683654	0.684866	0.677671	0.677248	0.67767	0.639139	0.640921	0.638216
small_intestine_4_94	h_Small_Int	E3	ileum	SRS5715544	GSM4190265	PRJNA591465	C57BL/6J	selection marker: CD45+CD11b+CD115+Ly6C+/-. genotype: B6.FVB-Tg[Itgax-DTR/GFP]57Lan/J. treatment: 9-18 ng DT/gr bodyweight; injections every other day	Intestine	0.602227	0.601337	0.600292	0.673462	0.677808	0.677493	0.648119	0.648736	0.64977	0.668342	0.661739	0.664078	0.666157	0.666854	0.66588	0.654247	0.654698	0.655174	0.641473	0.64186	0.640661	0.693957	0.693952	0.694553	0.682569	0.682146	0.682441	0.655019	0.656868	0.653289
small_intestine_5_95	h_Small_Int	E3	ileum	SRS5715545	GSM4190266	PRJNA591465	C57BL/6J	selection marker: CD45+CD11b+CD115+Ly6C+/-. genotype: B6.FVB-Tg[Itgax-DTR/GFP]57Lan/J. treatment: 9-18 ng DT/gr bodyweight; injections every other day	Intestine	0.594858	0.594602	0.594068	0.647093	0.651112	0.650212	0.629586	0.630405	0.631172	0.641347	0.635382	0.637587	0.641501	0.642825	0.64138	0.618072	0.617703	0.618549	0.606578	0.605811	0.606058	0.669242	0.668766	0.67074	0.674169	0.674169	0.674165	0.625317	0.627587	0.623773
small_intestine_6_96	h_Small_Int	E3	ileum	SRS5715546	GSM4190267	PRJNA591465	C57BL/6J	selection marker: CD45+CD11b+CD115+Ly6C+/-. genotype: B6.FVB-Tg[Itgax-DTR/GFP]57Lan/J. treatment: 9-18 ng DT/gr bodyweight; injections every other day	Intestine	0.582664	0.582002	0.581294	0.644528	0.649565	0.648579	0.620104	0.620629	0.621667	0.639001	0.633055	0.63528	0.632641	0.633901	0.632623	0.619937	0.619907	0.620233	0.60658	0.606082	0.60604	0.663035	0.661827	0.66327	0.65681	0.655795	0.656338	0.626556	0.627727	0.624554
small_intestine_7_97	h_Small_Int	E3	ileum	SRS5715547	GSM4190268	PRJNA591465	C57BL/6J	selection marker: CD45+CD11b+CD115+Ly6C+/-. genotype: B6.FVB-Tg[Itgax-DTR/GFP]57Lan/J. treatment: 9-18 ng DT/gr bodyweight; injections every other day	Intestine	0.59261	0.591966	0.591319	0.640938	0.645431	0.644401	0.624815	0.625569	0.625754	0.635578	0.630105	0.631989	0.638326	0.638806	0.638027	0.615207	0.615052	0.615522	0.603217	0.603644	0.603113	0.662548	0.661311	0.664407	0.667924	0.667157	0.668021	0.623633	0.626038	0.622067
small_intestine_8_98	h_Small_Int	E3	ileum	SRS5715548	GSM4190269	PRJNA591465	C57BL/6J	selection marker: CD45+CD11b+CD115+Ly6C+/-. genotype: B6.FVB-Tg[Itgax-DTR/GFP]57Lan/J. treatment: 9-18 ng DT/gr bodyweight; injections every other day	Intestine	0.605795	0.605471	0.604608	0.662201	0.665746	0.664561	0.643251	0.643917	0.644654	0.659496	0.654169	0.656135	0.658029	0.659	0.657819	0.636782	0.636821	0.636897	0.623639	0.622925	0.623018	0.688188	0.68736	0.689222	0.687745	0.687408	0.687548	0.641547	0.643465	0.640746
small_intestine_9_99	h_Small_Int	E3	ileum	SRS5715549	GSM4190270	PRJNA591465	C57BL/6J	selection marker: CD45+CD11b+CD115+Ly6C+/-. genotype: B6.FVB-Tg[Itgax-DTR/GFP]57Lan/J. treatment: 9-18 ng DT/gr bodyweight; injections every other day	Intestine	0.601027	0.600598	0.600009	0.666227	0.670665	0.669949	0.642479	0.64279	0.643431	0.658541	0.653413	0.655349	0.656569	0.657997	0.656671	0.644238	0.644462	0.644763	0.63271	0.631869	0.631494	0.686375	0.685434	0.685945	0.679401	0.679611	0.679583	0.647441	0.648923	0.644891
small_intestine_10_100	h_Small_Int	E3	ileum	SRS5715552	GSM4190249	PRJNA591465	C57BL/6J	selection marker: CD45+CD11b+CD115+Ly6C+/-. genotype: B6.FVB-Tg[Itgax-DTR/GFP]57Lan/J. treatment: 9-18 ng DT/gr bodyweight; injections every other day	Intestine	0.602315	0.602323	0.601609	0.68293	0.686312	0.686257	0.650349	0.650669	0.651487	0.676104	0.671449	0.672954	0.667502	0.66869	0.667646	0.66195	0.661719	0.661706	0.64809	0.647682	0.648223	0.695997	0.695029	0.693631	0.669115	0.66897	0.669489	0.66792	0.669432	0.667762
small_intestine_11_101	h_Small_Int	E3	ileum	SRS5715556	GSM4190253	PRJNA591465	C57BL/6J	selection marker: CD45+CD11b+CD115+Ly6C+/-. genotype: B6.FVB-Tg[Itgax-DTR/GFP]57Lan/J. treatment: 9-18 ng DT/gr bodyweight; injections every other day	Intestine	0.603824	0.6035	0.602779	0.664814	0.668152	0.667839	0.647735	0.6481	0.648803	0.658801	0.653602	0.655484	0.660488	0.662018	0.660938	0.641892	0.64187	0.642023	0.631072	0.630081	0.630085	0.690429	0.689789	0.690715	0.685166	0.685091	0.684997	0.641575	0.642972	0.639941
small_intestine_12_102	h_Small_Int	E3	ileum	SRS5715557	GSM4190254	PRJNA591465	C57BL/6J	selection marker: CD45+CD11b+CD115+Ly6C+/-. genotype: B6.FVB-Tg[Itgax-DTR/GFP]57Lan/J. treatment: 9-18 ng DT/gr bodyweight; injections every other day	Intestine	0.57558	0.575974	0.574693	0.638552	0.642789	0.643703	0.610296	0.610261	0.611204	0.62459	0.620201	0.621451	0.613855	0.615788	0.61368	0.607225	0.607841	0.607817	0.598024	0.596825	0.597085	0.638233	0.637895	0.639241	0.648529	0.648553	0.648168	0.629864	0.631539	0.626473
small_intestine_13_103	h_Small_Int	E2	lamina propria of small intestine	ERS2606276	N/A	PRJEB27719	C57BL/6	genotype: Cx3cr1CreERT2.Rosa26-LSL-YFP, phenotype: YFP negative	Intestine	0.655137	0.656058	0.654928	0.769031	0.770654	0.771038	0.720663	0.72088	0.721965	0.762709	0.760482	0.761298	0.753108	0.755062	0.753269	0.778146	0.778873	0.778381	0.765352	0.764805	0.764889	0.76801	0.767313	0.762381	0.713332	0.713296	0.713441	0.772275	0.771834	0.769376
small_intestine_14_104	h_Small_Int	E2	lamina propria of small intestine	ERS2606277	N/A	PRJEB27719	C57BL/6	genotype: Cx3cr1CreERT2.Rosa26-LSL-YFP, phenotype: YFP negative	Intestine	0.66288	0.663823	0.662849	0.774141	0.775112	0.775694	0.724721	0.724902	0.725879	0.77117	0.769056	0.769636	0.759465	0.760942	0.759651	0.775722	0.776978	0.775938	0.762912	0.761785	0.762676	0.771548	0.771054	0.766559	0.716541	0.716521	0.716658	0.779862	0.780081	0.778146
small_intestine_15_105	h_Small_Int	E2	lamina propria of small intestine	ERS2606278	N/A	PRJEB27719	C57BL/6	genotype: Cx3cr1CreERT2.Rosa26-LSL-YFP, phenotype: YFP negative	Intestine	0.663353	0.66383	0.662958	0.779731	0.780846	0.780807	0.734372	0.734505	0.735697	0.772305	0.770297	0.771037	0.765865	0.767709	0.76619	0.786812	0.788021	0.787274	0.774796	0.774314	0.774845	0.780926	0.780941	0.775924	0.725395	0.725346	0.725812	0.778954	0.779476	0.777506
small_intestine_16_106	h_Small_Int	E2	lamina propria of small intestine	ERS2606279	N/A	PRJEB27719	C57BL/6	genotype: Cx3cr1CreERT2.Rosa26-LSL-YFP, phenotype: YFP negative	Intestine	0.669604	0.670086	0.669273	0.77727	0.778376	0.77852	0.725771	0.72586	0.726881	0.777885	0.775763	0.776669	0.76255	0.763634	0.762482	0.781523	0.782301	0.781595	0.766266	0.765752	0.765937	0.777036	0.777293	0.771172	0.719506	0.719499	0.719976	0.784617	0.785148	0.782338
small_intestine_17_107	h_Small_Int	E2	lamina propria of small intestine	ERS2606280	N/A	PRJEB27719	C57BL/6	genotype: Cx3cr1CreERT2.Rosa26-LSL-YFP, phenotype: YFP positive	Intestine	0.669417	0.669902	0.668858	0.766391	0.767947	0.768614	0.715672	0.71577	0.716732	0.773706	0.770441	0.771656	0.752825	0.75465	0.753037	0.758949	0.76004	0.759464	0.741457	0.740673	0.74102	0.768928	0.768555	0.765357	0.725269	0.725044	0.725442	0.771971	0.771997	0.769645
small_intestine_18_108	h_Small_Int	E2	lamina propria of small intestine	ERS2606281	N/A	PRJEB27719	C57BL/6	genotype: Cx3cr1CreERT2.Rosa26-LSL-YFP, phenotype: YFP positive	Intestine	0.653315	0.653715	0.652476	0.744621	0.746929	0.747471	0.702189	0.702252	0.703461	0.747698	0.743724	0.745255	0.734212	0.735457	0.733801	0.732569	0.73382	0.73328	0.715424	0.714561	0.714993	0.750346	0.750169	0.748795	0.717832	0.717436	0.717657	0.740009	0.740501	0.739175
small_intestine_19_109	h_Small_Int	E2	lamina propria of small intestine	ERS2606282	N/A	PRJEB27719	C57BL/6	genotype: Cx3cr1CreERT2.Rosa26-LSL-YFP, phenotype: YFP positive	Intestine	0.670245	0.670936	0.669947	0.768689	0.770166	0.770463	0.719389	0.719698	0.7205	0.773086	0.770581	0.771571	0.754586	0.756047	0.754477	0.760926	0.762185	0.761347	0.744129	0.742818	0.743863	0.770876	0.770536	0.767111	0.725122	0.724878	0.724953	0.774376	0.774631	0.772212
small_intestine_20_110	h_Small_Int	E2	lamina propria of small intestine	ERS2606283	N/A	PRJEB27719	C57BL/6	genotype: Cx3cr1CreERT2.Rosa26-LSL-YFP, phenotype: YFP positive	Intestine	0.649496	0.650175	0.648895	0.74697	0.749061	0.74967	0.700798	0.701362	0.702358	0.750448	0.747301	0.748315	0.732939	0.734542	0.732905	0.736565	0.737067	0.73709	0.719056	0.717533	0.718595	0.754007	0.753387	0.751604	0.717658	0.717207	0.717291	0.745235	0.745369	0.743932
small_intestine_21_111	h_Small_Int	E2	muscularis externa layer of small intestine	ERS2606284	N/A	PRJEB27719	C57BL/6	genotype: Cx3cr1CreERT2.Rosa26-LSL-YFP, phenotype: YFP negative	Intestine	0.709981	0.710668	0.709854	0.795629	0.79634	0.796373	0.742437	0.74255	0.742646	0.793885	0.792729	0.792819	0.777552	0.778674	0.778012	0.776657	0.777987	0.777091	0.763471	0.760901	0.762335	0.773796	0.774351	0.769323	0.729378	0.729442	0.730608	0.811551	0.812506	0.808275
small_intestine_22_112	h_Small_Int	E2	muscularis externa layer of small intestine	ERS2606285	N/A	PRJEB27719	C57BL/6	genotype: Cx3cr1CreERT2.Rosa26-LSL-YFP, phenotype: YFP negative	Intestine	0.701532	0.702033	0.701122	0.795626	0.797464	0.797543	0.744616	0.744913	0.745316	0.789994	0.787818	0.788822	0.779037	0.780602	0.779582	0.787267	0.787367	0.786772	0.775185	0.773285	0.773906	0.776658	0.777091	0.771533	0.726687	0.726627	0.727318	0.807914	0.809	0.804492
small_intestine_23_113	h_Small_Int	E2	muscularis externa layer of small intestine	ERS2606286	N/A	PRJEB27719	C57BL/6	genotype: Cx3cr1CreERT2.Rosa26-LSL-YFP, phenotype: YFP negative	Intestine	0.701919	0.702855	0.701612	0.792341	0.793448	0.793603	0.739627	0.740046	0.739892	0.786259	0.784647	0.785279	0.774205	0.775743	0.774634	0.7863	0.787289	0.786521	0.77262	0.770901	0.771535	0.773538	0.773813	0.768673	0.723302	0.723457	0.724338	0.807105	0.808381	0.804648
small_intestine_24_114	h_Small_Int	E2	muscularis externa layer of small intestine	ERS2606287	N/A	PRJEB27719	C57BL/6	genotype: Cx3cr1CreERT2.Rosa26-LSL-YFP, phenotype: YFP negative	Intestine	0.724301	0.725026	0.724146	0.781597	0.783698	0.784153	0.738346	0.738577	0.738791	0.785044	0.782894	0.783518	0.766549	0.768604	0.767243	0.755318	0.756344	0.756045	0.738401	0.735324	0.736743	0.772559	0.772685	0.769886	0.741594	0.741399	0.742075	0.791385	0.792675	0.788134
small_intestine_25_115	h_Small_Int	E2	muscularis externa layer of small intestine	ERS2606288	N/A	PRJEB27719	C57BL/6	genotype: Cx3cr1CreERT2.Rosa26-LSL-YFP, phenotype: YFP positive	Intestine	0.703163	0.704197	0.703058	0.780617	0.781934	0.782241	0.726178	0.72652	0.726537	0.784634	0.783754	0.784033	0.76257	0.764023	0.762706	0.764381	0.765684	0.764864	0.750355	0.748354	0.749489	0.758623	0.759349	0.753545	0.712608	0.712801	0.713555	0.801744	0.803076	0.797534
small_intestine_26_116	h_Small_Int	E2	muscularis externa layer of small intestine	ERS2606289	N/A	PRJEB27719	C57BL/6	genotype: Cx3cr1CreERT2.Rosa26-LSL-YFP, phenotype: YFP positive	Intestine	0.700696	0.701352	0.700689	0.782779	0.784288	0.784734	0.728048	0.728304	0.728376	0.786303	0.784703	0.785071	0.763781	0.765299	0.76404	0.769797	0.770661	0.769882	0.754975	0.753146	0.754399	0.762209	0.762687	0.757225	0.715999	0.715986	0.716991	0.805817	0.807179	0.801817
small_intestine_27_117	h_Small_Int	E2	muscularis externa layer of small intestine	ERS2606290	N/A	PRJEB27719	C57BL/6	genotype: Cx3cr1CreERT2.Rosa26-LSL-YFP, phenotype: YFP positive	Intestine	0.700046	0.700694	0.699743	0.776835	0.778183	0.778737	0.722471	0.722486	0.722667	0.783609	0.782288	0.782471	0.761583	0.762866	0.761802	0.773897	0.774553	0.773841	0.757691	0.755719	0.75624	0.761486	0.761659	0.756559	0.714258	0.71433	0.715053	0.798157	0.798963	0.79451
small_intestine_28_118	h_Small_Int	E2	muscularis externa layer of small intestine	ERS2606291	N/A	PRJEB27719	C57BL/6	genotype: Cx3cr1CreERT2.Rosa26-LSL-YFP, phenotype: YFP positive	Intestine	0.716388	0.717161	0.716315	0.773593	0.775256	0.775995	0.728262	0.728467	0.728759	0.781382	0.779975	0.780011	0.759131	0.761174	0.759658	0.748552	0.749674	0.748957	0.732108	0.729022	0.730607	0.763243	0.763393	0.760203	0.730087	0.730116	0.730999	0.78803	0.789546	0.7835
small_intestine_29_119	h_Small_Int	E4	macrophage sourced from intestine	SRS1496511	GSM2196489	PRJNA325288	unknown	non-engulfing_connect mice	Intestine	0.533504	0.534917	0.534144	0.59751	0.592212	0.593401	0.560182	0.559522	0.55979	0.590455	0.595566	0.593799	0.578332	0.581465	0.578801	0.581759	0.582839	0.581235	0.573318	0.570262	0.571493	0.582708	0.582682	0.577243	0.53534	0.537702	0.537939	0.608267	0.608483	0.607594
small_intestine_30_120	h_Small_Int	E4	macrophage sourced from intestine	SRS1496512	GSM2196490	PRJNA325288	unknown	non-engulfing_connect mice	Intestine	0.562265	0.563548	0.562836	0.628787	0.623559	0.624298	0.584203	0.583636	0.583094	0.624368	0.629024	0.627564	0.606311	0.608549	0.606503	0.61492	0.615049	0.613871	0.603709	0.600571	0.601639	0.610821	0.611598	0.604755	0.565297	0.567086	0.567665	0.644557	0.644819	0.642646
small_intestine_31_121	h_Small_Int	E4	macrophage sourced from intestine	SRS1496514	GSM2196491	PRJNA325288	unknown	non-engulfing_connect mice	Intestine	0.622209	0.623462	0.623006	0.695009	0.691204	0.692083	0.64856	0.648027	0.648285	0.686828	0.691232	0.68942	0.667533	0.67175	0.668482	0.672665	0.671978	0.671542	0.659659	0.654706	0.656025	0.677528	0.676653	0.670163	0.634106	0.636428	0.63664	0.706447	0.707078	0.704169
small_intestine_32_122	h_Small_Int	E4	macrophage sourced from intestine	SRS1496513	GSM2196492	PRJNA325288	unknown	engulfing_connect mice	Intestine	0.469666	0.471207	0.470729	0.517133	0.510763	0.512699	0.486961	0.486478	0.48681	0.513364	0.519494	0.516612	0.50148	0.503908	0.501216	0.498698	0.498033	0.497156	0.488488	0.485418	0.487845	0.501587	0.501832	0.496996	0.46597	0.467095	0.468118	0.528918	0.528675	0.527737
small_intestine_33_123	h_Small_Int	E4	macrophage sourced from intestine	SRS1496515	GSM2196493	PRJNA325288	unknown	engulfing_connect mice	Intestine	0.543806	0.544676	0.544302	0.602968	0.597819	0.598666	0.566187	0.566011	0.566056	0.602882	0.60789	0.606163	0.587321	0.590769	0.587777	0.588556	0.58939	0.587626	0.578294	0.575046	0.57623	0.589278	0.588723	0.583508	0.548288	0.550408	0.550985	0.619228	0.61818	0.617243
small_intestine_34_124	h_Small_Int	E4	macrophage sourced from intestine	SRS1496516	GSM2196494	PRJNA325288	unknown	engulfing_connect mice	Intestine	0.561269	0.562102	0.562319	0.619818	0.614942	0.616777	0.580366	0.580564	0.580346	0.611854	0.61754	0.615248	0.596353	0.60104	0.596921	0.597591	0.597752	0.597006	0.586569	0.583071	0.583345	0.602491	0.601566	0.595556	0.56637	0.569056	0.568545	0.629422	0.628783	0.627363
small_intestine_35_125	h_Small_Int	E1	Tim-4-CD4- small intestine macrophages	SRS3299289	GSM3141672	PRJNA471340	C57BL/6	none	Intestine	0.691513	0.691681	0.691045	0.798332	0.797785	0.797707	0.746668	0.746484	0.74682	0.791099	0.79137	0.791344	0.777107	0.778179	0.777185	0.791285	0.792101	0.791573	0.778154	0.776913	0.777724	0.78638	0.787169	0.778855	0.719803	0.721084	0.721366	0.802147	0.803705	0.801661
small_intestine_36_126	h_Small_Int	E1	Tim-4-CD4- small intestine macrophages	SRS3299290	GSM3141673	PRJNA471340	C57BL/6	none	Intestine	0.689858	0.69016	0.68922	0.800558	0.800255	0.800326	0.747854	0.747641	0.747821	0.792901	0.792793	0.79271	0.777933	0.779386	0.778042	0.792909	0.793296	0.793019	0.779827	0.778736	0.779801	0.787017	0.787972	0.780184	0.721637	0.722802	0.723341	0.804061	0.806105	0.803128
small_intestine_37_127	h_Small_Int	E1	Tim-4-CD4- small intestine macrophages	SRS3299291	GSM3141674	PRJNA471340	C57BL/6	none	Intestine	0.689691	0.689594	0.688739	0.798242	0.797842	0.797882	0.746494	0.74655	0.74703	0.7897	0.789707	0.789645	0.776927	0.778363	0.777239	0.793862	0.794604	0.793886	0.780319	0.778806	0.779642	0.789607	0.79009	0.782144	0.722909	0.723935	0.724259	0.800586	0.80235	0.799838
small_intestine_38_128	h_Small_Int	E1	Tim-4-CD4- small intestine macrophages	SRS3299292	GSM3141675	PRJNA471340	C57BL/6	none	Intestine	0.690634	0.690436	0.689618	0.796975	0.796549	0.797153	0.744827	0.745217	0.745379	0.791268	0.791365	0.791267	0.775211	0.776431	0.775238	0.79108	0.791366	0.791057	0.777131	0.775355	0.776536	0.791154	0.791566	0.783626	0.724587	0.725841	0.726174	0.80128	0.802574	0.799953
small_intestine_39_129	h_Small_Int	E1	Tim-4-CD4+ small intestine macrophages	SRS3299293	GSM3141676	PRJNA471340	C57BL/6	none	Intestine	0.691127	0.691269	0.690505	0.795117	0.795281	0.795179	0.742144	0.742385	0.742624	0.793941	0.793513	0.793623	0.773715	0.775149	0.773924	0.789781	0.79	0.789906	0.774529	0.774063	0.774135	0.785843	0.78662	0.779061	0.719869	0.72115	0.721375	0.800057	0.801742	0.799678
small_intestine_40_130	h_Small_Int	E1	Tim-4-CD4+ small intestine macrophages	SRS3299294	GSM3141677	PRJNA471340	C57BL/6	none	Intestine	0.685351	0.685812	0.684974	0.787138	0.786676	0.786798	0.733989	0.733901	0.734226	0.786609	0.787115	0.787134	0.764881	0.766376	0.765083	0.783043	0.783349	0.782888	0.767619	0.76625	0.767517	0.778941	0.779507	0.771177	0.709995	0.711246	0.711812	0.794097	0.795801	0.793426
small_intestine_41_131	h_Small_Int	E1	Tim-4-CD4+ small intestine macrophages	SRS3299295	GSM3141678	PRJNA471340	C57BL/6	none	Intestine	0.684556	0.684998	0.684273	0.787056	0.786358	0.786437	0.734479	0.733978	0.734528	0.785467	0.786415	0.785772	0.764359	0.766264	0.764776	0.783939	0.784117	0.783698	0.76877	0.767238	0.768606	0.778714	0.779149	0.770795	0.708939	0.710098	0.710505	0.793616	0.795434	0.793264
small_intestine_42_132	h_Small_Int	E1	Tim-4-CD4+ small intestine macrophages	SRS3299296	GSM3141679	PRJNA471340	C57BL/6	none	Intestine	0.683134	0.683389	0.682614	0.784738	0.784133	0.784534	0.731116	0.73082	0.731282	0.783551	0.783974	0.783952	0.761404	0.763134	0.761603	0.78071	0.780729	0.780493	0.765074	0.763859	0.764636	0.775838	0.776335	0.768079	0.707226	0.708472	0.708733	0.791183	0.792859	0.790382
small_intestine_43_133	h_Small_Int	E1	Tim-4+CD4+ small intestine macrophages	SRS3299297	GSM3141680	PRJNA471340	C57BL/6	none	Intestine	0.686767	0.686346	0.685478	0.781569	0.784296	0.78382	0.730635	0.730894	0.731581	0.786386	0.784052	0.785078	0.762814	0.764363	0.763171	0.774664	0.774634	0.774855	0.755639	0.755389	0.755913	0.779305	0.779728	0.773272	0.719052	0.719789	0.720304	0.784608	0.78634	0.783723
small_intestine_44_134	h_Small_Int	E1	Tim-4+CD4+ small intestine macrophages	SRS3299298	GSM3141681	PRJNA471340	C57BL/6	none	Intestine	0.687495	0.687662	0.686694	0.786672	0.786698	0.786934	0.734307	0.734278	0.734645	0.791019	0.791118	0.791272	0.766708	0.767584	0.766491	0.781909	0.782261	0.782044	0.764818	0.763677	0.764634	0.781355	0.782155	0.774223	0.714681	0.715848	0.71615	0.792833	0.794995	0.792721
small_intestine_45_135	h_Small_Int	E1	Tim-4+CD4+ small intestine macrophages	SRS3299299	GSM3141682	PRJNA471340	C57BL/6	none	Intestine	0.687249	0.687472	0.686827	0.785294	0.784661	0.784838	0.732988	0.732723	0.732999	0.789735	0.789943	0.789854	0.76494	0.766532	0.765316	0.778852	0.778944	0.778726	0.76194	0.760491	0.761492	0.778208	0.778786	0.771203	0.712441	0.713886	0.71416	0.791692	0.793419	0.791502
small_intestine_46_136	h_Small_Int	E1	Tim-4+CD4+ small intestine macrophages	SRS3299300	GSM3141683	PRJNA471340	C57BL/6	none	Intestine	0.685488	0.685479	0.684657	0.78089	0.780914	0.78111	0.729198	0.729254	0.729782	0.786401	0.786752	0.78646	0.760764	0.762437	0.760975	0.775235	0.77548	0.775175	0.757774	0.756626	0.757601	0.776209	0.77698	0.76907	0.710256	0.711847	0.71196	0.787048	0.789069	0.786697
large_intestine_1_74	i_Large_Int	E1	colon	SRS5715528	GSM4190272	PRJNA591465	C57BL/6J	monocyte_selection marker: DAPI-CD45+CD11b+CD64+Ly6C-MHCII+. genotype: Cx3cr1-DTR. treatment: 9-18 ng DT/gr bodyweight; injections every other day	Intestine	0.506808	0.504429	0.503772	0.552417	0.55931	0.556782	0.539911	0.53983	0.540512	0.543068	0.533048	0.537142	0.545584	0.543225	0.543859	0.529386	0.531357	0.531715	0.517745	0.521703	0.52083	0.55876	0.560079	0.565177	0.588308	0.588322	0.588508	0.537713	0.540029	0.534891
large_intestine_2_75	i_Large_Int	E1	colon	SRS5715529	GSM4190273	PRJNA591465	C57BL/6J	monocyte_selection marker: DAPI-CD45+CD11b+CD64+Ly6C-MHCII+. genotype: Cx3cr1-DTR. treatment: 9-18 ng DT/gr bodyweight; injections every other day	Intestine	0.555699	0.553748	0.553012	0.606979	0.613623	0.61147	0.589486	0.58958	0.590451	0.59485	0.584859	0.588222	0.594243	0.592914	0.593181	0.577805	0.57934	0.579809	0.565016	0.567665	0.566784	0.610656	0.611563	0.616347	0.640223	0.639308	0.640122	0.590243	0.593281	0.587152
large_intestine_3_76	i_Large_Int	E1	colon	SRS5715530	GSM4190274	PRJNA591465	C57BL/6J	monocyte_selection marker: DAPI-CD45+CD11b+CD64+Ly6C-MHCII+. genotype: Cx3cr1-DTR. treatment: 9-18 ng DT/gr bodyweight; injections every other day	Intestine	0.54226	0.540351	0.539089	0.590579	0.597389	0.595712	0.57044	0.571048	0.571419	0.579844	0.569663	0.573425	0.577783	0.576588	0.576608	0.562128	0.564219	0.564366	0.550533	0.552346	0.551174	0.592703	0.594083	0.598545	0.621946	0.621076	0.621776	0.578049	0.580805	0.573403
large_intestine_4_77	i_Large_Int	E1	colon	SRS5715531	GSM4190275	PRJNA591465	C57BL/6J	monocyte_selection marker: DAPI-CD45+CD11b+CD64+Ly6C-MHCII+. genotype: Cx3cr1-DTR. treatment: 9-18 ng DT/gr bodyweight; injections every other day	Intestine	0.536324	0.534809	0.533475	0.589077	0.596225	0.594586	0.56672	0.566871	0.56755	0.579039	0.569151	0.572652	0.575006	0.574219	0.574342	0.567103	0.569229	0.569296	0.556053	0.559111	0.55778	0.586617	0.587758	0.591751	0.610689	0.609842	0.610485	0.579882	0.583191	0.576368
large_intestine_5_78	i_Large_Int	E1	colon	SRS5715532	GSM4190276	PRJNA591465	C57BL/6J	monocyte_selection marker: DAPI-CD45+CD11b+CD64+Ly6C-MHCII+. genotype: Cx3cr1-DTR. treatment: 9-18 ng DT/gr bodyweight; injections every other day	Intestine	0.54443	0.542966	0.541635	0.602403	0.609164	0.607816	0.574702	0.575304	0.576217	0.591385	0.582427	0.58591	0.585503	0.584361	0.584598	0.582558	0.584125	0.584425	0.570585	0.573264	0.572171	0.597359	0.598104	0.600975	0.615955	0.615056	0.615827	0.59554	0.598114	0.590907
large_intestine_6_79	i_Large_Int	E1	colon	SRS5715533	GSM4190277	PRJNA591465	C57BL/6J	monocyte_selection marker: DAPI-CD45+CD11b+CD64+Ly6C-MHCII+. genotype: Cx3cr1-DTR. treatment: 9-18 ng DT/gr bodyweight; injections every other day	Intestine	0.533918	0.532383	0.531274	0.586772	0.594042	0.592651	0.564992	0.564801	0.565559	0.576658	0.567022	0.570601	0.572213	0.570963	0.571157	0.566435	0.568641	0.568294	0.55473	0.557849	0.556809	0.584576	0.585783	0.589746	0.608451	0.607667	0.608247	0.578607	0.581729	0.573881
large_intestine_7_80	i_Large_Int	E1	colon	SRS5715534	GSM4190255	PRJNA591465	C57BL/6J	selection marker: CD45+CD11b+CD115+Ly6C+/-. genotype: B6.FVB-Tg[Itgax-DTR/GFP]57Lan/J. treatment: 9-18 ng DT/gr bodyweight; injections every other day	Intestine	0.597408	0.597144	0.595925	0.647697	0.653683	0.65312	0.6254	0.625934	0.626428	0.632744	0.625915	0.62789	0.626849	0.627649	0.626669	0.608458	0.609492	0.609662	0.596649	0.596239	0.596612	0.649751	0.649619	0.653	0.676238	0.676068	0.675802	0.631851	0.633368	0.628159
large_intestine_8_81	i_Large_Int	E1	colon	SRS5715537	GSM4190258	PRJNA591465	C57BL/6J	selection marker: CD45+CD11b+CD115+Ly6C+/-. genotype: B6.FVB-Tg[Itgax-DTR/GFP]57Lan/J. treatment: 9-18 ng DT/gr bodyweight; injections every other day	Intestine	0.581772	0.582111	0.581046	0.648644	0.653127	0.653105	0.615186	0.615696	0.61635	0.635493	0.631086	0.632186	0.622563	0.624086	0.622467	0.621833	0.623256	0.62304	0.610979	0.610281	0.610178	0.648606	0.647811	0.647974	0.650042	0.649945	0.649405	0.642837	0.644276	0.640273
large_intestine_9_82	i_Large_Int	E1	colon	SRS5715538	GSM4190259	PRJNA591465	C57BL/6J	selection marker: CD45+CD11b+CD115+Ly6C+/-. genotype: B6.FVB-Tg[Itgax-DTR/GFP]57Lan/J. treatment: 9-18 ng DT/gr bodyweight; injections every other day	Intestine	0.601124	0.601117	0.600002	0.658072	0.663284	0.662867	0.632557	0.633234	0.633654	0.644435	0.638387	0.640075	0.63465	0.63573	0.634801	0.621356	0.622051	0.622568	0.609558	0.609165	0.608679	0.653936	0.653756	0.65594	0.671435	0.670965	0.670904	0.645783	0.647515	0.642136
large_intestine_10_83	i_Large_Int	E1	colon	SRS5715539	GSM4190260	PRJNA591465	C57BL/6J	selection marker: CD45+CD11b+CD115+Ly6C+/-. genotype: B6.FVB-Tg[Itgax-DTR/GFP]57Lan/J. treatment: 9-18 ng DT/gr bodyweight; injections every other day	Intestine	0.590968	0.590724	0.58951	0.641185	0.646721	0.646964	0.617299	0.61781	0.618274	0.631271	0.624963	0.626786	0.621637	0.623001	0.621576	0.607697	0.608668	0.608948	0.597261	0.597398	0.597118	0.636554	0.636571	0.638687	0.657872	0.657662	0.657407	0.632133	0.634047	0.628411
large_intestine_11_84	i_Large_Int	E1	colon	SRS5715540	GSM4190261	PRJNA591465	C57BL/6J	selection marker: CD45+CD11b+CD115+Ly6C+/-. genotype: B6.FVB-Tg[Itgax-DTR/GFP]57Lan/J. treatment: 9-18 ng DT/gr bodyweight; injections every other day	Intestine	0.584975	0.584868	0.583928	0.63141	0.636391	0.636644	0.606636	0.606514	0.607101	0.618975	0.613649	0.615257	0.608662	0.610389	0.608654	0.59515	0.595774	0.595938	0.583588	0.582477	0.582755	0.634285	0.633743	0.635865	0.655505	0.655183	0.655046	0.6208	0.622424	0.616792
large_intestine_12_85	i_Large_Int	E1	colon	SRS5715541	GSM4190262	PRJNA591465	C57BL/6J	selection marker: CD45+CD11b+CD115+Ly6C+/-. genotype: B6.FVB-Tg[Itgax-DTR/GFP]57Lan/J. treatment: 9-18 ng DT/gr bodyweight; injections every other day	Intestine	0.583835	0.584209	0.583293	0.635099	0.639867	0.640357	0.610615	0.610855	0.61129	0.622854	0.618004	0.619601	0.612081	0.613828	0.611932	0.604775	0.605454	0.605796	0.595634	0.59416	0.594589	0.631796	0.631609	0.632821	0.647785	0.647857	0.647656	0.628539	0.630025	0.624403
large_intestine_13_86	i_Large_Int	E1	colon	SRS5715542	GSM4190263	PRJNA591465	C57BL/6J	selection marker: CD45+CD11b+CD115+Ly6C+/-. genotype: B6.FVB-Tg[Itgax-DTR/GFP]57Lan/J. treatment: 9-18 ng DT/gr bodyweight; injections every other day	Intestine	0.58543	0.58499	0.584264	0.630551	0.635461	0.635469	0.609445	0.609557	0.610163	0.619967	0.613823	0.615617	0.610088	0.611663	0.610152	0.592863	0.593673	0.593845	0.581277	0.580617	0.58143	0.6365	0.636184	0.638737	0.660026	0.659708	0.659747	0.61807	0.620251	0.615013
large_intestine_14_87	i_Large_Int	E1	colon	SRS5715551	GSM4190248	PRJNA591465	C57BL/6J	selection marker: CD45+CD11b+CD115+Ly6C+/-. genotype: B6.FVB-Tg[Itgax-DTR/GFP]57Lan/J. treatment: 9-18 ng DT/gr bodyweight; injections every other day	Intestine	0.578855	0.57914	0.578004	0.658298	0.662487	0.662654	0.621749	0.622348	0.622632	0.649361	0.64482	0.64606	0.631536	0.63251	0.630936	0.633229	0.634347	0.634396	0.619863	0.621685	0.620839	0.654486	0.653418	0.652402	0.640169	0.640579	0.640602	0.654929	0.656996	0.65424
large_intestine_15_88	i_Large_Int	E1	colon	SRS5715553	GSM4190250	PRJNA591465	C57BL/6J	selection marker: CD45+CD11b+CD115+Ly6C+/-. genotype: B6.FVB-Tg[Itgax-DTR/GFP]57Lan/J. treatment: 9-18 ng DT/gr bodyweight; injections every other day	Intestine	0.584541	0.584626	0.583363	0.634689	0.639953	0.639984	0.609821	0.610063	0.610435	0.621053	0.615706	0.617053	0.611338	0.612932	0.611393	0.600589	0.601169	0.601262	0.590479	0.590062	0.589875	0.634687	0.634543	0.636613	0.657341	0.65743	0.657344	0.626114	0.627845	0.621736
large_intestine_16_89	i_Large_Int	E1	colon	SRS5715554	GSM4190251	PRJNA591465	C57BL/6J	selection marker: CD45+CD11b+CD115+Ly6C+/-. genotype: B6.FVB-Tg[Itgax-DTR/GFP]57Lan/J. treatment: 9-18 ng DT/gr bodyweight; injections every other day	Intestine	0.579673	0.579814	0.578738	0.63413	0.638497	0.638905	0.608017	0.607974	0.608151	0.621461	0.616451	0.617887	0.61136	0.613297	0.611403	0.6019	0.602646	0.602631	0.591632	0.590683	0.591113	0.63322	0.632455	0.634384	0.647376	0.64693	0.647019	0.624594	0.625969	0.620538
large_intestine_17_90	i_Large_Int	E1	colon	SRS5715555	GSM4190252	PRJNA591465	C57BL/6J	selection marker: CD45+CD11b+CD115+Ly6C+/-. genotype: B6.FVB-Tg[Itgax-DTR/GFP]57Lan/J. treatment: 9-18 ng DT/gr bodyweight; injections every other day	Intestine	0.585579	0.585283	0.584225	0.636452	0.641449	0.641047	0.615127	0.615022	0.615773	0.622988	0.617109	0.618472	0.616555	0.617387	0.616204	0.600658	0.601652	0.602032	0.590488	0.590055	0.590609	0.640065	0.639857	0.643044	0.661393	0.661091	0.660934	0.623787	0.625557	0.61986
Peirtoneal_1_230	j_Peritoneal	E2	choroid plexus macrophages	SRS4538447	GSM3684886	PRJNA529096	C57BL/6JRj	Renamed, was choroid plexus macrophages	Peritoneum	0.665378	0.666103	0.665236	0.772196	0.775142	0.775639	0.708049	0.709048	0.708879	0.769416	0.76881	0.76903	0.748478	0.750443	0.748825	0.76191	0.762759	0.761887	0.758168	0.756969	0.756691	0.72421	0.723777	0.716856	0.67371	0.674222	0.674328	0.817179	0.816446	0.816785
Peirtoneal_2_231	j_Peritoneal	E2	choroid plexus macrophages	SRS4538448	GSM3684887	PRJNA529096	C57BL/6JRj	Renamed, was choroid plexus macrophages	Peritoneum	0.671469	0.672477	0.671607	0.776209	0.778858	0.77937	0.711129	0.711747	0.711788	0.770898	0.770859	0.771146	0.751364	0.753049	0.751643	0.763163	0.764452	0.763507	0.759881	0.759448	0.759206	0.724999	0.724902	0.718222	0.677446	0.677463	0.678056	0.827382	0.826952	0.82657
Peirtoneal_3_232	j_Peritoneal	E2	choroid plexus macrophages	SRS4538449	GSM3684888	PRJNA529096	C57BL/6JRj	Renamed, was choroid plexus macrophages	Peritoneum	0.665968	0.667129	0.666098	0.767791	0.771935	0.772235	0.699947	0.700886	0.700988	0.762195	0.76179	0.762083	0.740007	0.74187	0.740296	0.756054	0.757082	0.756226	0.751994	0.751305	0.750731	0.716167	0.715668	0.708671	0.668577	0.669245	0.66931	0.818503	0.817654	0.817165
Peirtoneal_4_233	j_Peritoneal	E2	choroid plexus macrophages	SRS4538450	GSM3684889	PRJNA529096	C57BL/6JRj	Renamed, was choroid plexus macrophages	Peritoneum	0.671681	0.672244	0.671459	0.780964	0.783208	0.784029	0.718536	0.71912	0.719307	0.775968	0.775329	0.775685	0.75895	0.760289	0.759027	0.771461	0.772267	0.77156	0.768213	0.767588	0.767276	0.732249	0.732402	0.725989	0.683613	0.684086	0.684602	0.827012	0.826512	0.826437
Peirtoneal_5_234	j_Peritoneal	E1	peritoneal macrophages	SRS5172502	GSM3983818	PRJNA557178	C57BL/6	Bhlhe40+/+Bhlhe41+/+	Peritoneum	0.666	0.666248	0.665559	0.772191	0.773779	0.773881	0.711777	0.712211	0.712365	0.767033	0.766439	0.766825	0.751299	0.751353	0.750834	0.762211	0.763504	0.762695	0.758758	0.760431	0.759171	0.720348	0.721284	0.715135	0.676477	0.677327	0.677961	0.824753	0.825068	0.823925
Peirtoneal_6_235	j_Peritoneal	E1	peritoneal macrophages	SRS5172503	GSM3983819	PRJNA557178	C57BL/6	Bhlhe40+/+Bhlhe41+/+	Peritoneum	0.668908	0.669088	0.668305	0.772215	0.773985	0.774191	0.711647	0.712416	0.71221	0.768289	0.767434	0.767924	0.751826	0.751741	0.751549	0.760332	0.761635	0.760668	0.756485	0.758189	0.756935	0.720986	0.721709	0.715874	0.678577	0.679323	0.68003	0.825366	0.825955	0.825076
Peirtoneal_7_236	j_Peritoneal	E1	peritoneal macrophages	SRS5172504	GSM3983820	PRJNA557178	C57BL/6	Bhlhe40-/-Bhlhe41-/-	Peritoneum	0.667512	0.6678	0.666924	0.770955	0.772104	0.772585	0.710942	0.711196	0.711574	0.769994	0.769758	0.770024	0.750005	0.750315	0.749909	0.757175	0.758429	0.757555	0.752218	0.753717	0.752059	0.719501	0.720546	0.714176	0.676383	0.677262	0.677887	0.823605	0.824255	0.823872
Peirtoneal_8_237	j_Peritoneal	E1	peritoneal macrophages	SRS5172505	GSM3983821	PRJNA557178	C57BL/6	Bhlhe40-/-Bhlhe41-/-	Peritoneum	0.666644	0.66671	0.66601	0.771071	0.772025	0.772581	0.710236	0.710642	0.710989	0.77001	0.769663	0.769948	0.749698	0.749735	0.749378	0.757876	0.759622	0.758664	0.753085	0.754995	0.753526	0.719916	0.720927	0.714447	0.675111	0.676316	0.676902	0.823945	0.824978	0.823941
