# Supplementary material for: Integrated proteomic and transcriptomic landscape of macrophages in mouse tissues
Source: Nat Commun. 2022 Nov 30;13:7389. doi: 10.1038/s41467-022-35095-7 (PMC9712610; doi:10.1038/s41467-022-35095-7)
Supplement: Supplementary file 7 — Supplementary Data 4 [file 41467_2022_35095_MOESM7_ESM.xlsx]

## Sheet: Supplementary Table 4_moduleinf
Symbol	Celltype	moduleColor	Module Number	GS	p.GS	MM	p.MM
Pgam1	BMDM	black	ME33	0.89984	8.43e-14	0.806673	2.84e-09
Pkm	BMDM	black	ME33	0.890136	3.76e-13	0.825379	5.88e-10
Gk	BMDM	black	ME33	0.87921	1.73e-12	0.823674	6.84e-10
Pgk2	BMDM	black	ME33	0.859923	1.84e-11	0.794167	7.44e-09
Capg	BMDM	black	ME33	0.853395	3.78e-11	0.843308	1.08e-10
Osbpl8	BMDM	black	ME33	0.852952	3.96e-11	0.879892	1.58e-12
Impact	BMDM	black	ME33	0.849775	5.56e-11	0.882499	1.11e-12
S100a4	BMDM	black	ME33	0.844864	9.23e-11	0.763788	5.99e-08
Slc6a11	BMDM	black	ME33	0.844472	9.6e-11	0.896101	1.53e-13
Car13	BMDM	black	ME33	0.840552	1.42e-10	0.821174	8.52e-10
Rilpl2	BMDM	black	ME33	0.839155	1.63e-10	0.732233	3.86e-07
Aldoart1	BMDM	black	ME33	0.83587	2.24e-10	0.879106	1.75e-12
Slc39a6	BMDM	black	ME33	0.8307	3.63e-10	0.788517	1.13e-08
Lrrc47	BMDM	black	ME33	0.827634	4.8e-10	0.845028	9.07e-11
Aldoa	BMDM	black	ME33	0.826448	5.35e-10	0.873973	3.41e-12
Pgk1	BMDM	black	ME33	0.81982	9.57e-10	0.834618	2.52e-10
Ahsa1	BMDM	black	ME33	0.815734	1.36e-09	0.883324	9.91e-13
Myo1e	BMDM	black	ME33	0.800385	4.65e-09	0.9204	2e-15
Slc23a2	BMDM	black	ME33	0.796575	6.22e-09	0.831793	3.28e-10
Arl2	BMDM	black	ME33	0.794992	7e-09	0.904098	4.17e-14
Plec	BMDM	black	ME33	0.791169	9.28e-09	0.819798	9.59e-10
Rpl22l1	BMDM	black	ME33	0.787538	1.21e-08	0.888032	5.11e-13
Sdcbp	BMDM	black	ME33	0.782636	1.71e-08	0.74714	1.66e-07
Dhcr24	BMDM	black	ME33	0.781649	1.83e-08	0.732109	3.89e-07
Rwdd1	BMDM	black	ME33	0.775844	2.72e-08	0.882514	1.11e-12
Slc6a6	BMDM	black	ME33	0.771591	3.61e-08	0.883613	9.52e-13
Aldoart2	BMDM	black	ME33	0.769419	4.17e-08	0.860107	1.8e-11
Dhfr	BMDM	black	ME33	0.761342	6.99e-08	0.785764	1.37e-08
Acp1	BMDM	black	ME33	0.759996	7.61e-08	0.890574	3.53e-13
Ipo4	BMDM	black	ME33	0.759859	7.67e-08	0.811633	1.9e-09
Isyna1	BMDM	black	ME33	0.757284	9e-08	0.823331	7.05e-10
Etf1	BMDM	black	ME33	0.756952	9.18e-08	0.897378	1.25e-13
Nme2	BMDM	black	ME33	0.756724	9.31e-08	0.918764	2.78e-15
Fasn	BMDM	black	ME33	0.753103	1.16e-07	0.921744	1.51e-15
Eef1a2	BMDM	black	ME33	0.753028	1.17e-07	0.90682	2.61e-14
Got1	BMDM	black	ME33	0.752137	1.23e-07	0.829948	3.89e-10
Gps1	BMDM	black	ME33	0.75183	1.25e-07	0.887365	5.62e-13
Fen1	BMDM	black	ME33	0.748422	1.54e-07	0.824655	6.27e-10
Slco4a1	BMDM	black	ME33	0.741819	2.25e-07	0.831735	3.3e-10
Adi1	BMDM	black	ME33	0.741185	2.34e-07	0.889302	4.25e-13
Ldha	BMDM	black	ME33	0.738466	2.73e-07	0.922609	1.26e-15
B4galt7	BMDM	black	ME33	0.735159	3.28e-07	0.89242	2.68e-13
Psmc4	BMDM	black	ME33	0.735066	3.3e-07	0.876269	2.54e-12
Mvk	BMDM	black	ME33	0.734958	3.32e-07	0.871167	4.85e-12
Rbm3	BMDM	black	ME33	0.734556	3.4e-07	0.852114	4.34e-11
Pck2	BMDM	black	ME33	0.73134	4.05e-07	0.863634	1.2e-11
Abcf1	BMDM	black	ME33	0.729913	4.38e-07	0.873997	3.4e-12
Rps15	BMDM	black	ME33	0.726668	5.22e-07	0.941153	1.38e-17
Psmd2	BMDM	black	ME33	0.723234	6.27e-07	0.90938	1.66e-14
Acat2	BMDM	black	ME33	0.720979	7.06e-07	0.910826	1.28e-14
Ube2m	BMDM	black	ME33	0.718698	7.95e-07	0.88326	1e-12
Gnptab	BMDM	black	ME33	0.716184	9.04e-07	0.797378	5.85e-09
Psmc1	BMDM	black	ME33	0.71359	1.03e-06	0.917039	3.93e-15
Naa11	BMDM	black	ME33	0.712236	1.11e-06	0.908936	1.8e-14
Pebp1	BMDM	black	ME33	0.710916	1.18e-06	0.855186	3.11e-11
Tars	BMDM	black	ME33	0.709788	1.25e-06	0.947953	1.8e-18
Eef1d	BMDM	black	ME33	0.704949	1.59e-06	0.909137	1.73e-14
Ufd1	BMDM	black	ME33	0.703127	1.73e-06	0.911765	1.07e-14
Dph5	BMDM	black	ME33	0.702947	1.75e-06	0.771881	3.55e-08
Metap1	BMDM	black	ME33	0.70282	1.76e-06	0.912614	9.17e-15
Adss	BMDM	black	ME33	0.701932	1.84e-06	0.860985	1.63e-11
Plp2	BMDM	black	ME33	0.699864	2.03e-06	0.802825	3.85e-09
Usp11	BMDM	black	ME33	0.698342	2.18e-06	0.802801	3.86e-09
Ecpas	BMDM	black	ME33	0.697565	2.27e-06	0.811069	1.99e-09
Lratd2	BMDM	black	ME33	0.6948	2.58e-06	0.712335	1.1e-06
Idi1	BMDM	black	ME33	0.692499	2.88e-06	0.946068	3.26e-18
Nrd1	BMDM	black	ME33	0.690327	3.18e-06	0.854855	3.23e-11
Psmc6	BMDM	black	ME33	0.689024	3.38e-06	0.899659	8.69e-14
Ccdc115	BMDM	black	ME33	0.688801	3.41e-06	0.80952	2.26e-09
Iqsec3	BMDM	black	ME33	0.688366	3.48e-06	0.662342	1.08e-05
1700009N14Rik	BMDM	black	ME33	0.687966	3.54e-06	0.846505	7.8e-11
Sh3pxd2b	BMDM	black	ME33	0.686424	3.8e-06	0.85546	3.02e-11
Gcsh	BMDM	black	ME33	0.685411	3.98e-06	0.867758	7.35e-12
Nfkbib	BMDM	black	ME33	0.684466	4.15e-06	0.834565	2.53e-10
Psmd7	BMDM	black	ME33	0.683586	4.32e-06	0.962992	6.15e-21
Flcn	BMDM	black	ME33	0.683312	4.38e-06	0.905094	3.52e-14
Arhgap10	BMDM	black	ME33	0.679621	5.16e-06	0.737983	2.8e-07
Dnajc24	BMDM	black	ME33	0.677871	5.57e-06	0.778037	2.35e-08
Prep	BMDM	black	ME33	0.675826	6.09e-06	0.9697	2.16e-22
Smg5	BMDM	black	ME33	0.673921	6.62e-06	0.8201	9.35e-10
Eif2s1	BMDM	black	ME33	0.67289	6.92e-06	0.957298	6.71e-20
Nrp2	BMDM	black	ME33	0.672704	6.98e-06	0.839438	1.58e-10
Chuk	BMDM	black	ME33	0.672169	7.14e-06	0.717346	8.52e-07
Pbdc1	BMDM	black	ME33	0.66997	7.85e-06	0.931519	1.69e-16
Psmc2	BMDM	black	ME33	0.666461	9.1e-06	0.92151	1.59e-15
Eif4a1	BMDM	black	ME33	0.66554	9.46e-06	0.934126	8.9e-17
Pabpc1	BMDM	black	ME33	0.66468	9.81e-06	0.922248	1.36e-15
Cul2	BMDM	black	ME33	0.664554	9.86e-06	0.835767	2.26e-10
Acat3	BMDM	black	ME33	0.663871	1.01e-05	0.747798	1.59e-07
Timm17a	BMDM	black	ME33	0.663482	1.03e-05	0.87575	2.72e-12
Psmd11	BMDM	black	ME33	0.662685	1.07e-05	0.926352	5.58e-16
Tfrc	BMDM	black	ME33	0.66209	1.09e-05	0.795696	6.64e-09
Poldip2	BMDM	black	ME33	0.661438	1.12e-05	0.885446	7.38e-13
Mvd	BMDM	black	ME33	0.660645	1.16e-05	0.912083	1.01e-14
Map2k5	BMDM	black	ME33	0.658403	1.27e-05	0.829078	4.21e-10
Eef2	BMDM	black	ME33	0.657943	1.3e-05	0.874535	3.17e-12
Ogt	BMDM	black	ME33	0.654459	1.49e-05	0.774584	2.96e-08
Psmc5	BMDM	black	ME33	0.651895	1.65e-05	0.872729	3.99e-12
Psmb6	BMDM	black	ME33	0.64939	1.83e-05	0.945912	3.42e-18
Metap1d	BMDM	black	ME33	0.647621	1.96e-05	0.78601	1.35e-08
Aldoc	BMDM	black	ME33	0.64487	2.18e-05	0.941813	1.15e-17
Thumpd1	BMDM	black	ME33	0.643958	2.26e-05	0.821926	7.98e-10
1810030O07Rik	BMDM	black	ME33	0.64395	2.26e-05	0.690827	3.11e-06
Eif5b	BMDM	black	ME33	0.639096	2.72e-05	0.784007	1.55e-08
Rps10	BMDM	black	ME33	0.637337	2.91e-05	0.964074	3.75e-21
Plxna2	BMDM	black	ME33	0.636661	2.99e-05	0.830103	3.84e-10
Pelp1	BMDM	black	ME33	0.63502	3.18e-05	0.824722	6.24e-10
Cmc1	BMDM	black	ME33	0.633568	3.36e-05	0.826921	5.12e-10
Yipf4	BMDM	black	ME33	0.633072	3.42e-05	0.824633	6.29e-10
Psmd6	BMDM	black	ME33	0.633012	3.43e-05	0.93709	4.16e-17
Trip4	BMDM	black	ME33	0.632916	3.44e-05	0.873026	3.84e-12
Rps29	BMDM	black	ME33	0.631436	3.63e-05	0.921942	1.45e-15
Psmd8	BMDM	black	ME33	0.630838	3.72e-05	0.854994	3.18e-11
Clic1	BMDM	black	ME33	0.629514	3.9e-05	0.952415	4.07e-19
Eif4g2	BMDM	black	ME33	0.627957	4.13e-05	0.951381	5.82e-19
Ide	BMDM	black	ME33	0.627834	4.15e-05	0.875939	2.65e-12
Rpl39	BMDM	black	ME33	0.624699	4.65e-05	0.829353	4.11e-10
Psmd14	BMDM	black	ME33	0.624605	4.67e-05	0.959593	2.67e-20
Srp9	BMDM	black	ME33	0.622782	4.99e-05	0.84675	7.61e-11
Eif4a2	BMDM	black	ME33	0.62098	5.32e-05	0.884765	8.11e-13
Farsb	BMDM	black	ME33	0.619138	5.68e-05	0.913076	8.41e-15
Tcp1	BMDM	black	ME33	0.618395	5.83e-05	0.940921	1.47e-17
Pafah1b3	BMDM	black	ME33	0.614962	6.58e-05	0.847476	7.06e-11
Rab31	BMDM	black	ME33	0.614899	6.6e-05	0.794144	7.45e-09
Atp6ap2	BMDM	black	ME33	0.612874	7.08e-05	0.765835	5.26e-08
Cct7	BMDM	black	ME33	0.612271	7.23e-05	0.964321	3.34e-21
Retreg2	BMDM	black	ME33	0.61013	7.79e-05	0.932917	1.2e-16
Nup93	BMDM	black	ME33	0.60907	8.08e-05	0.875809	2.7e-12
Tmem251	BMDM	black	ME33	0.607992	8.38e-05	0.786158	1.33e-08
Oxsr1	BMDM	black	ME33	0.601007	0.000106152	0.890032	3.82e-13
Adk	BMDM	black	ME33	0.600757	0.000107042	0.689944	3.24e-06
Rars	BMDM	black	ME33	0.598443	0.000115615	0.955071	1.57e-19
Eif2b1	BMDM	black	ME33	0.597957	0.00011749	0.93441	8.29e-17
Eif3a	BMDM	black	ME33	0.597608	0.000118856	0.952103	4.54e-19
Blvra	BMDM	black	ME33	0.596125	0.000124815	0.790504	9.74e-09
Kpnb1	BMDM	black	ME33	0.594245	0.000132754	0.914815	6.05e-15
Pabpc2	BMDM	black	ME33	0.593805	0.000134675	0.939463	2.21e-17
Rps26	BMDM	black	ME33	0.592922	0.000138607	0.935316	6.59e-17
Uchl3	BMDM	black	ME33	0.592653	0.000139826	0.95573	1.22e-19
Nars	BMDM	black	ME33	0.591378	0.000145735	0.965378	2.02e-21
Eef1b2	BMDM	black	ME33	0.589228	0.000156211	0.930735	2.03e-16
Tigar	BMDM	black	ME33	0.585894	0.00017379	0.767288	4.79e-08
Timm8b	BMDM	black	ME33	0.581578	0.000199178	0.898562	1.04e-13
Rps7	BMDM	black	ME33	0.580329	0.00020712	0.951411	5.76e-19
Xpnpep1	BMDM	black	ME33	0.580218	0.000207838	0.763571	6.07e-08
Usp15	BMDM	black	ME33	0.578448	0.000219617	0.765199	5.48e-08
Gnptg	BMDM	black	ME33	0.578291	0.000220691	0.884336	8.61e-13
Pin1	BMDM	black	ME33	0.576112	0.000236078	0.929944	2.45e-16
Ttll12	BMDM	black	ME33	0.573583	0.000255135	0.719697	7.54e-07
Itpa	BMDM	black	ME33	0.573192	0.000258203	0.897068	1.31e-13
Psmd4	BMDM	black	ME33	0.57233	0.000265079	0.745885	1.78e-07
Soat1	BMDM	black	ME33	0.571317	0.000273365	0.862361	1.39e-11
Eif1ax	BMDM	black	ME33	0.570836	0.000277386	0.924052	9.24e-16
Pitpnb	BMDM	black	ME33	0.570804	0.000277651	0.787428	1.22e-08
Bax	BMDM	black	ME33	0.570594	0.000279421	0.922591	1.26e-15
Bid	BMDM	black	ME33	0.570502	0.000280202	0.739981	2.5e-07
Rps5	BMDM	black	ME33	0.569594	0.000287999	0.926911	4.92e-16
Mrpl20	BMDM	black	ME33	0.569574	0.000288176	0.850577	5.11e-11
Farsa	BMDM	black	ME33	0.569479	0.000288999	0.874663	3.12e-12
Cct2	BMDM	black	ME33	0.568487	0.000297766	0.975813	4.91e-24
Drap1	BMDM	black	ME33	0.568067	0.000301546	0.765046	5.53e-08
Fdx2	BMDM	black	ME33	0.566772	0.000313484	0.787999	1.17e-08
Cand2	BMDM	black	ME33	0.56664	0.000314722	0.617306	6.06e-05
Hspbp1	BMDM	black	ME33	0.565432	0.000326273	0.771334	3.68e-08
Psmc3	BMDM	black	ME33	0.564834	0.000332134	0.946589	2.77e-18
Rps3	BMDM	black	ME33	0.564201	0.000338435	0.971296	8.72e-23
Rps17	BMDM	black	ME33	0.56378	0.000342691	0.960946	1.51e-20
Hspa4	BMDM	black	ME33	0.561225	0.000369521	0.944693	4.94e-18
Mcts2	BMDM	black	ME33	0.560744	0.000374777	0.798786	5.26e-09
Eif4e	BMDM	black	ME33	0.560724	0.000374998	0.920743	1.86e-15
Rab9	BMDM	black	ME33	0.559897	0.0003842	0.847568	6.99e-11
Gabarapl2	BMDM	black	ME33	0.557446	0.000412651	0.835421	2.33e-10
Abcf2	BMDM	black	ME33	0.557227	0.000415282	0.920685	1.88e-15
Klc2	BMDM	black	ME33	0.556793	0.000420539	0.958985	3.43e-20
Rack1	BMDM	black	ME33	0.556743	0.000421157	0.958383	4.37e-20
Cct5	BMDM	black	ME33	0.55548	0.000436818	0.971226	9.09e-23
Myg1	BMDM	black	ME33	0.554916	0.000443976	0.802065	4.09e-09
Tnpo2	BMDM	black	ME33	0.554565	0.000448483	0.763076	6.27e-08
Mast2	BMDM	black	ME33	0.554549	0.000448701	0.565924	0.000321531
Stip1	BMDM	black	ME33	0.552442	0.000476645	0.828674	4.37e-10
Armc8	BMDM	black	ME33	0.549582	0.000517054	0.683804	4.28e-06
Atic	BMDM	black	ME33	0.548585	0.000531844	0.920922	1.79e-15
Nsdhl	BMDM	black	ME33	0.548105	0.000539101	0.76515	5.49e-08
Heatr6	BMDM	black	ME33	0.547099	0.000554594	0.840703	1.4e-10
Gspt1	BMDM	black	ME33	0.54457	0.000595274	0.933858	9.51e-17
Plaa	BMDM	black	ME33	0.540889	0.000659261	0.808663	2.43e-09
Stmn1	BMDM	black	ME33	0.540115	0.000673463	0.79184	8.84e-09
Hdac6	BMDM	black	ME33	0.539798	0.000679356	0.829468	4.07e-10
Tes	BMDM	black	ME33	0.539359	0.000687598	0.618741	5.76e-05
Eif2s3x	BMDM	black	ME33	0.537076	0.000731873	0.903157	4.88e-14
Rpl4	BMDM	black	ME33	0.53642	0.000745064	0.913659	7.54e-15
Mars1	BMDM	black	ME33	0.535004	0.000774252	0.949728	1.01e-18
Cct8	BMDM	black	ME33	0.533649	0.000803116	0.936737	4.56e-17
Agap1	BMDM	black	ME33	0.532486	0.000828649	0.722581	6.49e-07
Inf2	BMDM	black	ME33	0.531864	0.000842613	0.879921	1.57e-12
Lsm1	BMDM	black	ME33	0.531431	0.000852424	0.847283	7.2e-11
Pqbp1	BMDM	black	ME33	0.531128	0.000859374	0.561279	0.000368934
Nubp2	BMDM	black	ME33	0.530871	0.000865313	0.816715	1.25e-09
Adat3	BMDM	black	ME33	0.528921	0.000911461	0.620187	5.47e-05
Eef1g	BMDM	black	ME33	0.528801	0.000914381	0.912244	9.83e-15
Tpi1	BMDM	black	ME33	0.528594	0.000919402	0.904431	3.94e-14
Sars	BMDM	black	ME33	0.527624	0.000943365	0.970927	1.08e-22
Herc1	BMDM	black	ME33	0.525696	0.000992578	0.741077	2.35e-07
Rpl5	BMDM	black	ME33	0.524451	0.00102559	0.925114	7.34e-16
Rpl7	BMDM	black	ME33	0.52388	0.00104104	0.877475	2.17e-12
Nanp	BMDM	black	ME33	0.523381	0.00105471	0.804035	3.5e-09
St13	BMDM	black	ME33	0.523323	0.00105629	0.897924	1.15e-13
Pfdn6	BMDM	black	ME33	0.522878	0.00106865	0.860273	1.77e-11
Rps19	BMDM	black	ME33	0.52131	0.00111315	0.877201	2.25e-12
Eif2b5	BMDM	black	ME33	0.518667	0.00119185	0.93017	2.32e-16
Sqle	BMDM	black	ME33	0.518012	0.00121212	0.838984	1.66e-10
Rpl18a	BMDM	black	ME33	0.51793	0.00121469	0.944156	5.8e-18
Eif3e	BMDM	black	ME33	0.517452	0.00122968	0.952747	3.62e-19
Sqstm1	BMDM	black	ME33	0.516007	0.00127603	0.781126	1.9e-08
Cops3	BMDM	black	ME33	0.515176	0.00130336	0.860709	1.68e-11
Gm4883	BMDM	black	ME33	0.514846	0.00131436	0.898064	1.12e-13
Eif4g1	BMDM	black	ME33	0.514717	0.00131867	0.910527	1.35e-14
Nudcd2	BMDM	black	ME33	0.514079	0.00134024	0.898441	1.06e-13
Rpl11	BMDM	black	ME33	0.513579	0.00135736	0.973506	2.27e-23
Fau	BMDM	black	ME33	0.512981	0.00137808	0.88414	8.85e-13
Snrpd1	BMDM	black	ME33	0.510636	0.00146201	0.73793	2.81e-07
Vps50	BMDM	black	ME33	0.51017	0.00147924	0.903761	4.41e-14
Rps20	BMDM	black	ME33	0.509274	0.00151284	0.942032	1.08e-17
Hsp90aa1	BMDM	black	ME33	0.509166	0.00151691	0.936391	5e-17
Eif3i	BMDM	black	ME33	0.509029	0.00152212	0.921493	1.59e-15
Usp14	BMDM	black	ME33	0.508662	0.00153617	0.915493	5.31e-15
Eif5a2	BMDM	black	ME33	0.505399	0.00166593	0.933917	9.37e-17
Rpl13a	BMDM	black	ME33	0.5051	0.00167829	0.914566	6.34e-15
Gclc	BMDM	black	ME33	0.505031	0.00168119	0.791411	9.12e-09
Bola2	BMDM	black	ME33	0.504618	0.0016984	0.834438	2.56e-10
Rpl38	BMDM	black	ME33	0.502691	0.00178089	0.937073	4.18e-17
Rpl18	BMDM	black	ME33	0.500812	0.00186464	0.886249	6.59e-13
Rpl3	BMDM	black	ME33	0.497823	0.00200504	0.915947	4.86e-15
Ppil1	BMDM	black	ME33	0.497079	0.00204141	0.865228	9.94e-12
Cct6a	BMDM	black	ME33	0.495823	0.00210411	0.951676	5.26e-19
Psma2	BMDM	black	ME33	0.495329	0.00212921	0.82815	4.58e-10
Cadm1	BMDM	black	ME33	0.494847	0.00215395	0.720626	7.19e-07
Scrib	BMDM	black	ME33	0.494398	0.00217727	0.773959	3.09e-08
Msmo1	BMDM	black	ME33	0.493951	0.00220066	0.748809	1.5e-07
Tex10	BMDM	black	ME33	0.493931	0.00220172	0.808951	2.37e-09
Tsn	BMDM	black	ME33	0.493787	0.00220929	0.895838	1.59e-13
Rplp2	BMDM	black	ME33	0.492829	0.00226034	0.940189	1.81e-17
Glrx3	BMDM	black	ME33	0.491564	0.00232938	0.955352	1.41e-19
Cfap418	BMDM	black	ME33	0.488675	0.00249394	0.867646	7.45e-12
Mrps28	BMDM	black	ME33	0.488524	0.00250279	0.812346	1.8e-09
Cerk	BMDM	black	ME33	0.488287	0.00251677	0.719348	7.68e-07
Cul5	BMDM	black	ME33	0.486826	0.00260448	0.723162	6.29e-07
Ppih	BMDM	black	ME33	0.486417	0.00262954	0.803339	3.7e-09
Gm13981	BMDM	black	ME33	0.483868	0.0027903	0.894511	1.95e-13
Sik3	BMDM	black	ME33	0.48305	0.00284363	0.696241	2.41e-06
Ptpn23	BMDM	black	ME33	0.482267	0.0028956	0.83575	2.26e-10
Mydgf	BMDM	black	ME33	0.48137	0.00295606	0.888206	4.98e-13
Rpl10a	BMDM	black	ME33	0.476788	0.00328255	0.851481	4.64e-11
Mrpl37	BMDM	black	ME33	0.476185	0.0033278	0.846928	7.47e-11
Nap1l1	BMDM	black	ME33	0.473974	0.00349829	0.932437	1.35e-16
Psmd12	BMDM	black	ME33	0.473604	0.00352756	0.823107	7.19e-10
Gm6987	BMDM	black	ME33	0.472663	0.00360286	0.925771	6.35e-16
Trmt10c	BMDM	black	ME33	0.472316	0.00363105	0.783113	1.65e-08
Rpl37a	BMDM	black	ME33	0.471152	0.00372684	0.899939	8.3e-14
Carnmt1	BMDM	black	ME33	0.470479	0.0037832	0.812568	1.76e-09
Gtf2f2	BMDM	black	ME33	0.468215	0.00397837	0.859609	1.9e-11
Rplp1	BMDM	black	ME33	0.46791	0.00400526	0.821445	8.32e-10
Casp9	BMDM	black	ME33	0.466911	0.00409467	0.884587	8.32e-13
Nudt2	BMDM	black	ME33	0.466854	0.00409979	0.860166	1.79e-11
Ndufaf2	BMDM	black	ME33	0.466009	0.0041768	0.808881	2.38e-09
Eif4a3l1	BMDM	black	ME33	0.4647	0.00429863	0.873703	3.53e-12
Rps27l	BMDM	black	ME33	0.4646	0.00430801	0.90357	4.56e-14
Gm5621	BMDM	black	ME33	0.464346	0.00433208	0.921548	1.57e-15
Rps16	BMDM	black	ME33	0.463412	0.0044214	0.954223	2.14e-19
Atg101	BMDM	black	ME33	0.461898	0.00456965	0.700339	1.98e-06
Aprt	BMDM	black	ME33	0.461158	0.00464365	0.770242	3.95e-08
Rps28	BMDM	black	ME33	0.461009	0.00465869	0.883247	1e-12
Naa10	BMDM	black	ME33	0.460101	0.00475112	0.880618	1.43e-12
Cars	BMDM	black	ME33	0.4599	0.00477184	0.69927	2.09e-06
Rpl5-ps2	BMDM	black	ME33	0.458697	0.00489724	0.885665	7.15e-13
Prps2	BMDM	black	ME33	0.458605	0.00490699	0.822841	7.36e-10
Stmn2	BMDM	black	ME33	0.458022	0.00496891	0.675777	6.11e-06
Grpel1	BMDM	black	ME33	0.457884	0.0049836	0.831642	3.33e-10
Zfp330	BMDM	black	ME33	0.457262	0.00505064	0.8155	1.38e-09
Rplp0	BMDM	black	ME33	0.456508	0.00513279	0.92303	1.15e-15
Gm4832	BMDM	black	ME33	0.454418	0.00536674	0.846913	7.48e-11
Gykl1	BMDM	black	ME33	0.452733	0.00556197	0.826187	5.47e-10
Rps3a1	BMDM	black	ME33	0.452482	0.00559154	0.922035	1.42e-15
Tbcc	BMDM	black	ME33	0.452254	0.00561863	0.728555	4.72e-07
Txnl1	BMDM	black	ME33	0.452212	0.00562354	0.930137	2.34e-16
Rpl6	BMDM	black	ME33	0.451473	0.00571194	0.810584	2.08e-09
Cwc22	BMDM	black	ME33	0.448205	0.00611723	0.56661	0.000315004
Rbpj	BMDM	black	ME33	0.445759	0.00643655	0.7748	2.92e-08
Mrpl45	BMDM	black	ME33	0.443645	0.00672392	0.69364	2.73e-06
Caprin1	BMDM	black	ME33	0.44329	0.00677327	0.817791	1.14e-09
Eif3f	BMDM	black	ME33	0.441196	0.00707061	0.912141	1e-14
Efl1	BMDM	black	ME33	0.440951	0.00710616	0.721725	6.79e-07
Otog	BMDM	black	ME33	0.439927	0.00725623	0.688126	3.52e-06
Rpl19	BMDM	black	ME33	0.439422	0.00733116	0.879095	1.75e-12
Fdps	BMDM	black	ME33	0.438665	0.00744487	0.859311	1.97e-11
Rps18	BMDM	black	ME33	0.438568	0.00745956	0.868801	6.48e-12
Ipo9	BMDM	black	ME33	0.438511	0.00746817	0.646808	2.02e-05
Eno3	BMDM	black	ME33	0.43834	0.0074941	0.808035	2.55e-09
Tsfm	BMDM	black	ME33	0.43828	0.00750317	0.688567	3.45e-06
Cdo1	BMDM	black	ME33	0.437895	0.00756206	0.680734	4.91e-06
Cops6	BMDM	black	ME33	0.43593	0.00786811	0.857566	2.39e-11
Ddx19b	BMDM	black	ME33	0.435427	0.00794817	0.840067	1.49e-10
Gm9670	BMDM	black	ME33	0.434306	0.00812922	0.819013	1.03e-09
Ascc2	BMDM	black	ME33	0.433307	0.00829341	0.683184	4.4e-06
Ddx41	BMDM	black	ME33	0.433187	0.00831326	0.806661	2.85e-09
Eif2b4	BMDM	black	ME33	0.432837	0.00837152	0.683206	4.4e-06
Spata5	BMDM	black	ME33	0.432362	0.0084513	0.937149	4.1e-17
Ddx3x	BMDM	black	ME33	0.431568	0.00858593	0.910381	1.38e-14
Gch1	BMDM	black	ME33	0.431511	0.00859559	0.589743	0.000153642
Gm5093	BMDM	black	ME33	0.431388	0.00861671	0.948424	1.55e-18
Aars	BMDM	black	ME33	0.4299	0.00887482	0.923725	9.92e-16
Ddx3y	BMDM	black	ME33	0.429141	0.00900885	0.84945	5.75e-11
Eno2	BMDM	black	ME33	0.428677	0.0090918	0.812468	1.78e-09
Mthfd1l	BMDM	black	ME33	0.428054	0.00920408	0.800724	4.53e-09
Gspt2	BMDM	black	ME33	0.427295	0.00934238	0.898854	9.89e-14
Rps4x	BMDM	black	ME33	0.425617	0.00965463	0.948769	1.39e-18
Eif3m	BMDM	black	ME33	0.425367	0.00970206	0.915191	5.63e-15
Mrpl12	BMDM	black	ME33	0.423408	0.0100792	0.656431	1.38e-05
Pfdn2	BMDM	black	ME33	0.422721	0.0102145	0.890169	3.74e-13
Rps9	BMDM	black	ME33	0.42137	0.0104849	0.850361	5.22e-11
Gars	BMDM	black	ME33	0.419977	0.0107702	0.886402	6.44e-13
Dap3	BMDM	black	ME33	0.419501	0.0108692	0.91619	4.64e-15
Psmd9	BMDM	black	ME33	0.418429	0.0110947	0.731109	4.11e-07
Eif3k	BMDM	black	ME33	0.417859	0.0112164	0.863558	1.21e-11
Slc6a2	BMDM	black	ME33	0.416766	0.0114527	0.758611	8.29e-08
Cers2	BMDM	black	ME33	0.415068	0.0118283	0.707471	1.4e-06
Gmps	BMDM	black	ME33	0.413382	0.0122113	0.882079	1.17e-12
Cdc37	BMDM	black	ME33	0.413381	0.0122115	0.938523	2.85e-17
Rps23	BMDM	black	ME33	0.412471	0.0124226	0.882203	1.16e-12
Ybx1	BMDM	black	ME33	0.411911	0.0125542	0.826115	5.51e-10
Mrpl2	BMDM	black	ME33	0.410733	0.0128344	0.908564	1.92e-14
Rpl27	BMDM	black	ME33	0.41017	0.0129703	0.883078	1.02e-12
Plod1	BMDM	black	ME33	0.407598	0.0136064	0.557714	0.00040945
Tmem115	BMDM	black	ME33	0.406299	0.0139376	0.793825	7.63e-09
Aimp2	BMDM	black	ME33	0.40188	0.0151155	0.930243	2.29e-16
Bag6	BMDM	black	ME33	0.401623	0.0151865	0.924684	8.06e-16
Tgs1	BMDM	black	ME33	0.400383	0.0155329	0.532961	0.000818144
Rpl35	BMDM	black	ME33	0.399723	0.0157201	0.854434	3.38e-11
Gtpbp8	BMDM	black	ME33	0.399537	0.0157731	0.666685	9.02e-06
Nol9	BMDM	black	ME33	0.398732	0.0160047	0.788056	1.16e-08
Hypk	BMDM	black	ME33	0.396953	0.0165264	0.779959	2.06e-08
Prim2	BMDM	black	ME33	0.396929	0.0165335	0.764452	5.74e-08
Slc6a8	BMDM	black	ME33	0.396753	0.0165858	0.759874	7.66e-08
Ddx19a	BMDM	black	ME33	0.395935	0.0168312	0.912527	9.32e-15
Senp3	BMDM	black	ME33	0.39586	0.0168537	0.779581	2.11e-08
Aamp	BMDM	black	ME33	0.395814	0.0168676	0.657444	1.32e-05
Mocs3	BMDM	black	ME33	0.395625	0.0169248	0.557648	0.000410232
Gins3	BMDM	black	ME33	0.392443	0.0179129	0.824731	6.23e-10
Hsd17b7	BMDM	black	ME33	0.392393	0.0179289	0.846005	8.21e-11
Csnk1a1	BMDM	black	ME33	0.390684	0.0184794	0.477372	0.00323929
Mapk8	BMDM	black	ME33	0.390485	0.0185445	0.455022	0.00529825
Osbp2	BMDM	black	ME33	0.389915	0.0187319	0.835543	2.31e-10
Wdr45	BMDM	black	ME33	0.388242	0.0192908	0.822036	7.9e-10
Akr1b3	BMDM	black	ME33	0.387353	0.0195933	0.944668	4.98e-18
Mrpl48	BMDM	black	ME33	0.387298	0.0196123	0.605011	9.28e-05
Timm13	BMDM	black	ME33	0.387006	0.0197126	0.895667	1.63e-13
Nelfa	BMDM	black	ME33	0.386346	0.019941	0.636574	3e-05
Utp14a	BMDM	black	ME33	0.385233	0.0203312	0.798572	5.34e-09
Pa2g4	BMDM	black	ME33	0.384725	0.0205112	0.92761	4.2e-16
C1qbp	BMDM	black	ME33	0.384299	0.0206634	0.851744	4.51e-11
Ppp2r2a	BMDM	black	ME33	0.384256	0.0206789	0.603667	9.71e-05
Mrpl28	BMDM	black	ME33	0.383716	0.0208731	0.702254	1.81e-06
Prkra	BMDM	black	ME33	0.383211	0.0210561	0.493597	0.00221936
Zc3h12c	BMDM	black	ME33	0.382503	0.021315	0.749906	1.41e-07
Idh3b	BMDM	black	ME33	0.38107	0.0218473	0.804625	3.35e-09
Pafah1b2	BMDM	black	ME33	0.380917	0.0219046	0.702735	1.77e-06
Rpl26	BMDM	black	ME33	0.378093	0.022988	0.825861	5.63e-10
Abcb7	BMDM	black	ME33	0.375839	0.0238842	0.73047	4.25e-07
Dync1i2	BMDM	black	ME33	0.375611	0.0239764	0.870201	5.46e-12
Exosc3	BMDM	black	ME33	0.373663	0.0247769	0.579828	0.000210388
Eif3l	BMDM	black	ME33	0.373344	0.0249098	0.938146	3.15e-17
Polr2l	BMDM	black	ME33	0.372883	0.025103	0.684226	4.2e-06
Rtca	BMDM	black	ME33	0.372524	0.0252545	0.644408	2.22e-05
Nmt1	BMDM	black	ME33	0.372117	0.0254274	0.860306	1.76e-11
Reep4	BMDM	black	ME33	0.372089	0.0254393	0.694096	2.67e-06
Bola1	BMDM	black	ME33	0.369364	0.0266211	0.778931	2.21e-08
Srp72	BMDM	black	ME33	0.369147	0.0267172	0.523722	0.00104534
Fkbp3	BMDM	black	ME33	0.36824	0.0271216	0.845146	8.97e-11
Adrm1	BMDM	black	ME33	0.366178	0.0280596	0.778094	2.34e-08
Exosc5	BMDM	black	ME33	0.365899	0.0281886	0.58397	0.000184727
Noc4l	BMDM	black	ME33	0.365687	0.0282871	0.841075	1.35e-10
Sgta	BMDM	black	ME33	0.364711	0.0287432	0.781396	1.86e-08
Impdh2	BMDM	black	ME33	0.363668	0.0292376	0.919815	2.25e-15
0610009B22Rik	BMDM	black	ME33	0.362602	0.0297501	0.77201	3.52e-08
Ptrh1	BMDM	black	ME33	0.361444	0.030315	0.751095	1.31e-07
Mcl1	BMDM	black	ME33	0.36111	0.0304798	0.842761	1.14e-10
Grcc10	BMDM	black	ME33	0.35814	0.0319757	0.696265	2.41e-06
Pdcl	BMDM	black	ME33	0.356688	0.0327285	0.632591	3.48e-05
Rps14	BMDM	black	ME33	0.356359	0.0329012	0.89776	1.18e-13
Uba2	BMDM	black	ME33	0.355096	0.0335706	0.698735	2.14e-06
Abce1	BMDM	black	ME33	0.35501	0.0336167	0.94109	1.41e-17
Atrn	BMDM	black	ME33	0.354604	0.0338343	0.715532	9.35e-07
Eif5a	BMDM	black	ME33	0.354113	0.0340994	0.892375	2.7e-13
Tbc1d2	BMDM	black	ME33	0.353621	0.0343668	0.711119	1.17e-06
Csnk2b	BMDM	black	ME33	0.352465	0.035001	0.834866	2.46e-10
Rps21	BMDM	black	ME33	0.352204	0.0351455	0.856052	2.83e-11
Arl3	BMDM	black	ME33	0.352142	0.0351802	0.816502	1.27e-09
Synj2	BMDM	black	ME33	0.350668	0.0360063	0.75663	9.37e-08
Foxred1	BMDM	black	ME33	0.350123	0.0363157	0.793123	8.04e-09
Stambpl1	BMDM	black	ME33	0.349253	0.0368142	0.860281	1.76e-11
G3bp1	BMDM	black	ME33	0.3491	0.0369026	0.905629	3.21e-14
Cct6b	BMDM	black	ME33	0.347498	0.0378368	0.916921	4.02e-15
Gtf2b	BMDM	black	ME33	0.346127	0.038652	0.70126	1.9e-06
Rab22a	BMDM	black	ME33	0.34509	0.0392777	0.842686	1.15e-10
Cops7a	BMDM	black	ME33	0.342767	0.0407091	0.600401	0.000108325
Mob2	BMDM	black	ME33	0.342526	0.0408597	0.595725	0.000126466
Mrps16	BMDM	black	ME33	0.339207	0.0429841	0.722536	6.5e-07
Crybg3	BMDM	black	ME33	0.338469	0.0434688	0.668749	8.26e-06
Mrpl44	BMDM	black	ME33	0.337112	0.0443704	0.762352	6.56e-08
Prps1l1	BMDM	black	ME33	0.337023	0.0444302	0.698522	2.17e-06
Rpl8	BMDM	black	ME33	0.336172	0.045004	0.831422	3.4e-10
Eif3d	BMDM	black	ME33	0.334973	0.0458232	0.738104	2.78e-07
Chac2	BMDM	black	ME33	0.333893	0.0465706	0.45706	0.00507253
Yars	BMDM	black	ME33	0.333099	0.0471263	0.889579	4.08e-13
Jtb	BMDM	black	ME33	0.333089	0.0471336	0.665527	9.47e-06
Nudc	BMDM	black	ME33	0.332739	0.0473801	0.897887	1.15e-13
Ythdc2	BMDM	black	ME33	0.330699	0.0488397	0.839653	1.55e-10
Haus1	BMDM	black	ME33	0.330675	0.0488568	0.684326	4.18e-06
Cacybp	BMDM	black	ME33	0.330004	0.0493448	0.80061	4.57e-09
Timm23	BMDM	black	ME33	0.329558	0.0496709	0.729592	4.46e-07
Dnajc21	BMDM	black	ME33	0.328193	0.050681	0.678662	5.38e-06
Sar1a	BMDM	black	ME33	0.327556	0.0511577	0.726249	5.34e-07
Ddx1	BMDM	black	ME33	0.326245	0.0521504	0.728652	4.69e-07
Aurkaip1	BMDM	black	ME33	0.32561	0.0526365	0.727188	5.08e-07
Aimp1	BMDM	black	ME33	0.324777	0.0532803	0.807506	2.66e-09
Strap	BMDM	black	ME33	0.324563	0.0534461	0.771714	3.59e-08
Hps6	BMDM	black	ME33	0.322609	0.0549838	0.489778	0.00242992
Eif2b3	BMDM	black	ME33	0.319809	0.0572486	0.89607	1.53e-13
Ndrg3	BMDM	black	ME33	0.319426	0.057564	0.857083	2.53e-11
Mbtps1	BMDM	black	ME33	0.318147	0.0586272	0.751195	1.3e-07
Eif3h	BMDM	black	ME33	0.317225	0.0594033	0.913429	7.87e-15
Ciao3	BMDM	black	ME33	0.315462	0.0609101	0.671206	7.44e-06
Sympk	BMDM	black	ME33	0.315304	0.061047	0.59186	0.000143477
Heatr3	BMDM	black	ME33	0.315268	0.0610778	0.890668	3.48e-13
Ube2e1	BMDM	black	ME33	0.314531	0.0617182	0.709836	1.25e-06
Huwe1	BMDM	black	ME33	0.312714	0.0633191	0.814771	1.47e-09
Naca	BMDM	black	ME33	0.311385	0.064511	0.900061	8.14e-14
Ckap5	BMDM	black	ME33	0.310629	0.0651965	0.686767	3.74e-06
Fxr1	BMDM	black	ME33	0.308656	0.0670128	0.815324	1.4e-09
Wdr4	BMDM	black	ME33	0.308533	0.0671274	0.831644	3.33e-10
Eif3j1	BMDM	black	ME33	0.307714	0.0678943	0.837207	1.97e-10
Ranbp1	BMDM	black	ME33	0.307213	0.068366	0.867776	7.34e-12
2310061I04Rik	BMDM	black	ME33	0.304721	0.0707542	0.789104	1.08e-08
Upf2	BMDM	black	ME33	0.304049	0.0714098	0.696006	2.44e-06
Tor1aip2	BMDM	black	ME33	0.302899	0.0725415	0.652116	1.64e-05
Nudt5	BMDM	black	ME33	0.302798	0.0726413	0.89592	1.57e-13
Trim32	BMDM	black	ME33	0.300698	0.0747471	0.687189	3.67e-06
Iars	BMDM	black	ME33	0.300391	0.0750588	0.899585	8.79e-14
Mrpl24	BMDM	black	ME33	0.298331	0.0771769	0.702503	1.79e-06
Gfm1	BMDM	black	ME33	0.298102	0.0774148	0.793624	7.75e-09
Ctu2	BMDM	black	ME33	0.298066	0.0774528	0.896647	1.4e-13
Fam185a	BMDM	black	ME33	0.298045	0.0774744	0.636526	3e-05
Map1a	BMDM	black	ME33	0.295925	0.0797092	0.619018	5.7e-05
Nudt13	BMDM	black	ME33	0.294139	0.0816301	0.770354	3.92e-08
Mrps5	BMDM	black	ME33	0.294051	0.0817256	0.865105	1.01e-11
Mrpl23	BMDM	black	ME33	0.290336	0.085841	0.780386	2e-08
Mllt3	BMDM	black	ME33	0.288652	0.0877582	0.616837	6.16e-05
Gart	BMDM	black	ME33	0.287861	0.0886688	0.896005	1.55e-13
Cox6a1	BMDM	black	ME33	0.286651	0.0900776	0.570325	0.000281712
Aarsd1	BMDM	black	ME33	0.281576	0.0961757	0.924769	7.91e-16
Parg	BMDM	black	ME33	0.28113	0.0967259	0.691284	3.04e-06
Eif6	BMDM	black	ME33	0.27919	0.0991477	0.854953	3.19e-11
Eif4h	BMDM	black	ME33	0.278288	0.10029	0.798039	5.57e-09
Adsl	BMDM	black	ME33	0.277267	0.101595	0.805151	3.21e-09
Eif3g	BMDM	black	ME33	0.276497	0.102588	0.83335	2.84e-10
Polr2h	BMDM	black	ME33	0.275849	0.103429	0.567399	0.000307653
Helb	BMDM	black	ME33	0.275601	0.103752	0.623383	4.88e-05
Kif14	BMDM	black	ME33	0.27217	0.108303	0.667161	8.84e-06
Elp1	BMDM	black	ME33	0.271187	0.109634	0.835666	2.28e-10
Ccdc43	BMDM	black	ME33	0.269709	0.111658	0.689697	3.27e-06
Dhx30	BMDM	black	ME33	0.268892	0.112789	0.665169	9.61e-06
Drg1	BMDM	black	ME33	0.263329	0.120723	0.878356	1.93e-12
Faf1	BMDM	black	ME33	0.262931	0.121307	0.751768	1.26e-07
Birc6	BMDM	black	ME33	0.26199	0.122693	0.896068	1.53e-13
Rbm12	BMDM	black	ME33	0.260976	0.124201	0.607673	8.47e-05
Mrpl4	BMDM	black	ME33	0.260108	0.125503	0.76032	7.45e-08
Fkbp8	BMDM	black	ME33	0.256757	0.130625	0.756545	9.42e-08
Ccdc86	BMDM	black	ME33	0.255115	0.13319	0.652621	1.61e-05
Aim2	BMDM	black	ME33	0.253104	0.136381	0.714273	9.97e-07
Scly	BMDM	black	ME33	0.253103	0.136384	0.573622	0.000254831
Cox17	BMDM	black	ME33	0.252428	0.137468	0.624093	4.76e-05
Ddb1	BMDM	black	ME33	0.252322	0.137638	0.674088	6.57e-06
Psmg1	BMDM	black	ME33	0.252132	0.137944	0.745523	1.82e-07
Usf2	BMDM	black	ME33	0.251781	0.138512	0.543243	0.000617686
Jmjd6	BMDM	black	ME33	0.251427	0.139085	0.839714	1.54e-10
Ccnt1	BMDM	black	ME33	0.251344	0.139222	0.434799	0.0080491
Naa15	BMDM	black	ME33	0.251147	0.139541	0.788617	1.12e-08
Mtch1	BMDM	black	ME33	0.248045	0.144661	0.711928	1.12e-06
Wdr61	BMDM	black	ME33	0.246075	0.147982	0.856313	2.75e-11
Scamp4	BMDM	black	ME33	0.241697	0.155561	0.466123	0.00416639
Fblim1	BMDM	black	ME33	0.238158	0.161892	0.642084	2.43e-05
Larp4b	BMDM	black	ME33	0.237473	0.163138	0.783099	1.65e-08
Srpr	BMDM	black	ME33	0.235995	0.165851	0.599928	0.000110045
Ipo8	BMDM	black	ME33	0.235541	0.166691	0.84772	6.89e-11
Bccip	BMDM	black	ME33	0.232557	0.172286	0.808939	2.37e-09
Timm10	BMDM	black	ME33	0.232226	0.172915	0.681803	4.68e-06
Nfs1	BMDM	black	ME33	0.229886	0.177407	0.772719	3.35e-08
Ube4b	BMDM	black	ME33	0.227167	0.182729	0.836036	2.2e-10
Prrc2c	BMDM	black	ME33	0.215058	0.20781	0.716235	9.02e-07
Ero1a	BMDM	black	ME33	0.211675	0.215223	0.754315	1.08e-07
Cog7	BMDM	black	ME33	0.211261	0.216143	0.560019	0.000382823
Hsp90ab1	BMDM	black	ME33	0.208765	0.221745	0.85101	4.88e-11
Dcaf8	BMDM	black	ME33	0.203266	0.234434	0.531988	0.000839816
Trp53rka	BMDM	black	ME33	0.202822	0.235479	0.556478	0.000424395
Rpl12	BMDM	black	ME33	0.199815	0.242642	0.886691	6.19e-13
Pfdn4	BMDM	black	ME33	0.199525	0.24334	0.465398	0.00423331
Ncbp1	BMDM	black	ME33	0.19494	0.254564	0.537187	0.000729668
Git1	BMDM	black	ME33	0.192995	0.259427	0.59007	0.000152029
Eif2b2	BMDM	black	ME33	0.191837	0.262352	0.819407	9.92e-10
Exosc9	BMDM	black	ME33	0.187058	0.274651	0.687584	3.61e-06
Trap1	BMDM	black	ME33	0.186258	0.276745	0.840609	1.41e-10
Serbp1	BMDM	black	ME33	0.184214	0.282145	0.767778	4.64e-08
Hspa4l	BMDM	black	ME33	0.183617	0.283733	0.772307	3.45e-08
Ybx3	BMDM	black	ME33	0.1834	0.284313	0.852049	4.37e-11
Sar1b	BMDM	black	ME33	0.181969	0.288153	0.522128	0.00108971
Dnajc7	BMDM	black	ME33	0.175063	0.30715	0.781212	1.89e-08
Edc4	BMDM	black	ME33	0.175042	0.307209	0.840287	1.46e-10
Ubfd1	BMDM	black	ME33	0.174838	0.30778	0.755726	9.9e-08
Rgp1	BMDM	black	ME33	0.172046	0.31569	0.812309	1.8e-09
Csde1	BMDM	black	ME33	0.171454	0.317386	0.862582	1.35e-11
Pin1rt1	BMDM	black	ME33	0.168312	0.326467	0.738483	2.73e-07
Mtrex	BMDM	black	ME33	0.167279	0.329487	0.643545	2.3e-05
Usp47	BMDM	black	ME33	0.166825	0.330819	0.792962	8.14e-09
Gsk3b	BMDM	black	ME33	0.158252	0.356618	0.794105	7.48e-09
Txlna	BMDM	black	ME33	0.155662	0.364643	0.592942	0.000138518
Pfkl	BMDM	black	ME33	0.155247	0.365938	0.454589	0.00534724
Naa40	BMDM	black	ME33	0.155149	0.366246	0.774877	2.9e-08
Naa50	BMDM	black	ME33	0.137274	0.424659	0.757985	8.62e-08
Pfdn5	BMDM	black	ME33	0.132866	0.439822	0.771995	3.52e-08
Map2k4	BMDM	black	ME33	0.132393	0.441464	0.614513	6.69e-05
Cluh	BMDM	black	ME33	0.126685	0.461572	0.825734	5.7e-10
Pik3c2a	BMDM	black	ME33	0.109476	0.525045	0.722227	6.61e-07
Mcm3	BMDM	black	ME33	0.107601	0.532208	0.725576	5.53e-07
Rpa3	BMDM	black	ME33	0.0910627	0.597365	0.603992	9.6e-05
Vps13c	BMDM	black	ME33	0.0809467	0.638847	0.474596	0.00344958
Tradd	BMDM	black	ME33	0.0757464	0.66061	0.548551	0.000532363
Trmt61a	BMDM	black	ME33	0.0479634	0.781178	0.71033	1.22e-06
Chek2	BMDM	black	ME33	0.0447109	0.795691	0.643678	2.28e-05
Dph1	BMDM	black	ME33	0.0422928	0.806525	0.725307	5.61e-07
Fam162a	BMDM	black	ME33	0.0386764	0.822794	0.726517	5.26e-07
Seh1l	BMDM	black	ME33	0.032537	0.850577	0.691667	2.99e-06
Pus1	BMDM	black	ME33	0.0303219	0.860647	0.486146	0.00264622
Psmd10	BMDM	black	ME33	0.013682	0.936875	0.715087	9.57e-07
Ndufaf6	BMDM	black	ME33	-0.0095994	0.955688	0.557306	0.000414333
Tdrd3	BMDM	black	ME33	-0.0156524	0.927806	0.64362	2.29e-05
Gbf1	BMDM	black	ME33	-0.0168048	0.922506	0.507308	0.00158888
Dis3l	BMDM	black	ME33	-0.0370563	0.830107	0.606635	8.78e-05
Uck2	BMDM	black	ME33	-0.0487267	0.777783	0.679043	5.29e-06
Ppp1r14b	BMDM	black	ME33	-0.0603854	0.726455	0.599974	0.000109879
Vamp4	BMDM	black	ME33	-0.0769538	0.655532	0.441011	0.00709738
Shmt1	BMDM	black	ME33	-0.151297	0.378411	0.47947	0.00308786
Cox16	BMDM	black	ME33	-0.151815	0.376761	0.499945	0.00190445
Rpl35	Raw264.7	black	ME33	0.857349	2.45e-11	0.854434	3.38e-11
Rpl8	Raw264.7	black	ME33	0.856355	2.74e-11	0.831422	3.4e-10
Iars	Raw264.7	black	ME33	0.8538	3.62e-11	0.899585	8.79e-14
Rpl27	Raw264.7	black	ME33	0.849003	6.02e-11	0.883078	1.02e-12
Rpl26	Raw264.7	black	ME33	0.834521	2.54e-10	0.825861	5.63e-10
Impdh2	Raw264.7	black	ME33	0.83037	3.74e-10	0.919815	2.25e-15
Ybx3	Raw264.7	black	ME33	0.825617	5.76e-10	0.852049	4.37e-11
Noc4l	Raw264.7	black	ME33	0.821751	8.1e-10	0.841075	1.35e-10
Rps23	Raw264.7	black	ME33	0.820822	8.78e-10	0.882203	1.16e-12
Naa50	Raw264.7	black	ME33	0.817935	1.13e-09	0.757985	8.62e-08
Fkbp3	Raw264.7	black	ME33	0.815863	1.34e-09	0.845146	8.97e-11
Heatr3	Raw264.7	black	ME33	0.812429	1.78e-09	0.890668	3.48e-13
Rpl19	Raw264.7	black	ME33	0.809843	2.2e-09	0.879095	1.75e-12
Uck2	Raw264.7	black	ME33	0.804395	3.41e-09	0.679043	5.29e-06
Fdps	Raw264.7	black	ME33	0.803372	3.69e-09	0.859311	1.97e-11
Gm13981	Raw264.7	black	ME33	0.80085	4.49e-09	0.894511	1.95e-13
Aars	Raw264.7	black	ME33	0.797623	5.74e-09	0.923725	9.92e-16
Hsd17b7	Raw264.7	black	ME33	0.797596	5.75e-09	0.846005	8.21e-11
Stambpl1	Raw264.7	black	ME33	0.795339	6.82e-09	0.860281	1.76e-11
Nudt5	Raw264.7	black	ME33	0.79515	6.92e-09	0.89592	1.57e-13
Eif2b3	Raw264.7	black	ME33	0.793858	7.61e-09	0.89607	1.53e-13
Rps3a1	Raw264.7	black	ME33	0.792311	8.54e-09	0.922035	1.42e-15
Gm6987	Raw264.7	black	ME33	0.791103	9.33e-09	0.925771	6.35e-16
Yars	Raw264.7	black	ME33	0.790064	1.01e-08	0.889579	4.08e-13
Ctu2	Raw264.7	black	ME33	0.786469	1.3e-08	0.896647	1.4e-13
Rpl37a	Raw264.7	black	ME33	0.785828	1.36e-08	0.899939	8.3e-14
Rgp1	Raw264.7	black	ME33	0.781371	1.86e-08	0.812309	1.8e-09
Elp1	Raw264.7	black	ME33	0.778732	2.24e-08	0.835666	2.28e-10
Gins3	Raw264.7	black	ME33	0.777991	2.35e-08	0.824731	6.23e-10
Jmjd6	Raw264.7	black	ME33	0.77745	2.44e-08	0.839714	1.54e-10
Synj2	Raw264.7	black	ME33	0.775465	2.79e-08	0.75663	9.37e-08
Pik3c2a	Raw264.7	black	ME33	0.775343	2.81e-08	0.722227	6.61e-07
Rps18	Raw264.7	black	ME33	0.774948	2.89e-08	0.868801	6.48e-12
Aarsd1	Raw264.7	black	ME33	0.771758	3.58e-08	0.924769	7.91e-16
Rpl18	Raw264.7	black	ME33	0.77025	3.95e-08	0.886249	6.59e-13
Drg1	Raw264.7	black	ME33	0.769871	4.05e-08	0.878356	1.93e-12
Nudc	Raw264.7	black	ME33	0.767533	4.71e-08	0.897887	1.15e-13
Zc3h12c	Raw264.7	black	ME33	0.766836	4.93e-08	0.749906	1.41e-07
Ddx19a	Raw264.7	black	ME33	0.762236	6.61e-08	0.912527	9.32e-15
Ythdc2	Raw264.7	black	ME33	0.762223	6.62e-08	0.839653	1.55e-10
Rbpj	Raw264.7	black	ME33	0.762112	6.66e-08	0.7748	2.92e-08
Aurkaip1	Raw264.7	black	ME33	0.76114	7.08e-08	0.727188	5.08e-07
Gm5621	Raw264.7	black	ME33	0.759761	7.72e-08	0.921548	1.57e-15
Mrpl2	Raw264.7	black	ME33	0.756168	9.64e-08	0.908564	1.92e-14
Gart	Raw264.7	black	ME33	0.755603	9.98e-08	0.896005	1.55e-13
Csde1	Raw264.7	black	ME33	0.754008	1.1e-07	0.862582	1.35e-11
Pa2g4	Raw264.7	black	ME33	0.750087	1.39e-07	0.92761	4.2e-16
Cct6b	Raw264.7	black	ME33	0.747701	1.6e-07	0.916921	4.02e-15
Psmg1	Raw264.7	black	ME33	0.74769	1.6e-07	0.745523	1.82e-07
Tdrd3	Raw264.7	black	ME33	0.744951	1.88e-07	0.64362	2.29e-05
Eif3l	Raw264.7	black	ME33	0.743084	2.1e-07	0.938146	3.15e-17
Fau	Raw264.7	black	ME33	0.742088	2.22e-07	0.88414	8.85e-13
Utp14a	Raw264.7	black	ME33	0.742064	2.22e-07	0.798572	5.34e-09
Trmt61a	Raw264.7	black	ME33	0.741138	2.34e-07	0.71033	1.22e-06
Rpl7	Raw264.7	black	ME33	0.740808	2.39e-07	0.877475	2.17e-12
Rpl18a	Raw264.7	black	ME33	0.738706	2.69e-07	0.944156	5.8e-18
Rpl3	Raw264.7	black	ME33	0.738459	2.73e-07	0.915947	4.86e-15
Rpl4	Raw264.7	black	ME33	0.737297	2.91e-07	0.913659	7.54e-15
Rps14	Raw264.7	black	ME33	0.73636	3.07e-07	0.89776	1.18e-13
Rpl13a	Raw264.7	black	ME33	0.734545	3.4e-07	0.914566	6.34e-15
Serbp1	Raw264.7	black	ME33	0.732066	3.9e-07	0.767778	4.64e-08
Mars1	Raw264.7	black	ME33	0.729986	4.36e-07	0.949728	1.01e-18
Fam185a	Raw264.7	black	ME33	0.72786	4.9e-07	0.636526	3e-05
Ptrh1	Raw264.7	black	ME33	0.727746	4.93e-07	0.751095	1.31e-07
Bag6	Raw264.7	black	ME33	0.727623	4.96e-07	0.924684	8.06e-16
Mllt3	Raw264.7	black	ME33	0.727288	5.05e-07	0.616837	6.16e-05
Rpl6	Raw264.7	black	ME33	0.725048	5.69e-07	0.810584	2.08e-09
Ipo8	Raw264.7	black	ME33	0.724157	5.97e-07	0.84772	6.89e-11
Sars	Raw264.7	black	ME33	0.723077	6.32e-07	0.970927	1.08e-22
Rpl38	Raw264.7	black	ME33	0.7205	7.23e-07	0.937073	4.18e-17
Eif2b5	Raw264.7	black	ME33	0.72046	7.25e-07	0.93017	2.32e-16
Gm4883	Raw264.7	black	ME33	0.718688	7.95e-07	0.898064	1.12e-13
Mthfd1l	Raw264.7	black	ME33	0.713564	1.03e-06	0.800724	4.53e-09
Rps9	Raw264.7	black	ME33	0.70954	1.27e-06	0.850361	5.22e-11
Ube4b	Raw264.7	black	ME33	0.709539	1.27e-06	0.836036	2.2e-10
Mcl1	Raw264.7	black	ME33	0.708545	1.33e-06	0.842761	1.14e-10
Rpl5-ps2	Raw264.7	black	ME33	0.707412	1.41e-06	0.885665	7.15e-13
Dis3l	Raw264.7	black	ME33	0.705424	1.55e-06	0.606635	8.78e-05
Cluh	Raw264.7	black	ME33	0.703947	1.67e-06	0.825734	5.7e-10
Dnajc21	Raw264.7	black	ME33	0.703877	1.67e-06	0.678662	5.38e-06
Sqle	Raw264.7	black	ME33	0.703514	1.7e-06	0.838984	1.66e-10
Tpi1	Raw264.7	black	ME33	0.70217	1.82e-06	0.904431	3.94e-14
Faf1	Raw264.7	black	ME33	0.700628	1.96e-06	0.751768	1.26e-07
Rps4x	Raw264.7	black	ME33	0.700284	1.99e-06	0.948769	1.39e-18
Cct6a	Raw264.7	black	ME33	0.699054	2.11e-06	0.951676	5.26e-19
Birc6	Raw264.7	black	ME33	0.698328	2.19e-06	0.896068	1.53e-13
Mrps5	Raw264.7	black	ME33	0.694693	2.6e-06	0.865105	1.01e-11
Senp3	Raw264.7	black	ME33	0.694423	2.63e-06	0.779581	2.11e-08
Rps21	Raw264.7	black	ME33	0.694151	2.66e-06	0.856052	2.83e-11
Gm9670	Raw264.7	black	ME33	0.693714	2.72e-06	0.819013	1.03e-09
Rps16	Raw264.7	black	ME33	0.693283	2.77e-06	0.954223	2.14e-19
Ubfd1	Raw264.7	black	ME33	0.692004	2.94e-06	0.755726	9.9e-08
Cops6	Raw264.7	black	ME33	0.690846	3.1e-06	0.857566	2.39e-11
Naa10	Raw264.7	black	ME33	0.683641	4.31e-06	0.880618	1.43e-12
Aimp2	Raw264.7	black	ME33	0.683608	4.32e-06	0.930243	2.29e-16
Eno3	Raw264.7	black	ME33	0.680359	4.99e-06	0.808035	2.55e-09
Abce1	Raw264.7	black	ME33	0.678254	5.48e-06	0.94109	1.41e-17
Eef1g	Raw264.7	black	ME33	0.678147	5.5e-06	0.912244	9.83e-15
Wdr4	Raw264.7	black	ME33	0.677833	5.58e-06	0.831644	3.33e-10
Rpl5	Raw264.7	black	ME33	0.67158	7.32e-06	0.925114	7.34e-16
Eno2	Raw264.7	black	ME33	0.671426	7.37e-06	0.812468	1.78e-09
Upf2	Raw264.7	black	ME33	0.667599	8.68e-06	0.696006	2.44e-06
Spata5	Raw264.7	black	ME33	0.666629	9.04e-06	0.937149	4.1e-17
Cct8	Raw264.7	black	ME33	0.665509	9.48e-06	0.936737	4.56e-17
Rps26	Raw264.7	black	ME33	0.665465	9.49e-06	0.935316	6.59e-17
Rars	Raw264.7	black	ME33	0.66415	1e-05	0.955071	1.57e-19
Prim2	Raw264.7	black	ME33	0.662915	1.06e-05	0.764452	5.74e-08
Polr2l	Raw264.7	black	ME33	0.662096	1.09e-05	0.684226	4.2e-06
Eif2b2	Raw264.7	black	ME33	0.660728	1.16e-05	0.819407	9.92e-10
Rpl12	Raw264.7	black	ME33	0.658722	1.26e-05	0.886691	6.19e-13
Psmd10	Raw264.7	black	ME33	0.658302	1.28e-05	0.715087	9.57e-07
Nars	Raw264.7	black	ME33	0.657211	1.34e-05	0.965378	2.02e-21
Wdr45	Raw264.7	black	ME33	0.65628	1.39e-05	0.822036	7.9e-10
Gm4832	Raw264.7	black	ME33	0.653884	1.53e-05	0.846913	7.48e-11
Dph1	Raw264.7	black	ME33	0.65384	1.53e-05	0.725307	5.61e-07
Txnl1	Raw264.7	black	ME33	0.652373	1.62e-05	0.930137	2.34e-16
Rps29	Raw264.7	black	ME33	0.651465	1.68e-05	0.921942	1.45e-15
Eif2b1	Raw264.7	black	ME33	0.650135	1.77e-05	0.93441	8.29e-17
Atrn	Raw264.7	black	ME33	0.649477	1.82e-05	0.715532	9.35e-07
Eef1b2	Raw264.7	black	ME33	0.647456	1.97e-05	0.930735	2.03e-16
2310061I04Rik	Raw264.7	black	ME33	0.644968	2.17e-05	0.789104	1.08e-08
Nudcd2	Raw264.7	black	ME33	0.644555	2.21e-05	0.898441	1.06e-13
Nudt13	Raw264.7	black	ME33	0.643072	2.34e-05	0.770354	3.92e-08
Ppp1r14b	Raw264.7	black	ME33	0.643068	2.34e-05	0.599974	0.000109879
Gspt2	Raw264.7	black	ME33	0.642271	2.41e-05	0.898854	9.89e-14
Pfdn5	Raw264.7	black	ME33	0.641732	2.46e-05	0.771995	3.52e-08
Arl3	Raw264.7	black	ME33	0.639384	2.69e-05	0.816502	1.27e-09
Aim2	Raw264.7	black	ME33	0.638736	2.76e-05	0.714273	9.97e-07
Glrx3	Raw264.7	black	ME33	0.636679	2.99e-05	0.955352	1.41e-19
Huwe1	Raw264.7	black	ME33	0.635422	3.13e-05	0.814771	1.47e-09
Mrpl20	Raw264.7	black	ME33	0.630989	3.7e-05	0.850577	5.11e-11
Slc6a8	Raw264.7	black	ME33	0.626744	4.32e-05	0.759874	7.66e-08
Ndufaf6	Raw264.7	black	ME33	0.624597	4.67e-05	0.557306	0.000414333
Naca	Raw264.7	black	ME33	0.622588	5.02e-05	0.900061	8.14e-14
Prrc2c	Raw264.7	black	ME33	0.62199	5.13e-05	0.716235	9.02e-07
Wdr61	Raw264.7	black	ME33	0.621342	5.25e-05	0.856313	2.75e-11
Dap3	Raw264.7	black	ME33	0.620693	5.37e-05	0.91619	4.64e-15
Eif3g	Raw264.7	black	ME33	0.620562	5.4e-05	0.83335	2.84e-10
Rpl10a	Raw264.7	black	ME33	0.61669	6.2e-05	0.851481	4.64e-11
Pin1	Raw264.7	black	ME33	0.615718	6.41e-05	0.929944	2.45e-16
Carnmt1	Raw264.7	black	ME33	0.609844	7.86e-05	0.812568	1.76e-09
Edc4	Raw264.7	black	ME33	0.60945	7.97e-05	0.840287	1.46e-10
Cdc37	Raw264.7	black	ME33	0.609347	8e-05	0.938523	2.85e-17
Tsn	Raw264.7	black	ME33	0.60862	8.2e-05	0.895838	1.59e-13
Gspt1	Raw264.7	black	ME33	0.607008	8.67e-05	0.933858	9.51e-17
Ndrg3	Raw264.7	black	ME33	0.606466	8.83e-05	0.857083	2.53e-11
Cfap418	Raw264.7	black	ME33	0.60646	8.83e-05	0.867646	7.45e-12
Nol9	Raw264.7	black	ME33	0.605322	9.18e-05	0.788056	1.16e-08
Tmem251	Raw264.7	black	ME33	0.604348	9.49e-05	0.786158	1.33e-08
Eif1ax	Raw264.7	black	ME33	0.603683	9.7e-05	0.924052	9.24e-16
Map1a	Raw264.7	black	ME33	0.602017	0.000102623	0.619018	5.7e-05
Nrp2	Raw264.7	black	ME33	0.600464	0.000108097	0.839438	1.58e-10
Bccip	Raw264.7	black	ME33	0.598788	0.000114299	0.808939	2.37e-09
Larp4b	Raw264.7	black	ME33	0.598587	0.000115064	0.783099	1.65e-08
Rps17	Raw264.7	black	ME33	0.596037	0.000125176	0.960946	1.51e-20
Shmt1	Raw264.7	black	ME33	0.595101	0.000129083	0.47947	0.00308786
Tex10	Raw264.7	black	ME33	0.593843	0.000134507	0.808951	2.37e-09
Eif5a	Raw264.7	black	ME33	0.592399	0.000140988	0.892375	2.7e-13
Eif3h	Raw264.7	black	ME33	0.5906	0.00014945	0.913429	7.87e-15
Pbdc1	Raw264.7	black	ME33	0.586872	0.000168455	0.931519	1.69e-16
Nanp	Raw264.7	black	ME33	0.582397	0.000194122	0.804035	3.5e-09
Mcm3	Raw264.7	black	ME33	0.581771	0.000197973	0.725576	5.53e-07
Zfp330	Raw264.7	black	ME33	0.581501	0.000199658	0.8155	1.38e-09
Cars	Raw264.7	black	ME33	0.580932	0.000203253	0.69927	2.09e-06
Hsp90ab1	Raw264.7	black	ME33	0.579845	0.000210278	0.85101	4.88e-11
Gm5093	Raw264.7	black	ME33	0.579335	0.000213646	0.948424	1.55e-18
Adi1	Raw264.7	black	ME33	0.57923	0.000214343	0.889302	4.25e-13
Timm13	Raw264.7	black	ME33	0.57771	0.000224707	0.895667	1.63e-13
Rps20	Raw264.7	black	ME33	0.577578	0.000225625	0.942032	1.08e-17
Rpl39	Raw264.7	black	ME33	0.577264	0.000227831	0.829353	4.11e-10
Fam162a	Raw264.7	black	ME33	0.577188	0.000228361	0.726517	5.26e-07
Lsm1	Raw264.7	black	ME33	0.574557	0.000247642	0.847283	7.2e-11
Eif5a2	Raw264.7	black	ME33	0.573367	0.000256824	0.933917	9.37e-17
Tfrc	Raw264.7	black	ME33	0.572125	0.000266734	0.795696	6.64e-09
Klc2	Raw264.7	black	ME33	0.570669	0.000278793	0.958985	3.43e-20
Rpl11	Raw264.7	black	ME33	0.567941	0.000302693	0.973506	2.27e-23
Naa40	Raw264.7	black	ME33	0.566545	0.000315622	0.774877	2.9e-08
Stmn1	Raw264.7	black	ME33	0.565416	0.000326435	0.79184	8.84e-09
Akr1b3	Raw264.7	black	ME33	0.56497	0.000330793	0.944668	4.98e-18
Ddx41	Raw264.7	black	ME33	0.564751	0.000332956	0.806661	2.85e-09
Aimp1	Raw264.7	black	ME33	0.564718	0.000333277	0.807506	2.66e-09
Ccdc43	Raw264.7	black	ME33	0.561854	0.000362745	0.689697	3.27e-06
Gsk3b	Raw264.7	black	ME33	0.561728	0.00036409	0.794105	7.48e-09
G3bp1	Raw264.7	black	ME33	0.559576	0.00038782	0.905629	3.21e-14
Eif4e	Raw264.7	black	ME33	0.559024	0.00039413	0.920743	1.86e-15
Idi1	Raw264.7	black	ME33	0.556307	0.000426505	0.946068	3.26e-18
Metap1d	Raw264.7	black	ME33	0.552272	0.000478963	0.78601	1.35e-08
Cox16	Raw264.7	black	ME33	0.551196	0.000493895	0.499945	0.00190445
Cct7	Raw264.7	black	ME33	0.550994	0.000496737	0.964321	3.34e-21
Psmb6	Raw264.7	black	ME33	0.548251	0.000536887	0.945912	3.42e-18
Trap1	Raw264.7	black	ME33	0.545358	0.000582327	0.840609	1.41e-10
Uchl3	Raw264.7	black	ME33	0.544395	0.0005982	0.95573	1.22e-19
Trip4	Raw264.7	black	ME33	0.542759	0.000626031	0.873026	3.84e-12
Eif6	Raw264.7	black	ME33	0.542053	0.000638397	0.854953	3.19e-11
Mbtps1	Raw264.7	black	ME33	0.541882	0.000641415	0.751195	1.3e-07
Rps28	Raw264.7	black	ME33	0.540428	0.000667682	0.883247	1e-12
Pin1rt1	Raw264.7	black	ME33	0.540361	0.000668916	0.738483	2.73e-07
Gmps	Raw264.7	black	ME33	0.539495	0.000685034	0.882079	1.17e-12
Cerk	Raw264.7	black	ME33	0.537892	0.000715765	0.719348	7.68e-07
Cacybp	Raw264.7	black	ME33	0.535177	0.000770633	0.80061	4.57e-09
Cct2	Raw264.7	black	ME33	0.534378	0.000787469	0.975813	4.91e-24
Ppil1	Raw264.7	black	ME33	0.533287	0.000810997	0.865228	9.94e-12
Fasn	Raw264.7	black	ME33	0.531777	0.000844571	0.921744	1.51e-15
Metap1	Raw264.7	black	ME33	0.531763	0.000844886	0.912614	9.17e-15
Usp14	Raw264.7	black	ME33	0.531094	0.000860158	0.915493	5.31e-15
Cct5	Raw264.7	black	ME33	0.530808	0.000866757	0.971226	9.09e-23
Nap1l1	Raw264.7	black	ME33	0.530623	0.000871054	0.932437	1.35e-16
Rps19	Raw264.7	black	ME33	0.530253	0.000879704	0.877201	2.25e-12
Tcp1	Raw264.7	black	ME33	0.528202	0.000929031	0.940921	1.47e-17
Ybx1	Raw264.7	black	ME33	0.527764	0.000939869	0.826115	5.51e-10
Plxna2	Raw264.7	black	ME33	0.526102	0.000982037	0.830103	3.84e-10
Slco4a1	Raw264.7	black	ME33	0.525636	0.000994171	0.831735	3.3e-10
Ranbp1	Raw264.7	black	ME33	0.52527	0.00100378	0.867776	7.34e-12
Hsp90aa1	Raw264.7	black	ME33	0.524589	0.00102187	0.936391	5e-17
Sqstm1	Raw264.7	black	ME33	0.524398	0.001027	0.781126	1.9e-08
Slc6a2	Raw264.7	black	ME33	0.524321	0.00102909	0.758611	8.29e-08
Pdcl	Raw264.7	black	ME33	0.5242	0.00103234	0.632591	3.48e-05
Rps3	Raw264.7	black	ME33	0.524016	0.00103732	0.971296	8.72e-23
Mydgf	Raw264.7	black	ME33	0.522809	0.00107056	0.888206	4.98e-13
Eif3i	Raw264.7	black	ME33	0.520972	0.00112296	0.921493	1.59e-15
Usp47	Raw264.7	black	ME33	0.520163	0.00114673	0.792962	8.14e-09
Atg101	Raw264.7	black	ME33	0.520103	0.00114851	0.700339	1.98e-06
Tars	Raw264.7	black	ME33	0.518724	0.00119012	0.947953	1.8e-18
Inf2	Raw264.7	black	ME33	0.517523	0.00122743	0.879921	1.57e-12
Hdac6	Raw264.7	black	ME33	0.516123	0.00127225	0.829468	4.07e-10
Aldoc	Raw264.7	black	ME33	0.515923	0.00127874	0.941813	1.15e-17
Psmd14	Raw264.7	black	ME33	0.515199	0.00130259	0.959593	2.67e-20
Prep	Raw264.7	black	ME33	0.513433	0.00136239	0.9697	2.16e-22
Hspbp1	Raw264.7	black	ME33	0.512279	0.00140273	0.771334	3.68e-08
C1qbp	Raw264.7	black	ME33	0.511794	0.00142003	0.851744	4.51e-11
Fxr1	Raw264.7	black	ME33	0.510459	0.00146855	0.815324	1.4e-09
Timm17a	Raw264.7	black	ME33	0.50822	0.00155318	0.87575	2.72e-12
Pelp1	Raw264.7	black	ME33	0.50779	0.00156996	0.824722	6.24e-10
Chek2	Raw264.7	black	ME33	0.507416	0.00158464	0.643678	2.28e-05
Pabpc2	Raw264.7	black	ME33	0.506255	0.001631	0.939463	2.21e-17
Hspa4l	Raw264.7	black	ME33	0.505315	0.00166942	0.772307	3.45e-08
Crybg3	Raw264.7	black	ME33	0.504789	0.00169127	0.668749	8.26e-06
Rab22a	Raw264.7	black	ME33	0.504114	0.00171963	0.842686	1.15e-10
Gtf2f2	Raw264.7	black	ME33	0.503539	0.00174417	0.859609	1.9e-11
Rack1	Raw264.7	black	ME33	0.503482	0.00174661	0.958383	4.37e-20
Naa15	Raw264.7	black	ME33	0.500725	0.00186861	0.788617	1.12e-08
Naa11	Raw264.7	black	ME33	0.500421	0.00188253	0.908936	1.8e-14
Foxred1	Raw264.7	black	ME33	0.49926	0.00193646	0.793123	8.04e-09
Gcsh	Raw264.7	black	ME33	0.499207	0.00193894	0.867758	7.35e-12
Trim32	Raw264.7	black	ME33	0.497083	0.00204124	0.687189	3.67e-06
Cadm1	Raw264.7	black	ME33	0.495338	0.00212874	0.720626	7.19e-07
Mrpl37	Raw264.7	black	ME33	0.4944	0.00217716	0.846928	7.47e-11
Eif3m	Raw264.7	black	ME33	0.494313	0.00218167	0.915191	5.63e-15
Eif4g2	Raw264.7	black	ME33	0.494029	0.00219655	0.951381	5.82e-19
Kif14	Raw264.7	black	ME33	0.491334	0.00234211	0.667161	8.84e-06
Rps10	Raw264.7	black	ME33	0.488163	0.00252414	0.964074	3.75e-21
Gch1	Raw264.7	black	ME33	0.487155	0.00258453	0.589743	0.000153642
Eif3e	Raw264.7	black	ME33	0.486926	0.00259842	0.952747	3.62e-19
Rps7	Raw264.7	black	ME33	0.486548	0.00262146	0.951411	5.76e-19
Eif4a3l1	Raw264.7	black	ME33	0.484982	0.002719	0.873703	3.53e-12
Mvk	Raw264.7	black	ME33	0.482788	0.00286097	0.871167	4.85e-12
Fkbp8	Raw264.7	black	ME33	0.482558	0.00287621	0.756545	9.42e-08
Seh1l	Raw264.7	black	ME33	0.482236	0.00289768	0.691667	2.99e-06
Gfm1	Raw264.7	black	ME33	0.481032	0.00297913	0.793624	7.75e-09
Slc6a6	Raw264.7	black	ME33	0.478926	0.00312653	0.883613	9.52e-13
B4galt7	Raw264.7	black	ME33	0.478332	0.0031692	0.89242	2.68e-13
Fen1	Raw264.7	black	ME33	0.478154	0.00318209	0.824655	6.27e-10
Gars	Raw264.7	black	ME33	0.477551	0.00322615	0.886402	6.44e-13
Eif2s1	Raw264.7	black	ME33	0.477039	0.00326391	0.957298	6.71e-20
Rps5	Raw264.7	black	ME33	0.476501	0.00330407	0.926911	4.92e-16
Stmn2	Raw264.7	black	ME33	0.475467	0.00338231	0.675777	6.11e-06
Haus1	Raw264.7	black	ME33	0.474929	0.00342374	0.684326	4.18e-06
Csnk2b	Raw264.7	black	ME33	0.473941	0.00350087	0.834866	2.46e-10
Atp6ap2	Raw264.7	black	ME33	0.471463	0.003701	0.765835	5.26e-08
Hspa4	Raw264.7	black	ME33	0.471422	0.00370444	0.944693	4.94e-18
Ndufaf2	Raw264.7	black	ME33	0.469838	0.00383762	0.808881	2.38e-09
Casp9	Raw264.7	black	ME33	0.469197	0.00389265	0.884587	8.32e-13
Dnajc7	Raw264.7	black	ME33	0.467972	0.0039998	0.781212	1.89e-08
Rplp2	Raw264.7	black	ME33	0.467508	0.00404103	0.940189	1.81e-17
Nelfa	Raw264.7	black	ME33	0.467128	0.00407507	0.636574	3e-05
Ide	Raw264.7	black	ME33	0.466232	0.00415639	0.875939	2.65e-12
Ascc2	Raw264.7	black	ME33	0.46607	0.0041712	0.683184	4.4e-06
Cdo1	Raw264.7	black	ME33	0.463873	0.00437716	0.680734	4.91e-06
Acat2	Raw264.7	black	ME33	0.462883	0.00447275	0.910826	1.28e-14
Ccdc86	Raw264.7	black	ME33	0.461359	0.00462349	0.652621	1.61e-05
Osbp2	Raw264.7	black	ME33	0.458618	0.00490556	0.835543	2.31e-10
Itpa	Raw264.7	black	ME33	0.457856	0.00498668	0.897068	1.31e-13
Retreg2	Raw264.7	black	ME33	0.457335	0.00504267	0.932917	1.2e-16
Gykl1	Raw264.7	black	ME33	0.456277	0.00515818	0.826187	5.47e-10
Cul2	Raw264.7	black	ME33	0.455552	0.00523869	0.835767	2.26e-10
Bola2	Raw264.7	black	ME33	0.455362	0.00525992	0.834438	2.56e-10
Rplp0	Raw264.7	black	ME33	0.455084	0.00529121	0.92303	1.15e-15
Eif3f	Raw264.7	black	ME33	0.454508	0.00535652	0.912141	1e-14
1700009N14Rik	Raw264.7	black	ME33	0.453143	0.00551394	0.846505	7.8e-11
Bax	Raw264.7	black	ME33	0.451695	0.00568525	0.922591	1.26e-15
Rps15	Raw264.7	black	ME33	0.451318	0.00573069	0.941153	1.38e-17
Poldip2	Raw264.7	black	ME33	0.449529	0.00595021	0.885446	7.38e-13
Reep4	Raw264.7	black	ME33	0.44896	0.00602145	0.694096	2.67e-06
Eif4g1	Raw264.7	black	ME33	0.448398	0.00609262	0.910527	1.35e-14
Eef1a2	Raw264.7	black	ME33	0.448387	0.00609402	0.90682	2.61e-14
Psmd7	Raw264.7	black	ME33	0.447633	0.00619062	0.962992	6.15e-21
Got1	Raw264.7	black	ME33	0.445031	0.00653426	0.829948	3.89e-10
Rpl22l1	Raw264.7	black	ME33	0.44385	0.00669558	0.888032	5.11e-13
Polr2h	Raw264.7	black	ME33	0.443592	0.00673127	0.567399	0.000307653
Eif4a1	Raw264.7	black	ME33	0.443103	0.00679945	0.934126	8.9e-17
Car13	Raw264.7	black	ME33	0.442523	0.00688093	0.821174	8.52e-10
Pus1	Raw264.7	black	ME33	0.441141	0.00707854	0.486146	0.00264622
Mrps28	Raw264.7	black	ME33	0.439306	0.00734844	0.812346	1.8e-09
Vamp4	Raw264.7	black	ME33	0.439199	0.00736456	0.441011	0.00709738
Mrpl44	Raw264.7	black	ME33	0.43824	0.00750928	0.762352	6.56e-08
Pfdn2	Raw264.7	black	ME33	0.437979	0.0075491	0.890169	3.74e-13
Mrpl4	Raw264.7	black	ME33	0.436389	0.00779568	0.76032	7.45e-08
Abcf2	Raw264.7	black	ME33	0.434786	0.00805123	0.920685	1.88e-15
Gabarapl2	Raw264.7	black	ME33	0.432163	0.00848482	0.835421	2.33e-10
Eif2s3x	Raw264.7	black	ME33	0.431515	0.00859505	0.903157	4.88e-14
Dync1i2	Raw264.7	black	ME33	0.431411	0.00861275	0.870201	5.46e-12
Msmo1	Raw264.7	black	ME33	0.430427	0.00878266	0.748809	1.5e-07
Usp15	Raw264.7	black	ME33	0.430402	0.00878698	0.765199	5.48e-08
Eif3j1	Raw264.7	black	ME33	0.430032	0.00885159	0.837207	1.97e-10
Tigar	Raw264.7	black	ME33	0.429527	0.00894045	0.767288	4.79e-08
Fblim1	Raw264.7	black	ME33	0.428862	0.00905872	0.642084	2.43e-05
Nfs1	Raw264.7	black	ME33	0.42768	0.00927204	0.772719	3.35e-08
Ldha	Raw264.7	black	ME33	0.425167	0.00974001	0.922609	1.26e-15
Ube2m	Raw264.7	black	ME33	0.424756	0.00981828	0.88326	1e-12
Eif3a	Raw264.7	black	ME33	0.423919	0.00997962	0.952103	4.54e-19
Pfdn6	Raw264.7	black	ME33	0.423452	0.0100706	0.860273	1.77e-11
Map2k4	Raw264.7	black	ME33	0.422955	0.0101682	0.614513	6.69e-05
Psmc3	Raw264.7	black	ME33	0.422903	0.0101785	0.946589	2.77e-18
Ero1a	Raw264.7	black	ME33	0.422481	0.0102621	0.754315	1.08e-07
Ccnt1	Raw264.7	black	ME33	0.418071	0.0111709	0.434799	0.0080491
Atic	Raw264.7	black	ME33	0.41767	0.0112569	0.920922	1.79e-15
Bola1	Raw264.7	black	ME33	0.417382	0.011319	0.778931	2.21e-08
Eif4h	Raw264.7	black	ME33	0.417258	0.0113457	0.798039	5.57e-09
Pgk1	Raw264.7	black	ME33	0.41695	0.0114127	0.834618	2.52e-10
Exosc9	Raw264.7	black	ME33	0.416758	0.0114545	0.687584	3.61e-06
Rps27l	Raw264.7	black	ME33	0.41659	0.0114912	0.90357	4.56e-14
Etf1	Raw264.7	black	ME33	0.415862	0.0116514	0.897378	1.25e-13
Clic1	Raw264.7	black	ME33	0.412374	0.0124453	0.952415	4.07e-19
Eef2	Raw264.7	black	ME33	0.412016	0.0125294	0.874535	3.17e-12
Gnptg	Raw264.7	black	ME33	0.411875	0.0125627	0.884336	8.61e-13
Mrps16	Raw264.7	black	ME33	0.411344	0.0126884	0.722536	6.5e-07
Txlna	Raw264.7	black	ME33	0.410055	0.0129982	0.592942	0.000138518
Smg5	Raw264.7	black	ME33	0.40877	0.0133132	0.8201	9.35e-10
Agap1	Raw264.7	black	ME33	0.408747	0.013319	0.722581	6.49e-07
Ppih	Raw264.7	black	ME33	0.407939	0.0135207	0.803339	3.7e-09
Rab31	Raw264.7	black	ME33	0.407455	0.0136426	0.794144	7.45e-09
Mrpl23	Raw264.7	black	ME33	0.407418	0.0136519	0.780386	2e-08
Flcn	Raw264.7	black	ME33	0.40649	0.0138884	0.905094	3.52e-14
Dhfr	Raw264.7	black	ME33	0.406208	0.013961	0.785764	1.37e-08
Myo1e	Raw264.7	black	ME33	0.405339	0.0141866	0.9204	2e-15
Mob2	Raw264.7	black	ME33	0.404529	0.0143997	0.595725	0.000126466
Pebp1	Raw264.7	black	ME33	0.40429	0.014463	0.855186	3.11e-11
Pck2	Raw264.7	black	ME33	0.404159	0.014498	0.863634	1.2e-11
Nmt1	Raw264.7	black	ME33	0.404003	0.0145396	0.860306	1.76e-11
Ddx3x	Raw264.7	black	ME33	0.403473	0.0146815	0.910381	1.38e-14
Arl2	Raw264.7	black	ME33	0.403458	0.0146855	0.904098	4.17e-14
Arhgap10	Raw264.7	black	ME33	0.403022	0.0148032	0.737983	2.8e-07
Rpa3	Raw264.7	black	ME33	0.402176	0.0150341	0.603992	9.6e-05
Ipo4	Raw264.7	black	ME33	0.401333	0.0152668	0.811633	1.9e-09
Nfkbib	Raw264.7	black	ME33	0.398655	0.016027	0.834565	2.53e-10
Tbcc	Raw264.7	black	ME33	0.397595	0.0163365	0.728555	4.72e-07
Pqbp1	Raw264.7	black	ME33	0.397365	0.0164043	0.561279	0.000368934
Cul5	Raw264.7	black	ME33	0.39706	0.0164944	0.723162	6.29e-07
Mvd	Raw264.7	black	ME33	0.397049	0.0164979	0.912083	1.01e-14
Tradd	Raw264.7	black	ME33	0.396668	0.0166112	0.548551	0.000532363
Adss	Raw264.7	black	ME33	0.393492	0.0175821	0.860985	1.63e-11
Abcf1	Raw264.7	black	ME33	0.393287	0.0176463	0.873997	3.4e-12
Timm10	Raw264.7	black	ME33	0.392871	0.0177773	0.681803	4.68e-06
Slc39a6	Raw264.7	black	ME33	0.390541	0.0185262	0.788517	1.13e-08
Pafah1b3	Raw264.7	black	ME33	0.389443	0.018888	0.847476	7.06e-11
Herc1	Raw264.7	black	ME33	0.389397	0.0189033	0.741077	2.35e-07
St13	Raw264.7	black	ME33	0.387166	0.0196574	0.897924	1.15e-13
Ufd1	Raw264.7	black	ME33	0.384693	0.0205227	0.911765	1.07e-14
Map2k5	Raw264.7	black	ME33	0.384323	0.0206548	0.829078	4.21e-10
Nudt2	Raw264.7	black	ME33	0.383511	0.0209473	0.860166	1.79e-11
Lratd2	Raw264.7	black	ME33	0.383065	0.0211095	0.712335	1.1e-06
Impact	Raw264.7	black	ME33	0.382749	0.0212247	0.882499	1.11e-12
Dph5	Raw264.7	black	ME33	0.382639	0.0212652	0.771881	3.55e-08
0610009B22Rik	Raw264.7	black	ME33	0.381407	0.021721	0.77201	3.52e-08
Psmd8	Raw264.7	black	ME33	0.381386	0.0217289	0.854994	3.18e-11
Timm8b	Raw264.7	black	ME33	0.38129	0.0217647	0.898562	1.04e-13
Kpnb1	Raw264.7	black	ME33	0.380895	0.0219128	0.914815	6.05e-15
Vps50	Raw264.7	black	ME33	0.379368	0.0224936	0.903761	4.41e-14
Eef1d	Raw264.7	black	ME33	0.37857	0.0228018	0.909137	1.73e-14
Git1	Raw264.7	black	ME33	0.377505	0.0232192	0.59007	0.000152029
Eif4a2	Raw264.7	black	ME33	0.377443	0.0232436	0.884765	8.11e-13
Xpnpep1	Raw264.7	black	ME33	0.375873	0.0238704	0.763571	6.07e-08
Slc6a11	Raw264.7	black	ME33	0.375774	0.0239106	0.896101	1.53e-13
Prps2	Raw264.7	black	ME33	0.373419	0.0248785	0.822841	7.36e-10
Eif3k	Raw264.7	black	ME33	0.372059	0.0254519	0.863558	1.21e-11
Adsl	Raw264.7	black	ME33	0.369609	0.0265128	0.805151	3.21e-09
Stip1	Raw264.7	black	ME33	0.36275	0.0296785	0.828674	4.37e-10
Aamp	Raw264.7	black	ME33	0.359379	0.0313445	0.657444	1.32e-05
Yipf4	Raw264.7	black	ME33	0.358533	0.0317745	0.824633	6.29e-10
Scly	Raw264.7	black	ME33	0.358523	0.0317794	0.573622	0.000254831
S100a4	Raw264.7	black	ME33	0.35784	0.0321298	0.763788	5.99e-08
Grcc10	Raw264.7	black	ME33	0.357397	0.0323592	0.696265	2.41e-06
Tbc1d2	Raw264.7	black	ME33	0.355257	0.0334845	0.711119	1.17e-06
Psmd12	Raw264.7	black	ME33	0.354498	0.0338914	0.823107	7.19e-10
Iqsec3	Raw264.7	black	ME33	0.352592	0.0349307	0.662342	1.08e-05
Pkm	Raw264.7	black	ME33	0.352308	0.0350881	0.825379	5.88e-10
Rwdd1	Raw264.7	black	ME33	0.351097	0.0357643	0.882514	1.11e-12
Slc23a2	Raw264.7	black	ME33	0.350457	0.0361262	0.831793	3.28e-10
Dhcr24	Raw264.7	black	ME33	0.349364	0.0367505	0.732109	3.89e-07
Usp11	Raw264.7	black	ME33	0.349322	0.0367745	0.802801	3.86e-09
Ddx19b	Raw264.7	black	ME33	0.348829	0.0370596	0.840067	1.49e-10
Psmd6	Raw264.7	black	ME33	0.348021	0.03753	0.93709	4.16e-17
Acat3	Raw264.7	black	ME33	0.347795	0.0376623	0.747798	1.59e-07
Ncbp1	Raw264.7	black	ME33	0.347445	0.0378682	0.537187	0.000729668
Caprin1	Raw264.7	black	ME33	0.346839	0.0382269	0.817791	1.14e-09
Gbf1	Raw264.7	black	ME33	0.346466	0.0384488	0.507308	0.00158888
Strap	Raw264.7	black	ME33	0.346363	0.0385108	0.771714	3.59e-08
Psmd11	Raw264.7	black	ME33	0.346324	0.0385339	0.926352	5.58e-16
Cmc1	Raw264.7	black	ME33	0.345587	0.0389763	0.826921	5.12e-10
Snrpd1	Raw264.7	black	ME33	0.34384	0.0400426	0.73793	2.81e-07
Pgk2	Raw264.7	black	ME33	0.339684	0.0426735	0.794167	7.44e-09
Isyna1	Raw264.7	black	ME33	0.337062	0.044404	0.823331	7.05e-10
Nup93	Raw264.7	black	ME33	0.3353	0.0455985	0.875809	2.7e-12
1810030O07Rik	Raw264.7	black	ME33	0.333987	0.0465055	0.690827	3.11e-06
Jtb	Raw264.7	black	ME33	0.333263	0.0470114	0.665527	9.47e-06
Chac2	Raw264.7	black	ME33	0.331942	0.0479463	0.45706	0.00507253
Grpel1	Raw264.7	black	ME33	0.331597	0.0481929	0.831642	3.33e-10
Osbpl8	Raw264.7	black	ME33	0.329916	0.0494087	0.879892	1.58e-12
Cops3	Raw264.7	black	ME33	0.329054	0.0500423	0.860709	1.68e-11
Prps1l1	Raw264.7	black	ME33	0.327985	0.0508364	0.698522	2.17e-06
Timm23	Raw264.7	black	ME33	0.327698	0.0510515	0.729592	4.46e-07
Soat1	Raw264.7	black	ME33	0.327375	0.0512938	0.862361	1.39e-11
Mrpl45	Raw264.7	black	ME33	0.326634	0.0518544	0.69364	2.73e-06
Psmd2	Raw264.7	black	ME33	0.326616	0.0518681	0.90938	1.66e-14
Heatr6	Raw264.7	black	ME33	0.325856	0.0524474	0.840703	1.4e-10
Myg1	Raw264.7	black	ME33	0.324313	0.0536412	0.802065	4.09e-09
Ipo9	Raw264.7	black	ME33	0.324043	0.0538524	0.646808	2.02e-05
Ube2e1	Raw264.7	black	ME33	0.322087	0.0554002	0.709836	1.25e-06
Srp9	Raw264.7	black	ME33	0.319834	0.0572282	0.84675	7.61e-11
Psmc2	Raw264.7	black	ME33	0.317047	0.0595541	0.92151	1.59e-15
Trmt10c	Raw264.7	black	ME33	0.31703	0.0595686	0.783113	1.65e-08
Abcb7	Raw264.7	black	ME33	0.314512	0.0617343	0.73047	4.25e-07
Mrpl12	Raw264.7	black	ME33	0.311577	0.0643372	0.656431	1.38e-05
Ogt	Raw264.7	black	ME33	0.311504	0.0644032	0.774584	2.96e-08
Ttll12	Raw264.7	black	ME33	0.310591	0.0652313	0.719697	7.54e-07
Aldoart1	Raw264.7	black	ME33	0.310534	0.0652826	0.879106	1.75e-12
Farsb	Raw264.7	black	ME33	0.310291	0.065505	0.913076	8.41e-15
Thumpd1	Raw264.7	black	ME33	0.309305	0.0664105	0.821926	7.98e-10
Rbm12	Raw264.7	black	ME33	0.307937	0.0676849	0.607673	8.47e-05
Plod1	Raw264.7	black	ME33	0.307796	0.0678167	0.557714	0.00040945
Sh3pxd2b	Raw264.7	black	ME33	0.307508	0.0680876	0.85546	3.02e-11
Mtrex	Raw264.7	black	ME33	0.306255	0.0692765	0.643545	2.3e-05
Gtf2b	Raw264.7	black	ME33	0.305541	0.0699614	0.70126	1.9e-06
Psma2	Raw264.7	black	ME33	0.304066	0.0713926	0.82815	4.58e-10
Pabpc1	Raw264.7	black	ME33	0.304012	0.0714459	0.922248	1.36e-15
Mrpl24	Raw264.7	black	ME33	0.303675	0.0717763	0.702503	1.79e-06
Tmem115	Raw264.7	black	ME33	0.303265	0.0721799	0.793825	7.63e-09
Tnpo2	Raw264.7	black	ME33	0.302511	0.072926	0.763076	6.27e-08
Nsdhl	Raw264.7	black	ME33	0.301902	0.073534	0.76515	5.49e-08
Dnajc24	Raw264.7	black	ME33	0.297918	0.0776068	0.778037	2.35e-08
Pitpnb	Raw264.7	black	ME33	0.297519	0.0780248	0.787428	1.22e-08
Psmc1	Raw264.7	black	ME33	0.294786	0.0809305	0.917039	3.93e-15
Mcts2	Raw264.7	black	ME33	0.29207	0.0839005	0.798786	5.26e-09
Idh3b	Raw264.7	black	ME33	0.290877	0.0852313	0.804625	3.35e-09
Ppp2r2a	Raw264.7	black	ME33	0.287183	0.0894563	0.603667	9.71e-05
Dhx30	Raw264.7	black	ME33	0.286593	0.0901463	0.665169	9.61e-06
Ahsa1	Raw264.7	black	ME33	0.286344	0.0904378	0.883324	9.91e-13
Ptpn23	Raw264.7	black	ME33	0.286322	0.0904637	0.83575	2.26e-10
Oxsr1	Raw264.7	black	ME33	0.28315	0.0942518	0.890032	3.82e-13
Mtch1	Raw264.7	black	ME33	0.28306	0.0943602	0.711928	1.12e-06
Cox6a1	Raw264.7	black	ME33	0.282538	0.0949962	0.570325	0.000281712
Cers2	Raw264.7	black	ME33	0.28213	0.0954944	0.707471	1.4e-06
Sgta	Raw264.7	black	ME33	0.281816	0.0958794	0.781396	1.86e-08
Vps13c	Raw264.7	black	ME33	0.281688	0.0960376	0.474596	0.00344958
Rilpl2	Raw264.7	black	ME33	0.281553	0.0962032	0.732233	3.86e-07
Eif2b4	Raw264.7	black	ME33	0.281354	0.0964487	0.683206	4.4e-06
Nubp2	Raw264.7	black	ME33	0.280067	0.0980475	0.816715	1.25e-09
Farsa	Raw264.7	black	ME33	0.279101	0.0992607	0.874663	3.12e-12
Plp2	Raw264.7	black	ME33	0.27814	0.100479	0.802825	3.85e-09
Ckap5	Raw264.7	black	ME33	0.2781	0.10053	0.686767	3.74e-06
Chuk	Raw264.7	black	ME33	0.277789	0.100927	0.717346	8.52e-07
Eif3d	Raw264.7	black	ME33	0.276026	0.103198	0.738104	2.78e-07
Srp72	Raw264.7	black	ME33	0.27558	0.10378	0.523722	0.00104534
Nrd1	Raw264.7	black	ME33	0.275565	0.103798	0.854855	3.23e-11
Acp1	Raw264.7	black	ME33	0.274409	0.105316	0.890574	3.53e-13
Srpr	Raw264.7	black	ME33	0.272326	0.108092	0.599928	0.000110045
Nme2	Raw264.7	black	ME33	0.270181	0.111009	0.918764	2.78e-15
Aprt	Raw264.7	black	ME33	0.270164	0.111032	0.770242	3.95e-08
Pgam1	Raw264.7	black	ME33	0.270111	0.111105	0.806673	2.84e-09
Tes	Raw264.7	black	ME33	0.269867	0.11144	0.618741	5.76e-05
Aldoart2	Raw264.7	black	ME33	0.267875	0.114211	0.860107	1.8e-11
Ecpas	Raw264.7	black	ME33	0.267824	0.114282	0.811069	1.99e-09
Hypk	Raw264.7	black	ME33	0.265436	0.117671	0.779959	2.06e-08
Ddx3y	Raw264.7	black	ME33	0.265374	0.117759	0.84945	5.75e-11
Helb	Raw264.7	black	ME33	0.264765	0.118637	0.623383	4.88e-05
Armc8	Raw264.7	black	ME33	0.264661	0.118787	0.683804	4.28e-06
Aldoa	Raw264.7	black	ME33	0.264248	0.119384	0.873973	3.41e-12
Usf2	Raw264.7	black	ME33	0.261306	0.123709	0.543243	0.000617686
Gps1	Raw264.7	black	ME33	0.257841	0.128952	0.887365	5.62e-13
Sik3	Raw264.7	black	ME33	0.257236	0.129883	0.696241	2.41e-06
Cox17	Raw264.7	black	ME33	0.251692	0.138656	0.624093	4.76e-05
Ddx1	Raw264.7	black	ME33	0.250493	0.14061	0.728652	4.69e-07
Parg	Raw264.7	black	ME33	0.250369	0.140813	0.691284	3.04e-06
Lrrc47	Raw264.7	black	ME33	0.249062	0.142967	0.845028	9.07e-11
Bid	Raw264.7	black	ME33	0.24866	0.143635	0.739981	2.5e-07
Psmc6	Raw264.7	black	ME33	0.248341	0.144166	0.899659	8.69e-14
Mast2	Raw264.7	black	ME33	0.246922	0.146547	0.565924	0.000321531
Psmc5	Raw264.7	black	ME33	0.241894	0.155215	0.872729	3.99e-12
Psmd9	Raw264.7	black	ME33	0.241811	0.155361	0.731109	4.11e-07
Ccdc115	Raw264.7	black	ME33	0.239619	0.159255	0.80952	2.26e-09
Otog	Raw264.7	black	ME33	0.239051	0.160277	0.688126	3.52e-06
Adrm1	Raw264.7	black	ME33	0.237925	0.162315	0.778094	2.34e-08
Sympk	Raw264.7	black	ME33	0.231981	0.173381	0.59186	0.000143477
Cops7a	Raw264.7	black	ME33	0.231112	0.175044	0.600401	0.000108325
Rab9	Raw264.7	black	ME33	0.229299	0.178546	0.847568	6.99e-11
Gclc	Raw264.7	black	ME33	0.224315	0.188435	0.791411	9.12e-09
Rplp1	Raw264.7	black	ME33	0.224202	0.188663	0.821445	8.32e-10
Tsfm	Raw264.7	black	ME33	0.222828	0.191458	0.688567	3.45e-06
Psmd4	Raw264.7	black	ME33	0.220518	0.196222	0.745885	1.78e-07
Sdcbp	Raw264.7	black	ME33	0.219665	0.198002	0.74714	1.66e-07
Rbm3	Raw264.7	black	ME33	0.219465	0.198421	0.852114	4.34e-11
Gnptab	Raw264.7	black	ME33	0.218735	0.199954	0.797378	5.85e-09
Psmc4	Raw264.7	black	ME33	0.216172	0.205407	0.876269	2.54e-12
Adat3	Raw264.7	black	ME33	0.21386	0.210416	0.620187	5.47e-05
Tor1aip2	Raw264.7	black	ME33	0.211959	0.214595	0.652116	1.64e-05
Rtca	Raw264.7	black	ME33	0.210925	0.216891	0.644408	2.22e-05
Sar1a	Raw264.7	black	ME33	0.210813	0.217141	0.726249	5.34e-07
Gtpbp8	Raw264.7	black	ME33	0.206782	0.226264	0.666685	9.02e-06
Ddb1	Raw264.7	black	ME33	0.204866	0.230693	0.674088	6.57e-06
Cand2	Raw264.7	black	ME33	0.204289	0.232036	0.617306	6.06e-05
Uba2	Raw264.7	black	ME33	0.203658	0.233513	0.698735	2.14e-06
Trp53rka	Raw264.7	black	ME33	0.200954	0.239912	0.556478	0.000424395
Efl1	Raw264.7	black	ME33	0.200052	0.242073	0.721725	6.79e-07
Mrpl28	Raw264.7	black	ME33	0.199843	0.242575	0.702254	1.81e-06
Mrpl48	Raw264.7	black	ME33	0.195294	0.253685	0.605011	9.28e-05
Pfdn4	Raw264.7	black	ME33	0.194729	0.255088	0.465398	0.00423331
Fdx2	Raw264.7	black	ME33	0.193698	0.257662	0.787999	1.17e-08
Pfkl	Raw264.7	black	ME33	0.193444	0.2583	0.454589	0.00534724
Capg	Raw264.7	black	ME33	0.19122	0.26392	0.843308	1.08e-10
Eif5b	Raw264.7	black	ME33	0.185691	0.278235	0.784007	1.55e-08
Scrib	Raw264.7	black	ME33	0.183983	0.28276	0.773959	3.09e-08
Ciao3	Raw264.7	black	ME33	0.183655	0.283634	0.671206	7.44e-06
Mocs3	Raw264.7	black	ME33	0.179746	0.294184	0.557648	0.000410232
Scamp4	Raw264.7	black	ME33	0.179176	0.295743	0.466123	0.00416639
Dcaf8	Raw264.7	black	ME33	0.172296	0.314977	0.531988	0.000839816
Exosc5	Raw264.7	black	ME33	0.159322	0.353333	0.58397	0.000184727
Sar1b	Raw264.7	black	ME33	0.154722	0.367582	0.522128	0.00108971
Adk	Raw264.7	black	ME33	0.151531	0.377663	0.689944	3.24e-06
Blvra	Raw264.7	black	ME33	0.150547	0.380806	0.790504	9.74e-09
Plaa	Raw264.7	black	ME33	0.149987	0.382599	0.808663	2.43e-09
Plec	Raw264.7	black	ME33	0.14927	0.384904	0.819798	9.59e-10
Pafah1b2	Raw264.7	black	ME33	0.14571	0.396468	0.702735	1.77e-06
Drap1	Raw264.7	black	ME33	0.144967	0.398906	0.765046	5.53e-08
Gk	Raw264.7	black	ME33	0.142639	0.406604	0.823674	6.84e-10
Cwc22	Raw264.7	black	ME33	0.129867	0.450304	0.56661	0.000315004
Tgs1	Raw264.7	black	ME33	0.128184	0.456247	0.532961	0.000818144
Hps6	Raw264.7	black	ME33	0.117921	0.493375	0.489778	0.00242992
Prkra	Raw264.7	black	ME33	0.0994166	0.56402	0.493597	0.00221936
Cog7	Raw264.7	black	ME33	0.0714633	0.678744	0.560019	0.000382823
Csnk1a1	Raw264.7	black	ME33	0.0681262	0.692997	0.477372	0.00323929
Exosc3	Raw264.7	black	ME33	0.0343306	0.842441	0.579828	0.000210388
Mapk8	Raw264.7	black	ME33	0.0337925	0.84488	0.455022	0.00529825
Mfge8	BMDM	blue	ME34	0.996177	1.37e-37	0.854607	3.31e-11
Lgals3	BMDM	blue	ME34	0.994257	1.37e-34	0.878708	1.85e-12
Fabp3	BMDM	blue	ME34	0.994012	2.78e-34	0.82929	4.13e-10
Anpep	BMDM	blue	ME34	0.991424	1.22e-31	0.860258	1.77e-11
Nmt2	BMDM	blue	ME34	0.989107	7.01e-30	0.873182	3.77e-12
Prune1	BMDM	blue	ME34	0.988322	2.28e-29	0.85472	3.27e-11
Klhl40	BMDM	blue	ME34	0.988312	2.31e-29	0.818267	1.09e-09
Fabp5	BMDM	blue	ME34	0.987794	4.81e-29	0.873183	3.77e-12
Ly9	BMDM	blue	ME34	0.986596	2.34e-28	0.856748	2.62e-11
Oas3	BMDM	blue	ME34	0.984411	3e-27	0.819641	9.72e-10
Esd-ps	BMDM	blue	ME34	0.98176	4.24e-26	0.885669	7.15e-13
Tnfsf4	BMDM	blue	ME34	0.981434	5.72e-26	0.848803	6.15e-11
Fnip2	BMDM	blue	ME34	0.979424	3.23e-25	0.835408	2.34e-10
Hpse	BMDM	blue	ME34	0.979207	3.86e-25	0.84048	1.43e-10
Mid1ip1	BMDM	blue	ME34	0.978927	4.83e-25	0.831409	3.4e-10
Ctss	BMDM	blue	ME34	0.972852	3.42e-23	0.925065	7.41e-16
Atg13	BMDM	blue	ME34	0.972399	4.52e-23	0.847012	7.41e-11
Slamf7	BMDM	blue	ME34	0.970778	1.18e-22	0.843978	1.01e-10
Itih3	BMDM	blue	ME34	0.970031	1.8e-22	0.797899	5.62e-09
Esd	BMDM	blue	ME34	0.969898	1.94e-22	0.896057	1.54e-13
Cdk18	BMDM	blue	ME34	0.967937	5.58e-22	0.86726	7.81e-12
Chmp1b	BMDM	blue	ME34	0.967623	6.57e-22	0.820363	9.14e-10
Skil	BMDM	blue	ME34	0.967509	6.97e-22	0.82298	7.27e-10
Tmem106a	BMDM	blue	ME34	0.966476	1.18e-21	0.90585	3.09e-14
Rasa4	BMDM	blue	ME34	0.964097	3.71e-21	0.793456	7.84e-09
Lgals1	BMDM	blue	ME34	0.963093	5.88e-21	0.90377	4.41e-14
Abcb1b	BMDM	blue	ME34	0.958965	3.45e-20	0.819493	9.85e-10
Lipa	BMDM	blue	ME34	0.956821	8.07e-20	0.909235	1.7e-14
Pir	BMDM	blue	ME34	0.956773	8.22e-20	0.809488	2.27e-09
Chrnb3	BMDM	blue	ME34	0.956621	8.72e-20	0.777225	2.48e-08
Akr1e1	BMDM	blue	ME34	0.955713	1.23e-19	0.917014	3.95e-15
Gpnmb	BMDM	blue	ME34	0.955522	1.32e-19	0.845926	8.28e-11
Calcoco1	BMDM	blue	ME34	0.954589	1.87e-19	0.89175	2.96e-13
Pgam2	BMDM	blue	ME34	0.954431	1.98e-19	0.847892	6.76e-11
Trem2	BMDM	blue	ME34	0.953961	2.35e-19	0.833684	2.75e-10
Lamp2	BMDM	blue	ME34	0.953812	2.48e-19	0.89176	2.96e-13
Cd200r1	BMDM	blue	ME34	0.953048	3.26e-19	0.909076	1.75e-14
Gla	BMDM	blue	ME34	0.953028	3.28e-19	0.914039	7.01e-15
Prdx1	BMDM	blue	ME34	0.952946	3.38e-19	0.936196	5.25e-17
Cpeb3	BMDM	blue	ME34	0.95232	4.21e-19	0.865702	9.4e-12
Uap1l1	BMDM	blue	ME34	0.950697	7.34e-19	0.890034	3.82e-13
Gck	BMDM	blue	ME34	0.950111	8.94e-19	0.794801	7.1e-09
Spry3	BMDM	blue	ME34	0.949041	1.27e-18	0.831848	3.26e-10
Csf1r	BMDM	blue	ME34	0.947836	1.87e-18	0.823627	6.87e-10
Ctsb	BMDM	blue	ME34	0.946763	2.63e-18	0.84835	6.45e-11
Mpeg1	BMDM	blue	ME34	0.946543	2.81e-18	0.939239	2.34e-17
Abl2	BMDM	blue	ME34	0.946538	2.82e-18	0.886984	5.93e-13
Dcun1d2	BMDM	blue	ME34	0.94089	1.49e-17	0.823769	6.79e-10
Slc5a3	BMDM	blue	ME34	0.940772	1.54e-17	0.795391	6.79e-09
Inppl1	BMDM	blue	ME34	0.940698	1.57e-17	0.840455	1.43e-10
Tecpr1	BMDM	blue	ME34	0.93972	2.06e-17	0.889274	4.27e-13
Abl1	BMDM	blue	ME34	0.938347	2.98e-17	0.851215	4.77e-11
Cd68	BMDM	blue	ME34	0.937978	3.29e-17	0.874496	3.19e-12
Cpeb2	BMDM	blue	ME34	0.93569	5.99e-17	0.841824	1.25e-10
Rnasek	BMDM	blue	ME34	0.934219	8.69e-17	0.871263	4.79e-12
Slc25a30	BMDM	blue	ME34	0.93314	1.14e-16	0.839528	1.57e-10
Steap3	BMDM	blue	ME34	0.93243	1.35e-16	0.784135	1.54e-08
Emb	BMDM	blue	ME34	0.931725	1.6e-16	0.875745	2.72e-12
Aoah	BMDM	blue	ME34	0.93166	1.63e-16	0.836467	2.11e-10
Srxn1	BMDM	blue	ME34	0.931467	1.71e-16	0.800443	4.63e-09
Pdcd10	BMDM	blue	ME34	0.929748	2.57e-16	0.858317	2.2e-11
Cdkn1c	BMDM	blue	ME34	0.929201	2.92e-16	0.82808	4.61e-10
Akr1a1	BMDM	blue	ME34	0.928827	3.18e-16	0.943565	6.91e-18
Gclm	BMDM	blue	ME34	0.928583	3.37e-16	0.880588	1.44e-12
Slfn5	BMDM	blue	ME34	0.928496	3.43e-16	0.834518	2.54e-10
Ptgr1	BMDM	blue	ME34	0.928077	3.78e-16	0.810639	2.07e-09
Dnase1l1	BMDM	blue	ME34	0.926942	4.89e-16	0.884045	8.97e-13
Acot11	BMDM	blue	ME34	0.926343	5.59e-16	0.860122	1.8e-11
Gamt	BMDM	blue	ME34	0.92558	6.62e-16	0.880143	1.53e-12
Col18a1	BMDM	blue	ME34	0.924286	8.79e-16	0.786028	1.34e-08
Aacs	BMDM	blue	ME34	0.923159	1.12e-15	0.878781	1.83e-12
Gabarap	BMDM	blue	ME34	0.923131	1.13e-15	0.789348	1.06e-08
Slc46a3	BMDM	blue	ME34	0.922548	1.27e-15	0.761827	6.78e-08
Cd28	BMDM	blue	ME34	0.921413	1.62e-15	0.838385	1.75e-10
Cd84	BMDM	blue	ME34	0.920699	1.88e-15	0.936684	4.63e-17
Slc37a2	BMDM	blue	ME34	0.920467	1.97e-15	0.824264	6.49e-10
Neu1	BMDM	blue	ME34	0.920121	2.11e-15	0.847926	6.74e-11
Ifit2	BMDM	blue	ME34	0.919823	2.25e-15	0.802145	4.06e-09
Cd72	BMDM	blue	ME34	0.919673	2.32e-15	0.837452	1.92e-10
Cyhr1	BMDM	blue	ME34	0.919507	2.4e-15	0.801166	4.38e-09
Gstm6	BMDM	blue	ME34	0.919168	2.57e-15	0.886286	6.55e-13
Ipo5	BMDM	blue	ME34	0.918943	2.69e-15	0.863029	1.29e-11
AW551984	BMDM	blue	ME34	0.918204	3.12e-15	0.897858	1.16e-13
Rnh1	BMDM	blue	ME34	0.917561	3.54e-15	0.935118	6.93e-17
Usp18	BMDM	blue	ME34	0.915615	5.19e-15	0.801652	4.22e-09
Ctsa	BMDM	blue	ME34	0.913355	7.98e-15	0.876169	2.57e-12
Ifit3b	BMDM	blue	ME34	0.911997	1.03e-14	0.838372	1.76e-10
Sirpa	BMDM	blue	ME34	0.911737	1.08e-14	0.905274	3.41e-14
Tlr13	BMDM	blue	ME34	0.911449	1.14e-14	0.807852	2.59e-09
Sema4d	BMDM	blue	ME34	0.911316	1.17e-14	0.719035	7.81e-07
Pgd	BMDM	blue	ME34	0.911092	1.22e-14	0.863927	1.16e-11
Rfc1	BMDM	blue	ME34	0.909865	1.52e-14	0.836413	2.12e-10
Dpep2	BMDM	blue	ME34	0.908973	1.78e-14	0.797192	5.93e-09
Sirpb1a	BMDM	blue	ME34	0.908901	1.81e-14	0.888933	4.48e-13
Nqo1	BMDM	blue	ME34	0.908751	1.86e-14	0.883618	9.51e-13
Niban2	BMDM	blue	ME34	0.908565	1.92e-14	0.927533	4.28e-16
Atg12	BMDM	blue	ME34	0.907959	2.14e-14	0.843223	1.09e-10
Vat1	BMDM	blue	ME34	0.907109	2.48e-14	0.953658	2.62e-19
Flvcr1	BMDM	blue	ME34	0.906823	2.61e-14	0.813756	1.6e-09
Osbpl10	BMDM	blue	ME34	0.906069	2.97e-14	0.899739	8.57e-14
Aph1c	BMDM	blue	ME34	0.905168	3.47e-14	0.808188	2.52e-09
Ube2k	BMDM	blue	ME34	0.904214	4.09e-14	0.939509	2.18e-17
Uchl1	BMDM	blue	ME34	0.902476	5.47e-14	0.81514	1.42e-09
Renbp	BMDM	blue	ME34	0.90174	6.18e-14	0.933739	9.8e-17
Tpt1	BMDM	blue	ME34	0.901739	6.18e-14	0.887066	5.86e-13
Gvin2	BMDM	blue	ME34	0.900734	7.29e-14	0.865146	1e-11
Oas1a	BMDM	blue	ME34	0.900604	7.45e-14	0.879277	1.71e-12
Lss	BMDM	blue	ME34	0.900159	8.01e-14	0.831236	3.46e-10
Cd63	BMDM	blue	ME34	0.899411	9.04e-14	0.800193	4.72e-09
Ube2l6	BMDM	blue	ME34	0.898486	1.05e-13	0.849565	5.68e-11
Stat2	BMDM	blue	ME34	0.898126	1.11e-13	0.870717	5.13e-12
Hpgds	BMDM	blue	ME34	0.897918	1.15e-13	0.771262	3.69e-08
Pes1	BMDM	blue	ME34	0.897653	1.2e-13	0.852281	4.26e-11
Nrp1	BMDM	blue	ME34	0.89758	1.21e-13	0.871966	4.39e-12
Hk3	BMDM	blue	ME34	0.897081	1.31e-13	0.778354	2.3e-08
Kif3c	BMDM	blue	ME34	0.896848	1.36e-13	0.737773	2.84e-07
Fcgr1	BMDM	blue	ME34	0.896538	1.43e-13	0.890241	3.7e-13
Oas1g	BMDM	blue	ME34	0.895484	1.68e-13	0.869558	5.91e-12
Abi2	BMDM	blue	ME34	0.89475	1.88e-13	0.893208	2.38e-13
Oasl2	BMDM	blue	ME34	0.89425	2.03e-13	0.733407	3.62e-07
Mfsd12	BMDM	blue	ME34	0.893351	2.33e-13	0.914902	5.95e-15
Gja8	BMDM	blue	ME34	0.891057	3.28e-13	0.700677	1.95e-06
Ext1	BMDM	blue	ME34	0.888943	4.48e-13	0.734495	3.41e-07
Trp53inp2	BMDM	blue	ME34	0.886682	6.19e-13	0.831794	3.28e-10
Nek2	BMDM	blue	ME34	0.886252	6.58e-13	0.749851	1.41e-07
Ttyh3	BMDM	blue	ME34	0.885656	7.16e-13	0.928991	3.06e-16
Nrbf2	BMDM	blue	ME34	0.885226	7.61e-13	0.827846	4.71e-10
Cpeb4	BMDM	blue	ME34	0.88224	1.15e-12	0.740032	2.5e-07
Arf6	BMDM	blue	ME34	0.881824	1.22e-12	0.958301	4.51e-20
Herc6	BMDM	blue	ME34	0.881607	1.25e-12	0.704803	1.6e-06
Trim23	BMDM	blue	ME34	0.881414	1.29e-12	0.890374	3.63e-13
Mettl27	BMDM	blue	ME34	0.88139	1.29e-12	0.733763	3.55e-07
Alkbh8	BMDM	blue	ME34	0.879722	1.61e-12	0.777026	2.51e-08
Irak1	BMDM	blue	ME34	0.879288	1.71e-12	0.755552	1e-07
Gas6	BMDM	blue	ME34	0.879259	1.72e-12	0.890766	3.43e-13
Col6a6	BMDM	blue	ME34	0.879084	1.76e-12	0.695078	2.55e-06
Gnpda1	BMDM	blue	ME34	0.878238	1.96e-12	0.936009	5.51e-17
Tor3a	BMDM	blue	ME34	0.877433	2.18e-12	0.875966	2.64e-12
Cndp2	BMDM	blue	ME34	0.875852	2.68e-12	0.970743	1.2e-22
Pdxk	BMDM	blue	ME34	0.875387	2.85e-12	0.827881	4.7e-10
Trim21	BMDM	blue	ME34	0.875339	2.86e-12	0.789633	1.04e-08
Apobec3	BMDM	blue	ME34	0.874262	3.29e-12	0.71323	1.05e-06
Tpp2	BMDM	blue	ME34	0.873883	3.45e-12	0.902669	5.3e-14
Gba	BMDM	blue	ME34	0.873032	3.84e-12	0.88328	9.97e-13
Fuca1	BMDM	blue	ME34	0.872462	4.13e-12	0.944138	5.83e-18
Npepps	BMDM	blue	ME34	0.872242	4.24e-12	0.926497	5.4e-16
Kif16b	BMDM	blue	ME34	0.871852	4.45e-12	0.826979	5.1e-10
Tmlhe	BMDM	blue	ME34	0.870237	5.44e-12	0.747024	1.67e-07
Cxcr4	BMDM	blue	ME34	0.870136	5.51e-12	0.844974	9.12e-11
Gstm7	BMDM	blue	ME34	0.86966	5.84e-12	0.896606	1.41e-13
Ly86	BMDM	blue	ME34	0.869257	6.13e-12	0.709522	1.27e-06
Abca7	BMDM	blue	ME34	0.868726	6.54e-12	0.815869	1.34e-09
Ros1	BMDM	blue	ME34	0.868053	7.1e-12	0.73603	3.13e-07
Gramd1b	BMDM	blue	ME34	0.867236	7.83e-12	0.789731	1.03e-08
Isg15	BMDM	blue	ME34	0.867007	8.05e-12	0.783386	1.62e-08
Lpxn	BMDM	blue	ME34	0.865164	1e-11	0.906841	2.6e-14
Psap	BMDM	blue	ME34	0.864671	1.06e-11	0.876951	2.33e-12
Mrps34	BMDM	blue	ME34	0.862965	1.3e-11	0.853295	3.82e-11
Cd180	BMDM	blue	ME34	0.861816	1.48e-11	0.780416	1.99e-08
Ppcdc	BMDM	blue	ME34	0.860768	1.67e-11	0.857763	2.34e-11
Wbp2	BMDM	blue	ME34	0.86072	1.68e-11	0.901722	6.2e-14
Lyz2	BMDM	blue	ME34	0.860279	1.76e-11	0.908631	1.9e-14
Gdpgp1	BMDM	blue	ME34	0.8601	1.8e-11	0.839823	1.53e-10
Parp14	BMDM	blue	ME34	0.859189	2e-11	0.757459	8.9e-08
Atg5	BMDM	blue	ME34	0.858565	2.14e-11	0.885013	7.84e-13
Syngr1	BMDM	blue	ME34	0.858468	2.16e-11	0.730179	4.32e-07
Vav3	BMDM	blue	ME34	0.858007	2.28e-11	0.689085	3.37e-06
Gns	BMDM	blue	ME34	0.857704	2.36e-11	0.948792	1.38e-18
Snx30	BMDM	blue	ME34	0.856608	2.66e-11	0.847518	7.03e-11
Grb2	BMDM	blue	ME34	0.855614	2.97e-11	0.906003	3.01e-14
Lyz1	BMDM	blue	ME34	0.853925	3.57e-11	0.839076	1.64e-10
Tcp11l2	BMDM	blue	ME34	0.853735	3.64e-11	0.872995	3.86e-12
Plekho1	BMDM	blue	ME34	0.853546	3.72e-11	0.806338	2.92e-09
Brox	BMDM	blue	ME34	0.852699	4.07e-11	0.929239	2.89e-16
Fgd3	BMDM	blue	ME34	0.852685	4.08e-11	0.776604	2.59e-08
Trim16	BMDM	blue	ME34	0.852019	4.38e-11	0.81432	1.53e-09
Gm2a	BMDM	blue	ME34	0.851442	4.66e-11	0.824955	6.11e-10
Nampt	BMDM	blue	ME34	0.851353	4.7e-11	0.917489	3.59e-15
Srgap2	BMDM	blue	ME34	0.850949	4.91e-11	0.911214	1.19e-14
Anxa7	BMDM	blue	ME34	0.850185	5.32e-11	0.945163	4.29e-18
Mcoln2	BMDM	blue	ME34	0.849675	5.62e-11	0.780031	2.05e-08
Hk1	BMDM	blue	ME34	0.848924	6.07e-11	0.792507	8.41e-09
Ifi44	BMDM	blue	ME34	0.846675	7.67e-11	0.70568	1.53e-06
R3hdm2	BMDM	blue	ME34	0.846037	8.19e-11	0.79356	7.79e-09
Txndc17	BMDM	blue	ME34	0.845989	8.23e-11	0.85302	3.94e-11
Creg1	BMDM	blue	ME34	0.845366	8.77e-11	0.878935	1.79e-12
Cap2	BMDM	blue	ME34	0.844718	9.36e-11	0.831928	3.24e-10
Rabggta	BMDM	blue	ME34	0.843294	1.08e-10	0.819369	9.95e-10
Ddt	BMDM	blue	ME34	0.843176	1.09e-10	0.773078	3.28e-08
Ly6e	BMDM	blue	ME34	0.841647	1.27e-10	0.835322	2.35e-10
Cblb	BMDM	blue	ME34	0.840753	1.39e-10	0.896055	1.54e-13
Galk2	BMDM	blue	ME34	0.840524	1.42e-10	0.925719	6.42e-16
Gstm4	BMDM	blue	ME34	0.840195	1.47e-10	0.913656	7.54e-15
Atp1b3	BMDM	blue	ME34	0.840193	1.47e-10	0.904646	3.8e-14
Alcam	BMDM	blue	ME34	0.839927	1.51e-10	0.76673	4.96e-08
Pld3	BMDM	blue	ME34	0.839222	1.62e-10	0.770299	3.94e-08
Rnf13	BMDM	blue	ME34	0.837444	1.92e-10	0.859768	1.87e-11
Kcnab2	BMDM	blue	ME34	0.835345	2.35e-10	0.842951	1.12e-10
Cacul1	BMDM	blue	ME34	0.834481	2.55e-10	0.750536	1.35e-07
Psd4	BMDM	blue	ME34	0.832948	2.95e-10	0.699162	2.1e-06
Ift22	BMDM	blue	ME34	0.832554	3.06e-10	0.767675	4.67e-08
Prdx4	BMDM	blue	ME34	0.831272	3.44e-10	0.861742	1.49e-11
Mapk6	BMDM	blue	ME34	0.83096	3.54e-10	0.878245	1.96e-12
Pklr	BMDM	blue	ME34	0.830906	3.56e-10	0.762363	6.56e-08
Anxa5	BMDM	blue	ME34	0.829176	4.18e-10	0.958401	4.34e-20
Otub1	BMDM	blue	ME34	0.828248	4.54e-10	0.931281	1.79e-16
Usp5	BMDM	blue	ME34	0.828115	4.6e-10	0.857485	2.41e-11
Gm9234	BMDM	blue	ME34	0.828027	4.64e-10	0.863725	1.19e-11
Nploc4	BMDM	blue	ME34	0.825082	6.04e-10	0.939829	1.99e-17
Gstm1	BMDM	blue	ME34	0.824872	6.15e-10	0.900516	7.56e-14
Ipo11	BMDM	blue	ME34	0.824854	6.16e-10	0.794269	7.39e-09
Atp12a	BMDM	blue	ME34	0.822071	7.88e-10	0.8671	7.96e-12
Rhoa	BMDM	blue	ME34	0.820249	9.23e-10	0.964657	2.85e-21
Whamm	BMDM	blue	ME34	0.818784	1.05e-09	0.754273	1.08e-07
Arl11	BMDM	blue	ME34	0.818269	1.09e-09	0.888301	4.91e-13
Ifitm3	BMDM	blue	ME34	0.818225	1.1e-09	0.754348	1.08e-07
Anxa4	BMDM	blue	ME34	0.817166	1.2e-09	0.960561	1.78e-20
Ranbp6	BMDM	blue	ME34	0.815714	1.36e-09	0.839601	1.56e-10
Fkbp1b	BMDM	blue	ME34	0.81533	1.4e-09	0.755835	9.84e-08
Sphk2	BMDM	blue	ME34	0.81434	1.52e-09	0.895467	1.68e-13
Atp6ap1	BMDM	blue	ME34	0.812198	1.82e-09	0.899302	9.2e-14
Tmc5	BMDM	blue	ME34	0.810901	2.02e-09	0.738133	2.78e-07
Pgls	BMDM	blue	ME34	0.810295	2.12e-09	0.93797	3.3e-17
Degs1	BMDM	blue	ME34	0.809562	2.26e-09	0.946061	3.26e-18
Pgap1	BMDM	blue	ME34	0.809465	2.27e-09	0.800372	4.66e-09
Dera	BMDM	blue	ME34	0.808946	2.37e-09	0.933301	1.09e-16
Ube2d3	BMDM	blue	ME34	0.808562	2.44e-09	0.9269	4.93e-16
Impa1	BMDM	blue	ME34	0.808545	2.45e-09	0.930566	2.12e-16
Adh5	BMDM	blue	ME34	0.808435	2.47e-09	0.925533	6.69e-16
Pgpep1	BMDM	blue	ME34	0.808386	2.48e-09	0.83597	2.21e-10
Ifi211	BMDM	blue	ME34	0.808179	2.52e-09	0.775909	2.71e-08
Sec23b	BMDM	blue	ME34	0.807215	2.72e-09	0.868509	6.72e-12
Aagab	BMDM	blue	ME34	0.80618	2.96e-09	0.793124	8.04e-09
Rnf213	BMDM	blue	ME34	0.805362	3.16e-09	0.752151	1.23e-07
Mfsd1	BMDM	blue	ME34	0.805051	3.23e-09	0.88734	5.64e-13
Dhx58	BMDM	blue	ME34	0.804499	3.38e-09	0.765035	5.53e-08
Ppcs	BMDM	blue	ME34	0.804169	3.47e-09	0.763943	5.93e-08
Atp6v1c1	BMDM	blue	ME34	0.803788	3.57e-09	0.928517	3.42e-16
Macrod1	BMDM	blue	ME34	0.803578	3.63e-09	0.88949	4.13e-13
Rdh11	BMDM	blue	ME34	0.803542	3.64e-09	0.879732	1.61e-12
Rtn4	BMDM	blue	ME34	0.803236	3.73e-09	0.919732	2.29e-15
Stap1	BMDM	blue	ME34	0.803225	3.73e-09	0.66243	1.08e-05
Trio	BMDM	blue	ME34	0.802601	3.92e-09	0.836646	2.08e-10
Scn5a	BMDM	blue	ME34	0.802296	4.01e-09	0.747879	1.59e-07
Tnfrsf11a	BMDM	blue	ME34	0.801663	4.22e-09	0.747237	1.65e-07
Grn	BMDM	blue	ME34	0.80093	4.46e-09	0.764224	5.83e-08
Ifih1	BMDM	blue	ME34	0.800618	4.57e-09	0.860559	1.71e-11
Oxct1	BMDM	blue	ME34	0.800383	4.65e-09	0.867315	7.76e-12
Mx1	BMDM	blue	ME34	0.80015	4.74e-09	0.746766	1.69e-07
Nod2	BMDM	blue	ME34	0.80012	4.75e-09	0.715792	9.23e-07
Stxbp5	BMDM	blue	ME34	0.798327	5.44e-09	0.762566	6.47e-08
Cmpk1	BMDM	blue	ME34	0.797856	5.64e-09	0.972948	3.23e-23
Kcnj2	BMDM	blue	ME34	0.797521	5.79e-09	0.73989	2.52e-07
Cfap58	BMDM	blue	ME34	0.797205	5.93e-09	0.746731	1.7e-07
Ash1l	BMDM	blue	ME34	0.797192	5.93e-09	0.736683	3.02e-07
Prdx2	BMDM	blue	ME34	0.79634	6.33e-09	0.910044	1.47e-14
Mpp1	BMDM	blue	ME34	0.795792	6.59e-09	0.934955	7.22e-17
Htatip2	BMDM	blue	ME34	0.794318	7.36e-09	0.852406	4.2e-11
Zkscan4	BMDM	blue	ME34	0.794112	7.47e-09	0.741112	2.35e-07
Ltbp2	BMDM	blue	ME34	0.794026	7.52e-09	0.73972	2.54e-07
Atp6v1a	BMDM	blue	ME34	0.793791	7.65e-09	0.957342	6.59e-20
Por	BMDM	blue	ME34	0.793104	8.05e-09	0.852369	4.22e-11
Ap3s1	BMDM	blue	ME34	0.792732	8.28e-09	0.929358	2.81e-16
Cbr1	BMDM	blue	ME34	0.792013	8.73e-09	0.915816	4.99e-15
Casp1	BMDM	blue	ME34	0.791216	9.25e-09	0.924291	8.78e-16
Pet117	BMDM	blue	ME34	0.790358	9.85e-09	0.704569	1.62e-06
Grik3	BMDM	blue	ME34	0.790328	9.87e-09	0.736138	3.11e-07
Fam174a	BMDM	blue	ME34	0.790011	1.01e-08	0.72578	5.47e-07
Chpf	BMDM	blue	ME34	0.789336	1.06e-08	0.723426	6.2e-07
Akt1s1	BMDM	blue	ME34	0.789192	1.07e-08	0.836154	2.18e-10
Ahnak	BMDM	blue	ME34	0.788782	1.1e-08	0.826012	5.56e-10
Ehd4	BMDM	blue	ME34	0.788471	1.13e-08	0.954382	2.02e-19
Tcp11l1	BMDM	blue	ME34	0.788183	1.15e-08	0.738349	2.75e-07
Ppia	BMDM	blue	ME34	0.787167	1.24e-08	0.849796	5.54e-11
Hkdc1	BMDM	blue	ME34	0.786717	1.28e-08	0.752845	1.18e-07
Ubac1	BMDM	blue	ME34	0.786605	1.29e-08	0.735903	3.15e-07
Ifi204	BMDM	blue	ME34	0.78598	1.35e-08	0.765611	5.33e-08
Arhgap6	BMDM	blue	ME34	0.785975	1.35e-08	0.71285	1.07e-06
Dtx3l	BMDM	blue	ME34	0.785822	1.36e-08	0.886289	6.55e-13
Dennd4c	BMDM	blue	ME34	0.785603	1.39e-08	0.911372	1.15e-14
Babam2	BMDM	blue	ME34	0.785302	1.42e-08	0.891245	3.19e-13
Slc7a6	BMDM	blue	ME34	0.785063	1.44e-08	0.745791	1.79e-07
Abi1	BMDM	blue	ME34	0.784408	1.51e-08	0.912495	9.38e-15
Ubr4	BMDM	blue	ME34	0.782488	1.73e-08	0.933417	1.06e-16
Slc11a2	BMDM	blue	ME34	0.782337	1.74e-08	0.821145	8.54e-10
Rab6a	BMDM	blue	ME34	0.782046	1.78e-08	0.918857	2.73e-15
Hspa14	BMDM	blue	ME34	0.781347	1.87e-08	0.799432	5.01e-09
Cope	BMDM	blue	ME34	0.781039	1.91e-08	0.848114	6.61e-11
Eml3	BMDM	blue	ME34	0.780817	1.94e-08	0.844401	9.67e-11
Dscam	BMDM	blue	ME34	0.780363	2e-08	0.721876	6.73e-07
Sptlc2	BMDM	blue	ME34	0.779715	2.09e-08	0.82656	5.29e-10
Scpep1	BMDM	blue	ME34	0.778635	2.25e-08	0.774341	3.01e-08
Atp1a3	BMDM	blue	ME34	0.778541	2.27e-08	0.740805	2.39e-07
Ptp4a2	BMDM	blue	ME34	0.778283	2.31e-08	0.881326	1.3e-12
Idh1	BMDM	blue	ME34	0.778217	2.32e-08	0.880007	1.55e-12
Gsn	BMDM	blue	ME34	0.777435	2.44e-08	0.763082	6.27e-08
Cby2	BMDM	blue	ME34	0.777417	2.45e-08	0.723738	6.1e-07
Armcx3	BMDM	blue	ME34	0.777366	2.46e-08	0.723363	6.22e-07
Gga3	BMDM	blue	ME34	0.776859	2.54e-08	0.809812	2.21e-09
Tubgcp3	BMDM	blue	ME34	0.776716	2.57e-08	0.81119	1.98e-09
Ovca2	BMDM	blue	ME34	0.775465	2.79e-08	0.687189	3.67e-06
Atp4a	BMDM	blue	ME34	0.774384	3e-08	0.860609	1.7e-11
Katnb1	BMDM	blue	ME34	0.774356	3.01e-08	0.720756	7.14e-07
Adh7	BMDM	blue	ME34	0.773828	3.12e-08	0.861354	1.56e-11
Polr1f	BMDM	blue	ME34	0.772534	3.4e-08	0.57835	0.00022029
Sh3bgrl2	BMDM	blue	ME34	0.772301	3.45e-08	0.86561	9.5e-12
Mitf	BMDM	blue	ME34	0.771575	3.62e-08	0.782283	1.75e-08
Xylt1	BMDM	blue	ME34	0.771187	3.71e-08	0.563553	0.000344999
Fam219a	BMDM	blue	ME34	0.771125	3.73e-08	0.750728	1.34e-07
Gusb	BMDM	blue	ME34	0.771119	3.73e-08	0.845955	8.26e-11
Rasal3	BMDM	blue	ME34	0.771026	3.75e-08	0.681337	4.78e-06
Gstm3	BMDM	blue	ME34	0.770522	3.88e-08	0.797025	6.01e-09
Ap3b1	BMDM	blue	ME34	0.769261	4.21e-08	0.962589	7.37e-21
Zglp1	BMDM	blue	ME34	0.769111	4.25e-08	0.715808	9.22e-07
Dnajb1	BMDM	blue	ME34	0.768839	4.33e-08	0.881704	1.24e-12
H2-T23	BMDM	blue	ME34	0.768756	4.35e-08	0.829035	4.23e-10
Lrrc25	BMDM	blue	ME34	0.768047	4.56e-08	0.73435	3.43e-07
Map1lc3a	BMDM	blue	ME34	0.767988	4.58e-08	0.85153	4.62e-11
Actr10	BMDM	blue	ME34	0.767609	4.69e-08	0.837012	2e-10
Ubr3	BMDM	blue	ME34	0.767535	4.71e-08	0.739453	2.58e-07
Trim34a	BMDM	blue	ME34	0.767241	4.8e-08	0.871173	4.84e-12
Fkrp	BMDM	blue	ME34	0.766711	4.97e-08	0.796563	6.22e-09
Rap2a	BMDM	blue	ME34	0.765826	5.26e-08	0.897252	1.27e-13
Map2k2	BMDM	blue	ME34	0.764175	5.85e-08	0.762282	6.59e-08
Stat5a	BMDM	blue	ME34	0.764118	5.87e-08	0.874759	3.09e-12
Sycp2	BMDM	blue	ME34	0.763206	6.22e-08	0.710184	1.23e-06
Ctsd	BMDM	blue	ME34	0.762428	6.53e-08	0.861983	1.45e-11
Zfp593	BMDM	blue	ME34	0.76099	7.15e-08	0.720661	7.17e-07
Sh3bgrl	BMDM	blue	ME34	0.759326	7.93e-08	0.876859	2.35e-12
Hprt	BMDM	blue	ME34	0.759326	7.93e-08	0.945058	4.43e-18
Arhgap17	BMDM	blue	ME34	0.757569	8.84e-08	0.917126	3.86e-15
Uba3	BMDM	blue	ME34	0.757553	8.85e-08	0.802446	3.97e-09
Adcy7	BMDM	blue	ME34	0.757287	9e-08	0.893622	2.24e-13
Pcyt1a	BMDM	blue	ME34	0.756451	9.47e-08	0.878935	1.79e-12
Slc2a6	BMDM	blue	ME34	0.756395	9.5e-08	0.78549	1.4e-08
Mmgt2	BMDM	blue	ME34	0.756221	9.61e-08	0.703543	1.7e-06
Gng2	BMDM	blue	ME34	0.754839	1.05e-07	0.702966	1.75e-06
Asl	BMDM	blue	ME34	0.754695	1.05e-07	0.863907	1.16e-11
Malt1	BMDM	blue	ME34	0.754438	1.07e-07	0.673232	6.82e-06
Arhgap22	BMDM	blue	ME34	0.754289	1.08e-07	0.709787	1.25e-06
Plxna1	BMDM	blue	ME34	0.754032	1.1e-07	0.842697	1.15e-10
Psmb1	BMDM	blue	ME34	0.752995	1.17e-07	0.919363	2.47e-15
Sh3pxd2a	BMDM	blue	ME34	0.752613	1.2e-07	0.808641	2.43e-09
Vcp	BMDM	blue	ME34	0.752313	1.22e-07	0.945871	3.46e-18
Cab39l	BMDM	blue	ME34	0.751988	1.24e-07	0.835757	2.26e-10
Plcg2	BMDM	blue	ME34	0.751931	1.25e-07	0.853616	3.69e-11
Gfus	BMDM	blue	ME34	0.751652	1.27e-07	0.938106	3.18e-17
Slc35b1	BMDM	blue	ME34	0.751575	1.27e-07	0.871239	4.8e-12
Irgm1	BMDM	blue	ME34	0.751213	1.3e-07	0.781675	1.83e-08
Prkcd	BMDM	blue	ME34	0.751157	1.31e-07	0.893452	2.29e-13
Myo9b	BMDM	blue	ME34	0.751045	1.31e-07	0.794807	7.1e-09
Stxbp3	BMDM	blue	ME34	0.75089	1.33e-07	0.887528	5.49e-13
Rala	BMDM	blue	ME34	0.749267	1.46e-07	0.88894	4.48e-13
Tm9sf4	BMDM	blue	ME34	0.748899	1.49e-07	0.93842	2.92e-17
Rab7	BMDM	blue	ME34	0.748628	1.52e-07	0.958541	4.1e-20
Ap3b2	BMDM	blue	ME34	0.748334	1.54e-07	0.756429	9.48e-08
Map2k1	BMDM	blue	ME34	0.747129	1.66e-07	0.931365	1.75e-16
Snx20	BMDM	blue	ME34	0.745177	1.86e-07	0.702314	1.8e-06
Apobec1	BMDM	blue	ME34	0.744752	1.9e-07	0.755171	1.02e-07
Laptm4a	BMDM	blue	ME34	0.744508	1.93e-07	0.779922	2.06e-08
Ctns	BMDM	blue	ME34	0.743947	1.99e-07	0.891542	3.06e-13
Nckap1l	BMDM	blue	ME34	0.743764	2.02e-07	0.835841	2.24e-10
Rap2b	BMDM	blue	ME34	0.742593	2.16e-07	0.93115	1.84e-16
Rhoc	BMDM	blue	ME34	0.741915	2.24e-07	0.96423	3.48e-21
Vwa5a	BMDM	blue	ME34	0.741673	2.27e-07	0.928377	3.53e-16
Pgm2	BMDM	blue	ME34	0.741647	2.28e-07	0.712641	1.08e-06
Elof1	BMDM	blue	ME34	0.741567	2.29e-07	0.709423	1.27e-06
Cln3	BMDM	blue	ME34	0.741417	2.31e-07	0.877919	2.05e-12
Chmp3	BMDM	blue	ME34	0.741382	2.31e-07	0.927129	4.69e-16
Cstb	BMDM	blue	ME34	0.741029	2.36e-07	0.927231	4.58e-16
Tspo	BMDM	blue	ME34	0.740101	2.49e-07	0.844514	9.56e-11
Sirt2	BMDM	blue	ME34	0.73996	2.51e-07	0.909997	1.48e-14
Gas7	BMDM	blue	ME34	0.739808	2.53e-07	0.70432	1.64e-06
Psmb2	BMDM	blue	ME34	0.739659	2.55e-07	0.870469	5.28e-12
Fhip2b	BMDM	blue	ME34	0.739368	2.59e-07	0.826309	5.41e-10
Atp6v1f	BMDM	blue	ME34	0.738052	2.79e-07	0.930605	2.1e-16
Psma5	BMDM	blue	ME34	0.737903	2.82e-07	0.886813	6.08e-13
Mtmr10	BMDM	blue	ME34	0.73775	2.84e-07	0.920445	1.98e-15
Art2b	BMDM	blue	ME34	0.737303	2.91e-07	0.707589	1.39e-06
Gyg	BMDM	blue	ME34	0.7371	2.95e-07	0.880902	1.38e-12
Fuca2	BMDM	blue	ME34	0.736849	2.99e-07	0.869037	6.3e-12
Ascc3	BMDM	blue	ME34	0.736827	2.99e-07	0.722873	6.39e-07
Ckb	BMDM	blue	ME34	0.736203	3.1e-07	0.607749	8.45e-05
Psme2	BMDM	blue	ME34	0.735318	3.25e-07	0.818934	1.03e-09
Sh3bgrl3	BMDM	blue	ME34	0.73497	3.32e-07	0.823928	6.69e-10
5031439G07Rik	BMDM	blue	ME34	0.73399	3.5e-07	0.643478	2.3e-05
Ppp5c	BMDM	blue	ME34	0.733953	3.51e-07	0.928678	3.29e-16
Cfl1	BMDM	blue	ME34	0.733939	3.51e-07	0.919061	2.62e-15
H2-D1	BMDM	blue	ME34	0.73318	3.66e-07	0.793405	7.87e-09
Sc5d	BMDM	blue	ME34	0.731171	4.09e-07	0.681068	4.84e-06
Atp6v1e1	BMDM	blue	ME34	0.731114	4.1e-07	0.922271	1.35e-15
Stxbp2	BMDM	blue	ME34	0.730926	4.15e-07	0.875883	2.67e-12
Rfxap	BMDM	blue	ME34	0.730727	4.19e-07	0.640548	2.58e-05
Npc1	BMDM	blue	ME34	0.730678	4.2e-07	0.908365	1.99e-14
Ufl1	BMDM	blue	ME34	0.72971	4.43e-07	0.796084	6.45e-09
Prdx6	BMDM	blue	ME34	0.729633	4.45e-07	0.809464	2.27e-09
Usp9y	BMDM	blue	ME34	0.726297	5.33e-07	0.859592	1.91e-11
Slc39a10	BMDM	blue	ME34	0.726056	5.39e-07	0.724015	6.01e-07
Pttg1ip	BMDM	blue	ME34	0.724242	5.94e-07	0.885832	6.99e-13
Snx15	BMDM	blue	ME34	0.723563	6.16e-07	0.838108	1.8e-10
Rbm47	BMDM	blue	ME34	0.723504	6.18e-07	0.884887	7.98e-13
Myo5c	BMDM	blue	ME34	0.723369	6.22e-07	0.708253	1.35e-06
Ube2t	BMDM	blue	ME34	0.722896	6.38e-07	0.710963	1.18e-06
Map4k3	BMDM	blue	ME34	0.720631	7.19e-07	0.757745	8.75e-08
Ap1g1	BMDM	blue	ME34	0.720555	7.21e-07	0.923736	9.89e-16
Ap1s1	BMDM	blue	ME34	0.719771	7.51e-07	0.849221	5.89e-11
Ddx31	BMDM	blue	ME34	0.719526	7.61e-07	0.789877	1.02e-08
Elmo1	BMDM	blue	ME34	0.718426	8.06e-07	0.845812	8.38e-11
Pramel5	BMDM	blue	ME34	0.716801	8.76e-07	0.660568	1.16e-05
Arrdc1	BMDM	blue	ME34	0.716773	8.77e-07	0.815339	1.4e-09
Ilrun	BMDM	blue	ME34	0.716656	8.83e-07	0.675492	6.18e-06
Ugp2	BMDM	blue	ME34	0.715192	9.52e-07	0.903871	4.33e-14
Arpc2	BMDM	blue	ME34	0.715177	9.52e-07	0.875871	2.67e-12
Eif2s3y	BMDM	blue	ME34	0.715021	9.6e-07	0.904736	3.74e-14
Gtpbp1	BMDM	blue	ME34	0.714903	9.66e-07	0.780377	2e-08
Ddx6	BMDM	blue	ME34	0.714793	9.71e-07	0.869904	5.66e-12
1700037H04Rik	BMDM	blue	ME34	0.714469	9.87e-07	0.710754	1.19e-06
Atp6v0d1	BMDM	blue	ME34	0.714367	9.92e-07	0.876536	2.45e-12
Acot13	BMDM	blue	ME34	0.714179	1e-06	0.917004	3.95e-15
Psma3	BMDM	blue	ME34	0.713941	1.01e-06	0.87826	1.96e-12
Coa7	BMDM	blue	ME34	0.713832	1.02e-06	0.759773	7.71e-08
Nae1	BMDM	blue	ME34	0.713738	1.02e-06	0.841453	1.3e-10
Lrpap1	BMDM	blue	ME34	0.713614	1.03e-06	0.787599	1.2e-08
Ptar1	BMDM	blue	ME34	0.713371	1.04e-06	0.688749	3.42e-06
Atxn3	BMDM	blue	ME34	0.713269	1.05e-06	0.793456	7.84e-09
Lactb2	BMDM	blue	ME34	0.712581	1.09e-06	0.758804	8.19e-08
Lamp1	BMDM	blue	ME34	0.711945	1.12e-06	0.825863	5.63e-10
Irf3	BMDM	blue	ME34	0.710006	1.24e-06	0.892546	2.63e-13
Pacc1	BMDM	blue	ME34	0.709365	1.28e-06	0.764835	5.6e-08
Ap3m1	BMDM	blue	ME34	0.70751	1.4e-06	0.910466	1.36e-14
Nudt9	BMDM	blue	ME34	0.707332	1.41e-06	0.88618	6.65e-13
Cyfip2	BMDM	blue	ME34	0.706908	1.44e-06	0.756944	9.19e-08
Plxdc1	BMDM	blue	ME34	0.706879	1.44e-06	0.778964	2.2e-08
Ctsz	BMDM	blue	ME34	0.706578	1.47e-06	0.835278	2.36e-10
BC005537	BMDM	blue	ME34	0.706453	1.47e-06	0.648842	1.87e-05
Prdx6b	BMDM	blue	ME34	0.705815	1.52e-06	0.733372	3.63e-07
Slc4a10	BMDM	blue	ME34	0.705663	1.53e-06	0.725131	5.67e-07
Atox1	BMDM	blue	ME34	0.705143	1.57e-06	0.804047	3.5e-09
Ifi207	BMDM	blue	ME34	0.703495	1.7e-06	0.847599	6.97e-11
Capn2	BMDM	blue	ME34	0.703277	1.72e-06	0.900798	7.22e-14
Hsbp1	BMDM	blue	ME34	0.702798	1.76e-06	0.877073	2.29e-12
Hebp1	BMDM	blue	ME34	0.702616	1.78e-06	0.860617	1.7e-11
Osbpl11	BMDM	blue	ME34	0.700287	1.99e-06	0.94237	9.77e-18
Plin3	BMDM	blue	ME34	0.699857	2.03e-06	0.870618	5.19e-12
Crkl	BMDM	blue	ME34	0.699368	2.08e-06	0.869402	6.02e-12
Ppa1	BMDM	blue	ME34	0.699108	2.11e-06	0.80969	2.23e-09
Alkbh5	BMDM	blue	ME34	0.698273	2.19e-06	0.625401	4.54e-05
Bpnt1	BMDM	blue	ME34	0.698172	2.2e-06	0.867119	7.94e-12
Ranbp10	BMDM	blue	ME34	0.69802	2.22e-06	0.738157	2.78e-07
Dusp12	BMDM	blue	ME34	0.698015	2.22e-06	0.720626	7.19e-07
Hint1	BMDM	blue	ME34	0.697992	2.22e-06	0.856549	2.68e-11
Fbxo3	BMDM	blue	ME34	0.697942	2.23e-06	0.768602	4.4e-08
Sugt1	BMDM	blue	ME34	0.697702	2.25e-06	0.809378	2.29e-09
Mapkapk2	BMDM	blue	ME34	0.697257	2.3e-06	0.701429	1.88e-06
Gabarapl1	BMDM	blue	ME34	0.695854	2.46e-06	0.719306	7.7e-07
Pid1	BMDM	blue	ME34	0.695691	2.48e-06	0.748153	1.56e-07
Efr3b	BMDM	blue	ME34	0.695672	2.48e-06	0.773975	3.09e-08
Mapre1	BMDM	blue	ME34	0.695069	2.55e-06	0.882453	1.12e-12
Enoph1	BMDM	blue	ME34	0.694414	2.63e-06	0.82299	7.27e-10
Slc4a2	BMDM	blue	ME34	0.69433	2.64e-06	0.900194	7.96e-14
Apeh	BMDM	blue	ME34	0.694112	2.67e-06	0.894586	1.93e-13
Yipf5	BMDM	blue	ME34	0.693849	2.7e-06	0.892585	2.61e-13
Ptpra	BMDM	blue	ME34	0.693388	2.76e-06	0.862789	1.32e-11
9530068E07Rik	BMDM	blue	ME34	0.693352	2.76e-06	0.625952	4.45e-05
Cmpk2	BMDM	blue	ME34	0.692823	2.83e-06	0.635424	3.13e-05
Snd1	BMDM	blue	ME34	0.69163	2.99e-06	0.887454	5.55e-13
Zfpl1	BMDM	blue	ME34	0.690564	3.15e-06	0.841589	1.28e-10
Psmb3	BMDM	blue	ME34	0.6901	3.21e-06	0.870505	5.26e-12
Actbl2	BMDM	blue	ME34	0.688876	3.4e-06	0.805141	3.21e-09
Itga5	BMDM	blue	ME34	0.687747	3.58e-06	0.722052	6.67e-07
Lgals3bp	BMDM	blue	ME34	0.686998	3.7e-06	0.689765	3.26e-06
Cd200r4	BMDM	blue	ME34	0.68619	3.84e-06	0.776629	2.58e-08
Gaa	BMDM	blue	ME34	0.685195	4.02e-06	0.82961	4.01e-10
Pdcd6ip	BMDM	blue	ME34	0.684697	4.11e-06	0.941021	1.43e-17
Vav1	BMDM	blue	ME34	0.684517	4.14e-06	0.840723	1.4e-10
Fkbp2	BMDM	blue	ME34	0.683624	4.31e-06	0.894611	1.92e-13
Rac3	BMDM	blue	ME34	0.683596	4.32e-06	0.884424	8.51e-13
Osgep	BMDM	blue	ME34	0.682893	4.46e-06	0.566133	0.000319528
Alg2	BMDM	blue	ME34	0.682348	4.57e-06	0.830456	3.71e-10
Olfr923	BMDM	blue	ME34	0.682024	4.64e-06	0.705166	1.57e-06
Csl	BMDM	blue	ME34	0.681478	4.75e-06	0.921184	1.7e-15
Gcnt1	BMDM	blue	ME34	0.681443	4.76e-06	0.645019	2.17e-05
Psma4	BMDM	blue	ME34	0.680823	4.89e-06	0.854173	3.47e-11
Sugp1	BMDM	blue	ME34	0.679803	5.12e-06	0.669619	7.96e-06
Park7	BMDM	blue	ME34	0.679514	5.18e-06	0.784507	1.5e-08
Sumf2	BMDM	blue	ME34	0.679439	5.2e-06	0.691026	3.08e-06
Bloc1s6	BMDM	blue	ME34	0.679395	5.21e-06	0.866287	8.77e-12
Efhd2	BMDM	blue	ME34	0.679142	5.27e-06	0.771279	3.69e-08
Sgpl1	BMDM	blue	ME34	0.678904	5.32e-06	0.819195	1.01e-09
Dcun1d1	BMDM	blue	ME34	0.677885	5.57e-06	0.787111	1.24e-08
Tnfaip8l2	BMDM	blue	ME34	0.677374	5.7e-06	0.836097	2.19e-10
Dap	BMDM	blue	ME34	0.676412	5.94e-06	0.775101	2.86e-08
Psmb8	BMDM	blue	ME34	0.674272	6.52e-06	0.847307	7.18e-11
Ube2z	BMDM	blue	ME34	0.673124	6.85e-06	0.843095	1.1e-10
Atp1a2	BMDM	blue	ME34	0.672553	7.02e-06	0.800604	4.57e-09
Mbnl1	BMDM	blue	ME34	0.672277	7.11e-06	0.827888	4.69e-10
Cd14	BMDM	blue	ME34	0.67207	7.17e-06	0.600098	0.000109423
Tbc1d8b	BMDM	blue	ME34	0.671308	7.41e-06	0.823323	7.06e-10
St8sia4	BMDM	blue	ME34	0.671303	7.41e-06	0.635435	3.13e-05
Nub1	BMDM	blue	ME34	0.669871	7.88e-06	0.880979	1.36e-12
Rab3il1	BMDM	blue	ME34	0.669259	8.09e-06	0.674572	6.44e-06
Psmd13	BMDM	blue	ME34	0.669256	8.09e-06	0.860371	1.75e-11
Nt5c	BMDM	blue	ME34	0.669047	8.16e-06	0.886083	6.74e-13
Psmd1	BMDM	blue	ME34	0.668307	8.42e-06	0.873778	3.49e-12
Frrs1	BMDM	blue	ME34	0.668176	8.47e-06	0.649304	1.83e-05
Tubb4a	BMDM	blue	ME34	0.668129	8.48e-06	0.907407	2.36e-14
Pgp	BMDM	blue	ME34	0.667564	8.69e-06	0.70865	1.32e-06
Nek9	BMDM	blue	ME34	0.667412	8.75e-06	0.889577	4.08e-13
H2-Q1	BMDM	blue	ME34	0.666786	8.98e-06	0.78421	1.53e-08
Cs	BMDM	blue	ME34	0.666395	9.13e-06	0.877398	2.19e-12
Wdfy2	BMDM	blue	ME34	0.665845	9.34e-06	0.836333	2.14e-10
Nefl	BMDM	blue	ME34	0.665557	9.46e-06	0.886252	6.58e-13
Pip4k2c	BMDM	blue	ME34	0.664506	9.88e-06	0.874765	3.08e-12
Klf13	BMDM	blue	ME34	0.664446	9.91e-06	0.822379	7.67e-10
Ina	BMDM	blue	ME34	0.664377	9.94e-06	0.883968	9.06e-13
Nefh	BMDM	blue	ME34	0.664126	1e-05	0.884541	8.37e-13
Tlr8	BMDM	blue	ME34	0.664094	1.01e-05	0.838336	1.76e-10
Gsdmd	BMDM	blue	ME34	0.663729	1.02e-05	0.831937	3.24e-10
Cdc42	BMDM	blue	ME34	0.662991	1.05e-05	0.916213	4.62e-15
Rab8b	BMDM	blue	ME34	0.662816	1.06e-05	0.914961	5.88e-15
Sppl2a	BMDM	blue	ME34	0.662645	1.07e-05	0.839616	1.56e-10
Rac1	BMDM	blue	ME34	0.66181	1.11e-05	0.899925	8.32e-14
Wdr11	BMDM	blue	ME34	0.660271	1.18e-05	0.797881	5.63e-09
Gdi2	BMDM	blue	ME34	0.659493	1.22e-05	0.908815	1.84e-14
Serpinb6a	BMDM	blue	ME34	0.659365	1.22e-05	0.739599	2.56e-07
Nefm	BMDM	blue	ME34	0.659201	1.23e-05	0.871805	4.48e-12
Dynlrb1	BMDM	blue	ME34	0.658996	1.24e-05	0.93141	1.73e-16
Dpp7	BMDM	blue	ME34	0.658098	1.29e-05	0.888716	4.63e-13
Pnp	BMDM	blue	ME34	0.657758	1.31e-05	0.761384	6.97e-08
Uba1y	BMDM	blue	ME34	0.656514	1.37e-05	0.770425	3.9e-08
Man2b2	BMDM	blue	ME34	0.656101	1.4e-05	0.832684	3.02e-10
Rnf130	BMDM	blue	ME34	0.653689	1.54e-05	0.617655	5.99e-05
Ywhah	BMDM	blue	ME34	0.650756	1.73e-05	0.874909	3.03e-12
Tubb5	BMDM	blue	ME34	0.650668	1.74e-05	0.892104	2.81e-13
Ppp1cc	BMDM	blue	ME34	0.650421	1.75e-05	0.877097	2.28e-12
Tuba1c	BMDM	blue	ME34	0.650388	1.76e-05	0.884805	8.07e-13
9930111J21Rik1	BMDM	blue	ME34	0.649087	1.85e-05	0.865674	9.43e-12
Eif2ak2	BMDM	blue	ME34	0.648531	1.89e-05	0.705631	1.54e-06
Rnpep	BMDM	blue	ME34	0.647551	1.96e-05	0.860529	1.71e-11
Cert1	BMDM	blue	ME34	0.647469	1.97e-05	0.810441	2.1e-09
Vdac2	BMDM	blue	ME34	0.647021	2.01e-05	0.896998	1.33e-13
Arhgdia	BMDM	blue	ME34	0.646913	2.01e-05	0.929299	2.85e-16
S100a1	BMDM	blue	ME34	0.645785	2.11e-05	0.823727	6.81e-10
Copa	BMDM	blue	ME34	0.645642	2.12e-05	0.93252	1.32e-16
Rab7b	BMDM	blue	ME34	0.645452	2.13e-05	0.560064	0.000382326
Mtdh	BMDM	blue	ME34	0.645423	2.13e-05	0.70626	1.49e-06
Ubtd1	BMDM	blue	ME34	0.645081	2.16e-05	0.695853	2.46e-06
Rufy3	BMDM	blue	ME34	0.644929	2.18e-05	0.703385	1.71e-06
Atp6v0a1	BMDM	blue	ME34	0.64366	2.29e-05	0.894312	2.01e-13
Galm	BMDM	blue	ME34	0.643262	2.32e-05	0.764433	5.75e-08
Exoc6b	BMDM	blue	ME34	0.642927	2.35e-05	0.828435	4.47e-10
Fchsd1	BMDM	blue	ME34	0.642767	2.37e-05	0.754746	1.05e-07
Wwp2	BMDM	blue	ME34	0.642097	2.43e-05	0.666468	9.1e-06
Stard5	BMDM	blue	ME34	0.641854	2.45e-05	0.805365	3.16e-09
Ptpn6	BMDM	blue	ME34	0.641598	2.48e-05	0.856404	2.72e-11
Dnpep	BMDM	blue	ME34	0.641362	2.5e-05	0.842808	1.13e-10
Ado	BMDM	blue	ME34	0.640011	2.63e-05	0.899286	9.22e-14
Rtp4	BMDM	blue	ME34	0.639733	2.66e-05	0.575513	0.000240471
Tubal3	BMDM	blue	ME34	0.639619	2.67e-05	0.875356	2.86e-12
Abhd10	BMDM	blue	ME34	0.639423	2.69e-05	0.748892	1.49e-07
Tubb2b	BMDM	blue	ME34	0.639106	2.72e-05	0.902154	5.77e-14
Pdha2	BMDM	blue	ME34	0.63783	2.86e-05	0.796936	6.05e-09
Dok1	BMDM	blue	ME34	0.63737	2.91e-05	0.735255	3.27e-07
Pitrm1	BMDM	blue	ME34	0.636964	2.95e-05	0.893681	2.22e-13
Tubb3	BMDM	blue	ME34	0.636587	3e-05	0.895573	1.66e-13
Atp6v1d	BMDM	blue	ME34	0.636008	3.06e-05	0.902348	5.59e-14
Atp6v1h	BMDM	blue	ME34	0.635332	3.14e-05	0.902608	5.35e-14
Dock2	BMDM	blue	ME34	0.634617	3.23e-05	0.853134	3.89e-11
Tuba8	BMDM	blue	ME34	0.633367	3.38e-05	0.890009	3.83e-13
Ogfr	BMDM	blue	ME34	0.632569	3.48e-05	0.828941	4.27e-10
Tbc1d13	BMDM	blue	ME34	0.632111	3.54e-05	0.809929	2.19e-09
Tyrobp	BMDM	blue	ME34	0.631518	3.62e-05	0.832238	3.15e-10
Prph	BMDM	blue	ME34	0.631416	3.64e-05	0.860017	1.82e-11
Arl8b	BMDM	blue	ME34	0.631357	3.64e-05	0.912029	1.02e-14
Pi4k2a	BMDM	blue	ME34	0.630398	3.78e-05	0.861692	1.5e-11
Elobl	BMDM	blue	ME34	0.629976	3.84e-05	0.803835	3.56e-09
Rnf114	BMDM	blue	ME34	0.629948	3.84e-05	0.644804	2.19e-05
Coq8b	BMDM	blue	ME34	0.629171	3.95e-05	0.761926	6.74e-08
Synj1	BMDM	blue	ME34	0.629115	3.96e-05	0.840189	1.47e-10
Arih1	BMDM	blue	ME34	0.627939	4.13e-05	0.856613	2.66e-11
H2-L	BMDM	blue	ME34	0.627402	4.22e-05	0.645272	2.15e-05
Atp6v1b2	BMDM	blue	ME34	0.626915	4.29e-05	0.895364	1.71e-13
Rap2c	BMDM	blue	ME34	0.626645	4.33e-05	0.801455	4.28e-09
Ppp2r1a	BMDM	blue	ME34	0.626486	4.36e-05	0.853378	3.79e-11
Map1lc3b	BMDM	blue	ME34	0.626359	4.38e-05	0.810194	2.14e-09
Ncstn	BMDM	blue	ME34	0.625767	4.48e-05	0.896382	1.46e-13
Brcc3	BMDM	blue	ME34	0.625448	4.53e-05	0.796885	6.07e-09
Dhcr7	BMDM	blue	ME34	0.62486	4.63e-05	0.855567	2.98e-11
Hk2	BMDM	blue	ME34	0.624645	4.66e-05	0.664009	1.01e-05
Camkk2	BMDM	blue	ME34	0.623004	4.95e-05	0.719814	7.5e-07
Pcmt1	BMDM	blue	ME34	0.622628	5.01e-05	0.893799	2.18e-13
Map3k2	BMDM	blue	ME34	0.622476	5.04e-05	0.835485	2.32e-10
Dbr1	BMDM	blue	ME34	0.622363	5.06e-05	0.644363	2.22e-05
Paip1	BMDM	blue	ME34	0.622223	5.09e-05	0.695656	2.48e-06
Dpp3	BMDM	blue	ME34	0.622153	5.1e-05	0.895418	1.7e-13
Ninj1	BMDM	blue	ME34	0.621907	5.15e-05	0.591998	0.000142836
Dync1h1	BMDM	blue	ME34	0.621702	5.18e-05	0.909529	1.61e-14
Tecr	BMDM	blue	ME34	0.62009	5.49e-05	0.820786	8.81e-10
Vps35	BMDM	blue	ME34	0.619917	5.53e-05	0.89749	1.23e-13
Fcer1g	BMDM	blue	ME34	0.61984	5.54e-05	0.766753	4.96e-08
Ube2v2	BMDM	blue	ME34	0.61977	5.55e-05	0.807507	2.66e-09
Necap2	BMDM	blue	ME34	0.619651	5.58e-05	0.822801	7.39e-10
Ptk2b	BMDM	blue	ME34	0.619471	5.61e-05	0.881413	1.29e-12
Get3	BMDM	blue	ME34	0.618453	5.82e-05	0.809534	2.26e-09
Ube2a	BMDM	blue	ME34	0.617563	6.01e-05	0.826915	5.13e-10
Vma21	BMDM	blue	ME34	0.617223	6.08e-05	0.741306	2.32e-07
Arl6ip5	BMDM	blue	ME34	0.616899	6.15e-05	0.85504	3.16e-11
Cc2d1b	BMDM	blue	ME34	0.616417	6.25e-05	0.834179	2.62e-10
Tbc1d17	BMDM	blue	ME34	0.61629	6.28e-05	0.853855	3.6e-11
Stat5b	BMDM	blue	ME34	0.616011	6.34e-05	0.757135	9.08e-08
Esyt1	BMDM	blue	ME34	0.615282	6.51e-05	0.867706	7.4e-12
B3gnt8	BMDM	blue	ME34	0.61518	6.53e-05	0.816926	1.23e-09
Znfx1	BMDM	blue	ME34	0.614347	6.73e-05	0.706504	1.47e-06
Trmu	BMDM	blue	ME34	0.613776	6.86e-05	0.67168	7.29e-06
Fth1	BMDM	blue	ME34	0.613116	7.02e-05	0.776903	2.53e-08
Pdxdc1	BMDM	blue	ME34	0.613058	7.04e-05	0.763604	6.06e-08
Pitpna	BMDM	blue	ME34	0.612453	7.19e-05	0.871112	4.88e-12
Cd9	BMDM	blue	ME34	0.611618	7.4e-05	0.857672	2.37e-11
Gltp	BMDM	blue	ME34	0.610712	7.63e-05	0.812798	1.73e-09
Pym1	BMDM	blue	ME34	0.609818	7.87e-05	0.75218	1.23e-07
Tmsb10	BMDM	blue	ME34	0.609566	7.94e-05	0.75514	1.03e-07
Pafah1b1	BMDM	blue	ME34	0.608531	8.23e-05	0.814741	1.47e-09
Panx1	BMDM	blue	ME34	0.608465	8.25e-05	0.744024	1.99e-07
Nhlrc3	BMDM	blue	ME34	0.60838	8.27e-05	0.76991	4.04e-08
Pkn3	BMDM	blue	ME34	0.608322	8.29e-05	0.698825	2.13e-06
Wwp1	BMDM	blue	ME34	0.605875	9.01e-05	0.672678	6.99e-06
Arfip1	BMDM	blue	ME34	0.605799	9.03e-05	0.857124	2.51e-11
Dnmt3a	BMDM	blue	ME34	0.604543	9.42e-05	0.612806	7.1e-05
Cops5	BMDM	blue	ME34	0.604336	9.49e-05	0.790569	9.7e-09
Arpc1b	BMDM	blue	ME34	0.602893	9.96e-05	0.842253	1.2e-10
Setx	BMDM	blue	ME34	0.601423	0.000104685	0.514189	0.00133649
Atp1a1	BMDM	blue	ME34	0.601254	0.000105278	0.796148	6.42e-09
Psmd3	BMDM	blue	ME34	0.600942	0.000106384	0.797098	5.98e-09
Glipr1	BMDM	blue	ME34	0.600846	0.000106727	0.657553	1.32e-05
Rabggtb	BMDM	blue	ME34	0.600709	0.000107215	0.550715	0.000500694
Cfl2	BMDM	blue	ME34	0.600695	0.000107264	0.846634	7.7e-11
Cyfip1	BMDM	blue	ME34	0.600018	0.000109717	0.770267	3.94e-08
Dcxr	BMDM	blue	ME34	0.599762	0.000110656	0.762623	6.45e-08
Psma8	BMDM	blue	ME34	0.597425	0.000119575	0.853874	3.59e-11
Ifit1	BMDM	blue	ME34	0.596846	0.000121882	0.545267	0.000583811
Has1	BMDM	blue	ME34	0.596771	0.000122185	0.651738	1.66e-05
Dync1li2	BMDM	blue	ME34	0.595417	0.000127752	0.844115	9.95e-11
Rab25	BMDM	blue	ME34	0.595345	0.000128054	0.708086	1.36e-06
Lrmda	BMDM	blue	ME34	0.593529	0.000135893	0.775492	2.79e-08
Syk	BMDM	blue	ME34	0.593519	0.000135936	0.828349	4.5e-10
Hsd17b10	BMDM	blue	ME34	0.593442	0.000136279	0.8222	7.79e-10
Coro1c	BMDM	blue	ME34	0.593172	0.000137483	0.845618	8.55e-11
Ap3d1	BMDM	blue	ME34	0.593045	0.000138055	0.788665	1.11e-08
Tubb4b	BMDM	blue	ME34	0.59298	0.000138345	0.868813	6.47e-12
Tktl1	BMDM	blue	ME34	0.592143	0.000142166	0.597967	0.000117451
Dync1li1	BMDM	blue	ME34	0.591889	0.000143342	0.888363	4.87e-13
Arl8a	BMDM	blue	ME34	0.590811	0.000148433	0.878965	1.79e-12
Psma1	BMDM	blue	ME34	0.590738	0.000148786	0.880241	1.51e-12
Slc38a9	BMDM	blue	ME34	0.59048	0.00015003	0.799661	4.92e-09
Arfgap1	BMDM	blue	ME34	0.589064	0.000157038	0.824306	6.47e-10
Cyth4	BMDM	blue	ME34	0.588866	0.000158035	0.761291	7.01e-08
Dbi	BMDM	blue	ME34	0.587136	0.000167045	0.818115	1.11e-09
Cd48	BMDM	blue	ME34	0.586984	0.000167858	0.66202	1.1e-05
Trappc3	BMDM	blue	ME34	0.586931	0.000168142	0.820738	8.84e-10
Commd9	BMDM	blue	ME34	0.586298	0.000171567	0.854823	3.24e-11
Tubb2a	BMDM	blue	ME34	0.586199	0.00017211	0.833091	2.91e-10
Pls1	BMDM	blue	ME34	0.586152	0.000172369	0.780303	2.01e-08
Necap1	BMDM	blue	ME34	0.586048	0.000172942	0.711193	1.17e-06
Vps26a	BMDM	blue	ME34	0.585931	0.000173583	0.856931	2.57e-11
Smpdl3a	BMDM	blue	ME34	0.585778	0.000174433	0.684004	4.24e-06
Stat6	BMDM	blue	ME34	0.585681	0.000174971	0.858695	2.11e-11
Gmfb	BMDM	blue	ME34	0.583858	0.000185382	0.79307	8.07e-09
Tdrd7	BMDM	blue	ME34	0.583671	0.000186481	0.642919	2.35e-05
Pde6d	BMDM	blue	ME34	0.583128	0.000189703	0.80446	3.39e-09
Entr1	BMDM	blue	ME34	0.582766	0.00019188	0.663483	1.03e-05
Uso1	BMDM	blue	ME34	0.581918	0.000197066	0.843278	1.08e-10
Brk1	BMDM	blue	ME34	0.581458	0.000199929	0.754955	1.04e-07
Ostf1	BMDM	blue	ME34	0.580034	0.000209039	0.829393	4.09e-10
Washc4	BMDM	blue	ME34	0.580009	0.000209204	0.843276	1.08e-10
Osbpl5	BMDM	blue	ME34	0.578714	0.000217809	0.797234	5.91e-09
Mylk3	BMDM	blue	ME34	0.577225	0.000228101	0.644428	2.22e-05
Gmppa	BMDM	blue	ME34	0.576936	0.000230154	0.828247	4.54e-10
Rab8a	BMDM	blue	ME34	0.576919	0.000230272	0.863956	1.15e-11
Ric8a	BMDM	blue	ME34	0.575214	0.000242697	0.679855	5.11e-06
Rbck1	BMDM	blue	ME34	0.575066	0.000243798	0.546901	0.000557674
Lxn	BMDM	blue	ME34	0.573784	0.000253571	0.84307	1.11e-10
Usp24	BMDM	blue	ME34	0.573777	0.000253625	0.782677	1.7e-08
Dctn4	BMDM	blue	ME34	0.573614	0.000254895	0.88676	6.13e-13
Copb1	BMDM	blue	ME34	0.573422	0.000256394	0.848001	6.69e-11
Pfdn1	BMDM	blue	ME34	0.572922	0.000260336	0.708174	1.35e-06
Gm5431	BMDM	blue	ME34	0.572312	0.00026522	0.742862	2.12e-07
Pmm2	BMDM	blue	ME34	0.571147	0.000274779	0.812331	1.8e-09
Arf2	BMDM	blue	ME34	0.570871	0.000277092	0.889476	4.14e-13
Scfd1	BMDM	blue	ME34	0.570114	0.000283512	0.870575	5.22e-12
Oasl1	BMDM	blue	ME34	0.569988	0.000284592	0.50144	0.0018363
Slc43a2	BMDM	blue	ME34	0.569534	0.000288523	0.619844	5.54e-05
Sec23a	BMDM	blue	ME34	0.569281	0.000290733	0.780736	1.95e-08
H2-Q4	BMDM	blue	ME34	0.569202	0.000291424	0.656296	1.39e-05
Ppp1ca	BMDM	blue	ME34	0.569028	0.000292955	0.875262	2.89e-12
Vps4b	BMDM	blue	ME34	0.568782	0.000295136	0.741924	2.24e-07
A1cf	BMDM	blue	ME34	0.568518	0.00029749	0.565003	0.000330471
Uap1	BMDM	blue	ME34	0.567636	0.000305475	0.716532	8.88e-07
Pnp2	BMDM	blue	ME34	0.566896	0.000312323	0.702697	1.77e-06
Iqgap3	BMDM	blue	ME34	0.566887	0.000312405	0.851265	4.75e-11
Usp8	BMDM	blue	ME34	0.566592	0.000315173	0.818209	1.1e-09
Mecr	BMDM	blue	ME34	0.566094	0.000319899	0.80827	2.5e-09
Swap70	BMDM	blue	ME34	0.565312	0.000327447	0.623363	4.88e-05
Arf5	BMDM	blue	ME34	0.564862	0.000331862	0.868257	6.92e-12
Aldh9a1	BMDM	blue	ME34	0.564137	0.000339082	0.699242	2.09e-06
Mapk1	BMDM	blue	ME34	0.564027	0.000340189	0.849196	5.9e-11
Comtd1	BMDM	blue	ME34	0.563815	0.000342329	0.815385	1.4e-09
Cdv3	BMDM	blue	ME34	0.562992	0.000350774	0.793438	7.86e-09
Vps39	BMDM	blue	ME34	0.562893	0.000351802	0.798776	5.26e-09
Adprh	BMDM	blue	ME34	0.562067	0.000360478	0.758616	8.29e-08
Nsf	BMDM	blue	ME34	0.561563	0.000365867	0.85325	3.84e-11
Ube2g2	BMDM	blue	ME34	0.561246	0.00036929	0.844443	9.63e-11
Pls3	BMDM	blue	ME34	0.560532	0.000377113	0.818106	1.11e-09
Mtpn	BMDM	blue	ME34	0.560332	0.000379334	0.837954	1.83e-10
Dpp9	BMDM	blue	ME34	0.559708	0.000386324	0.811619	1.91e-09
Cdc42bpb	BMDM	blue	ME34	0.559519	0.000388464	0.825044	6.06e-10
Rftn1	BMDM	blue	ME34	0.559508	0.000388596	0.787196	1.24e-08
Cbr3	BMDM	blue	ME34	0.558559	0.0003995	0.727932	4.88e-07
Gmpr2	BMDM	blue	ME34	0.557926	0.000406937	0.693007	2.81e-06
Rdx	BMDM	blue	ME34	0.557919	0.000407018	0.844809	9.28e-11
Psma7	BMDM	blue	ME34	0.557468	0.000412391	0.752084	1.23e-07
Commd8	BMDM	blue	ME34	0.557433	0.000412801	0.847247	7.23e-11
Slc15a4	BMDM	blue	ME34	0.556972	0.00041836	0.776094	2.68e-08
Ube2v1	BMDM	blue	ME34	0.55697	0.000418391	0.767039	4.87e-08
Snx27	BMDM	blue	ME34	0.556925	0.000418934	0.814774	1.47e-09
Golga3	BMDM	blue	ME34	0.556836	0.000420023	0.64891	1.86e-05
Ugt1a7c	BMDM	blue	ME34	0.55655	0.00042351	0.803026	3.79e-09
Cdk5	BMDM	blue	ME34	0.55651	0.000424009	0.752209	1.23e-07
Trpv2	BMDM	blue	ME34	0.556506	0.000424051	0.823057	7.22e-10
Tomm20	BMDM	blue	ME34	0.556487	0.000424284	0.652047	1.64e-05
Clec12a	BMDM	blue	ME34	0.555575	0.000435621	0.429268	0.00898643
Uba1	BMDM	blue	ME34	0.555183	0.000440578	0.827953	4.67e-10
Dynll2	BMDM	blue	ME34	0.554943	0.000443636	0.629172	3.95e-05
Fnta	BMDM	blue	ME34	0.554862	0.000444665	0.797276	5.9e-09
Tmem106b	BMDM	blue	ME34	0.554794	0.000445547	0.750458	1.36e-07
Plekhf2	BMDM	blue	ME34	0.552357	0.000477806	0.780919	1.92e-08
Vim	BMDM	blue	ME34	0.551914	0.000483885	0.839605	1.56e-10
Thop1	BMDM	blue	ME34	0.551639	0.000487702	0.49171	0.00232131
Kif3a	BMDM	blue	ME34	0.551036	0.000496142	0.751618	1.27e-07
Nectin2	BMDM	blue	ME34	0.550373	0.000505592	0.614726	6.64e-05
Gdpd1	BMDM	blue	ME34	0.549961	0.000511537	0.624516	4.68e-05
Stat1	BMDM	blue	ME34	0.549747	0.000514647	0.702025	1.83e-06
Fbxo6	BMDM	blue	ME34	0.549561	0.000517365	0.772259	3.46e-08
Vps29	BMDM	blue	ME34	0.549267	0.000521687	0.870949	4.98e-12
Ppp2r5e	BMDM	blue	ME34	0.54912	0.000523864	0.724306	5.92e-07
Dars	BMDM	blue	ME34	0.549045	0.000524978	0.755459	1.01e-07
Copb2	BMDM	blue	ME34	0.548984	0.000525884	0.849321	5.83e-11
Parp10	BMDM	blue	ME34	0.548764	0.000529164	0.758438	8.38e-08
Mfsd6	BMDM	blue	ME34	0.548022	0.000540369	0.49727	0.00203204
Diablo	BMDM	blue	ME34	0.547368	0.000550409	0.70019	2e-06
Wdr1	BMDM	blue	ME34	0.547218	0.000552742	0.858177	2.24e-11
Iah1	BMDM	blue	ME34	0.546971	0.000556592	0.820525	9.01e-10
Parp3	BMDM	blue	ME34	0.546481	0.000564294	0.77894	2.2e-08
Dynll1	BMDM	blue	ME34	0.546298	0.000567194	0.776058	2.68e-08
Spg21	BMDM	blue	ME34	0.546096	0.000570422	0.720534	7.22e-07
Tm9sf1	BMDM	blue	ME34	0.545716	0.000576527	0.758334	8.43e-08
Daxx	BMDM	blue	ME34	0.545436	0.000581053	0.741619	2.28e-07
Arap1	BMDM	blue	ME34	0.544742	0.000592428	0.597917	0.000117645
Akr1c13	BMDM	blue	ME34	0.544598	0.000594823	0.824088	6.6e-10
Got2	BMDM	blue	ME34	0.544545	0.000595698	0.711355	1.16e-06
Actr1a	BMDM	blue	ME34	0.543418	0.000614677	0.855109	3.14e-11
Macroh2a1	BMDM	blue	ME34	0.542951	0.000622706	0.615933	6.36e-05
Cryzl1	BMDM	blue	ME34	0.542882	0.000623897	0.611234	7.5e-05
Ykt6	BMDM	blue	ME34	0.542739	0.000626372	0.747572	1.61e-07
Mthfr	BMDM	blue	ME34	0.542693	0.000627176	0.530271	0.000879283
Cd300a	BMDM	blue	ME34	0.542645	0.000628006	0.587357	0.000165867
Arl6ip1	BMDM	blue	ME34	0.541996	0.000639406	0.683418	4.36e-06
Psenen	BMDM	blue	ME34	0.541969	0.000639873	0.585747	0.000174606
Ufc1	BMDM	blue	ME34	0.541383	0.00065033	0.762966	6.31e-08
Mapk3	BMDM	blue	ME34	0.5408	0.000660864	0.811829	1.87e-09
Atp6v1g1	BMDM	blue	ME34	0.539882	0.000677784	0.831783	3.28e-10
Actr2	BMDM	blue	ME34	0.539524	0.00068449	0.83132	3.43e-10
Pfkp	BMDM	blue	ME34	0.538277	0.000708278	0.823124	7.18e-10
Vps4a	BMDM	blue	ME34	0.536733	0.000738748	0.838018	1.82e-10
Pik3ap1	BMDM	blue	ME34	0.535594	0.000761975	0.762232	6.61e-08
Nt5dc2	BMDM	blue	ME34	0.535342	0.000767195	0.558286	0.000402691
Psmd5	BMDM	blue	ME34	0.535317	0.000767708	0.748078	1.57e-07
Acsl3	BMDM	blue	ME34	0.53493	0.000775807	0.417116	0.0113765
Zdhhc13	BMDM	blue	ME34	0.534413	0.000786717	0.785143	1.43e-08
Mkln1	BMDM	blue	ME34	0.532237	0.000834219	0.760615	7.32e-08
Sord	BMDM	blue	ME34	0.530859	0.000865582	0.569026	0.000292972
Ptpa	BMDM	blue	ME34	0.530528	0.000873265	0.63875	2.76e-05
Fam98c	BMDM	blue	ME34	0.530272	0.000879249	0.722605	6.48e-07
Arpc3	BMDM	blue	ME34	0.529234	0.000903914	0.758185	8.51e-08
Commd5	BMDM	blue	ME34	0.528257	0.000927678	0.793986	7.54e-09
Ptpn7	BMDM	blue	ME34	0.527539	0.000945487	0.581994	0.000196593
Fermt3	BMDM	blue	ME34	0.527325	0.000950837	0.762917	6.33e-08
Tpte	BMDM	blue	ME34	0.526517	0.000971363	0.682687	4.5e-06
Cstf1	BMDM	blue	ME34	0.526096	0.000982202	0.628545	4.04e-05
Clec7a	BMDM	blue	ME34	0.526083	0.000982519	0.803341	3.7e-09
Dusp28	BMDM	blue	ME34	0.525735	0.000991584	0.55614	0.000428564
Rragc	BMDM	blue	ME34	0.525292	0.00100319	0.806798	2.82e-09
Golt1b	BMDM	blue	ME34	0.524336	0.00102868	0.713601	1.03e-06
Commd2	BMDM	blue	ME34	0.524221	0.00103179	0.714903	9.66e-07
Pcyt1b	BMDM	blue	ME34	0.523811	0.0010429	0.772235	3.46e-08
Dctn2	BMDM	blue	ME34	0.523404	0.00105408	0.826444	5.35e-10
Zc3hav1	BMDM	blue	ME34	0.522014	0.00109296	0.656297	1.39e-05
Rnf166	BMDM	blue	ME34	0.521104	0.00111911	0.776964	2.52e-08
Tuba4a	BMDM	blue	ME34	0.520637	0.00113273	0.816704	1.25e-09
Lpl	BMDM	blue	ME34	0.520456	0.00113806	0.786965	1.26e-08
2210016F16Rik	BMDM	blue	ME34	0.520427	0.00113892	0.798352	5.43e-09
Arf4	BMDM	blue	ME34	0.519913	0.00115416	0.849018	6.02e-11
Ddx58	BMDM	blue	ME34	0.519506	0.00116636	0.617086	6.11e-05
Nomo1	BMDM	blue	ME34	0.518282	0.00120372	0.799287	5.06e-09
Rap1gds1	BMDM	blue	ME34	0.516078	0.0012737	0.762444	6.52e-08
Nek7	BMDM	blue	ME34	0.515298	0.00129929	0.550763	0.000500009
Tm9sf3	BMDM	blue	ME34	0.514978	0.00130994	0.791574	9.01e-09
Pik3ca	BMDM	blue	ME34	0.514897	0.00131265	0.709726	1.25e-06
Actr1b	BMDM	blue	ME34	0.514829	0.00131494	0.836444	2.12e-10
Washc2	BMDM	blue	ME34	0.513097	0.00137402	0.72215	6.64e-07
Btf3l4	BMDM	blue	ME34	0.511564	0.00142827	0.741914	2.24e-07
Epb41	BMDM	blue	ME34	0.511169	0.00144257	0.598953	0.000113673
Fastkd2	BMDM	blue	ME34	0.511149	0.0014433	0.739213	2.62e-07
Mob1a	BMDM	blue	ME34	0.510802	0.00145594	0.782002	1.78e-08
Agpat5	BMDM	blue	ME34	0.509484	0.00150491	0.585948	0.000173491
Abr	BMDM	blue	ME34	0.509381	0.00150879	0.803744	3.58e-09
Ranbp9	BMDM	blue	ME34	0.508815	0.00153028	0.705174	1.57e-06
Ssr4	BMDM	blue	ME34	0.508504	0.00154223	0.710588	1.2e-06
Gga1	BMDM	blue	ME34	0.508084	0.00155846	0.812053	1.84e-09
Lrp1	BMDM	blue	ME34	0.507579	0.00157822	0.715349	9.44e-07
AI413582	BMDM	blue	ME34	0.506925	0.00160411	0.793559	7.79e-09
Cul1	BMDM	blue	ME34	0.506178	0.00163409	0.809343	2.3e-09
Tbc1d10b	BMDM	blue	ME34	0.50546	0.00166344	0.736652	3.02e-07
Hmgcl	BMDM	blue	ME34	0.503609	0.00174118	0.811758	1.89e-09
Klc1	BMDM	blue	ME34	0.503511	0.00174536	0.723449	6.2e-07
Rabgef1	BMDM	blue	ME34	0.503262	0.00175609	0.740022	2.5e-07
Hspa8	BMDM	blue	ME34	0.503013	0.00176687	0.858589	2.13e-11
Fhl3	BMDM	blue	ME34	0.502703	0.00178035	0.513083	0.0013745
Capn8	BMDM	blue	ME34	0.501534	0.00183204	0.710535	1.2e-06
Prorsd1	BMDM	blue	ME34	0.501362	0.0018398	0.61357	6.91e-05
Prkcq	BMDM	blue	ME34	0.500874	0.00186184	0.557785	0.000408612
Mcee	BMDM	blue	ME34	0.499742	0.0019139	0.765158	5.49e-08
Mat2a	BMDM	blue	ME34	0.499507	0.00192484	0.804784	3.3e-09
Nt5c3	BMDM	blue	ME34	0.498396	0.00197744	0.718766	7.92e-07
Tcirg1	BMDM	blue	ME34	0.498326	0.00198083	0.706969	1.44e-06
Lipe	BMDM	blue	ME34	0.49749	0.00202127	0.513591	0.00135692
Ggh	BMDM	blue	ME34	0.497094	0.00204068	0.537397	0.000725512
Iqgap1	BMDM	blue	ME34	0.496252	0.00208249	0.790179	9.98e-09
Akr1c12	BMDM	blue	ME34	0.494517	0.00217103	0.752609	1.2e-07
Mroh1	BMDM	blue	ME34	0.494426	0.00217579	0.737551	2.87e-07
Vps33a	BMDM	blue	ME34	0.493503	0.00222434	0.825405	5.87e-10
Smu1	BMDM	blue	ME34	0.493445	0.00222742	0.617217	6.08e-05
Gsto1	BMDM	blue	ME34	0.49323	0.00223888	0.822164	7.81e-10
Acbd3	BMDM	blue	ME34	0.492224	0.00229316	0.622189	5.09e-05
Prkce	BMDM	blue	ME34	0.491355	0.00234096	0.510433	0.00146948
Slc36a1	BMDM	blue	ME34	0.491306	0.00234365	0.718207	8.15e-07
Rps6ka3	BMDM	blue	ME34	0.490864	0.00236832	0.81517	1.42e-09
Nedd8	BMDM	blue	ME34	0.490839	0.00236974	0.744146	1.97e-07
Ywhae	BMDM	blue	ME34	0.489174	0.00246482	0.76062	7.32e-08
Dennd1a	BMDM	blue	ME34	0.486672	0.00261388	0.744298	1.95e-07
Abracl	BMDM	blue	ME34	0.486604	0.00261808	0.746397	1.73e-07
Inpp5d	BMDM	blue	ME34	0.485813	0.00266685	0.707395	1.41e-06
Ampd3	BMDM	blue	ME34	0.485515	0.00268548	0.689879	3.25e-06
Bcl2l13	BMDM	blue	ME34	0.484766	0.00273269	0.58783	0.000163377
Nans	BMDM	blue	ME34	0.483385	0.00282167	0.756347	9.53e-08
Ap1s2	BMDM	blue	ME34	0.482553	0.00287653	0.732773	3.75e-07
Capns1	BMDM	blue	ME34	0.482027	0.00291168	0.794861	7.07e-09
Gmppb	BMDM	blue	ME34	0.481695	0.00293401	0.69966	2.05e-06
Rps6ka6	BMDM	blue	ME34	0.480784	0.00299622	0.763944	5.93e-08
Sec31b	BMDM	blue	ME34	0.479513	0.00308479	0.730359	4.28e-07
Kif17	BMDM	blue	ME34	0.479188	0.00310784	0.699457	2.07e-06
Arcn1	BMDM	blue	ME34	0.478777	0.00313718	0.837062	1.99e-10
Tmem167b	BMDM	blue	ME34	0.478159	0.00318172	0.535377	0.000766472
Tmem120a	BMDM	blue	ME34	0.477231	0.00324973	0.750891	1.33e-07
Hspa2	BMDM	blue	ME34	0.476532	0.0033017	0.829381	4.1e-10
Rheb	BMDM	blue	ME34	0.476316	0.00331791	0.57614	0.000235873
Actr3	BMDM	blue	ME34	0.475537	0.00337698	0.80475	3.31e-09
Otulin	BMDM	blue	ME34	0.474835	0.003431	0.542698	0.00062709
Snx1	BMDM	blue	ME34	0.474479	0.00345869	0.807243	2.72e-09
Csk	BMDM	blue	ME34	0.474175	0.00348243	0.776953	2.52e-08
Snx11	BMDM	blue	ME34	0.474112	0.00348743	0.635028	3.18e-05
Golgb1	BMDM	blue	ME34	0.473642	0.00352452	0.622127	5.11e-05
Ipo13	BMDM	blue	ME34	0.473491	0.00353653	0.670643	7.62e-06
C1qb	BMDM	blue	ME34	0.472989	0.0035766	0.472991	0.00357644
Copg2	BMDM	blue	ME34	0.4714	0.00370624	0.786761	1.28e-08
Letmd1	BMDM	blue	ME34	0.471229	0.00372042	0.703282	1.72e-06
Trex1	BMDM	blue	ME34	0.470823	0.0037543	0.704545	1.62e-06
Traf7	BMDM	blue	ME34	0.470299	0.00379842	0.678362	5.45e-06
Tia1	BMDM	blue	ME34	0.47013	0.0038127	0.577649	0.000225128
Commd6	BMDM	blue	ME34	0.469391	0.0038759	0.734199	3.46e-07
Rexo2	BMDM	blue	ME34	0.468718	0.00393429	0.748976	1.49e-07
Acaa1a	BMDM	blue	ME34	0.468244	0.00397577	0.789648	1.04e-08
Mtmr9	BMDM	blue	ME34	0.467612	0.00403182	0.710168	1.23e-06
Lcp1	BMDM	blue	ME34	0.465737	0.00420191	0.778079	2.34e-08
Wipf1	BMDM	blue	ME34	0.465291	0.00424324	0.737457	2.89e-07
Usp35	BMDM	blue	ME34	0.464391	0.0043278	0.481535	0.00294487
Surf4	BMDM	blue	ME34	0.464229	0.00434316	0.810046	2.17e-09
Psen2	BMDM	blue	ME34	0.463427	0.00441993	0.753074	1.16e-07
Gapvd1	BMDM	blue	ME34	0.461998	0.0045597	0.787387	1.22e-08
Zbtb8os	BMDM	blue	ME34	0.461934	0.00456606	0.685097	4.04e-06
Ppp1cb	BMDM	blue	ME34	0.46176	0.0045834	0.745331	1.84e-07
Pqlc3	BMDM	blue	ME34	0.461743	0.00458502	0.726044	5.4e-07
Atg16l1	BMDM	blue	ME34	0.459842	0.00477785	0.66863	8.31e-06
Smdt1	BMDM	blue	ME34	0.459597	0.00480312	0.457856	0.0049866
Npc1l1	BMDM	blue	ME34	0.459063	0.00485879	0.683111	4.42e-06
Irak4	BMDM	blue	ME34	0.458873	0.00487874	0.669007	8.17e-06
[truncated: 9,909 more rows]
