# Supplementary material for: Integrated proteomic and transcriptomic landscape of macrophages in mouse tissues
Source: Nat Commun. 2022 Nov 30;13:7389. doi: 10.1038/s41467-022-35095-7 (PMC9712610; doi:10.1038/s41467-022-35095-7)
Supplement: Supplementary file 8 — Supplementary Data 5 [file 41467_2022_35095_MOESM8_ESM.xlsx]

## Sheet: Supplemetary Table 6_TF informa
Symbol	csps	ub.nub	cell-type specific TFs	ctmTF	TG
Abt1	3.19268	nub	Raw264	Raw264	2410016O06Rik,Aaas,Apex1,BC027231,Bend3,Blm,Bms1,Cct2,Cct3,Cct5,Cirh1a,Clns1a,Clp1,Cpsf4,Cse1l,Ctu2,D19Bwg1357e,Ddx18,Ddx21,Ddx27,Dhodh,Dis3,Eef1e1,Eif3d,Eif3g,Exosc1,Farsb,Gar1,Gins3,Gnl3,Gpatch4,Grwd1,Gtpbp4,Hat1,Impdh2,Kars,Luc7l,Mak16,Mcph1,Mki67ip,Mphosph10,Ncl,Ngdn,Nip7,Nob1,Noc2l,Noc3l,Noc4l,Nol10,Nol11,Nop14,Nop56,Npm1,Nsun2,Nudc,Nufip1,Nup107,Nup133,Nup155,Nup43,Nup54,Nup62,Nup93,Nvl,Pak…
Adar	0.350215	ub	NA	NA	5430427O19Rik,Abi1,Actr2,Akna,Angel1,Ap1g2,Arhgap15,Arhgap17,Arhgap30,Arhgap9,Birc3,Bod1,C2cd2,Cd37,Cd69,Cd72,Clcn1,Col22a1,Coro1a,Crlf3,Csk,Cyth4,Ddx58,Ddx60,Dennd1c,Dock10,Dock2,Dock8,Elf1,Epsti1,Etv3,Evi2a,Fam26f,Fbxl17,Fermt3,Fkbp15,Foxp1,Gatad1,Glipr1,Gm4980,Gmip,Gmpr2,Gna13,Gns,Gstm5,H2-T24,Hcls1,Hif1an,Hmha1,Hsh2d,Ifi47,Ikbke,Ikzf1,Il2rg,Irf7,Irf8,Irf9,Itga4,Itgal,Itsn2,Junb,Kcmf1,Kcna7,Kc…
Adnp2	2.85255	nub	Microglia	Microglia	1110038F14Rik,Atad5,BC026590,Cct2,Cct5,Cdca4,Chek1,Dbf4,Dimt1,Dnmt1,Eri2,Ezh2,Fubp3,Golt1b,Haus6,Kdm1a,Khsrp,Kif18a,Klf16,Mcm4,Mcm6,Mlycd,Msh6,Mtf2,Nkrf,Nup155,Paxip1,Pcbp1,Plk4,Pole2,Prim1,Rab28,Rbm12,Rbmx2,Rbmxl1,Rcc2,Rnps1,Rpl13a,Sfpq,Sin3a,Slco2b1,Smc2,Smpd4,Snrnp40,Snrpe,Ssrp1,Taf1d,Taf2,Tex10,Tmem209,Topbp1,Trip13,Usp37,Utp15,Vrk1,Zfp280c,Zfp553,Zmym1
Aebp1	3.21353	nub	ColonicM	ColonicM	Acta2,Adamts12,Adamtsl1,Adamtsl3,Aifm1,Akap2,Amotl1,Amotl2,Angptl2,Antxr1,Aspn,Axl,Bgn,C1qtnf1,Cald1,Casp12,Cav1,Ccdc102a,Cd248,Cdc42ep1,Cdh11,Chchd4,Col12a1,Col1a1,Col1a2,Col3a1,Col4a1,Col4a2,Col4a5,Col5a2,Col5a3,Col6a1,Col6a2,Col6a3,Col8a1,Copz2,Cox4i1,Cox7a2,Crtap,Cryab,Csf1,Cspg4,Ctgf,Ctsk,Cxcl12,Cyc1,Cycs,Dcn,Ddr2,Ecm1,Efemp1,Ehd2,Evc2,Fads3,Fam195a,Fbln2,Fbln5,Fbn1,Fermt2,Fgfr1,Fh1,Fkbp10,F…
Aebp2	1.33397	nub	Liver_rec	NA	5031439G07Rik,Aak1,Abtb2,Aldh2,Atp13a2,B3gnt8,Btk,Camk4,Cd3d,Cd5,Cdon,Ceacam1,Csnk1g1,Cst3,Dnaja4,Dtnbp1,Fam89a,Gpx1,Herc3,Icos,Ikzf4,Lat2,Lck,Lrig1,Lyl1,Mef2c,Myo1c,Myo7a,Ncf2,Nlk,Pctp,Pkig,Plcg2,Plcxd2,Plekho1,Pomt1,Ppm1b,Prkcq,Rab11fip4,Rabl5,Rassf4,Rnf216,Sdcbp2,Snx30,Stk39,Syk,Tcf4,Thy1,Tifa,Tnfrsf18,Tnik,Ttc39b,Ubash3a,Unc93b1,Wdfy4,Whsc1l1,Zc3hav1,Zfp281
Ahr	2.54453	nub	IlealM	IlealM	4833423E24Rik,Adh1,Adra2a,Aldh1a1,Arhgef26,Art4,Bnipl,Card10,Cat,Chga,Cldn8,Ctsh,Epcam,Ephx3,Exph5,Gng12,Hebp2,Hs3st6,Ina,Irf6,Klf5,Krt5,Krt80,Lad1,Lama3,Lphn2,Mctp2,Mgst1,Nfib,Pcsk1n,Pdzd2,Perp,Pkp1,Pnpla1,Ppl,Ppp1r13l,Pros1,Ptprn2,Rab38,Scg2,Smarca4,Stmn3,Susd2,Tbc1d2b,Tdrkh,Tgm2,Yap1,Zfp28
Akna	0.64702	ub	NA	NA	5430427O19Rik,A630001G21Rik,A630033H20Rik,AB124611,Abcg3,Acap1,Adar,Adcy7,Adrbk1,AI467606,Aldh5a1,Ankrd44,Apbb1ip,Arhgap15,Arhgap25,Arhgap30,Arhgap4,Arhgap9,Arhgdib,Arhgef1,Arid5a,Armc7,Batf,BC017643,Bcar1,Birc3,Btla,Card11,Ccdc82,Ccdc88b,Ccr7,Cd2,Cd274,Cd37,Cd48,Cd69,Cd72,Cd79b,Cd84,Ciita,Cldn12,Clec2i,Cnr2,Coro1a,Crlf3,Csk,Csrnp1,Cst7,Cttn,Cxcr4,Cyth4,Cytip,Ddx58,Def6,Dennd1c,Dock10,Dock2,Dock8…
Alx1	3.57492	nub	KC	NA	1700006A11Rik,1700009N14Rik,1700016H13Rik,1700030F18Rik,1700074P13Rik,4921511H03Rik,4922502D21Rik,4930430A15Rik,4930511M11Rik,4930578I06Rik,Acrbp,Acsbg2,Adam5,Adcy10,Als2cr11,Cabyr,Cage1,Carf,Ccdc110,Ccdc30,Ccdc38,Cct6b,Cetn4,Crisp2,Csl,Ddi1,Efhb,Enthd1,Fam47c,Fsip1,Gm16432,Gm884,Grk4,Gtf2a1l,Gykl1,Hils1,Kif2b,Ldhal6b,Morn5,Nkapl,Nsun7,Nt5c1b,Odf3,Pabpc2,Papolb,Pdha2,Pgk2,Ppp1r36,Ppp1r42,Prps1l1,…
Ankrd1	3.48586	nub	NA	NA	1700026D08Rik,4931406P16Rik,9430020K01Rik,Acta1,Actn2,Acvrl1,Adprhl1,Adrb2,Ager,Agl,Ak1,Akap5,Akap6,Akr1c12,Akr1c13,Aldh3a1,Alpk2,Alpk3,Amotl2,Angpt1,Ank1,Apbb1,Apobec2,Aqp5,Arhgap31,Asb11,Asb14,Asb2,Asph,Atp2a1,AU021092,B230120H23Rik,Bag4,Bpifa1,Bpifb1,Cacna1c,Calcoco1,Cap2,Casq2,Cav3,Cbr2,Ccdc85a,Ccr2,Cdh13,Cfl2,Chi3l1,Chi3l3,Chia,Ckm,Ckmt2,Clasp1,Cldn18,Cldn5,Clec1a,Clic3,Clip1,Cmya5,Col4a3,Co…
Apex1	0.24636	ub	NA	NA	2700029M09Rik,3110082I17Rik,Aaas,Abt1,Anln,Anp32b,Atad5,Bend3,Blm,Bms1,Brca2,C1qbp,Cacybp,Cbx1,Cct2,Cct3,Cct5,Cct6a,Cct7,Cdca4,Cdca5,Cdca8,Cdk4,Cenpt,Chek1,Cirh1a,Clns1a,Cse1l,Cstf2,D19Bwg1357e,Dctd,Dhx33,Dis3,Dnmt1,Dtymk,Dut,E2f3,E2f7,Eftud2,Eif3g,Elp6,Fen1,Gar1,Gnl3,Grwd1,Hdgf,Hells,Hirip3,Hmga2,Ilf3,Impdh2,Kars,Lars,Lig1,Lrrc40,Mak16,Mcm4,Mcm5,Mcm7,Mis18bp1,Mki67ip,Mms22l,Mycn,Nap1l1,Ncapd2,No…
App	0.656491	ub	NA	NA	4930506M07Rik,Acp2,AI607873,Aif1,Akr1a1,Anxa3,Atp9a,B3galnt1,C1qa,C1qb,C1qc,C3ar1,C5ar1,Cadm1,Ccdc92,Ccl6,Ccl9,Cd14,Cd300ld,Cd302,Cd68,Cebpa,Cfh,Clec4a2,Clec4a3,Clec4d,Clec5a,Clec7a,Cln8,Cmtm3,Cpd,Csf1r,Csf2ra,Ctsb,Ctsl,Cttnbp2nl,Cxcl16,Dab2,Dctn3,Dnase1l1,Dnm3,Dram1,E130309D14Rik,Emr1,Etv1,Fam20c,Fam69a,Fcer1g,Fcgr1,Fcgr3,Flrt2,Fmn1,Fndc3b,Gamt,Gas2l1,Gas6,Gdpd1,Gimap1,Hfe,Ift57,Igf1,Igsf6,Itga5…
Arid5a	3.47513	nub	Spleen_rec	Spleen_rec	A630033H20Rik,AB124611,Abat,Acap1,Adrbk1,Akna,Apbb1ip,Arhgap15,Arhgap25,Arhgap30,Arhgap4,Arhgap5,Arhgap9,Arhgdib,Arhgef1,Arhgef6,Batf,BC017643,Card11,Ccdc88b,Ccr7,Cd2,Cd247,Cd274,Cd28,Cd37,Cd48,Cd5,Cd69,Cldn12,Clec2i,Cnp,Coro1a,Csk,Csrnp1,Cst7,Cttn,Cyth4,Dennd1c,Dock10,Dock2,Dusp2,Esyt1,Evi5,Fam105b,Fam135a,Fam65b,Fermt3,Fgd3,Fnbp1l,Fxyd5,Gimap6,Gimap7,Gmip,Gpr132,Gpr171,Gpsm3,Grap,Grap2,Gstm5,H2…
Arid5b	2.13906	nub	NA	NA	Asap1,C230081A13Rik,Cald1,Glipr2,Junb,Pak3,Ptgs2,Rnd3,Slc39a6,Ston1,Thbs1,Ugcg
Arnt	1.68747	nub	Raw264	Raw264	AI314180,B230120H23Rik,Csde1,Dyrk1a,Gnaz,Hivep2,Kpna1,Kpna3,Msrb3,Pi4ka,Pja2,Setd7,Sptlc2,Tceb3,Ywhag
Arnt2	3.57437	nub	NA	NA	Abcb1a,Acsbg1,Acsl6,Adam19,Adcy1,Ahi1,Ak5,Aldh2,Ank,Arhgef26,Atcay,Atg4c,Atp13a2,B230120H23Rik,Bai2,Bend6,Cblb,Cd3d,Cd93,Cdh10,Celf5,Chchd6,Chga,Cntn1,Cpt1c,Crip1,Crmp1,Cspg5,Ctnna2,Cyp46a1,D3Bwg0562e,Dapk2,Dclk1,Dcxr,Dnajb13,Dnm3,Dpf1,Fabp7,Fam171a2,Fasl,Fbxo28,Gap43,Gpld1,Gpr173,Gria4,Hopx,Idh2,Ikzf4,Inpp5f,Jakmip2,Kcnk6,Kcnu1,Kif1a,Kif5c,Lrrc4,Lsamp,Ly6h,Mdga2,Nalcn,Nap1l2,Ncam1,Ncan,Neb,Nfasc…
Arntl	1.2434	nub	NA	NA	1810065E05Rik,Ahcyl2,Ankrd46,B3galt5,Bcl2l14,Capn13,Capn8,Ceacam1,Cnnm4,Cyp2c55,Gkap1,Gm3336,Gpr20,Grpr,Oit1,Pdxdc1,Pla2g10,Psen1,Serpinb5,Sgk3,Slc5a8,Spire2,Sval1,Tmem245,Tnfrsf11a,Tstd1
Arx	3.57181	nub	KC	KC	1100001G20Rik,1810062G17Rik,3110043O21Rik,Aard,Aatk,Abcd2,AF529169,Aifm2,Aoc3,Asz1,Cbln4,Ccdc125,Ccl9,Chid1,Chrdl1,Cidec,Clec10a,Dtx2,Efhc2,Efnb3,Erp44,Fam184b,Fosb,Gng4,Gprc5b,Hapln1,Hp,Hsd3b1,Itgb1bp1,Kcnt1,Kctd14,Krt79,Lbp,Lipe,Lpgat1,Ms4a8a,Nell1,Nfasc,Nkx6-1,Npr3,Nudt18,Ophn1,Orm1,Pak3,Pcsk2,Pex26,Pla2g16,Plin4,Pparg,Prepl,Rarres2,Rb1,Sall4,Scgn,Sncg,T2,Tmem206,Tmem215,Tmem44,Tnr,Trank1,Tshr…
Ash2l	0.298312	ub	NA	NA	BC030867,Ctso,Dnd1,Dusp9,Fam63b,Fbxo15,Gart,Gtf2h3,Gtse1,Hic2,Hspbap1,Igf2bp1,Ipo5,Itm2b,Lin28a,Mcf2,Naa11,Nr0b1,Nup88,Orc1,Pelp1,Ranbp17,Rcor2,Rhox5,Rnf17,Sall4,Senp3,Slc2a3,Smarca2,Taf7,Tdh,Tet1,Tgfbrap1,Trap1a,Trim6,Tshz1,Ubr7,Wdr5,Wdr77,Zbtb4,Zfp428,Zic3,Zscan10
Atf3	1.28218	nub	NA	NA	0610012H03Rik,1110007C09Rik,5430435G22Rik,Abhd12,Acsm1,Acy1,Adam15,Adam17,Adam8,Adap2,AF251705,Afm,AI607873,Aif1l,Akr7a5,Aldh7a1,Aldh8a1,Anpep,Anxa1,Apeh,Apobec1,Apobr,Apom,Ascc1,Ass1,Atf6,Bdh2,C1qc,C3ar1,C5ar1,Cbs,Ccdc109b,Ccl3,Ccl6,Ccl9,Ccr1,Ccr5,Ccrl2,Cd14,Cd200r1,Cd200r4,Cd300a,Cd300lb,Cd300ld,Cd300lf,Cd36,Cd68,Cdh16,Cdkl1,Cebpb,Cep97,Ces1e,Cfp,Cldn2,Clec4a2,Clec4a3,Clec4d,Clec4e,Clec4n,Clec5…
Atxn1	2.21819	nub	Alveolar MΦ	Alveolar MΦ	Cd47,Clcn4-2,Cul4b,Dusp9,Fam63b,Fbxo15,Gtf2h3,Lin28a,Mnd1,Naa11,Ndel1,Nr0b1,Psma8,Ranbp17,Rhox5,Rnf17,Sall4,Tdh,Trap1a,Ubr7,Xpr1,Zbtb4
Atxn1l	1.03758	nub	Microglia	NA	Agtpbp1,Calr3,Crip2,Dera,Ednra,Gata6,Higd1a,Jam2,Kbtbd3,Lamb3,Mitf,Myzap,Nebl,Nlrp10,Pdlim4,Pfkfb2,Pgap2,Pgm5,Rit1,Sesn1
Bach2	2.33065	nub	NA	NA	Ankrd44,Arhgap15,Blk,Btla,Card11,Cblb,Ccdc88c,Ccr7,Cd2,Cd69,Cd79b,Clec2i,Coro1a,Dock10,Dusp2,Ets1,Fam129c,Fam65b,Foxp1,Gimap1,Gimap6,Gimap7,Gimap8,Gimap9,Gpr171,Grap2,Grcc10,Grk6,Gstm5,H2-Oa,H2-Ob,Hsh2d,Ikzf3,Il16,Ipcef1,Irf4,Kif21b,Klhl6,Lax1,Lck,Lime1,Mllt4,Pag1,Peli1,Ppp1r16b,Prkcb,Prkd2,Ptprcap,Rapgef6,Rasal3,Rasgrp1,Rassf5,Rhoh,S1pr4,Scamp1,Sell,Sla,Slamf1,Slamf6,St8sia4,Stk4,Tbc1d10c,Traf3i…
Bahd1	2.7344	nub	Spleen_Red pulp MΦ	Spleen_Red pulp MΦ	2810007J24Rik,Acsm5,Adck3,Adhfe1,Afmid,Akr1c6,Aldh8a1,Amdhd1,Atp11c,Bhmt,Car5a,Ccbl2,Cml1,Cyp2j5,Cyp8b1,Gamt,Gls2,Gulo,Gys2,Habp2,Hal,Hsd3b7,Keg1,Klkb1,Kmo,Lcat,Nit2,Nqo2,Pbld1,Psen2,Pter,Pxmp2,Pzp,Sardh,Serpinc1,Serpinf2,Sipa1l3,Slc19a2,Slco1b2,Ttpa
Banp	2.34029	nub	ColonicM	NA	Antxr2,Atp2b2,BC017643,Cd19,Cd37,Cd79a,Cd79b,Cecr2,Crocc,Depdc5,Dhx57,Dpm3,Ero1lb,Fam129c,Frrs1,Galm,Ggh,H2-Ob,Hdac6,Heatr6,Hnrpll,Hs3st6,Kl,Klhl14,Limd1,Ly6e,Map4k1,Mdm1,Mlxip,Myl4,Pax6,Phactr2,Phactr3,Pou2f1,Prdx1,Ptp4a3,Ptprn,Rabep2,Rdh12,Rftn2,Rims3,Tnfrsf1a,Tnr,Trpm5
Basp1	0.772042	nub	NA	NA	Agpat2,Armcx2,Cntln,Nnat,Pbx3,Pigr,Rps26,Slc25a4,Ssrp1,Trim14
Batf	3.57619	nub	PM	PM	5430427O19Rik,A630001G21Rik,AB124611,Abcg3,Abi3,Acap1,Adrbk1,Akna,Apbb1ip,Arhgap15,Arhgap25,Arhgap30,Arhgap4,Arhgap5,Arhgap9,Arhgdib,Arhgef1,Arhgef6,Arid5a,Armc7,BC017643,Bcar1,Birc3,Btk,Btla,Card11,Ccdc88b,Ccr7,Cd2,Cd274,Cd37,Cd48,Cd69,Cd72,Cd84,Cd86,Cldn12,Clec2i,Coro1a,Csk,Cst7,Cttn,Cxcr3,Cyth4,Cytip,Def6,Dennd1c,Dock10,Dock2,Dock8,Dtx3l,Dusp2,Ebi3,Epsti1,Esyt1,Evi2a,Fam135a,Fam26f,Fam65b,Ferm…
Bbx	2.69919	nub	Spleen_rec	Spleen_rec	4632434I11Rik,4930503L19Rik,Ahi1,Atp6v1c1,Bicd1,Ccdc77,Cdc27,Cdk5rap2,Cep135,Cep57,Ddx10,Dnttip2,Eif3a,Eif3c,Etv1,Gdap1,Gemin5,Gsg2,Haus6,Helq,Hnrnpf,Hnrnpu,Kif5c,Lin9,Lrp11,Mdm1,Mettl4,Mettl6,Mtr,Myef2,Nalcn,Nap1l3,Napb,Nop58,Nup160,Nupl1,Odf2,Orc2,Pax6,Plk4,Pphln1,Rad18,Rai2,Rbbp4,Rcan3,Rest,Rfc1,Rif1,Rims3,Rnf2,Rnf6,S100pbp,Sf3a3,Smarca4,Smarca5,Smc2,Smc4,Suz12,Taf1b,Taf2,Tbp,Tcerg1,Terf1,Tmed…
Bcl3	2.223	nub	Spleen_Red pulp MΦ	Spleen_Red pulp MΦ	2510003E04Rik,Acp5,Agpat2,Aim1,Akr1b8,Ap1g2,Arhgdib,Armcx2,Arsa,B4galnt1,Bcl10,Bhlhe40,Birc3,Bod1,Casp1,Casp4,Casp8,Ccdc109b,Cntln,Cpe,Crlf2,Cstb,Cxcl10,Cxcl3,Ddx58,Ddx60,Dok1,Dtx3l,Eno2,Erap1,F3,Gba,Ggcx,Glt8d1,Gsdmd,Gss,Hck,Hgf,Ifi35,Ifi47,Ifit1,Ikbke,Il13ra1,Il4ra,Irak4,Irf1,Irf2,Irf7,Irf8,Irf9,Junb,Kifap3,Klhl7,Lgals9,Ltbp2,Ly96,Micall2,Mlkl,Mmp3,Mob3a,Mob3c,Myd88,Naip2,Nfkb2,Nfkbie,Nfkbiz,Ni…
Bcl6	1.30749	nub	NA	NA	Brca2,Bub1,Ccdc34,Cct5,Cct7,Cdc20,Cdca2,Cdca8,Cenpf,Cenpn,Cenpp,Cks2,D030056L22Rik,Dtymk,Dut,Ect2,Gtf2e2,Hells,Hirip3,Hivep2,Kif2c,Kntc1,Kpna2,Lig1,Lmbrd1,Mad2l1,Mcm7,Melk,Myef2,Pask,Pbk,Phf16,Prc1,Prim1,Psip1,Trim28,Zwilch
Bclaf1	0.150787	ub	NA	NA	Api5,Atad2,Cct2,Cdc5l,Cebpz,Cse1l,Dbf4,Ddx10,Ddx21,Dkc1,Dnttip2,Eif3a,Eif3m,Ercc6l,Gtpbp4,Hat1,Haus3,Heatr1,Hells,Hnrnpa1,Hnrnpab,Hnrnpu,Ilf3,Kif20b,Kif23,Luc7l,Mcm3,Mphosph10,Mre11a,Mtf2,Nasp,Ncapd3,Ncl,Nol11,Nop56,Nop58,Npm1,Nrf1,Nup160,Parp1,Parp2,Pola2,Polr1a,Pou2f1,Ppp1cc,Prmt3,Pwp1,Qtrtd1,Rbbp4,Rest,Rfc1,Rif1,Rnf2,Rpa2,Rpf1,Rrm1,Sart3,Set,Sf3a3,Sf3b3,Sfpq,Sin3a,Smarca5,Smc2,Smc4,Smu1,Srsf1,…
Bcor	1.76105	nub	NA	NA	Adam8,Ccdc69,Cstb,Dpy19l3,Fcer1g,Fcgr3,Gba,Lgals3,Metrnl,Mocos,Nagk,Pilrb1,Plod1,Pogz,Ralb,Renbp,Slc14a1,Spp1,Tom1
Bhlhe40	1.58519	nub	NA	NA	3110082I17Rik,Abcb1b,Acp5,Bcl3,Cep78,Dusp1,Fbxo16,Gss,Il13ra1,Irf2,Irf7,Pigr,Plbd1,Scarb2,Slc39a4,Ssrp1,Zfp36
Blm	2.58746	nub	NA	NA	4632434I11Rik,4930422G04Rik,4930427A07Rik,Aaas,Abt1,Actl6a,Anln,Anp32b,Apex1,Apitd1,Asf1b,Aspm,Asxl1,Atad2,Atad5,Aurka,Aurkb,Bms1,Brca2,Brip1,Bub1,Bub1b,C330027C09Rik,Casc5,Cbx1,Cbx2,Ccna2,Ccnb1,Ccnb2,Cct2,Cct5,Cdc20,Cdc45,Cdca2,Cdca3,Cdca4,Cdca5,Cdca7,Cdca8,Cenpe,Cenpf,Cenph,Cenpi,Cenpk,Cenpn,Cenpp,Cenpq,Cenpt,Cep55,Chek1,Chtf18,Ckap2,Ckap2l,Cse1l,Cstf2,Ctnnbl1,Dbf4,Dbp,Dctd,Ddx20,Ddx39,Dhx33,Di…
Bmi1	1.01608	nub	NA	NA	Abca5,Arl6,Ccdc104,Cetn2,Ift80,Iqcb1,Klhl7,Mum1l1,Pds5b,Phf20,Psip1,Sp4,Sub1,Trappc2,Tsr2,Yaf2,Zbtb7b,Zc3h12c,Zfp74
Brca2	2.57419	nub	Liver_rec	NA	4632434I11Rik,4930422G04Rik,Aaas,Actl6a,Alms1,Anln,Apex1,Apitd1,Arhgap11a,Asf1b,Aspm,Atad2,Atad5,Aurka,Aurkb,Bard1,Bcl6,Birc5,Blm,Bms1,Brip1,Bub1,Bub1b,Casc5,Cbx2,Ccnb1,Ccnb2,Cct2,Cct5,Cdc20,Cdc45,Cdca2,Cdca5,Cdca8,Cdk1,Cdt1,Cenpe,Cenpf,Cenph,Cenpi,Cenpk,Cenpn,Cenpp,Cenpq,Cep55,Cep78,Chek1,Chtf18,Ckap2,Cks2,Cse1l,Ctnnbl1,D030056L22Rik,Dbf4,Ddx20,Dis3,Dlgap5,Dnmt1,Dnmt3b,Dscc1,Dsn1,Dtymk,Dut,E2f7,…
Brip1	3.20469	nub	Raw264	Raw264	2810417H13Rik,4632434I11Rik,4930422G04Rik,4930427A07Rik,Aaas,Alms1,Anln,Apitd1,Arhgap11a,Asf1b,Aspm,Atad2,Atad5,Aurka,Aurkb,Bard1,Birc5,Blm,Brca2,Bub1,Bub1b,C330027C09Rik,Casc5,Ccdc77,Ccna2,Ccnb1,Ccnb2,Cdc20,Cdc45,Cdca2,Cdca3,Cdca5,Cdca7,Cdca8,Cdk1,Cdk2,Cdt1,Cenpe,Cenpf,Cenph,Cenpi,Cenpk,Cenpl,Cenpn,Cenpp,Cep192,Cep55,Chaf1b,Chek1,Chtf18,Ckap2,Ckap2l,Cks2,Dbf4,Dctd,Ddx18,Diap3,Dis3,Dkc1,Dlgap5,Dn…
C1d	2.44883	nub	Alveolar MΦ	NA	Ccdc112,Cmpk1,Med19,Nr1h2,Psmc6,Ube2w
Calcoco1	1.26098	nub	BMDM	BMDM	Abca3,Acacb,Actn2,Adcy4,Alg11,Alg8,Alpk2,Ankrd1,Ankrd40,Apobec2,Aqp5,Arap3,Arhgap31,Arhgef15,Asb14,Asb2,Atp1a2,Cav3,Cd300lg,Cdh13,Cdh5,Ckm,Ckmt2,Clec14a,Clic3,Clip1,Cmya5,Coq10a,Coro6,Cox6a2,Dmpk,Dusp7,Egln1,Eng,Exoc3l,Fam160a1,Foxj2,Foxn3,Fyco1,Gja4,Gpihbp1,Gpr116,Grap,Gys1,Hhatl,Hrc,Hspb7,Itga7,Kank3,Kif1c,Ldb3,Lmcd1,Lmod2,Lmod3,Lpin1,Lrrc2,Lrrc39,Mb,Mical3,Myl1,Myom2,Nars,Nme1,Nol3,Npr1,Obscn,…
Camta1	3.55214	nub	Liver_rec	NA	0610031J06Rik,2010107G23Rik,Actn2,Acvr1b,Acvrl1,Adam15,Adprhl1,Akap6,Alpk2,Asb11,Atp2a2,Atp6v0d2,Aup1,Casq2,Ccdc86,Ckb,Cln8,Csrp3,Ctnna3,Ctsd,Ddx41,Dsc2,Efcab2,Elmod1,Filip1,Gata4,Gpnmb,Hopx,Hspb7,Idh2,Itgb1,Lmod2,Lrrc2,Mpi,Mr1,Msl3,Myh6,Myh7b,Myl2,Myl3,Mylk3,Myzap,Ndufa10,Ndufb7,Necap2,Pcp4l1,Pdgfb,Pln,Plod1,Pm20d2,Ppfia3,Ppp1r14c,Prox1,Rap2b,Rhoc,Ryr2,Scn5a,Slc6a8,Spg20,Srxn1,Strbp,Tbcd,Tbx20,T…
Camta2	1.42268	nub	NA	NA	2700062C07Rik,4632434I11Rik,Alyref,Brix1,Ccdc77,Ccnb1,Cdc27,Cdk2,Cenph,Cenpp,Cep55,Cep57,Ckap2,Dbf4,Ddx18,Dnttip2,Dtymk,Esco2,Exosc3,Gabpb1,Gins4,Gtf2e2,Gtf2f2,Hat1,Haus1,Haus4,Haus6,Hnrnpf,Ilf2,Isg20l2,Kif18a,Kif20a,Kif23,Magoh,Mbnl2,Mcm7,Med6,Mettl4,Mettl6,Msh6,Naca,Ncapg,Ncoa1,Nhp2,Nolc1,Npm1,Nudcd2,Nup188,Nvl,Pcgf6,Pes1,Phf10,Plekhb2,Plk4,Ppp1r8,Pura,Pus10,Rad1,Ranbp1,Rfc3,Rfc4,Rnaseh2a,Rnf4,…
Carhsp1	0.384253	ub	NA	NA	Abcc3,Acot7,Atp6v1d,Cadps,Chga,D3Bwg0562e,Dicer1,Dnajb9,Efhc2,Fam107b,Fam184b,Gng4,Kcnu1,Kdm2b,Nadk,Nalcn,Nap1l2,Nbas,Nell1,Nfasc,Pak3,Pclo,Pcsk2,Pigl,Pnmal2,Prkcb,Prune2,Rab37,Sall4,Scg2,Scg3,Scgn,Sdc1,Sec22b,Serpini1,Slc30a5,Slc4a10,Slco1a6,Snap25,Steap3,Svip,Syt16,Tgif1,Tmem215,Tnr,Trim9,Trpm5,Wfs1
Carm1	0.76712	nub	NA	NA	1700066M21Rik,Btbd2,Crebl2,Zfp597
Casz1	2.45925	nub	NA	NA	4833423E24Rik,Ankrd9,Arhgef37,Art4,Asb2,Bnipl,Chit1,Ckm,Des,Epcam,Ephx3,Eppk1,Esrp2,Exph5,Fam83h,Hebp2,Hrc,Hs3st6,Kif1c,Krt5,Krt80,Ksr1,Lad1,Lama3,Lamb3,Ldb3,Llgl2,Mb,Pdzk1ip1,Pkp1,Pkp3,Plbd1,Plec,Plekhg6,Pnpla1,Ppl,Ppp1r13l,Psapl1,Rab25,Rassf7,Sptlc3,Sytl1,Tmprss13,Trak1,Trim29,Ywhaq,Zfp28,Zfp639
Cbx2	2.82403	nub	NA	NA	2700094K13Rik,6330403M23Rik,Aaas,Ankle1,Asf1b,Aspm,Atad2,Aurkb,Birc5,Blm,Brca2,Bub1,Bub1b,Cad,Casc5,Cbx1,Ccna2,Ccnb1,Ccnb2,Cdc20,Cdc45,Cdca2,Cdca3,Cdca5,Cdca7,Cdca8,Cdk1,Cdk4,Cdt1,Cenpf,Cenph,Cenpi,Cenpn,Cenpt,Cep55,Chaf1b,Chek1,Chtf18,Cirh1a,Ckap2,Ckap2l,Cks2,Cpeb4,Cpsf4,D10Wsu102e,Dbf4,Dlgap5,Dut,E2f7,Ect2,Eftud2,Eif3d,Ercc6l,Esco2,Espl1,Fam64a,Fam83d,Fancd2,Fanci,Fen1,Foxm1,Gemin4,Gen1,Gins2,G…
Cc2d1a	0.709281	nub	NA	NA	Abcb1a,Acadsb,Aco2,Aim1l,Atp6v0a2,Bak1,Camk2d,Camsap2,Cds1,Chmp6,Ckmt1,Coro2a,Cyp4f16,Dcaf15,Espn,Fam83h,Fam98c,Gna11,Lpin3,Metrnl,Ms4a8a,Mst1r,Mvp,Naip2,Npas2,Pfkp,Ppard,Ppp1r14d,Rfx1,Sfn,Slc6a8,Sult2b1,Trpm4
Cdc5l	0.0507597	ub	NA	NA	2700094K13Rik,Bclaf1,Cacybp,Casc5,Ccdc77,Cebpz,Cenph,Cep55,Cep78,Chtf18,Clns1a,Cse1l,Ddx10,Ddx18,Ddx21,Dkc1,Dlgap5,Dnttip2,Eif3a,Eif3c,Eif3d,Ercc6l,Esco2,Fam60a,Fancd2,Fanci,Gemin5,Gen1,Gins3,Hat1,Hells,Hmmr,Hnrnpu,Ilf3,Incenp,Ints9,Kif11,Kif20b,Kif22,Kif23,Kifc5b,Mastl,Mcm3,Mcph1,Mre11a,Mtf2,Mybbp1a,Naca,Nap1l1,Ncapd3,Ncl,Ndc80,Nob1,Nol11,Nolc1,Nop56,Nop58,Npm1,Nup133,Nup160,Nup43,Nup93,Orc2,Par…
Cdk5rap2	1.80125	nub	Alveolar MΦ	NA	4632434I11Rik,4930503L19Rik,Apitd1,Aurka,Bard1,Bbx,Bub1b,Ccdc77,Ccdc86,Cdc27,Cdk2,Cenph,Cenpn,Cenpp,Cep55,Cep57,Cep57l1,Chtf18,Ckap2l,Dbf4,Ddx18,Ddx20,Eif3d,Espl1,Exosc3,Fanci,Foxm1,Gemin5,Gins4,Gsg2,Gtf2f1,Gtf2f2,Haus4,Incenp,Kif20a,Kif2c,Larp7,Lrwd1,Lyar,Mcph1,Med26,Mettl4,Mettl6,Mre11a,Msto1,Mybl1,Nasp,Ncapg,Ndc80,Nop14,Nup133,Nup188,Nup205,Nupl1,Nxt1,Odf2,Pask,Plk1,Plk4,Poc1a,Pphln1,Racgap1,R…
Cdk9	0.957282	nub	NA	NA	Cdt1,Cggbp1,Dck,Eri1,Klf16,Mfsd10,Mthfd1l,Phf23,Rcc2,Smpd4,Taf1d,Tfip11,Ubap2l,Utp15,Zfp668
Cdkn2a	2.73615	nub	NA	NA	Alyref,Arf6,Cldn5,Kcnj10,Max,Pcyox1l,Pik3cb,Satb2,Slc24a6,Tatdn2
Cdx2	2.55972	nub	NA	NA	0610040J01Rik,1810065E05Rik,2010002M12Rik,2200002D01Rik,2210407C18Rik,AA467197,Abcb1a,Abp1,Aco2,Adamdec1,Adck5,Agr2,AI747448,Aim1l,Akr1c12,Akr1c19,Aldh1b1,Alpi,Ang4,Anks4b,Ano9,Anxa13,Arfgap3,Arhgef12,Arhgef16,Arl3,Atp10b,Atp2c2,Atp6v0a2,Atp8b1,Atxn10,B3galt5,B3gnt3,B4galnt2,BC021891,Bcl2l14,Bco2,Bpnt1,C530008M17Rik,Calml4,Cant1,Capn13,Capn9,Car12,Casp7,Cdh17,Cdhr5,Ceacam1,Ceacam10,Celf5,Ces2a,Ce…
Cebpa	1.8293	nub	NA	NA	1100001G20Rik,4632428N05Rik,4930506M07Rik,5430435G22Rik,Aatk,Abcc3,Abcd2,Abcg1,Abhd15,Abtb2,Acp1,Acp2,Acsbg1,Acvrl1,Adam15,Adcy7,Adipoq,Adipor2,AF251705,Agmo,Agpat2,Agpat9,AI607873,Aif1,Aifm2,Ak3,Akr1a1,Akr1b7,Akr1b8,Aldh1a7,Ankrd13a,Anpep,Anxa3,Aoc3,Apcdd1,Apoc1,App,Atp6ap2,Atp6v0c,Atp6v0d2,B3galnt1,B430306N03Rik,Bag2,Bag4,BC021891,C1qa,C1qb,C1qc,C1ra,C1s,C3,C3ar1,C4b,C5ar1,Cables1,Cadm1,Cadps,C…
Cebpb	0.633757	ub	NA	NA	5430435G22Rik,Abcc3,Abhd5,Acvrl1,Adam15,AF251705,Ahnak,AI607873,Aif1,Anpep,Atf3,Atp6v0d2,C1qa,C1qb,C1qc,C1ra,C3,C3ar1,C5ar1,Cadm1,Ccl6,Ccl9,Cd14,Cd300ld,Cd36,Cd68,Cd9,Cebpa,Cfp,Ckb,Clec4a2,Clec4a3,Clec4d,Clec4n,Clec5a,Clec7a,Cln8,Cmtm3,Cntrob,Csf1r,Ctsb,Cttnbp2nl,Cxcl16,Dab2,Dram1,Dse,Emr1,Fam20c,Fcgr1,Flrt2,Gamt,Gla,Gpnmb,Hmox1,Hp,Igsf6,Itga5,Itgam,Jag1,Lgals3,Lilrb3,Lpl,Lrg1,Lrp1,Mafb,Mertk,Met…
Cebpd	2.6728	nub	NA	NA	Ahnak,Aida,Akap2,Anxa1,Anxa2,Anxa3,Anxa5,Axl,Bag3,Bgn,Bri3bp,Casp12,Cav1,Ccnd1,Cd14,Cd44,Cdkn1a,Celsr2,Colec12,Copz2,Cryab,Csf1,Ctgf,Cxcl1,Ddr2,Ecm1,Ehd2,Ehd4,Emp1,Emp3,F3,Fam129b,Fbxo16,Fndc3b,Fosl2,Frmd6,Fzd1,Gbp2,Gsn,Ier5,Ifitm2,Il6,Il6st,Itgb5,Itpripl2,Jakmip1,Kank2,Kdelc2,Lmna,Lpar1,Lrrk1,Ly6a,Maff,Mmp14,Mt2,Myadm,Myo10,Myof,Nfkb1,Nfkbia,Osmr,P4ha2,Pdgfrb,Plaur,Plod3,Ppp1r2,Prkcdbp,Pros1,Ptg…
Cggbp1	0.235231	ub	NA	NA	Anp32b,Api5,Arhgap11a,Atad2,BC027231,Cdca4,Cdk9,Cdt1,Dbf4,Dcp2,Ercc6l,Eri1,Gabpb1,Ing5,Mcm3,Mcm5,Mcm6,Mms22l,Mthfd1l,Nup160,Pcna,Pole2,Rbbp8,Rnf4,Rpl7,Slc10a7,Smc4,Taf1d,Tgif1,Topbp1,Xrn2
Chd1	0.466282	ub	NA	NA	Arhgef10l,Asah1,Cd68,Cep97,Dusp3,Eml5,Fam83f,Fcer1g,G6pdx,Gas2l1,Grn,Gusb,Lhfpl2,Man1c1,Metrnl,Mocos,Plxnb2,Pogz,Rab3il1,Renbp,Rnh1,Sirpa,Tlr13,Tlr4,Tyrobp
Churc1	1.87083	nub	Alveolar MΦ	NA	Aak1,Actr10,Adcy4,Akr1c13,Aldh2,Bcam,Csnk1g1,Dram1,Ehd2,Eif4ebp1,Hdac7,Herc3,Homer3,Hook2,Icos,Ipcef1,Kank3,Lck,Ltbp4,Macf1,Mfap4,Msn,Mtmr12,Myo1c,Ncf2,Nlk,Notch1,Pctp,Pdgfb,Pecam1,Plxna1,Plxnd1,Rasip1,Rnf216,Sgms1,Sipa1,Slc44a2,Slc9a3r2,Tie1,Txk,Vps18,Zfp287,Zfp53
Ciita	3.46939	nub	NA	NA	1100001G20Rik,1110059E24Rik,1700021K19Rik,1700025G04Rik,5430427O19Rik,A630001G21Rik,AB124611,Abcg3,Abi2,Abi3,Acad8,Acap1,Acot7,Actr2,Adrbk1,Akna,Akr1c13,Alox12e,Ap3s1,Arhgap15,Arhgap17,Arhgap25,Arhgap30,Arhgap4,Arhgap9,Arhgef1,Atp10a,Bank1,Baz1a,BC017643,Bcar3,Bend5,Birc3,Blk,Blnk,Btk,Btla,Cables2,Card11,Card6,Ccdc79,Ccr6,Ccr7,Cd180,Cd19,Cd2,Cd207,Cd209a,Cd209b,Cd22,Cd247,Cd274,Cd37,Cd38,Cd3d,Cd4…
Creb3l1	3.31675	nub	NA	NA	1810065E05Rik,Acta2,Actn1,Akr1b8,Antxr1,Anxa3,Aspn,Atp2c2,B3gnt7,Bgn,Capn5,Cav1,Cd248,Cdh11,Ceacam10,Cldn8,Col1a1,Col1a2,Col3a1,Col4a1,Col5a2,Col6a1,Col6a2,Col6a3,Ddr2,Efnb1,Emp1,Endod1,Ephb4,Erbb2,Fam114a1,Fam115c,Fam83e,Fbn1,Fkbp10,Fut4,Golm1,Gpr124,Gpr155,Hk2,Hoxa9,Hoxd9,Hsd11b2,Hspg2,Kdelr3,Kitl,L1cam,Lmna,Lox,Lpar1,Lpp,Mgat4b,Mmp14,Mmp2,Mxra8,Myadm,Myl9,Nup210,Ogn,Olfml2b,Paqr4,Paqr5,Parva,P…
Creb3l2	3.52435	nub	PM	NA	1810065E05Rik,2310035C23Rik,Acads,Acsl3,Acsm3,Aim2,Ankrd46,Anxa5,Atp12a,B3galt5,Bgn,Car1,Cav1,Cbln3,Cdc42ep1,Cdyl2,Ceacam1,Cnnm4,Col1a2,Col3a1,Col4a1,Col4a2,Col4a5,Col6a1,Col6a2,Col6a3,Copz2,Cox5a,Ctdsp1,Cxcl12,Cyp2d12,Ddr2,Ednra,Eif1b,Eif2b1,Eif2s2,Emilin1,Ermp1,Ethe1,Fam114a1,Fam162a,Fam171a1,Fbln5,Fbxo45,Fkbp9,Fndc3b,Frmd8,Gne,Gpc4,Gpr124,Gsdmc2,Hao2,Helb,Hic1,Hoxa9,Hsd3b3,Ikbip,Il1rn,Insl5,It…
Creb3l3	3.47594	nub	NA	NA	1300002K09Rik,1300017J02Rik,2810007J24Rik,A1cf,Abcb11,Abcc6,Abcg5,Abcg8,Abhd2,Acot12,Acox2,Afm,Agmat,Agxt,Ahsg,Akr1b3,Akr1c20,Akr1c6,Ambp,Apoa1,Apoa2,Apoa4,Apoa5,Apob,Apoc3,Apoh,Atp7b,Azgp1,Baat,Bbox1,Bche,C4bp,C9,Car5a,Ces1c,Cfi,Clec4f,Cml2,Colec10,Cpb2,Cps1,Crot,Crp,Cyp1a2,Cyp2a12,Cyp2c29,Cyp2c37,Cyp2c44,Cyp2c50,Cyp2c54,Cyp2c70,Cyp3a11,Cyp3a25,Cyp7a1,Cyp8b1,Dak,F10,F12,F2,F9,Faah,Fabp1,Far1,Fgb…
Crebl2	3.51594	nub	Microglia	NA	Anln,Aspm,Bzw2,Carm1,Ccna2,Ccnb1,Cdc20,Cdca8,Cdk1,Cdk4,Cenpe,Cenpf,Cenpi,Cenpt,Dcaf11,E2f7,Eftud2,Gins2,Hmmr,Ilf3,Iqgap3,Kif18b,Kif2c,Kif4,Kntc1,Lig1,Lonrf3,Melk,Mis18bp1,Ncaph,Nuf2,Pbk,Ppp3cc,Prc1,Prim2,Rab28,S1pr2,Sae1,Scp2,Sgpp1,Shcbp1,Skp2,Suco,Sycp1,Sycp2,Tacc3,Tcp1,Tpx2,Trim28,Trip13,Uck2,Zfp597
Cry1	3.46389	nub	Alveolar MΦ	NA	Cenpl,Dimt1,Ezh2,Fubp3,Glmn,Gtf2e1,Haus6,Kdm1a,Kdm3a,Kif18a,Mettl2,Mettl4,Mettl6,Mtf2,Nupl1,Nvl,Psip1,Rbmxl1,Rfc4,Rif1,Snrnp40,Snrpa1,Spata5,Suv39h2,Taf1d,Taf5,Tex10,Zmym1
Csde1	0.286058	ub	NA	NA	1700123O20Rik,Acta1,Actn2,Agl,AI314180,Ak1,Aldoa,Alpk2,Alpk3,Ankrd1,Ankrd40,Arnt,Art3,Asb11,Asb14,Atp1a2,Atp2a1,B230120H23Rik,Cacna1s,Cacna2d1,Cap2,Capza2,Casq1,Cav3,Cdh13,Cfl2,Cilp,Ckm,Ckmt2,Clip1,Cmya5,Coro6,Cox6a2,Cul3,Dnajb5,Dusp27,Dysf,Egln1,Ehbp1l1,Entpd7,Erlin1,Fabp3,Flnc,Fmod,Foxn3,Fundc2,Fxr1,Gpc1,Gys1,Hivep2,Homer1,Hrc,Hspb7,Kctd9,Kif1b,Kpna1,Kpna3,Ldb3,Lmcd1,Lmod2,Lmod3,Lrrc2,Lrrc39,Mb…
Csrnp1	2.35384	nub	NA	NA	A630001G21Rik,Abat,Acap1,Akna,Apbb1ip,Arhgap15,Arhgap25,Arhgap30,Arhgap4,Arhgap9,Arhgef1,Arid5a,Card11,Ccdc88b,Ccr7,Cd2,Cd274,Cd37,Cd69,Cmtm7,Crlf3,Cttn,Cytip,D16Ertd472e,Def6,Dennd1c,Diap1,Dock2,Dusp2,Fam105b,Fam65b,Fermt3,Fgd3,Fnbp1,Gpr132,Gpr171,Grap2,Gstm5,H1f0,H2-M3,H2-Oa,H2-Ob,Hcst,Hmha1,Icam1,Ikzf1,Il16,Il17ra,Il27ra,Il2rg,Inpp5d,Itgal,Itgb7,Itprip,Jak3,Klf2,Laptm5,Lat,Lck,Maged1,Map3k8,Ma…
Cux1	0.575726	ub	NA	NA	B230120H23Rik,Cd93,Cst3,Dnaja4,E330009J07Rik,Icos,Il27ra,Nfatc2,Pctp,Rufy3,Tnfrsf18,Ttc39b
Cux2	2.27192	nub	Raw264	NA	Acsl6,Actr10,Adam22,Add2,Ank2,Arhgef7,Atcay,Atp2b2,Cadm3,Cadps,Ccdc106,Crmp1,Ctnna2,Cyp46a1,D3Bwg0562e,Dnm3,Dock3,Dpp10,Dpp6,Fstl5,Gad2,Gdap1,Gnaz,Gpr173,Gria4,Grip1,Ina,Jakmip2,Kalrn,Kif3c,Kif5a,Kif5c,Lrrc4,Ly6h,Mdga2,Myt1l,Nalcn,Nap1l2,Nap1l3,Napb,Nefm,Nfasc,Nt5dc1,Ntm,Pak7,Pcdh8,Pclo,Pde10a,Phactr3,Pnck,Ppfia2,Ppm1e,Prkar1b,Psd2,Rab3c,Rab6b,Rgs7,Rims2,Rnf112,Rtn1,Rufy2,Scrn1,Sgip1,Shd,Slc12a5,…
Dach1	2.0826	nub	NA	NA	0610012H03Rik,4930447C04Rik,AB124611,Acot1,Afap1l1,AK129341,Aldh1a1,Angpt1,Bdh2,C530008M17Rik,Cadps2,Casp12,Ccdc112,Ccdc158,Cd34,Cdcp1,Ces2g,Clca1,Clec1a,Ctdspl,Cyp7b1,Dapp1,Dgkg,Eef2k,Eltd1,Emcn,Eng,Erg,Esam,Etv6,Exoc3l2,Fam109b,Fam171a1,Fam184a,Fam188b,Fbp1,Fgd5,Fhl1,Gatad1,Gcnt2,Gfi1b,Gp1ba,Gpr56,Gspt2,Gtf2ird1,Gucy1a3,Gulp1,Hemgn,Hnf4a,Hoxa9,Hspa12b,Ipo11,Itga2b,Khdrbs3,Kit,Klhl4,Krt18,Leprel…
Dbp	3.5819	nub	NA	NA	2810417H13Rik,6330403M23Rik,Abhd4,Adcy9,Armcx2,Asf1b,Aurkb,Birc5,Blm,Bub1,Bub1b,C1qa,C1ra,C1s,Ccna2,Ccnb1,Ccnb2,Cct2,Cct3,Cdc20,Cdca2,Cdca3,Cdca4,Cdca8,Cdk1,Cdt1,Cenpe,Cenpf,Cenpi,Cenpn,Cenpt,Cep55,Ckap2,Cks2,Cstf2,Dbf4,Dcaf11,Ddx39,Dis3,Dlgap5,Dpyd,Emc9,Ercc6l,Exosc8,Ezh2,Fam60a,Gins2,H2afx,Hagh,Hells,Hmgb2,Hmmr,Hnrnpab,Igf2bp2,Igfbp6,Ilf3,Kif22,Kif2c,Lig1,Lmnb1,Mad2l1,Mcm3,Mcm5,Mcm6,Mis18bp1,Mk…
Ddx1	0.228406	ub	NA	NA	Aimp1,B3galnt2,Ccdc43,Decr2,Eif1ax,Eprs,Ezr,Fam118b,Hcfc2,Lnp,Metap2,Mllt11,Mllt3,Mtdh,Naa50,Nfyb,P2rx4,Ppp3cb,Ptk2b,Rabgef1,Rbpms2,Rtf1,Sec23a,Six4,Slc4a1ap,Spast,Tatdn1,Tmem86a,Ttll7,Usp47,Wbp4,Wdr70
Ddx20	1.7853	nub	Raw264	Raw264	4632434I11Rik,Apitd1,Asf1b,Aurka,Bard1,Blm,Bms1,Brca2,Bub1,Bub1b,Ccnb1,Ccnb2,Cct2,Cdc20,Cdc45,Cdca2,Cdca5,Cdca8,Cdk5rap2,Cenpe,Cenpf,Cenph,Cenpn,Cenpp,Cep55,Cep57,Cep57l1,Chtf18,Ckap2l,Coil,Dbf4,Ddx10,Ddx18,Dis3,Dlgap5,Dscc1,Dsn1,Eif3g,Esco2,Espl1,Fancd2,Gemin4,Gemin5,Gemin6,Gen1,Gins1,Gins2,Gins4,Gsg2,Gtf2e2,Hat1,Haus1,Haus4,Haus6,Hells,Hirip3,Kif18b,Kif20a,Kif22,Kif2c,Kntc1,Kpna2,Larp7,Lrwd1,Ly…
Ddx41	0.449212	ub	NA	NA	0610031J06Rik,2010107G23Rik,3110082I17Rik,Aars,Ablim1,Adsl,Armc6,Aup1,Camta1,Ccdc86,Cpsf3l,Ddx56,Dhx40,Dohh,E430025E21Rik,Eif3d,Elmod1,Ftsj3,Galk1,Galk2,Got1,Gss,Heatr1,Helq,Hnrnpf,Kars,L3mbtl2,Lsg1,Mms19,Mrps18b,Nubp1,Pgm1,Phf23,Plscr1,Pnkp,Pold2,Polr2c,Polr3b,Polr3c,Prkcsh,Prmt5,Psmc5,Pvr,Rab23,Rassf8,Rhot2,Sf3a3,Stx18,Wars
Ddx58	0.436572	ub	NA	NA	5430427O19Rik,AB124611,Abcg3,Actr2,Adar,AI467606,Akna,Ap1g2,Arhgap17,Arhgap25,Arhgap30,Arhgap9,Arhgdib,Atp2a1,B2m,BC017643,Bcl10,Bcl3,Birc3,Bod1,C2cd2,Cacna1s,Capn3,Casp4,Casp8,Casq1,Cd274,Cd37,Cd48,Cd69,Cd72,Cd84,Cflar,Clcn1,Cpe,Cr1l,Crlf3,Ctsc,Cyth4,Ddx60,Dennd1c,Dhx58,Dock2,Dock8,Dtx3l,Elf1,Epsti1,Erap1,Esyt1,Evi2a,Fam26f,Fermt3,Fkbp15,Fxyd5,Gbp2,Gbp3,Gbp6,Gbp7,Gbp8,Glipr1,Gpr65,Gpsm3,Gsdmd,Gs…
Dedd	3.54323	nub	KC	NA	Adsl,Aimp2,B3galnt2,Bin1,C2cd2,Cacna1s,Camk2a,Capn3,Ccdc43,Chrne,Clic4,Col22a1,Dcaf6,Dpp8,Fam118b,Gdap1,Gmpr2,Hif1an,Kcng4,l7Rn6,Lnp,Lrp2bp,Lrrc1,Metap1,Metap2,Mllt3,Mybph,Myf6,Myh4,Nos1,Phka1,Phkg1,Rabgef1,Rbpms2,Rps6ka2,Ryr1,Scn4a,Six4,Slc8a3,Smox,Spast,Stac3,Tanc1,Tatdn1,Tbx1,Tnni2,Tpi1,Ttll7,Ube2d1,Wnt9a,Zfand5
Dhx33	3.45637	nub	Raw264	Raw264	Aaas,Apex1,Asxl1,BC027231,Blm,Bms1,Bop1,Cad,Cct2,Cct3,Cct5,Cct6a,Cirh1a,Cpsf4,Cse1l,Cstf2,Cwf19l1,D10Wsu102e,D19Bwg1357e,Ddx18,Ddx21,Ddx27,Ddx51,Dis3,Dsn1,Eftud2,Eif3d,Ercc6l,Exosc1,Gar1,Gemin4,Gemin5,Gnl3,Grwd1,Gtpbp4,Haus3,Heatr1,Hells,Ilf3,Ints7,Kpnb1,Lrrc59,Luc7l,Mak16,Mdn1,Mettl2,Mettl4,Mki67ip,Mms22l,Noc2l,Noc3l,Noc4l,Nol11,Nop14,Nop56,Npm1,Nsun2,Nup107,Nup133,Nup155,Nup205,Nup43,Nup50,Nup5…
Dlx5	3.57521	nub	NA	NA	0610012H03Rik,1300017J02Rik,2310050C09Rik,4833423E24Rik,4930438A08Rik,Abca6,Abcb11,Adh7,Agxt,Agxt2,Ahsg,Alox12b,Alox12e,Amdhd1,Apoa2,Apoh,Apom,As3mt,Asprv1,Bnipl,Btbd11,C8a,Calml3,Casd1,Casp14,Cdsn,Cfi,Chit1,Clec2g,Col17a1,Col7a1,Colec10,Cpa4,Crp,Ctdspl,Cyb561,Cyp2a12,Cyp2b19,Cyp2c70,Diap3,Dsc1,Dsc3,Epha6,Ephx3,Etnk2,F12,F13b,F2,F9,Fga,Fgb,Fndc9,Ftcd,Fuom,Gckr,Gjb4,Gldc,Glyat,Gsdma,Gtse1,Gulo,Hao…
Dnajb6	0.139085	ub	NA	NA	Cyct,Ddx43,Gtsf1,Mphosph8,Rbm44,Stk31,Syce1,Wdr53
Dnajc2	0.370183	ub	NA	NA	BC027231,Blm,Bms1,Cct2,Cebpz,Cenpq,Cep57l1,Ctu2,Dbf4,Ddx18,Ddx39,Dis3,Exosc1,Farsb,Gar1,Gemin5,Gins1,Gnl3,Haus3,Larp7,Lyar,Mak16,Mdn1,Mki67ip,Mphosph10,Mre11a,Mtf2,Nip7,Nmd3,Noc4l,Nop14,Nufip1,Nup133,Nup155,Nup160,Nup37,Nup43,Nup54,Nup62,Pold3,Prmt3,Rfc1,Rfc4,Rpf2,Rrp15,Rrp1b,Ruvbl1,Sdad1,Shq1,Snrpa1,Spata5,Taf1d,Taf5,Taf9,Tbp,Tex10,Thap1,Trim27,Ttc27,Ttll4,Twistnb,Urb2,Wdr43,Zfp593
Dnmt1	0.571426	ub	NA	NA	2700029M09Rik,2700094K13Rik,2810417H13Rik,Actl6a,Adnp2,Anln,Apex1,Arhgap11a,Armcx2,Asf1b,Atad2,Atad5,Aurkb,Birc5,Blm,Brca2,Brip1,Bub1,Bub1b,Ccna2,Ccnb1,Ccnb2,Cct2,Cct5,Cdc20,Cdca2,Cdca4,Cdca5,Cdca7,Cdca8,Cdk1,Cdt1,Cenpe,Cenph,Cenpi,Cenpk,Cenpn,Cenpt,Cep192,Cep55,Chek1,Cstf2,Dbf4,Dlgap5,Dnajc9,Dscc1,Dsn1,Dtymk,Dut,E2f7,Ect2,Ercc6l,Espl1,Exosc8,Ezh2,Fam57a,Fen1,Gar1,Gins2,Hells,Hirip3,Hmgb2,Hnrnpa1…
Dnmt3a	0.977045	nub	BMDM	NA	H2afy2,Peg3,Smarca1,Stom,Tet1
Dnmt3b	3.09142	nub	IlealM	NA	Actl6a,Adat1,Atad5,BC027231,Bend3,Blm,Bms1,Brca2,Cdca5,Cdca7,Chek1,Ddx18,Dkc1,Dna2,Dscc1,Dtymk,Eltd1,Erg,Fam60a,Gar1,Gata1,Gfi1b,Gins1,Gnl3,Gtf2e1,Hat1,Haus6,Hells,Hirip3,Hoxa9,Impa2,Impdh2,Ing5,Ipo11,Kif20b,Lrwd1,Mcm4,Mcm5,Mcm7,Mdn1,Mettl2,Mis18bp1,Mms22l,Msh2,Msh6,Mtf2,Mycn,Nasp,Nfe2,Nfx1,Nfyb,Nsun2,Nufip1,Nup155,Nup160,Nup37,Nup43,Nvl,Parp2,Pdcd11,Pfas,Pold1,Pold3,Pole,Pole2,Polr1b,Polr1c,Ppan…
E2f2	3.33287	nub	NA	NA	AI467606,Akna,Ap1g2,Ap1s3,Cd37,Cd79b,Cdh2,Coro1a,Crlf3,Cytip,Dixdc1,Dock10,Ehbp1,Elf1,Fam111a,Fermt3,Gpr171,Gstm5,Hmha1,Ikzf1,Il2rg,Itga4,Large,Lrmp,Map1lc3a,Map4k1,Mical1,Myb,Myo1g,Nicn1,Osbpl1a,Pik3cg,Prkd2,Psd4,Psmb9,Ptpn18,Ptpn22,Ptpn6,Ptprc,Pycard,Rab19,Rasal3,Sash3,Stk17b,Stk4,Tfcp2,Tmc6,Tnfrsf13b,Traf3ip3,Ucp2,Was,Zc3h12d
E2f3	2.49616	nub	NA	NA	Apex1,Arhgap11a,Aspm,Atad5,Aurkb,Bend3,Blm,C1qbp,C330027C09Rik,Cbx1,Ccna2,Cct6a,Cdca5,Cdca7,Cdca8,Cdt1,Cenpa,Cenpi,Chek1,Chek2,Cpsf2,Cstf2,D19Bwg1357e,Dcp2,Dctd,Ddx21,Ddx39,Dkc1,Dlgap5,E2f7,Elp6,Ercc6l,Ezh2,Fen1,Gar1,Gas2l3,Gins3,Gnl3,Gpatch4,Grwd1,Hells,Hmga2,Ints5,Iqgap3,Kif11,Kif22,Lig1,Mad2l1,Mak16,Mastl,Mcm3,Mcm4,Mcm5,Mcm6,Melk,Mis18bp1,Mki67ip,Mtf2,Mthfd1l,Ncapd2,Ncaph,Nip7,Nmral1,Noc2l,Noc…
E2f7	2.45107	nub	Raw264	Raw264	2700029M09Rik,2700094K13Rik,2810417H13Rik,4632434I11Rik,4930422G04Rik,4930427A07Rik,Aaas,Actl6a,Ankle1,Anln,Anp32b,Apex1,Apitd1,Arhgap11a,Asf1b,Aspm,Atad2,Atad5,Aurka,Aurkb,Bckdha,Birc5,Blm,Brca2,Brip1,Bub1,Bub1b,C330027C09Rik,Cad,Casc5,Cbx1,Cbx2,Ccdc34,Ccna2,Ccnb1,Ccnb2,Cct2,Cct5,Cct6a,Cdc20,Cdc45,Cdca2,Cdca3,Cdca4,Cdca5,Cdca7,Cdca8,Cdk1,Cdk4,Cdt1,Cenpa,Cenpe,Cenpf,Cenph,Cenpi,Cenpk,Cenpl,Cenpn,…
Egr1	2.44863	nub	NA	NA	Anxa1,Cd44,Cep170,Emp3,Fam111a,Fos,Grhpr,Itpripl2,Junb,Osmr,Rbms1,Rnd3,Slc25a24,Socs3,Vim
Egr2	3.54604	nub	Alveolar MΦ	NA	4632428N05Rik,5430435G22Rik,A630033H20Rik,AB124611,Abi1,Adcy7,Ankrd44,Arhgap9,Arhgdib,Arl4c,Arsj,Atp10a,Birc3,Btg1,Capg,Cblb,Ccdc82,Cd274,Cd44,Cd48,Cd69,Cd83,Cd84,Cd86,Cdc42se1,Cenpv,Coro1a,Cyth4,Def6,Dock10,Dse,Dusp11,Erap1,Esyt2,Etv3,Evi2a,Fam105a,Fermt3,Fnbp1,Fxyd5,Fyb,Gltp,Gm6377,Gpr183,Gpr65,H2-M3,H2-Q10,Hivep2,Ier5,Il7r,Itgb2,Itprip,Junb,Lcp2,Lpxn,Ly9,Maob,Map3k8,Mcl1,Mgl2,Mlxipl,Mob3a,Ms4a…
Elf1	0.51232	ub	NA	NA	A630001G21Rik,Adar,AI467606,Ank1,Ankrd44,Ap1g2,Arhgap15,Arhgap17,Arhgap25,Arhgap30,Arhgap9,Birc3,Btg1,Casp1,Casp8,Ccdc82,Cd37,Cd48,Cd69,Clic1,Cr1l,Cytip,Dapp1,Ddx58,Dennd2d,Dock10,Dock2,Dock8,Dtx3l,Dusp11,E2f2,Epsti1,Ets1,Etv3,Evi2a,Fam131a,Fermt3,Fkbp15,Fli1,Foxp1,Gatad1,Gbp8,Gimap1,Gimap6,Gimap9,Gpr171,Gpr65,Grlf1,H2-M3,H2-Ob,Hcls1,Hmha1,Hsh2d,Ifi203,Ifi35,Ifi47,Ikzf1,Il16,Il17ra,Il2rg,Irf1,Irf…
Elf3	3.57592	nub	ColonicM	ColonicM	0610011F06Rik,0610012H03Rik,0610040J01Rik,1600029D21Rik,1810065E05Rik,2010002M12Rik,2010300C02Rik,2200002D01Rik,2210407C18Rik,8430427H17Rik,Aadac,Aadat,Aass,Abca13,Abcb1a,Abcc2,Abp1,Ace2,Acot12,Acsm1,Adamdec1,Afm,Agr2,Agxt2,AI747448,Aim1l,Akr1c12,Akr1c19,Akr1d1,Akr7a5,Aldh8a1,Aldob,Alpi,Ang4,Anks4b,Ano9,Anxa13,Ap1m2,Apom,Arhgef16,Aspdh,Atp10b,Atp2c2,Atp4a,Atp8b1,B3galt5,B3gnt3,B3gnt7,B4galnt2,Bai…
Elk3	2.77769	nub	Liver_rec	Liver_rec	4632428N05Rik,A630033H20Rik,Abat,Adam19,Adcy7,Akt3,Anxa3,Anxa6,Apbb1ip,Arhgap25,Arhgap32,Arhgap9,Arhgdib,Arhgef6,Arl4c,Arpc1b,Atp9a,Calcrl,Calhm2,Capg,Cd44,Cd93,Cd97,Cenpv,Clic1,Cmtm7,Cnn2,Col13a1,Ctla2a,Cxcr4,Cyth4,Cyyr1,Dok1,Dpysl3,Dram1,Eltd1,Emp3,Erg,Esyt1,Ets1,Evi2a,Fam111a,Fgd5,Fli1,Flna,Fmnl3,Frmd6,Fxyd5,Ggta1,Glipr1,Glipr2,Gnai2,Gnb4,Gpc6,Gpm6a,Gpr116,Gpsm3,H2-M3,Hagh,Hcls1,Hdac3,Hdac7,Hi…
Erg	2.66641	nub	Liver_rec	Liver_rec	4930447C04Rik,9430020K01Rik,Abca4,Acy3,Adcy4,Afap1l1,Alcam,Angpt1,Aqp1,Arap3,Arhgap31,Arhgap6,Arhgef15,C530008M17Rik,Cadps2,Calcrl,Car2,Casp12,Cbfa2t3,Ccdc85a,Cd34,Cd93,Cdh5,Cldn5,Clec14a,Clec1a,Clic5,Cntln,Col13a1,Col4a3,Col4a4,Ctdspl,Ctla2a,Cyp7b1,Cyyr1,Dach1,Dlc1,Dmd,Dnmt3b,Ecscr,Eef2k,Elk3,Eltd1,Emcn,Eng,Enpp4,Esam,Ets1,Exoc3l2,Fam65a,Fbp1,Fgd5,Fhl1,Flt1,Fmo2,Gfi1b,Gja4,Gng11,Gpihbp1,Gpm6a,Gp…
Esrra	1.5529	nub	NA	NA	1110001J03Rik,2010002M12Rik,2200002D01Rik,9030617O03Rik,AB124611,Abp1,Aco2,Adam22,Afap1l1,Agr2,Aim1l,Ano9,Ap1g2,Atp10b,Atp6v0a2,Atxn10,B4galnt2,C530008M17Rik,Camsap2,Casp1,Cdh17,Ceacam1,Cgref1,Cisd3,Ckmt1,Clca3,Col4a1,Col4a2,Coro2a,Cox6b1,Cyp2c29,Dhrs11,Dnajc18,Dqx1,Eltd1,Emcn,Endog,Entpd5,Eps8l3,Epsti1,Esam,Espn,Etv3,Fam195a,Fam3b,Fam83f,Fam83h,Fbp1,Fbp2,Fcgbp,Fgd5,Fhl1,Fmn1,Fzd6,Galnt3,Galnt6,G…
Ets1	2.31203	nub	NA	NA	0610009B22Rik,2310039H08Rik,9430020K01Rik,Abcd4,Ablim1,Acta2,Adam19,Agap1,Akap2,Akna,Akr1c12,Akt3,Amotl2,Ankrd44,Anxa3,Anxa6,Arap3,Arhgap31,Arhgdib,Arhgef1,Arhgef15,Arhgef18,Arhgef3,Arl4c,Atp10d,B2m,Bach2,Bank1,Bicd2,Birc3,Blk,Btla,C230081A13Rik,Calcrl,Card11,Card6,Casp8,Ccnd3,Ccr6,Ccr7,Cd2,Cd226,Cd247,Cd36,Cd3d,Cd5,Cd6,Cd69,Cd79b,Cd93,Cd97,Cdh5,Cdk17,Cenpv,Cldn18,Cldn5,Clec1a,Clec2i,Cmah,Cnn2,Co…
Ets2	3.42391	nub	Lung_rec	Lung_rec	Card10,Cdcp1,Lamc2,Marveld2,Pkp1,Plek2,Pycard,Scel,Tmem30b
Etv1	3.20231	nub	NA	NA	4930506M07Rik,5430435G22Rik,Adra2a,AF251705,Agmo,Ahi1,AI607873,Akr1b8,Anxa3,App,Arpc1a,Atp6v1c1,B3galnt1,B4galt6,Bbx,Bicd1,Blvra,C3ar1,C5ar1,Cacna2d1,Cbr2,Ccl9,Cd14,Cd300lb,Cd300ld,Cd68,Cfh,Clec4a2,Clec4a3,Clec5a,Cmtm3,Cntn1,Colec12,Crmp1,Ctbs,Ctnna2,Ctsb,Cttnbp2nl,Cyfip2,Cysltr1,D10Bwg1379e,Dab2,Depdc7,Dnase1l1,Dock4,Dpp6,Edil3,Eno2,Fbxl16,Fbxo16,Fcgr3,Fcho1,Fcrls,Fkbp1b,Flrt2,Fmn1,Fxyd2,Gamt,Ga…
Etv3	2.22276	nub	NA	NA	1100001G20Rik,2200002D01Rik,3110043O21Rik,4632428N05Rik,5430427O19Rik,5730508B09Rik,Abca1,Abcb1a,Abcd2,Abcg1,Abhd15,Abhd5,Abi1,Actr2,Adar,Adipoq,Adipor2,Agpat2,Agpat9,AI607873,Aifm2,Aim1,Aim1l,Amy1,Ank3,Ankrd44,Aoc3,Aox1,Ap1g2,Apcdd1,Apoc1,Arhgap15,Arhgap17,Arhgap25,Arhgap30,Arhgap9,Atp10b,Atxn10,Bche,Birc3,Btg1,C3,C4b,Camk2d,Casp1,Casp4,Casp8,Cav1,Cav2,Ccdc82,Ccl6,Ccng2,Cd1d1,Cd274,Cd37,Cd48,Cd6…
Etv6	0.247087	ub	NA	NA	4930447C04Rik,Acot1,Afap1l1,Angpt1,Ankrd13a,Anks1,Bex6,C530008M17Rik,Cadps2,Casp12,Cd244,Cd34,Cdk6,Col4a2,Ctdspl,Ctsg,Cttn,Cul7,Cyp7b1,Dach1,Eltd1,Eng,Exoc3l2,F11r,Fam109b,Fam171a1,Fam188b,Fbp1,Fgd5,Filip1l,Gatad1,Gcnt2,Gp1ba,Gpr56,Gpr97,Gspt2,Hemgn,Hoxa9,Il1r1,Kit,Krt18,Lbp,Leprel2,Lpxn,Ltbp3,Mb21d1,Med12l,Mmrn1,Mpo,Muc13,Myct1,Ndn,Nfe2,Nfix,Osbpl1a,Padi4,Pafah2,Pbx1,Pcbd1,Pdgfrb,Pkia,Pm20d2,Ppp…
Ezh2	1.50874	nub	Raw264	Raw264	2810417H13Rik,4632434I11Rik,4930427A07Rik,Actl6a,Adnp2,Anln,Anp32b,Apitd1,Arhgap11a,Asf1b,Aspm,Atad2,Atad5,Aurka,Aurkb,Birc5,Blm,Brca2,Brip1,Bub1,Bub1b,C330027C09Rik,Casc5,Ccdc34,Ccna2,Ccnb1,Ccnb2,Cct2,Cct5,Cdc20,Cdc45,Cdca2,Cdca4,Cdca5,Cdca7,Cdca8,Cdk1,Cdk4,Cdt1,Cenpe,Cenpf,Cenph,Cenpi,Cenpk,Cenpl,Cenpn,Cenpp,Cep192,Cep55,Chek1,Ckap2,Ckap2l,Cks2,Cry1,Dbf4,Dbp,Ddx39,Dis3,Dlgap5,Dnajc9,Dnmt1,Dscc1…
Fezf2	3.55146	nub	Lung_rec	Lung_rec	A830018L16Rik,Adcy1,Add2,Ankrd13d,Apc,Arhgap33,Arhgef7,Atcay,Atl1,Atp2b2,B4galt1,Bai2,Bend6,Brsk2,Bzrap1,Cadm3,Cadps,Caln1,Ccdc106,Cdh10,Celf5,Chd5,Chl1,Cnksr2,Cntnap4,Cplx1,Cplx2,Cpne4,Creg2,Crmp1,Cspg5,Ctnna2,Cyp46a1,D3Bwg0562e,Dclk1,Dgkb,Dgki,Diras2,Dlg2,Dnm3,Dock3,Dpf1,Dpysl4,Dpysl5,Dscam,Elmod1,Epha4,Fabp7,Fam5c,Fgf14,Fstl5,Gabra5,Gad2,Gap43,Gdap1,Gm15800,Gnao1,Gnaz,Gng7,Gpm6a,Gpr173,Gprin1,…
Fli1	0.236003	ub	NA	NA	4632428N05Rik,5430427O19Rik,9430020K01Rik,A630001G21Rik,A630033H20Rik,AB124611,Abcg3,Abi3,Acvrl1,Adcy7,Adrbk1,Afap1l1,Ager,AI467606,Akap5,Akna,Angpt1,Ankrd44,Apbb1ip,Aqp5,Arap3,Arhgap15,Arhgap25,Arhgap30,Arhgap4,Arhgap9,Arhgdib,Arhgef15,Arhgef6,AU021092,Batf,Bcar1,Birc3,Btk,Calcrl,Calhm2,Ccdc69,Ccdc82,Ccr2,Cd274,Cd36,Cd37,Cd48,Cd69,Cd72,Cd84,Cd86,Cd93,Cd97,Cdh5,Cflar,Chi3l3,Cldn18,Cldn5,Clec14a,C…
Fos	0.951637	nub	NA	NA	1300017J02Rik,Abca6,Adam8,Ahsg,Aida,Alb,Aldh7a1,Anxa1,Apoh,Apom,Cd5l,Cfi,Crocc,Crp,Cyb561,Cyp2c54,Cyp4f15,Dmgdh,Dpys,Duoxa1,Echdc2,Egr1,Etnk2,F10,Fga,Fgb,Fgg,Gamt,Grhpr,Gulo,Hoga1,Ifrd1,Itgbl1,Itih3,Junb,Keg1,Kng1,Mamdc2,Mbl1,Mcat,Nit2,Oit3,Pkm,Plg,Ppp1r1b,Qprt,Rcl1,Serpina1a,Serpina1c,Serpina6,Serpinf2,Slc17a3,Slc27a5,Slc38a3,Slc6a12,Socs3,Spp2,Tfr2,Tmprss6,Ubiad1,Vrk3,Vsig4
Fosb	2.03272	nub	NA	NA	0610009B22Rik,Ak5,Apold1,Arx,Cadps,Celf5,Chga,Clpx,Cplx2,Crocc,Dnajc15,Efcab1,Efhc2,Eif4e2,Epha2,Fam122a,Fbxl16,Fkbp1b,Gnaz,Gng4,Gprc5a,Gripap1,Insrr,Kcnu1,Kl,Mras,Mrpl24,Nalcn,Nbas,Nell1,Nfasc,Nkx6-1,Npas4,Nradd,Pak3,Pclo,Pcsk1,Pcsk1n,Pcsk2,Pex10,Plaur,Pnlip,Pnmal2,Ptprn,Rab37,Rassf10,Reg2,Rgag4,Rreb1,Scg3,Scg5,Scgn,Sdc1,Sgsm1,Slc7a14,Sphkap,Syt16,Sytl4,T2,Taf1,Tmem215,Tnr,Trim9,Trpm5,Tsga10,Vwa…
Fosl2	3.13006	nub	PM	PM	Acat1,Cebpd,Csf1,Glipr2,Hmgcl,Maff,Timp1
Foxj1	2.1646	nub	NA	NA	1700026D08Rik,1810033B17Rik,2210011C24Rik,4930451C15Rik,9430020K01Rik,Ace,Acoxl,Acvrl1,Adcy4,Adrb2,Ager,Akap5,Akr1c12,Aldh3a1,Amotl2,Ankrd1,Aox3,Aqp5,Arap3,Arhgap31,Arhgef15,AU021092,BC051019,Bcam,Bpifa1,Bpifb1,Cbr2,Ccdc108,Ccdc40,Ccdc85a,Cdh5,Chad,Chi3l1,Chi3l3,Chia,Cldn18,Cldn5,Clec1a,Clic3,Cmklr1,Col4a3,Col4a4,Cox4i2,Dnaic1,Dusp7,Ear2,Egfl6,Enkur,Eps8l1,Fads3,Fam162b,Fmo3,Fxyd5,Gabrp,Grap,Hc,H…
Foxj2	0.633559	ub	NA	NA	1700123O20Rik,Alg11,Alpk2,Ank1,Ankrd1,Ankrd40,Asb14,Asb2,Bag4,Bin1,Calcoco1,Cav3,Ckm,Ckmt2,Clip1,Cmya5,Coq10a,Coro6,Cox6a2,Des,Dmpk,Dnajb5,Dpp8,Egln1,Ehbp1l1,Eno3,Gtl3,Gys1,Hdac4,Hhatl,Hrc,Hspb7,Kif1c,Lmod2,Lmod3,Lrrc39,Map2k7,Mb,Nipsnap1,Nme1,Nr4a1,Obscn,Pbxip1,Phf2,Plec,Ppp1r12b,Ptp4a3,R3hdm2,Rab21,Sfxn1,Sh3glb1,Slain2,Smyd1,Srf,Srpk3,Ssr2,Stat5b,Sync,Tmem109,Tmod1,Trak1,Ttn,Txlnb
Foxj3	1.4859	nub	NA	NA	Adsl,Arih1,B3galnt2,Dcaf5,Hif1an,Metap2,Ppp3cb,Prkrir,Rtf1,Smad4,Spast,Tmed8,Usp47,Wnt9a,Zfand5,Zfp652
Foxm1	0.820124	nub	NA	NA	2810417H13Rik,4632434I11Rik,4930427A07Rik,Aaas,Acadsb,Anln,Apitd1,Aprt,Asf1b,Aspm,Atad2,Aurka,Aurkb,Bard1,Birc5,Blm,Brca2,Bub1,Bub1b,C330027C09Rik,Cad,Casc5,Cbx2,Ccna2,Ccnb1,Ccnb2,Cdc20,Cdc45,Cdca2,Cdca3,Cdca5,Cdca8,Cdk1,Cdk5rap2,Cdt1,Cenpe,Cenpf,Cenph,Cenpi,Cenpn,Cenpp,Cenpt,Cep55,Chaf1b,Chtf18,Ckap2,Ckap2l,Cks2,Dbf4,Dcaf11,Ddx39,Diap3,Dis3,Dlgap5,Dscc1,Dsn1,Dut,E2f7,Ect2,Eftud2,Eif3d,Ercc6l,Esc…
Foxn3	3.45376	nub	Microglia	NA	Acta1,Actn2,Adck3,Adssl1,Agl,Apobec2,Asb14,Asb2,Atp2a1,C2cd2,Cacna1s,Calcoco1,Cav3,Ckm,Ckmt2,Clip1,Cmya5,Coq10a,Coro6,Csde1,Dtna,Fundc2,Fxr1,Fyco1,Homer1,Hrc,Hspa1l,Ldb3,Lmod2,Lmod3,Lrrc20,Lrrc39,Map1lc3b,Mb,Mef2a,Mef2c,Mospd1,Mybpc2,Myf6,Myh1,Myh2,Myh4,Myl1,Myom2,Neb,Nek7,Obscn,Ormdl2,Pdlim3,Phka1,Phkg1,Ppia,Ppp1r12b,Ppp2r3a,Prkrir,Pstpip2,Ptp4a2,Pygm,Qk,Rab12,Rcor3,Rtn2,Satb1,Scn4a,Setd7,Slc25a…
Foxo1	2.73449	nub	Liver_rec	Liver_rec	Ablim1,Acp5,Agap1,Arhgef1,Arhgef18,Arhgef3,Bank1,Birc3,Btla,Card11,Card6,Ccdc69,Ccnd3,Ccr7,Cd2,Cd5,Cd55,Cd79b,Cd97,Cmah,Dgka,Dusp11,Ets1,Fcrla,Fnbp1l,Gdpd1,Gimap1,Gimap4,Gimap5,Gimap6,Gimap7,Gimap8,Gimap9,Grap,Grap2,H2-Aa,H2-Eb1,H2-K1,H2-Ob,Heca,Icam2,Igtp,Ikzf3,Il16,Il27ra,Irf1,Irf4,Itpkb,Itpr2,Itsn2,Kifap3,Klf2,Lax1,Lck,Map4k2,Med12,Ms4a1,Nedd9,Nfatc1,Nmi,Pak1,Prkd2,Psmb9,Rabl2,Scamp1,Sestd1,Sl…
Foxo3	0.702454	nub	NA	NA	Apbb1,Art4,Cars2,Ccdc141,Dip2c,Dsc2,Dsg2,Dsp,Efnb3,Fhl2,Gata4,Grm1,Hopx,Idh2,Igsf1,Intu,Mtus2,Mybpc3,Myh6,Mylk3,Nebl,Nudt8,Pip5k1b,Pkig,Pln,Prox1,Ptgds,Ryr2,Scn5a,Shroom3,Stt3b,Tesc,Tmem144,Tnni3,Tnni3k,Tnnt2
Foxp1	1.01737	nub	PM	NA	0610009B22Rik,A630001G21Rik,AB124611,Acap1,Acta2,Actr2,Adar,Adcy7,Adrbk1,AI467606,Akna,Akt3,Aldh5a1,Ankrd44,Anxa3,Arhgap15,Arhgap30,Arhgap9,Arhgdib,Arhgef1,Asap1,Bach2,BC017643,Bcl10,Birc3,Blk,Bod1,Btg1,Btla,C230081A13Rik,Cald1,Calhm2,Card11,Ccr7,Cd2,Cd22,Cd37,Cd44,Cd48,Cd69,Cd79a,Cd79b,Cdk17,Ciita,Cldn12,Clec2i,Clic1,Cmtm7,Cnn2,Cnr2,Coro1a,Cr1l,Crlf3,Csk,Cxcr4,Cytip,Def6,Dennd1c,Dock2,Dock8,Dpys…
Fubp3	0.372322	ub	NA	NA	Adnp2,Chek1,Cry1,Dtymk,Eri2,Lrrc40,Mcm4,Med6,Mlycd,Mphosph6,Msh6,Nsmce2,Nudcd2,Phf16,Prim1,Rbm12,Skp2,Snrnp40,Srsf3
Gabpb1	0.364286	ub	NA	NA	Atad2,Bub1b,Camta2,Ccnb1,Cct2,Cd2bp2,Cdk2,Cdt1,Cenph,Cenpl,Cep192,Cep55,Cggbp1,Chaf1b,D10Wsu102e,Dbf4,Ddx18,Ddx21,Dlgap5,Dnttip2,Eif3d,Ercc6l,Eri1,Exosc1,Exosc3,Ezh2,Fam60a,Fbxl17,Gtf2f2,Haus6,Heatr1,Hmgb2,Hnrnpf,Hnrnpu,Ing5,Isg20l2,Kif18a,Kif20a,Kif20b,Lin9,Magoh,Mcm2,Mcm3,Mcm5,Mcm6,Mcm7,Mettl4,Mettl6,Mms22l,Msh6,Mybbp1a,Naca,Ncapg,Ncoa1,Ndc80,Nol11,Npm1,Nup160,Nup50,Nupl1,Pcna,Plk4,Pole2,Ppp1r8…
Gata1	3.39064	nub	NA	NA	4932442L08Rik,6430548M08Rik,Bex6,C530008M17Rik,Car1,Cdca7l,Ces2g,Ctsg,Cytip,Dnmt3b,Elovl2,Ermap,Exoc3l2,Fam102a,Fam109b,Fdx1,Garnl3,Gfi1b,Gna14,Gp1ba,Gucy1a3,Hemgn,Ipo11,Itga2b,Itih5,Kit,Mfsd2b,Mpo,Mylk3,Nfe2,Prtn3,Rab27b,Rfc2,Rps6ka6,Shank3,Slc22a3,Slc6a14,Slc6a8,Sox6,Spo11,Srsf4,Tbx22,Tfr2,Tmem40,Tnnt2,Trpm3,Tspan8,Vamp5,Vdr,Zscan22
Gata4	3.40033	nub	Liver_rec	Liver_rec	2210407C18Rik,Aacs,Ablim1,Acaa2,Adprhl1,Akap6,Aldh1b1,Ankrd1,Apbb1,Art4,Atf6,Atp2a2,Atp5h,Cacna1c,Calr3,Camta1,Casq2,Ccdc141,Clasp1,Colec11,Coq6,Crip2,Cryba4,Csrp3,Ctnna3,D1Ertd622e,Daam1,Dera,Dip2c,Dnpep,Dsc2,Dsg2,Dsp,Ednra,Efcab2,Efnb3,Ehbp1,Ehd4,F11r,Fam69a,Fblim1,Fhl2,Fig4,Foxo3,Foxred2,Gata6,Gm14446,Gpsm1,Grm1,Gstm6,Gstm7,Hmgcs2,Hopx,Hoxd9,Ift81,Igsf1,Ing2,Inpp5a,Intu,Jam2,Krt222,Lamb3,Lbh,L…
Gata5	2.87491	nub	Raw264	NA	2010002M12Rik,2010300C02Rik,2200002D01Rik,2210407C18Rik,AA986860,Abcb1a,Abcc2,Abcd1,Abp1,Ace,Ace2,Acsl5,Ada,Adamdec1,Adh6a,Agpat9,Agr2,AI747448,Akr1b7,Aldh1b1,Alpi,Ang4,Anks4b,Ano9,Anpep,Anxa13,Ap1m2,Ap2a2,Apaf1,Aqp3,Arg2,Arhgef16,Arl3,Asah2,AU040320,AY761184,B3gnt3,B4galnt2,Bco2,Bst1,Calml4,Camsap2,Casp7,Ccnjl,Cdc42ep2,Cdh17,Cdhr5,Cdx2,Ces2e,Cgn,Cideb,Cidec,Ckmt1,Clca3,Clca4,Cldn15,Cldn3,Cldn7,C…
Gata6	2.33675	nub	PM	PM	2210407C18Rik,Acaa2,Adprhl1,Aldh1b1,Anxa8,Apbb1,Arl10,Art4,Atf6,Atp2a2,Atxn1l,Cacna1c,Calr3,Camk2d,Ccdc141,Cdcp1,Clasp1,Colec11,Crip2,Cryba4,Ctnna1,Cyp4b1,D1Ertd622e,Daam1,Dct,Dennd5a,Dera,Dip2c,Dpp7,Dsc2,Dsg2,Dsp,Ednra,Efnb3,Ehbp1,Ehd4,F11r,Fblim1,Fhl2,Fig4,Flot1,Foxred2,Gata4,Gja1,Gm14446,Gpd2,Gpsm1,Grm1,Gstm7,Hmgcs2,Hopx,Hoxd9,Ift81,Igsf1,Inpp5a,Intu,Jam2,Kank2,Krt222,Lamb3,Lamc2,Lbh,Lclat1,Ma…
Gatad1	0.438716	ub	NA	NA	Abi1,Adar,Aim1,Ap1g2,Ap1s3,Apip,Arhgef3,Birc3,Blnk,Bod1,Btg1,Casp1,Ccr7,Cd83,Coro1a,Ctdspl,Ctss,Cytip,Dach1,Dennd2d,Dgka,Elf1,Eltd1,Emcn,Etv3,Etv6,Fam109b,Filip1l,Fkbp15,Foxp1,Gpr183,Grap,Gspt2,Heca,Hoxa9,Ifi30,Irf8,Itsn2,Lcp1,Lpxn,Lrmp,Malt1,Mpzl1,Muc13,Myct1,Nfkbiz,Nphp1,Nudt12,Osbpl1a,Pafah2,Pebp1,Peli1,Pgrmc1,Pkia,Poldip2,Prdm1,Prkcb,Prkg1,Psd4,Psme2,Ptpn6,Ptprc,Pycard,Rab19,Rab27b,Rapgef6,Ra…
Gfi1b	2.52328	nub	NA	NA	4930447C04Rik,Acy3,Afap1l1,AK129341,Angpt1,Bex6,C530008M17Rik,Cadps2,Car2,Cd34,Cdca7l,Ces2g,Ctsg,Cul7,Cyp7b1,Dach1,Dapp1,Dnmt3b,Ecscr,Eef2k,Eltd1,Emcn,Erg,Ermap,Esam,Exoc3l2,F2rl3,Fam109b,Fbp1,Fgd5,Fhl1,Flt3,Gata1,Gp1ba,Gp5,Gp9,Gpr56,Gpr97,Gulp1,Hemgn,Hoxa9,Hspa12b,Ipo11,Itga2b,Khdrbs3,Kit,Krt18,Lpxn,Mb21d1,Med12l,Mfsd2b,Mmrn1,Mpdz,Mpo,Ms4a3,Muc13,Myct1,Mylk3,Myo5c,Nbea,Ndn,Nfe2,Obsl1,P2rx1,Pafah…
Gli2	2.09398	nub	NA	NA	Akap12,Antxr1,Bmpr1a,Cachd1,Cd276,Cdh11,Clip3,Col1a2,Col5a2,Cul7,Dennd2a,Dlk1,Efs,Ephb3,Evc2,Exoc6,Fat1,Fbln1,Fgfr1,Fkbp10,Fkbp9,Fstl1,Fzd2,Gab1,Gja1,Gpc6,Gpx7,Gpx8,Igf2bp2,Kcnab2,Kctd15,Kdelr3,Lamb1,Leprel4,Mest,Mmp14,Mmp2,Nedd4,Nfatc4,Nid2,Pard3,Pcolce,Pdgfc,Plcd1,Ptgfrn,Ptk7,Pxdn,Rab34,Rnd3,Serpinh1,Smap2,Sparc,Tmem47,Tsen34,Vangl1,Vcan,Wtip,Yap1
Gmeb1	0.426002	ub	NA	NA	Ctbs,Fcer1g,Gusb,Hmox1,Mphosph9
Gpbp1l1	2.7914	nub	Raw264	Raw264	Actr10,Adam22,Ahi1,Arhgef7,Bend6,Bzrap1,Crip1,Dclk1,Dnm3,Dpf1,Edil3,Eno2,Gnaz,Hbp1,Kif5c,Larp6,Lrp8,Nap1l3,Ncam1,Ncs1,Nefm,Nr2f1,Pcdh10,Ppfia2,Prkar1b,Rab6b,Scrn1,Sgip1,Slc12a5,Snap47,Srgap3,Stmn4,Trim32,Trim9,Ttl,Txnip,Zfand6
Gsc	3.57478	nub	NA	NA	A630033H20Rik,Adamtsl3,Cd80,Colec10,Gtse1,Lmna,Pnpo
Gtf2a1l	3.57878	nub	NA	NA	1700006A11Rik,1700009N14Rik,1700016H13Rik,1700019L03Rik,1700030F18Rik,1700074P13Rik,4921504E06Rik,4921511H03Rik,4922502D21Rik,4930430A15Rik,4930511M11Rik,4930563D23Rik,4930578I06Rik,4931440L10Rik,4933421I07Rik,Abca14,Acrbp,Acsbg2,Actl7b,Adam18,Adam5,Adcy10,Aldoart2,Als2cr11,Alx1,Armc3,Armc4,BC051142,BC100451,Cabyr,Cage1,Ccdc103,Ccdc110,Ccdc19,Ccdc30,Ccdc38,Ccdc62,Cct6b,Crisp2,Csl,Ddi1,Dnahc12,Efh…
Gtf2e1	0.390666	ub	NA	NA	BC027231,Bms1,Brix1,Cct2,Cct5,Cebpz,Cry1,Cse1l,Ddx18,Dimt1,Dnmt3b,Exosc1,Farsb,Glmn,Gnl3,Gtf3c4,Hat1,Haus3,Haus6,Lrrc40,Mdn1,Mettl2,Mettl4,Mki67ip,Msh2,Msh6,Mtf2,Nfx1,Nfyb,Nip7,Nmd3,Nol11,Nufip1,Nup133,Nup155,Nup160,Nup37,Nup54,Nvl,Plrg1,Rbm12,Rbmxl1,Rpap1,Rpf2,Rrp15,Ruvbl1,Sdad1,Shq1,Sin3a,Snrnp40,Snrpa1,Spata5,Taf1d,Taf2,Tbp,Tex10,Tmem209,Ttc27,Uba6,Urb2,Wdr75,Wdr89,Xpo1,Xrcc6,Zmym1
Gtf2e2	0.817056	nub	NA	NA	4632434I11Rik,Alms1,Anln,Apitd1,Aurka,Bard1,Bcl6,Blm,Bms1,Brca2,Brix1,Bub1,Bub1b,Camta2,Ccnb1,Cct2,Cct5,Cct7,Cdc20,Cdca2,Cdca5,Cdca8,Cdk1,Cenpe,Cenpf,Cenph,Cenpn,Cenpp,Cep55,Cep78,Chek1,Ckap2,Coil,Dbf4,Ddx20,Dimt1,Dis3,Dscc1,Dsn1,Dtymk,Ect2,Eif3g,Eri2,Esco2,Espl1,Ezh2,Gins2,Glmn,Gtf2f1,Gtf3c4,Hat1,Haus1,Hells,Hivep2,Ilf2,Iqcb1,Kdm1a,Kdm3a,Kdm5b,Kif18a,Kif20a,Kif22,Kif2c,Kntc1,Kpna2,Larp7,Lrrc40,M…
Gtf2f1	0.247748	ub	NA	NA	4632434I11Rik,Apitd1,Aurka,Bard1,Bub1,Bub1b,Ccdc77,Ccdc86,Ccnb1,Cct2,Cct7,Cdc20,Cdc45,Cdca8,Cdk5rap2,Cenph,Cenpl,Cenpn,Cenpp,Cep55,Chaf1b,Chtf18,Dbf4,Ddx10,Ddx27,Dis3,Dnttip2,Eif3c,Eif3d,Espl1,Gemin5,Gins2,Gins4,Gsg2,Gtf2e2,Gtf2f2,Gtf3c4,Incenp,Kif20a,Kif22,Kif23,Kif2c,Kifc5b,Larp7,Lrwd1,Mettl6,Mlf1ip,Mre11a,Msto1,Nasp,Ncapg,Ndc80,Noc4l,Nop14,Nop58,Nudc,Nuf2,Nup133,Nup188,Nup205,Nupl1,Nxt1,Odf2,P…
Gtf2f2	0.410596	ub	NA	NA	4632434I11Rik,Alyref,Apitd1,Aurka,Brix1,Camta2,Ccdc77,Ccdc86,Ccnb1,Cdc27,Cdk2,Cdk5rap2,Cenph,Cenpl,Cep55,Cep57,Ckap2,Dbf4,Ddx10,Ddx18,Ddx27,Dnttip2,Exosc3,Fbxl17,Gabpb1,Gins4,Gla,Glmn,Gtf2f1,Haus4,Haus6,Hmgb2,Hnrnpf,Incenp,Isg20l2,Kif20a,Kif23,Kpnb1,Lin9,Lsg1,Ltv1,Magoh,Mastl,Med6,Mettl4,Mettl6,Mybbp1a,Naca,Nhp2,Nkrf,Nol11,Nolc1,Nop14,Nup188,Nupl1,Orc2,Parl,Pcgf6,Pcna,Pes1,Poc1a,Pole3,Polr1d,Ppih…
Gtf2h5	1.29634	nub	NA	NA	1100001G20Rik,3110043O21Rik,Abcd2,Adam22,AI607873,Ak4,Atp1a1,B3galt5,Bend6,Ccdc127,Cd1d1,Cdk18,Clec10a,Cpne2,Crmp1,Daglb,Dpp6,Ear2,Eepd1,Epn3,Fam26f,Fbxo45,Ffar2,Fstl5,Fuca2,Gdap1,Gpr173,Gprc5b,Hp,Itgb1bp1,Kif3c,Kif5c,Kifc3,Krt79,Lama5,Ly6h,Mdga2,Mfhas1,Ms4a8a,Nalcn,Nap1l2,Nap1l3,Napb,Nr1h2,Ntm,Orm1,Pak7,Pcdh8,Pclo,Pfkfb1,Pmvk,Pon2,Ppfia2,Prkab1,Prkar2b,Rab3ip,Rab6b,Ralyl,Rbm28,Rcbtb2,Rgs7,Rimkla…
Gtf2i	0.665013	ub	NA	NA	Agr2,Atp11b,B4galnt2,Creld1,Edn2,Fam171a2,Fam3b,Galnt3,Gcnt3,Gm1123,Gmds,Muc2,Muc3,Naip2,Nek3,Pak1,Panx1,Pgm1,Phlpp2,Pla2g15,Plek2,Ppfia3,Scin,Sdcbp2,Serpinb1a,Sh3yl1,Slc35b3,St3gal5,Tmprss4,Tprn,Tpst2,Tsta3,Vdr,Vil1
Gtf2ird1	3.57393	nub	NA	NA	1810055G02Rik,4930447C04Rik,5430427O19Rik,A630001G21Rik,A630033H20Rik,AB124611,Acot1,Adap1,Adcy7,AI467606,Akna,Ankrd44,Ankrd9,Arhgap15,Arhgap25,Arhgap29,Arhgap30,Arhgap4,Arhgap9,Arhgef3,Arhgef6,Bank1,Bcar1,Birc3,Blk,Btk,Btla,Card11,Card14,Card6,Cc2d2a,Ccdc69,Ccdc82,Ccr7,Cd180,Cd2,Cd22,Cd274,Cd37,Cd40,Cd48,Cd69,Cd72,Cd79b,Cd84,Cd86,Cdx2,Ciita,Cldn12,Clec2i,Clrn3,Cnr2,Coro1a,Cs,Ctdspl,Ctnnbip1,Cttn…
Gtf3a	3.55366	nub	Liver_rec	NA	2700094K13Rik,Aimp1,Anp32b,C1qbp,Cad,Cct2,Cct5,Cdk4,Cdkn2aipnl,Cebpz,Chaf1b,D19Bwg1357e,Dctd,Ddx18,Dhodh,Dkc1,Dut,Eef1b2,Eif3c,Eif3d,Eif3i,Ercc6l,Eri1,Exosc1,Fen1,Haus5,Hddc2,Hnrnpab,Impa2,Impdh2,Kars,Mcm2,Mcm3,Mcm5,Mcm6,Mcm7,Mcph1,Mettl13,Msh2,Mthfd1l,Mybbp1a,Ncl,Nhp2,Nmral1,Noa1,Nob1,Nolc1,Nop56,Npm1,Pck2,Pdcd11,Pdcd2,Pes1,Pfas,Phf5a,Pola2,Pold1,Pold2,Pole2,Polr1b,Pop1,Ppan,Ppie,Ppp1r8,Prmt3,Ps…
Gzf1	3.54009	nub	Raw264	NA	Abcb11,Acad8,Agt,Agxt2,Aifm2,Akr1c6,Akr1d1,Aldh7a1,Aldh8a1,Amdhd1,Apoa2,Apoh,B3galt4,Bckdhb,C8g,Ccbl2,Cd5l,Clpx,Colec11,Cpb2,Crp,Cyp2c50,Cyp2j5,Dhtkd1,Dpy19l4,Dpys,E130311K13Rik,Eif6,Elovl2,F13b,F5,Fbxl4,Fgb,Fgg,Fggy,Gamt,Gls2,Gphn,Gpt2,Gulo,Gys2,Hacl1,Hao1,Hibch,Hrsp12,Hsd17b4,Il1rap,Itpr3,Klf12,Mat1a,Oit3,Pah,Pex3,Pnpla8,Prodh2,Qprt,Rgn,Scarb1,Serpina1a,Serpina6,Serpind1,Slc17a2,Slco1b2,Spp2,Td…
Hbp1	1.13665	nub	NA	NA	Acot7,Adcy1,AI836003,Arhgap33,Atp2b2,Bend6,Brsk2,Bsn,Celf5,Chd5,Cntn1,Cplx1,Dnm3,Dpp10,Dpp6,Eno2,Fgf14,Fstl5,Gabra5,Gad2,Galnt13,Gap43,Gfod2,Ggt7,Gnao1,Gnaz,Gp1bb,Gpbp1l1,Hpcal4,Icam5,Jakmip2,Kif5a,Lrp8,Mdga2,Mllt11,Myt1l,Ncdn,Ncs1,Nfe2l2,Pcdh10,Pclo,Ppfia2,Rab3c,Ralyl,Rims2,Rnf112,Rreb1,Rtn1,Sgip1,Slc12a5,Snap23,Snap25,Srrm3,St8sia3,Stmn3,Stmn4,Svop,Syngr3,Tmem130,Txnip,Unc13a,Zfand6,Zfp655
Hdac1	0.0597237	ub	NA	NA	1110007C09Rik,4930427A07Rik,4930506M07Rik,Abcc3,Abcd2,Abhd3,Acp2,Actl6a,Adap2,Adcy9,Anp32b,Anxa3,Arhgap11a,Asah1,Asf1b,Atad2,Atp6v0d2,Aurkb,B3galnt1,Bag3,Birc5,Bub1,Bub1b,C1qa,C1qb,C1qc,C3ar1,Cadm1,Ccl9,Ccna2,Ccnb1,Ccnb2,Cd14,Cd302,Cd68,Cdc20,Cdc45,Cdca2,Cdca4,Cdca5,Cdca7,Cdca8,Cdk1,Cds1,Cdt1,Cebpa,Cenpe,Cenph,Cenpi,Cep192,Cep55,Ckap2,Cks2,Clec4a2,Clec4a3,Clec4d,Clec7a,Cln8,Cmtm3,Csf1r,Ctsb,Ctsd,…
Hdac2	0.0786	ub	NA	NA	Cct2,Cct5,Dis3,Hnrnpa1,Npm1,Nup155,Psip1,Sarnp,Snrpe,Tcp1
Hdac3	0.163591	ub	NA	NA	4930451C15Rik,Abcg1,AI467606,Arhgap25,Arhgap30,Arhgef3,Birc3,Ccr2,Ccrl2,Cd274,Cd37,Cd48,Cd84,Clec14a,Ctnnbip1,Ctsc,Ctss,Cytip,Cyyr1,Dock2,Dock8,Elk3,Eltd1,Eng,Erg,Fgd5,Fyb,Gimap8,Gpihbp1,Gpr116,Gpr65,H2-Aa,H2-Eb1,H2-M3,Hcst,Icam1,Ifi47,Ifih1,Il2rg,Il4ra,Irgm2,Isg20,Itgal,Itgb2,Kdr,Laptm5,Lcp1,Lrrc33,Man2b1,Ms4a6b,Myo1g,Ncf4,Nckap1l,Nrp1,P2ry14,Parp14,Phf15,Pik3ap1,Plvap,Poldip2,Ptpn6,Ptprb,Ptprc,…
Hdac4	2.96232	nub	NA	NA	1700025G04Rik,1700123O20Rik,2310022A10Rik,9630033F20Rik,Abcb9,Ablim2,Ache,Acta1,Actn2,Adipor1,Aimp2,Ak1,Aldh9a1,Aldoa,Alpk3,Als2cl,Ank1,Ankrd40,Ankrd9,Aqp3,Arl4c,Asb14,Atp1b3,Atp2a1,Bin1,Cacna1s,Cacna2d1,Camk2a,Camk2g,Camk4,Cand2,Cap2,Capn3,Casq1,Cav3,Ccdc64,Cd247,Cd28,Cd3d,Cdh13,Ckm,Ckmt2,Clip1,Cmtm6,Cmya5,Coasy,Col22a1,Coro6,Cox6a2,Des,Dmpk,Dnajb5,Dpp8,Dtna,Dusp27,Eef1a2,Egln1,Eno3,Erlin1,Fam16…
Hdgf	0.0517155	ub	NA	NA	Aaas,Apex1,Cad,Cbx1,Cct3,Chtf18,Cit,Cse1l,Eftud2,Eif3b,G3bp1,Gemin4,Gemin5,Gemin6,Gnl3,Grwd1,Heatr3,Impdh2,Ints5,Kif18b,Larp1,Lmbrd1,Mak16,Mphosph10,Mrto4,Nob1,Nop2,Nop56,Nsl1,Nup133,Nup43,Nup62,Pa2g4,Pus7,Pwp2,Rcc1,Rqcd1,Rrp1b,Sae1,Set,Smarcc1,Smc3,Srm,Taf9,Tfdp1,Thoc3,Timm8a1,Tpx2,Trim28,Ttf2,Uck2,Utp14a,Utp3,Wdr43
Hells	2.20986	nub	Spleen_Red pulp MΦ	Spleen_Red pulp MΦ	4632434I11Rik,4930422G04Rik,4930427A07Rik,Aaas,Actl6a,Anln,Anp32b,Apex1,Apitd1,Arhgap11a,Asf1b,Aspm,Atad2,Atad5,Aurka,Aurkb,Bard1,BC027231,Bcl6,Bclaf1,Birc5,Blm,Brca2,Brip1,Bub1,Bub1b,C330027C09Rik,Casc5,Cbx1,Cbx2,Ccna2,Ccnb1,Ccnb2,Cct2,Cct5,Cdc20,Cdc45,Cdc5l,Cdca2,Cdca3,Cdca4,Cdca5,Cdca7,Cdca8,Cdk1,Cdt1,Cenpe,Cenpf,Cenph,Cenpi,Cenpk,Cenpl,Cenpn,Cenpp,Cenpq,Cep192,Cep55,Chaf1b,Chek1,Chtf18,Ckap2,…
Hhex	3.58311	nub	Microglia	NA	5430427O19Rik,A230050P20Rik,A630001G21Rik,Abcb9,Abcg1,Abcg3,Abtb2,Acadsb,Aco2,Acsbg1,Adcy7,Agfg1,AI467606,Aldh2,Ano9,Anxa9,Arhgap17,Arhgap25,Arhgap30,Arhgap6,Arhgap9,Art2b,Atg4c,Atp13a2,Atp1b3,Atp6v0a2,Atp8b2,Bank1,Bcar1,Bcl11a,Birc3,Btk,C530008M17Rik,Calml4,Camk2d,Camk4,Cd180,Cd226,Cd247,Cd28,Cd37,Cd3d,Cd4,Cd5,Cd6,Cd72,Cd79b,Cd81,Cd84,Cd86,Cds2,Chmp6,Ckmt1,Clrn3,Cmtm7,Cnr2,Coro2a,Cpe,Crmp1,Cs,Ct…
Hic1	2.6315	nub	IlealM	IlealM	Abtb2,Acsbg1,Acta2,Aebp1,Akap2,Angptl2,Antxr1,Anxa9,Aqp3,Arhgap6,Asah2,Aspn,Atg4c,Axl,Bgn,Btk,C1qtnf1,Cald1,Camk4,Cav1,Ccr8,Cd226,Cd248,Cd3d,Cd5,Cd6,Cd93,Cdc42ep1,Cdon,Chpf,Col15a1,Col1a1,Col1a2,Col3a1,Col4a1,Col4a2,Col4a5,Col5a2,Col6a1,Col6a2,Col6a3,Copz2,Creb3l2,Crmp1,Cxcl12,Cxcr3,D630037F22Rik,Dcn,Ddr2,Ednra,Efemp1,Efnb1,Ehd2,Ephb4,Fam114a1,Fam46c,Fasl,Fbln1,Fbln2,Fbln5,Fbn1,Fbxl7,Fermt2,Fkbp1…
Hic2	0.786047	nub	Raw264	NA	4930447C04Rik,Acvrl1,Aqp5,Ash2l,Calcrl,Cd97,Cdh5,Chi3l1,Cmklr1,Cryab,Cul4b,Dctpp1,Dnd1,Dpy30,Dusp9,Ear2,Eltd1,Fam63b,Fbxo15,Fgf17,Fxyd5,G3bp2,Gart,Gpr116,Hmgxb4,Hspbap1,Icam1,Igf2bp1,Igfbp6,Itgb2,Itm2b,Jarid2,Kbtbd8,Lin28a,Lrrk2,Lyz2,Mamdc2,Mcf2,Mcm10,Mpeg1,Nkd1,Nr0b1,Orc1,Pelp1,Pltp,Prelp,Ptprb,Rcor2,Rhox5,Rnf17,Sall4,Scn7a,Senp3,Serpinb9,Sgpp1,Slc9a3r2,Slco2a1,Smarca2,Sod3,Taf7,Tdh,Tet1,Tgfbrap…
Hif1a	2.26502	nub	Spleen_rec	NA	1200011I18Rik,Abhd11,Actr3,Adam10,Adam17,Apaf1,Arcn1,Arl5a,Atrx,Bcl10,Bzw1,Dnajc5,Ero1l,Fmr1,Hagh,Ints8,Itgav,Mapre1,Med14,Mob1a,Mtpn,Pgam1,Pign,Ppp1r12a,Rbpj,Senp5,Smc1a,Stam2,Strn,Svip,Syncrip,Tmem167,Tmod3,Tpm4,Ttc9c,Wsb1,Xrn2
Hivep2	1.9416	nub	NA	NA	5430435G22Rik,6330403A02Rik,A830018L16Rik,Abcd2,Ache,Adcy1,Adcy7,Ak3,Ankrd13a,Arnt,Arsj,Bag2,BC021891,Bcl6,Bnip2,Brca2,Bub1,Bub1b,Cadps,Ccnb2,Cdc20,Cdc42se1,Cdca2,Cdca5,Cdk1,Cebpa,Cenpn,Cenpp,Chrdl1,Cks2,Cp,Cplx2,Cpne4,Creg2,Csde1,Derl1,Dpysl4,Dtymk,Ecm2,Ect2,Efemp1,Egr2,Ehbp1l1,Erap1,Esco2,Espl1,Fam49a,Fbxo4,Fezf2,Fgf13,Gabra3,Gabra5,Galk1,Gemin4,Ggcx,Gins1,Gmnn,Gtf2e2,Haus4,Icam5,Jhdm1d,Kcnq5,K…
Hlx	1.40668	nub	Liver_rec	Liver_rec	1110007C09Rik,Acsm1,Acvrl1,Adam15,Adam9,AI607873,Aldh8a1,Alox5ap,Anxa3,Aoah,Arap1,Atf3,B3galnt1,C1qa,C1qb,C1qc,C3ar1,C5ar1,Calcrl,Camk1,Car12,Cav2,Ccl6,Ccl9,Cd14,Cd302,Cd68,Cd93,Cdcp1,Cds1,Cfp,Cldn5,Cldn7,Cldn8,Clec4a2,Clec4a3,Clec4d,Clec4n,Clec7a,Clic4,Clrn3,Cmtm3,Creg1,Crip2,Cryab,Csf1r,Csf2ra,Csgalnact2,Cst3,Ctsb,Ctsd,Cttnbp2nl,Dab2,Dak,Dhfr,Dhrs3,Dnase1l1,Dram1,Ecscr,Ednra,Ehd2,Ehd4,Elf3,Emr1…
Hmg20b	1.76042	nub	NA	NA	Nr1h2
Hmga2	2.6978	nub	Raw264	Raw264	2810417H13Rik,Anln,Apex1,Aprt,Arhgap11a,Aspm,Atad2,Aurka,Aurkb,Birc5,Bub1,Bub1b,C330027C09Rik,Casc5,Cbx1,Ccdc34,Ccna2,Ccnb1,Ccnb2,Cct2,Cct6a,Cdc20,Cdca2,Cdca3,Cdca4,Cdca5,Cdca7,Cdca8,Cdk1,Cdk4,Cdt1,Cenpe,Cenpf,Cenph,Cenpi,Cenpk,Cenpn,Cenpt,Cep55,Chaf1b,Chek1,Ckap2,Ckap2l,Cks2,Dbf4,Dcaf11,Dctd,Diap3,Dlgap5,Dsn1,E2f3,E2f7,Ect2,Ercc6l,Espl1,Ezh2,Fam64a,Fen1,Foxm1,Galk1,Gas2l3,Gins2,Gpr155,H2afx,Hagh…
Hmgb2	0.238974	ub	NA	NA	2810417H13Rik,4632434I11Rik,Actl6a,Anln,Anp32b,Apitd1,Arhgap11a,Asf1b,Aspm,Atad2,Atad5,Aurka,Aurkb,Birc5,Blm,Brip1,Bub1,Bub1b,C330027C09Rik,Casc5,Cbx2,Ccna2,Ccnb1,Ccnb2,Cdc20,Cdc45,Cdca2,Cdca3,Cdca4,Cdca5,Cdca7,Cdca8,Cdk1,Cdk2,Cdt1,Cenpe,Cenpf,Cenph,Cenpi,Cenpk,Cenpl,Cenpn,Cenpp,Cep192,Cep55,Cep57,Chaf1b,Chek1,Chtf18,Ckap2,Ckap2l,Cks2,Dbf4,Dbp,Dck,Ddx39,Dlgap5,Dnmt1,Dscc1,Dsn1,Dtymk,E2f7,Ect2,Erc…
Hnf1a	3.57551	nub	IlealM	NA	Aass,Abcb1a,Abcc3,Abcc4,Abcd2,Acot2,Acot4,Acpp,Adra2a,Afm,Akap12,Alas2,Aldh1l1,Aldh3a2,Ang,Anln,Anxa2,Apom,Arhgap18,Arhgap26,Arntl,Asns,Atp6v0d2,Aurkb,BC089597,Bdh2,Bub1,C1ra,C6,C8a,C8b,C9,Cabyr,Cadps2,Camk1d,Car5a,Cbr1,Cbr3,Ccbl1,Ccna2,Ccnb1,Ccnb2,Cdc20,Cdc42ep5,Cdca8,Cdh1,Cela1,Cela3b,Celsr1,Cfi,Chka,Cldn2,Cpb2,Crat,Crp,Ctsc,Cyp26a1,Cyp2b10,Cyp4a10,Cyp4f14,Cyp4v3,Cyp7a1,Cyp7b1,Dbp,Dct,Ddc,Dock8…
Hnf4a	2.3058	nub	PM	PM	0610011F06Rik,0610012H03Rik,0610040J01Rik,1300002K09Rik,1600029D21Rik,2200002D01Rik,5033411D12Rik,Aadac,Aadat,Aass,Abca13,Abca3,Abcc2,Abcg2,Abhd14b,Abp1,Ace2,Acot12,Acot4,Acox2,Acsm1,Acsm5,Acy1,Acy3,Afap1l1,Afm,Agr2,Agxt2,Akr1c12,Akr1c19,Akr1d1,Aldh1l1,Aldh3a2,Aldh8a1,Aldob,Anks4b,Anxa13,Aoah,Ap1m2,Apcdd1,Apeh,Apom,Aqp3,Arhgef16,Aspdh,Aspg,Atp8b1,BC026585,BC089597,Bco2,Bdh2,Bpnt1,Btnl9,C8a,Calml4…
Hnrnpab	0.0825172	ub	NA	NA	2700094K13Rik,2810417H13Rik,Anp32b,Api5,Arhgap11a,Aspm,Atad2,Aurkb,Bclaf1,Brix1,Bub1,Bub1b,Cad,Casc5,Cbx1,Cbx2,Ccna2,Ccnb1,Cct2,Cct5,Cct6a,Cdca4,Cdca5,Cdca7,Cdca8,Cdk4,Cdt1,Cenph,Cenpi,Chaf1b,Chek1,Clns1a,Cpsf2,Cstf2,D19Bwg1357e,Dbf4,Dbp,Dck,Ddx18,Ddx21,Ddx39,Dis3,Dkc1,Dlgap5,Eef1b2,Eif3d,Ercc6l,Eri1,Exosc1,Ezh2,Fam60a,Fanci,Fen1,Gen1,Gnb2l1,Gtf3a,Gtpbp4,H2afx,Heatr1,Hells,Hmgb2,Hmmr,Hnrnpa1,Hnrn…
Hnrnpd	0.038733	ub	NA	NA	Ptbp2
Hopx	1.82399	nub	Alveolar MΦ	Alveolar MΦ	1700026D08Rik,2210011C24Rik,Abca3,Acaa2,Acoxl,Acvrl1,Adam19,Adprhl1,Adrb2,Ager,Akap5,Aldh3a1,Apbb1,Aqp5,Arap3,Arhgef15,Arhgef37,Arnt2,Atg4c,Atp2a2,Atp6v0d2,AU021092,B230120H23Rik,Bcam,Bnipl,Bpifa1,Bpifb1,Cacna1c,Camta1,Casq2,Cbr2,Ccdc108,Ccdc141,Ccdc85a,Ccr7,Cd2,Cd3d,Chad,Chchd6,Chi3l1,Chi3l3,Chia,Chpf,Cldn18,Clec1a,Clic3,Clic5,Cmklr1,Col4a3,Col4a4,Colec11,Crip2,Csrp3,Cyp4b1,Cyth4,Dnajb13,Dsc2,Ds…
Hoxa9	3.57871	nub	Raw264	NA	0610012H03Rik,1810065E05Rik,4833423E24Rik,4930447C04Rik,8430419L09Rik,A4gnt,AA467197,Abca13,Abcg2,Acsl3,Acsm3,Afap1l1,Aim2,Angpt1,Ankrd22,Ankrd46,Anks1,Anxa8,Aqp4,Atp12a,Atp2c2,B3galt5,B3gnt7,BC026585,Bckdk,Bcl2l14,Bex6,Blnk,C1galt1,C1qtnf3,C530008M17Rik,Cadps2,Calb2,Capn13,Capn5,Car1,Car12,Car2,Casp12,Cbln3,Ccdc158,Ccdc6,Cd34,Cdcp1,Ceacam1,Ceacam10,Cldn8,Cmas,Cnnm4,Cox5a,Creb3l1,Creb3l2,Cryz,Ctd…
Hoxd9	3.57823	nub	Raw264	NA	1190002N15Rik,1810065E05Rik,8430419L09Rik,AA467197,Adamts12,Aebp1,Afap1l2,Aim2,Akap17b,Akr1b8,Ankrd1,Ankrd46,Aqp4,Atp12a,Atp2c2,B3galt5,B3gnt7,B4galnt1,Bgn,Bnc1,Boc,C1qtnf3,Cachd1,Cacna1c,Calb2,Camk1d,Camk2d,Cant1,Capn13,Capn5,Car1,Cd248,Cdh11,Ceacam10,Chmp1a,Clasp1,Cnnm4,Col15a1,Col1a1,Col1a2,Col3a1,Col4a1,Col4a2,Col4a5,Col5a2,Col6a1,Col6a2,Col6a3,Creb3l1,Crtap,Cwh43,Cxcl12,Cyp2c55,Dcn,Des,Dlk1,…
Id3	1.84	nub	KC	NA	NA
Ifi204	0.528934	ub	NA	NA	1700112E06Rik,5430435G22Rik,Abcc1,Acer3,Acp2,Adam17,Adam8,Adap2,AF251705,AI607873,Aif1,Akr1b8,Alpl,Anpep,Anxa1,Anxa2,Aoah,Apobec1,Apobr,Arsa,Atf3,Atp1b1,Atp8b4,B430306N03Rik,Blvra,Blvrb,Bst2,C1qa,C1qb,C1qc,C3ar1,C5ar1,Car14,Casp12,Ccdc109b,Ccl3,Ccl6,Ccl9,Ccr1,Ccr5,Cd14,Cd200r1,Cd200r4,Cd300a,Cd300lb,Cd300ld,Cd300lf,Cd68,Cd80,Cfh,Cfp,Chd1l,Clec10a,Clec4a2,Clec4a3,Clec4d,Clec4e,Clec4n,Clec5a,Clec7a…
Ift57	3.16442	nub	NA	NA	App,Large
Ikzf1	0.499948	ub	NA	NA	5430427O19Rik,A630001G21Rik,A630033H20Rik,AB124611,Abcg3,Abi3,Acap1,Adar,Adcy7,Adrbk1,AI467606,Akna,Ankrd44,Apbb1ip,Arhgap15,Arhgap17,Arhgap25,Arhgap30,Arhgap4,Arhgap9,Arhgdib,Arhgef1,Arhgef6,Arid5a,Batf,BC017643,Bcar1,Birc3,Btk,Btla,Card11,Ccdc82,Ccdc88b,Ccr7,Cd180,Cd2,Cd274,Cd37,Cd48,Cd69,Cd72,Cd79b,Cd84,Cd86,Ciita,Cldn12,Clec2i,Cnr2,Coro1a,Cpe,Crlf3,Csk,Csrnp1,Cst7,Cttn,Cxcr4,Cyth4,Cytip,Ddx58…
Ikzf3	1.09898	nub	Spleen_Red pulp MΦ	NA	A630001G21Rik,AB124611,Abcg3,Acap1,Acvr1,Adrbk1,Agap1,Akna,Ankrd44,Arhgap15,Arhgap25,Arhgap30,Arhgap4,Arhgap9,Arhgef1,Arhgef18,Arid5a,Bach2,Bank1,Batf,BC017643,Birc3,Blk,Btla,Card11,Card6,Ccdc88c,Ccr6,Ccr7,Cd19,Cd2,Cd22,Cd247,Cd37,Cd3d,Cd48,Cd5,Cd6,Cd69,Cd79a,Cd79b,Ciita,Cldn12,Clec2i,Cmah,Cnr2,Coro1a,Cr2,Ctsl,Cttn,Cxcr3,Cyld,Cytip,Dennd1c,Dennd2d,Dgka,Dock10,Dock2,Dock8,Dusp11,Dusp2,Epsti1,Ets1,…
Ikzf4	2.50765	nub	NA	NA	5031439G07Rik,5430427O19Rik,Adh1,Aebp2,Arnt2,Atp13a2,B3gnt8,Btk,Cd247,Cd3d,Cd5,Cd72,Cd96,Ceacam1,Celsr1,Cst3,Dnaja4,E330009J07Rik,Efcab1,Efhc2,Entpd3,Fcgr2b,Gbp8,Gpld1,Icos,Ift80,Il18r1,Il27ra,Inpp4b,Ipcef1,Itgae,Kbtbd11,Lat,Lat2,Lrig1,Lyn,Marcks,Mcoln2,Mef2c,Mllt3,Myo1c,Myo7a,Nap1l2,Ncf2,Neb,Neu3,Neurl2,Nrn1,Pak3,Pclo,Pcsk2,Pkig,Plekho1,Pnmal2,Ppm1b,Ppp1r3f,Prcp,Prkca,Prkcq,Qprt,Rab37,Rabl5,Rass…
Ilf2	0.187111	ub	NA	NA	2700094K13Rik,Alyref,Camta2,Ccnb1,Cct2,Cct5,Cct6a,Cct7,Cenph,Cep78,Ckap2,Dimt1,Dkc1,Dtymk,Dut,Eef1e1,Eif3d,Esco2,Fam60a,Gtf2e2,H2afx,Haus6,Ilf3,Kdm1a,Khsrp,Kif11,Kif20a,Kif22,Kifc5b,Lmnb1,Mcm7,Morc2a,Mycn,Myef2,Nap1l1,Nolc1,Nop56,Nop58,Npm1,Nudc,Nup155,Nvl,Plk4,Polr2d,Polr2h,Ppp1r8,Psip1,Ranbp1,Rbm8a,Rbmxl1,Rcc2,Rfc3,Rnps1,Rrm2,Sarnp,Set,Sf3a3,Ska3,Skp2,Smarcc1,Smc2,Snrnp40,Snrpa1,Snrpd1,Snrpd2,S…
Ilf3	0.190218	ub	NA	NA	AF251705,Aldh3b1,Apex1,Asxl1,Bclaf1,Blm,Cbx2,Cct2,Cct3,Cct5,Cct7,Cdc5l,Cdk4,Cenpt,Clec4a2,Clec4a3,Clns1a,Crebl2,Cse1l,Dbp,Dctd,Ddx51,Dhx33,Dis3,Dnase1l1,Dse,Eftud2,Fmn1,Foxm1,Gars,Gba,Gemin5,Gstk1,H2afy2,Ilf2,Impdh2,Irf2,Kcnk13,Kdm1a,Kdm5b,Khsrp,Kif2c,Kif4,Mafb,Mak16,Mrfap1,Ms4a7,Mtf2,Mycn,Nagk,Nasp,Ncapd2,Npm1,Nup107,Nup133,Nup205,Nup62,Nup93,Pa2g4,Phf5a,Pltp,Prdx5,Prim2,Psip1,Rnps1,Rrp1b,Ruvbl2…
Ing2	3.46452	nub	Raw264	Raw264	Apbb1,Atp2a2,Cacna1c,Colec11,Crip2,D1Ertd622e,Dsc2,Efhc2,Efnb3,Fam122a,Fam184b,Fblim1,Fhl2,Fig4,Gata4,Grm1,Gstm7,Hapln1,Hddc2,Hopx,Kcnu1,Lbh,Lclat1,Mtus2,Mybpc3,Myh6,Mylk3,Myzap,Naa16,Nanp,Nbas,Ndrg4,Nebl,Nlrp10,Pip5k1b,Pkdrej,Pln,Ppif,Ppp1r13l,Prepl,Prkar1a,Prox1,Ptgds,Rbm34,Ryr2,Sall4,Scn5a,Sdc1,Sh2d3c,Svip,Tbx20,Tet3,Tmem144,Tnni3,Tnni3k,Tnnt2,Tsc22d4,Wdr60,Zcchc2,Zfp503
Irf1	2.1751	nub	NA	NA	4632428N05Rik,Abcg3,Acap1,AI467606,Akna,Ap1g2,Arhgap17,Arhgap25,Arhgap30,Arhgap9,Arhgef1,Arpc1b,B2m,Batf,Bcl3,Birc3,Bod1,Btla,Card6,Casp1,Casp4,Casp8,Cd274,Cd37,Cd48,Cd69,Cd97,Clic1,Ctss,Cytip,Dapp1,Ddx58,Ddx60,Dennd1c,Dennd2d,Dock2,Dock8,Dtx3l,Elf1,Epsti1,Erap1,Esyt1,Etv3,Fam26f,Fermt3,Foxo1,Fxyd5,Fyb,Gbp2,Gbp3,Gbp6,Gbp7,Gbp8,Gimap1,Gimap7,Gpr171,Gpr65,Gpsm3,Gsdmd,Gstm5,H2-DMa,H2-K1,H2-M3,H2-Oa,…
Irf2	0.877714	nub	NA	NA	3110043O21Rik,3110082I17Rik,Aifm2,Aim1,Ankrd44,Aoc3,B2m,Bcl3,Bhlhe40,Birc3,Card6,Casp1,Casp4,Casp8,Cd48,Cd74,Cflar,Cidec,Ciita,Clec2d,Ctsc,Ctss,Dock8,Dtx3l,Enah,Epsti1,Erap1,Etv3,Evi2a,Gda,Gsdmd,H2-Aa,H2-Ab1,H2-D1,H2-DMa,H2-K1,Hcls1,Hdac6,Hp,Ifi203,Ifi35,Ifi47,Ifih1,Ifit1,Ifngr1,Ikbke,Il10rb,Il4ra,Ilf3,Irak4,Irf5,Irf7,Irf8,Irf9,Irgm2,Itgb1bp1,Itgb2,Junb,Kif1c,Kifap3,Klf13,Lcp1,Leng1,Lgals9,Lipe,L…
Irf3	0.427007	ub	NA	NA	Abi2,Acap1,Acvr1,Agap1,Akna,Arhgap17,Arhgap4,Arhgap9,Arhgef1,Arhgef18,Atg2a,BC017643,Birc3,Card11,Card6,Ccr7,Cd2,Cd37,Cd79b,Ciita,Clec2i,Cmah,Cpe,Crtc2,Cytip,Dennd1c,Dgka,Dock2,Dock8,Ehbp1,Enah,Fermt3,Fnbp1l,Fundc2,Gimap1,Gimap6,Gimap7,Gimap9,Gpr171,Grap2,H2-Oa,H2-Ob,Hdgfrp3,Hmha1,Hsh2d,Ikzf1,Ikzf3,Il16,Il17ra,Il27ra,Itsn2,Khnyn,Kifap3,Klhl7,Large,Lax1,Lime1,Maged1,Nckap1,Ndrg4,Pbx3,Pfn2,Pls3,Ppc…
Irf4	1.30196	nub	IlealM	IlealM	1100001G20Rik,4632428N05Rik,5430427O19Rik,A630001G21Rik,AB124611,Abcd2,Abcg3,Abtb2,Acaca,Acap1,Adipoq,Adipor2,Adrb2,Adrbk1,Agap1,Agpat2,Aifm2,Akna,Alox12e,Amy1,Ankrd44,Aoc3,Apbb1ip,Apoc1,Arhgap15,Arhgap25,Arhgap30,Arhgap4,Arhgap9,Arhgef1,Arid5a,Atp1a1,Bach2,Bank1,Batf,BC017643,Bche,Birc3,Blk,Btla,C4b,C6,Car3,Card11,Card6,Cblb,Ccl6,Ccr6,Ccr7,Cd19,Cd1d1,Cd2,Cd207,Cd209b,Cd22,Cd247,Cd274,Cd37,Cd48,C…
Irf5	0.389052	ub	NA	NA	5430427O19Rik,A630001G21Rik,A630033H20Rik,AB124611,Adcy7,Adrbk1,Akna,Apbb1ip,Arhgap15,Arhgap17,Arhgap25,Arhgap30,Arhgap4,Arhgap9,Arhgdib,B3gnt8,Bank1,Bcar1,Birc3,Blnk,Btk,Capg,Casp1,Cd180,Cd22,Cd274,Cd37,Cd40,Cd48,Cd69,Cd72,Cd74,Cd79b,Cd83,Cd84,Cd86,Cflar,Ciita,Cnr2,Coro1a,Cpe,Csk,Ctsc,Ctss,Cttn,Cxcr4,Cyba,Cyp4f18,Cyth4,Dennd1c,Dhx58,Dock10,Dock2,Dock8,Dok3,Ebi3,Enah,Epsti1,Esyt1,Etv3,Evi2a,Fam26…
Irf6	3.45914	nub	ColonicM	ColonicM	0610012H03Rik,0610040J01Rik,1600029D21Rik,2010300C02Rik,2200002D01Rik,4833423E24Rik,5033411D12Rik,AA986860,Aadac,Aadat,Aass,Abca13,Abca3,Abcc2,Abcc4,Abcg2,Ace2,Acot12,Acot4,Acsm1,Acsm5,Adh1,Adprh,Afm,Agxt2,Ahr,Aim1l,Akr1c12,Akr1c14,Akr1c19,Akr1d1,Aldh5a1,Aldh8a1,Aldob,Anks4b,Ano9,Aoah,Ap1m2,Apom,Arhgef16,Aspg,Atp11b,Atp2c2,Atp8b1,Baiap2l1,BC021891,BC089597,Bnc1,Bnipl,C77080,C8a,Cadm1,Cadps2,Calml…
Irf7	2.18091	nub	PM	PM	Acp5,Adar,Aim1,Ap1g2,Armcx2,B2m,Bcl3,Bhlhe40,Birc3,Casp1,Casp4,Casp8,Cd74,Cd86,Cflar,Ctsc,Ctss,Ddx58,Ddx60,Dhx58,Dock8,Dtx3l,Enah,Epsti1,Erap1,Etv3,Evi2a,Gbp3,Gbp6,Gbp7,Glt8d1,Gsdmd,Gss,H2-D1,H2-K1,Hcls1,Herc6,Ifi203,Ifi35,Ifi44,Ifi47,Ifih1,Ifit1,Ifit3,Ifngr1,Igtp,Ikbke,Il10rb,Il4ra,Irak4,Irf1,Irf2,Irf8,Irf9,Irgm1,Irgm2,Itgb2,Junb,Kifap3,Lcp1,Lgals9,Lrp10,Lyn,Mcoln2,Mob3c,Ms4a4c,Mx1,Myd88,Naip2,N…
Irf8	0.780332	nub	Microglia	NA	5430427O19Rik,AB124611,Abcd1,Abhd4,Abi3,Acsbg1,Adar,AI467606,Akna,Akr1b8,Ap1g2,Arhgap15,Arhgap17,Arhgap25,Arhgap30,Arhgap9,Arhgef10,Bank1,BC021891,Bcl3,Birc3,Blnk,Bod1,Btk,C1qa,Casp1,Casp4,Casp8,Cbr2,Cd180,Cd22,Cd274,Cd302,Cd37,Cd38,Cd40,Cd48,Cd69,Cd72,Cd74,Cd79b,Cd83,Cd84,Cd86,Cdh2,Cebpa,Cerk,Cflar,Ciita,Cnr2,Coro1a,Cp,Ctsc,Ctss,Cyba,Cyp17a1,Cyp4f18,Cyth4,Cytip,Dennd1c,Dock10,Dock2,Dock8,Dok3,Dt…
Irf9	0.176288	ub	NA	NA	5430427O19Rik,AB124611,Adar,AI467606,Akna,Ap1g2,Arhgap15,Arhgap9,Arhgdib,B2m,Bcl3,Birc3,Bod1,Casp1,Casp4,Casp8,Cd274,Cd48,Cd69,Cd84,Cd86,Cflar,Coro1a,Cpe,Cr1l,Csk,Ctsc,Ctss,Cyba,Cyth4,Cytip,Ddx58,Ddx60,Dock10,Dock2,Dock8,Dtx3l,Elf1,Epsti1,Erap1,Etv3,Evi2a,Fam26f,Fermt3,Fkbp15,Fli1,Foxp1,Fxyd5,Fyb,Gbp2,Gbp3,Gbp6,Gbp7,Gbp8,Glipr1,Gpr65,Gpsm3,Grap,Gsdmd,H2-D1,H2-DMa,H2-K1,H2-M3,H2-T24,Hcls1,Herc6,Hm…
Irx2	3.15961	nub	NA	NA	2310050C09Rik,4833423E24Rik,4930438A08Rik,4930485B16Rik,Abcd2,Adh7,Ager,Akr1c12,Aldh3a1,Alox12,Alox12b,Alox12e,Amy1,Anks4b,Anxa8,Aox1,Asprv1,AU021092,Bnipl,Calml3,Car3,Ccrl2,Cd55,Cdsn,Chi3l1,Cilp,Clec10a,Clec1a,Clic3,Col17a1,Col4a3,Col4a4,Cyp2b19,Cyyr1,Dhrs13,Dmkn,Dsc1,Dsc3,Dst,Dusp22,Eepd1,Endou,Ephx3,Eps8l1,Erbb2,Evpl,Fam57a,Ggt5,Gjb4,Gsdma,Hdc,Hras1,Hspa12b,Icam2,Irx3,Kcnj15,Kctd1,Krt1,Krt10,K…
Irx3	3.4982	nub	Microglia	NA	1700026D08Rik,1810033B17Rik,4931406P16Rik,9430020K01Rik,Abcd2,Acaca,Acoxl,Acvrl1,Adcy4,Adrb2,Aebp1,Afap1l1,Afap1l2,Ager,Ak4,Akap2,Akap5,Akr1c12,Aldh3a1,Amotl1,Amotl2,Angpt1,Ankrd1,Antxr1,Aqp5,Arap3,Arhgap29,Arhgap31,Arhgef15,Atp11a,Atp1a1,Atpif1,AU021092,B3galt5,Baiap2l1,BC037034,Bgn,Bpifa1,Bpifb1,Calcrl,Camk1d,Car3,Cav1,Cbr2,Ccdc85a,Cd93,Cdc42ep1,Cdh11,Cdh5,Cdk18,Chi3l1,Chi3l3,Chia,Cldn18,Cldn5,…
Jarid2	2.38686	nub	NA	NA	4930447C04Rik,8430427H17Rik,Agr2,Ano9,Arhgef16,Arsb,Atp5c1,Cdh17,Cds1,Ckmt1,Cldn7,Cnn2,Coro2a,Creld1,Csf1,Dap,Dhx16,Dusp9,Elf3,Epcam,Eps8,Fads1,Fam129b,Fam3b,Fbxo15,Fgf17,G3bp2,Galnt12,Galnt7,Gmds,Gpx2,Heph,Hic2,Hmgxb4,Kbtbd8,Klf5,Lin28a,Mapk13,Mcf2,Me2,Mgat4a,Myb,Naip5,Nfatc2ip,Nr0b1,Pak1,Pkp3,Plek2,Plekhh1,Pls1,Ppp1r14d,Ptger4,Pycard,Rfk,Rnf17,Runx2,Sall4,Scin,Slc2a3,Spint1,St14,St3gal5,Taf7,Tb…
Jdp2	3.05774	nub	NA	NA	1810033B17Rik,5430435G22Rik,9430020K01Rik,Abcc1,Acvrl1,Adam8,Adam9,Ager,AI607873,Akap5,Anxa1,Apobr,Asns,Bcam,Bicd2,Camk1,Cav2,Ccdc109b,Cd300lb,Cd68,Cdk14,Chi3l3,Chia,Chst12,Cldn5,Clec4d,Clec4e,Clic3,Clic4,Cpne2,Csgalnact2,Cst3,Ctsd,Dram1,Dse,Ecscr,Emilin2,Fads3,Fam102b,Fam162b,Flot1,Gramd3,Grn,Gyg,Havcr2,Hip1,Hlx,Hook1,Ifi204,Ifit2,Inf2,Irx3,Itga8,Kcnj15,Lgals1,Lgi3,Lrrc8c,Man1c1,Mfap4,Mmp9,Msn,N…
Jun	0.456509	ub	NA	NA	Atf3,Atp6ap1,Bag4,Btg2,Ccrl2,Dusp1,Egr1,Ets2,Fam136a,Fbxo15,Fos,Fosb,Fosl2,Gfer,Hist1h1c,Hspa1a,Ier3,Ier5,Irf2bp2,Itpripl2,Junb,Lig3,Mafk,Mrpl15,Mrps22,Naa11,Nfkbia,Nfkbiz,Nr0b1,Prss42,Psmg1,Rad9b,Rhob,Rnf17,Rpusd3,Scarb2,Syce1,Tmbim1,Wls,Zfp36
Junb	0.668247	ub	NA	NA	0610009B22Rik,Adar,Adrbk1,Aim1,Arid5a,Arid5b,Asap1,Atp5c1,Bcl10,Bcl3,Bgn,Birc3,C230081A13Rik,Capg,Casp4,Cd44,Cflar,Csf1,Csk,Cxcl1,Cyb561d1,Ddx58,Egr1,Egr2,Etv3,Fam129b,Fkbp15,Fos,Foxp1,Gkap1,Gna13,H2-D1,Hcls1,Ier5,Ifi35,Ikbke,Il17ra,Il4ra,Il6,Iqgap1,Irak4,Irf2,Irf7,Irf9,Itga5,Kctd10,Klf13,Lgals9,Lrp10,Mapkapk3,Mob3c,Myd88,Myo1e,Naip2,Nbeal2,Nfkb2,Nfkbia,Nfkbid,Nfkbie,Nfkbiz,Nphp1,Osmr,Ostf1,Pak3,…
Kcnip3	1.76567	nub	NA	NA	AI836003,Alg2,Atcay,Bai2,Brsk2,Cdk5,Cplx1,Csmd2,Cspg5,Dock3,Dpf1,Dpysl4,Dscam,Ggt7,Gnao1,Gpr173,Gpr37l1,Gprin1,Jakmip2,Kcnk6,Kif1a,Kif3c,Lsamp,Map6d1,Mt3,Myo16,Ncan,Nfasc,Omg,Pcdh10,Polr3h,Pou3f2,Ptprz1,Rab3a,Slc1a2,Ss18l1,Stmn4,Syn1,Syngr3,Tubb4a
Kdm1a	0.220319	ub	NA	NA	2310036O22Rik,Adnp2,Armc10,Arpc1a,Cct2,Cct5,Cct6a,Cct7,Cep78,Cox7a2l,Cry1,Dimt1,Eif3g,Golt1b,Gtf2e2,Ilf2,Ilf3,Iqcb1,Kdm3a,Kdm5b,Msh6,Mtf2,Mycn,Myef2,Nasp,Pck2,Psip1,Rbm12,Rbmx2,Rbmxl1,Rnps1,Snrnp40,Suv39h2,Tcp1,Tdp1,Tex10,Zfp553,Zfp90,Zmym1
Kdm2b	1.37934	nub	Microglia	Microglia	Cadps,Carhsp1,Cebpa,D3Bwg0562e,Efcab1,Efhc2,Entpd3,Fam184b,Fbxl16,Fhod3,Fkbp1b,Gng4,Hapln1,Nalcn,Nap1l2,Nell1,Nfasc,Pak3,Pclo,Pcsk2,Pnmal2,Rgs7,Rims3,Sall4,Scg3,Scg5,Scgn,Sdc1,Serpini1,Slc4a10,Slc7a14,Slco1a6,Spc25,Sphkap,Stau2,Sytl4,Taf12,Tmem130,Tmem215,Tnr,Trim9,Zdbf2,Zfp667
Kdm3a	2.00548	nub	NA	NA	Actl6a,Bms1,Cep192,Cry1,Ezh2,Gtf2e2,Hmgb2,Iqcb1,Kdm1a,Kdm5b,Larp7,Mdc1,Msh6,Mtf2,Nasp,Rif1,Sfpq,Sin3a,Slbp,Smc4,Spata5,Taf1d,Taf5,Terf1,Tex10,Usp37,Zmym1
Kdm5b	2.83476	nub	Microglia	Microglia	Asxl1,Blm,Brca2,Cenpt,D030056L22Rik,Gtf2e2,Ilf3,Kdm1a,Kdm3a,Mpc1,Msh6,Mtf2,Nasp,Rif1,Taf5,Tex10,Trim28,Usp37
Khsrp	0.0818471	ub	NA	NA	2700094K13Rik,2810417H13Rik,Adnp2,AI846148,Alyref,Anp32b,Asf1b,Birc5,Cad,Ccna2,Cdca8,Cdt1,Cenpt,Cks2,Ctdp1,Dbf4,Diap3,Dlgap5,Dnmt1,Eftud2,Eif3b,Ercc6l,Eri1,Ewsr1,Ezh2,Fam60a,Gins2,H2afx,Hmgb2,Hmmr,Hnrnpa1,Ilf2,Ilf3,Ints7,Iqgap3,Isg20l2,Kif18b,Kifc5b,Klf16,Lig1,Lmnb1,Mcm3,Mcm5,Mcm7,Mms22l,Morc2a,Ncapd2,Noc3l,Nop56,Nop58,Npm1,Nusap1,Pa2g4,Plk1,Plk4,Prim2,Prr3,Ptma,Ranbp1,Rbm14,Rcc1,Rcc2,Rfc5,Rpl13a…
Klf11	2.89448	nub	Liver_rec	Liver_rec	Anks1,Btnl9,Cd34,Dapp1,Eltd1,Esam,Fgd5,Fzd6,Gcnt2,Hemgn,Ipo11,Krt18,Mcf2,Mmrn1,Myct1,Myo5c,Nap1l3,Nfe2,Npr2,Prtn3,Rab38,Rnf220,Slc22a3,Smcr8,Spns2,Sytl4,Tet1,Tfr2,Tsc22d1,Vamp5,Zfp521
Klf12	2.94737	nub	Microglia	NA	1100001G20Rik,1700066M21Rik,Aadat,Abcb4,Acaca,AI467606,Akna,Akr1c6,Aldh5a1,Amdhd1,Ank3,Apobr,Apoc1,Arhgdib,Arpc1b,Atp1b1,AU022252,Bckdhb,C8a,Cadps2,Capg,Ccdc88b,Cd1d1,Cd5l,Cdh2,Cldn12,Clic1,Colec11,Cpb2,Crp,Cxxc5,Dapp1,Derl1,Dgat1,Dhdh,Dhtkd1,Dmd,Dok1,Dpys,Dram1,Dtx2,Echdc3,Elovl2,Eltd1,Emp3,Epsti1,Esyt1,Fahd1,Fasn,Ffar2,Fgd5,Fggy,Gale,Gckr,Glipr1,Gltp,Got1,Gpsm3,Gpt2,Gulp1,Gzf1,Hmha1,Hrsp12,Il1r…
Klf13	0.997854	nub	BMDM	NA	Abi3,Adrbk1,Arhgef1,Arid5a,BC017643,Card11,Csk,Dok3,Esyt1,Flii,Gkap1,Gpr132,Hcst,Ift74,Il4ra,Inpp5k,Irf2,Junb,Klf2,Mafk,Map4k2,Mbnl1,Nfatc1,Nfkb2,Nfkbia,Pde4b,Pias2,Rbck1,Rela,Rin3,Rnf31,S1pr1,Sh2d3c,Sp100,Spats2,Stat3,Sun2,Tbc1d10c,Tgfb1,Zdhhc18,Zfp276,Zfp335,Zfp36,Zfp37
Klf16	2.18895	nub	NA	NA	2410016O06Rik,Adnp2,Cdk9,Cdt1,Cenpt,Ctdp1,D030056L22Rik,Eri1,Ftsjd1,Ints5,Khsrp,Lig1,Lmnb1,Mcm4,Mfsd10,Mthfd1l,Nkrf,Noc3l,Nol10,Nop56,Nop58,Npm1,Pa2g4,Phf23,Prim2,Prr3,Rbm14,Rcc2,Rfc5,Rpl13a,Rpl19,Rpl6,Rrp1b,Set,Srm,Srsf9,Ssrp1,Tfap4,Tubb5,Utp15,Utp23,Zbtb20
Klf2	2.31079	nub	Spleen_rec	NA	Abat,Abi3,Acvrl1,Adcy4,Adcy7,Adrb2,Ager,AI467606,Akna,Akr1c12,Anxa6,Arap3,Arhgap9,Arhgef1,Arhgef18,Arhgef3,AU021092,Calhm2,Card11,Cbr2,Ccnd3,Ccr7,Cd2,Cd37,Cd93,Cd97,Cdh5,Chi3l3,Cldn5,Clec14a,Clec1a,Clic3,Cmklr1,Cnn2,Col4a3,Col4a4,Crlf3,Csrnp1,Cyba,Cyth4,Dgka,Dram1,Ear2,Ehd2,Eng,Entpd1,Esyt1,Ets1,Fli1,Fmnl3,Fmo2,Foxo1,Fxyd5,Gimap4,Gimap5,Gimap6,Gja4,Gngt2,Gpsm3,Grap,H2-DMb2,H2-Eb1,Hck,Hdac7,Hmha1,…
Klf4	1.69748	nub	Alveolar MΦ	NA	0610011F06Rik,0610012H03Rik,Aadat,Abcb1a,Abcc2,Ace2,Acot12,Acox2,Acsm1,Actg2,Acy1,Afm,Agxt2,Aif1l,Akr7a5,Aldh7a1,Aldh8a1,Anks4b,Ano9,Ap1m2,Apom,Arhgap24,Aspdh,Atp2c2,BC026585,BC089597,C8a,Car12,Car2,Car4,Cbs,Cdc42bpg,Cdh16,Cdkn2b,Cds1,Ces1e,Ces2b,Chmp2b,Ckmt1,Clcnka,Cldn2,Cldn8,Clrn3,Cml1,Cnn1,Cryl1,Cryz,Cyp2d26,Cyp2j5,Dak,Dmgdh,Dnase1,Elovl2,Epb4.1l5,Epcam,Eppk1,Eps8,Esrp1,F13b,Fam3b,Fam83f,Fam8…
Klf5	3.5615	nub	KC	NA	1810065E05Rik,2010002M12Rik,2010300C02Rik,2200002D01Rik,8430427H17Rik,AA986860,Abcb1a,Abp1,Adamdec1,Agr2,Ahr,AI747448,Aim1l,Alpi,Ang4,Ano9,Anxa13,Anxa8,Ap1m2,Arhgef16,Atp10b,Atp12a,Atp2c2,Atp8b1,B3gnt7,B4galnt2,Bcl2l14,Bnipl,C77080,Calml3,Calml4,Camk2d,Capn13,Capn9,Cdc42bpg,Cdc42ep5,Cdcp1,Cdh1,Cdh17,Cdkn2b,Cds1,Cdx2,Ceacam10,Cgn,Cgref1,Chmp2b,Ckmt1,Clca3,Clca4,Cldn1,Cldn3,Cldn7,Clic3,Clic6,Cnn1,C…
Lcor	2.66256	nub	NA	NA	Zfp148,Zkscan1
Lef1	3.12923	nub	Alveolar MΦ	Alveolar MΦ	1700026D08Rik,Abcb9,Acoxl,Acvrl1,Adcy7,Adrb2,Agap1,Ager,Akap5,Akna,Akr1c12,Aldh3a1,Amotl2,Angpt1,Ankrd1,Anxa9,Aqp3,Aqp5,Arap3,Arhgap31,Arhgap6,Arhgef15,Art2b,AU021092,Bpifa1,Bpifb1,Btk,Camk4,Cbr2,Ccdc64,Ccdc85a,Ccnd3,Ccr7,Cd2,Cd226,Cd247,Cd3d,Cd4,Cd5,Cd6,Cd97,Chi3l1,Chi3l3,Chia,Ckap4,Cldn18,Cldn5,Clec1a,Clic3,Col4a3,Col4a4,D16Ertd472e,Dgka,Dhdh,Dnahc12,Dusp3,Dusp7,Dzip1,Ear2,Ebi3,Ehd4,Eps8l1,Erli…
Lin28a	3.53407	nub	Spleen_rec	Spleen_rec	4930447C04Rik,8430410A17Rik,Ash2l,Atxn1,Ccdc79,Cd47,Chd5,Clcn4-2,Cplx2,Cul4b,D3Bwg0562e,Dctpp1,Dhx16,Disp2,Dnd1,Dusp9,Efcab1,Efhc2,Enox1,Entpd3,Fam63b,Fbxo15,Fgf17,G3bp2,Gart,Grip1,Gstt3,Gtse1,Hapln1,Hic2,Hmgxb4,Hs3st6,Hspbap1,Igf2bp1,Insrr,Itm2b,Jarid2,Kbtbd8,Kcnu1,Mcf2,Mdm1,Mnd1,Myt1l,Naa11,Nalcn,Nell1,Nfatc2ip,Nkx6-1,Nptx2,Nr0b1,Nup88,Ooep,Orc1,Orc5,Palld,Patl2,Pax6,Pclo,Pcyt1b,Pelp1,Psma8,Ptp…
Lmo2	3.52366	nub	Microglia	NA	1810055G02Rik,5430427O19Rik,9430020K01Rik,A630001G21Rik,Abcb9,Abcd1,Abcg1,Abtb2,Acsbg1,Adcy7,Afap1l1,Agfg1,AI467606,Aldh2,Angpt1,Anxa9,Aqp3,Arap3,Arhgap15,Arhgap17,Arhgap25,Arhgap30,Arhgap6,Arhgap9,Arhgef15,Arhgef6,Art2b,Atg4c,Atp1b3,Atp6v0a2,Atp8b2,B3gnt8,Bank1,Bcar1,Bcl11a,Btk,Calcrl,Camk4,Ccdc69,Cd180,Cd226,Cd247,Cd274,Cd28,Cd37,Cd3d,Cd4,Cd48,Cd5,Cd6,Cd72,Cd74,Cd79b,Cd81,Cd83,Cd84,Cd86,Cd93,Cd…
Lmo4	3.06663	nub	NA	NA	Atp6v0d1,Car5b,Cdc42ep2,Chrdl1,Dbi,Dynlrb1,Epb4.1l1,Fabp5,Jag1,Kctd17,Mrps6,Nek3,Ntan1,Pacs2,Pea15a,Pigo,Pomp,Psap,Rac3,Reep5,Rtn3,Sclt1
Lrpprc	0.407386	ub	NA	NA	1110001A16Rik,1110001J03Rik,2310061I04Rik,Aarsd1,Aco2,Acot13,Afg3l2,Alkbh7,Apoo,Atp5a1,Atp5b,Atp5f1,Atp5j,Atpaf1,Cdc37l1,Chchd3,Cisd1,Clpp,Clybl,Coq3,Coq5,Coq7,Cox15,Cox5a,Cyc1,Dhrs11,Dlat,Dld,Dnaja3,Dnajc28,Ecsit,Eif2b3,Fastkd1,Fh1,Fxn,Gfm1,Got1,Got2,Grpel1,Grsf1,Gtf3c6,Hmbs,Hspa9,Hspd1,Hspe1,Immt,l7Rn6,Lipt1,Lonp1,Mdh2,Mfn1,Mrpl10,Mrpl12,Mrpl16,Mrpl18,Mrpl2,Mrpl35,Mrpl38,Mrpl42,Mrpl44,Mrpl46,Mr…
Lrrfip1	0.458863	ub	NA	NA	Arhgdib,Bcl10,Birc3,Capg,Casp4,Casp8,Cd44,Cenpv,Clic1,Cr1l,Diap1,Elf1,Elk3,Elovl2,Ets1,Fxyd5,Glipr1,Hdac6,Ier5,Ifi35,Ifi47,Il2rg,Irf9,Itsn2,Ldoc1l,Lrrk1,Mbnl1,Mcl1,Myh9,Myl12a,Mzt2,Nfatc1,Nfkb1,Nfkbiz,Ostf1,Parp14,Pnkd,Ptdss2,Ptger4,Ptprc,Rhog,Runx1,Runx2,Samd9l,Sri,Tagln2,Tgfbr2,Tmem173,Tmod3,Tnfaip3,Tpm3,Trim30a,Uba7,Wipf1,Zc3hav1,Zcchc6
Lyl1	3.55832	nub	NA	NA	5430427O19Rik,A630001G21Rik,Aak1,AB124611,Abcb9,Abcd1,Abi3,Abtb2,Acap1,Acsbg1,Actn2,Adcy7,Adrbk1,Aebp2,Agfg1,AI467606,Akna,Aldh2,Als2cl,Anxa9,Aqp3,Arhgap15,Arhgap17,Arhgap25,Arhgap30,Arhgap4,Arhgap6,Arhgap9,Arhgdib,Arhgef6,Arl4c,Armc7,Art2b,Atg4c,Atp13a2,Atp1b3,Atp6v0a2,Atp8b2,B3gnt8,Bank1,Bcar1,Bcl11a,Birc3,Btk,Calhm2,Camk4,Casp1,Casp4,Ccdc69,Ccdc82,Cd180,Cd226,Cd247,Cd274,Cd28,Cd37,Cd3d,Cd4,Cd4…
Maf	1.78739	nub	Microglia	NA	4930506M07Rik,5430435G22Rik,Abca9,Abcc3,Acp2,Adam8,Adap2,AF251705,Ahnak,AI607873,Aif1,Aoah,Atp6v0d2,B3galnt1,Bag3,C1qa,C1qb,C1qc,C3ar1,C5ar1,Cbr2,Ccdc109b,Ccl6,Cd14,Cd200r1,Cd200r4,Cd300ld,Cd302,Cfh,Ckb,Clec4a2,Clec4a3,Clec4n,Clec7a,Cln8,Cndp2,Cpd,Csf1r,Ctsb,Ctsd,Cttnbp2nl,Cxcl16,Dab2,Dhrs3,Dnase1l1,Dock4,Dse,Emr1,Fabp4,Fcgr1,Fcgr3,Fcrls,Fmn1,Folr2,Frmd4b,Gas6,Gpnmb,Igf1,Igsf6,Ints7,Itfg3,Kitl,Li…
Maf1	3.12891	nub	Alveolar MΦ	NA	0610012H03Rik,1300017J02Rik,2810007J24Rik,4930564B18Rik,Abca6,Afm,Agxt,Agxt2,Ahsg,Akr1c20,Akr1c6,Akr1d1,Apoa5,Apoh,Apom,Ass1,C4bp,C8a,C9,Cml2,Ctdspl,Cyp1a2,Cyp2a12,Cyp2c50,Cyp2c54,Cyp2c70,Cyp2j5,Dmgdh,Egfr,Etnk2,F12,F13b,F2,F9,Fbxw17,Fgl1,Ftcd,Gckr,Gjb2,Gldc,Glyat,Gulo,Gys2,Hao1,Hgd,Hrg,Hrsp12,Igfbp1,Itih1,Itih3,Keg1,Kng1,Krt7,Kynu,Ldhd,Lect2,Masp1,Masp2,Mbl1,Mug1,Pemt,Plg,Ppp1r13b,Pzp,Qprt,Serpi…
Mafb	1.52347	nub	Microglia	NA	4930506M07Rik,5430435G22Rik,Abca1,Abca9,Abcc3,Abhd12,Acp2,Adam15,Adam8,Adap2,AF251705,AI607873,Aif1,Akr1b8,Aldh3b1,Anpep,Anxa3,App,Atf3,Atp6v0d2,B3galnt1,C1qa,C1qb,C1qc,C3ar1,C5ar1,Cadm1,Ccl6,Ccl9,Cd14,Cd300lb,Cd300ld,Cd302,Cd36,Cd68,Cebpa,Cebpb,Cfh,Cfp,Ckb,Clec4a2,Clec4a3,Clec4d,Clec4n,Clec5a,Clec7a,Cln8,Cmtm3,Colec12,Cpeb2,Csf1r,Ctsa,Ctsb,Cttnbp2nl,Cxcl16,Dab2,Daglb,Dhrs3,Dnase1l1,Dock4,Dse,Emr…
Maff	1.32258	nub	Alveolar MΦ	NA	Bcl10,Cd44,Cebpd,Celsr2,Csf1,Cxcl1,Fosl2,Gfod1,Glipr2,Hexim1,Hmgcl,Ier5,Il6,Itga5,Itpripl2,Nfkb1,Npas4,Osmr,Phlda1,Ptgs2,Ptpn12,Pvr,Rap2b,Rel,Serpine1,Slc22a23,Slc37a4,Slc39a6,Slc40a1,Timp1,Zswim4
Mafg	0.369069	ub	NA	NA	Adam8,Anxa3,Atf3,Ccdc69,Cd14,Cd68,Clec4d,Cstb,Cttnbp2nl,Dpp4,Dusp3,Entpd5,Fcer1g,Fcgr3,Gdpd1,Gimap1,Gimap8,Gla,Hdac1,Hmox1,Hsh2d,Icam2,Igsf6,Lbr,Lmna,Lpl,Lrp1,Metrnl,Parvb,Pcyt1a,Plbd2,Plin2,Rab34,Renbp,Rhoc,Rnf11,Rtf1,Slc16a10,Slc6a6,Slc6a8,Spp1,Srxn1,Tm9sf4,Tmem106a
Mafk	0.84113	nub	Alveolar MΦ	NA	Abcd1,Abi3,Arid5a,B2m,Birc3,Cd97,Flii,Gtf3c3,H2-Aa,H2-K1,Hdac6,Ifi35,Ifi47,Ifngr1,Il4ra,Irf1,Klf13,Klf2,Ly6a,Mbnl1,Nfatc1,Nfkb1,Nfkb2,Nfkbia,Nmi,Parp14,Parp4,Pde4b,Pias2,Psmb9,Samhd1,Samsn1,Sp100,Spats2,Stat3,Tap2,Tapbp,Tgfbr2,Tnfsf10,Trim30a,Uba7,Zfp36,Zfp36l2
Max	1.12071	nub	NA	NA	Abcb1a,Ap2b1,Arf6,Bak1,Cdkn2a,Cdx2,Chmp6,Ckmt1,Cox7a1,Gdpd1,Gm14446,Gpx2,Maoa,Mgat5,Myb,Pfkp,Pgap3,Plekhh1,Rab5c,Rfk,Sdcbp2,Slc25a24,Slc6a8,Vsig10
Mbd1	0.701367	nub	NA	NA	3110043O21Rik,A630001G21Rik,Abca1,Acp2,Acta1,Actn2,Adipoq,AI607873,Alpk3,Ankrd44,Arhgap15,Arhgap25,Arhgap9,Asxl1,Atp2a1,Bcar1,Cacna1s,Cav3,Ccdc82,Ccl9,Cd274,Cd69,Cd84,Cidec,Ckm,Ckmt2,Clec4d,Coro1a,Csf2rb,Csrp3,Cyp2e1,Cyp4v3,Des,Dock10,Dock2,Dram1,Elf1,Eml3,Etv3,Fbp2,Fermt3,Fkbp15,Gbp3,Gbp7,Gbp8,Gpkow,Gpr171,Gpr65,Gstm5,H2-M3,Hcls1,Hmha1,Hp,Hrc,Ifi47,Ifnar2,Ifngr1,Igtp,Ikzf1,Il16,Il17ra,Il2rg,Irf9…
Med26	2.94467	nub	Raw264	Raw264	Bard1,Cdk5rap2,Cep57l1,Coil,Ddx20,Gemin5,Gnb1l,Larp7,Lyar,Mre11a,Nop14,Nup133,Nup188,Nup205,Nup62,Nxt1,Odf2,Pask,Pou2f1,Rnaseh2a,Scp2,Thap1,Ube2t,Urb1,Wbp11
Med6	1.05965	nub	ColonicM	NA	2700062C07Rik,Anln,Apitd1,BC027231,Brip1,Brix1,Bub1,Bub1b,C330027C09Rik,Camta2,Ccnb1,Cct2,Cenpe,Cenph,Cenpi,Cenpl,Cep78,Chaf1b,Chek1,Dbf4,Ddx18,Dimt1,Dlgap5,Dnttip2,Ercc6l,Eri2,Esco2,Exosc1,Fubp3,Gen1,Gins1,Gins2,Gins4,Glmn,Gtf2e2,Gtf2f2,Gtf3c4,Hat1,Haus6,Hells,Hmgb2,Kif20a,Kif22,Kifc5b,Kntc1,Kpna2,Lin9,Lrrc40,Mad2l1,Magoh,Mastl,Mcm3,Mcm6,Melk,Mettl6,Mms22l,Mphosph6,Msh6,Ncapg,Ndc80,Nkrf,Nme7,Npm…
Mef2a	1.18357	nub	Microglia	NA	4931406P16Rik,9430020K01Rik,Adssl1,Agl,Akap5,Alcam,Alpk2,Angpt1,Apobec2,Arhgap31,Asb14,Asb2,Asph,Bag4,Bicd2,Calcrl,Cap2,Cav3,Ccdc85a,Cd93,Ckmt2,Clec14a,Clec1a,Clip1,Cmya5,Col4a3,Col4a4,Coro6,Cox6a2,Csde1,Dnajb5,Dusp27,Eef1a2,Eno3,Epb4.1l2,Epn2,Fam168a,Fmo2,Foxn3,Fundc2,Fyco1,Gpr116,Hecw2,Heg1,Herpud2,Hrc,Hspb7,Kank3,Ldb3,Limch1,Lims1,Lmod2,Lmod3,Lrrc39,Macf1,Mb,Mef2c,Mlf1,Mospd1,Msn,Myct1,Myom2,N…
Mef2c	1.23977	nub	Microglia	NA	4632428N05Rik,5031439G07Rik,5430427O19Rik,8430419L09Rik,A830018L16Rik,Abcb1a,Abcb9,Abtb2,Ache,Acsbg1,Acta1,Actn2,Adssl1,Aebp2,Agfg1,Agl,Aldh2,Aldh9a1,Alpk2,Alpk3,Als2cl,Ank1,Aqp3,Arhgap6,Arl4c,Armc7,Art2b,Asb14,Asb2,Atg4c,Atp13a2,Atp1a3,Atp2a1,Atp6v0a2,B3gnt8,Bag4,Bcl11a,Bin1,Btbd11,Btk,Cacna1s,Camk2a,Camk4,Cap2,Casq1,Cav3,Ccdc64,Cd180,Cd226,Cd247,Cd28,Cd3d,Cd4,Cd5,Cd6,Cd72,Cd81,Cd93,Cd96,Cdh13,C…
Mier2	2.79885	nub	Microglia	NA	Afap1l1,Calcrl,Cd97,Clec14a,Clec4a3,Fmo2,Gpr116,Itga8,Ldb2,Lepr,Map2k2,Myct1,She,Tek,Vwf
Mitf	0.426141	ub	NA	NA	1110007C09Rik,4930506M07Rik,5430435G22Rik,Abca9,Abcc3,Acp2,Adam15,Adap1,AF251705,AI607873,Akr1a1,Alox5ap,Ampd3,Ankrd33b,Ankrd9,Anpep,Anxa13,Anxa3,Aoah,App,Atp6v0d2,Atxn1l,B3galnt1,Bicd2,C1qa,C1qb,C1qc,C3ar1,C530008M17Rik,C5ar1,Cadm1,Camk1,Cav2,Ccdc141,Ccl6,Ccl9,Ccrl2,Cd14,Cd200r1,Cd300lb,Cd300ld,Cd302,Cd68,Cd93,Cdc42ep5,Cebpa,Cfp,Clec10a,Clec4a2,Clec4a3,Clec4d,Clec5a,Clec7a,Cln8,Clrn3,Cmtm3,Cpd,C…
Mlx	1.57221	nub	Microglia	NA	2200002D01Rik,Abp1,Aldh3a2,Arl3,Atg5,Atp6v0a2,B3gnt3,Bpnt1,Cant1,Cda,Cdhr5,Cdx2,Ceacam1,Ces2e,Cib1,Cyp4f16,Decr2,Dennd5a,Dgkq,Dnajc22,Entpd8,Ethe1,Fam126a,Glod5,Gm3336,Golph3l,Gpa33,Hnf4a,Klc4,Llgl2,Myo9a,Nadsyn1,Neu1,Nlrp6,Pgap3,Pigr,Plekhg6,Pmm2,Ppard,Ppp1r14d,Prkab1,Rbm47,Reg4,Rfk,Rnf5,Satb2,Slc35a3,Slc35c1,Sult1b1,Tgoln1,Tjp3,Tradd
Mlxip	3.17857	nub	NA	NA	1300017J02Rik,2810007J24Rik,4931429I11Rik,8430410A17Rik,A630001G21Rik,Abcb11,Abcb4,Abhd5,Acot7,Agxt2,Ahsg,Akr1c20,Akr1c6,Akr1d1,Aldh7a1,Aldh8a1,Ankle2,Ap3s1,Apoa2,Apoh,Apom,Arhgap17,Banp,Bhmt,Blk,C8a,C8g,Cables2,Cacna1s,Camk2a,Cd19,Cd37,Cd55,Cd79a,Cd79b,Cfi,Cml2,Cpb2,Cr2,Crp,Ctbp2,Cyp2a12,Cyp2c37,Cyp2c50,Cyp51,Cyp7b1,Dcaf5,Dennd3,Dennd5b,Depdc5,Dhx57,Dpm3,Dpys,Elovl2,F12,F13b,F2,F9,Fabp5,Fads1,Fa…
Mlxipl	2.87128	nub	Microglia	NA	5430435G22Rik,8030411F24Rik,Abcc1,Abcg3,Abhd4,Acp1,Acsbg1,Adap2,Adcy7,Akr1b7,Akr1b8,Alpk3,Ankrd13a,Anxa9,Aoc3,Apobec2,Art3,Asb14,Asb2,Bag2,Bank1,BC021891,C1ra,C1s,Cacna1s,Calhm2,Casq1,Casq2,Cbr2,Cd163,Cebpa,Chrdl1,Ckm,Ckmt2,Clu,Cmya5,Col4a3,Col4a4,Cp,Cyp27a1,Cyp2e1,Cytip,Daglb,Des,Dhrs11,Diap2,Dpysl4,Dtx1,Ecm2,Egf,Egr2,Elovl3,Enpp5,Entpd5,Erap1,Fbp2,Fbxo9,Fdxr,Gab3,Gm2a,Gna14,Gprc5b,Gstm6,H2-DMb2…
Msl3	1.23567	nub	NA	NA	1110059G10Rik,Ahdc1,Antxr2,Atp2a2,Calca,Calr3,Camta1,Casq2,Cd82,Chchd1,Commd4,Coq3,Csrp3,Dsc2,Efcab2,Efnb3,Ehbp1,Fbxo15,Fbxw7,Grb14,Haus1,Ift81,Intu,Iqcg,Jmy,Kbtbd3,Large,Med31,Mitf,Mrps9,Mtus2,Myh6,Myl12a,Myl2,Myl3,Naa11,Naa20,Nebl,Nlrp10,Nptx2,Nr0b1,Nsmce1,Ogfrl1,Osbpl10,Pank4,Pex2,Pkig,Plk1s1,Pln,Ranbp17,Rbmxl2,Rnf17,Rrad,Ryr2,Scamp2,Scn5a,Sesn1,Sik3,Slc16a1,Slc29a3,Slc2a3,Srrm4,Stt3b,Stx17,Tb…
Mta3	0.287682	ub	NA	NA	Arhgef12,B3gntl1,Ednrb,Fhl1,Gucy1b3,Limch1,Tmtc1,Tspan7
Mtf1	2.11948	nub	NA	NA	Afap1l2,Cdh11,Col4a1,Col4a2,Col4a5,Col5a2,Dapk1,Ednra,Efemp1,Fbxl7,Fstl1,Fzd1,Gpr124,Gulp1,Hmcn1,Igfbp3,Igfbp5,Lamb1,Nedd4,Nr2f2,Pdgfrb,Phldb2,Pkd2,Ppic,Pxdn,Rbp1,Serpinh1,Stx8,Syde1,Tgfb1i1,Timp3,Trip6,Wwtr1,Zfp503
Mtor	0.497016	ub	NA	NA	Fn1,Fstl1,Ldhd,Zfp275
Mxi1	3.50259	nub	Raw264	NA	2010002M12Rik,2200002D01Rik,Abp1,Aco2,Atp6v0a2,Atxn10,Cbr2,Ccng2,Dhrs11,Dqx1,Ecsit,Eps8l3,Espn,Fbxo9,Galnt6,Garnl3,Glod5,Gosr2,Gpa33,Gpd1,Igf2bp2,Immt,Jhdm1d,Lpin3,Lrrc19,Mapk9,Myo1a,Myo7b,Nags,Nkx3-1,P2ry2,Plekhg6,Qpct,Rab20,Reep2,Reps1,Rhot2,Sft2d2,Slc15a1,Slc25a11,Slc38a1,Slc38a3,Slc41a3,Slc45a4,Slc5a1,Sod3,Spock2,Tbx22,Tmc5,Uqcrc1,Usp9y,Vcam1,Vhl,Zbtb16
Myb	2.74645	nub	Microglia	NA	Abcb1a,Abp1,Acss1,Agr2,AI467606,Ap1g2,Calml4,Camk2d,Casp1,Ccdc88c,Cdh2,Cds1,Ckmt1,Clca3,Clca4,Cldn15,Coro1a,Coro2a,Cox7a1,Cytip,Dapp1,Dennd2d,E2f2,Elf1,Elf3,Fam3b,Fcgbp,Gbp8,Gimap1,Gimap9,Gm14446,Gpr171,Gpx2,Heph,Hsh2d,Jarid2,Kcnn4,Klf5,Lax1,Lrmp,Maoa,Map1lc3a,Mapk13,Max,Mcoln2,Mical1,Ms4a8a,Naip5,Nicn1,Nt5c,Osbpl7,Pik3cg,Plac8,Pld1,Ppp1r14d,Prkd2,Psd4,Ptger4,Ptpn18,Pycard,Ripk3,Sash3,Sat2,Sfn,Sl…
Mybbp1a	0.827007	nub	Raw264	Raw264	6330403M23Rik,Abce1,Adat1,Alyref,Anp32b,Brix1,Cad,Cbx2,Ccdc77,Ccdc86,Cdc45,Cdc5l,Cdk4,Cenph,Cep55,Chaf1b,Chtf18,Cirh1a,Ckap2,Cpsf3l,D10Wsu102e,Ddx18,Ddx21,Ddx27,Dkc1,Dnttip2,Eif3a,Eif3b,Eif3c,Eif3d,Elac2,Ercc6l,Exosc1,Exosc3,Fanci,G3bp1,Gabpb1,Gemin4,Gemin5,Gen1,Grwd1,Gtf2f2,Gtf3a,Heatr1,Heatr3,Hmmr,Hnrnpab,Hnrnpf,Hnrnpu,Incenp,Ints9,Isg20l2,Kars,Kif11,Kif20a,Kif23,Kpnb1,Kti12,Ltv1,Magoh,Mastl,Mc…
Mybl1	3.30794	nub	NA	NA	4632434I11Rik,4930422G04Rik,4930503L19Rik,Alms1,Anln,Apitd1,Aurka,Bard1,Brca2,Bub1,Ccdc77,Ccnb1,Cdca2,Cdk5rap2,Cenpe,Cenpf,Cenph,Cenpi,Cenpn,Cenpp,Cep55,Cep57,Ckap2,Ckap2l,Coil,Dscc1,Ect2,Eri2,Esco2,Espl1,Gen1,Gsg2,Gtf2e2,Haus1,Haus6,Iqcb1,Kif18a,Kif20a,Kif2c,Kifc5b,Kntc1,Kpna2,Larp7,Lin9,Mdc1,Mettl4,Myef2,Nasp,Ncapg,Ncbp1,Nek2,Nuf2,Nusap1,Odf2,Pask,Pbk,Pcgf6,Plk4,Prc1,Psip1,Psmc3ip,Rad18,Rad51,R…
Mycn	3.56882	nub	NA	NA	1600029D21Rik,2700094K13Rik,Apex1,Aspm,Blm,Brca2,Bri3bp,Bub1b,Cacybp,Cbx2,Ccnb1,Cct3,Cct5,Cct6a,Cct7,Cdca2,Cdca5,Cdk4,Cenpf,Cenph,Cenpt,Chaf1b,Chek1,Chtf18,Clns1a,Cse1l,Dctd,Dis3,Dnmt3b,Dtymk,Dut,Eftud2,Ehd4,Esco2,Fam64a,Fanci,Gbp2,Gtf2e2,H2-M3,H2afx,Hat1,Hells,Ilf2,Ilf3,Impdh2,Kdm1a,Kif22,Kif2c,Lmbrd1,Ly6a,Mcm7,Mis18bp1,Msh6,Mtf2,Nasp,Nop56,Nsl1,Nudc,Nup133,Nup155,Nup43,Pa2g4,Parp1,Pole,Polr2d,P…
Myf6	1.72296	nub	NA	NA	2310022A10Rik,2610034B18Rik,Ablim2,Ache,Acsl6,Acta1,Actn2,Adck3,Adipoq,Adipor1,Adssl1,Agl,Aimp2,Ak1,Aldh9a1,Aldoa,Alox12b,Alpk2,Alpk3,Ank1,Ankrd1,Ankrd9,Aoc3,Apobec2,Apod,Arih2,Arl6ip1,Art3,Asb11,Asb14,Asb2,Atl2,Atp1a2,Atp1b2,Atp2a1,B3galnt2,Bin1,C2cd2,Cacna1s,Cacna2d1,Camk2a,Camk2g,Cap2,Capn3,Car3,Casq1,Cav3,Ccdc146,Ccdc43,Ccr2,Cd163,Cd209d,Cdh13,Cdsn,Cfd,Cfl2,Chad,Chid1,Chrac1,Chrne,Cidec,Cilp,…
Myt1l	1.82801	nub	NA	NA	Actr10,Adam22,Adcy1,Add2,Ahi1,AI836003,Ankrd34b,Antxr2,Arhgap33,Arhgef26,Arhgef7,Atcay,Atl1,Atp2b2,B4galt1,Bace2,Bend6,Brsk2,Bsn,Bzrap1,Cadm3,Cadps,Caln1,Cdk6,Celf5,Chd5,Cntn1,Cntn3,Cntnap4,Cplx1,Crmp1,Csmd2,Ctnna2,Cux2,Cyp46a1,D3Bwg0562e,Dlg2,Dnm3,Dock3,Dpf1,Dpp10,Dpp6,Dpysl5,Eml5,Eno2,Etv1,Fezf2,Fgf14,Foxred2,Fstl5,Gabra5,Gad2,Galnt13,Gdap1,Ggt7,Gm15800,Gnao1,Gnaz,Gng4,Gpr173,Gprin1,Gria4,Grip1…
Naca	0.20659	ub	NA	NA	2700062C07Rik,2700094K13Rik,6330403M23Rik,Alyref,Anp32b,Birc5,Bub1b,Cad,Camta2,Ccna2,Ccnb1,Ccnb2,Cct2,Cdc20,Cdc5l,Cdk1,Cdk4,Cenph,Cep55,Ckap2,Dbf4,Ddx20,Dnttip2,Eef1b2,Eif3c,Eif3d,Eif3m,Ercc6l,Fam60a,Gabpb1,Gins2,Gins4,Gnb2l1,Gtf2f2,Hagh,Haus4,Hdac1,Hddc2,Hmgb2,Hmmr,Hnrnpf,Hnrnpu,Isg20l2,Kctd21,Kif11,Kif20a,Kif22,Kif23,Kpnb1,Lmnb1,Lsm3,Ltv1,Magoh,Mcm2,Mcm3,Mcm5,Mcm6,Mcm7,Mybbp1a,Nap1l1,Ncapg,Ncap…
Ncoa1	1.09615	nub	NA	NA	4632434I11Rik,6330403M23Rik,Acsl1,Acvr1b,Adcy9,Anln,Aprt,Birc5,Bub1b,Camta2,Ccnb1,Ccnb2,Cdc20,Cdc27,Cdc45,Cdk1,Cenph,Cenpi,Cenpn,Cep55,Ckap2,Cks2,Ddx20,Dock5,E2f7,Ect2,Eif3b,Epha2,Ercc6l,Espl1,Fam60a,Fbxl17,Gabpb1,Galk1,Gemin4,Gins2,Gpr155,Gsg2,Haus4,Hdac1,Hmmr,Hnrnpf,Kcnma1,Kif20a,Kif2c,Kpnb1,Lias,Mcm3,Mcm7,Mettl6,Mrto4,Msto1,Ncapg,Nhp2,Nsun2,Nuf2,Nup50,Nxt1,Pdhb,Phc2,Plk1,Plk4,Poc1a,Pole3,Prc1,…
Ncoa2	0.861966	nub	Microglia	NA	D3Bwg0562e,Ppt1,Ptpre,Zbtb16
Ncoa3	2.43711	nub	Liver_rec	NA	A630001G21Rik,AI467606,Akna,Arhgap30,Arhgap9,Cd37,Crlf3,Csrnp1,Cttn,Def6,Dock2,Fam26f,Fnbp1,Gstm5,Hmha1,Hvcn1,Inpp5d,Laptm5,Map4k1,Mcl1,Myo1g,Nfkbid,Plekhm1,Pml,Pstpip1,Ptpn6,Rapgef6,Rinl,Sp110,Stk4,Tyk2,Was
Ndn	2.58507	nub	NA	NA	0610011F06Rik,0610012H03Rik,4930447C04Rik,Abcg2,Abhd14b,Acot1,Acot12,Acox2,Acsm1,Acy3,Adam22,Afap1l1,Aff3,Afmid,AK129341,Akap12,Akr1e1,Akr7a5,Aldh1a1,Angpt1,Anks1,Apeh,Aqp3,Armcx2,Ascc1,Aspdh,Atp11a,AU021092,B3galnt1,C530008M17Rik,Cadps2,Car5a,Casp12,Cbs,Cbx6,Cc2d2a,Ccdc158,Cd34,Cda,Cdcp1,Ces1e,Ces2g,Cideb,Clca1,Cml5,Cntln,Col1a2,Col3a1,Col4a1,Col4a2,Ctdspl,Cttn,Cubn,Cyp24a1,Cyp2d12,Cyp2d9,Cyp7b1…
Nfatc1	0.439676	ub	NA	NA	4632428N05Rik,5430427O19Rik,A630001G21Rik,A630033H20Rik,AB124611,Abcg3,Acap1,Adcy7,Adrbk1,Akna,Ankrd44,Apbb1ip,Arhgap15,Arhgap17,Arhgap25,Arhgap30,Arhgap4,Arhgap9,Arhgdib,Arhgef1,Arhgef6,Arid5a,Batf,Bcar1,Birc3,Btla,Camk2g,Card11,Cblb,Ccdc82,Ccr7,Cd2,Cd274,Cd37,Cd48,Cd69,Cd72,Cd84,Cd86,Ciita,Clec2i,Cnr2,Coro1a,Cr1l,Csrnp1,Cttn,Cyld,Cyth4,Cytip,Def6,Dennd1c,Dock10,Dock2,Dock8,Dtx3l,Dusp2,Egr2,Ehbp…
Nfatc2	1.08831	nub	NA	NA	4632428N05Rik,Abcb1a,Abcb9,Abhd2,Abtb2,Agfg1,Ank1,Arl4c,Armc7,Art2b,Asb2,Atp8b2,Bcl11a,Btk,Cd226,Cd247,Cd3d,Cd6,Cd93,Ckm,Ckmt2,Cmya5,Cox6a2,Cux1,Cxcr3,Dusp27,Eef1a2,Eno3,Epb4.1l5,Erbb2,Fam102a,Fam105a,Fasl,Fbxo28,Fyb,Hcst,Hhex,Hopx,Hrc,Itgb2,Kbtbd11,Ldb3,Lmo2,Lmod3,Lyl1,Mb,Mef2c,Ndfip1,Npas4,Nt5c2,Pak2,Pck2,Pkig,Plcg2,Plcxd2,Plxnb1,Ppm1j,Prkcz,Rab11fip4,Rab19,Repin1,Rgs3,Rinl,Rnf216,Rock2,Rusc1,S…
Nfatc4	1.94045	nub	NA	NA	2310022B05Rik,Acta2,Actn1,Adamts12,Aebp1,Akap12,Akr1b8,Amotl1,Amotl2,Angptl2,Antxr1,Arhgap23,Arsj,Axl,Bgn,Boc,Cald1,Calu,Ccdc102a,Cd248,Cd276,Cdh11,Cdr2l,Chst14,Ckap4,Clcn3,Clip3,Cmtm3,Col11a1,Col12a1,Col1a1,Col1a2,Col2a1,Col3a1,Col4a1,Col4a2,Col5a2,Col6a1,Col6a2,Col6a3,Col8a1,Crtap,Csf1,Cul7,Dbn1,Ddb1,Ddr2,Dennd2a,Dlk1,Dnm1,Dse,Ehd2,Emilin1,Evc2,Exoc6,Fam134b,Fbln2,Fbln5,Fbn1,Fbxl7,Fgfr1,Fkbp10,…
Nfe2	3.44025	nub	NA	NA	0610012H03Rik,1700026D08Rik,1810033B17Rik,2610018G03Rik,4930447C04Rik,9430020K01Rik,AB124611,Acot1,Adcy4,Adrb2,Afap1l1,Ager,AK129341,Akap5,Aldh1a1,Alox12,Angpt1,Ankrd13a,Anks1,Aqp5,Arap3,Arhgap9,Art4,Atp2b4,Atp6v0d2,Bex6,Bpifa1,Bpifb1,C530008M17Rik,Cadps2,Car2,Casp12,Ccdc158,Cd244,Cd34,Cd36,Cdca7l,Cdcp1,Cdh5,Cdk6,Ces2g,Chi3l1,Chi3l3,Chia,Cldn18,Cldn5,Clec1a,Clec4a3,Clic3,Crlf2,Crlf3,Csf2rb,Csf3r,…
Nfe2l2	3.17934	nub	PM	PM	Acp2,Adap2,Anxa3,Arhgap33,Atl1,B3galnt1,Ccl6,Cd302,Chd5,Clec7a,Cln8,Cmtm3,Cpt1c,Crmp1,Csf2ra,Ctsl,Cyp46a1,Dnase1l1,Dnm3,Dpf1,Dpp6,Emr1,Fabp4,Fth1,Gas6,Ggt7,Grip1,Hbp1,Hfe,Igf1,Itgam,Jakmip2,Lamp1,Ldoc1l,Lpl,Mavs,Mitf,Mpp1,Myt1l,Nt5dc1,Ntm,P2rx4,Pdxp,Pitpna,Ppfia2,Prdm8,Rbm10,Reps2,Rin2,Rnf112,Rreb1,Sft2d2,Sgip1,Slc12a5,Slc43a2,Snap23,Snap47,Stat6,Stmn4,Tep1,Thbs1,Timp2,Tlr2,Tmem130,Tmem86a,Tpp1,T…
Nfia	0.965469	nub	NA	NA	Abcg2,Aldh1a1,Cadps2,Casp12,Ctdspl,Cyp7b1,Eef2k,Fam184a,Gulp1,Ndn,Ocrl,Osbpl1a,Phldb2,Pkia,Plscr4,Ppp1r9a,Rbp1,Scrn1,Smarca1,Svip,Unc45b,Vsig10,Zfp521
Nfib	1.33286	nub	Liver_rec	Liver_rec	Adra2a,Ahr,Aldh1a1,Amotl1,Amotl2,Antxr1,Antxr2,Arhgef26,Bmpr1a,Cald1,Cav1,Cdc42ep1,Cdk6,Chga,Col3a1,Col4a1,Col4a2,Col5a2,Crmp1,Cryab,Ctsh,Cxcl12,Dag1,Dcn,Ddr2,Efnb1,Fbn1,Fermt2,Gdap1,Gng12,Gpx8,Hic1,Igfbp3,Igfbp5,Ina,Irx3,Kank1,Kcnu1,Kctd15,Lama4,Lamb2,Lphn2,Lum,Mgst1,Mpdz,Myt1l,Nefh,Nfix,Npr2,Nr2f2,Nrbp2,Ogn,Palld,Pard3,Parva,Pax6,Pdgfra,Pdzrn3,Postn,Ppap2b,Pros1,Ptprg,Pxdn,Rhoj,Rimkla,Rims2,S10…
Nfix	1.16298	nub	NA	NA	4930447C04Rik,Acot1,Acy3,Aebp1,Afap1l1,Angpt1,Angptl2,Anks1,Antxr1,Bgn,Cadps2,Casp12,Cd34,Col4a1,Col4a2,Copz2,Cryab,Ctdspl,Cttn,Cxcl12,Cyp7b1,Dach1,Ddr2,Eef2k,Ehd2,Eltd1,Eng,Etv6,Exoc3l2,Fam109b,Fam171a1,Fam188b,Gcnt2,Gpr56,Gtf2ird1,Hoxa9,Il1r1,Itgbl1,Krt18,Lbp,Leprel2,Lpxn,Ltbp3,Mmrn1,Msrb3,Muc13,Myct1,Mylk,Ndn,Nfe2,Nfib,Npr2,Nudt12,Ocrl,Ogn,Osbpl1a,Osmr,Pafah2,Pank1,Pbx1,Pdgfrb,Pdzrn3,Phldb1,Pk…
Nfkb1	0.156728	ub	NA	NA	5430427O19Rik,A630001G21Rik,Abat,Acap1,Adcy7,Adrbk1,Agpat4,AI467606,Akna,Aldh5a1,Ankrd44,Anxa3,Ap1g2,Apbb1ip,Arhgap15,Arhgap17,Arhgap25,Arhgap30,Arhgap9,Arhgdib,Arhgef1,Arid5a,Arl4c,Arpc1b,Batf,Bcar1,Bcl10,Birc3,Btla,Capg,Casp4,Casp8,Ccr7,Cd274,Cd37,Cd44,Cd48,Cd69,Cd84,Cebpd,Ciita,Clic1,Cmtm7,Cnn2,Coro1a,Cr1l,Crlf3,Csf1,Csk,Csrnp1,Cyth4,Cytip,Ddx58,Def6,Dennd1c,Dock10,Dock2,Dock8,Dok1,Dtx3l,Dusp1…
Nfkb2	0.379268	ub	NA	NA	Abi3,Adrbk1,Aldh5a1,Apbb1ip,Arhgdib,Arhgef1,Arid5a,Arpc1b,Batf,Bcl10,Bcl3,Birc3,Capg,Card11,Cd40,Ciita,Crtc2,Dok1,Dok3,Esyt1,Flii,Gpr132,Icosl,Ier5,Ifi35,Ikbkb,Il4ra,Iqgap1,Junb,Klf13,Lrp10,Mafk,Med12,Ms4a4c,Myh9,Nfkb1,Nfkbia,Nfkbie,Ostf1,Pik3r5,Pold4,Psd4,Ptk2b,Rbck1,Rel,Rela,Relb,Rhog,Rnf31,Skp1a,Slfn2,Snx20,Sp100,Stat3,Tapbp,Tgfb1,Tnf,Tnfaip3,Tnfrsf1b,Tor1aip1,Traf1,Vasp,Zbp1,Zc3h12a,Zfp276,Zf…
Nfx1	2.03664	nub	Raw264	Raw264	Acp2,Adap2,BC027231,Bms1,Brix1,C1qa,C1qc,C3ar1,Cct2,Cd2bp2,Cebpz,Chd1l,Ctnnbl1,Ctsb,Cxcl16,Ddx18,Ddx31,Dhodh,Dimt1,Dnmt3b,Exosc1,Farsb,Fcer1g,Fcgr1,Folr2,Gdpd1,Gimap1,Gnl3,Gtf2e1,Haus6,Hnrnpa1,Igf1,Itga5,Lrrc40,Luc7l,Mdn1,Mettl2,Mettl4,Mki67ip,Msh2,Msh6,Msr1,Mthfd1l,Nfyb,Nip7,Noc3l,Nsun2,Nufip1,Nup155,Nvl,Parn,Pdcd11,Pdcd2,Ppan,Prpf3,Qtrtd1,Rbmx2,Rpap1,Rpl6,Rpusd2,Rrp15,Ruvbl1,Sdad1,Shq1,Sin3a,Sm…
Nfyb	2.87659	nub	NA	NA	AF251705,Atad5,Atp6v0c,B3galnt2,Brix1,C1qb,Cbwd1,Cd14,Cebpz,Cep97,Cfp,Chek1,Cpsf2,Csf2ra,Cxcl16,Ddx1,Dkc1,Dnmt3b,Eif1ax,Eprs,Ezr,Fam118b,Gnl3,Gpr180,Gtf2e1,Gtpbp4,Haus6,Hcfc2,Hnrnpa1,Hnrnpab,Kars,Kctd15,Lat2,Lbr,Lilrb3,Lnp,Lrrc40,Luc7l,Mapk1,Mbnl3,Metap2,Mllt3,Mon2,Msh2,Mtf2,Naa50,Nfx1,Nin,Nip7,Nmral1,Nop56,Nrp2,Nucks1,Nudcd1,Nup155,Nup160,Ola1,P2rx4,Panx1,Pdcd2,Pds5b,Pfkfb4,Pla2g7,Plbd2,Plekhm2,…
Nkrf	1.11889	nub	Raw264	Raw264	Adnp2,Brix1,Cand1,Cct2,Cct5,Cebpz,Cpsf2,Cstf2,Ctu2,D19Bwg1357e,Dck,Dhodh,Dimt1,Dkc1,Dph2,Elp6,Exosc1,Farsb,Gtf2f2,Klf16,Mdn1,Me2,Med6,Mki67ip,Mthfd1l,Ncbp1,Nip7,Noc3l,Nol11,Nop56,Nucks1,Nup155,Nup160,Ola1,Pes1,Prmt3,Qtrtd1,Rbm12,Rbmx2,Rbmxl1,Rnps1,Rpf2,Rpusd2,Ruvbl1,Sf3a1,Smpd4,Snapc4,Snrpa1,Srm,Taf1,Taf1d,Tsr1,Utp15,Wdr75,Wdr89,Zfp553
Nkx3-1	3.57906	nub	NA	NA	4932442L08Rik,5430435G22Rik,8030411F24Rik,Aard,Abcc1,Acaa1b,Adcy7,Agfg2,Ahsg,Akr1b8,Ankrd13a,Aoc3,Atp13a4,Bag2,BC021891,Bend6,Bnip2,Cadm1,Calhm2,Camkk2,Car5b,Casq2,Cbr2,Cdc42se1,Cdh23,Cebpa,Chrdl1,Clmn,Cnksr3,Col4a3,Col4a4,Cp,Cyp26b1,Cyp27a1,Cytip,D3Bwg0562e,Dpysl4,Dtna,Dtx1,Ecm2,Egr2,Eif5a2,Elovl2,Elovl3,Epha8,Erap1,Fam102a,Fbxo16,Fbxo9,Fgf13,Fgl1,Flrt1,Gab3,Galm,Gna14,Gpr89,Gstm6,H2-Q10,Hdac6,I…
Nkx6-1	3.56631	nub	NA	NA	1810062G17Rik,2210010C04Rik,5330417C22Rik,Adora3,Adra2a,Aldh1l2,Arhgap36,Arx,Bace2,Brsk2,Cabp7,Cadps,Cel,Cela2a,Cela3b,Chga,Chgb,Chid1,Clps,Cnot6l,Cnpy2,Cope,Cpa1,Cpa2,Cpb1,Cplx2,Creld2,Ctrb1,Ctrl,Cuzd1,Cyfip2,D10Bwg1379e,Ddc,Derl2,Disp2,Dpp6,Efcab1,Eml5,Entpd3,Ero1lb,Erp27,Etv1,Fam122a,Fbxl16,Ficd,Fosb,Foxred2,Gcg,Gdap1,Gmppa,Gnaz,Gng4,Gp2,Grip1,Hapln4,Hdac6,Hs3st6,Ids,Igsf1,Il1r1,Ina,Insrr,Kcni…
Nlrc5	1.73539	nub	NA	NA	1100001G20Rik,3110043O21Rik,4632428N05Rik,5430427O19Rik,5730508B09Rik,A630001G21Rik,AB124611,Abcd2,Abcg3,Abhd15,Acap1,Adcy7,Adipoq,Adipor2,Agpat2,Agpat9,AI467606,AI607873,Aifm2,Akna,Aldh1a7,Ankrd44,Aoc3,Ap1g2,Apbb1ip,Apcdd1,Apobec1,Apoc1,Arhgap15,Arhgap25,Arhgap30,Arhgap4,Arhgap9,Arhgdib,Arhgef6,Arid5a,Batf,Bcap31,Bcar1,Birc3,C1ra,C3,C4b,Car5b,Casp1,Casp4,Casp8,Cav1,Cav2,Ccdc125,Ccdc82,Ccdc88b,Cc…
Nolc1	0.480051	ub	NA	NA	Abce1,Adat1,Alyref,Anp32b,Apitd1,Aurka,Brix1,Cad,Camta2,Cbx2,Ccdc77,Ccdc86,Ccnb1,Cct2,Cct6a,Cdc45,Cdc5l,Cdk4,Cebpz,Cenph,Cenpi,Cep55,Chaf1b,Chtf18,Cirh1a,Ckap2,Cpsf3l,D10Wsu102e,Dbf4,Dctd,Ddx10,Ddx18,Ddx21,Ddx27,Dimt1,Dis3,Dkc1,Dlgap5,Dnttip2,Dph2,Dut,Eef1e1,Eif3a,Eif3b,Eif3c,Eif3d,Elac2,Ercc6l,Exosc1,Exosc3,Fancd2,Fanci,Fen1,G3bp1,Gemin4,Gemin5,Gemin6,Gen1,Gins3,Gnl3,Gpatch4,Grwd1,Gtf2f2,Gtf3a,H…
Nono	0.0654023	ub	NA	NA	Armcx2,Ccna2,Cenpt,Eftud2,Gstk1,Iqgap3,Lig1,Marcksl1,Prim2,Srrt,Trim28
Nostrin	1.60455	nub	Liver_rec	NA	0610040J01Rik,2200002D01Rik,4930506M07Rik,5430435G22Rik,Abhd12,Abp1,Adam15,Adam8,AF251705,AI607873,Aif1,Akr1b8,Akr1c14,Aldh3a2,Aldh3b1,Ang,Anpep,Anxa3,Arhgef10l,Atp6v0d2,Atp6v1c1,Atp8b1,B3gnt3,Baiap2l1,C1qa,C1qb,C1qc,C3ar1,C5ar1,C77080,Cadm1,Ccl6,Ccl9,Cd14,Cd300lb,Cd300ld,Cd36,Cd68,Ceacam1,Cebpa,Ces2e,Cfp,Ckb,Cldn3,Cldn7,Clec4a2,Clec4a3,Clec4d,Clec4n,Clec5a,Colec12,Csf1r,Cstb,Ctbs,Ctsb,Cttnbp2nl,…
Notch1	1.9356	nub	NA	NA	4632428N05Rik,Abtb2,Afap1l1,Akap5,Akr1c12,Als2cl,Angpt1,Arhgap31,B3gnt8,Btbd11,Btk,Cblb,Ccdc64,Ccr2,Ccr8,Cd226,Cd247,Cd28,Cd44,Cd47,Cd5,Cd6,Cd72,Cd93,Cd96,Cd97,Cdh5,Celsr1,Cenpv,Churc1,Clec14a,Clec1a,Clip1,Col4a3,Col4a4,Cst7,Ctsc,Ctsh,Ctsw,Cutc,Cxcr3,Cxcr4,Cyth3,Cyyr1,Dctn6,Dirc2,Dock10,Dram1,Dynll2,Dzip1,Egfl6,Elf1,Etv3,F9,Fam105a,Fasl,Fnbp1,Frmd8,Fyb,Fyn,Gbp7,Gcnt1,Glipr2,Gltp,Gnai2,Gpm6a,Gpr11…
Npas2	1.80594	nub	NA	NA	2010002M12Rik,2200002D01Rik,2210407C18Rik,AA986860,Abcb1a,Abp1,Acadsb,Adamdec1,Agr2,AI747448,Aim1l,Aldh1b1,Alpi,Ang4,Anks4b,Ano10,Ano9,Anxa13,Atp10b,Atp2c2,Atp6v0a2,Atp8b1,Atxn10,B3gnt3,B4galnt2,Bak1,Bco2,Cant1,Capn13,Capn9,Casp1,Casp7,Cc2d1a,Ccng2,Cdc42ep5,Cdh17,Cdhr5,Cdx2,Ceacam1,Ces2a,Ces2b,Ces2e,Chmp2b,Cideb,Ckmt1,Clca3,Clca4,Cldn15,Cldn3,Clrn3,Coro2a,Cs,Cyp2c55,Cyp2c65,Cyp2c68,Cyp3a13,Cyp4f1…
Npas4	3.49342	nub	PM	PM	4632428N05Rik,5330417C22Rik,6330403A02Rik,A830018L16Rik,Abtb2,Add2,Adra2a,Agfg1,Ahi1,AI836003,Ak5,Als2cl,Ap3b2,Apold1,Arhgap9,Arl4c,Art2b,Atcay,Atp2b2,Bcl11a,Bicd1,Bsn,Btbd11,C77370,Cacna2d1,Cadps,Ccdc64,Ccr8,Cd226,Cd28,Cd3d,Cd4,Cd44,Cd5,Cd6,Celf5,Chd5,Chga,Chpf,Chst2,Clip1,Cmtm7,Cnn2,Cntn1,Cplx2,Creg2,Crmp1,Crocc,Csf1,Ctdp1,Ctnna2,D3Bwg0562e,Dclk1,Dda1,Ddx43,Dgkb,Diras2,Dlg2,Dnm3,Dpp10,Dpp6,Dpys…
Npm1	0.298953	ub	NA	NA	2700094K13Rik,Abt1,Anp32b,Apex1,Arhgap11a,Atad2,Aurkb,Bclaf1,Blm,Bms1,Brip1,Brix1,Bub1,Bub1b,Camta2,Cbx2,Ccna2,Ccnb1,Cct2,Cct5,Cct6a,Cdc20,Cdc5l,Cdca4,Cdca5,Cdca8,Cdk4,Cdt1,Cenpe,Cenph,Cenpi,Cep55,Chek1,Ckap2,Cse1l,D19Bwg1357e,Dbf4,Dbp,Ddx10,Ddx18,Ddx21,Dhx33,Dis3,Dkc1,Dlgap5,Dtymk,E2f7,Eef1b2,Eif3d,Eif3g,Ercc6l,Ezh2,Fam60a,Fen1,Gabpb1,Gen1,Gins2,Gtf2e2,Gtf3a,Hat1,Haus6,Hdac1,Hdac2,Hells,Hmga2,Hm…
Nr0b1	3.41899	nub	NA	NA	4930447C04Rik,Add2,Apc,Ash2l,Atxn1,Cd47,Clcn4-2,Cnksr2,Cul4b,Dnd1,Dpysl5,Dusp9,Enox1,Fam63b,Fbxo15,Fgf17,Hic2,Igf2bp1,Iqcg,Itm2b,Jarid2,Kbtbd8,Lin28a,Mcf2,Mnd1,Msl3,Naa11,Nfatc2ip,Nptx2,Nudt3,Ooep,Orc1,Orc5,Psma8,Rad9b,Ranbp17,Rbmxl2,Rhox5,Rnf149,Rnf17,Rnh1,Sall4,Satb2,Senp3,Sfmbt2,Slc2a3,Sult6b1,Taf7,Tbc1d16,Tdh,Tgfbrap1,Tmem200c,Tmem9b,Trap1a,Trim6,Tshz1,Ubr7,Wdr5,Zbtb8a,Zic3,Zscan10
Nr1h2	1.80438	nub	NA	NA	C1d,Cmpk1,Gtf2h5,Hmg20b,Rps6kb2,Trappc6b,Ube2w
Nr1h3	1.86217	nub	KC	KC	Acvrl1,Agmo,Agpat2,Anpep,C1qc,C3,Cebpa,Ces1d,Cxcl16,Fcgr4,Fkbp3,Lrg1,Mmp19,Pds5b,Pla2g7,Plxna1,Pparg,Psip1,Retsat,Rxra,S100a1,Sdc3,Sh3tc1,Sirpa,Slc11a1,Slc31a2,Slc6a8,Ssh3,Thrsp,Tlr8,Xdh
Nr2f1	3.3033	nub	Liver_rec	Liver_rec	Arnt2,Bai2,Cdh10,Cpt1c,Ctnna2,Dclk1,Dpysl3,Edil3,Fabp7,Fam171a2,Gap43,Gpbp1l1,Gpm6a,Gpm6b,Gpr173,Gria4,Jakmip2,Katnal1,Lrfn4,Lsamp,Ly6h,Megf10,Nap1l2,Nav3,Ncam1,Ncan,Ndp,Nt5dc1,Ntm,Olfm1,Pak3,Pak7,Pcdh10,Pcdh11x,Pcdh8,Ppfia2,Prdm8,Prkar1b,Psd2,Ptprz1,Rtn1,Scrn1,Sgip1,Slc1a3,Snap47,Thsd7a,Tmem44,Tmod2,Trim32,Trim9,Ttl,Tubb2b,Zfp316
Nr2f2	2.88844	nub	Liver_rec	Liver_rec	Akap2,Amotl2,Antxr1,Arhgap29,Arhgap42,Bgn,Cachd1,Cald1,Cav1,Cdc42ep1,Cdh11,Col1a2,Col3a1,Col4a1,Col4a2,Col4a5,Col5a2,Col6a1,Col6a2,Col6a3,Creb3l2,Cxcl12,Ednra,Efemp1,Efnb1,Elmo1,Fam171a1,Fat1,Fbln5,Fbxl7,Fermt2,Frem1,Fstl1,Fzd1,Gpc4,Gpr124,Gpx8,Gstm2,Gulp1,Hic1,Hmcn1,Hoxd9,Igfbp3,Igfbp5,Kitl,Lamb1,Ltbp1,Mpdz,Mtf1,Mxra8,Myl9,Myo1b,Nfib,Nid1,Npr2,Nrbp2,Oaf,Olfml3,Parva,Pcolce,Pdgfra,Pdgfrb,Pdzrn3,P…
Nr3c1	1.02462	nub	NA	NA	NA
Nr4a1	2.7552	nub	Raw264	NA	Ak1,Akr1a1,Aldh9a1,Alg11,Arc,Asb14,Asb2,Bin1,Cacna1s,Camk2a,Camk2g,Capn3,Clip1,Cmya5,Coasy,Cox6a2,Dfna5,Dnaja4,Dnajb5,Dtna,Dusp27,Erlin1,Fat4,Foxj2,Galk2,Glod4,Gm12942,Hdac4,Hrc,Iah1,Lpin3,Lrrc2,Map1lc3b,Map2k7,Mapk12,Mbnl3,Mtmr4,Nell1,Nipsnap1,Nipsnap3b,Nrd1,Obscn,Ormdl2,Pbxip1,Pcnt,Pgrmc1,Phf2,Phkg1,Ppap2c,Prkab2,Ptp4a3,Pygm,Rps6ka2,Scn4a,Slc7a5,Srf,Srpk3,Stac3,Stat5b,Stk40,Sync,Tmod4,Tor1a,Tor…
Nrf1	0.155594	ub	NA	NA	Actl6a,Adam23,Asxl1,Atad2,Bclaf1,Bms1,Cdca7,Cdt1,Cep192,Clp1,Dbf4,Ddx21,Ezh2,Gnb2l1,Heatr1,Hells,Hnrnpa1,Mcm2,Mcm3,Mcm5,Mettl2,Mms22l,Mtf2,Ncaph2,Noc2l,Nup160,Parp2,Pdcd11,Pola2,Pold1,Pou2f1,Prpf3,Rpap1,Senp1,Sf3b3,Sin3a,Slbp,Snip1,Taf1d,Taf5,Taf5l,Topbp1,Ubap2l,Vrk1,Wdr43
Onecut3	3.52956	nub	NA	NA	Acsbg2,Aldoart2,Odf3,Pfn3,Rfx2,Spert,Ttll13,Zbtb3
Pa2g4	0.236434	ub	NA	NA	2410016O06Rik,2700094K13Rik,4930427A07Rik,Aaas,Anp32b,Apex1,Aspm,Atad2,Aurkb,Bckdha,Blm,Bub1b,C1qbp,Cacybp,Cad,Casc5,Cbx1,Cbx2,Ccna2,Ccnb1,Cct2,Cct3,Cct5,Cct6a,Cdc20,Cdc45,Cdca2,Cdca4,Cdca5,Cdca7,Cdca8,Cdk1,Cdk4,Cdt1,Cenph,Cenpi,Cenpn,Cenpt,Cep55,Chaf1b,Chek1,Chtf18,Ckap2,Clns1a,Cpeb4,Cpsf4,Cse1l,Cstf2,D19Bwg1357e,Dbf4,Dbp,Dctd,Ddx21,Ddx39,Diap3,Dis3,Dkc1,Dlgap5,Dnmt1,Dut,E2f3,E2f7,Eef1e1,Eftud2,…
Patz1	1.55514	nub	Raw264	NA	1100001G20Rik,3110043O21Rik,5730508B09Rik,Abcd2,Abhd15,Abhd5,Acaca,Adipoq,Adipor2,Agpat2,Agpat9,AI607873,Aifm2,Aldh1a7,Ankrd44,Aoc3,Apobec1,Apobr,Apoc1,Bcap31,Blvrb,C1ra,C3,Car5b,Cav1,Cav2,Ccl9,Cd1d1,Cd274,Cfd,Chrdl1,Cidec,Cldn15,Crls1,Cxxc5,Dbi,Derl1,Dgat1,Dhrs7b,Dram1,Dtx2,Echdc1,Erbb2,Etv3,Fasn,Fbxo4,Ffar2,Gda,Gprc5b,Hp,Hsd3b7,Itgb1bp1,Klb,Lipe,Lonp2,Lpgat1,Ltc4s,Lyst,Mcts1,Mecr,Mgst1,N4bp2l1,…
Pax5	2.63212	nub	Spleen_Red pulp MΦ	Spleen_Red pulp MΦ	1700021K19Rik,1700025G04Rik,4931429I11Rik,Abi2,Acad8,Acap1,Acot7,Adrbk1,Akr1c13,Apbb1ip,Arhgap5,Bank1,BC017643,Bcar3,Blk,Cables2,Card11,Ccdc79,Ccr6,Cd19,Cd22,Cd37,Cd38,Cd72,Cd79a,Cd79b,Cecr2,Chst3,Cib1,Ciita,Clec2i,Cr2,Cttn,Cyp4f18,Dennd2c,Dennd5b,Depdc5,Derl3,Dok3,Dpm3,Dusp2,Eid2,Ero1lb,Fam129c,Fcer2a,Fcrl1,Fcrla,Fgd3,Fnbp1l,Galm,Gh,Gpd1l,Gpr132,Grap2,H1f0,H2-DMb2,H2-Eb1,H2-Oa,H2-Ob,Haao,Hip1r,H…
Pax6	3.4081	nub	NA	NA	Adra2a,Aldh1l2,Antxr2,Arhgap36,Arhgef26,Arnt2,Banp,Bbx,Bicd1,Brsk2,Cabp7,Cadps,Cat,Cdk6,Chga,Chgb,Ctnna2,D3Bwg0562e,Disp2,Efcab1,Eml5,Entpd3,Ero1lb,Etv1,Fbxl16,Fkbp1b,Foxred2,Gdap1,Gnaz,Gng4,Grip1,Gsta4,Hapln4,Hdac6,Igsf1,Ina,Kcnh8,Kcnip1,Kcnu1,Kif5c,Lin28a,Lrp11,Mdm1,Mtmr7,Myt1l,Nalcn,Nap1l2,Nefh,Nfasc,Nfib,Nkx6-1,Npas4,Pacsin1,Pclo,Pcsk1,Pcsk1n,Pcsk2,Pde10a,Pnlip,Pnmal2,Prepl,Prune2,Ptprn,Ptprn…
Pbx1	1.38546	nub	NA	NA	0610012H03Rik,4930447C04Rik,Acot1,Adam22,Afap1l1,Aldh1a1,Angpt1,Anks1,C530008M17Rik,Cadps2,Casp12,Cc2d2a,Ccdc112,Ccdc158,Cd34,Cdcp1,Ces2g,Clca1,Clec1a,Col4a1,Csad,Ctdspl,Ctf1,Cttn,Cyp7b1,Dach1,Dapp1,Dgkg,Eltd1,Emcn,Eng,Erg,Esam,Etv6,Exoc3l2,Fam109b,Fam184a,Fam188b,Fgd5,Fhl1,Fzd6,Gcnt2,Gfi1b,Gp1ba,Gpr56,Gspt2,Gucy1a3,Gulp1,Hoxa9,Hspa12b,Itga2b,Khk,Kit,Klhl4,Krt18,Lbp,Leprel2,Lpxn,Ltbp3,Mamdc2,Mmrn…
Pbx2	1.1551	nub	NA	NA	4921504E06Rik,4921511H03Rik,4930563D23Rik,Actl7b,BC100451,Ccdc110,Cnnm3,Fam187b,Fam71d,Hnrnpul2,Kif17,Lyrm7,Osbp2,Prdx6b,Theg,Trim17,Vwa3a
Pbx3	3.57515	nub	KC	NA	Agpat2,Basp1,Cbx6,Enah,Irf3,Nbea,Ndn,Ndrg4,Slc25a4,Tshz3
Pbx4	3.55927	nub	NA	NA	1700006A11Rik,1700009N14Rik,1700016H13Rik,1700030F18Rik,1700074P13Rik,4921504E06Rik,4922502D21Rik,4930430A15Rik,4930511M11Rik,4930578I06Rik,Abca14,Acrbp,Acsbg2,Actl7b,Adam18,Adam5,Adcy10,Aldoart2,Als2cr11,Ankrd54,Armc3,BC051142,Cabyr,Cage1,Ccdc103,Ccdc108,Ccdc110,Ccdc19,Ccdc30,Ccdc38,Cct6b,Crisp2,Csl,Ddi1,Dnajb8,Enthd1,Fam154a,Fam170a,Fam47c,Fank1,Fsip1,Gm884,Grk4,Gtf2a1l,Gykl1,Hils1,Iqcd,Irgc1,K…
Pcgf6	3.17048	nub	Alveolar MΦ	NA	4632434I11Rik,Adat1,Apitd1,Camta2,Ccdc77,Cenph,Cenpp,Cep55,Cep57,Coil,Dbf4,Ddx10,Dimt1,Dtymk,Gemin5,Gsg2,Gtf2e2,Gtf2f2,Haus4,Haus6,Hells,Helq,Kif20b,Kif24,Lin9,Mbnl2,Mettl4,Msh6,Mybl1,Nasp,Ncbp1,Nop58,Nup43,Nupl1,Nvl,Odf2,Piga,Rad18,Rfc3,Rif1,Sf3a3,Sin3a,Suv39h2,Taf1b,Taf1d,Taf2,Tbp,Terf1,Tex10,Topors,Trmt10a,Urb2,Usp1,Zmym1,Zwilch
Pcna	0.692095	ub	NA	NA	2700094K13Rik,2810417H13Rik,4632434I11Rik,Anln,Anp32b,Apitd1,Arhgap11a,Asf1b,Aspm,Atad2,Aurka,Aurkb,Birc5,Blm,Brip1,Bub1,Bub1b,C330027C09Rik,Casc5,Ccna2,Ccnb1,Ccnb2,Cct2,Cdc20,Cdc45,Cdca2,Cdca4,Cdca5,Cdca7,Cdca8,Cdk1,Cdk4,Cdt1,Cenpe,Cenpf,Cenph,Cenpi,Cenpk,Cenpl,Cenpn,Cenpp,Cep192,Cep55,Cggbp1,Chaf1b,Chek1,Chtf18,Ckap2,Ckap2l,Cks2,Dbf4,Dbp,Dck,Dlgap5,Dnmt1,Dscc1,Dsn1,E2f7,Ect2,Ercc6l,Erh,Eri1,Esc…
Phb	0.222721	ub	NA	NA	1110001A16Rik,1110001J03Rik,1700021F05Rik,2310061I04Rik,Aarsd1,Acadvl,Aco2,Acot13,Afg3l2,Alkbh7,Apoo,Atp5a1,Atp5b,Atp5d,Atp5f1,Atp5j,Atp5k,Chchd1,Clpp,Clybl,Cops6,Coq3,Coq5,Coq6,Coq7,Cox4i1,Cox6b1,Cox7a1,Cyc1,Cycs,Dlat,Dnaja3,Dnajc28,Dnlz,Ecsit,Eif2b3,Emc6,Endog,Etfb,Fam195a,Fh1,Fxn,Gcsh,Gfm1,Got1,Got2,Grpel1,Gtf3c6,Hmbs,Hspa9,Hspd1,Hspe1,Idh3a,Idh3g,l7Rn6,Lage3,Lipt1,Lonp1,Lrpprc,Mdh2,Mrpl10,Mrp…
Phf20	2.64531	nub	Microglia	NA	1110037F02Rik,Arl6,Bmi1,Ccdc104,Cep170,E430025E21Rik,Ipo9,Iqcb1,Kif3a,Naprt1,Pds5b,Psip1,Rpa1,Sgcb,Tmem237,Wdr35,Zbtb7b,Zc4h2
Phf5a	0.138867	ub	NA	NA	2700094K13Rik,3110082I17Rik,Abt1,Actl6a,Aimp1,Anp32b,Apex1,Arhgap11a,Atad5,Aurka,Aurkb,Bend3,Blm,Bms1,Brca2,Bub1b,Cbx1,Ccnb1,Cct2,Cct5,Cct6a,Cct7,Cdc45,Cdca2,Cdca4,Cdca5,Cdca7,Cdca8,Cdk4,Cdt1,Cenpe,Cenph,Cenpi,Cenpq,Chaf1b,Chek1,Clns1a,Cse1l,D19Bwg1357e,Dbf4,Dctd,Dis3,Dkc1,Dlgap5,Dnajc9,Dnmt1,Dscc1,Dsn1,Dtymk,Dut,E2f3,E2f7,Eftud2,Eif3g,Elp6,Ercc6l,Eri2,Ezh2,Farsb,Fen1,Gar1,Gins1,Gnl3,Grwd1,Gtf3a,…
Phtf1	3.49619	nub	Raw264	NA	Adap2,AI607873,Atp6v0c,B430306N03Rik,C1qa,Capg,Cd14,Cd36,Cep97,Clec4d,Csf2ra,Dram1,Dusp3,Epb4.1l1,Grn,Igsf6,Lbr,Lima1,Lpcat2,Nrp2,P2rx4,Pde7b,Pds5b,Plbd2,Psip1,Rfx3,Sdc3,Sh3pxd2b,Slain1,Slc7a8,Tmem106a,Zfp280c
Pias2	0.558118	ub	NA	NA	Abcd1,B2m,Casp1,Casp4,Cd74,Gtf3c3,H2-Aa,H2-Ab1,H2-DMa,H2-K1,Hdac6,Ifi35,Ifngr1,Ift74,Il10rb,Il4ra,Irf2,Irf7,Klf13,Lgals9,Lrp10,Mafk,Myd88,Parp4,Psmb10,Psmb9,Rbck1,Rela,Rhog,Skp1a,Sp100,Stat3,Tap2,Tapbp,Uba7,Ucp2,Unc93b1,Wdr35,Zfp36
Plag1	3.56571	nub	NA	NA	4930447C04Rik,AB124611,Abcg2,Acot7,Angpt1,Ccdc158,Ccdc79,D3Bwg0562e,Dapk2,Dsg2,Efnb3,Eltd1,Exoc3l2,Fam109b,Fgd5,Fzd6,Gulp1,Hoxa9,Kcnh8,Kl,Lman1,Lpxn,Mmrn1,Morc4,Mpdz,Mpzl1,Muc13,Myct1,Myo5c,Nap1l3,Nav3,Nbea,Ocrl,Pafah2,Pak3,Pbx1,Prepl,Prkg1,Rab27b,Rab38,Rps6ka6,Sall4,Sdc1,Slc12a1,Smagp,Tek,Tfr2,Tmem134,Tmem40,Trpm5,Ttpa,Unc45b,Usp54,Zfp521
Plagl2	2.97612	nub	NA	NA	2010002M12Rik,8430427H17Rik,Abp1,Acadsb,Agr2,Ano9,Ap1g2,Ap1m2,Atad2,Bub1,C530008M17Rik,Calml4,Ccnb1,Cdh17,Cenph,Cenpn,Chek1,Ckmt1,Cldn7,Clrn3,Coro2a,Dbf4,Elf3,Epcam,Eps8,Eps8l3,Ezh2,Fbp2,Fcgbp,Galnt7,Gm14446,Hells,Heph,Igf2bp2,Lad1,Lifr,Mapk13,Melk,Mep1a,Mgat4a,Naip1,Naip5,Naip6,Nusap1,Pak1,Plekha7,Plekhh1,Pls1,Ppp1r14d,Purb,Skp2,Slc6a8,Ssrp1,St14,Tacc3,Tmem45b,Topbp1,Trip13,Ttk,Whsc1,Zwilch
Pml	0.45539	ub	NA	NA	1110059E24Rik,1700021K19Rik,A630001G21Rik,Acad8,Acot7,Actr2,Adar,Add2,Ap3s1,Apc,Apobec3,Arhgap17,Atcay,Bank1,Bcl3,Bend5,Blk,C77370,Ccdc79,Ccr6,Cd19,Cd22,Cd38,Cd55,Cd79a,Cd79b,Chst15,Ciita,Cmtm4,Cmtm7,Cobll1,Cpe,Cr2,Crlf3,Cyp39a1,Cyp4f18,Ddx58,Def6,Dennd3,Dennd4b,Dennd5b,Dhx57,Ero1lb,Fam111a,Fam129c,Fam167a,Fam26f,Fcer2a,Fchsd2,Fcrl1,Fcrla,Fkbp1a,Foxp1,Gga2,Grk6,Gstm5,H2-Aa,H2-Ab1,H2-DMa,H2-DMb2,H…
Pou2f1	2.69039	nub	NA	NA	Abhd5,Acad8,Akr1c13,Banp,Bclaf1,Blk,Cables2,Ccr6,Cd19,Cd37,Cd79a,Cd79b,Cdc5l,Cep57l1,Ciita,Clp1,Cr2,Ddx18,Fam129c,Fanci,Fcer2a,Fcrla,Frrs1,Galm,H2-Ob,Heatr1,Hnrpll,Ing5,Klhl14,Ly6d,Ly6e,Mdn1,Med26,Mlxip,Mphosph10,Mre11a,Ms4a1,Mtf2,Nasp,Nol11,Nrf1,Parp1,Pax5,Phactr2,Pold1,Polr3b,Ptp4a3,Rab3d,Ralgps2,Rdh12,Rif1,Rnf2,Rpap1,Rpf1,Rrp1b,Sart3,Siglecg,Sin3a,Srpk3,Strada,Taf5l,Trp53i11,Ttf2,Ttpal,Wbp11
Pou2f2	2.85764	nub	NA	NA	1700021K19Rik,5430427O19Rik,A630001G21Rik,A630033H20Rik,AB124611,Abi2,Acap1,Adrbk1,Akna,Apbb1ip,Arhgap15,Arhgap25,Arhgap30,Arhgap4,Arhgap5,Arhgap9,Arhgef1,Arid5a,Atp10a,Bank1,Batf,BC017643,Bcar1,Bcar3,Blk,Btk,Btla,Cables2,Card11,Ccdc88b,Ccr6,Ccr7,Cd180,Cd19,Cd22,Cd274,Cd37,Cd40,Cd48,Cd69,Cd72,Cd74,Cd79a,Cd79b,Cd84,Cd86,Cdk13,Cib1,Ciita,Cldn12,Clec2i,Cnr2,Coro1a,Cr2,Csk,Cttn,Cxcr4,Cyp4f18,Cyth4,De…
Pou3f2	3.48857	nub	NA	NA	Add2,Agap3,Alg2,Ankrd13b,Ap3b2,Arhgef7,Arl8a,Armc6,Atcay,Atp2b2,Bai2,Cacng8,Cadm3,Cdh10,Celf5,Chst10,Clptm1,Crmp1,Cspg5,Ctnna2,Dclk1,Dda1,Dgki,Dock3,Dpf1,Dpysl4,Dscam,Fabp7,Fezf2,Fstl5,Ggt7,Gnao1,Gng7,Gpr173,Gprin1,Jakmip2,Kcnip3,Kif1a,Kif3c,Kif5a,Kif5c,Lrp8,Lrrc4,Lsamp,Ly6h,Mast1,Mdga2,Mt3,Myt1l,Ncam1,Ncan,Ncdn,Ncs1,Nfasc,Nova2,Ntm,Pak7,Pcdh10,Pcdh8,Pde10a,Pdxp,Phactr3,Ppfia2,Psd2,Ptpn5,Ptprz1,R…
Ppard	2.05551	nub	NA	NA	2200002D01Rik,2210407C18Rik,Abp1,Adap1,Agr2,Aim1l,Akap17b,Ang4,Arl3,Atp10b,Atp6v0a2,Atxn10,B3galt5,B3gnt3,B4galnt2,Bak1,Cadm1,Cant1,Capn13,Capn9,Cc2d1a,Cdc42ep5,Cdh17,Cdx2,Clca3,Clca4,Cnnm4,Cs,Degs1,Dhrs11,Dmxl2,Dqx1,Edn2,Elf3,Eps8l3,Espn,Ethe1,Fam3b,Fam83f,Fam83h,Fam98c,Fbp2,Fcgbp,Gale,Galnt10,Galnt6,Gcnt3,Glod5,Gm1123,Gm3336,Gna11,Gpa33,Ifi27l2b,Itgb4,Itln1,Itpkc,Kcnn4,Krt20,Lad1,Leng9,Lgals4,L…
Pparg	3.58454	nub	Alveolar MΦ	Alveolar MΦ	1100001G20Rik,3110043O21Rik,4632428N05Rik,5430435G22Rik,5730508B09Rik,AA467197,Aatk,Abca1,Abcc3,Abcd2,Abcg1,Abhd12,Abhd15,Abhd5,Adam8,Adap2,Adipoq,Adipor2,AF251705,Agpat2,Agpat9,Ahnak,AI607873,Aif1,Aifm2,Akr1b8,Aldh1a7,Ank3,Ankrd44,Anpep,Aoc3,Aox1,Ap1m1,Apcdd1,Apobec1,Apoc1,Arx,Atf3,Atp6v0d2,Atpaf2,B3galnt1,Blnk,C1qa,C1qb,C1qc,C3,C3ar1,C5ar1,Cadm1,Car5b,Cav1,Cav2,Ccdc64b,Ccl6,Ccl9,Cd1d1,Cd200r1,C…
Ppp1r8	0.256382	ub	NA	NA	2700094K13Rik,Adat1,Alyref,Apitd1,Aurka,Aurkb,Birc5,Brip1,Brix1,Bub1,Bub1b,Cad,Camta2,Ccdc77,Ccnb1,Cd2bp2,Cdc20,Cdc45,Cdc5l,Cdk2,Cdk4,Cenph,Cenpi,Cep55,Chaf1b,Chtf18,Ckap2,Dbf4,Dck,Ddx10,Ddx18,Dimt1,Dkc1,Dnttip2,Eif3c,Eif3d,Ercc6l,Eri1,Esco2,Espl1,Exosc1,Fanci,Gabpb1,Gen1,Gins2,Gtf2f2,Gtf3a,H2afx,Hat1,Haus6,Hddc2,Hmgb2,Hmmr,Hnrnpab,Ilf2,Incenp,Isg20l2,Kif11,Kif18a,Kif20a,Kif20b,Kif22,Kif23,Kifc5b…
Prdm1	0.482734	ub	NA	NA	4632428N05Rik,AI467606,Aim1,Ap1g2,Ap1s3,Birc3,Blnk,Casp1,Cd48,Ctsc,Ctss,Cxxc5,Cyba,Etv3,Fbxo21,Gatad1,Gltp,Gngt2,Gpsm3,Hck,Icam1,Ifi30,Il2rg,Il7r,Iqgap1,Itgb2,Itpr3,Map3k8,Mcl1,Ms4a6b,Myo1g,Nicn1,Parp14,Pebp1,Pik3r5,Poldip2,Prkch,Psme2,Ptger4,Ptpn6,Pycard,Rab19,Stx11,Tagln2,Tmem154,Tnfaip3,Traf3ip2,Ucp2,Vasp
Prdm16	1.62493	nub	BMDM	NA	4930447C04Rik,Aadat,AB124611,Abcb4,Afap1l1,Agt,Agxt,Ak4,Aldh1a1,Angpt1,Bckdhb,C4bp,C530008M17Rik,C8a,Cadps2,Casp12,Ccdc158,Ckb,Comt,Ctbp2,Ctdspl,Cyp7b1,Dach1,Dmgdh,Dnmt3b,Dsg2,Elovl2,Eltd1,Erg,Esrra,Fam184a,Fdx1,Fgd5,Ftcd,Gckr,Gldc,Gpr56,Gpt2,Gucy1a3,Hemgn,Ipo11,Itih2,Klf12,Klhl4,Krt18,Ldhb,Lpxn,Lxn,Masp2,Mcat,Meiob,Mmrn1,Mpdz,Muc13,Myct1,Myo5c,Nbea,Ndn,Nfe2,Pemt,Pkia,Pm20d2,Ppp1r13b,Prkg1,Rbp1,R…
Prdm8	3.51493	nub	NA	NA	1810033B17Rik,4931406P16Rik,9430020K01Rik,A830018L16Rik,Abcd2,Acvrl1,Adcy1,Add2,Ager,Ak4,Akap5,Akr1c12,Angpt1,Apc,Aqp5,Arap3,Arhgap33,Arhgef15,Arhgef7,Atcay,Atl1,Atp2b2,Atpif1,AU021092,B4galnt4,Bai2,Bcam,Bend6,Bpifa1,Brsk2,Bzrap1,C77370,Cadm3,Calcrl,Caln1,Car3,Cbr2,Ccdc85a,Cd55,Celf5,Chd5,Chi3l1,Chi3l3,Chia,Chl1,Cilp,Cldn18,Cldn5,Clec1a,Clic3,Cma1,Cnksr2,Cntn1,Col4a3,Col4a4,Cox4i2,Cpa3,Cplx1,Crmp…
Prdx5	0.265936	ub	NA	NA	0610012H03Rik,5033411D12Rik,Aass,Acsm5,Actl6a,Acy3,Agpat2,Aldob,Anapc5,Anp32b,Asxl1,Bcl3,Blm,Bms1,Cct5,Cenpq,Chd1l,Cideb,Col4a3,Col4a4,Cse1l,Cstb,Cxcl16,Cyp2j5,Dis3,Dnajc9,Dnmt3b,Eif3g,Enpp6,Ezh2,Fxyd2,Gas7,Gcdh,Glod5,Glyctk,Gss,Hells,Hirip3,Hnrnpa1,Il13ra1,Ilf3,Impdh2,Ints7,Irf7,Itgam,Klk1,Kmo,Mcm2,Mcm4,Mcm7,Mettl7b,Mpc1,Mphosph9,Msr1,Mtf2,Nacc2,Ncapd2,Ncapd3,Ndn,Nup107,Nup155,Nup210,Optn,Parp2,…
Preb	0.388354	ub	NA	NA	Ablim1,Acot7,Ankrd1,Arhgap21,Bace2,Cacna1c,Camk2d,Ccdc141,Chid1,Colec11,Crip2,Daam1,Dennd5a,Dera,Dicer1,Dsc2,Edc3,Ehd4,Fam184b,Fblim1,Fhl2,Fig4,Gata4,Gata6,Gja1,Gm14446,Gpsm1,Hopx,Hoxd9,Ipp,Jam2,Kank2,Krt222,Lbh,Macf1,Magi3,Mitf,Mtus2,Mybpc3,Myh6,Mylk3,Myzap,Nbas,Ndrg4,Nebl,Necap1,Nell1,Nfasc,Nlrp10,Ogn,Pde3a,Pdlim5,Pgm5,Pigl,Pip5k1b,Plin3,Pln,Prkar1a,Prox1,R3hcc1,Rabgap1l,Rasal2,Rnf112,Rrad,Ryr2…
Prkdc	0.666454	ub	NA	NA	Armc10,Cenpj,Cox7a2l,D10Bwg1379e,Fbxo18,Lrrcc1,Ofd1,Rpgr,Trp53bp1,Ttc30a1
Prox1	3.52714	nub	NA	NA	1300017J02Rik,1700066M21Rik,2810007J24Rik,Aadat,Abca6,Abcb11,Abcb4,Ablim1,Acaa2,Acot9,Actg1,Adk,Adprhl1,Agt,Agxt,Agxt2,Ahsg,Akap6,Akr1c20,Akr1c6,Akr1d1,Alb,Aldh1b1,Aldh8a1,Ambp,Amdhd1,Ankrd1,Apbb1,Apoa2,Apoa5,Apoh,Arg1,Art4,Asgr1,Asgr2,Aspdh,Atp2a2,Atp5h,Azgp1,Baat,Bhmt,C4bp,C8a,C8b,C8g,C9,Cacna1c,Calr3,Camta1,Car5a,Casq2,Cbs,Ccdc141,Cd5l,Ces1c,Cfi,Clasp1,Clec4f,Cml2,Colec11,Cpb2,Crip2,Crp,Csrp3,…
Psip1	0.175941	ub	NA	NA	Adap2,AF251705,Anpep,Arl6,Bcl6,Blm,Bmi1,C1qa,C1qc,Cand1,Ccdc104,Cct2,Cct5,Cct7,Cd14,Cetn2,Coil,Cry1,Ctsb,Cxcl16,D030056L22Rik,Dis3,Dpp7,Dtymk,Emr1,Eri2,Fcgr4,Fkbp3,Gtf2e2,Hdac1,Hdac2,Hirip3,Hnrnpa1,Ift80,Ilf2,Ilf3,Iqcb1,Irak1bp1,Kdm1a,Klhl7,Lbr,Lilrb3,Mafb,Mbnl3,Ms4a7,Mum1l1,Mybl1,Myef2,Nfyb,Npm1,Nr1h3,Nucks1,Nup155,P2rx4,P2ry6,Pds5b,Phf20,Phtf1,Plbd2,Pltp,Prdx5,Rbmxl1,Renbp,Ruvbl1,Rxra,Sarnp,Sdc…
Psmc3ip	3.57872	nub	Raw264	Raw264	4632434I11Rik,4930422G04Rik,Apitd1,Asf1b,Aurka,Bard1,Blm,Bms1,Brca2,Bub1,Bub1b,Ccnb1,Cct2,Cct5,Cct7,Cdc20,Cdc45,Cdca2,Cdca5,Cdca8,Cenpe,Cenpf,Cenph,Cenpi,Cenpn,Cenpp,Cep57l1,Chek1,Chtf18,Ckap2l,Coil,Cse1l,Ctnnbl1,Ddx18,Ddx20,Dis3,Dscc1,Dsn1,Dtymk,Eif3g,Espl1,Ezh2,Fancd2,Gemin5,Gemin6,Gins1,Gins2,Gins4,Gnb1l,Gsg2,Gtf2e2,Gtf3c4,Hat1,Haus1,Haus6,Hells,Hirip3,Impdh2,Iqcb1,Kif18a,Kif20a,Kif22,Kif2c,Kn…
Ptges2	0.74074	nub	Alveolar MΦ	NA	1110001J03Rik,1700021F05Rik,2310061I04Rik,Acad12,Acads,Acadvl,Aco2,Acot13,Acsf3,Afg3l2,Alkbh7,Apoo,Atp5a1,Atp5b,Atp5d,Atp5j2,Atp5k,Bcs1l,Btaf1,Cisd1,Clpp,Clybl,Coq3,Coq5,Coq6,Coq7,Coq9,Cox19,Cox4i1,Cox6b1,Cpeb3,Cs,Cyc1,Cycs,Deb1,Dhrs11,Dlat,Dld,Dnaja3,Dnajc28,Dnlz,Ecsit,Endog,Etfb,Fam195a,Gfm1,Got1,Got2,Idh3a,Immt,Lace1,Lrpprc,Mdh2,Mfn1,Mfn2,Mgst3,Mrpl12,Mrpl16,Mrpl2,Mrpl4,Mrpl42,Mrpl44,Mrpl46,Mr…
Pura	0.701835	nub	Liver_rec	NA	4632434I11Rik,6330403M23Rik,Birc5,Bub1,Bub1b,Camta2,Ccnb1,Ccnb2,Cdc20,Cdca5,Cdca8,Cdk1,Cdk4,Cenph,Cenpn,Cenpp,Ckap2,Cks2,Ddx20,Espl1,Gins1,Gins2,Gtf2e2,Gtf2f2,Kif20a,Kif2c,Kntc1,Mbnl2,Mcm7,Med6,Melk,Mettl6,Ncapg,Ncaph,Ncoa1,Nuf2,Nupl1,Nxt1,Parl,Pask,Pbk,Plekhb2,Plk1,Plk4,Pole3,Prc1,Prkca,Rad51,Rasgrf2,Rfc3,Rfc4,Rrm2,Shcbp1,Skp2,Suv39h2,Syne1,Trip13,Trmt10a,Ttk,Ube2c,Ubl3,Uhrf1,Vamp1,Zrsr1,Zwilch
Purb	0.190613	ub	NA	NA	2510003E04Rik,5730455P16Rik,Ano10,Arfgap3,Arhgef4,Camk4,Celf1,Cradd,Dgkb,Epm2aip1,Fam126b,Hpcal4,Idh3a,Kifc2,Ndrg3,Nhej1,Nradd,Nsf,Osbpl1a,Pde4a,Pdpr,Pfkp,Pkp4,Plagl2,Psmd10,Rab6a,Ryr2,Syn2,Ubxn2a,Zdhhc21
Pus1	0.654768	ub	NA	NA	2410016O06Rik,Bop1,C1qbp,Cad,Calcrl,Cbr2,Ccdc85a,Ccdc86,Cd97,Cdt1,Chaf1b,Clec14a,Clec1a,Col4a3,Col4a4,Cpsf3l,Cpsf4,D19Bwg1357e,Dctd,Ddx18,Ddx21,Ddx27,Dhodh,Dkc1,Dph2,E2f3,Elac2,Eltd1,Farsb,Fen1,Fmo2,Ftsjd1,Gar1,Gnl3,Gpatch4,Gpr116,Grwd1,Gtf3a,Helb,Imp4,Impa2,Ints5,Krt80,Luc7l,Macf1,Mak16,Mcph1,Mettl1,Mettl13,Mki67ip,Mthfd1l,Mybbp1a,Nhp2,Nip7,Noa1,Nob1,Noc2l,Noc3l,Noc4l,Nolc1,Nop16,Nop2,Nop56,Nsun…
Rb1	3.11335	nub	NA	NA	5730508B09Rik,Agpat9,Ankrd44,Arx,Fkbp4,Gprc5b,N4bp2l1,Osbpl11,Patz1,Pparg,Rhof,Txlng
Rbbp8	3.05232	nub	NA	NA	Arhgap11a,Atad2,Aurkb,BC027231,Birc5,Brip1,Bub1,Bub1b,C330027C09Rik,Casc5,Ccnb1,Ccnb2,Cdc20,Cdca4,Cdca5,Cdca8,Cdk1,Cdk2,Cdt1,Cenpe,Cenph,Cenpi,Cenpk,Cenpl,Cep192,Cep55,Cggbp1,Chek1,Cks2,Dbf4,Ddx39,Dlgap5,Dscc1,Ect2,Ercc6l,Eri1,Ezh2,Gins1,Gins2,Haus6,Hells,Hmgb2,Hmmr,Kif11,Kif18a,Kif20a,Kif20b,Kif23,Kntc1,Lin9,Mad2l1,Mcm3,Mcm4,Mcm5,Mcm6,Mcm7,Melk,Mis18bp1,Mki67,Mlf1ip,Mlycd,Mms22l,Ncapg,Ncapg2,Nca…
Rbck1	0.767514	nub	NA	NA	0610009B22Rik,Abcd1,Abi3,Adar,Adrbk1,Akna,Ap1g2,Apobec3,Arhgap5,Arhgdib,Arhgef1,Arhgef18,BC017643,Card11,Ccnd3,Ccr7,Cd79a,Cd79b,Coro1a,Cpe,Crtc2,Csk,Cyb561d1,Def6,Dennd1c,Dennd2d,Eml3,Esyt1,Foxp1,Gimap1,Gkap1,Gmip,Gnai2,Gpr171,Gpsm3,Grk6,H2-DMa,H2-Oa,H2-Ob,Hcls1,Hdac7,Hmha1,Hsh2d,Ifi35,Ikzf1,Il16,Irf2,Irf3,Irf9,Itpr3,Jak3,Kifap3,Klf13,Klhl7,Lax1,Lgals9,Lime1,Lrp10,Ly6e,Map4k2,Med12,Mical1,Mob3a,M…
Rbmxl1	0.0608006	ub	NA	NA	2700029M09Rik,2700094K13Rik,Actl6a,Adnp2,Anp32b,Apex1,Atad5,Blm,Cct2,Cct5,Cct6a,Cdca4,Cdk4,Cdt1,Cenph,Chek1,Cry1,D19Bwg1357e,Dbf4,Dbp,Dctd,Ddx18,Dkc1,Dnajc9,Dnmt1,Dnmt3b,Dscc1,Dtymk,E2f3,E2f7,Eef1b2,Eif3i,Exosc8,Ezh2,Gar1,Gnl3,Gtf2e1,Gtf2e2,Gtf3a,Haus6,Hells,Hmga2,Hmgb2,Hnrnpa1,Hnrnpab,Ilf2,Impdh2,Kdm1a,Kif18a,Lig1,Mad2l1,Mcm3,Mcm4,Mcm5,Mcm6,Mcm7,Med6,Mettl2,Mis18bp1,Mms22l,Msh6,Mtf2,Mycn,Nap1l1,…
Rbpj	0.915474	nub	NA	NA	Acat1,Adam15,Adam8,Agpat4,Aida,Akr1b8,Anln,Anxa3,Atp6v1c1,BC027231,Blvra,C230081A13Rik,C3ar1,C5ar1,Ccbl1,Ccdc109b,Ccdc69,Cd14,Cd200r4,Cd44,Clic4,Cpd,Cttnbp2nl,Cysltr1,Dab2,Ddx21,Dlg2,Dlgap5,Elk3,Ercc6l,Eri1,Fcrls,Folr2,Gimap1,Glipr2,Grhpr,Hagh,Hibadh,Hmgcl,Hsh2d,Icam2,Kpnb1,Lmna,Lpar1,Mak16,Mastl,Mcm3,Metrnl,Msr1,Mut,N28178,Nap1l1,Ncl,Noc3l,Npm1,Nras,Nufip1,Nup54,Nup93,Orc2,Pcna,Phf23,Pid1,Plin2,…
Rcor1	0.47438	ub	NA	NA	Ahcyl2,Aim2,Atp12a,Atp2c2,B3gnt7,C030046E11Rik,Capn5,Cldn8,Creb3l1,Dtnbp1,Endod1,Fam83e,Fut4,Golm1,Golph3l,Gsdmc2,Hsd11b2,Insl5,L1cam,Mboat1,Nans,Paqr4,Paqr5,Pla2g10,Ptp4a2,Rab15,Rnasel,Satb2,Serpinb5,Slc26a2,Slc5a3,Spg20,Sval1,Thbs4,Tnfrsf11a
Rcor2	1.52833	nub	NA	NA	Ash2l,BC030867,Dctpp1,Exosc2,Fam63b,Fbxo15,Gart,Hic2,Hmgxb4,Hspbap1,Igf2bp1,L3mbtl2,Lin28a,Mcm10,Mrps5,Ngly1,Orc1,Pelp1,Rhox5,Sall4,Senp3,Tdh,Tet1,Tmem9b,Trap1a,Wdr5,Zfp428,Zic3,Zscan10
Rcor3	0.178978	ub	NA	NA	Aldh1a1,Antxr2,Bicd1,Brsk2,Cebpa,Chga,Ctsh,Foxn3,Fxr1,Gdap1,Gng12,Gpx1,Gsta4,Hspa1l,Ina,Kif5c,Mgst1,Mlf1,Myt1l,Ndufa1,Pcsk1,Pcsk1n,Pms2,Ppap2c,Pros1,Rimkla,Rims2,Scg2,Scg3,Scg5,Slc25a4,Stmn3,Taf1,Tarsl2,Tbc1d2b,Tgm2,Vwa5b2,Yap1
Rel	0.184592	ub	NA	NA	5430427O19Rik,A630001G21Rik,A630033H20Rik,AB124611,Adam19,Adcy7,Akap2,Akna,Akt3,Aldh5a1,Ankrd44,Apbb1ip,Arhgap15,Arhgap17,Arhgap25,Arhgap30,Arhgap9,Arhgdib,Arid5a,Batf,Bcar1,Bcl10,Bicd2,Birc3,Btk,C230081A13Rik,Card11,Ccr7,Cd180,Cd274,Cd37,Cd40,Cd48,Cd69,Cd72,Cd84,Cd86,Cdk13,Ciita,Cldn12,Clec2i,Cnr2,Col8a1,Coro1a,Crlf3,Csf1,Csrnp1,Cttn,Cyth4,Dennd1c,Dock10,Dock2,Dusp2,Egr2,Enpp5,Ets1,Etv3,Evi2a,Fa…
Rela	0.119974	ub	NA	NA	0610009B22Rik,AB124611,Adcy7,Adrbk1,Akr1c12,Akr1c13,Apbb1ip,Arhgap25,Arhgap5,Arhgdib,Arhgef1,Arid5a,Arpc1b,AU021092,B2m,BC017643,Bcam,Bicd2,Cadm3,Calhm2,Capg,Cd44,Cdc42se1,Cldn5,Clic1,Cnn2,Crip2,Crtc2,Csk,Ctdsp1,Cyth4,Dock2,Dok1,Dusp7,Elk3,Eml3,Emp3,Esyt1,Ets1,Fads3,Fbxo4,Fmnl3,Foxp1,Fxyd5,Gmip,Gnai2,Gpr132,Gpsm3,H2-K1,H2-M3,Hcls1,Hdac7,Icam1,Ier5,Ifi203,Ifi35,Ifi47,Ifnar2,Il17ra,Il4ra,Inf2,Iqgap…
Relb	1.25289	nub	NA	NA	0610009B22Rik,Adar,Adrbk1,Aim1,Akr1b8,Aldh5a1,Ap1g2,Arpc1b,Arsa,B2m,Bcl10,Bcl3,Birc3,Blnk,Capg,Car14,Casp1,Casp4,Casp8,Cd44,Chst12,Clcn3,Clic1,Crlf2,Csk,Cyb561d1,Ddr2,Ddx58,Dhtkd1,Dok1,Dtx3l,Elovl2,Epsti1,Esyt1,Etv3,Fbxo21,Foxp1,Gkap1,Gmip,Gna13,Gpsm3,Gsdmd,H2-K1,Hck,Hvcn1,Icam1,Ier5,Ifi30,Ifi35,Ifngr1,Ikbke,Il10rb,Il4ra,Inf2,Iqgap1,Irak4,Irf1,Irf2,Irf7,Irf8,Irf9,Itpr3,Junb,Kcnn4,Klf12,Klhl7,Lgal…
Rest	1.96401	nub	Alveolar MΦ	NA	Aldh1l2,Ank,Api5,Bace2,Bbx,Bclaf1,Brsk2,Cadps,Cat,Cdk2,Cdk6,Cdt1,Chd5,Chga,Cntn1,Cyfip2,D10Wsu102e,Dbf4,Ddx10,Ddx18,Ddx21,Ddx27,Disp2,Dnmt3b,Dnttip2,Dpp6,Efcab1,Eif3a,Eno2,Ercc6l,Etv1,Fam60a,Fanci,Fbxl16,Foxred2,Gabpb1,Gdap1,Gde1,Gnaz,Gng4,Grip1,Hat1,Heatr1,Helb,Hnrnpf,Ina,Ing5,Ints9,Isg20l2,Kcnip1,Kcnu1,Kif20b,Kif23,Kif5c,Kpnb1,Lgals9,Lrp11,Mcm3,Mcph1,Mdm1,Mgst1,Mob3b,Msh2,Mtf2,Mtr,Mybbp1a,Myt1l…
Rfc1	1.34335	nub	BMDM	NA	4632434I11Rik,4930422G04Rik,Apitd1,Aspm,Atad2,Atad5,Bbx,Bclaf1,Blm,Bms1,Brca2,Brip1,Bub1,Bub1b,Casc5,Ccdc77,Ccnb1,Cct2,Cct5,Cdc45,Cdc5l,Cdca2,Cdca5,Cdca8,Cdk2,Cebpz,Cenpe,Cenph,Cenpi,Cenpn,Cenpp,Cep57,Cep57l1,Chaf1b,Chek1,Cse1l,Dbf4,Ddx18,Dis3,Dkc1,Dlgap5,Dnajc2,Dnmt3b,Dscc1,Dsn1,Dtymk,Dut,Eif3c,Ercc6l,Eri2,Espl1,Ezh2,Fancd2,Fanci,Gemin5,Gen1,Gins1,Gins3,Hat1,Haus1,Haus3,Haus5,Haus6,Hells,Hirip3,…
Rfx1	2.30659	nub	NA	NA	Acadsb,Aim1l,Ap1g2,Camk2d,Cc2d1a,Cox7a1,Cs,Dcaf15,Espn,Lpin3,Me2,Pfkp,Plekha7,Sfn,Slc15a1,Slc6a8,Spata2,Usp43
Rfx2	1.71132	nub	Raw264	Raw264	1700074P13Rik,4921504E06Rik,4922502D21Rik,4930430A15Rik,4930578I06Rik,4931440L10Rik,4933421I07Rik,Acrbp,Acsbg2,Actl7b,Aldoart2,Als2cr11,BC051142,Ccdc110,Ccdc19,Ccdc38,Ccdc92,Cct6b,Crisp2,Csl,Ddi1,Dnajb8,Fam170a,Fam47c,Fank1,Fsip1,Gykl1,Hils1,Iqcd,Irgc1,Kif2b,Ldhal6b,Lrp2bp,Lyrm7,Nt5c1b,Odf3,Onecut3,Pabpc2,Pbx4,Pdha2,Pfn3,Pgk2,Prdx6b,Prps1l1,Prss21,Qrich2,Rnf139,Spaca7,Spata18,Spata9,Spatc1,Spert,…
Rfx3	0.829192	nub	NA	NA	Adam15,AI607873,Akr1b8,Anpep,Atp6v0a1,C3ar1,C5ar1,Cd14,Cep97,Cxcl16,Dusp3,Emr1,Fcgr4,Lbr,Msr1,Nrp2,Phtf1,Pid1,Plbd2,Renbp,Rusc2,Sdc3,Sh3pxd2b,Sirpa,Slc11a1,Slc31a2,Slc6a6,Slc6a8,Srxn1,Tmem106a
Rfx4	3.57091	nub	NA	NA	1700074P13Rik,2610034M16Rik,2810007J24Rik,4922502D21Rik,4930511M11Rik,5033411D12Rik,Aadat,Acsm5,Adam18,Adck3,Afmid,Agxt,Agxt2,Akr1c20,Akr1c6,Akr1d1,Aldh8a1,Als2cr11,Amdhd1,Apoa5,Asgr2,Atp11c,Baat,C9,Cabyr,Car5a,Ccdc103,Ccdc110,Ccdc30,Cct6b,Ces1c,Cml2,Crisp2,Cyp1a2,Cyp2c50,Cyp2j5,Cyp7a1,Cyp8b1,Ddt,Dpys,F12,F13b,Fank1,Fsip1,Gldc,Glyat,Gm4788,Grk4,Gykl1,Gys2,Haao,Hacl1,Hal,Hao1,Hgd,Ido2,Keg1,Kif2b,K…
Rfxap	2.16083	nub	BMDM	NA	Abhd2,Add2,Adsl,Amz2,Atl2,C77370,Cacna1s,Ccdc43,Dcaf5,Dnase1l1,Ensa,Fgf13,Gdap1,Hif1an,l7Rn6,Ly6h,Mybpc2,Myh2,Pgm2l1,Phka1,Phkg1,Prkrir,Scn3b,Smox,Stk17b,Sub1,Synm,Syt16,Tmod4,Ubac1
Rhox5	3.53989	nub	Lung_rec	NA	4930447C04Rik,Ash2l,Atxn1,BC030867,Cd47,Ctso,Cul4b,Dctpp1,Dnd1,Dusp9,Fam63b,Fbxo15,Gart,Gtse1,Hic2,Hspbap1,Igf2bp1,Itm2b,Lin28a,Naa11,Nr0b1,Nup88,Orc1,Pelp1,Rad9b,Ranbp17,Rbmxl2,Rcor2,Rnf17,Sall4,Senp3,Sfmbt2,Sult6b1,Tdh,Tgfbrap1,Trap1a,Ubr7,Wdr5,Wdr77,Zbtb4,Zfp428,Zic3,Zscan10
Rnf4	2.58249	nub	NA	NA	2700062C07Rik,4632434I11Rik,6330403M23Rik,Adcy9,Adss,Api5,Aqr,Birc5,Bzw1,Camta2,Ccnb1,Cdc27,Cdk1,Cenph,Cep55,Cggbp1,Ckap2,Cks2,D10Wsu102e,Dbf4,Ddx10,Ddx21,Ddx27,Dhx29,Dhx33,Dnm1l,Dnttip2,Eif3d,Ercc6l,Fbxl17,Gabpb1,Gins2,Gins4,Gtf2f2,Haus4,Hdac1,Heatr1,Hmgb2,Hmmr,Hnrnpf,Hnrnpu,Incenp,Ing5,Kif11,Kif20a,Kif2c,Kpnb1,Lmnb1,Ltv1,Lypla1,Mastl,Mcm3,Mcph1,Mettl6,Mms22l,Mob1a,Mre11a,Mybbp1a,Myef2,Naca,Ncap…
Rnf6	2.20144	nub	NA	NA	Aff1,Aldh1b1,Arhgap33,Arhgef7,Atp6ap2,Bbx,Cadps,Cebpa,Celf5,Dpysl4,Dpysl5,Efnb3,Fgf13,Fut11,Gap43,Gdap1,Gng12,Gng2,Irgq,Kif5c,Leprel1,Ly6h,Mapk1,Ndufa1,Nek7,Phactr3,Rgs7,Rims2,Scg5,Scn3b,Setd5,Slc7a14,Stau2,Taf1,Tbc1d16,Tmem223,Tmem229b,Traf3ip2,Zfp583,Zfp821
Rora	3.55105	nub	NA	NA	4930427A07Rik,Acad8,Adcy9,Aprt,Arhgap11a,Atp11a,Aurka,Aurkb,Bend5,Birc5,Blk,Bub1,Bub1b,C330027C09Rik,Ccna2,Ccnb1,Ccnb2,Cd19,Cd79a,Cd79b,Cdc20,Cdca2,Cdca3,Cdca4,Cdca5,Cdca7,Cdca8,Cdk1,Cdt1,Cecr2,Cenpe,Cenpf,Cenph,Cenpi,Cenpn,Cep55,Chtf18,Dbf4,Dbp,Ddx39,Ddx54,Dennd5b,Dok3,Dsn1,Ect2,Eftud2,Emb,Emc9,Ercc6l,Ezh2,Fam129a,Fam129c,Fam60a,Fcrl1,Fen1,Frmd6,Galm,Gga2,Ggh,Gh,Gins2,Gramd1b,H2-DMb2,H2afx,Haao,…
Rreb1	0.976393	nub	NA	NA	0610009B22Rik,Acsl1,Ada,Ahi1,Ak1,Ak5,Arhgap33,Arnt2,Atcay,Atl1,Brsk2,Cadps,Casp7,Cd36,Celf5,Chd5,Clpx,Cntn1,Cpt1c,Crmp1,Ctnna2,Dpf1,Dpp6,Dpysl3,Dpysl5,Eif5a2,Eno2,Epha2,Fosb,Fstl5,Gap43,Ggt7,Gnaz,Gpr173,Gria4,Grip1,Hbp1,Ift122,Ift80,Ina,Irak1bp1,Isca2,Jakmip2,Kif1a,Kif5c,Lias,Lrp8,Ly6h,Maged1,Mapk11,Mavs,Mras,Mt3,Myt1l,Nalcn,Nap1l2,Ncam1,Ncan,Ncoa1,Ndufs3,Nefm,Nfasc,Nfe2l2,Npas4,Nradd,Pak3,Pak7,P…
Rtf1	0.0842773	ub	NA	NA	Adam17,Adck4,Adsl,Aimp1,Anpep,Arih2,Armcx4,B3galnt2,C5ar1,Cacna1s,Ccdc43,Cd68,Cox6a1,Cstb,Ddx1,Decr2,Eif1ax,Eif3f,Eml1,Fads3,Foxj3,Galm,Glb1,Hmox1,Kcnma1,Lipa,Lnp,Mafg,Mcfd2,Metap2,Mllt3,Mlxip,Msr1,Myf6,Myh1,Myh2,Mylpf,Naa50,Neb,Nrp2,P2rx4,Pds5b,Ppp3cb,Prkrir,Ptk2b,Ralb,Sirpa,Six4,Slc11a1,Slc27a4,Slc38a4,Smad4,Smarce1,Sowahc,Spast,Stac3,Styx,Tatdn1,Tmem106a,Tmod4,Tnnc2,Tnni2,Tnnt3,Tpm2,Ttll7,Uaca…
Runx1	0.729118	nub	Alveolar MΦ	NA	5430427O19Rik,A630001G21Rik,A630033H20Rik,AB124611,Abat,Adcy7,Adrbk1,Ahnak,AI467606,Akna,Aldh5a1,Apbb1ip,Arhgap15,Arhgap25,Arhgap30,Arhgap9,Arhgdib,Arid5a,Arpc1b,Atp9a,Batf,Bcar1,Bcl10,Birc3,Btk,Capg,Ccdc82,Ccdc88b,Cd109,Cd37,Cd44,Cd48,Cd69,Cd72,Cd84,Clic1,Cmtm7,Coro1a,Crlf3,Csk,Cxcr4,Cyth4,Def6,Dennd1c,Diap1,Dock10,Dock2,Dok1,Dusp2,Egr2,Elf1,Elk3,Emp3,Esyt1,Evi2a,Fam111a,Fam26f,Fdx1,Fermt3,Fgfr2…
Runx2	2.2576	nub	Alveolar MΦ	NA	1700021K19Rik,1700025G04Rik,Abat,Abcb1b,Abi2,Acot7,Adcy7,Akap2,Akr1c13,Aldh5a1,Apbb1ip,Arhgap9,Arhgdib,Arpc1b,Asap1,Atp10a,Atp9a,Bcar3,Capg,Casp4,Casp8,Ccdc82,Cd19,Cd22,Cd44,Cd79a,Ciita,Clic1,Cmtm7,Cnn2,Cst7,Ctla2a,D16Ertd472e,Dapp1,Def6,Dok1,Dok3,Eid2,Elf1,Elk3,Eml3,Emp3,Fam111a,Fermt3,Fnbp1,Fxyd5,Fyb,Gh,Glipr1,Gltp,Gpr171,Gpr65,Hnrpll,Ifi203,Ifi47,Ifnar2,Ikbke,Il17ra,Inf2,Iqgap2,Itgb3,Itprip,Ja…
Runx3	1.04651	nub	NA	NA	5430427O19Rik,A630001G21Rik,A630033H20Rik,Acap1,Adamtsl3,Adcy7,Adrbk1,Akna,Aldh5a1,Apbb1ip,Arhgap15,Arhgap25,Arhgap30,Arhgap4,Arhgap9,Arhgdib,Arid5a,Batf,Bcar1,Bend6,Btla,Card11,Ccdc88b,Ccr7,Cd37,Cd48,Cd69,Cd72,Cdk13,Ciita,Cldn12,Clec2i,Cmtm7,Colec10,Coro1a,Crlf3,Csrnp1,Cst7,Cttn,Cytip,Def6,Dennd1c,Diap3,Dlx5,Dock2,Dock8,Dusp2,Epsti1,Fam105b,Fam65b,Fermt3,Fgd3,Foxp1,Fxyd5,Gimap7,Glipr1,Gmip,Gpr13…
Ruvbl2	0.0778903	ub	NA	NA	4632434I11Rik,6330403M23Rik,Aaas,Apitd1,Aspm,Aurka,Aurkb,Bard1,Birc5,Blm,Bub1,Bub1b,Cad,Cbx2,Ccnb1,Ccnb2,Cct2,Cct7,Cdc20,Cdc45,Cdca2,Cdca5,Cdca8,Cdk1,Cdk4,Cdk5rap2,Cenph,Cenpi,Cenpn,Cenpp,Cenpt,Cep55,Chaf1b,Chtf18,Cirh1a,Ckap2,Ckap2l,Cpsf3l,Dbf4,Ddx20,Dis3,Dlgap5,Dyrk3,Eftud2,Eif3b,Eif3d,Eif3g,Ercc6l,Esco2,Espl1,Fam60a,Fam64a,Fancd2,Fanci,Fen1,Foxm1,Gemin4,Gemin5,Gins2,Gins3,Gins4,Gsg2,H2afx,Haus…
Rxra	1.3722	nub	KC	KC	Abcc3,Acvrl1,Adam15,Adap2,Anpep,Atp6v0d2,B430306N03Rik,C1qa,C1qb,C1qc,Ccl6,Cebpa,Cxcl16,Dse,Itfg3,Mertk,Mmp19,Ms4a7,Nr1h3,Pla2g7,Plxna1,Psip1,Rusc2,Sdc3,Sirpa,Slc11a1,Slc31a2,Slc6a8,Strbp,Timp2,Tlr8,Xdh,Zfp507
Sall1	3.58408	nub	Microglia	Microglia	0610012H03Rik,1300017J02Rik,1600029D21Rik,1700066M21Rik,2810007J24Rik,5033411D12Rik,Aadac,Aadat,Aass,Abca13,Abcb11,Abcb4,Abcc2,Abcg2,Ace2,Acot12,Acot4,Acox2,Acsm1,Acy1,Adk,Afm,Afmid,Agt,Agxt,Agxt2,Ahsg,Ak4,Akr1c19,Akr1c20,Akr1c6,Akr1d1,Alb,Aldh8a1,Aldob,Alpl,Amdhd1,Anks4b,Aoah,Ap1m2,Apoa2,Apoa5,Apoh,Apom,Aqp3,Arg1,Arhgef16,Asgr1,Asgr2,Aspdh,Ass1,AU022252,Azgp1,Baat,BC021891,BC089597,Bdh2,Bhmt,C4b…
Sall2	3.57617	nub	Microglia	Microglia	AB124611,Abcg2,Aldh5a1,C530008M17Rik,Cadps2,Cbx6,Eltd1,Gtf2ird1,Gucy1a3,Igf1r,Ipo11,Irf6,Itih5,Klhl4,Krt18,Ldhb,Muc13,Myct1,Myo5c,Pafah2,Perp,Pm20d2,Prdm16,Sox6,Ssbp2,Sytl4,Tet1,Tfr2,Tspan6,Vnn1
Sall3	3.20121	nub	Microglia	NA	0610011F06Rik,5033411D12Rik,A2m,Aadat,Ace2,Acox2,Acsm1,Acy1,Afm,Afmid,Aldh7a1,Aldh8a1,Aldoc,Aoah,Apom,Aqp3,Arhgap24,Arhgef16,Armc6,Arnt2,Ass1,Bai2,Bdh2,Cacng8,Car5a,Ccs,Cda,Cdh10,Cdh16,Cgref1,Ckmt1,Clcn6,Cml1,Cpn1,Crip1,Cryz,Cttnbp2,Cubn,Cyp24a1,Cyp2j5,Dgki,Dnajc22,Dock3,Elmo3,Elovl2,Epb4.1l5,Espn,F13b,Fabp7,Fam167b,Filip1l,Flrt1,Fxyd2,Galnt11,Gcdh,Gcgr,Gfap,Ggt1,Gjb1,Glod5,Grb7,Grik3,Gss,Habp2,H…
Sall4	2.85396	nub	Raw264	Raw264	1810062G17Rik,4930447C04Rik,8430410A17Rik,Arx,Ash2l,Atxn1,Cadps,Carhsp1,Ccdc79,Cd47,Clcn4-2,Cplx2,Ctso,Cul4b,D3Bwg0562e,Dctpp1,Dnd1,Dpy30,Dusp9,Efcab1,Efhc2,Enox1,Entpd3,Fam184b,Fam63b,Fbxo15,Fgf17,Gart,Gng4,Gtf2h3,Gtse1,Hapln1,Hic2,Hspbap1,Igf2bp1,Ing2,Insrr,Itm2b,Jarid2,Kbtbd8,Kcnip1,Kcnu1,Kdm2b,Kl,Lin28a,Mcf2,Mnd1,Myt1l,Naa11,Nalcn,Nap1l2,Nell1,Nfasc,Nkx6-1,Nptx2,Nr0b1,Nup88,Ooep,Orc1,Pak3,Pax…
Sap30	0.276221	ub	NA	NA	0610012H03Rik,Aass,Abca13,Abcc2,Acot12,Acy1,Agxt2,Aif1l,Akr1d1,Aldh8a1,Apitd1,Aspdh,Atp11a,Aurka,Aurkb,Brip1,Bub1,Bub1b,Car12,Ccdc86,Ccnb1,Ccnb2,Cdc20,Cdca2,Cdca5,Cdca8,Cdkl1,Celf2,Cenpe,Cenph,Cenpi,Cenpl,Cep55,Cep57,Ces1e,Ces2b,Chaf1b,Chek1,Cml2,Cpsf2,Cyp2j5,Dbf4,Diap3,Dlgap5,Dna2,Dnase1,Dyrk3,Ect2,Enpp6,Ercc6l,Esco2,Espl1,F13b,Fam60a,Fanci,Galnt3,Gas2l3,Gen1,Gins1,Gins2,Gipc2,Glyat,Gmnn,Gsg2,Ha…
Sap30l	2.01988	nub	NA	NA	1700030F18Rik,1700074P13Rik,4922502D21Rik,4930511M11Rik,Adam5,Bag5,Cabyr,Ccdc30,Ccdc38,Cct6b,Crisp2,Fam47c,Glt6d1,Gstp1,Gykl1,Lrrc9,Pgk2,Ppp1r42,Spata1,Spdya,Trim17,Ttbk2
Sarnp	0.0958243	ub	NA	NA	2700029M09Rik,2700094K13Rik,Acsf3,AI597468,Anp32b,Blm,Brix1,Cacybp,Cct2,Cct5,Cdc5l,Cenph,Cse1l,Cstf2,Ddx10,Ddx18,Ddx21,Dis3,Dkc1,Dlgap5,Dnajc9,Dnttip2,Eef1e1,Ercc6l,Exosc8,Gen1,Gtpbp4,Hat1,Haus6,Hdac2,Hells,Hmgb2,Hnrnpa1,Hnrnpu,Ilf2,Lmnb1,Magoh,Magohb,Mak16,Mcm3,Mcm4,Mcm5,Mtf2,Naca,Nap1l1,Ncl,Noc3l,Nop56,Nop58,Npm1,Nufip1,Nup107,Nup133,Nup160,Nup43,Nup54,Nup93,Nvl,Orc2,Parp1,Plk4,Polr2d,Polr2h,Pp…
Satb1	1.54821	nub	NA	NA	Acta1,Adssl1,Ckm,Cmya5,Dennd4b,Foxn3,Mef2c,Myl1,Pdlim3,Pstpip2,Pygm,Reep1,Rtn2,Tnik
Satb2	1.67478	nub	ColonicM	ColonicM	1810065E05Rik,2200002D01Rik,A830018L16Rik,AA467197,Abp1,Acsl3,Adamdec1,Add2,Agr2,Ahcyl2,AI747448,Aim2,Akt3,Ang4,Ankrd46,Anks4b,Aqp4,Atp10b,Atp12a,Atp2c2,B3galt5,B3gnt3,B3gnt7,B4galnt2,Bcl2l14,Blnk,C77370,Calml4,Cant1,Capn13,Capn5,Capn9,Car1,Ccdc64b,Cdh17,Cdhr5,Cdkn2a,Cds1,Cdx2,Ceacam1,Ceacam10,Ces2b,Cgref1,Chmp2b,Ckmt1,Clca3,Clca4,Clcn2,Cldn2,Cldn7,Clrn3,Cmas,Cnksr2,Cnnm4,Cplx2,Creb3l2,Cwh43,Cx3c…
Set	0.117994	ub	NA	NA	2700094K13Rik,Abce1,Alyref,Anp32b,Atad2,Bclaf1,Birc5,Blm,Bub1b,Cacybp,Cad,Cbx2,Ccna2,Ccnb1,Cct2,Cct5,Cct6a,Cdc5l,Cdca5,Cdca7,Cdca8,Cdk1,Cdk4,Cdt1,Cenph,Cenpi,Cep55,Chek1,Chtf18,Cirh1a,Ckap2,Clns1a,Cse1l,Dbf4,Dbp,Dctd,Ddx10,Ddx18,Ddx21,Dis3,Dkc1,Dlgap5,E2f7,Eef1b2,Eef1e1,Eftud2,Eif3d,Ercc6l,Eri1,Esco2,Exosc1,Ezh2,Fam60a,Fen1,Gen1,Gins2,Gins3,Gnb2l1,Gtf3a,H2afx,Hagh,Hat1,Haus6,Hdgf,Hells,Hmgb2,Hmmr…
Sfpq	0.0654736	ub	NA	NA	2700029M09Rik,Abhd12,Acp2,Actl6a,Adnp2,AF251705,Arhgap11a,Atad2,Atad5,Bclaf1,C1qa,C1qb,C1qc,C3ar1,Cct2,Cct5,Cd300ld,Cd68,Chek1,Clec4a2,Clec4n,Cstf2,Ctsb,Ctsd,Dbp,Dck,Dnase1l1,Dnmt1,Ezh2,Fcer1g,Fcgr3,Fkbp3,Gba,Gpnmb,Hdac1,Hells,Hmgb2,Hmox1,Hnrnpa1,Hnrnpab,Igf1,Itfg3,Itgam,Kdm3a,Lbr,Luc7l,Mafb,Mbnl3,Mcm4,Mcm5,Mcm6,Mmp19,Mmp8,Mocos,Mphosph9,Ms4a7,Mtf2,Npm1,Nup155,P2ry6,Pds5b,Pla2g15,Plbd2,Prim1,Psip…
Shox2	3.48876	nub	NA	NA	2210016F16Rik,Adamts12,Aebp1,Afap1,Amotl1,Angptl2,Antxr1,Apbb2,Arhgap23,Arsj,Aspn,Axl,Ccdc102a,Ccdc28a,Cd109,Cd248,Cd276,Cdr2l,Ckap4,Clcn3,Cln3,Col11a1,Col12a1,Col1a1,Col1a2,Col2a1,Col5a2,Col5a3,Col6a3,Col8a1,Csf1,Cyb5r1,Ddr2,Dse,Fbln2,Fbn1,Fert2,Fgfr1,Fkbp10,Fkbp7,Fscn1,Fzd2,Gm22,Gng8,Gpc6,Gpr124,Ier5l,Ikbip,Itgbl1,Kdelr3,Kirrel,Lama4,Lamc1,Lepre1,Leprel2,Leprel4,Lix1l,Lmna,Lox,Loxl3,Ltbp1,Ltbp2…
Sin3a	0.0645129	ub	NA	NA	Adat1,Adnp2,Apitd1,Atad2,Bclaf1,Bms1,Ccdc77,Cdc5l,Cdk2,Cep192,Cep57l1,Clp1,Dbf4,Ddx10,Ddx18,Dnmt3b,Dnttip2,Exosc1,Exosc3,Fam60a,Gabpb1,Gtf2e1,Hat1,Haus3,Haus6,Heatr1,Hells,Ing5,Kdm3a,Kif18a,Kifc5b,Lrwd1,Luc7l,Mcm3,Mcm5,Mcm7,Mcph1,Mettl2,Mettl4,Mms22l,Msh2,Msh6,Mtf2,Nasp,Nfx1,Nol11,Nrf1,Nup155,Nup160,Nvl,Parp1,Pcgf6,Pdcd11,Pold1,Pole2,Pou2f1,Rad18,Rcc2,Rest,Rfc1,Rif1,Rpa2,Rpap1,S100pbp,Sdad1,Sf3a3…
Six1	3.14493	nub	PM	NA	1700026D08Rik,4930451C15Rik,Acoxl,Acta1,Acvrl1,Adrb2,Adsl,Ager,Agl,Aimp2,Ak1,Aldh3a1,Aldh9a1,Aldoa,Alox12,Amot,Amotl1,Ankrd40,Apod,Aqp5,Armc3,Atp2a1,AU021092,B230120H23Rik,Bin1,Bpifa1,Bpifb1,Btbd9,Cacna1s,Cacna2d1,Camk2g,Capn3,Casq1,Cbr2,Ccdc108,Ccdc43,Ccr7,Cd2,Cfl2,Chad,Chia,Ckm,Clcn1,Clic3,Cmtm6,Cobll1,Col22a1,Csde1,Dnajb5,Dusp27,Dysf,Enkur,Eno3,Epdr1,Eprs,Eps8l1,Ezr,Flnc,Fmod,Foxj1,Fxyd5,Galm,…
Six4	3.48147	nub	Spleen_Red pulp MΦ	NA	Adsl,Aimp1,Aimp2,B3galnt2,Cbx4,Ccdc43,Cd47,Ctso,Ddx1,Dedd,Dusp9,Eif1ax,Eml1,Epdr1,Eprs,Ezr,Fads3,Fam107b,Fam118b,Fam134a,Fbxo15,Galm,Hcfc2,Igf2bp1,Kcnma1,Kcnq5,Lin28a,Lnp,Metap2,Mllt11,Mllt3,Mtdh,Mtrr,Myh2,Myo10,Naa50,Nfyb,Phf17,Ppp3cb,Rab23,Rabgef1,Rbpms2,Rps6ka2,Rtf1,Sall4,Sec23a,Sec61a2,Six1,Slc7a2,Spast,Stac3,Sugt1,Tatdn1,Tbx1,Tdh,Tpm2,Ttll7,Usp47,Wdr70,Wdr77,Zfp652,Zic3
Smad1	0.557393	ub	NA	NA	Agr2,Casp1,Cds1,Ckmt1,Clca3,Coro2a,Elf3,Esrra,Fam3b,Frk,Galnt12,Galnt3,Galnt7,Gcnt3,Gm14446,Gmds,Gpx2,Klf5,Lgals4,Lrrc19,Mfsd9,Mgat5,Ms4a8a,Muc13,Muc2,Muc3,Mvp,Naip1,Naip2,Plekhh1,Plscr1,Ppp1r14d,Prss32,Scin,Sdcbp2,Slc26a3,Slc37a1,Styk1,Tep1,Tmem45b,Tmprss4,Trim31,Vdr,Vsig10
Smad3	0.343001	ub	NA	NA	4930402H24Rik,Aimp2,Amot,Anapc5,Arih1,Atp2b2,Bin1,Bscl2,Camk2g,Cand2,Capn3,Cdk6,Chrne,Clcn1,Clcn4-2,Cobll1,Dctn3,Diap2,Dlg1,Dock1,Dysf,Egln1,Epdr1,Extl3,Fam122a,Flnc,Fmod,Gdap1,Gnaz,Gns,Gtl3,Gys1,Hif1an,Il1r1,Ina,Inpp5f,Kcmf1,Kcna7,Kcng4,Kcnip1,Kctd15,Kif3c,Ksr1,Mblac2,Mdm1,Metap1,Metap2,Mllt11,Mllt3,Mr1,Mybph,Myh4,Nalcn,Nap1l3,Nefh,Nos1,Pabpc4,Pacsin1,Pdlim7,Pgm2,Phactr3,Pip5k1a,Pkib,Plec,Prkrir…
Smad4	0.881527	nub	KC	KC	1300017J02Rik,4930564B18Rik,4930571K23Rik,Aass,Abcb11,Abcb4,Actl7b,Agxt,Agxt2,Ahsg,Akr1c20,Aldh7a1,Aldh8a1,Apoa2,Apoh,Arih2,BC100451,Bhmt,C8a,C8g,C9,Ccdc43,Cd5l,Cdk11b,Cox6a1,Cpb2,Cyp2c50,Decr2,Dpys,Epc1,F12,F13b,F2,F9,Fam187b,Fem1c,Fga,Fgg,Foxj3,Ftcd,Gckr,Gldc,Gls2,Gm8140,Gpatch8,Gulo,Hgd,Hpx,Itih1,Itih3,Kng1,Lcat,Lipa,Mapk8,Mat1a,Mbl1,Metap2,Mllt3,Mlxip,Mrps6,Nin,P2rx4,Panx1,Pglyrp2,Pgm2l1,Plg,…
Smad6	3.54989	nub	NA	NA	9430020K01Rik,Acvrl1,Adcy4,Aqp1,Caskin2,Cd151,Cdh5,Cldn5,Clec14a,Dtx1,Ecscr,Gng11,Itga1,Itga8,Ltbp4,Mylk,Ppp1r14a,Prelp,Rasip1,Rbpms,Sdpr,Slc9a3r2,Sod3,Sox18,Tgm2,Thbd,Tie1,Tinagl1,Tns1
Smarca1	0.135906	ub	NA	NA	4930447C04Rik,Abcg2,Adam22,Afap1l1,AK129341,Aldh1a1,Angpt1,Armcx2,Bcl3,C530008M17Rik,Cadps2,Casp12,Ccdc112,Ccdc158,Cdcp1,Ces2g,Clca1,Clec1a,Ctf1,Cyp7b1,Dach1,Dmd,Dnmt3a,Dsg2,Efhc2,Eltd1,Emcn,Esam,Fam109b,Fam184a,Fgd5,Fhl1,Gnai1,Gpr56,Gucy1a3,Gulp1,H2afy2,Hoxa9,Irf2,Khdrbs3,Klhl4,Krt18,Krt7,Ltbp3,Mmrn1,Mpdz,Mrfap1,Muc13,Myct1,Myo5c,Nap1l3,Nbea,Ndn,Nfe2,Nfia,Npr2,Ocrl,Pafah2,Pbx1,Pdzk1ip1,Peg3,Phld…
Smarca2	0.405407	ub	NA	NA	Adap1,Ankrd33b,Arhgef12,Ash2l,B4galnt2,BC030867,C530008M17Rik,Cadm1,Cdc42ep5,Cdh17,Clcn4-2,Clrn3,Cs,Dctpp1,Dnajb9,Dusp9,Eif1ad,Eif2s2,Eif6,Elovl5,Etf1,Exosc2,Fgf17,Gale,Gart,Gm1123,Gpa33,Gtse1,Hic2,Hpdl,Hsd17b14,Hspbap1,Igf2bp1,Itm2b,Itpk1,Krt20,Lin28a,Mcm10,Mep1b,Mpi,Mrpl15,Mrps10,Mtm1,Myo1a,Myo7b,Ngly1,Orc1,Pdss1,Pelp1,Pitpnc1,Plek2,Polr2j,Rassf8,Rdx,Rrp9,Sall4,Slc2a1,Srfbp1,Stx17,Sult6b1,Tbrg4…
Smarca4	0.0957998	ub	NA	NA	Abl2,Ahr,Aldh1a1,Antxr2,Arhgap42,Arhgef26,Bbx,Bicd1,Cat,Crmp1,Ctnna2,Ctsh,Hpgd,Ina,Kif5c,Ldlrap1,Mgst1,Pros1,Unc13a
Smarca5	0.187631	ub	NA	NA	4632434I11Rik,Actl6a,AI597468,Aspm,Atad2,Atad5,Bbx,Bclaf1,Bub1,Bub1b,Casc5,Ccnb1,Cct2,Cdc5l,Cdca2,Cdca7,Cenpe,Cenpf,Cenph,Cep55,Cep57,Chek1,Cse1l,Csnk1g1,Dbf4,Ddx10,Ddx18,Ddx21,Dis3,Dkc1,Dlgap5,Dnttip2,Eif3a,Ercc6l,Ezh2,Fam60a,Gen1,Hat1,Haus3,Haus6,Hells,Hmgb2,Hmmr,Hnrnpa1,Hnrnpab,Hnrnpu,Ilf3,Kif11,Kif18a,Kif20b,Kntc1,Luc7l,Mad2l1,Magohb,Mcm2,Mcm3,Mcm4,Mcm5,Mcm6,Mcm7,Mis18bp1,Mms22l,Msh6,Mtf2,Nas…
Smarcal1	1.49306	nub	NA	NA	Paip2b
Smarcc1	0.165778	ub	NA	NA	2700094K13Rik,Alyref,Apex1,Aspm,Aurka,Aurkb,Blm,Bub1b,Cad,Casc5,Cbx2,Ccna2,Ccnb1,Cct2,Cct5,Cct6a,Cd2,Cd97,Cdc20,Cdc5l,Cdca2,Cdca5,Cdca7,Cdca8,Cdk1,Cdk4,Cenpe,Cenpf,Cenph,Cenpi,Cenpt,Cep55,Chaf1b,Chek1,Chtf18,Ckap2,Clic3,Clns1a,Cse1l,D19Bwg1357e,Dbf4,Dctd,Diap3,Dis3,Dkc1,Dlgap5,Dtymk,Dut,E2f7,Eftud2,Eif3a,Eif3c,Eif3d,Ercc6l,Ezh2,Fam60a,Fam64a,Fanci,Fen1,Foxm1,Gemin5,Gen1,Gimap8,Gins2,Grap,H2afx,Hd…
Smarcc2	0.575429	ub	NA	NA	BC027231,Brix1,Cenpl,Chek1,Clp1,Ddx18,Dnmt3b,Dnttip2,Esco2,Gmnn,Gnl3,Gtpbp4,Hat1,Haus6,Hells,Impa2,Ing5,Kif20b,Med6,Mettl4,Msh2,Msh6,Mtf2,Ncl,Nmd3,Nol11,Nsun2,Nudcd2,Nufip1,Nup160,Nup37,Nup43,Nupl1,Piga,Pole2,Polr1c,Qtrtd1,Rad54b,Rest,Rfc4,Rif1,Rpl7l1,Rrp15,Ska3,Smc2,Snrpa1,Taf1d,Terf1,Topors,Tsr1,Urb2,Vamp2,Wdr36,Wdr89,Zmym1
Smarce1	0.0883307	ub	NA	NA	2700094K13Rik,4930506M07Rik,5430435G22Rik,Abcc3,Adam8,Agmo,Aif1,Anp32b,Bag3,C1qb,C3ar1,Cadm1,Cct2,Cct5,Cd14,Cd200r1,Cd300lb,Cd68,Cd9,Cdc42bpb,Cdca4,Cdk4,Cebpa,Cfp,Ckb,Clec4a2,Clec4a3,Clec4n,Clec7a,Cln8,Colec12,Csf1r,Csf2ra,Ctsb,Cttnbp2nl,Dab2,Dhx9,Dnajc8,Dnajc9,Elp6,Emr1,Entpd5,Ewsr1,Ezh2,Fcho1,Flrt2,Fmn1,Fndc3b,Fxyd2,Hfe,Hip1,Hnrnpa1,Hnrnpab,Ifitm6,Igsf6,Ilf3,Lgals3,Lipa,Lpl,Lrp1,Lyz2,Mafb,Man1c…
Smyd1	3.28984	nub	NA	NA	1700123O20Rik,1810026J23Rik,9630033F20Rik,Ablim2,Acacb,Acta1,Actn2,Adck3,Adipoq,Adssl1,Agl,Ak1,Alox12b,Alpk2,Alpk3,Ank1,Ankrd1,Ankrd9,Aoc3,Apobec2,Arl6ip1,Art3,Asb11,Asb14,Asb2,Asph,Atp2a1,C2cd2,Cacna1s,Calcoco1,Camk2a,Cand2,Cap2,Capn3,Car3,Casq1,Cav3,Cd209d,Cd300lg,Cdh13,Cidec,Ckm,Ckmt2,Clip1,Cmya5,Col15a1,Coq10a,Coro6,Cox6a2,Cox7a1,Cpa3,Crat,Csde1,Csrp3,D15Ertd621e,Des,Dmpk,Dnajb5,Dpep1,Dpt,Dus…
Snapc3	3.56891	nub	PM	NA	AI597468,Magohb,Smarce1,Syncrip,Wdr77
Snapc4	3.32369	nub	Liver_rec	NA	Adat1,Aqr,Atic,Bop1,Cad,Ccdc77,Ccdc86,Cd2bp2,Cdc5l,Cebpz,Cep135,Cep57l1,Chaf1b,Chtf18,Cpsf3l,Ctu2,Cwf19l1,D10Wsu102e,Ddx18,Ddx21,Ddx27,Dgcr14,Dhx29,Dimt1,Dph2,Eif3c,Eif3d,Elac2,Ewsr1,Exosc1,Fanci,Gemin5,Heatr1,Helq,Incenp,Ints9,Luc7l,Mcph1,Mdn1,Mettl13,Mrto4,Mybbp1a,Ncl,Nhp2,Nkrf,Nob1,Noc3l,Noc4l,Nol11,Nol9,Nolc1,Nop14,Nop2,Nop56,Nsun5,Nup133,Nup160,Nup188,Orc2,Parp1,Pdcd11,Pola2,Polr1a,Polr1e,Po…
Sod2	0.363623	ub	NA	NA	2810007J24Rik,Aadat,Abcb11,Abcb4,Acad12,Aco2,Acot13,Adhfe1,Agxt2,Ahsg,Akr1c20,Akr1c6,Akr1d1,Aldh8a1,Amdhd1,Apoa5,Apoh,Apoo,Asgr2,Atg3,Azgp1,Bhmt,C2cd2,C8a,C9,Ccbl2,Cd5l,Cisd1,Colec11,Coq3,Coq5,Coq9,Cpb2,Cpeb3,Ctbp2,Cycs,Cyp1a2,Cyp2a12,Cyp2c37,Cyp2c50,Cyp2c54,Cyp2j5,Cyp7a1,Cyp8b1,Dlat,Dld,Dnaja3,Dpys,Echdc3,Ecsit,F13b,F9,Fam195a,Fgg,Fgl1,Ftcd,Gckr,Gfm1,Gldc,Glyat,Got2,Grsf1,Gys2,Haao,Hal,Hao1,Hoga…
Sox18	3.51469	nub	NA	NA	1810011O10Rik,4930447C04Rik,9430020K01Rik,Abcc9,Abcg2,Ablim3,Acvrl1,Acy3,Adcy4,Afap1l1,Ager,Akap5,Alas2,Aldh1a1,Angpt1,Aqp1,Arap3,Arhgap29,Arhgef15,AU021092,Bcam,C1s,C530008M17Rik,Calcrl,Card10,Caskin2,Cc2d2a,Cd34,Cd93,Cd97,Cdh5,Clca1,Cldn12,Cldn18,Cldn5,Clec14a,Clec1a,Clic3,Clic5,Clu,Col13a1,Col14a1,Col4a1,Col4a3,Col4a4,Crip2,Crispld2,Csad,Ctdspl,Ctf1,Cttn,Cygb,Cyp4b1,Cyyr1,Dctn5,Dlc1,Dlk1,Dpt,D…
Sox6	3.50623	nub	Spleen_rec	Spleen_rec	0610012H03Rik,4930447C04Rik,Ache,Afap1l1,AK129341,Aldh1a1,Angpt1,C530008M17Rik,Cadps2,Casp12,Ccdc112,Ccdc158,Cd34,Cdcp1,Cdk6,Ces2g,Clca1,Cobl,Ctf1,Cyp7b1,Dach1,Dapp1,Dsg2,Dvl1,Eef2k,Eltd1,Emcn,Erg,Esam,Etv6,Exoc3l2,Fam109b,Fam171a1,Fam184a,Fbp1,Fdx1,Fgd5,Fhl1,Gata1,Gcnt2,Gfi1b,Gp1ba,Gpr56,Gucy1a3,Gulp1,Hemgn,Hnf4a,Hoxa9,Hspa12b,Ipo11,Itga2b,Itih5,Khdrbs3,Kit,Klhl4,Krt18,Krt7,Lpxn,Mmrn1,Mpdz,Muc13…
Sp100	0.513384	ub	NA	NA	4632428N05Rik,5430427O19Rik,AB124611,Abcd1,Abcg3,Abi3,Adar,Adcy7,Adrbk1,AI467606,Akna,Ap1g2,Arhgap15,Arhgap25,Arhgap30,Arhgap4,Arhgap9,Arhgdib,Arhgef1,Arhgef3,Arhgef6,Arid5a,B2m,Bank1,Batf,Birc3,Btk,Btla,Card11,Card6,Casp1,Casp4,Casp8,Ccr2,Ccr7,Cd2,Cd274,Cd37,Cd48,Cd69,Cd72,Cd74,Cd79b,Cd83,Cd84,Cd86,Cd97,Cflar,Ciita,Clec2i,Cnr2,Coro1a,Ctsc,Ctss,Cxcr4,Cyba,Cyth4,Cytip,Ddx58,Dennd1c,Dock10,Dock2,Do…
Sp110	0.247395	ub	NA	NA	A630001G21Rik,AA414992,Abi2,Acad8,Acap1,Akr1c13,Arhgap25,Arhgap30,Arhgap4,Bank1,Blk,Cables2,Card11,Ccr6,Cd19,Cd22,Cd37,Cd69,Cd79a,Cd79b,Ciita,Cldn12,Cml2,Cr2,Csrnp1,Cttn,Dennd1c,Derl3,Dock2,Dusp2,Enpp5,Fam105b,Fam129c,Fbp2,Fcer2a,Fcrl1,Fcrla,Fgd3,Gpr132,Grap2,Gstm5,H1f0,H2-DMb2,H2-Eb1,Haao,Hnrpll,Hsd17b4,Hsh2d,Hspa4l,Inpp5d,Iqgap2,Kdelc1,Klhl14,Ly6d,Map4k1,Mfsd6,Mib1,Mif4gd,Ms4a1,Myo1g,Nckap1,Nco…
Sp4	2.39642	nub	Microglia	Microglia	Bmi1,Ccdc104,Cetn2,Gsdmd,Klhl7,Pds5b,Sub1,Tmem237,Trappc2,Tsr2,Zbtb7b
Sphk1	3.40485	nub	ColonicM	ColonicM	Afap1l2,Ano6,Antxr1,Anxa2,Anxa3,Anxa5,Arsj,Bgn,Cav1,Ccdc66,Cd109,Cdh11,Cebpd,Col12a1,Col1a2,Col4a5,Col5a2,Col6a1,Ctsk,Ddr2,Efemp1,Efnb2,Emp1,Ephb3,Erbb2,F3,Fam129b,Fbln5,Fgfr2,Fkbp10,Fzd1,Fzd2,Gpr124,Irx3,Itpripl2,Kdelr3,Lmna,Lox,Ltbp2,Lxn,Mmp14,Mmp2,Mmp3,Mxra8,Myof,Olfml3,Osbpl5,Osmr,Pdgfra,Plekhh2,Plscr3,Postn,Prkcdbp,Ptges,Ptgfrn,Ptgs1,Rai14,Rhbdf1,Rhod,Rhoj,Rps6ka4,Rtkn,Scarf2,Slit2,Slit3,Syd…
Spi1	0.366949	ub	NA	NA	5430435G22Rik,AB124611,Adam17,Adam8,AF251705,Ager,AI607873,Aif1,Aldh3a1,Aldh3b1,Alox5ap,Anxa3,Apobec1,Apobr,Aqp5,Arap1,Arhgap9,Arrb2,Art4,Atf3,Atp13a2,Atp1b1,Atp6v0a1,Atp6v0d2,Atp8b4,B430306N03Rik,Blvrb,C1qc,C3ar1,C5ar1,Ccl3,Ccl9,Ccr1,Ccr5,Ccr7,Ccrl2,Cd14,Cd2,Cd200r1,Cd200r4,Cd300a,Cd300lb,Cd300ld,Cd300lf,Cd36,Cd68,Cd93,Cd97,Cebpa,Cfp,Chi3l3,Cldn5,Clec10a,Clec4a2,Clec4a3,Clec4d,Clec4e,Clec4n,Clec…
Spic	2.65	nub	Spleen_Red pulp MΦ	NA	1300017J02Rik, Aadat, Aass, Abca6, Abca8b, Abcb11, Abcb4, Abcc3, Acsm1, Adam17, Adhfe1, Adk, Afm, Afmid, Agt, Agxt, Agxt2, Ahsg, Aif1, Akr1c20, Akr1c6, Akr1d1, Alb, Aldh3b1, Aldh7a1, Aldh8a1, Amdhd1, Aoah, Apoa2, Apoa5, Apobec1, Apobr, Apoh, Apom, Arg1, Arrb2, Asgr1, Asgr2, Aspdh, Ass1, Atp11c, AU022252, Azgp1, B430306N03Rik, Baat, Bckdhb, Bhmt, Blvrb, C1qa, C1qb, C1qc, C3, C4bp, C8a, C8g, C9, Ca…
Srebf1	3.4817	nub	ColonicM	ColonicM	1100001G20Rik,3110043O21Rik,4632428N05Rik,Aatk,Abcd2,Abhd15,Abtb2,Acaca,Acsl1,Adipoq,Adipor2,Agmo,Agpat2,AI607873,Aifm2,Ak4,Aldh1a7,Amy1,Aoc3,Apcdd1,Apoc1,Asl,Atp1a1,Atp1b1,B3galt5,Bag2,BC029214,C4b,C6,Car3,Cav1,Ccbl1,Cd1d1,Cd274,Cdo1,Cebpa,Cfd,Chrdl1,Cidec,Clec10a,Cnksr3,Col5a3,Cpox,Csf2rb,Csf2rb2,Cyb5r4,Cyp4v3,Dcaf11,Derl1,Dgat1,Dhrs7b,Dmkn,Dolk,Dram1,Dtx2,Ear2,Echdc1,Eepd1,Emc9,Endog,Epb4.1l1,…
Srf	3.58414	nub	Liver_rec	NA	2310022A10Rik,Actn2,Aimp2,Ak1,Aldh9a1,Alg11,Alpk2,Alpk3,Ank1,Ankrd1,Ankrd9,Arl6ip1,Asb11,Asb14,Asb2,Atg4c,Atg5,Bag4,Bin1,Camk2a,Cand2,Cap2,Cav3,Cdadc1,Ckm,Clcc1,Clcn1,Cmya5,Coasy,Coro6,D15Ertd621e,Des,Dmpk,Dnajb5,Dusp27,Eef1a2,Egln1,Ehbp1l1,Eno3,Flnc,Foxj2,Gbe1,Gcdh,Gnb2l1,Hdac4,Hhatl,Hrc,Hspb7,Ipo13,Kcmf1,Kcna7,Ldb3,Lmod2,Lmod3,Lrrc2,Map2k7,Mapk12,Neurl2,Nexn,Nipsnap1,Nr4a1,Obscn,Osgepl1,Pabpc4,…
Srrt	0.0567544	ub	NA	NA	4930427A07Rik,Aaas,Anp32b,Asf1b,Asxl1,Blm,Ccna2,Cdca4,Cenpt,Ctdp1,Ddx51,Dnajc9,Dnmt1,Eftud2,Eif3b,Eif3g,Fen1,Hirip3,Hnrnpa1,Ilf3,Impdh2,Ints7,Iqgap3,Khsrp,Kif18b,Kif4,Lig1,Marcksl1,Mcm2,Mcm5,Mcm7,Mpc1,Ncapd2,Ncaph2,Noc2l,Nono,Nup107,Pdcd11,Pold1,Pole,Prim1,Prim2,Prr3,Rbm14,Rcc2,Rnps1,Senp1,Sf3a1,Slbp,Smc3,Ssrp1,Tacc3,Timeless,Topbp1,Trim28,Tubb5,Uhrf1,Wdhd1,Wdr90
Ss18l1	3.57359	nub	Microglia	Microglia	4930402H24Rik,Actr10,Adam22,AI836003,Aimp2,Alg2,Bin1,Brsk2,C2cd2,Camk2a,Capn3,Clcn1,Cplx1,Csmd2,Diap2,Dpp6,Eif2b1,Fbxl17,Gdap1,Gm4980,Gprin1,Hif1an,Kcmf1,Kcna7,Kcng4,Kcnip3,Kif3c,Mllt11,Mpz,Mybph,Myh4,Myt1l,Nfasc,Nos1,Padi2,Paip2b,Pclo,Rab3a,Rasd2,Rph3a,Ryr1,Slc16a3,Slc4a10,Slc6a17,Slc8a3,Sri,Srpr,Stmn4,Ston2,Sv2a,Sv2b,Syn1,Trim9,Vps13c
Ssbp2	0.963533	nub	Microglia	NA	Dnmt3b,Erg,Sall2,Tet1,Zfp422
Ssbp3	0.991059	nub	Microglia	NA	1190002N15Rik,Ankrd46,Arl15,Arv1,Atp12a,B3galt5,Cant1,Capn5,Car1,Commd8,Creb3l1,Creb3l2,Cyp2b10,Cyp2d12,Dmpk,Eef2k,Eif2s2,Eno3,Fam3c,Gjb5,Gne,Gpr155,Hao2,Hoxa9,Hoxd9,Insl5,Itih5,Limk2,Lpo,Map2k6,Mgat4b,Mrps6,Nans,Neu1,Paqr5,Pdxdc1,Pla2g10,Plekha5,Plekhm3,Ppp1r12b,Ptprj,Satb2,Slc20a1,Slc35a1,Slc35a2,Slc35c1,Srgap1,St6galnac6,Stk38l,Sval1,Synj2,Sytl1,Tgm3,Thbs4,Tm9sf4,Tmem71,Trim6,Trio,Trp53i11,Tub…
Ssrp1	0.931568	nub	Liver_rec	NA	2700029M09Rik,2700094K13Rik,Adnp2,Anapc5,Anp32b,Apex1,Arhgap11a,Aspm,Atad2,Atad5,Aurkb,Basp1,Bhlhe40,Blm,Bms1,Brca2,Brip1,Bub1b,Cad,Casc5,Cbx2,Ccna2,Ccnb1,Cct2,Cct5,Cct7,Cdc20,Cdca2,Cdca4,Cdca5,Cdca8,Cdk4,Cdt1,Cenpe,Cenph,Cenpi,Cenpt,Chaf1b,Chek1,Cpeb4,D19Bwg1357e,Dbf4,Dis3,Dkc1,Dlgap5,Dnajc9,Dnmt1,Dscc1,Dtymk,Dut,E2f7,Eef1b2,Eftud2,Eif3d,Eif3g,Ercc6l,Ezh2,Fen1,Foxm1,Gar1,Gins2,Gtf3a,H2afx,Hdac1,…
Stat1	0.315409	ub	NA	NA	3110043O21Rik,4632428N05Rik,4931406C07Rik,5430427O19Rik,5430435G22Rik,A630033H20Rik,AB124611,Abca1,Abcg3,Abhd15,Abhd4,Abhd5,Acp2,Adar,Adcy7,Agpat2,Agpat9,AI467606,AI607873,Aifm2,Akna,Ankrd44,Aoc3,Ap1g2,Apobec1,Arhgap15,Arhgap25,Arhgap30,Arhgap9,Arhgdib,Arhgef3,Arhgef6,Arid5a,B2m,Batf,Bcar1,Bcl3,Birc3,Bod1,Btla,C1qa,C1ra,C1s,C3,Car5b,Card6,Casp1,Casp4,Casp8,Cav1,Cav2,Cbr2,Ccdc82,Ccl9,Ccr7,Cd1d1,Cd…
Stat3	0.205364	ub	NA	NA	B2m,Bcl3,Birc3,Casp4,Cd97,Cflar,Cr1l,Ddx58,Dtx3l,Elf1,Erap1,Gbp2,Gbp3,Gbp6,Gbp7,Gtf3c3,H2-D1,H2-K1,H2-M3,Ifi203,Ifi35,Ifi47,Ifih1,Ifit1,Ifngr1,Ift74,Igtp,Il4ra,Irf1,Irf2,Irf7,Irf9,Irgm1,Irgm2,Itgb2,Junb,Kifap3,Klf13,Lgals9,Lrp10,Ly6a,Ly6e,Mafk,Mbnl1,Myd88,Myh9,Nfatc1,Nfkb1,Nfkb2,Nfkbia,Nfkbiz,Nlrc5,Nmi,Notch1,Parp14,Parp4,Parp9,Pde4b,Pebp1,Pias2,Psmb10,Psmb8,Psmb9,Rela,Relb,Rhog,Samd9l,Samhd1,Sam…
Stat4	2.09191	nub	PM	NA	5430435G22Rik,Acap1,Acvr1,Adam8,AF251705,AI467606,AI607873,Akna,Arhgap15,Arhgap30,Arhgap9,C3ar1,C5ar1,Ccdc69,Ccdc88b,Ccdc88c,Cd14,Cd300lb,Cd37,Cd68,Cd69,Cd96,Clec4d,Clec5a,Colec12,Crlf3,Csf1r,Csrnp1,Ctnnbip1,Cttnbp2nl,Cytip,Dab2,Dapp1,Def6,Dennd1c,Dock2,Dpp4,Dusp3,Fam65b,Fcer1g,Fcgr3,Fmn1,Gamt,Gdpd1,Gimap1,Gimap5,Gimap7,Gimap8,Gpr171,Grap2,Gusb,H2-Oa,Hmha1,Hsh2d,Icam2,Ikzf1,Ikzf3,Il16,Il27ra,Inpp…
Stat5a	0.358113	ub	NA	NA	3110043O21Rik,Abca1,Abhd15,Abhd5,Agpat2,Agpat9,Aifm2,Aoc3,Aox1,Atpaf2,C3,Cav1,Cav2,Cidec,Cnnm2,Dolk,Etv3,Gda,Irf2,Itgb1bp1,Lipe,Naaa,Nudt18,Ophn1,Orm1,Ormdl3,Parp9,Pla2g12a,Pla2g16,Plin4,Pnpla2,Pparg,Ppp2r5a,Prelp,Psen2,Rab3d,Rnaseh2b,S100b,Sh2b2,Snx10,Stat1,Steap4,Tacc1,Tapbp,Thrsp,Tmcc3,Vac14,Whamm,Xdh
Stat5b	0.305845	ub	NA	NA	Abcb9,Adssl1,Ankrd40,Arhgap21,Arhgap6,Atg4c,B230120H23Rik,Bin1,Btk,Camk4,Ccdc64,Cd247,Cd3d,Cd4,Cd5,Cd6,Cd96,Cebpa,Clip1,Coq10a,Crmp1,Dhdh,Dpp8,Dpysl5,Egr2,Ehd4,Erlin2,Evi5,Faah,Fes,Foxj2,Foxn3,Frmd8,Ganc,Gcnt1,Gpx1,Hhex,Hivep2,Ift46,Il18,Ipcef1,Itgal,Kif1c,Lat,Lck,Lef1,Lime1,Lmo2,Lrig1,Lyl1,Mef2c,Mr1,Myo5a,Myo7a,Ncf2,Nek7,Nr4a1,Ogfrl1,Pgm2,Phf2,Pitpnm2,Pkp3,Plcg2,Plcxd2,Ppia,Prcp,Prkcz,Ptp4a3,Rab…
Stat6	0.29201	ub	NA	NA	Anxa7,Arnt2,Atl1,B4galt1,Brsk2,Crip1,Ctnna2,Cux2,Dock3,Dpf1,Gnaz,Gpr173,Gria4,Grip1,Jakmip2,Kif5c,Myt1l,Nalcn,Nap1l2,Nap1l3,Nfe2l2,Ntm,Pcdh8,Phactr3,Prdm8,Rimkla,Rims2,Rreb1,Tmem130,Tmod2,Trim9,Tspo,Vamp8
Sub1	0.278372	ub	NA	NA	1110037F02Rik,Adck4,Bmi1,Cbwd1,Ccdc104,Cdc14a,Cds2,Cetn2,Dicer1,Eif1ax,Fadd,Fem1c,Gpatch8,Gpr180,Ift74,Iqcb1,Kctd13,Klhl7,Mapk8,Metap2,Mllt3,Naa50,Nfyb,Nin,Nsmaf,P2rx4,Panx1,Pdp2,Pds5b,Pgm2l1,Ppp3cb,Psip1,Rfxap,Rps15a,Slc25a39,Slc27a4,Sp4,Spast,Trappc2,Tsr2,Wbp4,Yaf2,Zbtb7b,Zfp583,Zfp74
Suz12	0.718861	nub	NA	NA	Aspm,Atad2,Atad5,Bbx,Bclaf1,Casc5,Cdc5l,Cdt1,Cenpe,Cenph,Cep57,Chek1,Cpsf2,Dbf4,Dck,Ddx10,Ddx21,Dkc1,Dlgap5,Eif3a,Ercc6l,Eri1,Exosc1,Fancd2,Fanci,Fen1,Gen1,Gins3,Haus6,Helb,Hells,Hmgb2,Hmmr,Hnrnpa1,Hnrnpab,Hnrnpu,Ing5,Kif11,Kif18a,Kif20b,Kif23,Kifc5b,Lin9,Lmnb1,Luc7l,Mad2l1,Mcm2,Mcm3,Mcm4,Mcm5,Mis18bp1,Mms22l,Mtf2,Ncapd3,Ncl,Nol11,Nop58,Npm1,Nucks1,Nudcd2,Nup160,Nup54,Orc2,Plk4,Pola2,Pole2,Rad18,…
Taf1	1.35795	nub	NA	NA	Adra2a,Atad2,Atp6ap2,Atp6v1c1,Cadps,Cebpa,Chga,Cntn1,Ctsh,Dck,Dhx9,Etv1,Fosb,Gdap1,Gnaz,Gng12,Gng4,Gpx1,Grip1,Hnrnpa1,Ina,Kcnu1,Kif5c,Mapk1,Mcm4,Mgst1,Mthfd1l,Mthfd2,Myt1l,Ncl,Nefh,Nkrf,Nop56,Nop58,Npm1,Pacsin1,Pax6,Pcsk1,Pcsk1n,Ptprn2,Rab37,Rbm12,Rbmx2,Rcor3,Rgs7,Rims2,Rnf6,Rnps1,Scg2,Scg3,Scg5,Selenbp1,Setd5,Sfpq,Slain1,Slc7a14,Smc2,Snap25,Sphkap,Srrm3,Ssrp1,St8sia3,Sytl4,Taf1d,Tcerg1,Uba6,Unc1…
Taf10	1.36188	nub	Alveolar MΦ	NA	Ccdc102a,Frs2,Fzd2,Gpr124,H2-Ke6,Igf2bp3,Maged2,Mmp14,Ncam1,Rcn3,Tmem165
Taf12	1.65464	nub	PM	PM	Disp2,Efcab1,Efhc2,Entpd3,Fkbp1b,Hapln1,Ikzf4,Kdm2b,Nap1l2,Nell1,Pak3,Pclo,Pnmal2,Prkcb,Rassf10,Rgag4,Slc16a1,Slco1a6,Syne1,Tmem130,Tnr,Wfs1,Zfp667
Taf1b	2.74594	nub	Spleen_rec	Spleen_rec	2700062C07Rik,4632434I11Rik,4930503L19Rik,Apitd1,Bard1,Bbx,Brip1,Ccdc77,Cdc27,Cdc5l,Cdk5rap2,Cenpl,Cep135,Cep55,Cep57,Cep57l1,Clp1,Coil,Ddx10,Ddx20,Dimt1,Dnttip2,Eif3m,Exosc3,Fancd2,Gabpb1,Gins4,Gsg2,Gtf2e2,Gtf2f2,Hat1,Haus4,Haus6,Helq,Hnrnpf,Hnrnpu,Lin9,Ltv1,Mcph1,Mettl4,Mettl6,Mre11a,Npm1,Nup133,Nupl1,Nxt1,Orc2,Pcgf6,Pcna,Plk4,Poc1a,Polr1d,Pphln1,Ppp1r8,Pus10,Pwp1,Rad1,Rad18,Rfc3,Rnf2,Rnf4,Rpa2…
Taf1c	3.43323	nub	Raw264	NA	Tfip11
Taf1d	3.12731	nub	Alveolar MΦ	NA	Actl6a,Adnp2,Atad2,Atad5,BC027231,Bclaf1,Blm,Brip1,Cct2,Cdca7,Cdk9,Cdt1,Cenph,Cep192,Cggbp1,Chek1,Cry1,Cstf2,Dbf4,Ddx18,Ddx39,Dhx33,Dkc1,Dnajc2,Dnmt3b,E2f3,Exosc1,Ezh2,Gabpb1,Gnl3,Gtf2e1,Haus3,Haus6,Hdac1,Hells,Hmgb2,Hnrnpa1,Hnrnpab,Kdm3a,Kif18a,Kif20b,Kifc5b,Luc7l,Mad2l1,Mcm3,Mcm4,Mcm5,Mcm6,Mcm7,Med6,Mettl2,Mms22l,Msh6,Mtf2,Mthfd1l,Ncl,Nfx1,Nfyb,Nkrf,Nolc1,Nop56,Npm1,Nrf1,Nufip1,Nup155,Nup160,Nv…
Taf2	0.679458	ub	NA	NA	4632434I11Rik,Adnp2,Atad2,Bbx,Bclaf1,Brix1,Casc5,Ccdc77,Ccnb1,Cct2,Cdc27,Cdk2,Cdk5rap2,Cenpe,Cenph,Cep55,Cep57,Dbf4,Ddx10,Ddx18,Dimt1,Dis3,Dnttip2,Dtymk,Ercc6l,Eri2,Exosc1,Fanci,Gabpb1,Gemin5,Gen1,Gtf2e1,Gtf3c4,Haus6,Heatr1,Kif18a,Kif20a,Kif20b,Kpnb1,Lin9,Luc7l,Mcm7,Mcph1,Mettl4,Mettl6,Mms22l,Msh6,Mtf2,Mybl1,Myef2,Nasp,Ncapg,Noc3l,Nol11,Nop58,Npm1,Nudcd1,Nup133,Nup155,Nup160,Nup205,Nup50,Nupl1,Nv…
Taf5	0.22694	ub	NA	NA	Actl6a,Atad5,Blm,Bms1,Brca2,Brip1,Bub1,Bub1b,Cct2,Cdca2,Cdca5,Cdca8,Cdt1,Cenph,Cenpn,Cenpq,Cep192,Chek1,Cry1,Dbf4,Ddx20,Dis3,Dlgap5,Dnajc2,Dnajc9,Dnmt1,Dnmt3b,Dscc1,Dsn1,Dtymk,Eif3g,Eri2,Exosc8,Ezh2,Gtf2e2,Hat1,Haus3,Haus6,Hells,Hirip3,Impdh2,Kdm3a,Kdm5b,Kif18a,Kntc1,Lig1,Lrrc40,Lrwd1,Mad2l1,Mcm2,Mcm4,Mcm5,Mcm6,Mcm7,Mdc1,Mettl2,Mis18bp1,Mlf1ip,Mms22l,Msh6,Mtf2,Nasp,Ncapg,Ncaph,Ndc80,Nrf1,Nufip1,N…
Taf6l	0.964039	nub	NA	NA	6330403M23Rik,Aaas,Apitd1,Aurka,Ccdc86,Cct7,Cdk4,Cdk5rap2,Cenpn,Chaf1b,Chtf18,Cpsf3l,D10Wsu102e,Dgcr14,Eftud2,Eif3b,Eif3d,Espl1,Fam64a,Foxm1,Gemin5,Gins2,Gtf2f1,H2afx,Helq,Incenp,Kif20a,Kif2c,Mcph1,Mrto4,Msto1,Nhp2,Noc4l,Nolc1,Nop14,Nudc,Nup133,Nup188,Pes1,Phf23,Plk1,Poc1a,Pphln1,Prpf31,Pwp1,Ranbp1,Rbm19,Rcc2,Rfc3,Rrm1,Rtel1,Ruvbl2,Sae1,Sap30bp,Sart3,Sf3a3,Smyd5,Snrk,Snrpd1,Spag5,Sssca1,Suv39h1,T…
Taf7	0.837281	nub	NA	NA	4930447C04Rik,Adssl1,Agl,Alpk3,Ank2,Ash2l,Cap2,Cav3,Cfl2,Dhx16,Dtna,Dusp27,Dusp9,Fads1,Fbxo15,Fgf17,Fundc2,Gbas,Hic2,Itm2b,Jarid2,Kbtbd8,Ldb3,Lin28a,Lmcd1,Lmod3,Mcf2,Mef2c,Mlf1,Mnd1,Myom2,Nfatc2ip,Nr0b1,Pdlim3,Pkia,Pstpip2,Pygm,Rab12,Ranbp17,Rbmxl2,Reep1,Rnf17,Sall4,Slc24a1,Slc2a3,Srl,Sult6b1,Sync,Tmod1,Tnik,Trap1a,Wdr5,Wnt11,Zic3,Zscan10
Taf9	0.589825	ub	NA	NA	4632434I11Rik,Aimp1,Anapc10,Aurka,Bard1,Blm,Cacybp,Cct3,Cct5,Cdc45,Cenpn,Cenpp,Coil,Cse1l,Ddx18,Ddx20,Ddx39,Dimt1,Dis3,Dnajc2,Eef1e1,Fancd2,Gemin5,Gemin6,Gins1,Glmn,Gtf2e2,Gtf3c4,Gtpbp4,Hat1,Haus1,Hdgf,Kif2c,Larp7,Lyar,Mrto4,Nop14,Nup133,Nup205,Nup35,Nup37,Nup43,Nup62,Nxt1,Orc2,Pask,Psmc3ip,Rfc4,Rpf2,Ruvbl1,Sap30,Sarnp,Snrpa1,Snrpd1,Snrpd2,Sssca1,Suv39h2,Tcp1,Tex10,Tipin,Trmt10a,Ube2t,Urb2,Znhit6
Taf9b	0.335397	ub	NA	NA	1300017J02Rik,A1cf,Abcc6,Abcg5,Abcg8,Agmat,Agxt,Aldh16a1,Apoa1,Apoa4,Apoa5,Apob,Apoh,C9,Cd200,Clec4f,Clec4g,Cps1,Creb3l3,Cyp1a2,Cyp2a12,Cyp2c29,Cyp2c54,Cyp2c70,Cyp3a11,Cyp3a25,Cyp7a1,Cyp8b1,Dak,Dpys,F12,Fpgs,Gckr,Gdf2,Hrg,Hsd17b6,Lect2,Mbl1,Nags,Otc,Pla2g12b,Rdh7,Sec14l2,Slc39a14,Slc6a12,Slc9a6,Soat2,Tmem50b,Tmprss6,Trappc2,Txndc16,Ugt2a3,Ugt2b36,Zc3h6
Tal1	3.57879	nub	Microglia	Microglia	1810033B17Rik,4930447C04Rik,9430020K01Rik,Acot1,Adcy7,Adrb2,Afap1l1,Ahsp,Akap5,Akr1c12,Angpt1,Anks1,Arap3,Arhgef15,Art4,AU021092,Bex6,C530008M17Rik,Cadps2,Calcrl,Casp12,Cc2d2a,Cd34,Cd93,Cdcp1,Cdh5,Cdk6,Chi3l3,Cldn18,Cldn5,Clec1a,Clec1b,Clic3,Cntln,Col4a1,Col4a2,Col4a3,Col4a4,Crlf2,Csf3r,Ctdspl,Ctla2b,Ctsg,Cttn,Cyp7b1,Dach1,Dgkg,Dram1,Ear2,Egfl6,Eltd1,Eng,Ermap,Esam,Etv6,Exoc3l2,F11r,Fam109b,Fam17…
Tardbp	0.037216	ub	NA	NA	Actl6a,Atad5,Bclaf1,Blm,Bms1,Cbx1,Cct2,Cdca7,Chek1,Cse1l,Cstf2,Dis3,Dkc1,Eri2,Ezh2,Fam60a,Hat1,Haus6,Hells,Hnrnpa1,Kif18a,Kif20b,Lrrc40,Luc7l,Mcm2,Mcm4,Mcm7,Mettl2,Mis18bp1,Msh6,Mtf2,Nasp,Ncapd3,Nfyb,Npm1,Nup107,Nup155,Parp2,Pfas,Ppp1cc,Prim1,Qtrtd1,Rad54l,Rbm12,Rbm3,Rbmxl1,Rif1,Rnps1,Sf3b3,Sfpq,Ska3,Skp2,Smarca5,Smarcad1,Smc2,Smpd4,Snrnp40,Snrpa1,Snrpe,Srsf1,Srsf3,Taf1d,Tcerg1,Terf1,Tipin,Tmem20…
Tbl1x	0.264657	ub	NA	NA	Maged1,Mob1a,Pafah1b2,Rnf4,Sec61a1,Sgpl1
Tbp	0.189508	ub	NA	NA	4632434I11Rik,Bbx,Blm,Cct2,Cdca2,Cdk5rap2,Cenpn,Cep57,Cep57l1,Clp1,Coil,Ctnnbl1,Dbf4,Ddx18,Ddx20,Ddx39,Dis3,Dnajc2,Exosc1,Gabpb1,Gemin5,Gsg2,Gtf2e1,Gtf2f1,Haus3,Haus6,Larp7,Lin9,Lrwd1,Mcm7,Mdn1,Med6,Mettl4,Mms22l,Msh6,Mthfd2l,Nasp,Nme7,Nup133,Nup155,Nup160,Nup205,Nup37,Nvl,Odf2,Pcgf6,Plk4,Pold3,Rad18,Rfc4,Rtel1,Sass6,Sdad1,Sin3a,Snrpa1,Spata5,Suv39h2,Taf1b,Taf1d,Taf2,Tdp1,Tex10,Tmem209,Topbp1,Top…
Tbx1	3.54502	nub	PM	PM	1700026D08Rik,Ache,Acta1,Actn2,Acvrl1,Adipor1,Ager,Aimp2,Akap5,Aldh3a1,Apobec2,Aqp5,Arih2,Armc3,Art3,Asb14,Atp2a1,AU021092,B3galnt2,Bin1,Bpifa1,Bpifb1,C2cd2,Cacna1s,Camk2a,Cap2,Capn3,Casq1,Cav3,Cbr2,Ccdc108,Ccdc43,Ccr7,Ccrl2,Chad,Chi3l1,Chia,Chrne,Cilp,Ckm,Ckmt2,Clcn1,Cldn18,Cldn5,Clec1a,Clic3,Cmklr1,Cmya5,Col22a1,Col4a3,Col4a4,Cox6a1,Cox6a2,Cpxm2,Dedd,Dnaja4,Dnase1l1,Dpp8,Enkur,Eno3,Epdr1,Eps8l1…
Tbx20	3.56923	nub	PM	NA	2210407C18Rik,Ablim1,Acadl,Adprhl1,Akap6,Aldh1b1,Alpk2,Ankrd1,Apbb1,Art4,Atf6,Atp2a2,Atp5h,Cacna1c,Calr3,Camta1,Casq2,Ccdc141,Clasp1,Colec11,Commd4,Coq6,Cox7a1,Crip2,Cryba4,Csrp3,Ctnna3,Daam1,Dera,Dip2c,Dsc2,Dsg2,Dsp,Ednra,Efcab2,Efnb3,Ehbp1,Ehd4,Epha4,Etfdh,Fblim1,Fhl2,Fhod3,Fig4,Filip1,Gab1,Gata4,Gata6,Gm14446,Gpsm1,Grb14,Grm1,Gstm7,Hopx,Hoxd9,Hsdl2,Hspb7,Ift81,Igsf1,Ing2,Inpp4b,Inpp5a,Intu,Ivn…
Tbx22	3.51909	nub	NA	NA	1700006A11Rik,1700009N14Rik,1700030F18Rik,1700074P13Rik,1700123I01Rik,4921511H03Rik,4922502D21Rik,4930430A15Rik,4930511M11Rik,4932442L08Rik,8030411F24Rik,Abca14,Adam5,Adcy10,Als2cr11,Ankrd13a,Ankrd54,Art3,Atp13a4,BC051142,Cabyr,Cage1,Car5b,Carf,Cbr2,Ccdc110,Ccdc38,Ccdc57,Ccdc62,Cct6b,Cdkl3,Chrdl1,Col4a3,Cp,Crisp2,Csl,Cytip,Dnahc12,Dpysl4,Dusp15,Efhb,Elovl2,Enthd1,Fam47c,Fank1,Fgl2,Fsip1,Garnl3,Ga…
Tcea1	0.0603127	ub	NA	NA	Alg10b,Atic,Bzw1,Ccdc132,Cct6a,Ercc6l,Gorab,Kpna3,Lats1,Lrrc59,Minos1,Mob1a,Nol9,Pafah1b2,Rab23,Rnf4,Rsl1d1,Scd2,Tfrc,Tmem42
Tcf20	1.05965	nub	NA	NA	Alk,Csmd2,Slc7a5,Syn1,Syp
Tcf4	2.54433	nub	NA	NA	0610011F06Rik,0610012H03Rik,1300002K09Rik,5031439G07Rik,5430427O19Rik,8430419L09Rik,Aak1,Aass,Abcb1a,Abcb9,Abcc2,Abhd14b,Abtb2,Acot12,Acot8,Acox2,Acsbg1,Acsm1,Actn2,Adh1,Aebp2,Afm,Agfg1,Aldh2,Aldh3a2,Aldh7a1,Aldh8a1,Als2cl,Ankrd33b,Anks4b,Apom,Aqp3,Arhgap21,Arhgap9,Arl4c,Armc7,Art2b,Atg4c,Atp13a2,B230120H23Rik,Bcl11a,Bdh2,Btbd11,Btk,C8a,Camk4,Ccr8,Ccs,Cd180,Cd226,Cd247,Cd28,Cd3d,Cd4,Cd5,Cd6,Cd81,…
Tcf7l2	2.60718	nub	Alveolar MΦ	NA	Ceacam1,Galnt4,Gkap1,Gm3336,Hoxa9,Lima1,Oit1,Ppargc1b,Tnfrsf11a,Tstd1
Terf2ip	1.04529	nub	NA	NA	Zfp583
Tet1	1.8326	nub	NA	NA	4930447C04Rik,Agpat2,Aim1,Aldh5a1,Ankrd6,Armcx2,Ash2l,Bcl3,Cntln,Dnmt3a,Dnmt3b,Eltd1,Fbxo15,Fem1b,Fzd6,G3bp2,H2afy2,Hic2,Hmgxb4,Igf2bp1,Jarid2,Kit,Klf11,Lin28a,Mcf2,Mrfap1,Peg3,Prdx5,Rcor2,Rhebl1,Sall2,Sall4,Sfmbt2,Slc22a3,Slc2a3,Slc39a4,Smarca1,Srsf4,Ssbp2,Ssrp1,Tdh,Tfr2,Tmem9b,Trap1a,Trim14,Trim6,Unc5c,Zbtb8a,Zic3,Zscan10
Tfam	0.281517	ub	NA	NA	1110007C09Rik,Adam15,AF251705,Atp6v0c,C3ar1,C5ar1,Cd14,Cd68,Csf1r,Ctsb,Ctsd,Ctsl,Fcgr3,Fkbp3,Folr2,Hsh2d,Lipa,Lmna,Lpl,Lrp1,Metrnl,Mmp12,Msr1,Nfx1,P2ry6,Parvb,Pid1,Plin2,Ptpro,Scamp5,Sh3pxd2b,Sirpa,Slc11a1,Slc6a6,Slc6a8,Strbp,Tlr13,Tmem106a,Xdh,Xrcc5,Zfp507
Tfap2c	3.5812	nub	Liver_rec	Liver_rec	2310050C09Rik,Alox12b,Ano9,Aqp3,Asprv1,Blmh,Bnc1,Bnipl,Calml3,Clic3,Coch,Col17a1,Csnk2a2,Dennd2c,Dmkn,Dsc1,Dsc3,Dsp,Eppk1,Esrp1,Esrp2,Fam83h,Gjb4,Gjb5,Gk5,Gsdma,Irf6,Krt1,Krt10,Krt14,Krt15,Krt16,Krt17,Krt5,Krt6a,Krt77,Lamb3,Llgl2,Ly6d,Nudt17,Pla2g4b,Plcxd1,Plek2,Pof1b,Polr3g,Psapl1,Pvrl4,Rab25,S100a14,Serpinb5,Sfn,Slc46a2,Sptlc3,Tacstd2,Tgm1,Them5,Tiam1,Tmem40,Tmprss13,Tmprss4,Trim29,Trp63,Zfp185
Tfap4	2.02464	nub	Raw264	Raw264	2700094K13Rik,2810417H13Rik,Abp1,Acadsb,Adat1,Adss,Alyref,Ankrd9,Anln,Ano9,Anp32b,Asf1b,Aspm,Atad2,Aurka,Aurkb,Birc5,Brca2,Bub1b,Cad,Car12,Casc5,Cbx2,Ccna2,Ccnb1,Cdc20,Cdc45,Cdca2,Cdca5,Cdca7,Cdca8,Cdh17,Cdk1,Cdt1,Cdx2,Cenph,Cenpi,Cenpn,Cep55,Chaf1b,Chmp6,Chtf18,Ckap2,Clca4,Clrn3,Cpsf3l,Cs,Dbf4,Dcaf15,Dctd,Ddx21,Dkc1,Dlgap5,Dnmt1,Dut,E2f7,Eif2s3x,Eif3d,Ercc6l,Eri1,Esco2,Espl1,Ezh2,Fam57a,Fam60a,F…
Tfcp2	1.72719	nub	Spleen_rec	Spleen_rec	AI467606,Aim1l,Ap1g2,Arhgap27,Arhgap9,Arhgef16,Birc3,Casp1,Ccdc88b,Cd37,Cd48,Cd69,Cdh2,Cds1,Coro1a,Cr1l,Ctsc,Ctss,Dennd2d,Dgka,Dhtkd1,Diap1,Dixdc1,Dnajc18,E2f2,Epsti1,Etv3,Evi2a,Fads1,Fbxo21,Fermt3,Fyb,Gkap1,Gpx2,Gsdmd,Hcst,Hmha1,Ifi35,Il2rg,Iqgap1,Irf1,Irf8,Itgb2,Itsn2,Junb,Kbtbd11,Kcnn4,Klf12,Klf5,Laptm5,Lpin3,Lrmp,Lyplal1,Maged1,Mapkapk3,Mcoln2,Me2,Mgat3,Mst1r,Mvp,Myo1g,Myo5b,Naip2,Nicn1,Nmi,O…
Tfdp1	2.27062	nub	NA	NA	2700094K13Rik,2810417H13Rik,4632434I11Rik,4930427A07Rik,Aaas,Aimp1,Alyref,Anln,Anp32b,Apex1,Arhgap11a,Asf1b,Aspm,Atad2,Atad5,Aurka,Aurkb,Birc5,Blm,Brca2,Brip1,Bub1,Bub1b,C330027C09Rik,Cacybp,Cad,Casc5,Cbx1,Cbx2,Ccna2,Ccnb1,Ccnb2,Cct2,Cct5,Cct6a,Cdc20,Cdc45,Cdca2,Cdca3,Cdca5,Cdca7,Cdca8,Cdk1,Cdk4,Cenpe,Cenpf,Cenph,Cenpi,Cenpk,Cenpn,Cenpp,Cenpt,Cep55,Chaf1b,Chek1,Chtf18,Cirh1a,Ckap2,Ckap2l,Clns1a,C…
Tfdp2	3.54586	nub	Raw264	NA	Camta1,Efcab2,Pank4,Pm20d2,Ppm1k,Tbcd
Tfe3	0.214176	ub	NA	NA	5430435G22Rik,6430548M08Rik,Abcc3,Abhd12,Adam15,Adam8,AF251705,AI607873,Aif1,Akr1b8,Aldh3b1,Ankrd33b,Anpep,Aoah,Arhgap22,Arpc1b,Arsa,As3mt,Atox1,Blvrb,Bri3,C1qc,C3ar1,C5ar1,Cadm1,Cd14,Cd300lb,Cd68,Clec5a,Cln8,Csf1r,Cstb,Ctsa,Ctsb,Ctsd,Cttnbp2nl,Cxcl16,Dab2,Emr1,Fcgr1,G6pdx,Gla,Gnpda1,Gpnmb,Gpr84,Hmox1,Hook1,Ifi204,Il1rn,Itgam,Lamtor1,Lgmn,Lipa,Mbnl3,Mmp12,Ms4a7,Msr1,Mthfr,Nfyb,Nrp2,P2ry6,Pdcd4,Pi…
Tfeb	0.50697	ub	NA	NA	1700021K19Rik,Abi2,Atp10a,Bcar3,Cd19,Cd22,Cd37,Cd74,Cd79a,Cib1,Ciita,Cyp4f18,Dok3,Fcer2a,Grb2,H2-Ab1,Hnrpll,Hvcn1,Icosl,Mettl9,Mgrn1,Mib1,Pax5,Pold4,Pou2f2,Rogdi,Srpk3,Syvn1,Tmem41a
Tfip11	0.209674	ub	NA	NA	Aaas,Adrm1,Aimp2,Apex2,Arvcf,Bcar1,Bcas3,Bop1,Cad,Cbr4,Ccdc86,Cd2bp2,Cdk9,Chst10,Chtf18,Cwf19l1,D10Wsu102e,Dcp1a,Ddx27,Dgcr14,Dph2,Eif3d,Elac2,Endog,Foxm1,Fscn1,Gemin5,Gtf2f1,Gtf2h4,Imp4,Incenp,Ints5,Isca2,Limk1,Lmnb2,Mcm3ap,Nbeal2,Nmt1,Noc4l,Nolc1,Nop2,Nup188,Nup50,Pdcd11,Polr1a,Polr3b,Ppan,Rbm19,Rbm42,Rcc2,Rtel1,Sap30bp,Sart3,Sf3a1,Snapc4,Stk11,Suv39h1,Szrd1,Taf1c,Taf6l,Thoc5,Tonsl,Trmt2a,Trp53…
Tgif1	2.53824	nub	NA	NA	6330403M23Rik,Abcc3,Api5,Atp6v1d,Carhsp1,Cdk2,Cdt1,Cggbp1,Cnot6l,D10Wsu102e,Dbf4,Dnttip2,Efcab1,Efhc2,Exosc3,Fam107b,Fbxl17,Gabpb1,Gtf2f2,Haus4,Hnrnpf,Ikzf4,Isg20l2,Junb,Mcm3,Mybbp1a,Nadk,Nap1l2,Nap1l3,Ncoa1,Nhp2,Pclo,Pcna,Pcsk2,Pnmal2,Rest,Rfc3,Rnf4,Sdc1,Sf3a3,Sin3a,Slc16a1,Snrk,Sphkap,Tcta,Topors,Trp53,Zdbf2
Thap1	3.55794	nub	Microglia	NA	Coil,Ddx20,Dnajc2,Gemin6,Larp7,Lyar,Med26,Nup205,Sdcbp2,Slc6a14,Tcp1,Trmt10a
Tmpo	0.0942582	ub	NA	NA	2700094K13Rik,2810417H13Rik,4930427A07Rik,Acadsb,Actl6a,Alyref,Anln,Anp32b,Arhgap11a,Asf1b,Aspm,Atad2,Atad5,Aurka,Aurkb,Bckdha,Bclaf1,Birc5,Blm,Brip1,Bub1,Bub1b,C330027C09Rik,Casc5,Cbx1,Cbx2,Ccna2,Ccnb1,Ccnb2,Cdc20,Cdc45,Cdca2,Cdca3,Cdca4,Cdca5,Cdca7,Cdca8,Cdk1,Cdk2,Cdk4,Cdt1,Cenpe,Cenpf,Cenph,Cenpi,Cenpk,Cenpl,Cenpn,Cenpp,Cep55,Chaf1b,Chek1,Chtf18,Ckap2,Ckap2l,Cks2,Dbf4,Ddx21,Decr1,Dkc1,Dlgap5,D…
Tnfaip3	1.37698	nub	NA	NA	A630033H20Rik,AB124611,Abi1,Actr2,Adar,Adrbk1,Aim1,Akna,Ankrd44,Ap1g2,Apbb1ip,Arhgap15,Arhgap25,Arhgap30,Arhgap9,Arhgdib,Arid5a,Batf,Bcl10,Bcl3,Birc3,Bod1,Btg1,Capg,Car14,Casp1,Casp4,Casp8,Ccdc82,Ccr7,Cd274,Cd37,Cd44,Cd48,Cd69,Cd72,Cd83,Cd84,Cd86,Cflar,Chst12,Clic1,Coro1a,Csrnp1,Ctss,Cyb561d1,Cyth4,Cytip,Ddx58,Ddx60,Dennd1c,Dennd2d,Diap1,Dock10,Dock2,Dock8,Dok1,Dse,Dtx3l,Egr2,Elf1,Epsti1,Esyt1,Et…
Top2a	0.407791	ub	NA	NA	2700094K13Rik,2810417H13Rik,4632434I11Rik,4930422G04Rik,4930427A07Rik,Actl6a,Anln,Anp32b,Apitd1,Arhgap11a,Asf1b,Aspm,Atad2,Atad5,Aurka,Aurkb,Bard1,Birc5,Blm,Brca2,Brip1,Bub1,Bub1b,C330027C09Rik,Casc5,Cbx2,Ccdc34,Ccna2,Ccnb1,Ccnb2,Cct2,Cct5,Cdc20,Cdc45,Cdca2,Cdca3,Cdca4,Cdca5,Cdca7,Cdca8,Cdk1,Cdk2,Cdt1,Cenpe,Cenpf,Cenph,Cenpi,Cenpk,Cenpl,Cenpn,Cenpp,Cep192,Cep55,Chaf1b,Chek1,Chtf18,Ckap2,Ckap2l,Ck…
Topors	1.79818	nub	NA	NA	4632434I11Rik,Aspm,Atad2,Aurka,Bbx,Bclaf1,Camta2,Casc5,Ccdc77,Ccnb1,Cdc27,Cdc5l,Cdca2,Cenpe,Cenph,Cenpl,Cep135,Cep55,Cep57,Chaf1b,Ckap2,Dbf4,Ddx10,Ddx18,Dlgap5,Dnttip2,Eif3a,Eif3c,Ercc6l,Eri2,Esco2,Exosc3,Gemin5,Gen1,Gsg2,Gtf2f2,Hat1,Haus4,Haus6,Hells,Hmgb2,Hmmr,Hnrnpf,Hnrnpu,Incenp,Ing5,Kif11,Kif18a,Kif20a,Kif20b,Kif23,Kif2c,Kifc5b,Kpnb1,Lin9,Mastl,Mcm3,Mcm7,Mcph1,Mettl4,Mettl6,Mms22l,Msh6,Mtf2,…
Trim16	2.0325	nub	BMDM	NA	Amotl1,Arih1,Atp2a1,Bin1,Cacna1s,Chrne,Cobll1,Epdr1,Ezr,Galm,Gdap1,Gyk,Ipo13,Kcnq5,Kctd15,Lnp,Mllt3,Mustn1,Mybph,Myf6,Myh1,Myh2,Myh4,Mylpf,Naa50,Neb,Nin,Paip2b,Panx1,Pdlim7,Pfkfb4,Pgm2l1,Ppp3ca,Ppp3cb,Prkrir,Prps2,Ptp4a2,Rabgef1,Rps6ka2,Ryr1,Sec61a2,Six1,Slc12a7,Slc16a3,Slc25a39,Slc25a5,Slc44a2,Slc7a2,Slc8a3,Smad3,Stac3,Stim1,Styx,Synm,Tbx1,Tnfaip8,Tnnc2,Tnni2,Tnnt3,Tpm2,Ttll7,Usp47,Zfp652,Zfyve21
Trim27	2.46338	nub	ColonicM	NA	Abhd12,Abt1,Acp2,Actl6a,Adam17,Adap2,Apex1,Asxl1,Blm,Bms1,C1qa,C3ar1,Cbx1,Cct2,Cct3,Cct5,Cdca4,Cenpq,Chd1l,Cstf2,Ctnnbl1,Ctsb,Ctsd,Ctu2,Dbp,Ddx18,Ddx39,Ddx51,Dis3,Dnajc2,Dnajc9,Eif3g,Fcgr1,Fkbp3,Gar1,Gpnmb,Hirip3,Igf1,Ilf3,Impdh2,Itgam,Lipa,Lrwd1,Maf,Mak16,Mki67ip,Mmp12,Mpc1,Msr1,Mthfd1l,Noc4l,Nufip1,Nup107,Nup155,Nup205,Nup210,Nup37,Nup43,Nup62,Nup85,Pa2g4,Pid1,Pla2g7,Ppan,Prdx5,Prim2,Rbm10,Rbm1…
Trim28	0.0760618	ub	NA	NA	2700094K13Rik,Aaas,Apex1,Armcx2,Asxl1,Aurkb,Bcl6,Blm,Brca2,Bub1b,Cbx2,Ccna2,Ccnb1,Cct2,Cct5,Cct7,Cdc20,Cdca2,Cdca4,Cdca5,Cdca8,Cdk4,Cenpf,Cenpi,Cenpn,Cenpt,Chek1,Chtf18,Cpeb4,Crebl2,Cse1l,D030056L22Rik,Dctd,Dis3,Dlgap5,Dnmt1,Dsn1,Dtymk,Dut,E2f7,Eftud2,Eif3d,Eif3g,Ercc6l,Espl1,Ezh2,Fen1,Foxm1,Gemin4,H2afx,Hdgf,Hells,Hirip3,Hmga2,Hmmr,Ilf2,Ilf3,Impdh2,Iqgap3,Kdm5b,Khsrp,Kif18b,Kif22,Kif2c,Kif4,Kntc…
Trim30a	1.12076	nub	NA	NA	4632428N05Rik,5430427O19Rik,A630001G21Rik,A630033H20Rik,AB124611,Abcg3,Adar,Adcy7,AI467606,Akna,Ankrd44,Apbb1ip,Arhgap15,Arhgap17,Arhgap25,Arhgap30,Arhgap4,Arhgap9,Arhgdib,Arhgef6,Arid5a,B2m,Bank1,Batf,Bcar1,Birc3,Btk,Casp1,Casp4,Casp8,Ccdc82,Ccr2,Cd180,Cd274,Cd37,Cd48,Cd69,Cd72,Cd84,Cd86,Cflar,Ciita,Cnr2,Coro1a,Cr1l,Ctsc,Ctss,Cxcr4,Cyba,Cyth4,Cytip,Ddx58,Ddx60,Dennd1c,Dhx58,Dock10,Dock2,Dock8,Dt…
Trp53	3.53063	nub	Raw264	Raw264	Adat1,Alyref,Api5,Cad,Ccdc86,Cdk2,Cdt1,Chaf1b,Cpsf3l,D10Wsu102e,Dbf4,Ddx18,Ddx21,Ddx27,Dkc1,Dph2,Eif3d,Ercc6l,Eri1,Ewsr1,Exosc1,Exosc3,Fanci,Gabpb1,Gtf3a,Heatr1,Helb,Hnrnpab,Hnrnpf,Incenp,Ing5,Isg20l2,Kif23,Kpnb1,Luc7l,Mcm3,Mcph1,Mettl13,Mybbp1a,Ncl,Nhp2,Nob1,Noc3l,Nol11,Nolc1,Nop56,Nsun5,Nup160,Nup188,Pdcd11,Pola2,Polr1a,Polr1b,Polr3b,Pop1,Ppan,Prmt3,Psrc1,Pus1,Pwp1,Rcc2,Rest,Rnf4,Rpa2,Rpap1,Rrm…
Trp53bp1	0.473541	ub	NA	NA	4933427D14Rik,Armc10,Ccdc112,Dhx30,Hnrnph3,Phf16,Prkdc,Rpgr,Zfp451,Zfp566
Trp63	3.48242	nub	NA	NA	2310050C09Rik,4833423E24Rik,4930438A08Rik,Acpp,Adh7,Aknad1,Aldh3a1,Alox12,Alox12b,Alox12e,Ankrd22,Anxa8,Anxa9,Ap1m2,Arhgef37,Arih1,Asprv1,B3galnt2,Bnc1,Bnipl,Calml3,Casp14,Ccdc64b,Cd209d,Cds2,Cdsn,Chit1,Cldn1,Clec2g,Clic3,Col17a1,Col7a1,Cpa4,Cwh43,Cyp2b19,Cyp2g1,Dennd2c,Dlx5,Dmkn,Dnase1l2,Dsc1,Dsc3,Dsp,Dst,Duoxa1,Dusp22,Endou,Ephx3,Eppk1,Eprs,Eps8l1,Esrp1,Esrp2,Evpl,Ezr,Fadd,Fam57a,Fndc9,Gdpd2,Gg…
Tshz1	2.83765	nub	NA	NA	9130023H24Rik,Adra2a,Ahdc1,Aldh1a1,Ash2l,Atp6ap2,Bace2,Bicd1,Bysl,Cacna2d1,Cadps,Calca,Cat,Cdyl2,Ciapin1,Clcn4-2,Cntn1,Ctnna2,Dhx16,Dpp6,Dusp9,Etf1,Etv1,Fam63b,Fbxl16,Fbxo15,Fgf17,Gart,Gdap1,Gfer,Gng4,Gtse1,Hsd17b14,Hspbap1,Igf2bp1,Ina,Ipo5,Iqcg,Itm2b,Kif5c,Krt42,L3mbtl2,Lgals9,Lin28a,Mcf2,Mcm10,Mgst1,Mrps10,Mrps5,Msl3,Naa11,Naa25,Napb,Ndfip1,Ndufa1,Nefh,Nfatc2ip,Nr0b1,Pacsin1,Patl2,Pcsk1n,Pelp1,…
Tshz2	3.45191	nub	Microglia	NA	Col15a1,Col3a1,Col4a1,Col6a1,Col6a2,Dcn,Fbxl7,Frem1,Gstm2,Heph,Hoxd9,Igfbp3,Igfbp5,Lum,Mpdz,Myl9,Naalad2,Nenf,Nfib,Nr2f2,Nrbp2,Pdgfra,Penk,Ptprg,Pxdn,St5,Zfp9
Tshz3	3.57049	nub	ColonicM	NA	Abi2,Adam22,Aldh5a1,Armcx2,Atp2b4,B3galnt1,Bex6,Ccdc88a,Cd200,Cd34,Cntln,Enah,Exoc3l2,Fundc2,Hdgfrp3,Hoxa9,Irf3,Khdrbs3,Klhl14,Msrb3,Nbea,Ndn,Ndrg4,Nudt12,Numb,Pbx3,Pfn2,Slc25a4,Svip,Tmem134,Tmem44,Unc13d
Ttf2	2.23963	nub	Raw264	Raw264	4930427A07Rik,Aaas,Abt1,Actl6a,Anln,Anp32b,Arhgap11a,Asf1b,Aspm,Atad2,Atad5,Aurka,Aurkb,Bclaf1,Birc5,Blm,Bms1,Brip1,Bub1,Bub1b,C330027C09Rik,Cad,Casc5,Cbx1,Cbx2,Ccna2,Ccnb1,Ccnb2,Cct2,Cdc20,Cdc45,Cdc5l,Cdca2,Cdca4,Cdca5,Cdca8,Cdk1,Cdk4,Cdt1,Cenpe,Cenpf,Cenph,Cenpi,Cenpn,Cep55,Chaf1b,Chek1,Chek2,Chtf18,Cirh1a,Ckap2,Ckap2l,Creg1,Cse1l,Dbf4,Ddx10,Ddx18,Ddx21,Dhx33,Diap3,Dis3,Dkc1,Dlgap5,Dscc1,Dsn1,E…
Txk	3.56291	nub	Lung_rec	Lung_rec	5031439G07Rik,Aak1,Abcb9,Abcg3,Abtb2,Acap1,Acsbg1,Actn2,Agap1,Akna,Aldh2,Als2cl,Ankrd33b,Ankrd44,Anxa9,Aqp3,Arhgap15,Arhgap21,Arhgap30,Arhgap4,Arhgap6,Arhgap9,Arhgef1,Arl4c,Armc7,Art2b,Art3,Atg4c,Atp13a2,Atp6v0a2,Atp8b2,B230120H23Rik,Btk,Btla,Camk4,Card11,Cblb,Cbr2,Ccdc64,Ccdc88b,Ccdc88c,Ccr7,Cd2,Cd226,Cd247,Cd28,Cd37,Cd3d,Cd4,Cd5,Cd6,Cd69,Cd81,Cd93,Cd96,Cdc42se1,Cdon,Chchd6,Churc1,Ckap4,Cldn12,C…
Uhrf1	2.49811	nub	Raw264	Raw264	2700094K13Rik,2810417H13Rik,4632434I11Rik,4930427A07Rik,Aaas,Alyref,Anln,Anp32b,Apitd1,Arhgap11a,Asf1b,Aspm,Atad2,Atad5,Aurka,Aurkb,Bard1,Birc5,Blm,Brca2,Brip1,Bub1,Bub1b,C330027C09Rik,Casc5,Cbx2,Ccna2,Ccnb1,Ccnb2,Cct2,Cdc20,Cdc45,Cdca2,Cdca3,Cdca4,Cdca5,Cdca7,Cdca8,Cdk1,Cdk4,Cdt1,Cenpe,Cenpf,Cenph,Cenpi,Cenpk,Cenpl,Cenpn,Cenpp,Cenpt,Cep55,Chaf1b,Chek1,Chtf18,Ckap2,Ckap2l,Cks2,Dbf4,Dbp,Dctd,Ddx20…
Vdr	3.32864	nub	NA	NA	0610012H03Rik,2200002D01Rik,4930447C04Rik,Aadac,Aadat,Aass,Abca13,Abcc2,Abcg2,Abhd14b,Abhd4,Abp1,Ace2,Acot1,Acot12,Acox2,Acsm1,Acy1,Acy3,Afap1l1,Afm,Afmid,Agr2,Agxt2,AI747448,AK129341,Akr1c19,Aldh1a1,Aldh8a1,Ang4,Angpt1,Anks1,Anks4b,Ano9,Anxa13,Ap1m2,Apom,Aqp3,Arfgap3,Arhgap29,Arhgef16,Aspa,Ass1,Atf3,Atp10b,Atp11b,Atp12a,Atp2b4,Atp2c2,Atp8b1,Atxn10,B4galnt2,BC021891,BC089597,Bdh2,C530008M17Rik,C7…
Wnt11	3.5701	nub	ColonicM	ColonicM	Acacb,Acta1,Actn2,Ank2,Ankrd33b,Ano9,Anxa13,Apobec2,Arhgef12,Asb14,B4galnt2,C530008M17Rik,Cap2,Cav3,Ccdc157,Cdh17,Cdx2,Cilp,Ckm,Ckmt2,Clrn3,Cmya5,Coro6,Cox6a2,Cpxm2,Cs,Dmpk,Elovl5,Eps8l3,Fam160a1,Fbp2,Flnc,Fmod,Frk,Gpc1,Gucy2c,Hrc,Hspb7,Kif1c,Krt20,Ldb3,Lmcd1,Lmod2,Lmod3,Lrrc39,Mb,Mep1a,Mep1b,Mgat4a,Mgat5,Mlf1,Muc2,Mybpc2,Myh2,Myl1,Myo1a,Myo7b,Myom2,Naip1,Naip6,Nexn,Nol3,Nt5c,Obscn,Pacsin3,Pak1,P…
Xrcc5	1.56739	nub	NA	NA	5430435G22Rik,Abcc3,Acp2,Adam15,Adap2,AF251705,AI607873,Anpep,Aoah,Atp6v0c,B430306N03Rik,C1qa,C1qb,C1qc,C3ar1,C5ar1,Cadm1,Ccl6,Ccl9,Cd14,Cd300lb,Cd300ld,Cd68,Cebpa,Chd1l,Clec4a2,Clec4a3,Clec4d,Csf1r,Ctsb,Ctsd,Cttnbp2nl,Cxcl16,Dab2,Dnase1l1,Dse,Emr1,Fam20c,Fcgr1,Fcgr3,Fcrls,Fkbp3,Flrt2,Folr2,Gas6,Gdpd1,Gpnmb,Igf1,Igsf6,Itgam,Lilrb3,Lipa,Lpl,Lrp1,Maf,Mafb,Mertk,Mmp12,Mpp1,Ms4a7,Msr1,Nfe2l2,Nfx1,Nrp…
Xrcc6	1.53182	nub	Alveolar MΦ	NA	Aimp1,Bms1,Brix1,Cct2,Cebpz,Cep57l1,Chaf1b,Chek1,Ddx18,Ddx27,Ddx31,Exosc1,Fanci,Farsb,Gemin5,Gins1,Gnl3,Gtf2e1,Gtf2h4,Gtf3a,Haus3,Haus6,Kars,Luc7l,Mcph1,Mettl13,Mettl4,Msh2,Msh6,Ndc80,Nfx1,Nmral1,Nol11,Nsun5,Nudcd1,Nup133,Nup155,Nup37,Nvl,Parp1,Pdcd11,Pdcd2,Pes1,Phf5a,Pola2,Pold1,Pole2,Pop1,Ppan,Prmt3,Prpf3,Ptrh2,Recql4,Rfc1,Rfc4,Rpa1,Rpa2,Rpap1,Rpf2,Rrp15,Rtel1,Ruvbl1,Sdad1,Sin3a,Spata5,Taf1d,Ta…
Yap1	2.91967	nub	Liver_rec	Liver_rec	Adra2a,Aebp1,Ahr,Akap2,Aldh1a1,Amotl1,Amotl2,Antxr1,Antxr2,Arhgap29,Arhgap42,Arhgef26,Atp2b2,Bace2,Bgn,Bicd1,Bmpr1a,Brsk2,Cachd1,Cadps,Cald1,Cav1,Cdc42ep1,Cdk6,Chga,Col1a1,Col1a2,Col3a1,Col4a1,Col4a2,Col4a5,Col5a2,Col6a1,Col6a2,Coro7,Crmp1,Ctgf,Ctnna2,Cxcl12,Cyfip2,Dag1,Dlc1,Dock1,Dpp6,Efemp1,Efnb2,Elmo1,Eml5,Eno2,Ephb4,Etv1,Fam107b,Fat1,Fbln1,Fbn1,Fermt2,Fgfr1,Fkbp10,Fkbp9,Fn1,Foxred2,Fstl1,Fzd2…
Zbtb10	3.44851	nub	NA	NA	AA986860,Abcd1,Ace,Acsl5,Ada,Anpep,Ap2a2,Arhgap24,Bst1,Cdc42ep2,Cidec,Cndp2,Ddhd1,Ehd1,Enpep,Exoc3l4,Faf1,Gata5,Gdpd2,Gpx4,Lipe,Mme,Nt5dc3,Plin3,Pnp,Psmc2,Rnf130,Slc7a7,Snx9,Tcn2,Tnfaip8l2,Trim63
Zbtb16	1.815	nub	NA	NA	4930447C04Rik,4932442L08Rik,8030411F24Rik,Acacb,Acsbg1,Adck3,Afap1l1,Angpt1,Ankrd13a,Anks1,Art3,Atp1a2,BC021891,C530008M17Rik,Calcoco1,Car5b,Casp12,Cbr2,Cd300lg,Cd34,Cdh13,Cdh23,Cerk,Ces2g,Chrdl1,Ckmt2,Col4a1,Col4a2,Col4a3,Col4a4,Coro6,Cp,Cyp26b1,Cyp27a1,Cytip,D3Bwg0562e,Daam2,Dach1,Dpysl4,Dusp15,Eef2k,Elovl2,Eltd1,Eng,Esam,Espn,Exoc3l2,Fam102a,Fam109b,Fam188b,Fbxo9,Fgd5,Fgl2,Fhl1,Flrt1,Fzd6,Garn…
Zbtb17	2.49031	nub	Spleen_Red pulp MΦ	NA	Acsl6,Cacna1s,Ccdc43,Chrac1,Cox6a1,Fbxl17,Kcmf1,M6pr,Mapk12,Mybpc2,Myh2,Pdcd6,Pgam1,Phkg1,Tmod4,Tnni2,Uaca,Ubac1,Zfp3
Zbtb20	1.007	nub	KC	NA	4632434I11Rik,4930427A07Rik,Adcy9,Aprt,Arhgap11a,Asf1b,Aurka,Aurkb,Birc5,Blm,Bub1,Bub1b,C330027C09Rik,Ccna2,Ccnb1,Ccnb2,Cdc20,Cdca2,Cdca3,Cdca4,Cdca5,Cdca8,Cdk1,Cdt1,Cenpe,Cenph,Cenpi,Cenpn,Cep55,Chtf18,Ckap2,Dbf4,Dbp,Ddx39,Dlgap5,Ect2,Ercc6l,Espl1,Fam60a,Fancd2,Fen1,Gen1,Gins2,H2afx,Hells,Hmgb2,Hmmr,Incenp,Iqgap3,Kif11,Kif18b,Kif20a,Kif22,Kif2c,Kif4,Kifc5b,Klf16,Kntc1,Lig1,Lmnb1,Lmnb2,Mad2l1,Mas…
Zbtb3	3.36542	nub	NA	NA	1700009N14Rik,1700016H13Rik,1700030F18Rik,1700074P13Rik,4922502D21Rik,4930430A15Rik,4930511M11Rik,4930578I06Rik,Acrbp,Acsbg2,Adam18,Adam5,Adcy10,Aldoart2,Als2cr11,Alx1,Armc3,BC051142,Cabyr,Cage1,Ccdc110,Ccdc19,Ccdc38,Cct6b,Crisp2,Csl,Ddi1,Enthd1,Fam154a,Fam170a,Fam47c,Fsip1,Gm884,Grk4,Gtf2a1l,Gykl1,Irgc1,Kif2b,Ldhal6b,Lrp2bp,Morn5,Nkapl,Odf3,Onecut3,Pabpc2,Pbx4,Pdha2,Pfn3,Pgk2,Prps1l1,Prss45,Qric…
Zbtb44	2.50699	nub	NA	NA	Cdadc1,Clcc1,Dennd4a,Dnajc28,Etfdh,Gbe1,Gcdh,Hibch,Lyrm5,Psd3,Sirt3,Sirt5,Slc25a16,Tmem56,Znrd1as
Zbtb7b	1.13054	nub	NA	NA	Arl6,Bmi1,C77080,Casp7,Ccdc104,Cetn2,Gtl3,Ift80,Iqcb1,Kif3a,Pds5b,Phf20,Psip1,Sp4,Sub1,Tmem237,Trappc2,Tsr2,Yaf2
Zbtb8a	2.74061	nub	NA	NA	Crp,Dusp9,Epb4.1l4a,Fbxo15,Fgf17,Igf2bp1,Krt7,Lin28a,Mcf2,Mnd1,Mpc2,Nr0b1,Prodh2,Rgn,Sall4,Serpina1c,Tdh,Tet1,Trap1a,Trim6,Zfp7,Zic3
Zbtb8b	3.49494	nub	NA	NA	Aard,Abp1,Ace2,BC021891,Cdhr5,Cldn7,Clrn3,Dak,Dync2h1,Eif2b3,Elf3,Epcam,Eps8l2,Fmo4,Greb1l,Gtsf1,Hgfac,Kcnt1,Lama1,Mcoln3,Paqr5,Pcbd1,Slc25a31,Sowahb,Spint1,St14,Stk31,Tex15,Tmprss2,Trank1,Trpm6,Zfp105,Zmym3,Zp3
Zeb1	0.749898	nub	NA	NA	5033411D12Rik,Aadac,Aass,Abca3,Abcc2,Aldh3a2,Aldh8a1,Cdcp1,Cdh1,Cldn2,Cml1,Cml5,Cndp2,Cyp2j5,Depdc7,F13b,Fbp1,Folh1,Folr1,Fxyd2,Galnt11,Ggt1,Gipc2,Glyat,Grb7,Hrsp12,Igsf11,Kcnj15,Kcnj16,Keg1,Kmo,Lrp2,Lrrc19,Mal2,Mettl7b,Mgam,Napsa,Nlrp6,Ocln,Papss2,Pard6b,Pdzk1,Pipox,Pkhd1,Polr3e,Reps2,S100g,Sh3yl1,Slc13a3,Slc16a13,Slc22a18,Slc2a2,Slc34a1,Slc5a8,Slc6a19,Slc9a3,Spink3,Spint1,Sult1c2,Sult1d1,Susd3,…
Zeb2	0.275826	ub	NA	NA	1700112E06Rik,5430435G22Rik,Abhd15,Acp2,Adam8,Adam9,AI607873,Akr1a1,Alox5ap,Anxa3,Aoc3,Apcdd1,Aph1b,Asah1,Atp13a2,B3galnt1,Blvra,C3ar1,C5ar1,Camk1,Capza2,Cav2,Ccl6,Ccl9,Ccr1,Ccr5,Cd1d1,Cd300a,Cd300lb,Cd302,Cd68,Cd93,Cdk14,Cds1,Cebpa,Cfp,Chrdl1,Clec10a,Clec4a2,Clec4a3,Clec4d,Clec4e,Clec4n,Clec5a,Clec7a,Cmtm3,Csf1r,Csf2ra,Csf2rb,Csf2rb2,Csgalnact2,Cst3,Ctsb,Ctsd,Cttnbp2nl,Cybb,Cyp4v3,Cysltr1,Dab2,D…
Zfat	3.32211	nub	Raw264	Raw264	Api5,Aqr,Atic,Crkl,Dhx29,Dnm1l,Fanci,Gipc3,Gtf3c1,Kif20b,Mrps2,Nol9,Sigmar1,Snapc4,Tbl3,Tfrc,Trp53
Zfhx3	2.09196	nub	Microglia	NA	Acta2,Antxr1,Anxa3,Anxa5,Apbb2,Arhgap29,Bag3,Bgn,Cald1,Casp12,Cav1,Cebpd,Cmtm3,Col1a1,Col1a2,Col3a1,Col4a1,Col4a2,Col5a2,Col6a3,Colec12,Copz2,Crtap,Ctgf,Cyfip2,Ddr2,Dse,Emilin1,Fam114a1,Fam129b,Fbn1,Fermt2,Fert2,Fgfr1,Fkbp10,Fkbp7,Fkbp9,Fn1,Fndc3b,Fstl1,Gpr124,Gulp1,Ifitm2,Ikbip,Itga5,Itgb5,Itpripl2,Jakmip1,Kank2,Kdelc2,Lama4,Leprel2,Lix1l,Lox,Loxl3,Lpp,Ltbp1,Ltbp3,Mmp14,Mmp2,Msrb3,Mthfd2l,Mxra7,…
Zfp105	2.51352	nub	NA	NA	Aard,Aldh1a2,Asz1,Cox6b2,Cyct,Greb1l,Gtsf1,Lama1,Mphosph8,Mum1l1,Piwil2,Rbm44,Slc25a31,Stk31,Syce1,Sycp1,Tex15,Zbtb8b
Zfp148	1.26517	nub	NA	NA	Lcor,Zkscan1
Zfp219	1.3854	nub	NA	NA	Ctso,Dock6,Dusp9,Emc8,Fgf17,Gfer,Gtse1,Hpdl,Krt42,Mark3,Msl3,Pelp1,Phf17,Pmm1,Rbmxl2,Rrp12,Sall4,Slc24a1,Snx1,Stx17,Sult6b1,Trim6,Ubxn1,Zfp428,Zic3,Zswim4
Zfp239	3.58104	nub	NA	NA	Adap2,C1ra,C3,Cd36,Cebpa,Cebpb,Ces1d,Chd1l,Clec4a2,Cntrob,Ctsb,Dse,Fcrls,Fkbp3,Hp,Ints7,Kcnk13,Lipa,Lrg1,Maf,Nrp1,P2rx7,Parn,Pdlim4,Pdlim5,Pon3,Rarres2,Rnase4,Rpl6,Stab1,Sult1a1,Xdh,Xrcc5
Zfp260	1.25291	nub	Microglia	NA	1700016H13Rik,1700019L03Rik,1700030F18Rik,1700074P13Rik,4921511H03Rik,4922502D21Rik,4930430A15Rik,4930511M11Rik,Acsbg2,Als2cr11,Ankrd54,Armc3,BC051142,Cabyr,Cage1,Ccdc110,Ccdc87,Cct6b,Crisp2,Fam47c,Fank1,Gykl1,Hils1,Kif2b,Kif9,Map2k4,Mob4,Odf3,Pgk2,Prps1l1,Qrich2,Spaca7,Tssk2,Ttc23l,Ttll9,Znhit2
Zfp276	0.345148	ub	NA	NA	Adrbk1,Arhgef1,Atg2a,BC017643,Card11,Cmah,Cnp,Crtc2,Csk,Cyb561d1,Dennd1c,Dock8,Enah,Fkbp15,Gmip,Ikbkb,Il17ra,Irf2,Irf3,Itpr2,Kifap3,Klf13,Lat2,Lime1,Lrp10,Man2b1,Med12,Nfkb2,Nphp1,Ppcdc,Psd4,Rbck1,Rela,Rhog,Sirt7,Stat2,Syvn1,Tjp1,Tmem179b,Tsc22d1,Ttc7,Ttpal,Wdr91,Zfp335,Zfp37
Zfp28	1.02625	nub	NA	NA	4833423E24Rik,Ahr,Arhgef37,Casz1,Epcam,Ephx3,Exph5,Hebp2,Lad1,Pkp1,Pnpla1,Ppl,Ppp1r13l,Rab25,Rab38,Tdrkh,Trim29,Zfp639
Zfp280c	3.03352	nub	NA	NA	1110007C09Rik,Abce1,Adnp2,Atad2,Atad5,Atp6v0c,B430306N03Rik,C1qa,C1qb,Cd14,Chek1,Cstf2,Cxcl16,Dimt1,Dkc1,Eri1,Eri2,Exosc1,Ezh2,Gas2l1,Haus3,Haus6,Hells,Hnrnpa1,Ints7,Isg20l2,Lbr,Lilrb3,Lrrc40,Luc7l,Mcm4,Mettl4,Mphosph9,Msh6,Mtf2,Ncapd3,Nfx1,Nfyb,Noc3l,Npm1,Nup155,Nup160,Nup54,Nvl,Pds5b,Pfas,Phtf1,Plbd2,Pld2,Pltp,Prim1,Psip1,Qtrtd1,Rbm12,Rbm3,Rbmx2,Rbmxl1,Rif1,Rnps1,Rpl13a,Rpusd2,Rrs1,Sdc3,Seh1l,S…
Zfp281	3.28318	nub	NA	NA	Aak1,Abp1,Abtb2,Aco2,Aebp2,Agfg1,Ano9,Arhgef16,Art2b,Atp13a2,B3gnt3,B4galnt2,Btk,C530008M17Rik,Camk4,Capn9,Cblb,Ccr8,Cd247,Cd3d,Cd5,Cd6,Cdh17,Cdon,Cds1,Ckmt1,Clca4,Clrn3,Dcxr,Dmbt1,Elf3,Eps8l3,Fam46c,Fam83f,Fam98c,Fcgbp,Fermt2,Fgd2,Gale,Galnt6,Gbp8,Glod5,Gmds,Gna11,Gpa33,Gpx1,Gucy2c,Heca,Herc3,Icos,Ift80,Ikzf4,Inpp4b,Ipcef1,Itfg3,Itgb4,Klf5,Klk1,Krt20,Lad1,Lat2,Lck,Lifr,Lrig1,Lrrc19,Lrrc33,Lrrk1,…
Zfp287	3.56707	nub	IlealM	IlealM	Aak1,Cdon,Churc1,Csf2rb,Esyt2,Gbp8,Herc3,Icos,Kbtbd11,Mllt3,Myo1c,Ncf2,Nlk,Plcxd2,Plekho1,Ppm1b,Prkcq,Sh2b2,Tcf4,Tctex1d2,Tnfrsf18,Tnik,Utrn,Vps18,Zfp53
Zfp3	2.4722	nub	NA	NA	2310022A10Rik,9630033F20Rik,Ablim2,Adar,Alpk2,Ank1,Asb14,Bin1,Cacna1s,Camk2a,Cap2,Capn3,Ckm,Clcn1,Col22a1,Coq10a,Coro6,Cul3,D15Ertd621e,Dffa,Dnajb5,Dusp27,Ensa,Exd2,Fbxl17,Fgf13,Fundc2,Hdac4,Hhatl,Hif1an,Homer1,Hrc,Iqcd,Kcna7,Kcnq4,Lmod3,Lrrc20,Lrrc39,Mkrn2,Mybpc2,Myf6,Myh2,Myh4,Nos1,Ormdl2,Padi2,Pgrmc1,Phkg1,Pmpca,Ppap2c,Ppp1r12b,Prkab2,Rps6ka2,Ryr1,Scn4a,Sgcb,Slc25a12,Slc8a3,Smyd1,Srpk3,Stac3,S…
Zfp316	1.8493	nub	NA	NA	Add2,Agap3,Ankrd13b,Arhgap33,Arl8a,Arvcf,Atcay,Bai2,Cdk5,Ctnna2,Dclk1,Fam168a,Fam171a2,Fgfbp3,Gng7,Gpr173,Gstt2,Katnal1,Kcnk6,Kif1a,Klc1,Lrfn4,Ly6h,Mapk8ip3,Mtss1l,Nav3,Ncam1,Nr2f1,Nt5dc1,Pak3,Pak7,Pdxp,Pou3f2,Ptprz1,Scrn1,Stxbp1,Tbc1d16,Trim25,Trim32
Zfp35	2.57563	nub	Microglia	NA	0610011F06Rik,0610012H03Rik,1700030F18Rik,1700074P13Rik,4921511H03Rik,4930511M11Rik,5033411D12Rik,Aadat,Aass,Abca13,Abcc2,Abcg2,Acot12,Acsm1,Adcy10,Afm,Agxt2,Akr1d1,Aldh8a1,Ankrd45,Ankrd54,Apeh,Apob,Aspdh,Ass1,BC089597,Bdh2,C8a,Ccdc38,Ccdc87,Cct6b,Ces1e,Ces2b,Ckmt1,Cml1,Cml5,Cndp2,Cryz,Cyp2j5,Ddi1,Dnajc22,Dnase1,Exph5,F13b,Flrt1,G6pc,Gclc,Gldc,Glod5,Glyat,Gss,Gtf2a1l,Haao,Hao2,Hgd,Hnf4a,Hook2,Hpd…
Zfp354b	3.17547	nub	NA	NA	4930447C04Rik,AK129341,Aldh1a1,Cadps2,Ccdc158,Clca1,Clec14a,Cyp7b1,Dach1,Dsg2,Edar,Emcn,Exph5,Fam184a,Hemgn,Hspa12b,Khdrbs3,Klhl4,Krt7,Mmrn1,Muc13,Obsl1,Pard3b,Pkia,Pm20d2,Rab17,Robo4,Scrn1,Sirt3,Slc6a15,Smarca1,Sox6,Spns2,Stox1,Tfr2,Trim9,Trpc6,Ttll7,Unc45b,Vamp5,Vnn1,Zfp37,Zfp521
Zfp36	1.07914	nub	PM	PM	Abcb1b,Aim1,Ap1g2,Arhgdib,B2m,Bbc3,Bhlhe40,Birc3,Casp1,Casp4,Casp8,Cd274,Cd74,Cdk18,Cflar,Csrnp1,Ctsc,Ctss,Cyth4,Ddx58,Dennd2d,Dock5,Dock8,Dtx3l,Dusp1,Elf1,Enah,Epsti1,Erap1,Etv3,Evi2a,Fam83h,Gpsm3,Gsdmd,H2-Aa,H2-Ab1,H2-D1,H2-DMa,H2-Eb1,H2-K1,H2-M3,Hcls1,Hcst,Hdac3,Hmox1,Ifi203,Ifi35,Ifi47,Ifih1,Ifit1,Ifngr1,Ikbke,Il10rb,Il17ra,Il2rg,Il4ra,Irak4,Irf1,Irf2,Irf7,Irf8,Irf9,Irgm2,Itgb2,Junb,Klf13,Klf…
Zfp37	2.62344	nub	Microglia	NA	4930447C04Rik,Adam22,Afap1l1,AK129341,Aldh1a1,Angpt1,Anks1,Arhgap29,Arhgap30,Arhgap4,Arhgap9,Arhgdib,Arhgef1,Aspa,Batf,C530008M17Rik,Cadps2,Casp12,Cc2d2a,Ccdc112,Ccdc158,Cdcp1,Ces2g,Cflar,Clca1,Clec14a,Clec1a,Col4a1,Col4a2,Ctf1,Cyp7b1,Dach1,Dennd1c,Dmd,Dock8,Dsg2,Dtx3l,Edar,Efhc2,Eltd1,Emcn,Exoc3l2,Exph5,Fam109b,Fam184a,Fgd5,Fhl1,Fli1,Gcnt2,Gnai1,Gp1ba,Gpr56,Gspt2,Gsta4,Gucy1a3,Gulp1,H2-D1,H2-K1,…
Zfp41	1.66245	nub	NA	NA	Aspm,Aurkb,Blm,Bub1b,Ccna2,Cdc20,Cdca2,Cdca3,Cdca5,Cdca8,Cdk1,Cenpi,Fam64a,Fen1,H2afx,Ints5,Kif11,Kif18b,Kif2c,Kif4,Lig1,Mcm2,Mis18bp1,Mms22l,Ncaph,Nuf2,Rad51,Rfc5,Rrm2,Suv39h1,Tk1,Trim28,Ttf2,Ttk,Uhrf1,Wdhd1
Zfp410	1.58979	nub	NA	NA	Actl6a,Adam15,Adam8,Adap2,AF251705,AI607873,Aif1,Akap2,Akr1b8,Aldh3b1,Anpep,Anxa3,B3galnt1,C1qa,C1qb,C1qc,C3,C3ar1,C5ar1,Cadm1,Ccl6,Ccl9,Cd14,Cd300lb,Cd300ld,Cd36,Cd68,Cdca4,Cdca7,Cdh13,Cdt1,Cenpq,Cfh,Cfp,Clec4a2,Clec4a3,Clec4n,Clec7a,Cmbl,Colec12,Csf1r,Cstb,Cstf2,Ctsb,Cttnbp2nl,Cxcl16,Cygb,Dab2,Dnajc8,Dnase1l1,Dnmt1,Dock4,Emr1,Ezh2,Fcer1g,Fcgr1,Fcgr3,Fcrls,Fen1,Fndc3b,Folr2,Ftsjd1,Gas6,Hfe,Hip1,…
Zfp422	0.535106	ub	NA	NA	Bex6,Dnmt3b,Eef2k,Erg,Gfi1b,Gpr56,Sirt3,Srsf4,Ssbp2
Zfp451	2.4133	nub	NA	NA	Ccdc112,Rpgr,Trp53bp1,Zkscan1
Zfp467	2.45697	nub	Microglia	Microglia	Abcg2,Acot1,Casp12,Cc2d2a,Cdcp1,Csad,Cttn,Fam109b,Fam188b,Ldhb,Naprt1,Ndn,Ocrl,Pafah2,Pbx1,Ppp1r9a,Selenbp1,Slc25a20,Tceal1,Vamp5,Vsig10,Zfp526
Zfp507	3.58226	nub	BMDM	BMDM	4930506M07Rik,5430435G22Rik,Abca9,Abcc3,Abhd12,Acp2,Acvrl1,Adam15,Adam8,Adap2,AF251705,AI607873,Aif1,Akr1b8,Alox5ap,Anpep,Aoah,Apobr,Atf3,Atp6v0d2,B3galnt1,B430306N03Rik,Blvra,Bri3,C1qa,C1qb,C1qc,C3ar1,C5ar1,Cadm1,Ccdc109b,Ccl6,Ccl9,Ccr1,Ccr5,Ccrl2,Cd109,Cd14,Cd200r1,Cd200r4,Cd300a,Cd300lb,Cd300ld,Cd68,Cebpa,Cebpb,Cfp,Ckb,Clec10a,Clec4a2,Clec4a3,Clec4d,Clec4e,Clec4n,Clec5a,Clec7a,Cln8,Cmklr1,Cmtm…
Zfp512	0.917555	nub	Microglia	NA	Acp5,Adam17,Adam22,Agpat2,Cd36,Cebpb,Cstb,Dse,Eif3f,Gla,Mrfap1,Msr1,Nphp1,Pcbp3,Pdlim5,Pds5b,Polr2g,Prdx5,Rpl6,Sowahc,Twf1,Zkscan17
Zfp516	3.33768	nub	NA	NA	6330403A02Rik,A830018L16Rik,Ache,Adam22,Adcy1,Akap7,Armcx2,Doc2a,Fkbp1b,Gabra5,H2afy2,Mrfap1,Pcbp3,Peg3,Pgm2l1,Polr2g,Rab15,Rasgrp2,Smarca1,Stxbp5,Sv2b,Syt16,Szrd1,Trmt10a,Vsnl1
Zfp518b	3.25926	nub	NA	NA	Aspm,Blm,Cdca2,Cenpe,Ckap2l,Dlgap5,Ercc6l,Gen1,Gstm1,Ilf3,Ints5,Kif11,Kif2c,Kif4,Mastl,Mpc1,Ncapg,Ncaph,Ndc80,Nup107,Plk1,Sass6,Trip13,Ttk
Zfp521	2.46964	nub	NA	NA	0610012H03Rik,4930447C04Rik,Abcg2,Afap1l1,AK129341,Aldh1a1,Angpt1,C530008M17Rik,Cadps2,Casp12,Ccdc158,Cd34,Cdcp1,Ces2g,Cntln,Ctdspl,Cyp7b1,Dach1,Dapp1,Eef2k,Eltd1,Emcn,Erg,Esam,Esrra,Etv6,Exoc3l2,Fam109b,Fam184a,Fbp1,Fgd5,Fhl1,Fzd6,Gcnt2,Gfi1b,Gp1ba,Gpr56,Gucy1a3,Gulp1,Hemgn,Hnf4a,Hoxa9,Ipo11,Itih5,Khdrbs3,Kit,Klf11,Klf12,Klhl4,Krt18,Krt7,Lpxn,Mmrn1,Mpdz,Muc13,Myct1,Myo5c,Nap1l3,Nbea,Ndn,Nfe2,Nfi…
Zfp524	1.01786	nub	NA	NA	Acsl6,Aldh5a1,Nbea,Ndn,Ppp1r9a
Zfp526	1.10341	nub	NA	NA	4930447C04Rik,Abcg2,Acot1,Afap1l1,Angpt1,Anks1,Ctdspl,Cttn,Cyp7b1,Dach1,Eltd1,Emcn,Fam109b,Fgd5,Fzd6,Gp1ba,Gspt2,Gucy1a3,Gulp1,Hoxa9,Igf1r,Ipo11,Khdrbs3,Kit,Klhl4,Krt18,Mpdz,Myct1,Nbea,Ndn,Nfe2,Npr2,Nudt12,Ocrl,Pafah2,Pbx1,Pkia,Ppp1r9a,Prkg1,Prtn3,Rab27b,Rab38,Rbp1,Slc18a2,Slc6a15,Tal1,Tceal1,Tek,Tmem176a,Tmem40,Tsc22d1,Ttpa,Unc45b,Vsig10,Zfp467
Zfp532	1.2797	nub	Microglia	NA	0610012H03Rik,4930447C04Rik,5033411D12Rik,Aadac,Aass,Abca3,Abcc2,Abhd14b,Acot1,Acot12,Acot4,Acsm1,Acsm5,Acy3,Adam22,Afap1l1,Agxt2,AK129341,Akr1d1,Aldh1a1,Aldh3a2,Aldh8a1,Angpt1,Anks1,Aoah,Apeh,Arhgef5,Aspa,Aspdh,BC026585,BC089597,C530008M17Rik,C8a,Cadps2,Casp12,Cbs,Cc2d2a,Ccdc112,Ccdc158,Cd34,Cda,Cdcp1,Ces1e,Ces2b,Ces2g,Cideb,Ckmt1,Clca1,Clec1a,Cml1,Cml5,Cntln,Col4a1,Cryz,Csad,Ctdspl,Ctf1,Cyp2d12…
Zfp541	1.97161	nub	Lung_rec	NA	1700006A11Rik,1700009N14Rik,1700016H13Rik,1700030F18Rik,1700074P13Rik,1700123I01Rik,4921504E06Rik,4921511H03Rik,4922502D21Rik,4930430A15Rik,4930511M11Rik,4930571K23Rik,4930578I06Rik,4933421I07Rik,Abca14,Actl7b,Adam5,Adcy10,Als2cr11,BC051142,BC100451,Bpifa3,Cabyr,Cage1,Ccdc11,Ccdc110,Ccdc38,Cct6b,Crisp2,Csl,Ddi1,Dnahc12,Enthd1,Fam170a,Fam187b,Fam47c,Fam71d,Fank1,Fsip1,Gm732,Gm884,Grk4,Gtf2a1l,Gykl…
Zfp553	1.8332	nub	Raw264	Raw264	2700094K13Rik,Abt1,Adnp2,Cct2,Cct5,Cd2bp2,Cdc5l,Cebpz,Cpsf2,D19Bwg1357e,Ddx18,Dhodh,Dkc1,Dut,Elp6,Exosc1,Gpatch4,Gtf3a,Gtf3c4,Haus6,Hnrnpa1,Hnrnpab,Ilf2,Kars,Kdm1a,Kifc5b,Mettl2,Mki67ip,Msh2,Msh6,Mtf2,Ncl,Nfx1,Nfyb,Nip7,Nkrf,Nmral1,Nob1,Nolc1,Nop56,Npm1,Nufip1,Nvl,Pa2g4,Pdcd11,Pdcd2,Pes1,Pop1,Ppan,Prpf3,Psrc1,Rbm12,Rbm8a,Rbmx2,Rbmxl1,Rcc2,Rnps1,Rpap1,Rpl13a,Rpusd2,Rrp1b,Ruvbl1,Set,Sf3a1,Smarcc1,S…
Zfp574	1.81916	nub	ColonicM	NA	1700016H13Rik,1700019L03Rik,1700074P13Rik,4921504E06Rik,4922502D21Rik,4930430A15Rik,4930578I06Rik,Acrbp,Acsbg2,Actl7b,Adam18,Adam5,Als2cr11,Ankrd45,Cabyr,Cage1,Ccdc103,Ccdc110,Ccdc30,Ccdc38,Ccdc92,Cct6b,Crisp2,Ddi1,Efhb,Enthd1,Fam47c,Fsip1,Gtf2a1l,Gykl1,Hils1,Kif2b,Ldhal6b,Morn5,Nt5c1b,Odf3,Pabpc2,Pbx4,Pdha2,Pgk2,Phkg2,Pmfbp1,Ppp1r42,Prdx6b,Prps1l1,Prss45,Qrich2,Spaca7,Spert,Stk33,Tssk2,Ttll13,Tt…
Zfp583	1.39882	nub	NA	NA	C77370,Ccdc88a,Dpysl5,Enah,Fgf13,Fut11,Gng2,Ly6h,Rnf6,Scn3b,Sub1,Syt16,Terf2ip
Zfp592	0.287796	ub	NA	NA	Abcg3,Acap1,Adrbk1,Akna,Arhgap15,Arhgap17,Arhgap25,Arhgap30,Arhgap4,Arhgef1,Bank1,Blk,Btla,Card11,Card6,Ccr6,Ccr7,Cd19,Cd2,Cd37,Cd69,Cd79b,Cd96,Clec2i,Cmah,Ctnnbip1,Cytip,Dennd1c,Dock2,Dock8,Dusp2,Elf1,Enah,Ets1,Fam65b,Fgd3,Foxo1,Gimap1,Gimap4,Gimap5,Gimap6,Gimap7,Gimap8,Gimap9,Gpr132,Gpr171,Gpr183,Grap2,H2-Oa,H2-Ob,Hmha1,Hsh2d,Ifi47,Ikzf1,Ikzf3,Il16,Il17ra,Il27ra,Ipcef1,Irf3,Irf4,Itgal,Itpr2,Khn…
Zfp593	0.557404	ub	NA	NA	Abt1,BC027231,Ccdc86,Ctu2,Dcp2,Ddx18,Ddx21,Ddx31,Ddx39,Dnajc2,Dph2,E2f3,Eif3g,Elp6,Exosc1,Farsb,Gar1,Gemin5,Gnl3,Gpatch4,Grwd1,Gtf2h4,Mak16,Mdn1,Mki67ip,Ngdn,Nip7,Nob1,Noc2l,Noc3l,Noc4l,Nol10,Nop16,Nop56,Nsun2,Nufip1,Nup62,Ola1,Pop1,Ppan,Prmt3,Pus1,Pwp2,Rpf2,Rrp15,Rrp1b,Ruvbl1,Sdad1,Sf3a1,Shq1,Snrpf,Spata5l1,Taf5l,Trim27,Tsr1,Ttc27,Twistnb,Urb2,Usp39,Utp15,Wdr43,Wdr46,Wdr74,Wdr75
Zfp629	3.42359	nub	Spleen_rec	NA	Adam19,Aldh2,Arnt2,B230120H23Rik,Cblb,Cd5,Chchd6,Crmp1,Cxcr3,Dnajb13,Fam102a,Fam89a,Hcst,Hopx,Hsd11b1,Icos,Idh2,Inpp4b,Ndfip1,Nfatc2,Nt5c2,Nt5e,Pomt1,Rab11fip4,Rab19,Rabl2,Repin1,Ttc39b,Zc3hav1
Zfp639	3.34224	nub	Spleen_Red pulp MΦ	Spleen_Red pulp MΦ	2200002D01Rik,Aadac,Abhd14b,Akr1c19,Aldob,Amotl1,Anks4b,Anxa8,Arhgef37,Atp8b1,C77080,Card10,Casz1,Cda,Cdcp1,Cdhr5,Cds2,Ces1e,Ces1f,Ces2b,Ces2e,Chdh,Cideb,Ckmt1,Cldn1,Cldn2,Cldn3,Clmn,Cyp2d26,Cyp3a13,Cyp4f14,Decr2,Dio1,Dnajc22,Dpyd,Dsg2,Ehhadh,Elmo3,Entpd8,Epcam,Eprs,Eps8l2,Esrp2,Exph5,Ezr,Fabp2,Fam49b,Fam83h,Fmo5,Galm,Gjb1,Gjb4,Gyk,Hdhd3,Hgfac,Hnf4a,Hsd17b2,Hsd3b3,Irf6,Iyd,Krt80,Lad1,Lnp,Mal2,Met…
Zfp652	1.80655	nub	Microglia	Microglia	Arih1,B3galnt2,Dcaf5,Dnase1l1,Eml1,Ezr,Foxj3,Lnp,Mllt3,Mon2,Mustn1,Nfyb,Ppp3ca,Ppp3cb,Prkrir,Rabgef1,Six4,Slc25a5,Smox,Spast,Styx,Synm,Trim16,Trp63,Ttll7,Usp47,Wnt9a
Zfp667	3.50346	nub	NA	NA	Efcab1,Efhc2,Foxred2,Kdm2b,Nalcn,Nap1l2,Nap1l3,Pak3,Pclo,Pcsk2,Rassf10,Serpini1,Sytl4,Taf12
Zfp668	2.54649	nub	Raw264	Raw264	Aaas,Bop1,Cdk9,Cdt1,Ddx21,Ddx51,Dgcr14,Dph2,Eftud2,Eif3d,Gins3,Ilf3,Imp4,Ints5,Mak16,Mcm3,Mfsd10,Mthfd1l,Ncaph2,Nob1,Noc2l,Nop56,Phf23,Prmt3,Rcc2,Rnps1,Rrp1b,Sap30bp,Sart3,Sf3a1,Ssrp1,Suv39h1,Tfip11,Thoc6,Trmt6,Ttll12,Tubb5,Utp15,Utp3,Wdr4,Zfp553
Zfp687	0.963831	nub	NA	NA	Aamp,Bag6,Cdan1,Cyth2,Dgkd,Fads2,Fbrsl1,Fbxl19,Med16,Naa20,Ociad2,Ppp1r12c,Rab38,Scrib,Slc25a12,Ube3b,Vps4b,Zfpm1,Znfx1
Zfp74	1.97061	nub	NA	NA	Abca5,Agtpbp1,Arl3,Arl6,Bmi1,Ccdc104,Ift74,Iqcb1,Kif3a,Klhl7,Sub1,Trappc2,Zc3h12c
Zfp775	3.384	nub	NA	NA	Abcc4,Armc10,Cluap1,Pycr2,Ttc30a1
Zfp821	2.58812	nub	NA	NA	1110038F14Rik,1700021K19Rik,1700025G04Rik,Acad8,Actn1,Ak3,Arhgap17,Arhgef7,Armc10,Armc5,Atp11a,B4galnt4,Bank1,Bcar3,Blk,Ccdc112,Cd19,Cd22,Cd37,Cd38,Cd79a,Cd79b,Cecr2,Celf5,Ciita,Cog4,Cr2,Csrp2,Cyp39a1,Cyp4f18,Ddx54,Dennd5b,Dok3,Dpcd,Egfl6,Emb,Fam129c,Fbxo18,Fcrl1,Fcrla,Fkbp1a,Gga2,Gh,H2-Ab1,H2-Eb1,H2-Oa,H2-Ob,Hnrpll,Igfbp4,Kcnn4,Klhl14,Kmo,Kynu,Lrmp,Ly6d,Mybpc2,Myl4,N4bp3,N6amt2,Nap1l4,Napsa,Pafa…
Zfp827	2.99233	nub	Raw264	NA	0610012H03Rik,1100001G20Rik,1300017J02Rik,2810007J24Rik,Aadat,Aass,Aatk,Abca6,Abca8b,Abcd2,Abtb2,Acsm1,Adam15,Adhfe1,Adipoq,Adipor2,AF251705,Agxt,Agxt2,Ahsg,AI607873,Akr1c20,Akr1c6,Akr1d1,Alb,Aldh1a7,Aldh8a1,Amdhd1,Apoa5,Apoc1,Apoh,Asgr1,Asgr2,Azgp1,B3galnt1,Bag2,Bhmt,C1qa,C1qb,C1qc,C2cd2,C3ar1,C4b,C5ar1,C8a,C9,Car3,Car5b,Ccbl2,Ccl6,Ccl9,Cd14,Cd1d1,Cd209a,Cd300ld,Cd36,Cd5l,Cdo1,Cebpa,Cfd,Cfh,Cfp,…
Zfp90	2.75618	nub	KC	NA	BC026590,Kdm1a,Lrrcc1,Pck2,Slc7a6,Slco2b1,Zfp821
Zfpm1	2.58318	nub	NA	NA	Abcg5,Abcg8,Agmat,Agxt,Ahsg,Aldh16a1,Apoa1,Apoa4,Apoc3,Atp7b,Bag6,Brap,Car5a,Ces1c,Cps1,Creb3l3,Cyhr1,Cyp3a25,F12,Fabp1,Hsd17b6,Klkb1,Lect2,Lmf1,Mttp,Myo7a,Nags,Otc,Oxct1,Pglyrp2,Pgp,Pla2g12b,Rab38,Rdh7,Sco2,Scrib,Sds,Sec14l2,Slc9a6,Soat2,Spg20,Trappc2,Ugt2a3,Vps4b,Zfp687
Zfpm2	3.46521	nub	Raw264	NA	2310022B05Rik,Akap12,Antxr1,Arhgap20,Axl,Cald1,Cdh11,Col4a1,Col4a5,Col5a2,Col6a1,Col6a2,Cxcl12,Dbn1,Dennd2a,Ednra,Fbxl7,Fermt2,Fkbp10,Fkbp7,Fscn1,Fstl1,Fzd2,Gpc6,Gpx8,Gulp1,Kitl,Lama4,Lamb1,Leprel2,Leprel4,Lix1l,Ltbp1,Mfap2,Mmp2,Mpdz,Mxra8,Naalad2,Nfib,Nr2f2,Nup210,Obsl1,Olfml2b,Pcolce,Pdgfra,Phldb1,Plod2,Prkaca,Ptgis,Ptprg,Pxdn,Rbfox2,Rps6ka1,Scly,Scyl3,Sec11c,Serpinh1,Sigirr,Slit2,Sparc,Stxbp2,…
Zfy2	3.42167	nub	NA	NA	1700030F18Rik,1700074P13Rik,4922502D21Rik,4930430A15Rik,4930578I06Rik,4931440L10Rik,Acsbg2,Actl7b,Adam18,Adam5,Adcy10,Aldoart2,Als2cr11,BC051142,Cabyr,Cage1,Carf,Ccdc103,Ccdc108,Ccdc11,Ccdc19,Ccdc38,Cct6b,Crisp2,Csl,Dnajb8,Enthd1,Fam154a,Fam170a,Fam47c,Fank1,Fsip1,Gm884,Grk4,Gykl1,Iqcd,Irgc1,Kif2b,Ldhal6b,Lrp2bp,Lrrc71,Morn5,Nkapl,Odf3,Pbx4,Pdha2,Pdilt,Pfn3,Pgk2,Prps1l1,Prss45,Qrich2,Spaca7,Spata…
Zhx2	1.08747	nub	NA	NA	4632434I11Rik,Blm,Brca2,Bub1,Cand1,Cct5,Cct7,Cdca8,Cenph,Cenpn,Cenpp,Cep78,Chek1,Coil,Ctnnbl1,D030056L22Rik,Dscc1,Dtymk,Dyrk3,Ect2,Eri2,Espl1,Gins1,Gtf2e2,Gtf3c4,Hells,Hivep2,Kif18a,Kntc1,Kpna2,Lrrc40,Mad2l1,Mlf1ip,Mlycd,Msh6,Nasp,Ncapg,Nek2,Nme7,Nsmce2,Nup155,Nup37,Nup85,Odf2,Paxip1,Phf16,Plk4,Prim1,Psip1,Rad54b,Ska1,Skp2,Snrnp40,Snrpa1,Spata5,Suv39h2,Tex10,Trip13,Ttc27,Ttk,Zwilch
Zhx3	2.68673	nub	Liver_rec	Liver_rec	0610011F06Rik,Aadat,Abca6,Abcb4,Abcc2,Abhd14b,Acot12,Acot8,Acox2,Acsm1,Acsm5,Afmid,Agpat3,Agxt,Agxt2,Akr1c20,Akr1d1,Akr7a5,Aldh4a1,Aldh7a1,Aldh8a1,Apeh,Apoh,Aqp3,Ascc1,Aspdh,Atrn,Bdh2,Brap,C8a,C9,Cbs,Ces1e,Ckmt1,Clcnka,Cml1,Cml5,Crot,Cyp24a1,Cyp2a12,Cyp2c50,Cyp2j5,Cyp8b1,Dmgdh,Dnajc22,Dnase1,Dpys,Enpp6,Entpd8,Evc,Fetub,Galnt11,Gcdh,Gcgr,Gckr,Gldc,Glod5,Glyat,Glyctk,Haao,Habp2,Habp4,Hgd,Hnf4a,Hpn,…
Zic3	3.27286	nub	NA	NA	4632434I11Rik,4930447C04Rik,Anapc13,Ankrd6,Antxr2,Ash2l,AW551984,Calca,Ccnyl1,Cd109,Cdh10,Cisd1,Clybl,Col12a1,Col2a1,Col7a1,Ctso,Cul4b,Dhx16,Dusp9,Emc8,Enox1,Fbxo15,Fdx1,Fem1b,Fgf17,Gap43,Gart,Gtse1,Hic2,Hmga2,Hsd17b14,Hspbap1,Igf2bp1,Igfbp2,Itm2b,Jarid2,Kif1a,Lin28a,Lipg,Mcf2,Msl3,Naa11,Nap1l2,Nefm,Nptx2,Nr0b1,Ooep,Pcdh10,Pcdh11x,Pelp1,Pmm1,Psrc1,Ptk7,Ptprz1,Ranbp17,Rbmxl2,Rcor2,Rhox5,Rnf17,Rrn3…
Zkscan1	2.54798	nub	Raw264	NA	Cnot6,Cpd,Ddx26b,Epm2aip1,Ets1,Golim4,Ifnar1,Lama4,Lcor,Mast4,Mex3c,Nrip1,Phc3,Zfp148,Zfp451
Zkscan17	2.88323	nub	Microglia	Microglia	2010002M12Rik,Actl6a,Adam17,Aim1l,Ano9,Asxl1,Atp6v0a2,Atp8b1,B4galnt2,Blm,Bms1,Brca2,Camsap2,Cct2,Cct5,Cd36,Cdca2,Cdca4,Cebpb,Cenpn,Cgref1,Clec4a2,Coil,Ctnnbl1,Cyp2c65,Ddx20,Dis3,Dsn1,Eci3,Edn2,Eif3f,Eif3g,Espn,Esrra,Fam3b,Fmn1,Frk,Galnt10,Galnt6,Gemin4,Glod5,Gpa33,Haus1,Hmox1,Hook2,Ilf3,Impdh2,Lgals3,Lilrb3,Lrrc19,Lrwd1,Mcm7,Mdc1,Mep1b,Mfsd9,Mpc1,Muc13,Myo1a,Naip2,Ncapd2,Nrp2,Nup205,Nup37,Nup62,…
Zscan10	2.18384	nub	PM	NA	4930447C04Rik,Ahdc1,Ash2l,BC030867,Calca,Ciapin1,Clcn4-2,Cul4b,Dhx16,Dnd1,Dusp9,Fam63b,Fbxo15,Fgf17,Gart,Gpn3,Gtf2h3,Gtse1,Hic2,Hsd17b14,Hspbap1,Igf2bp1,Itm2b,L3mbtl2,Lin28a,Mcf2,Mcm10,Naa11,Nfatc2ip,Nptx2,Nr0b1,Nup88,Ooep,Orc1,Patl2,Pelp1,Pex2,Ranbp17,Rbmxl2,Rcor2,Rhox5,Rnf17,Rrp9,Sall4,Senp3,Sfmbt2,Slc2a3,Smarca2,Sult6b1,Taf7,Tdh,Tet1,Tgfbrap1,Thg1l,Tmem176b,Tmem9b,Trap1a,Trim6,Tshz1,Ubr7,Wdr5,…
