# Supplementary material for: Integrated proteomic and transcriptomic landscape of macrophages in mouse tissues
Source: Nat Commun. 2022 Nov 30;13:7389. doi: 10.1038/s41467-022-35095-7 (PMC9712610; doi:10.1038/s41467-022-35095-7)
Supplement: Supplementary file 9 — Supplementary Data 6 [file 41467_2022_35095_MOESM9_ESM.xlsx]

## Sheet: T
#node1	node2	node1_string_internal_id	node2_string_internal_id	node1_external_id	node2_external_id	neighborhood_on_chromosome	gene_fusion	phylogenetic_cooccurrence	homology	coexpression	experimentally_determined_interaction	database_annotated	automated_textmining	combined_score
Taf1	Taf12	2110074	2097942	10090.ENSMUSP00000098895	10090.ENSMUSP00000030731	0	0	0	0	0.122	0.976	0.9	0.587	0.999
Smarca4	Smarcc1	2109494	2107862	10090.ENSMUSP00000096547	10090.ENSMUSP00000086094	0	0	0	0	0.253	0.945	0.95	0.876	0.999
Taf1	Taf2	2110074	2100962	10090.ENSMUSP00000098895	10090.ENSMUSP00000043733	0	0	0	0	0.609	0.976	0.72	0.836	0.999
Sin3a	Hdac2	2113723	2094705	10090.ENSMUSP00000128956	10090.ENSMUSP00000019911	0	0	0	0	0.097	0.877	0.941	0.904	0.999
Rbpj	Notch1	2100417	2097163	10090.ENSMUSP00000040694	10090.ENSMUSP00000028288	0	0	0	0	0.053	0.908	0.95	0.945	0.999
Gtf2e2	Gtf2e1	2113264	2095861	10090.ENSMUSP00000126284	10090.ENSMUSP00000023525	0	0	0	0	0.116	0.978	0.9	0.55	0.999
Smarcc2	Smarca4	2110648	2109494	10090.ENSMUSP00000100868	10090.ENSMUSP00000096547	0	0	0	0	0.229	0.945	0.95	0.861	0.999
Sin3a	Hdac1	2113723	2110294	10090.ENSMUSP00000128956	10090.ENSMUSP00000099657	0	0	0	0	0.097	0.881	0.941	0.945	0.999
Smarcc1	Smarca2	2107862	2096440	10090.ENSMUSP00000086094	10090.ENSMUSP00000025862	0	0	0	0	0.173	0.937	0.936	0.743	0.999
Xrcc6	Xrcc5	2105075	2096880	10090.ENSMUSP00000068559	10090.ENSMUSP00000027379	0	0	0	0	0.197	0.966	0.862	0.988	0.999
Ezh2	Suz12	2107145	2094444	10090.ENSMUSP00000080419	10090.ENSMUSP00000017692	0	0	0	0	0.238	0.757	0.95	0.94	0.999
Jun	Fos	2102864	2095256	10090.ENSMUSP00000054270	10090.ENSMUSP00000021674	0	0	0	0	0.452	0.929	0.95	0.991	0.999
Taf10	Taf12	2112694	2097942	10090.ENSMUSP00000118105	10090.ENSMUSP00000030731	0	0	0	0	0.144	0.909	0.95	0.785	0.999
Arntl	Cry1	2101430	2094797	10090.ENSMUSP00000046235	10090.ENSMUSP00000020227	0	0	0	0	0.147	0.981	0.95	0.98	0.999
Taf10	Taf1	2112694	2110074	10090.ENSMUSP00000118105	10090.ENSMUSP00000098895	0	0	0	0	0.043	0.967	0.9	0.602	0.998
Tfdp1	E2f3	2113552	2110460	10090.ENSMUSP00000127952	10090.ENSMUSP00000100012	0	0	0	0	0.438	0.886	0.95	0.678	0.998
Junb	Fos	2104561	2095256	10090.ENSMUSP00000064680	10090.ENSMUSP00000021674	0	0	0	0	0.651	0.842	0.901	0.749	0.998
Taf1	Taf7	2110074	2104688	10090.ENSMUSP00000098895	10090.ENSMUSP00000065645	0	0	0	0	0.269	0.959	0.9	0.674	0.998
Smarcc2	Smarca2	2110648	2096440	10090.ENSMUSP00000100868	10090.ENSMUSP00000025862	0	0	0	0	0.192	0.911	0.936	0.736	0.998
Xrcc5	Prkdc	2096880	2095802	10090.ENSMUSP00000027379	10090.ENSMUSP00000023352	0	0	0	0	0.116	0.115	0.95	0.958	0.998
Taf1	Tbp	2110074	2094231	10090.ENSMUSP00000098895	10090.ENSMUSP00000014911	0	0	0	0	0.15	0.956	0.9	0.762	0.998
Gtf2f2	Gtf2f1	2107882	2093406	10090.ENSMUSP00000086312	10090.ENSMUSP00000002733	0	0	0	0	0.227	0.963	0.9	0.677	0.998
Gtf2e1	Gtf2f1	2095861	2093406	10090.ENSMUSP00000023525	10090.ENSMUSP00000002733	0	0	0	0	0.254	0.934	0.95	0.371	0.998
Taf7	Tbp	2104688	2094231	10090.ENSMUSP00000065645	10090.ENSMUSP00000014911	0	0	0	0	0.107	0.948	0.9	0.662	0.998
Nfkb1	Rela	2097657	2096442	10090.ENSMUSP00000029812	10090.ENSMUSP00000025867	0	0	0	0.794	0.127	0.935	0.95	0.919	0.997
Tfdp1	E2f2	2113552	2102144	10090.ENSMUSP00000127952	10090.ENSMUSP00000050047	0	0	0	0	0.398	0.766	0.95	0.675	0.997
Jun	Fosb	2102864	2093526	10090.ENSMUSP00000054270	10090.ENSMUSP00000003640	0	0	0	0	0.217	0.842	0.901	0.823	0.997
E2f3	Rb1	2110460	2095596	10090.ENSMUSP00000100012	10090.ENSMUSP00000022701	0	0	0	0	0.224	0.865	0.95	0.592	0.997
Hdac1	Smarca4	2110294	2109494	10090.ENSMUSP00000099657	10090.ENSMUSP00000096547	0	0	0	0	0.103	0.829	0.927	0.777	0.997
Tfdp1	Rb1	2113552	2095596	10090.ENSMUSP00000127952	10090.ENSMUSP00000022701	0	0	0	0	0.221	0.893	0.95	0.543	0.997
Taf1	Taf5	2110074	2096495	10090.ENSMUSP00000098895	10090.ENSMUSP00000026027	0	0	0	0	0.267	0.967	0.72	0.682	0.997
Gtf2e2	Gtf2f2	2113264	2107882	10090.ENSMUSP00000126284	10090.ENSMUSP00000086312	0	0	0	0	0.179	0.954	0.9	0.439	0.997
Xrcc6	Prkdc	2105075	2095802	10090.ENSMUSP00000068559	10090.ENSMUSP00000023352	0	0	0	0	0.101	0.554	0.862	0.954	0.997
Gtf2f2	Gtf2e1	2107882	2095861	10090.ENSMUSP00000086312	10090.ENSMUSP00000023525	0	0	0	0	0.173	0.946	0.9	0.361	0.996
Bcor	Bcl6	2112118	2095747	10090.ENSMUSP00000111175	10090.ENSMUSP00000023151	0	0	0	0	0	0.985	0.528	0.492	0.996
Dnmt1	Uhrf1	2093584	2093217	10090.ENSMUSP00000004202	10090.ENSMUSP00000001258	0.318	0	0	0	0.592	0.543	0.9	0.784	0.996
Taf9b	Taf12	2111812	2097942	10090.ENSMUSP00000109123	10090.ENSMUSP00000030731	0	0	0	0	0.104	0.91	0.9	0.649	0.996
E2f2	Rb1	2102144	2095596	10090.ENSMUSP00000050047	10090.ENSMUSP00000022701	0	0	0	0	0.224	0.846	0.95	0.547	0.996
Gata4	Zfpm2	2112450	2102361	10090.ENSMUSP00000113891	10090.ENSMUSP00000051335	0	0	0	0	0.053	0.715	0.9	0.884	0.996
Cdc5l	Phf5a	2096065	2095733	10090.ENSMUSP00000024727	10090.ENSMUSP00000023117	0	0	0	0	0.111	0.965	0.9	0	0.996
Smarce1	Smarcc1	2110189	2107862	10090.ENSMUSP00000099422	10090.ENSMUSP00000086094	0	0	0	0	0.138	0.674	0.95	0.792	0.996
Npas2	Arntl	2102938	2101430	10090.ENSMUSP00000054719	10090.ENSMUSP00000046235	0	0	0	0.678	0.125	0.897	0.95	0.929	0.996
Taf9b	Taf1	2111812	2110074	10090.ENSMUSP00000109123	10090.ENSMUSP00000098895	0	0	0	0	0.09	0.923	0.9	0.51	0.996
Taf10	Tbp	2112694	2094231	10090.ENSMUSP00000118105	10090.ENSMUSP00000014911	0	0	0	0	0.054	0.904	0.9	0.671	0.996
Taf1	Taf9	2110074	2107360	10090.ENSMUSP00000098895	10090.ENSMUSP00000081772	0	0	0	0	0.09	0.923	0.9	0.588	0.996
Gtf2e2	Gtf2h5	2113264	2100361	10090.ENSMUSP00000126284	10090.ENSMUSP00000040355	0	0	0	0	0.091	0.959	0.9	0.097	0.996
Relb	Nfkb1	2108666	2097657	10090.ENSMUSP00000092355	10090.ENSMUSP00000029812	0	0	0	0.778	0.224	0.889	0.95	0.889	0.996
Smarce1	Smarca4	2110189	2109494	10090.ENSMUSP00000099422	10090.ENSMUSP00000096547	0	0	0	0	0.131	0.744	0.95	0.703	0.996
Taf9	Taf12	2107360	2097942	10090.ENSMUSP00000081772	10090.ENSMUSP00000030731	0	0	0	0	0.143	0.91	0.9	0.584	0.996
Taf12	Tbp	2097942	2094231	10090.ENSMUSP00000030731	10090.ENSMUSP00000014911	0	0	0	0	0.087	0.903	0.9	0.656	0.996
Arnt	Hif1a	2110365	2095207	10090.ENSMUSP00000099810	10090.ENSMUSP00000021530	0	0	0	0.636	0.052	0.9	0.936	0.896	0.995
Taf9	Tbp	2107360	2094231	10090.ENSMUSP00000081772	10090.ENSMUSP00000014911	0	0	0	0	0.15	0.814	0.9	0.729	0.995
Sin3a	Sap30	2113723	2098962	10090.ENSMUSP00000128956	10090.ENSMUSP00000034022	0	0	0	0	0	0.534	0.95	0.818	0.995
Taf12	Taf5	2097942	2096495	10090.ENSMUSP00000030731	10090.ENSMUSP00000026027	0	0	0	0	0.128	0.917	0.72	0.814	0.995
Gtf2h5	Gtf2e1	2100361	2095861	10090.ENSMUSP00000040355	10090.ENSMUSP00000023525	0	0	0	0	0	0.953	0.9	0.064	0.995
Taf7	Taf2	2104688	2100962	10090.ENSMUSP00000065645	10090.ENSMUSP00000043733	0	0	0	0	0.159	0.966	0.72	0.473	0.995
Jun	Fosl2	2102864	2098044	10090.ENSMUSP00000054270	10090.ENSMUSP00000031017	0	0	0	0	0.144	0.676	0.901	0.841	0.995
Zfpm1	Gata1	2103501	2098788	10090.ENSMUSP00000058037	10090.ENSMUSP00000033502	0	0	0	0	0.12	0.564	0.9	0.906	0.995
Junb	Fosb	2104561	2093526	10090.ENSMUSP00000064680	10090.ENSMUSP00000003640	0	0	0	0	0.291	0.842	0.901	0.651	0.995
Tfdp2	E2f2	2113596	2102144	10090.ENSMUSP00000128260	10090.ENSMUSP00000050047	0	0	0	0	0.442	0.766	0.901	0.67	0.995
Taf5	Tbp	2096495	2094231	10090.ENSMUSP00000026027	10090.ENSMUSP00000014911	0	0	0	0	0.16	0.95	0.72	0.647	0.995
Gtf2e2	Gtf2f1	2113264	2093406	10090.ENSMUSP00000126284	10090.ENSMUSP00000002733	0	0	0	0	0.104	0.934	0.9	0.374	0.995
Ssrp1	Rtf1	2106523	2097294	10090.ENSMUSP00000076971	10090.ENSMUSP00000028767	0	0	0	0	0.153	0.917	0.9	0.422	0.995
Gtf2e1	Tbp	2095861	2094231	10090.ENSMUSP00000023525	10090.ENSMUSP00000014911	0	0	0	0	0.138	0.92	0.9	0.404	0.995
Carm1	Ncoa2	2099215	2093764	10090.ENSMUSP00000034703	10090.ENSMUSP00000006037	0	0	0	0	0	0.545	0.95	0.8	0.995
Tfdp2	E2f3	2113596	2110460	10090.ENSMUSP00000128260	10090.ENSMUSP00000100012	0	0	0	0	0.398	0.766	0.901	0.676	0.994
Irf9	Stat1	2112825	2104843	10090.ENSMUSP00000120525	10090.ENSMUSP00000066743	0	0	0	0	0.789	0.111	0.8	0.867	0.994
Med26	Med6	2103623	2093410	10090.ENSMUSP00000058697	10090.ENSMUSP00000002756	0	0	0	0	0.053	0.923	0.9	0.29	0.994
Taf10	Taf9	2112694	2107360	10090.ENSMUSP00000118105	10090.ENSMUSP00000081772	0	0	0	0	0.093	0.844	0.9	0.669	0.994
Trp53	Prkdc	2111141	2095802	10090.ENSMUSP00000104298	10090.ENSMUSP00000023352	0	0	0	0	0.05	0.548	0.901	0.884	0.994
Taf10	Taf9b	2112694	2111812	10090.ENSMUSP00000118105	10090.ENSMUSP00000109123	0	0	0	0	0.093	0.844	0.9	0.671	0.994
Smarcc2	Smarce1	2110648	2110189	10090.ENSMUSP00000100868	10090.ENSMUSP00000099422	0	0	0	0	0.115	0.42	0.95	0.793	0.994
Rxra	Ncoa2	2106444	2093764	10090.ENSMUSP00000076491	10090.ENSMUSP00000006037	0	0	0	0	0	0.9	0.917	0.394	0.994
Top2a	Pcna	2105118	2097310	10090.ENSMUSP00000068896	10090.ENSMUSP00000028817	0.493	0	0	0	0.633	0.073	0.9	0.705	0.993
Npas2	Cry1	2102938	2094797	10090.ENSMUSP00000054719	10090.ENSMUSP00000020227	0	0	0	0	0.052	0.377	0.95	0.794	0.993
Taf7	Taf12	2104688	2097942	10090.ENSMUSP00000065645	10090.ENSMUSP00000030731	0	0	0	0	0.19	0.8	0.9	0.625	0.993
Sin3a	Hdac3	2113723	2099905	10090.ENSMUSP00000128956	10090.ENSMUSP00000037981	0	0	0	0	0.097	0.755	0.863	0.796	0.993
Dnmt3b	Dnmt1	2102434	2093584	10090.ENSMUSP00000051830	10090.ENSMUSP00000004202	0	0	0	0	0.053	0.111	0.9	0.916	0.992
Tbp	Gtf2f1	2094231	2093406	10090.ENSMUSP00000014911	10090.ENSMUSP00000002733	0	0	0	0	0.11	0.77	0.9	0.658	0.992
Nr3c1	Ncoa2	2096253	2093764	10090.ENSMUSP00000025300	10090.ENSMUSP00000006037	0	0	0	0	0.053	0.923	0.528	0.815	0.992
Taf9b	Tbp	2111812	2094231	10090.ENSMUSP00000109123	10090.ENSMUSP00000014911	0	0	0	0	0.091	0.814	0.9	0.619	0.992
Taf10	Taf7	2112694	2104688	10090.ENSMUSP00000118105	10090.ENSMUSP00000065645	0	0	0	0	0.053	0.76	0.9	0.715	0.992
Gtf2f2	Gtf2h5	2107882	2100361	10090.ENSMUSP00000086312	10090.ENSMUSP00000040355	0	0	0	0	0.076	0.921	0.9	0	0.992
Taf10	Taf5	2112694	2096495	10090.ENSMUSP00000118105	10090.ENSMUSP00000026027	0	0	0	0	0.09	0.867	0.72	0.81	0.992
Smarce1	Smarca2	2110189	2096440	10090.ENSMUSP00000099422	10090.ENSMUSP00000025862	0	0	0	0	0.107	0.578	0.95	0.634	0.992
Gtf2e2	Tbp	2113264	2094231	10090.ENSMUSP00000126284	10090.ENSMUSP00000014911	0	0	0	0	0.104	0.92	0.9	0.136	0.992
Dnmt3a	Dnmt1	2095036	2093584	10090.ENSMUSP00000020991	10090.ENSMUSP00000004202	0	0	0	0	0.052	0.111	0.9	0.914	0.991
Taf2	Tbp	2100962	2094231	10090.ENSMUSP00000043733	10090.ENSMUSP00000014911	0	0	0	0	0.102	0.92	0.72	0.644	0.991
Foxo3	Smad3	2102250	2099315	10090.ENSMUSP00000050683	10090.ENSMUSP00000034973	0	0	0	0	0.09	0.464	0.95	0.696	0.991
Taf2	Taf5	2100962	2096495	10090.ENSMUSP00000043733	10090.ENSMUSP00000026027	0	0	0	0	0.215	0.903	0.72	0.634	0.991
Hdac1	Dnmt1	2110294	2093584	10090.ENSMUSP00000099657	10090.ENSMUSP00000004202	0	0	0	0	0.053	0.618	0.941	0.642	0.991
Jun	Atf3	2102864	2097050	10090.ENSMUSP00000054270	10090.ENSMUSP00000027941	0	0	0	0	0.476	0.842	0.528	0.807	0.991
Tfdp2	Rb1	2113596	2095596	10090.ENSMUSP00000128260	10090.ENSMUSP00000022701	0	0	0	0	0.221	0.781	0.901	0.543	0.991
Ncoa1	Carm1	2107501	2099215	10090.ENSMUSP00000082971	10090.ENSMUSP00000034703	0	0	0	0	0	0.46	0.936	0.757	0.99
Trp53	Hdac1	2111141	2110294	10090.ENSMUSP00000104298	10090.ENSMUSP00000099657	0	0	0	0	0.053	0.552	0.9	0.797	0.99
Gtf2h5	Gtf2f1	2100361	2093406	10090.ENSMUSP00000040355	10090.ENSMUSP00000002733	0	0	0	0	0.066	0.904	0.9	0.065	0.99
Junb	Fosl2	2104561	2098044	10090.ENSMUSP00000064680	10090.ENSMUSP00000031017	0	0	0	0	0.262	0.676	0.901	0.659	0.99
Relb	Nfkb2	2108666	2105791	10090.ENSMUSP00000092355	10090.ENSMUSP00000072859	0	0	0	0.771	0.574	0.472	0.95	0.909	0.99
Trp53	Taf1	2111141	2110074	10090.ENSMUSP00000104298	10090.ENSMUSP00000098895	0	0	0	0	0	0.674	0.95	0.39	0.989
Taf6l	Taf12	2114584	2097942	10090.ENSMUSP00000135193	10090.ENSMUSP00000030731	0	0	0	0	0.097	0.906	0.72	0.607	0.989
Gtf2f2	Tbp	2107882	2094231	10090.ENSMUSP00000086312	10090.ENSMUSP00000014911	0	0	0	0	0.119	0.791	0.9	0.452	0.988
Trp53bp1	Trp53	2111448	2111141	10090.ENSMUSP00000106278	10090.ENSMUSP00000104298	0	0	0	0	0.049	0.925	0	0.845	0.988
Ezh2	Dnmt3a	2107145	2095036	10090.ENSMUSP00000080419	10090.ENSMUSP00000020991	0	0	0	0	0.054	0.436	0.9	0.809	0.988
Apex1	Pcna	2100770	2097310	10090.ENSMUSP00000042602	10090.ENSMUSP00000028817	0	0	0	0	0.361	0.628	0.9	0.548	0.987
Rxra	Nr1h3	2106444	2093345	10090.ENSMUSP00000076491	10090.ENSMUSP00000002177	0	0	0	0.726	0.113	0.868	0.871	0.836	0.987
Tfam	Nrf1	2108332	2104674	10090.ENSMUSP00000090086	10090.ENSMUSP00000065568	0	0	0	0	0	0	0.9	0.879	0.987
Ezh2	Dnmt3b	2107145	2102434	10090.ENSMUSP00000080419	10090.ENSMUSP00000051830	0	0	0	0	0.054	0.436	0.9	0.797	0.987
Taf10	Taf2	2112694	2100962	10090.ENSMUSP00000118105	10090.ENSMUSP00000043733	0	0	0	0	0.05	0.911	0.72	0.551	0.987
Taf9b	Taf7	2111812	2104688	10090.ENSMUSP00000109123	10090.ENSMUSP00000065645	0	0	0	0	0.113	0.749	0.9	0.517	0.987
Smarca4	Smarca2	2109494	2096440	10090.ENSMUSP00000096547	10090.ENSMUSP00000025862	0	0	0	0.627	0.085	0.754	0.925	0.864	0.987
Taf9	Taf7	2107360	2104688	10090.ENSMUSP00000081772	10090.ENSMUSP00000065645	0	0	0	0	0.113	0.749	0.9	0.516	0.987
Bcl3	Nfkb2	2112446	2105791	10090.ENSMUSP00000113851	10090.ENSMUSP00000072859	0	0	0	0.706	0.285	0.884	0.832	0.58	0.987
Nfkb2	Rela	2105791	2096442	10090.ENSMUSP00000072859	10090.ENSMUSP00000025867	0	0	0	0.802	0.332	0.691	0.935	0.79	0.987
Taf2	Taf12	2100962	2097942	10090.ENSMUSP00000043733	10090.ENSMUSP00000030731	0	0	0	0	0.092	0.903	0.72	0.554	0.987
Tcf7l2	Hdac1	2111555	2110294	10090.ENSMUSP00000107284	10090.ENSMUSP00000099657	0	0	0	0	0.068	0.654	0.941	0.345	0.986
Snapc4	Snapc3	2100610	2097784	10090.ENSMUSP00000041767	10090.ENSMUSP00000030206	0	0	0	0	0.095	0.386	0.9	0.78	0.986
Smad3	Smad4	2099315	2096277	10090.ENSMUSP00000034973	10090.ENSMUSP00000025393	0	0	0	0.773	0.102	0.651	0.95	0.965	0.986
Hdac1	Sap30	2110294	2098962	10090.ENSMUSP00000099657	10090.ENSMUSP00000034022	0	0	0	0	0.052	0.499	0.941	0.54	0.985
Taf6l	Taf1	2114584	2110074	10090.ENSMUSP00000135193	10090.ENSMUSP00000098895	0	0	0	0	0.097	0.967	0	0.551	0.985
Nfe2	Mafg	2106119	2102798	10090.ENSMUSP00000074684	10090.ENSMUSP00000053899	0	0	0	0	0	0.568	0.9	0.695	0.985
Sap30	Hdac2	2098962	2094705	10090.ENSMUSP00000034022	10090.ENSMUSP00000019911	0	0	0	0	0.052	0.499	0.941	0.54	0.985
Sin3a	Hdac4	2113723	2093982	10090.ENSMUSP00000128956	10090.ENSMUSP00000008995	0	0	0	0	0.113	0.788	0.823	0.61	0.985
Tcea1	Gtf2f1	2113752	2093406	10090.ENSMUSP00000129157	10090.ENSMUSP00000002733	0	0	0	0	0.092	0.774	0.9	0.38	0.985
Ezh2	Dnmt1	2107145	2093584	10090.ENSMUSP00000080419	10090.ENSMUSP00000004202	0	0	0	0	0.251	0.5	0.9	0.655	0.985
Aebp2	Suz12	2107719	2094444	10090.ENSMUSP00000084896	10090.ENSMUSP00000017692	0	0	0	0	0.14	0.605	0.91	0.557	0.984
Tcea1	Gtf2f2	2113752	2107882	10090.ENSMUSP00000129157	10090.ENSMUSP00000086312	0	0	0	0	0.128	0.774	0.9	0.288	0.984
Smarca4	Top2a	2109494	2105118	10090.ENSMUSP00000096547	10090.ENSMUSP00000068896	0	0	0	0	0.339	0.894	0.62	0.501	0.984
Taf9b	Taf5	2111812	2096495	10090.ENSMUSP00000109123	10090.ENSMUSP00000026027	0	0	0	0	0.084	0.835	0.72	0.675	0.984
Taf6l	Taf9b	2114584	2111812	10090.ENSMUSP00000135193	10090.ENSMUSP00000109123	0	0	0	0	0.055	0.844	0.72	0.661	0.984
Yap1	Smad3	2105211	2099315	10090.ENSMUSP00000069554	10090.ENSMUSP00000034973	0	0	0	0	0.092	0.813	0.834	0.507	0.984
Taf6l	Taf5	2114584	2096495	10090.ENSMUSP00000135193	10090.ENSMUSP00000026027	0	0	0	0	0.174	0.805	0.72	0.671	0.983
Smad1	Smad4	2105441	2096277	10090.ENSMUSP00000071035	10090.ENSMUSP00000025393	0	0	0	0.725	0.148	0.622	0.937	0.929	0.983
Taf1c	Taf1b	2108411	2106240	10090.ENSMUSP00000090789	10090.ENSMUSP00000075339	0	0	0	0	0	0.622	0.9	0.592	0.983
Arntl	Bhlhe40	2101430	2098407	10090.ENSMUSP00000046235	10090.ENSMUSP00000032194	0	0	0	0	0	0.111	0.95	0.623	0.982
Ets1	Runx1	2099159	2095905	10090.ENSMUSP00000034534	10090.ENSMUSP00000023673	0	0	0	0	0	0.932	0	0.751	0.982
Taf6l	Taf10	2114584	2112694	10090.ENSMUSP00000135193	10090.ENSMUSP00000118105	0	0	0	0	0.081	0.835	0.72	0.637	0.982
Taf1	Gtf2f1	2110074	2093406	10090.ENSMUSP00000098895	10090.ENSMUSP00000002733	0	0	0	0	0.231	0.208	0.918	0.689	0.982
Stat1	Irf1	2104843	2094594	10090.ENSMUSP00000066743	10090.ENSMUSP00000019043	0	0	0	0	0.619	0.111	0.528	0.899	0.981
Foxo3	Smad4	2102250	2096277	10090.ENSMUSP00000050683	10090.ENSMUSP00000025393	0	0	0	0	0.052	0.111	0.95	0.608	0.981
Taf7	Taf5	2104688	2096495	10090.ENSMUSP00000065645	10090.ENSMUSP00000026027	0	0	0	0	0.162	0.76	0.72	0.704	0.981
Jarid2	Suz12	2099870	2094444	10090.ENSMUSP00000037774	10090.ENSMUSP00000017692	0	0	0	0	0.089	0.545	0.9	0.612	0.981
Bcl3	Nfkb1	2112446	2097657	10090.ENSMUSP00000113851	10090.ENSMUSP00000029812	0	0	0	0.699	0.13	0.884	0.773	0.805	0.981
Nfe2	Mafk	2106119	2094491	10090.ENSMUSP00000074684	10090.ENSMUSP00000018287	0	0	0	0	0	0.442	0.9	0.681	0.98
Hdac1	Smarca5	2110294	2101080	10090.ENSMUSP00000099657	10090.ENSMUSP00000044361	0	0	0	0	0.184	0.392	0.911	0.603	0.98
Aebp2	Ezh2	2107719	2107145	10090.ENSMUSP00000084896	10090.ENSMUSP00000080419	0	0	0	0	0.068	0.622	0.908	0.466	0.98
Trp53	Tbp	2111141	2094231	10090.ENSMUSP00000104298	10090.ENSMUSP00000014911	0	0	0	0	0.047	0.111	0.9	0.792	0.98
Smarca5	Hdac2	2101080	2094705	10090.ENSMUSP00000044361	10090.ENSMUSP00000019911	0	0	0	0	0.267	0.392	0.911	0.555	0.98
Taf9	Taf5	2107360	2096495	10090.ENSMUSP00000081772	10090.ENSMUSP00000026027	0	0	0	0	0.13	0.835	0.72	0.556	0.979
Taf1b	Taf1d	2106240	2099114	10090.ENSMUSP00000075339	10090.ENSMUSP00000034415	0	0	0	0	0	0.554	0.9	0.576	0.979
Dbp	Arntl	2107023	2101430	10090.ENSMUSP00000079693	10090.ENSMUSP00000046235	0	0	0	0	0	0.521	0.9	0.608	0.979
Ezh2	Jarid2	2107145	2099870	10090.ENSMUSP00000080419	10090.ENSMUSP00000037774	0	0	0	0	0.052	0.567	0.9	0.548	0.979
Taf6l	Taf7	2114584	2104688	10090.ENSMUSP00000135193	10090.ENSMUSP00000065645	0	0	0	0	0.055	0.78	0.72	0.68	0.978
Taf6l	Taf9	2114584	2107360	10090.ENSMUSP00000135193	10090.ENSMUSP00000081772	0	0	0	0	0.055	0.844	0.72	0.543	0.978
Hdac2	Dnmt1	2094705	2093584	10090.ENSMUSP00000019911	10090.ENSMUSP00000004202	0	0	0	0	0.053	0.214	0.941	0.555	0.978
Ncoa1	Rxra	2107501	2106444	10090.ENSMUSP00000082971	10090.ENSMUSP00000076491	0	0	0	0	0	0.578	0.917	0.443	0.978
Hdac1	Smad4	2110294	2096277	10090.ENSMUSP00000099657	10090.ENSMUSP00000025393	0	0	0	0	0.055	0.469	0.941	0.318	0.977
Gtf2h5	Tbp	2100361	2094231	10090.ENSMUSP00000040355	10090.ENSMUSP00000014911	0	0	0	0	0.053	0.775	0.9	0.064	0.977
Ilf3	Ilf2	2104707	2093176	10090.ENSMUSP00000065770	10090.ENSMUSP00000001042	0	0	0	0.672	0.153	0.962	0	0.864	0.976
Taf6l	Taf2	2114584	2100962	10090.ENSMUSP00000135193	10090.ENSMUSP00000043733	0	0	0	0	0.115	0.828	0.72	0.506	0.976
Mybl1	Myb	2107857	2094778	10090.ENSMUSP00000086034	10090.ENSMUSP00000020158	0	0	0	0.87	0	0.975	0	0.616	0.976
Hdac3	Hdac4	2099905	2093982	10090.ENSMUSP00000037981	10090.ENSMUSP00000008995	0	0	0	0.647	0.053	0.775	0.862	0.718	0.976
Trp53bp1	Xrcc6	2111448	2105075	10090.ENSMUSP00000106278	10090.ENSMUSP00000068559	0	0	0	0	0.067	0.674	0.72	0.747	0.975
Hdac1	Mta3	2110294	2105123	10090.ENSMUSP00000099657	10090.ENSMUSP00000068931	0	0	0	0	0.056	0.506	0.941	0.21	0.975
Tfdp1	Pcna	2113552	2097310	10090.ENSMUSP00000127952	10090.ENSMUSP00000028817	0	0	0	0	0.322	0	0.95	0.318	0.975
Arntl	Rora	2101430	2099239	10090.ENSMUSP00000046235	10090.ENSMUSP00000034766	0	0	0	0	0.067	0.213	0.9	0.703	0.975
Hdac1	Rb1	2110294	2095596	10090.ENSMUSP00000099657	10090.ENSMUSP00000022701	0	0	0	0	0.091	0.665	0.883	0.369	0.974
Ezh2	Bmi1	2107145	2097092	10090.ENSMUSP00000080419	10090.ENSMUSP00000028071	0	0	0	0	0.071	0.111	0.9	0.722	0.974
Trp53bp1	Prkdc	2111448	2095802	10090.ENSMUSP00000106278	10090.ENSMUSP00000023352	0	0	0	0	0.053	0.3	0.72	0.879	0.974
Jun	Egr2	2102864	2100484	10090.ENSMUSP00000054270	10090.ENSMUSP00000041053	0	0	0	0	0.121	0.115	0.908	0.683	0.974
Rfc1	Pcna	2098069	2097310	10090.ENSMUSP00000031092	10090.ENSMUSP00000028817	0	0	0	0	0.118	0.902	0	0.733	0.974
Mta3	Hdac2	2105123	2094705	10090.ENSMUSP00000068931	10090.ENSMUSP00000019911	0	0	0	0	0.056	0.506	0.941	0.172	0.974
Mef2c	Myf6	2114323	2101669	10090.ENSMUSP00000132547	10090.ENSMUSP00000047529	0	0	0	0	0	0.047	0.922	0.67	0.973
Egr1	Fos	2105219	2095256	10090.ENSMUSP00000069616	10090.ENSMUSP00000021674	0	0	0	0	0.769	0.074	0.066	0.883	0.973
Ncoa3	Ncoa1	2107782	2107501	10090.ENSMUSP00000085416	10090.ENSMUSP00000082971	0	0	0	0.735	0.053	0.674	0.9	0.751	0.973
Gata4	Zfpm1	2112450	2103501	10090.ENSMUSP00000113891	10090.ENSMUSP00000058037	0	0	0	0	0.048	0.102	0.9	0.712	0.972
Gata4	Srf	2112450	2094305	10090.ENSMUSP00000113891	10090.ENSMUSP00000015749	0	0	0	0	0.054	0.274	0.901	0.636	0.972
Blm	Brip1	2113559	2100848	10090.ENSMUSP00000127995	10090.ENSMUSP00000043108	0	0	0	0	0.271	0.111	0.95	0.232	0.972
Lef1	Smad4	2097576	2096277	10090.ENSMUSP00000029611	10090.ENSMUSP00000025393	0	0	0	0	0.054	0.543	0.8	0.716	0.972
Top2a	Smarca2	2105118	2096440	10090.ENSMUSP00000068896	10090.ENSMUSP00000025862	0	0	0	0	0.311	0.819	0.62	0.472	0.971
Bmi1	Cbx2	2097092	2096685	10090.ENSMUSP00000028071	10090.ENSMUSP00000026662	0	0	0	0	0.092	0.499	0.9	0.446	0.971
Brip1	Brca2	2100848	2100021	10090.ENSMUSP00000043108	10090.ENSMUSP00000038576	0	0	0	0	0.293	0	0.9	0.623	0.971
Taf1c	Taf1d	2108411	2099114	10090.ENSMUSP00000090789	10090.ENSMUSP00000034415	0	0	0	0	0	0.554	0.9	0.405	0.971
Suz12	Dnmt1	2094444	2093584	10090.ENSMUSP00000017692	10090.ENSMUSP00000004202	0	0	0	0	0.095	0.434	0.9	0.513	0.971
Ezh2	Ash2l	2107145	2105429	10090.ENSMUSP00000080419	10090.ENSMUSP00000070957	0	0	0	0	0.055	0.47	0.9	0.493	0.971
Nfatc2	Jun	2106019	2102864	10090.ENSMUSP00000074198	10090.ENSMUSP00000054270	0	0	0	0	0	0.768	0.528	0.761	0.971
Ezh2	Hdac3	2107145	2099905	10090.ENSMUSP00000080419	10090.ENSMUSP00000037981	0.071	0	0	0	0.062	0.294	0.931	0.399	0.97
Taf9	Taf2	2107360	2100962	10090.ENSMUSP00000081772	10090.ENSMUSP00000043733	0	0	0	0	0.069	0.802	0.72	0.504	0.97
Taf1b	Tbp	2106240	2094231	10090.ENSMUSP00000075339	10090.ENSMUSP00000014911	0	0	0	0	0.095	0.509	0.9	0.41	0.97
Stat3	Foxo1	2112805	2103045	10090.ENSMUSP00000120152	10090.ENSMUSP00000055308	0	0	0	0	0	0.062	0.901	0.693	0.969
Dnmt3b	Suz12	2102434	2094444	10090.ENSMUSP00000051830	10090.ENSMUSP00000017692	0	0	0	0	0.05	0.424	0.9	0.51	0.969
Tcea1	Gtf2h5	2113752	2100361	10090.ENSMUSP00000129157	10090.ENSMUSP00000040355	0	0	0	0	0.083	0.682	0.9	0.066	0.969
Ncoa3	Ncoa2	2107782	2093764	10090.ENSMUSP00000085416	10090.ENSMUSP00000006037	0	0	0	0.893	0.053	0.674	0.9	0.737	0.969
Taf9b	Taf2	2111812	2100962	10090.ENSMUSP00000109123	10090.ENSMUSP00000043733	0	0	0	0	0.069	0.802	0.72	0.461	0.968
Dnmt3a	Suz12	2095036	2094444	10090.ENSMUSP00000020991	10090.ENSMUSP00000017692	0	0	0	0	0.05	0.424	0.9	0.489	0.968
Trp53	Pml	2111141	2107481	10090.ENSMUSP00000104298	10090.ENSMUSP00000082816	0	0	0	0	0	0.114	0.95	0.327	0.968
Tgif1	Smad4	2114069	2096277	10090.ENSMUSP00000130930	10090.ENSMUSP00000025393	0	0	0	0	0.054	0.045	0.95	0.385	0.968
Trp53	Pcna	2111141	2097310	10090.ENSMUSP00000104298	10090.ENSMUSP00000028817	0	0	0	0	0.052	0.109	0.528	0.929	0.968
Taf1c	Tbp	2108411	2094231	10090.ENSMUSP00000090789	10090.ENSMUSP00000014911	0	0	0	0	0.049	0.622	0.9	0.235	0.968
Bmi1	Suz12	2097092	2094444	10090.ENSMUSP00000028071	10090.ENSMUSP00000017692	0	0	0	0	0.111	0.059	0.9	0.671	0.968
Blm	Pcna	2113559	2097310	10090.ENSMUSP00000127995	10090.ENSMUSP00000028817	0.046	0	0	0	0.237	0.103	0.9	0.59	0.968
Ncoa1	Pparg	2107501	2093113	10090.ENSMUSP00000082971	10090.ENSMUSP00000000450	0	0	0	0	0	0.892	0.209	0.657	0.968
Smarca4	Hdac2	2109494	2094705	10090.ENSMUSP00000096547	10090.ENSMUSP00000019911	0	0	0	0	0.103	0.829	0.303	0.735	0.968
Rxra	Ppard	2106444	2093360	10090.ENSMUSP00000076491	10090.ENSMUSP00000002320	0	0	0	0.734	0	0.387	0.935	0.757	0.967
Runx1	Sfpi1	2095905	2093346	10090.ENSMUSP00000023673	10090.ENSMUSP00000002180	0	0	0	0	0	0.101	0.8	0.834	0.967
Rbbp8	Pcna	2101432	2097310	10090.ENSMUSP00000046255	10090.ENSMUSP00000028817	0	0	0	0	0.154	0.11	0.9	0.613	0.967
Hdac1	Lef1	2110294	2097576	10090.ENSMUSP00000099657	10090.ENSMUSP00000029611	0	0	0	0	0.068	0.186	0.941	0.344	0.967
Tbp	Sfpi1	2094231	2093346	10090.ENSMUSP00000014911	10090.ENSMUSP00000002180	0	0	0	0	0	0.111	0.901	0.657	0.967
Mef2a	Myf6	2112668	2101669	10090.ENSMUSP00000117496	10090.ENSMUSP00000047529	0	0	0	0	0	0.047	0.922	0.591	0.967
Hdac3	Suz12	2099905	2094444	10090.ENSMUSP00000037981	10090.ENSMUSP00000017692	0	0	0	0	0.053	0.392	0.935	0.233	0.967
Tgif1	Smad3	2114069	2099315	10090.ENSMUSP00000130930	10090.ENSMUSP00000034973	0	0	0	0	0.054	0.109	0.95	0.31	0.967
Mta3	Hdac3	2105123	2099905	10090.ENSMUSP00000068931	10090.ENSMUSP00000037981	0	0	0	0	0.056	0.506	0.927	0.134	0.966
Hnrnpd	Cdc5l	2114353	2096065	10090.ENSMUSP00000132735	10090.ENSMUSP00000024727	0	0	0	0	0.094	0.624	0.9	0.124	0.966
Sin3a	Dnmt3b	2113723	2102434	10090.ENSMUSP00000128956	10090.ENSMUSP00000051830	0	0	0	0	0.053	0.107	0.9	0.649	0.966
Hdac1	Dnmt3b	2110294	2102434	10090.ENSMUSP00000099657	10090.ENSMUSP00000051830	0	0	0	0	0.053	0.155	0.9	0.615	0.965
Zfpm2	Gata6	2102361	2100611	10090.ENSMUSP00000051335	10090.ENSMUSP00000041774	0	0	0	0	0.048	0.102	0.9	0.643	0.965
Irf7	Irf3	2096662	2093473	10090.ENSMUSP00000026571	10090.ENSMUSP00000003284	0	0	0	0.745	0	0.111	0.95	0.923	0.965
Smarca2	Hdac2	2096440	2094705	10090.ENSMUSP00000025862	10090.ENSMUSP00000019911	0	0	0	0	0.103	0.838	0.303	0.686	0.964
Smarca5	Dnmt1	2101080	2093584	10090.ENSMUSP00000044361	10090.ENSMUSP00000004202	0.318	0	0	0	0.083	0.111	0.9	0.467	0.964
Etv3	Ddx20	2112302	2108109	10090.ENSMUSP00000112915	10090.ENSMUSP00000088176	0	0	0	0	0	0.478	0.862	0.55	0.964
Lmo2	Tal1	2111499	2097870	10090.ENSMUSP00000106770	10090.ENSMUSP00000030489	0	0	0	0	0.315	0.507	0	0.902	0.964
Stat3	Stat1	2112805	2104843	10090.ENSMUSP00000120152	10090.ENSMUSP00000066743	0	0	0	0.958	0.091	0.236	0.95	0.916	0.964
Nfatc1	Gata4	2113729	2112450	10090.ENSMUSP00000129001	10090.ENSMUSP00000113891	0	0	0	0	0	0.049	0.901	0.639	0.963
Taf1d	Tbp	2099114	2094231	10090.ENSMUSP00000034415	10090.ENSMUSP00000014911	0	0	0	0	0	0.554	0.9	0.243	0.963
Smarca4	Hdac3	2109494	2099905	10090.ENSMUSP00000096547	10090.ENSMUSP00000037981	0	0	0	0	0.14	0.829	0.303	0.681	0.963
Taf1	Smarca4	2110074	2109494	10090.ENSMUSP00000098895	10090.ENSMUSP00000096547	0	0	0	0	0.318	0.824	0.357	0.575	0.962
Hdac1	Smad3	2110294	2099315	10090.ENSMUSP00000099657	10090.ENSMUSP00000034973	0	0	0	0	0.053	0.102	0.941	0.334	0.962
Nono	Sfpq	2098845	2097906	10090.ENSMUSP00000033673	10090.ENSMUSP00000030623	0	0	0	0.946	0.133	0.912	0.528	0.776	0.962
Hdac1	Tbp	2110294	2094231	10090.ENSMUSP00000099657	10090.ENSMUSP00000014911	0.07	0	0	0	0.08	0.107	0.9	0.588	0.962
Nfkb2	Nfkb1	2105791	2097657	10090.ENSMUSP00000072859	10090.ENSMUSP00000029812	0	0	0	0.803	0.265	0.445	0.9	0.76	0.962
Stat3	Stat5a	2112805	2110936	10090.ENSMUSP00000120152	10090.ENSMUSP00000102980	0	0	0	0.768	0.065	0.2	0.941	0.907	0.962
Mafb	Jun	2109530	2102864	10090.ENSMUSP00000096728	10090.ENSMUSP00000054270	0	0	0	0	0.067	0.545	0.9	0.208	0.961
Smad1	Smad6	2105441	2099593	10090.ENSMUSP00000071035	10090.ENSMUSP00000036285	0	0	0	0.654	0	0.222	0.937	0.698	0.961
Purb	Pura	2115237	2103743	10090.ENSMUSP00000136957	10090.ENSMUSP00000059404	0	0	0	0.967	0.193	0.554	0.9	0.616	0.961
Zfpm2	Gata1	2102361	2098788	10090.ENSMUSP00000051335	10090.ENSMUSP00000033502	0	0	0	0	0.048	0.111	0.9	0.584	0.96
Stat1	Ciita	2104843	2095745	10090.ENSMUSP00000066743	10090.ENSMUSP00000023147	0	0	0	0	0.112	0	0.8	0.792	0.96
Mef2c	Mef2a	2114323	2112668	10090.ENSMUSP00000132547	10090.ENSMUSP00000117496	0	0	0	0.95	0.14	0.111	0.95	0.308	0.959
Irf2	Irf1	2098969	2094594	10090.ENSMUSP00000034041	10090.ENSMUSP00000019043	0	0	0	0.884	0.053	0.111	0.95	0.884	0.959
Aebp2	Jarid2	2107719	2099870	10090.ENSMUSP00000084896	10090.ENSMUSP00000037774	0	0	0	0	0.047	0.362	0.9	0.4	0.958
Pias2	Stat1	2111999	2104843	10090.ENSMUSP00000110425	10090.ENSMUSP00000066743	0	0	0	0	0.054	0.288	0.866	0.592	0.958
Stat3	Stat5b	2112805	2093578	10090.ENSMUSP00000120152	10090.ENSMUSP00000004143	0	0	0	0.772	0	0.178	0.941	0.763	0.958
Trp53	Cdkn2a	2111141	2097789	10090.ENSMUSP00000104298	10090.ENSMUSP00000030237	0	0	0	0	0.19	0.535	0	0.898	0.958
Hmga2	Rb1	2105730	2095596	10090.ENSMUSP00000072556	10090.ENSMUSP00000022701	0	0	0	0	0	0.545	0.9	0.159	0.958
Taf1	Smarca2	2110074	2096440	10090.ENSMUSP00000098895	10090.ENSMUSP00000025862	0	0	0	0	0.299	0.824	0.357	0.523	0.957
Ncoa3	Rxra	2107782	2106444	10090.ENSMUSP00000085416	10090.ENSMUSP00000076491	0	0	0	0	0	0.502	0.9	0.214	0.957
Smarce1	Ss18l1	2110189	2100525	10090.ENSMUSP00000099422	10090.ENSMUSP00000041288	0	0	0	0	0.128	0.554	0.9	0.045	0.957
Npas2	Rora	2102938	2099239	10090.ENSMUSP00000054719	10090.ENSMUSP00000034766	0	0	0	0	0.051	0.115	0.9	0.557	0.957
Gata4	Nfatc4	2112450	2096024	10090.ENSMUSP00000113891	10090.ENSMUSP00000024179	0	0	0	0	0.05	0.111	0.8	0.78	0.957
Foxo1	Foxo3	2103045	2102250	10090.ENSMUSP00000055308	10090.ENSMUSP00000050683	0	0	0	0.888	0.053	0	0.95	0.877	0.956
Rxra	Pparg	2106444	2093113	10090.ENSMUSP00000076491	10090.ENSMUSP00000000450	0	0	0	0.718	0	0.545	0.883	0.799	0.956
Brip1	Pcna	2100848	2097310	10090.ENSMUSP00000043108	10090.ENSMUSP00000028817	0	0	0	0	0.184	0.221	0.9	0.401	0.956
Stat3	Pias2	2112805	2111999	10090.ENSMUSP00000120152	10090.ENSMUSP00000110425	0	0	0	0	0.054	0.288	0.866	0.569	0.956
Maff	Mafk	2108991	2094491	10090.ENSMUSP00000094076	10090.ENSMUSP00000018287	0	0	0	0.967	0.131	0	0.95	0.746	0.956
Dnmt3b	Hdac2	2102434	2094705	10090.ENSMUSP00000051830	10090.ENSMUSP00000019911	0	0	0	0	0.053	0.155	0.9	0.525	0.956
Ets1	Ets2	2099159	2095892	10090.ENSMUSP00000034534	10090.ENSMUSP00000023612	0	0	0	0.944	0	0.101	0.95	0.838	0.956
Rxra	Vdr	2106444	2095734	10090.ENSMUSP00000076491	10090.ENSMUSP00000023119	0	0	0	0.66	0	0.909	0.439	0.467	0.955
E2f3	E2f2	2110460	2102144	10090.ENSMUSP00000100012	10090.ENSMUSP00000050047	0	0	0	0.906	0.05	0	0.95	0.849	0.955
Zfpm2	Gata5	2102361	2094306	10090.ENSMUSP00000051335	10090.ENSMUSP00000015771	0	0	0	0	0.048	0.102	0.9	0.535	0.955
Npas2	Bhlhe40	2102938	2098407	10090.ENSMUSP00000054719	10090.ENSMUSP00000032194	0	0	0	0	0	0.109	0.9	0.54	0.955
Stat5a	Stat5b	2110936	2093578	10090.ENSMUSP00000102980	10090.ENSMUSP00000004143	0	0	0	0.986	0.107	0.535	0.9	0.665	0.955
Mlxip	Mlx	2104600	2094470	10090.ENSMUSP00000064943	10090.ENSMUSP00000017945	0	0	0	0.691	0.053	0.72	0.8	0.717	0.955
Dnmt3b	Dnmt3a	2102434	2095036	10090.ENSMUSP00000051830	10090.ENSMUSP00000020991	0	0	0	0.947	0	0.545	0.9	0.962	0.955
Smarca4	Lef1	2109494	2097576	10090.ENSMUSP00000096547	10090.ENSMUSP00000029611	0	0	0	0	0.055	0.137	0.934	0.273	0.955
Sall1	Hdac2	2098990	2094705	10090.ENSMUSP00000034090	10090.ENSMUSP00000019911	0	0	0	0	0	0.537	0.9	0.114	0.955
Hnrnpd	Phf5a	2114353	2095733	10090.ENSMUSP00000132735	10090.ENSMUSP00000023117	0	0	0	0	0.063	0.55	0.9	0.06	0.955
Mlx	Mlxipl	2094470	2093704	10090.ENSMUSP00000017945	10090.ENSMUSP00000005507	0	0	0	0.701	0.053	0.423	0.9	0.818	0.954
Ncoa1	Nr1h2	2107501	2105848	10090.ENSMUSP00000082971	10090.ENSMUSP00000073188	0	0	0	0	0	0.911	0.209	0.4	0.954
Tfdp2	Hdac1	2113596	2110294	10090.ENSMUSP00000128260	10090.ENSMUSP00000099657	0	0	0	0	0.102	0	0.941	0.194	0.954
Cebpa	Runx1	2109370	2095905	10090.ENSMUSP00000096129	10090.ENSMUSP00000023673	0	0	0	0	0	0.111	0.8	0.766	0.954
Relb	Rela	2108666	2096442	10090.ENSMUSP00000092355	10090.ENSMUSP00000025867	0	0	0	0.862	0.206	0.387	0.9	0.956	0.954
Sin3a	Smarca5	2113723	2101080	10090.ENSMUSP00000128956	10090.ENSMUSP00000044361	0	0	0	0	0.209	0.115	0.9	0.431	0.954
Gtf2f2	Srrt	2107882	2100853	10090.ENSMUSP00000086312	10090.ENSMUSP00000043123	0	0	0	0	0.054	0.554	0.9	0	0.954
Tfdp1	Smad4	2113552	2096277	10090.ENSMUSP00000127952	10090.ENSMUSP00000025393	0	0	0	0	0.098	0	0.95	0.051	0.954
Ezh2	Hdac2	2107145	2094705	10090.ENSMUSP00000080419	10090.ENSMUSP00000019911	0.071	0	0	0	0.139	0.416	0.836	0.499	0.954
Rxra	Hdac3	2106444	2099905	10090.ENSMUSP00000076491	10090.ENSMUSP00000037981	0	0	0	0	0	0.111	0.941	0.196	0.954
Jun	Nr3c1	2102864	2096253	10090.ENSMUSP00000054270	10090.ENSMUSP00000025300	0	0	0	0	0	0.545	0.528	0.799	0.953
Hdac1	Sall1	2110294	2098990	10090.ENSMUSP00000099657	10090.ENSMUSP00000034090	0	0	0	0	0	0.537	0.9	0.072	0.953
Rbbp8	Brca2	2101432	2100021	10090.ENSMUSP00000046255	10090.ENSMUSP00000038576	0	0	0	0	0.049	0	0.9	0.552	0.953
Tgif1	Hdac1	2114069	2110294	10090.ENSMUSP00000130930	10090.ENSMUSP00000099657	0	0	0	0	0	0.107	0.941	0.156	0.952
Smarca5	Tbp	2101080	2094231	10090.ENSMUSP00000044361	10090.ENSMUSP00000014911	0	0	0	0	0.093	0.184	0.9	0.431	0.952
Mafb	Egr2	2109530	2100484	10090.ENSMUSP00000096728	10090.ENSMUSP00000041053	0	0	0	0	0	0.062	0.9	0.536	0.952
Tfdp1	Hdac1	2113552	2110294	10090.ENSMUSP00000127952	10090.ENSMUSP00000099657	0	0	0	0	0.102	0	0.941	0.167	0.952
Hdac1	Hdac2	2110294	2094705	10090.ENSMUSP00000099657	10090.ENSMUSP00000019911	0	0	0.527	0.985	0	0.535	0.9	0.799	0.952
Banp	Trp53	2114249	2111141	10090.ENSMUSP00000132095	10090.ENSMUSP00000104298	0	0	0	0	0	0.111	0.9	0.499	0.951
Brca2	Pcna	2100021	2097310	10090.ENSMUSP00000038576	10090.ENSMUSP00000028817	0	0	0	0	0.111	0.11	0.9	0.453	0.951
Zfpm1	Gata5	2103501	2094306	10090.ENSMUSP00000058037	10090.ENSMUSP00000015771	0	0	0	0	0.048	0.102	0.9	0.492	0.95
Gabpb1	Tfam	2110231	2108332	10090.ENSMUSP00000099517	10090.ENSMUSP00000090086	0	0	0	0	0.055	0.105	0.908	0.431	0.95
Zfp541	Hdac1	2111113	2110294	10090.ENSMUSP00000104149	10090.ENSMUSP00000099657	0	0	0	0	0	0.221	0.906	0.371	0.95
Trp53	Jun	2111141	2102864	10090.ENSMUSP00000104298	10090.ENSMUSP00000054270	0	0	0	0	0	0.058	0.528	0.894	0.949
Ddx58	Irf7	2100749	2096662	10090.ENSMUSP00000042433	10090.ENSMUSP00000026571	0	0	0	0	0.697	0	0	0.837	0.949
Zfpm1	Gata6	2103501	2100611	10090.ENSMUSP00000058037	10090.ENSMUSP00000041774	0	0	0	0	0.048	0.102	0.9	0.479	0.949
Tcf7l2	Smarca4	2111555	2109494	10090.ENSMUSP00000107284	10090.ENSMUSP00000096547	0	0	0	0	0.055	0.137	0.935	0.148	0.949
Nr1h2	Ncoa2	2105848	2093764	10090.ENSMUSP00000073188	10090.ENSMUSP00000006037	0	0	0	0	0	0.911	0.209	0.331	0.949
Zfp541	Hdac2	2111113	2094705	10090.ENSMUSP00000104149	10090.ENSMUSP00000019911	0	0	0	0	0	0.221	0.906	0.348	0.948
Smarca4	Tbp	2109494	2094231	10090.ENSMUSP00000096547	10090.ENSMUSP00000014911	0	0	0	0	0.07	0.863	0	0.627	0.948
Sin3a	Tbl1x	2113723	2107795	10090.ENSMUSP00000128956	10090.ENSMUSP00000085549	0	0	0	0	0.102	0.107	0.9	0.434	0.948
Smad1	Yap1	2105441	2105211	10090.ENSMUSP00000071035	10090.ENSMUSP00000069554	0	0	0	0	0.042	0.686	0.834	0.089	0.948
Hdac3	Hdac2	2099905	2094705	10090.ENSMUSP00000037981	10090.ENSMUSP00000019911	0	0	0.527	0.971	0.068	0.103	0.941	0.781	0.948
Dnmt3b	Smarca5	2102434	2101080	10090.ENSMUSP00000051830	10090.ENSMUSP00000044361	0	0	0	0	0.056	0.107	0.9	0.447	0.947
Ss18l1	Smarca2	2100525	2096440	10090.ENSMUSP00000041288	10090.ENSMUSP00000025862	0	0	0	0	0.096	0.404	0.9	0.144	0.947
Taf1	Gtf2e1	2110074	2095861	10090.ENSMUSP00000098895	10090.ENSMUSP00000023525	0	0	0	0	0.149	0.115	0.918	0.244	0.947
Hdac1	Hdac3	2110294	2099905	10090.ENSMUSP00000099657	10090.ENSMUSP00000037981	0	0	0.527	0.971	0	0.103	0.941	0.782	0.947
Smarca4	Ss18l1	2109494	2100525	10090.ENSMUSP00000096547	10090.ENSMUSP00000041288	0	0	0	0	0.096	0.404	0.9	0.146	0.947
Satb2	Hdac1	2111942	2110294	10090.ENSMUSP00000110057	10090.ENSMUSP00000099657	0	0	0	0	0	0.464	0.9	0.103	0.947
Maff	Nfe2	2108991	2106119	10090.ENSMUSP00000094076	10090.ENSMUSP00000074684	0	0	0	0	0	0.101	0.9	0.463	0.947
Zfp541	Hdac3	2111113	2099905	10090.ENSMUSP00000104149	10090.ENSMUSP00000037981	0	0	0	0	0	0.221	0.906	0.335	0.947
Stat1	Irf7	2104843	2096662	10090.ENSMUSP00000066743	10090.ENSMUSP00000026571	0	0	0	0	0.684	0.099	0	0.829	0.947
Cbx2	Suz12	2096685	2094444	10090.ENSMUSP00000026662	10090.ENSMUSP00000017692	0	0	0	0	0.087	0	0.9	0.461	0.946
Egr1	Jun	2105219	2102864	10090.ENSMUSP00000069616	10090.ENSMUSP00000054270	0	0	0	0	0.272	0.392	0.528	0.773	0.946
Rfxap	Ciita	2100453	2095745	10090.ENSMUSP00000040917	10090.ENSMUSP00000023147	0	0	0	0	0	0	0.8	0.741	0.946
Tcea1	Cdk9	2113752	2094025	10090.ENSMUSP00000129157	10090.ENSMUSP00000009699	0	0	0	0	0.076	0.202	0.9	0.36	0.946
Taf7	Gtf2f1	2104688	2093406	10090.ENSMUSP00000065645	10090.ENSMUSP00000002733	0	0	0	0	0.142	0	0.9	0.412	0.945
Ssrp1	Top2a	2106523	2105118	10090.ENSMUSP00000076971	10090.ENSMUSP00000068896	0	0	0	0	0.333	0.884	0	0.357	0.945
Rcor1	Kdm1a	2112201	2112190	10090.ENSMUSP00000112089	10090.ENSMUSP00000111977	0	0	0	0	0.133	0.492	0.72	0.606	0.945
Tcf7l2	Lef1	2111555	2097576	10090.ENSMUSP00000107284	10090.ENSMUSP00000029611	0	0	0	0.953	0.052	0.464	0.9	0.442	0.945
Ezh2	Cbx2	2107145	2096685	10090.ENSMUSP00000080419	10090.ENSMUSP00000026662	0	0	0	0	0.09	0	0.9	0.447	0.945
Trp53	Taf9	2111141	2107360	10090.ENSMUSP00000104298	10090.ENSMUSP00000081772	0	0	0	0	0	0.111	0.9	0.439	0.945
Blm	Brca2	2113559	2100021	10090.ENSMUSP00000127995	10090.ENSMUSP00000038576	0	0	0	0	0.422	0	0.9	0.128	0.945
Jun	Smad3	2102864	2099315	10090.ENSMUSP00000054270	10090.ENSMUSP00000034973	0	0	0	0	0	0.537	0.383	0.822	0.945
Mafg	Mafk	2102798	2094491	10090.ENSMUSP00000053899	10090.ENSMUSP00000018287	0	0	0	0.976	0.05	0	0.943	0.793	0.945
Bcl3	Rela	2112446	2096442	10090.ENSMUSP00000113851	10090.ENSMUSP00000025867	0	0	0	0	0.169	0.189	0.773	0.682	0.945
Sin3a	Ing2	2113723	2106947	10090.ENSMUSP00000128956	10090.ENSMUSP00000079226	0	0	0	0	0.053	0.522	0.72	0.614	0.944
Rb1	Hdac2	2095596	2094705	10090.ENSMUSP00000022701	10090.ENSMUSP00000019911	0	0	0	0	0.091	0.311	0.883	0.326	0.944
Pou2f1	Tbp	2113075	2094231	10090.ENSMUSP00000124738	10090.ENSMUSP00000014911	0	0	0	0	0	0.111	0.9	0.425	0.944
Nrf1	Esrra	2104674	2096452	10090.ENSMUSP00000065568	10090.ENSMUSP00000025906	0	0	0	0	0	0	0.9	0.47	0.944
Maff	Mafg	2108991	2102798	10090.ENSMUSP00000094076	10090.ENSMUSP00000053899	0	0	0	0.961	0	0.163	0.934	0.751	0.944
Jdp2	Jun	2103806	2102864	10090.ENSMUSP00000059724	10090.ENSMUSP00000054270	0	0	0	0	0.098	0.676	0.528	0.648	0.944
Sin3a	Ncoa1	2113723	2107501	10090.ENSMUSP00000128956	10090.ENSMUSP00000082971	0	0	0	0	0.053	0	0.9	0.465	0.944
Ash2l	Suz12	2105429	2094444	10090.ENSMUSP00000070957	10090.ENSMUSP00000017692	0	0	0	0	0.096	0	0.9	0.428	0.943
Pias2	Stat4	2111999	2096846	10090.ENSMUSP00000110425	10090.ENSMUSP00000027277	0	0	0	0	0.054	0.288	0.901	0.251	0.943
Stat1	Stat4	2104843	2096846	10090.ENSMUSP00000066743	10090.ENSMUSP00000027277	0	0	0	0.952	0	0.536	0.88	0.547	0.943
Dbp	Npas2	2107023	2102938	10090.ENSMUSP00000079693	10090.ENSMUSP00000054719	0	0	0	0	0	0	0.9	0.449	0.942
Tfdp1	Smad3	2113552	2099315	10090.ENSMUSP00000127952	10090.ENSMUSP00000034973	0	0	0	0	0.054	0	0.941	0.043	0.942
Sin3a	Dnmt1	2113723	2093584	10090.ENSMUSP00000128956	10090.ENSMUSP00000004202	0	0	0	0	0.05	0	0.9	0.442	0.942
Tcea1	Rtf1	2113752	2097294	10090.ENSMUSP00000129157	10090.ENSMUSP00000028767	0	0	0	0	0.052	0.112	0.9	0.4	0.942
Tcea1	Pcna	2113752	2097310	10090.ENSMUSP00000129157	10090.ENSMUSP00000028817	0.318	0	0	0	0.183	0	0.9	0.091	0.942
Tbl1x	Hdac3	2107795	2099905	10090.ENSMUSP00000085549	10090.ENSMUSP00000037981	0	0	0	0	0.16	0.481	0.686	0.622	0.941
Sin3a	Ncoa2	2113723	2093764	10090.ENSMUSP00000128956	10090.ENSMUSP00000006037	0	0	0	0	0.053	0	0.9	0.429	0.941
Rtf1	Cdk9	2097294	2094025	10090.ENSMUSP00000028767	10090.ENSMUSP00000009699	0	0	0	0	0.105	0.168	0.9	0.303	0.941
Trp53	Hmga2	2111141	2105730	10090.ENSMUSP00000104298	10090.ENSMUSP00000072556	0	0	0	0	0	0	0.9	0.442	0.941
Cebpb	Nfkb1	2105262	2097657	10090.ENSMUSP00000069850	10090.ENSMUSP00000029812	0	0	0	0	0	0	0.9	0.441	0.941
Ncoa1	Hdac3	2107501	2099905	10090.ENSMUSP00000082971	10090.ENSMUSP00000037981	0	0	0	0	0.075	0	0.9	0.407	0.94
Tcea1	Ssrp1	2113752	2106523	10090.ENSMUSP00000129157	10090.ENSMUSP00000076971	0	0	0	0	0.129	0	0.9	0.356	0.939
Blm	Top2a	2113559	2105118	10090.ENSMUSP00000127995	10090.ENSMUSP00000068896	0.066	0	0	0	0.463	0.754	0	0.565	0.939
Rel	Nfkb1	2110420	2097657	10090.ENSMUSP00000099928	10090.ENSMUSP00000029812	0	0	0	0.794	0.14	0.641	0.773	0.926	0.938
Blm	Xrcc6	2113559	2105075	10090.ENSMUSP00000127995	10090.ENSMUSP00000068559	0	0	0	0	0.136	0.856	0	0.544	0.938
Ets2	Srf	2095892	2094305	10090.ENSMUSP00000023612	10090.ENSMUSP00000015749	0	0	0	0	0	0.411	0.85	0.359	0.938
Cdk9	Gtf2f1	2094025	2093406	10090.ENSMUSP00000009699	10090.ENSMUSP00000002733	0	0	0	0	0.13	0.167	0.9	0.253	0.938
Tbp	Cdk9	2094231	2094025	10090.ENSMUSP00000014911	10090.ENSMUSP00000009699	0	0	0	0	0.063	0	0.9	0.401	0.938
Rbbp8	Brip1	2101432	2100848	10090.ENSMUSP00000046255	10090.ENSMUSP00000043108	0	0	0	0	0.079	0	0.9	0.386	0.938
Ets1	Srf	2099159	2094305	10090.ENSMUSP00000034534	10090.ENSMUSP00000015749	0	0	0	0	0	0.411	0.85	0.346	0.937
Trp53	Rbbp8	2111141	2101432	10090.ENSMUSP00000104298	10090.ENSMUSP00000046255	0	0	0	0	0	0	0.9	0.399	0.937
Mef2c	Gata4	2114323	2112450	10090.ENSMUSP00000132547	10090.ENSMUSP00000113891	0	0	0	0	0.072	0.176	0.528	0.846	0.937
Smarca4	Dnmt3a	2109494	2095036	10090.ENSMUSP00000096547	10090.ENSMUSP00000020991	0	0	0	0	0.052	0.069	0.9	0.367	0.936
Pax6	Suz12	2108071	2094444	10090.ENSMUSP00000087870	10090.ENSMUSP00000017692	0	0	0	0	0	0.294	0.9	0.176	0.936
Stat3	Jun	2112805	2102864	10090.ENSMUSP00000120152	10090.ENSMUSP00000054270	0	0	0	0	0.051	0.397	0.347	0.848	0.936
Tfdp1	Top2a	2113552	2105118	10090.ENSMUSP00000127952	10090.ENSMUSP00000068896	0	0	0	0	0.326	0	0.9	0.137	0.936
Lmo2	Gata1	2111499	2098788	10090.ENSMUSP00000106770	10090.ENSMUSP00000033502	0	0	0	0	0.174	0.545	0	0.844	0.936
Fos	Srf	2095256	2094305	10090.ENSMUSP00000021674	10090.ENSMUSP00000015749	0	0	0	0	0	0.073	0.528	0.865	0.936
Sin3a	Rest	2113723	2106949	10090.ENSMUSP00000128956	10090.ENSMUSP00000079231	0	0	0	0	0.055	0.79	0.13	0.667	0.934
Ssrp1	Cdk9	2106523	2094025	10090.ENSMUSP00000076971	10090.ENSMUSP00000009699	0	0	0	0	0.221	0	0.9	0.224	0.934
Cebpb	Rela	2105262	2096442	10090.ENSMUSP00000069850	10090.ENSMUSP00000025867	0	0	0	0	0.123	0	0.9	0.31	0.934
Smarcc2	Ss18l1	2110648	2100525	10090.ENSMUSP00000100868	10090.ENSMUSP00000041288	0	0	0	0	0.179	0.191	0.9	0.133	0.934
Hdac2	Suz12	2094705	2094444	10090.ENSMUSP00000019911	10090.ENSMUSP00000017692	0	0	0	0	0.111	0.392	0.836	0.349	0.934
Hdac1	Smarca2	2110294	2096440	10090.ENSMUSP00000099657	10090.ENSMUSP00000025862	0	0	0	0	0.103	0.676	0.303	0.715	0.934
Nfkb1	App	2097657	2093694	10090.ENSMUSP00000029812	10090.ENSMUSP00000005406	0	0	0	0	0.052	0.059	0.9	0.351	0.934
Ncoa2	Pparg	2093764	2093113	10090.ENSMUSP00000006037	10090.ENSMUSP00000000450	0	0	0	0	0.052	0.795	0.528	0.362	0.933
Trp53bp1	Xrcc5	2111448	2096880	10090.ENSMUSP00000106278	10090.ENSMUSP00000027379	0	0	0	0	0.069	0.253	0.72	0.699	0.933
Dnmt3b	Jarid2	2102434	2099870	10090.ENSMUSP00000051830	10090.ENSMUSP00000037774	0	0	0	0	0.065	0	0.9	0.349	0.933
Hdac1	Hdac4	2110294	2093982	10090.ENSMUSP00000099657	10090.ENSMUSP00000008995	0	0	0	0.658	0.053	0.536	0.814	0.735	0.933
Rxra	Carm1	2106444	2099215	10090.ENSMUSP00000076491	10090.ENSMUSP00000034703	0	0	0	0	0.052	0.062	0.919	0.17	0.932
Trp53	Brip1	2111141	2100848	10090.ENSMUSP00000104298	10090.ENSMUSP00000043108	0	0	0	0	0	0.1	0.9	0.31	0.932
Bcl3	Rel	2112446	2110420	10090.ENSMUSP00000113851	10090.ENSMUSP00000099928	0	0	0	0	0	0.189	0.725	0.72	0.932
Hdac3	Ncoa2	2099905	2093764	10090.ENSMUSP00000037981	10090.ENSMUSP00000006037	0	0	0	0	0	0	0.9	0.349	0.932
Hdac2	Hdac4	2094705	2093982	10090.ENSMUSP00000019911	10090.ENSMUSP00000008995	0	0	0	0.657	0.053	0.536	0.814	0.714	0.932
Gabpb1	Nrf1	2110231	2104674	10090.ENSMUSP00000099517	10090.ENSMUSP00000065568	0	0	0	0	0.092	0	0.9	0.307	0.931
Sin3a	Carm1	2113723	2099215	10090.ENSMUSP00000128956	10090.ENSMUSP00000034703	0	0	0	0	0.053	0	0.9	0.331	0.931
Bcl3	Relb	2112446	2108666	10090.ENSMUSP00000113851	10090.ENSMUSP00000092355	0	0	0	0	0.359	0.111	0.624	0.715	0.931
Jun	Rela	2102864	2096442	10090.ENSMUSP00000054270	10090.ENSMUSP00000025867	0	0	0	0	0.052	0.507	0.528	0.727	0.931
Tbl1x	Ncoa1	2107795	2107501	10090.ENSMUSP00000085549	10090.ENSMUSP00000082971	0	0	0	0	0	0	0.9	0.33	0.93
Trp53	Mtor	2111141	2110226	10090.ENSMUSP00000104298	10090.ENSMUSP00000099510	0	0	0	0	0	0.111	0.358	0.887	0.93
Jarid2	Dnmt1	2099870	2093584	10090.ENSMUSP00000037774	10090.ENSMUSP00000004202	0	0	0	0	0	0	0.9	0.332	0.93
Stat3	Fos	2112805	2095256	10090.ENSMUSP00000120152	10090.ENSMUSP00000021674	0	0	0	0	0	0.543	0.207	0.823	0.93
Gtf2f2	Taf7	2107882	2104688	10090.ENSMUSP00000086312	10090.ENSMUSP00000065645	0	0	0	0	0.129	0	0.9	0.269	0.93
Aebp2	Bmi1	2107719	2097092	10090.ENSMUSP00000084896	10090.ENSMUSP00000028071	0	0	0	0	0.087	0.103	0.9	0.254	0.93
Jarid2	Dnmt3a	2099870	2095036	10090.ENSMUSP00000037774	10090.ENSMUSP00000020991	0	0	0	0	0	0	0.9	0.33	0.93
Arntl	Hdac3	2101430	2099905	10090.ENSMUSP00000046235	10090.ENSMUSP00000037981	0	0	0	0	0	0	0.9	0.32	0.929
Snapc3	Tbp	2097784	2094231	10090.ENSMUSP00000030206	10090.ENSMUSP00000014911	0	0	0	0	0.092	0	0.9	0.287	0.929
Gtf2e2	Taf7	2113264	2104688	10090.ENSMUSP00000126284	10090.ENSMUSP00000065645	0	0	0	0	0.087	0.062	0.9	0.27	0.929
Pou2f2	Tbp	2111100	2094231	10090.ENSMUSP00000104056	10090.ENSMUSP00000014911	0	0	0	0	0	0.111	0.9	0.272	0.929
Taf9	Gtf2f1	2107360	2093406	10090.ENSMUSP00000081772	10090.ENSMUSP00000002733	0	0	0	0	0.077	0	0.9	0.296	0.929
Rxra	Nr4a1	2106444	2095944	10090.ENSMUSP00000076491	10090.ENSMUSP00000023779	0	0	0	0.769	0	0.372	0.883	0.375	0.929
Ezh2	Egr2	2107145	2100484	10090.ENSMUSP00000080419	10090.ENSMUSP00000041053	0	0	0	0	0.068	0.069	0.908	0.205	0.928
Junb	Jun	2104561	2102864	10090.ENSMUSP00000064680	10090.ENSMUSP00000054270	0	0	0	0.909	0.239	0.059	0.901	0.784	0.928
Mta3	Smarca5	2105123	2101080	10090.ENSMUSP00000068931	10090.ENSMUSP00000044361	0	0	0	0	0.079	0.109	0.916	0.068	0.928
Mybbp1a	Smarca5	2101164	2101080	10090.ENSMUSP00000044827	10090.ENSMUSP00000044361	0	0	0	0	0.101	0.109	0.9	0.217	0.928
Gtf2e2	Taf12	2113264	2097942	10090.ENSMUSP00000126284	10090.ENSMUSP00000030731	0	0	0	0	0.121	0	0.9	0.24	0.927
Mef2c	Nfatc1	2114323	2113729	10090.ENSMUSP00000132547	10090.ENSMUSP00000129001	0	0	0	0	0	0.1	0.901	0.246	0.927
Myb	Pax5	2094778	2094188	10090.ENSMUSP00000020158	10090.ENSMUSP00000014174	0	0	0	0	0.087	0.545	0.528	0.671	0.927
Tbl1x	Carm1	2107795	2099215	10090.ENSMUSP00000085549	10090.ENSMUSP00000034703	0	0	0	0	0.153	0	0.9	0.21	0.927
Trp53	Fos	2111141	2095256	10090.ENSMUSP00000104298	10090.ENSMUSP00000021674	0	0	0	0	0	0.081	0.528	0.844	0.927
Taf12	Gtf2e1	2097942	2095861	10090.ENSMUSP00000030731	10090.ENSMUSP00000023525	0	0	0	0	0.08	0.047	0.9	0.267	0.927
Rbck1	Tnfaip3	2097367	2094734	10090.ENSMUSP00000028964	10090.ENSMUSP00000019997	0	0	0	0	0.052	0.111	0.9	0.226	0.926
Taf9b	Gtf2f1	2111812	2093406	10090.ENSMUSP00000109123	10090.ENSMUSP00000002733	0	0	0	0	0.077	0	0.9	0.267	0.926
Snapc4	Tbp	2100610	2094231	10090.ENSMUSP00000041767	10090.ENSMUSP00000014911	0	0	0	0	0.078	0.111	0.9	0.208	0.926
Ddx20	Hdac2	2108109	2094705	10090.ENSMUSP00000088176	10090.ENSMUSP00000019911	0	0	0	0	0.112	0.472	0.836	0.155	0.926
Fos	Fosb	2095256	2093526	10090.ENSMUSP00000021674	10090.ENSMUSP00000003640	0	0	0	0.773	0.553	0.062	0.8	0.875	0.926
Nr3c1	Fos	2096253	2095256	10090.ENSMUSP00000025300	10090.ENSMUSP00000021674	0	0	0	0	0.049	0.563	0.528	0.664	0.925
Gtf2e2	Taf9	2113264	2107360	10090.ENSMUSP00000126284	10090.ENSMUSP00000081772	0	0	0	0	0.233	0	0.9	0.107	0.925
Gtf2f2	Taf9	2107882	2107360	10090.ENSMUSP00000086312	10090.ENSMUSP00000081772	0	0	0	0	0.194	0	0.9	0.152	0.925
Ssrp1	Gtf2f1	2106523	2093406	10090.ENSMUSP00000076971	10090.ENSMUSP00000002733	0	0	0	0	0.252	0	0.9	0.065	0.924
Yap1	Smad4	2105211	2096277	10090.ENSMUSP00000069554	10090.ENSMUSP00000025393	0	0	0	0	0.055	0.498	0.834	0.151	0.924
Irf4	Sfpi1	2095286	2093346	10090.ENSMUSP00000021784	10090.ENSMUSP00000002180	0	0	0	0	0	0.545	0	0.841	0.924
Nfyb	Ciita	2112919	2095745	10090.ENSMUSP00000122403	10090.ENSMUSP00000023147	0	0	0	0	0.05	0.111	0.8	0.605	0.924
Smad1	Smad3	2105441	2099315	10090.ENSMUSP00000071035	10090.ENSMUSP00000034973	0	0	0	0.968	0.043	0.251	0.9	0.604	0.923
Taf12	Gtf2f1	2097942	2093406	10090.ENSMUSP00000030731	10090.ENSMUSP00000002733	0	0	0	0	0.126	0	0.9	0.181	0.922
Egr1	Junb	2105219	2104561	10090.ENSMUSP00000069616	10090.ENSMUSP00000064680	0	0	0	0	0.616	0.554	0.118	0.546	0.922
Smarcc1	Ss18l1	2107862	2100525	10090.ENSMUSP00000086094	10090.ENSMUSP00000041288	0	0	0	0	0.121	0.191	0.9	0	0.922
Smarcc1	Smarca5	2107862	2101080	10090.ENSMUSP00000086094	10090.ENSMUSP00000044361	0	0	0	0	0.354	0.695	0.211	0.557	0.922
Stat5a	Stat1	2110936	2104843	10090.ENSMUSP00000102980	10090.ENSMUSP00000066743	0	0	0	0.758	0	0.195	0.883	0.872	0.922
Foxo3	Sod2	2102250	2093880	10090.ENSMUSP00000050683	10090.ENSMUSP00000007012	0	0	0	0	0	0.111	0.528	0.83	0.922
Tbl1x	Ncoa2	2107795	2093764	10090.ENSMUSP00000085549	10090.ENSMUSP00000006037	0	0	0	0	0.067	0	0.9	0.239	0.922
Ncoa3	Hdac3	2107782	2099905	10090.ENSMUSP00000085416	10090.ENSMUSP00000037981	0	0	0	0	0	0	0.9	0.261	0.922
Taf10	Trp53	2112694	2111141	10090.ENSMUSP00000118105	10090.ENSMUSP00000104298	0	0	0	0	0	0.11	0.9	0.203	0.922
Rtf1	Gtf2f1	2097294	2093406	10090.ENSMUSP00000028767	10090.ENSMUSP00000002733	0	0	0	0	0.212	0.043	0.9	0.082	0.921
Gata1	Sfpi1	2098788	2093346	10090.ENSMUSP00000033502	10090.ENSMUSP00000002180	0	0	0	0	0	0.326	0	0.887	0.921
Gtf2f2	Taf12	2107882	2097942	10090.ENSMUSP00000086312	10090.ENSMUSP00000030731	0	0	0	0	0.096	0	0.9	0.199	0.921
Nfatc1	Mef2a	2113729	2112668	10090.ENSMUSP00000129001	10090.ENSMUSP00000117496	0	0	0	0	0	0.1	0.901	0.176	0.92
Rora	Srebf1	2099239	2094987	10090.ENSMUSP00000034766	10090.ENSMUSP00000020846	0	0	0	0	0	0	0.9	0.233	0.92
Ssrp1	Chd1	2106523	2096045	10090.ENSMUSP00000076971	10090.ENSMUSP00000024627	0	0	0	0	0.144	0.654	0	0.752	0.92
Hdac1	Ezh2	2110294	2107145	10090.ENSMUSP00000099657	10090.ENSMUSP00000080419	0.071	0	0	0	0.084	0.657	0.44	0.585	0.92
Jun	Ets1	2102864	2099159	10090.ENSMUSP00000054270	10090.ENSMUSP00000034534	0	0	0	0	0.051	0.398	0.528	0.739	0.92
Pcna	Dnmt1	2097310	2093584	10090.ENSMUSP00000028817	10090.ENSMUSP00000004202	0.046	0	0	0	0.303	0.594	0	0.739	0.92
Taf9	Cdk9	2107360	2094025	10090.ENSMUSP00000081772	10090.ENSMUSP00000009699	0	0	0	0	0.05	0	0.9	0.226	0.92
Ash2l	Hdac3	2105429	2099905	10090.ENSMUSP00000070957	10090.ENSMUSP00000037981	0	0	0	0	0.089	0.058	0.9	0.186	0.92
Pbx1	Egr2	2114603	2100484	10090.ENSMUSP00000135516	10090.ENSMUSP00000041053	0	0	0	0	0.047	0.047	0.9	0.223	0.92
Taf10	Gtf2f1	2112694	2093406	10090.ENSMUSP00000118105	10090.ENSMUSP00000002733	0	0	0	0	0.098	0	0.9	0.175	0.919
Stat3	Foxo3	2112805	2102250	10090.ENSMUSP00000120152	10090.ENSMUSP00000050683	0	0	0	0	0	0.062	0.863	0.422	0.919
Gtf2e2	Taf1	2113264	2110074	10090.ENSMUSP00000126284	10090.ENSMUSP00000098895	0	0	0	0	0.075	0.101	0.9	0.143	0.919
Taf10	Gtf2f2	2112694	2107882	10090.ENSMUSP00000118105	10090.ENSMUSP00000086312	0	0	0	0	0.114	0.107	0.9	0.085	0.918
Smarcc1	Dnmt3a	2107862	2095036	10090.ENSMUSP00000086094	10090.ENSMUSP00000020991	0	0	0	0	0.05	0	0.9	0.209	0.918
Ncoa1	Ncoa2	2107501	2093764	10090.ENSMUSP00000082971	10090.ENSMUSP00000006037	0	0	0	0.775	0	0	0.9	0.844	0.918
Trp53	Ssrp1	2111141	2106523	10090.ENSMUSP00000104298	10090.ENSMUSP00000076971	0	0	0	0	0.053	0	0.9	0.212	0.918
Srrt	Gtf2f1	2100853	2093406	10090.ENSMUSP00000043123	10090.ENSMUSP00000002733	0	0	0	0	0.178	0	0.9	0.086	0.918
Snapc4	Cdk9	2100610	2094025	10090.ENSMUSP00000041767	10090.ENSMUSP00000009699	0	0	0	0	0.156	0.108	0.9	0	0.918
Npas2	Hdac3	2102938	2099905	10090.ENSMUSP00000054719	10090.ENSMUSP00000037981	0	0	0	0	0	0	0.9	0.208	0.917
Srrt	Snapc4	2100853	2100610	10090.ENSMUSP00000043123	10090.ENSMUSP00000041767	0	0	0	0	0.199	0	0.9	0.049	0.917
Arnt2	Hif1a	2107413	2095207	10090.ENSMUSP00000082154	10090.ENSMUSP00000021530	0	0	0	0.639	0.052	0.538	0.8	0.386	0.917
Hdac3	Smarca2	2099905	2096440	10090.ENSMUSP00000037981	10090.ENSMUSP00000025862	0	0	0	0	0.103	0.676	0.303	0.642	0.917
Sin3a	Rxra	2113723	2106444	10090.ENSMUSP00000128956	10090.ENSMUSP00000076491	0	0	0	0	0.056	0.076	0.9	0.17	0.917
Ezh2	Rxra	2107145	2106444	10090.ENSMUSP00000080419	10090.ENSMUSP00000076491	0	0	0	0	0	0.106	0.906	0.095	0.917
Taf7	Gtf2e1	2104688	2095861	10090.ENSMUSP00000065645	10090.ENSMUSP00000023525	0	0	0	0	0.128	0	0.9	0.131	0.917
Pax6	Ezh2	2108071	2107145	10090.ENSMUSP00000087870	10090.ENSMUSP00000080419	0	0	0	0	0	0.047	0.9	0.203	0.917
Pax6	Rxra	2108071	2106444	10090.ENSMUSP00000087870	10090.ENSMUSP00000076491	0	0	0	0	0	0.115	0.9	0.14	0.917
Hdac1	Taf1b	2110294	2106240	10090.ENSMUSP00000099657	10090.ENSMUSP00000075339	0	0	0	0	0.093	0.107	0.9	0.098	0.917
Pbx1	Ezh2	2114603	2107145	10090.ENSMUSP00000135516	10090.ENSMUSP00000080419	0	0	0	0	0.052	0.073	0.9	0.171	0.917
Egr2	Suz12	2100484	2094444	10090.ENSMUSP00000041053	10090.ENSMUSP00000017692	0	0	0	0	0	0.07	0.91	0.086	0.917
Rela	App	2096442	2093694	10090.ENSMUSP00000025867	10090.ENSMUSP00000005406	0	0	0	0	0	0	0.9	0.209	0.917
Hnrnpd	Srrt	2114353	2100853	10090.ENSMUSP00000132735	10090.ENSMUSP00000043123	0	0	0	0	0.172	0.077	0.9	0	0.917
Sap30	Dnmt1	2098962	2093584	10090.ENSMUSP00000034022	10090.ENSMUSP00000004202	0	0	0	0	0.133	0	0.9	0.107	0.916
Taf9b	Trp53	2111812	2111141	10090.ENSMUSP00000109123	10090.ENSMUSP00000104298	0	0	0	0	0	0.111	0.9	0.134	0.916
Aebp2	Dnmt3a	2107719	2095036	10090.ENSMUSP00000084896	10090.ENSMUSP00000020991	0	0	0	0	0	0.051	0.909	0.111	0.916
Nfatc1	Nfatc2	2113729	2106019	10090.ENSMUSP00000129001	10090.ENSMUSP00000074198	0	0	0	0.871	0.067	0.061	0.901	0.874	0.916
Fosl2	Fos	2098044	2095256	10090.ENSMUSP00000031017	10090.ENSMUSP00000021674	0	0	0	0.866	0.111	0	0.901	0.671	0.916
Pou2f1	Snapc4	2113075	2100610	10090.ENSMUSP00000124738	10090.ENSMUSP00000041767	0	0	0	0	0	0.111	0.9	0.126	0.915
Smad6	Smad3	2099593	2099315	10090.ENSMUSP00000036285	10090.ENSMUSP00000034973	0	0	0	0.718	0	0.222	0.87	0.692	0.915
Hdac1	Pml	2110294	2107481	10090.ENSMUSP00000099657	10090.ENSMUSP00000082816	0	0	0	0	0.074	0.062	0.9	0.145	0.915
Mybbp1a	Taf1d	2101164	2099114	10090.ENSMUSP00000044827	10090.ENSMUSP00000034415	0	0	0	0	0.123	0.109	0.9	0	0.915
Kdm1a	Rcor2	2112190	2111793	10090.ENSMUSP00000111977	10090.ENSMUSP00000108996	0	0	0	0	0.158	0.113	0	0.894	0.914
Smarca5	Taf1d	2101080	2099114	10090.ENSMUSP00000044361	10090.ENSMUSP00000034415	0	0	0	0	0.182	0	0.9	0	0.914
Nfatc1	Fos	2113729	2095256	10090.ENSMUSP00000129001	10090.ENSMUSP00000021674	0	0	0	0	0	0.109	0.528	0.812	0.914
Cdc5l	Gtf2f1	2096065	2093406	10090.ENSMUSP00000024727	10090.ENSMUSP00000002733	0	0	0	0	0.12	0.057	0.9	0.093	0.914
Smad4	Cdk9	2096277	2094025	10090.ENSMUSP00000025393	10090.ENSMUSP00000009699	0	0	0	0	0.119	0.054	0.9	0.098	0.914
Blm	Trp53	2113559	2111141	10090.ENSMUSP00000127995	10090.ENSMUSP00000104298	0	0	0	0	0	0.111	0.9	0.114	0.914
Top2a	Uhrf1	2105118	2093217	10090.ENSMUSP00000068896	10090.ENSMUSP00000001258	0	0	0	0	0.818	0.461	0	0.196	0.914
Trp53	Smarca4	2111141	2109494	10090.ENSMUSP00000104298	10090.ENSMUSP00000096547	0	0	0	0	0.043	0.703	0.215	0.661	0.914
Smad3	Cdk9	2099315	2094025	10090.ENSMUSP00000034973	10090.ENSMUSP00000009699	0	0	0	0	0.053	0.068	0.9	0.134	0.913
Gli2	Ift57	2102966	2101506	10090.ENSMUSP00000054837	10090.ENSMUSP00000046645	0	0	0	0	0	0	0.9	0.171	0.913
Stat3	Mtor	2112805	2110226	10090.ENSMUSP00000120152	10090.ENSMUSP00000099510	0	0	0	0	0.052	0.111	0.528	0.808	0.913
Srrt	Cdc5l	2100853	2096065	10090.ENSMUSP00000043123	10090.ENSMUSP00000024727	0	0	0	0	0.153	0	0.9	0.06	0.913
Gata1	Tal1	2098788	2097870	10090.ENSMUSP00000033502	10090.ENSMUSP00000030489	0	0	0	0	0.193	0.504	0	0.801	0.913
Taf9b	Gtf2f2	2111812	2107882	10090.ENSMUSP00000109123	10090.ENSMUSP00000086312	0	0	0	0	0.067	0	0.9	0.152	0.913
Aebp2	Dnmt1	2107719	2093584	10090.ENSMUSP00000084896	10090.ENSMUSP00000004202	0	0	0	0	0.05	0.044	0.9	0.151	0.912
Gata4	Nfatc2	2112450	2106019	10090.ENSMUSP00000113891	10090.ENSMUSP00000074198	0	0	0	0	0	0.049	0.88	0.287	0.912
Stat3	Stat4	2112805	2096846	10090.ENSMUSP00000120152	10090.ENSMUSP00000027277	0	0	0	0.942	0	0.111	0.901	0.7	0.912
Stat6	Stat1	2108299	2104843	10090.ENSMUSP00000089708	10090.ENSMUSP00000066743	0	0	0	0.679	0.075	0.115	0.865	0.85	0.912
Taf9	Gtf2h5	2107360	2100361	10090.ENSMUSP00000081772	10090.ENSMUSP00000040355	0	0	0	0	0.155	0	0.9	0	0.912
Stat6	Stat5b	2108299	2093578	10090.ENSMUSP00000089708	10090.ENSMUSP00000004143	0	0	0	0.868	0.077	0.535	0.8	0.476	0.912
Srrt	Cdk9	2100853	2094025	10090.ENSMUSP00000043123	10090.ENSMUSP00000009699	0	0	0	0	0.157	0	0.9	0.048	0.912
Stat1	Stat5b	2104843	2093578	10090.ENSMUSP00000066743	10090.ENSMUSP00000004143	0	0	0	0.765	0	0.174	0.883	0.559	0.912
Ahr	Arnt	2112208	2110365	10090.ENSMUSP00000112137	10090.ENSMUSP00000099810	0	0	0	0.613	0	0.72	0.528	0.929	0.911
Jun	Ets2	2102864	2095892	10090.ENSMUSP00000054270	10090.ENSMUSP00000023612	0	0	0	0	0.051	0.398	0.528	0.708	0.911
Smarce1	Dnmt3a	2110189	2095036	10090.ENSMUSP00000099422	10090.ENSMUSP00000020991	0	0	0	0	0	0	0.9	0.154	0.911
Aebp2	Dnmt3b	2107719	2102434	10090.ENSMUSP00000084896	10090.ENSMUSP00000051830	0	0	0	0	0	0.051	0.909	0.056	0.911
Srrt	Gtf2e1	2100853	2095861	10090.ENSMUSP00000043123	10090.ENSMUSP00000023525	0	0	0	0	0.093	0	0.9	0.104	0.911
Pml	Sfpi1	2107481	2093346	10090.ENSMUSP00000082816	10090.ENSMUSP00000002180	0	0	0	0	0	0.537	0.8	0.104	0.91
Trp53	Sod2	2111141	2093880	10090.ENSMUSP00000104298	10090.ENSMUSP00000007012	0	0	0	0	0	0.535	0	0.815	0.91
Pbx1	Rxra	2114603	2106444	10090.ENSMUSP00000135516	10090.ENSMUSP00000076491	0	0	0	0	0.042	0.073	0.9	0.113	0.91
Gtf2f2	Cdk9	2107882	2094025	10090.ENSMUSP00000086312	10090.ENSMUSP00000009699	0	0	0	0	0.122	0	0.9	0.058	0.91
Gtf2f2	Phf5a	2107882	2095733	10090.ENSMUSP00000086312	10090.ENSMUSP00000023117	0	0	0	0	0.139	0	0.9	0	0.91
Bcl6	Irf4	2095747	2095286	10090.ENSMUSP00000023151	10090.ENSMUSP00000021784	0	0	0	0	0	0.111	0.528	0.803	0.91
Pou2f1	Pou2f2	2113075	2111100	10090.ENSMUSP00000124738	10090.ENSMUSP00000104056	0	0	0	0.858	0	0	0.9	0.771	0.91
Gtf2e1	Cdk9	2095861	2094025	10090.ENSMUSP00000023525	10090.ENSMUSP00000009699	0	0	0	0	0.089	0	0.9	0.096	0.91
Trp53	Phf20	2111141	2100856	10090.ENSMUSP00000104298	10090.ENSMUSP00000043138	0	0	0	0	0	0.11	0.9	0.067	0.909
Zfp541	Mta3	2111113	2105123	10090.ENSMUSP00000104149	10090.ENSMUSP00000068931	0	0	0	0	0	0	0.908	0.06	0.909
Med26	Hdac3	2103623	2099905	10090.ENSMUSP00000058697	10090.ENSMUSP00000037981	0	0	0	0	0.084	0.043	0.9	0.092	0.909
Rxra	Nr1h2	2106444	2105848	10090.ENSMUSP00000076491	10090.ENSMUSP00000073188	0	0	0	0.726	0.051	0.818	0.383	0.799	0.909
Gtf2e2	Taf9b	2113264	2111812	10090.ENSMUSP00000126284	10090.ENSMUSP00000109123	0	0	0	0	0.068	0	0.9	0.107	0.909
Trp53	Taf7	2111141	2104688	10090.ENSMUSP00000104298	10090.ENSMUSP00000065645	0	0	0	0	0	0	0.9	0.13	0.909
Snapc4	Gtf2f1	2100610	2093406	10090.ENSMUSP00000041767	10090.ENSMUSP00000002733	0	0	0	0	0.108	0.062	0.9	0	0.909
Taf1	Gtf2f2	2110074	2107882	10090.ENSMUSP00000098895	10090.ENSMUSP00000086312	0	0	0	0	0.067	0	0.9	0.103	0.909
Tfap2c	Kdm5b	2113908	2099932	10090.ENSMUSP00000129922	10090.ENSMUSP00000038138	0	0	0	0	0	0.111	0.9	0.056	0.908
Taf9b	Gtf2h5	2111812	2100361	10090.ENSMUSP00000109123	10090.ENSMUSP00000040355	0	0	0	0	0.119	0	0.9	0	0.908
Taf9	Gtf2e1	2107360	2095861	10090.ENSMUSP00000081772	10090.ENSMUSP00000023525	0	0	0	0	0.069	0	0.9	0.098	0.908
Hnrnpd	Gtf2f1	2114353	2093406	10090.ENSMUSP00000132735	10090.ENSMUSP00000002733	0	0	0	0	0.054	0.112	0.9	0	0.908
Srf	Tbp	2094305	2094231	10090.ENSMUSP00000015749	10090.ENSMUSP00000014911	0	0	0	0	0.052	0.183	0.8	0.478	0.908
Aebp2	Cbx2	2107719	2096685	10090.ENSMUSP00000084896	10090.ENSMUSP00000026662	0	0	0	0	0	0.057	0.9	0.104	0.908
Dnmt3b	Sap30	2102434	2098962	10090.ENSMUSP00000051830	10090.ENSMUSP00000034022	0	0	0	0	0.052	0	0.9	0.112	0.908
Taf9b	Gtf2e1	2111812	2095861	10090.ENSMUSP00000109123	10090.ENSMUSP00000023525	0	0	0	0	0.069	0	0.9	0.098	0.908
Stat3	Stat6	2112805	2108299	10090.ENSMUSP00000120152	10090.ENSMUSP00000089708	0	0	0	0.678	0.067	0.115	0.865	0.764	0.908
Gtf2f2	Ssrp1	2107882	2106523	10090.ENSMUSP00000086312	10090.ENSMUSP00000076971	0	0	0	0	0.092	0	0.9	0.067	0.908
Smarca5	Sap30	2101080	2098962	10090.ENSMUSP00000044361	10090.ENSMUSP00000034022	0	0	0	0	0.08	0.065	0.9	0.06	0.908
Smarcc2	Dnmt3a	2110648	2095036	10090.ENSMUSP00000100868	10090.ENSMUSP00000020991	0	0	0	0	0.05	0	0.9	0.104	0.907
Taf9b	Taf9	2111812	2107360	10090.ENSMUSP00000109123	10090.ENSMUSP00000081772	0	0	0	0.974	0	0.109	0.9	0.293	0.907
Gtf2f2	Rtf1	2107882	2097294	10090.ENSMUSP00000086312	10090.ENSMUSP00000028767	0	0	0	0	0.086	0	0.9	0.065	0.907
Blm	Rbbp8	2113559	2101432	10090.ENSMUSP00000127995	10090.ENSMUSP00000046255	0	0	0	0	0.094	0	0.9	0.064	0.907
Gtf2f2	Cdc5l	2107882	2096065	10090.ENSMUSP00000086312	10090.ENSMUSP00000024727	0	0	0	0	0.108	0	0.9	0	0.907
Pax6	Ash2l	2108071	2105429	10090.ENSMUSP00000087870	10090.ENSMUSP00000070957	0	0	0	0	0	0.114	0.9	0	0.907
Phf5a	Gtf2f1	2095733	2093406	10090.ENSMUSP00000023117	10090.ENSMUSP00000002733	0	0	0	0	0.116	0	0.9	0	0.907
Maf	Nfe2l2	2111212	2110333	10090.ENSMUSP00000104732	10090.ENSMUSP00000099733	0	0	0	0	0	0.556	0.344	0.702	0.906
Rfc1	Xrcc5	2098069	2096880	10090.ENSMUSP00000031092	10090.ENSMUSP00000027379	0	0	0	0	0.172	0.886	0	0.086	0.906
Ncoa3	Ezh2	2107782	2107145	10090.ENSMUSP00000085416	10090.ENSMUSP00000080419	0	0	0	0	0.064	0.047	0.9	0.071	0.906
Rtf1	Chd1	2097294	2096045	10090.ENSMUSP00000028767	10090.ENSMUSP00000024627	0	0	0	0	0.115	0.554	0	0.78	0.906
Pou2f2	Snapc4	2111100	2100610	10090.ENSMUSP00000104056	10090.ENSMUSP00000041767	0	0	0	0	0	0.106	0.9	0	0.906
Snapc3	Gtf2f1	2097784	2093406	10090.ENSMUSP00000030206	10090.ENSMUSP00000002733	0	0	0	0	0.101	0	0.9	0	0.906
Srrt	Phf5a	2100853	2095733	10090.ENSMUSP00000043123	10090.ENSMUSP00000023117	0	0	0	0	0.1	0	0.9	0	0.906
Ncoa3	Suz12	2107782	2094444	10090.ENSMUSP00000085416	10090.ENSMUSP00000017692	0	0	0	0	0.105	0	0.9	0	0.906
Pias2	Stat5a	2111999	2110936	10090.ENSMUSP00000110425	10090.ENSMUSP00000102980	0	0	0	0	0.054	0.288	0.836	0.247	0.906
Hnf1a	Hnf4a	2098221	2094481	10090.ENSMUSP00000031535	10090.ENSMUSP00000018094	0	0	0	0	0.215	0.111	0	0.877	0.906
Gtf2f2	Snapc3	2107882	2097784	10090.ENSMUSP00000086312	10090.ENSMUSP00000030206	0	0	0	0	0.097	0	0.9	0	0.905
Gtf2e2	Cdk9	2113264	2094025	10090.ENSMUSP00000126284	10090.ENSMUSP00000009699	0	0	0	0	0.053	0	0.9	0.081	0.905
Srrt	Tbp	2100853	2094231	10090.ENSMUSP00000043123	10090.ENSMUSP00000014911	0	0	0	0	0.089	0	0.9	0	0.905
Trp53	Taf12	2111141	2097942	10090.ENSMUSP00000104298	10090.ENSMUSP00000030731	0	0	0	0	0	0	0.9	0.093	0.905
Taf1c	Mybbp1a	2108411	2101164	10090.ENSMUSP00000090789	10090.ENSMUSP00000044827	0	0	0	0	0.095	0	0.9	0	0.905
Taf10	Gtf2e1	2112694	2095861	10090.ENSMUSP00000118105	10090.ENSMUSP00000023525	0	0	0	0	0.078	0	0.9	0.06	0.905
Hdac3	Med6	2099905	2093410	10090.ENSMUSP00000037981	10090.ENSMUSP00000002756	0	0	0	0	0.087	0	0.9	0.051	0.905
Nfkb2	App	2105791	2093694	10090.ENSMUSP00000072859	10090.ENSMUSP00000005406	0	0	0	0	0.052	0.059	0.9	0.055	0.904
Trp53	Rb1	2111141	2095596	10090.ENSMUSP00000104298	10090.ENSMUSP00000022701	0	0	0	0	0	0.107	0.528	0.791	0.904
Gtf2h5	Pcna	2100361	2097310	10090.ENSMUSP00000040355	10090.ENSMUSP00000028817	0	0	0	0	0	0	0.9	0.08	0.904
Runx2	Smad1	2111824	2105441	10090.ENSMUSP00000109201	10090.ENSMUSP00000071035	0	0	0	0	0	0.537	0.276	0.734	0.904
Rxra	Med6	2106444	2093410	10090.ENSMUSP00000076491	10090.ENSMUSP00000002756	0	0	0	0	0	0.072	0.9	0.052	0.904
Snapc4	Gtf2e1	2100610	2095861	10090.ENSMUSP00000041767	10090.ENSMUSP00000023525	0	0	0	0	0.085	0	0.9	0	0.904
Satb2	Hdac2	2111942	2094705	10090.ENSMUSP00000110057	10090.ENSMUSP00000019911	0	0	0	0	0	0.047	0.9	0.08	0.904
Pou2f1	Snapc3	2113075	2097784	10090.ENSMUSP00000124738	10090.ENSMUSP00000030206	0	0	0	0	0	0	0.9	0.08	0.904
Snapc3	Gtf2e1	2097784	2095861	10090.ENSMUSP00000030206	10090.ENSMUSP00000023525	0	0	0	0	0.079	0	0.9	0	0.904
Nr1h2	Nr1h3	2105848	2093345	10090.ENSMUSP00000073188	10090.ENSMUSP00000002177	0	0	0	0.967	0	0	0.901	0.826	0.904
Gtf2e2	Taf10	2113264	2112694	10090.ENSMUSP00000126284	10090.ENSMUSP00000118105	0	0	0	0	0.087	0	0.9	0	0.904
Tbl1x	Rxra	2107795	2106444	10090.ENSMUSP00000085549	10090.ENSMUSP00000076491	0	0	0	0	0.051	0.063	0.9	0.056	0.904
Taf1b	Smarca5	2106240	2101080	10090.ENSMUSP00000075339	10090.ENSMUSP00000044361	0	0	0	0	0.084	0	0.9	0	0.904
Gtf2e2	Srrt	2113264	2100853	10090.ENSMUSP00000126284	10090.ENSMUSP00000043123	0	0	0	0	0.077	0	0.9	0	0.903
Tfdp2	Tfdp1	2113596	2113552	10090.ENSMUSP00000128260	10090.ENSMUSP00000127952	0	0	0	0.963	0	0	0.901	0.532	0.903
Smarca2	Tbp	2096440	2094231	10090.ENSMUSP00000025862	10090.ENSMUSP00000014911	0	0	0	0	0.07	0.78	0	0.564	0.903
Ash2l	Lef1	2105429	2097576	10090.ENSMUSP00000070957	10090.ENSMUSP00000029611	0	0	0	0	0.05	0	0.9	0.064	0.903
Satb2	Sall1	2111942	2098990	10090.ENSMUSP00000110057	10090.ENSMUSP00000034090	0	0	0	0	0	0	0.9	0.078	0.903
Ncoa3	Med26	2107782	2103623	10090.ENSMUSP00000085416	10090.ENSMUSP00000058697	0	0	0	0	0.077	0	0.9	0.042	0.903
Smarcc2	Smarcc1	2110648	2107862	10090.ENSMUSP00000100868	10090.ENSMUSP00000086094	0	0	0	0.963	0	0	0.9	0.867	0.903
Ncoa2	Med6	2093764	2093410	10090.ENSMUSP00000006037	10090.ENSMUSP00000002756	0	0	0	0	0	0	0.9	0.073	0.903
Pbx1	Mafb	2114603	2109530	10090.ENSMUSP00000135516	10090.ENSMUSP00000096728	0	0	0	0	0	0	0.9	0.074	0.903
Smarcc1	Smarca1	2107862	2106489	10090.ENSMUSP00000086094	10090.ENSMUSP00000076769	0	0	0	0	0.311	0.695	0.211	0.487	0.903
Rxra	Ash2l	2106444	2105429	10090.ENSMUSP00000076491	10090.ENSMUSP00000070957	0	0	0	0	0.049	0.062	0.9	0	0.903
Ash2l	Egr2	2105429	2100484	10090.ENSMUSP00000070957	10090.ENSMUSP00000041053	0	0	0	0	0.054	0.062	0.9	0.044	0.903
Rxra	Suz12	2106444	2094444	10090.ENSMUSP00000076491	10090.ENSMUSP00000017692	0	0	0	0	0.043	0.072	0.9	0	0.903
Pbx1	Suz12	2114603	2094444	10090.ENSMUSP00000135516	10090.ENSMUSP00000017692	0	0	0	0	0.053	0	0.9	0.063	0.903
Mtor	Pparg	2110226	2093113	10090.ENSMUSP00000099510	10090.ENSMUSP00000000450	0	0	0	0	0	0.062	0.815	0.486	0.903
Gtf2e2	Snapc3	2113264	2097784	10090.ENSMUSP00000126284	10090.ENSMUSP00000030206	0	0	0	0	0.073	0	0.9	0	0.903
Ncoa3	Med6	2107782	2093410	10090.ENSMUSP00000085416	10090.ENSMUSP00000002756	0	0	0	0	0	0	0.9	0.072	0.903
Ncoa3	Ash2l	2107782	2105429	10090.ENSMUSP00000085416	10090.ENSMUSP00000070957	0	0	0	0	0.067	0	0.9	0	0.902
Taf1b	Mybbp1a	2106240	2101164	10090.ENSMUSP00000075339	10090.ENSMUSP00000044827	0	0	0	0	0.067	0	0.9	0	0.902
Mybbp1a	Tbp	2101164	2094231	10090.ENSMUSP00000044827	10090.ENSMUSP00000014911	0	0	0	0	0.067	0	0.9	0	0.902
Taf9	Srrt	2107360	2100853	10090.ENSMUSP00000081772	10090.ENSMUSP00000043123	0	0	0	0	0.067	0	0.9	0	0.902
Irf9	Stat3	2112825	2112805	10090.ENSMUSP00000120525	10090.ENSMUSP00000120152	0	0	0	0	0.145	0.11	0.8	0.437	0.902
Taf1b	Gtf2h5	2106240	2100361	10090.ENSMUSP00000075339	10090.ENSMUSP00000040355	0	0	0	0	0.065	0	0.9	0	0.902
Mta3	Tbp	2105123	2094231	10090.ENSMUSP00000068931	10090.ENSMUSP00000014911	0	0	0	0	0.042	0	0.9	0.06	0.902
Ash2l	Jun	2105429	2102864	10090.ENSMUSP00000070957	10090.ENSMUSP00000054270	0	0	0	0	0	0	0.9	0.067	0.902
Srrt	Snapc3	2100853	2097784	10090.ENSMUSP00000043123	10090.ENSMUSP00000030206	0	0	0	0	0.069	0	0.9	0	0.902
Ncoa1	Med6	2107501	2093410	10090.ENSMUSP00000082971	10090.ENSMUSP00000002756	0	0	0	0	0	0	0.9	0.062	0.902
Med26	Ncoa2	2103623	2093764	10090.ENSMUSP00000058697	10090.ENSMUSP00000006037	0	0	0	0	0.052	0	0.9	0	0.901
Ncoa1	Med26	2107501	2103623	10090.ENSMUSP00000082971	10090.ENSMUSP00000058697	0	0	0	0	0.052	0	0.9	0.048	0.901
Rxra	Med26	2106444	2103623	10090.ENSMUSP00000076491	10090.ENSMUSP00000058697	0	0	0	0	0.052	0	0.9	0	0.901
Pax6	Ncoa3	2108071	2107782	10090.ENSMUSP00000087870	10090.ENSMUSP00000085416	0	0	0	0	0	0	0.9	0.058	0.901
Taf9	Snapc3	2107360	2097784	10090.ENSMUSP00000081772	10090.ENSMUSP00000030206	0	0	0	0	0.056	0	0.9	0	0.901
Pbx1	Ncoa3	2114603	2107782	10090.ENSMUSP00000135516	10090.ENSMUSP00000085416	0	0	0	0	0	0	0.9	0.058	0.901
Taf10	Gtf2h5	2112694	2100361	10090.ENSMUSP00000118105	10090.ENSMUSP00000040355	0	0	0	0	0.056	0	0.9	0	0.901
Pbx1	Ash2l	2114603	2105429	10090.ENSMUSP00000135516	10090.ENSMUSP00000070957	0	0	0	0	0	0	0.9	0.058	0.901
Runx2	Smad6	2111824	2099593	10090.ENSMUSP00000109201	10090.ENSMUSP00000036285	0	0	0	0	0	0.545	0.239	0.738	0.901
Pou2f1	Taf9	2113075	2107360	10090.ENSMUSP00000124738	10090.ENSMUSP00000081772	0	0	0	0	0	0	0.9	0.051	0.901
Snapc3	Cdk9	2097784	2094025	10090.ENSMUSP00000030206	10090.ENSMUSP00000009699	0	0	0	0	0.052	0	0.9	0	0.901
Pou2f1	Srrt	2113075	2100853	10090.ENSMUSP00000124738	10090.ENSMUSP00000043123	0	0	0	0	0	0	0.9	0.054	0.901
Taf7	Gtf2h5	2104688	2100361	10090.ENSMUSP00000065645	10090.ENSMUSP00000040355	0	0	0	0	0	0	0.9	0.057	0.901
Pou2f2	Taf9	2111100	2107360	10090.ENSMUSP00000104056	10090.ENSMUSP00000081772	0	0	0	0	0	0	0.9	0.051	0.901
Taf9	Snapc4	2107360	2100610	10090.ENSMUSP00000081772	10090.ENSMUSP00000041767	0	0	0	0	0.055	0	0.9	0.043	0.901
Taf1b	Mta3	2106240	2105123	10090.ENSMUSP00000075339	10090.ENSMUSP00000068931	0	0	0	0	0.055	0	0.9	0	0.901
Mafb	Ash2l	2109530	2105429	10090.ENSMUSP00000096728	10090.ENSMUSP00000070957	0	0	0	0	0	0	0.9	0	0.9
Pou2f2	Cdk9	2111100	2094025	10090.ENSMUSP00000104056	10090.ENSMUSP00000009699	0	0	0	0	0	0	0.9	0	0.9
Mef2a	Nfatc2	2112668	2106019	10090.ENSMUSP00000117496	10090.ENSMUSP00000074198	0	0	0	0	0	0.1	0.88	0.149	0.9
Gtf2e2	Snapc4	2113264	2100610	10090.ENSMUSP00000126284	10090.ENSMUSP00000041767	0	0	0	0	0	0	0.9	0	0.9
Pou2f1	Cdk9	2113075	2094025	10090.ENSMUSP00000124738	10090.ENSMUSP00000009699	0	0	0	0	0	0	0.9	0.045	0.9
Pou2f2	Srrt	2111100	2100853	10090.ENSMUSP00000104056	10090.ENSMUSP00000043123	0	0	0	0	0	0	0.9	0.043	0.9
Tcf7l2	Ash2l	2111555	2105429	10090.ENSMUSP00000107284	10090.ENSMUSP00000070957	0	0	0	0	0	0	0.9	0	0.9
Taf1c	Gtf2h5	2108411	2100361	10090.ENSMUSP00000090789	10090.ENSMUSP00000040355	0	0	0	0	0	0	0.9	0	0.9
Mta3	Taf1d	2105123	2099114	10090.ENSMUSP00000068931	10090.ENSMUSP00000034415	0	0	0	0	0	0	0.9	0	0.9
Gtf2e2	Pou2f1	2113264	2113075	10090.ENSMUSP00000126284	10090.ENSMUSP00000124738	0	0	0	0	0	0	0.9	0.042	0.9
Gtf2f2	Snapc4	2107882	2100610	10090.ENSMUSP00000086312	10090.ENSMUSP00000041767	0	0	0	0	0.049	0	0.9	0	0.9
Taf1c	Mta3	2108411	2105123	10090.ENSMUSP00000090789	10090.ENSMUSP00000068931	0	0	0	0	0	0	0.9	0	0.9
Mef2c	Nfatc2	2114323	2106019	10090.ENSMUSP00000132547	10090.ENSMUSP00000074198	0	0	0	0	0	0.1	0.88	0.148	0.9
Satb2	Hdac3	2111942	2099905	10090.ENSMUSP00000110057	10090.ENSMUSP00000037981	0	0	0	0	0	0.047	0.9	0	0.9
Satb2	Mta3	2111942	2105123	10090.ENSMUSP00000110057	10090.ENSMUSP00000068931	0	0	0	0	0	0.049	0.9	0	0.9
Pou2f2	Gtf2e1	2111100	2095861	10090.ENSMUSP00000104056	10090.ENSMUSP00000023525	0	0	0	0	0	0	0.9	0	0.9
Pou2f2	Snapc3	2111100	2097784	10090.ENSMUSP00000104056	10090.ENSMUSP00000030206	0	0	0	0	0	0	0.9	0.049	0.9
Cdkn2a	Bmi1	2097789	2097092	10090.ENSMUSP00000030237	10090.ENSMUSP00000028071	0	0	0	0	0	0.535	0	0.794	0.9
Gtf2h5	Cdk9	2100361	2094025	10090.ENSMUSP00000040355	10090.ENSMUSP00000009699	0	0	0	0	0	0	0.9	0	0.9
Pou2f1	Gtf2e1	2113075	2095861	10090.ENSMUSP00000124738	10090.ENSMUSP00000023525	0	0	0	0	0	0	0.9	0	0.9
Gtf2h5	Taf12	2100361	2097942	10090.ENSMUSP00000040355	10090.ENSMUSP00000030731	0	0	0	0	0	0	0.9	0	0.9
Taf1c	Smarca5	2108411	2101080	10090.ENSMUSP00000090789	10090.ENSMUSP00000044361	0	0	0	0	0	0	0.9	0	0.9
Gtf2h5	Taf1d	2100361	2099114	10090.ENSMUSP00000040355	10090.ENSMUSP00000034415	0	0	0	0	0	0	0.9	0	0.9
Mta3	Sall1	2105123	2098990	10090.ENSMUSP00000068931	10090.ENSMUSP00000034090	0	0	0	0	0	0	0.9	0	0.9
Pou2f1	Gtf2f2	2113075	2107882	10090.ENSMUSP00000124738	10090.ENSMUSP00000086312	0	0	0	0	0	0	0.9	0	0.9
Pou2f2	Gtf2f1	2111100	2093406	10090.ENSMUSP00000104056	10090.ENSMUSP00000002733	0	0	0	0	0	0	0.9	0	0.9
Satb2	Zfp541	2111942	2111113	10090.ENSMUSP00000110057	10090.ENSMUSP00000104149	0	0	0	0	0	0	0.9	0	0.9
Smarca2	Hdac4	2096440	2093982	10090.ENSMUSP00000025862	10090.ENSMUSP00000008995	0	0	0	0	0.074	0.676	0.303	0.58	0.9
Mafb	Ezh2	2109530	2107145	10090.ENSMUSP00000096728	10090.ENSMUSP00000080419	0	0	0	0	0	0	0.9	0	0.9
Hdac3	Sall1	2099905	2098990	10090.ENSMUSP00000037981	10090.ENSMUSP00000034090	0	0	0	0	0	0.047	0.9	0.044	0.9
Gtf2e2	Pou2f2	2113264	2111100	10090.ENSMUSP00000126284	10090.ENSMUSP00000104056	0	0	0	0	0	0	0.9	0.042	0.9
Mafb	Suz12	2109530	2094444	10090.ENSMUSP00000096728	10090.ENSMUSP00000017692	0	0	0	0	0	0	0.9	0	0.9
Taf1	Gtf2h5	2110074	2100361	10090.ENSMUSP00000098895	10090.ENSMUSP00000040355	0	0	0	0	0	0	0.9	0	0.9
Pou2f2	Gtf2f2	2111100	2107882	10090.ENSMUSP00000104056	10090.ENSMUSP00000086312	0	0	0	0	0	0	0.9	0	0.9
Ssrp1	Gtf2h5	2106523	2100361	10090.ENSMUSP00000076971	10090.ENSMUSP00000040355	0	0	0	0	0	0	0.9	0	0.9
Hnrnpd	Gtf2f2	2114353	2107882	10090.ENSMUSP00000132735	10090.ENSMUSP00000086312	0	0	0	0	0	0	0.9	0	0.9
Gtf2h5	Rtf1	2100361	2097294	10090.ENSMUSP00000040355	10090.ENSMUSP00000028767	0	0	0	0	0	0	0.9	0	0.9
Hdac1	Taf1c	2110294	2108411	10090.ENSMUSP00000099657	10090.ENSMUSP00000090789	0	0	0	0	0	0	0.9	0	0.9
Hdac1	Taf1d	2110294	2099114	10090.ENSMUSP00000099657	10090.ENSMUSP00000034415	0	0	0	0	0	0	0.9	0	0.9
Smarca5	Sall1	2101080	2098990	10090.ENSMUSP00000044361	10090.ENSMUSP00000034090	0	0	0	0	0	0	0.9	0	0.9
Zfp541	Sall1	2111113	2098990	10090.ENSMUSP00000104149	10090.ENSMUSP00000034090	0	0	0	0.609	0	0	0.9	0	0.9
Pou2f1	Gtf2f1	2113075	2093406	10090.ENSMUSP00000124738	10090.ENSMUSP00000002733	0	0	0	0	0	0	0.9	0	0.9
Pias2	Stat5b	2111999	2093578	10090.ENSMUSP00000110425	10090.ENSMUSP00000004143	0	0	0	0	0.054	0.288	0.836	0.195	0.899
Hdac1	Tbl1x	2110294	2107795	10090.ENSMUSP00000099657	10090.ENSMUSP00000085549	0	0	0	0	0.112	0.481	0.704	0.346	0.899
Top2a	Hells	2105118	2096475	10090.ENSMUSP00000068896	10090.ENSMUSP00000025965	0	0	0	0	0.614	0.418	0.398	0.345	0.899
Smarcc2	Smarca5	2110648	2101080	10090.ENSMUSP00000100868	10090.ENSMUSP00000044361	0	0	0	0	0.311	0.695	0.211	0.466	0.899
Smarce1	Top2a	2110189	2105118	10090.ENSMUSP00000099422	10090.ENSMUSP00000068896	0	0	0	0	0.052	0.772	0.568	0	0.898
Dach1	Six1	2105509	2103681	10090.ENSMUSP00000071464	10090.ENSMUSP00000059026	0	0	0	0	0.052	0.391	0	0.837	0.898
Pias2	Stat6	2111999	2108299	10090.ENSMUSP00000110425	10090.ENSMUSP00000089708	0	0	0	0	0.054	0.288	0.836	0.185	0.898
Tbl1x	Hdac2	2107795	2094705	10090.ENSMUSP00000085549	10090.ENSMUSP00000019911	0	0	0	0	0.158	0.481	0.704	0.296	0.897
Jun	Sfpi1	2102864	2093346	10090.ENSMUSP00000054270	10090.ENSMUSP00000002180	0	0	0	0	0	0.545	0	0.783	0.897
Smarca4	Hdac4	2109494	2093982	10090.ENSMUSP00000096547	10090.ENSMUSP00000008995	0	0	0	0	0.074	0.676	0.303	0.567	0.897
Nfyb	Smarca4	2112919	2109494	10090.ENSMUSP00000122403	10090.ENSMUSP00000096547	0	0	0	0	0.075	0.758	0	0.574	0.896
Irf9	Stat4	2112825	2096846	10090.ENSMUSP00000120525	10090.ENSMUSP00000027277	0	0	0	0	0.068	0.103	0.8	0.455	0.896
Trp53	Npm1	2111141	2106191	10090.ENSMUSP00000104298	10090.ENSMUSP00000075067	0	0	0	0	0.055	0.544	0	0.776	0.895
Hdac3	Sap30	2099905	2098962	10090.ENSMUSP00000037981	10090.ENSMUSP00000034022	0	0	0	0	0.052	0.108	0.809	0.426	0.895
Rel	Nfkb2	2110420	2105791	10090.ENSMUSP00000099928	10090.ENSMUSP00000072859	0	0	0	0.793	0.129	0.554	0.702	0.789	0.894
Hdac1	Rxra	2110294	2106444	10090.ENSMUSP00000099657	10090.ENSMUSP00000076491	0	0	0	0	0	0.091	0.871	0.163	0.893
Hdac1	Runx1	2110294	2095905	10090.ENSMUSP00000099657	10090.ENSMUSP00000023673	0	0	0	0	0	0.244	0.8	0.35	0.893
Junb	Atf3	2104561	2097050	10090.ENSMUSP00000064680	10090.ENSMUSP00000027941	0	0	0	0	0.384	0.676	0.228	0.389	0.893
Nfyb	Smarca2	2112919	2096440	10090.ENSMUSP00000122403	10090.ENSMUSP00000025862	0	0	0	0	0.075	0.758	0	0.563	0.893
Srebf1	Nr1h3	2094987	2093345	10090.ENSMUSP00000020846	10090.ENSMUSP00000002177	0	0	0	0	0.067	0.111	0	0.88	0.892
Nfatc2	Nfatc4	2106019	2096024	10090.ENSMUSP00000074198	10090.ENSMUSP00000024179	0	0	0	0.808	0.055	0	0.87	0.786	0.891
Hdac1	Ing2	2110294	2106947	10090.ENSMUSP00000099657	10090.ENSMUSP00000079226	0	0	0	0	0.086	0.412	0.72	0.358	0.89
Rxra	Hdac2	2106444	2094705	10090.ENSMUSP00000076491	10090.ENSMUSP00000019911	0	0	0	0	0	0.091	0.871	0.142	0.89
Stat5a	Stat4	2110936	2096846	10090.ENSMUSP00000102980	10090.ENSMUSP00000027277	0	0	0	0.75	0.05	0.115	0.854	0.687	0.889
Mtor	Foxo1	2110226	2103045	10090.ENSMUSP00000099510	10090.ENSMUSP00000055308	0	0	0	0	0.051	0.115	0	0.877	0.888
Srebf1	Hnf4a	2094987	2094481	10090.ENSMUSP00000020846	10090.ENSMUSP00000018094	0	0	0	0	0.049	0.545	0	0.76	0.887
Stat6	Stat4	2108299	2096846	10090.ENSMUSP00000089708	10090.ENSMUSP00000027277	0	0	0	0.704	0.047	0.115	0.854	0.546	0.887
Ncoa1	Nr3c1	2107501	2096253	10090.ENSMUSP00000082971	10090.ENSMUSP00000025300	0	0	0	0	0	0.578	0.209	0.686	0.886
Smarcc1	Hells	2107862	2096475	10090.ENSMUSP00000086094	10090.ENSMUSP00000025965	0	0	0	0	0.192	0.678	0.371	0.388	0.886
Dhx33	Cdc5l	2111121	2096065	10090.ENSMUSP00000104167	10090.ENSMUSP00000024727	0	0	0	0	0.155	0.791	0	0.403	0.885
Trp53	Brca2	2111141	2100021	10090.ENSMUSP00000104298	10090.ENSMUSP00000038576	0	0	0	0	0.053	0.101	0	0.876	0.885
Nr1h2	Srebf1	2105848	2094987	10090.ENSMUSP00000073188	10090.ENSMUSP00000020846	0	0	0	0	0	0.111	0	0.876	0.885
Smarcc1	Top2a	2107862	2105118	10090.ENSMUSP00000086094	10090.ENSMUSP00000068896	0	0	0	0	0.327	0.656	0.523	0.073	0.884
Trp53	Bcl6	2111141	2095747	10090.ENSMUSP00000104298	10090.ENSMUSP00000023151	0	0	0	0	0	0.062	0.528	0.759	0.884
Stat4	Irf1	2096846	2094594	10090.ENSMUSP00000027277	10090.ENSMUSP00000019043	0	0	0	0	0.074	0.103	0.528	0.737	0.883
Klf4	Smarca4	2110976	2109494	10090.ENSMUSP00000103245	10090.ENSMUSP00000096547	0	0	0	0	0.055	0.643	0.195	0.619	0.883
Lef1	Myb	2097576	2094778	10090.ENSMUSP00000029611	10090.ENSMUSP00000020158	0	0	0	0	0.221	0.545	0.528	0.379	0.882
Creb3l3	Creb3l1	2112296	2097267	10090.ENSMUSP00000112836	10090.ENSMUSP00000028663	0	0	0	0.692	0	0.319	0.8	0.583	0.882
Stat4	Stat5b	2096846	2093578	10090.ENSMUSP00000027277	10090.ENSMUSP00000004143	0	0	0	0.767	0.05	0.115	0.854	0.523	0.882
Nfatc1	Srf	2113729	2094305	10090.ENSMUSP00000129001	10090.ENSMUSP00000015749	0	0	0	0	0	0.078	0.841	0.253	0.881
Trp53	Nfkb1	2111141	2097657	10090.ENSMUSP00000104298	10090.ENSMUSP00000029812	0	0	0	0	0	0.045	0.218	0.853	0.881
Stat1	Jun	2104843	2102864	10090.ENSMUSP00000066743	10090.ENSMUSP00000054270	0	0	0	0	0.051	0.168	0.347	0.794	0.88
Hopx	Srf	2107190	2094305	10090.ENSMUSP00000080630	10090.ENSMUSP00000015749	0	0	0	0	0	0.595	0.527	0.426	0.88
Taf6l	Tbp	2114584	2094231	10090.ENSMUSP00000135193	10090.ENSMUSP00000014911	0	0	0	0	0.096	0.762	0	0.488	0.88
Ncoa1	Vdr	2107501	2095734	10090.ENSMUSP00000082971	10090.ENSMUSP00000023119	0	0	0	0	0	0.795	0.209	0.32	0.88
Smarcc2	Smarca1	2110648	2106489	10090.ENSMUSP00000100868	10090.ENSMUSP00000076769	0	0	0	0	0.326	0.695	0.211	0.351	0.88
Nfatc2	Srf	2106019	2094305	10090.ENSMUSP00000074198	10090.ENSMUSP00000015749	0	0	0	0	0	0.078	0.841	0.251	0.88
Mef2c	Hdac4	2114323	2093982	10090.ENSMUSP00000132547	10090.ENSMUSP00000008995	0	0	0	0	0.052	0.503	0.528	0.523	0.88
Gfi1b	Gata1	2113566	2098788	10090.ENSMUSP00000128052	10090.ENSMUSP00000033502	0	0	0	0	0.173	0.392	0	0.778	0.879
Jun	Myb	2102864	2094778	10090.ENSMUSP00000054270	10090.ENSMUSP00000020158	0	0	0	0	0	0.106	0.528	0.737	0.879
Sin3a	Tal1	2113723	2097870	10090.ENSMUSP00000128956	10090.ENSMUSP00000030489	0	0	0	0	0	0.545	0.36	0.619	0.879
Hbp1	Sin3a	2114104	2113723	10090.ENSMUSP00000131158	10090.ENSMUSP00000128956	0	0	0	0	0.114	0.869	0	0	0.879
Ncoa1	Nr1h3	2107501	2093345	10090.ENSMUSP00000082971	10090.ENSMUSP00000002177	0	0	0	0	0	0.759	0.209	0.42	0.879
Smarcc2	Hells	2110648	2096475	10090.ENSMUSP00000100868	10090.ENSMUSP00000025965	0	0	0	0	0.156	0.678	0.371	0.372	0.878
Blm	Xrcc5	2113559	2096880	10090.ENSMUSP00000127995	10090.ENSMUSP00000027379	0	0	0	0	0.108	0.76	0	0.478	0.878
Tcf7l2	Smad4	2111555	2096277	10090.ENSMUSP00000107284	10090.ENSMUSP00000025393	0	0	0	0	0.047	0.047	0.8	0.406	0.877
Rora	Cry1	2099239	2094797	10090.ENSMUSP00000034766	10090.ENSMUSP00000020227	0	0	0	0	0	0.509	0	0.76	0.877
Runx1	Hdac2	2095905	2094705	10090.ENSMUSP00000023673	10090.ENSMUSP00000019911	0	0	0	0	0	0.244	0.8	0.253	0.877
Trp53	Hif1a	2111141	2095207	10090.ENSMUSP00000104298	10090.ENSMUSP00000021530	0	0	0	0	0	0.103	0.393	0.792	0.876
Rb1	Dnmt1	2095596	2093584	10090.ENSMUSP00000022701	10090.ENSMUSP00000004202	0	0	0	0	0.052	0.676	0.528	0.248	0.876
Kdm2b	Bmi1	2099951	2097092	10090.ENSMUSP00000038229	10090.ENSMUSP00000028071	0	0	0	0	0.141	0.698	0.36	0.334	0.875
Tcf7l2	Hdac2	2111555	2094705	10090.ENSMUSP00000107284	10090.ENSMUSP00000019911	0	0	0	0	0.068	0.654	0.44	0.391	0.875
Smarca4	Gata1	2109494	2098788	10090.ENSMUSP00000096547	10090.ENSMUSP00000033502	0	0	0	0	0.054	0.598	0.149	0.656	0.874
Sin3a	Trp53	2113723	2111141	10090.ENSMUSP00000128956	10090.ENSMUSP00000104298	0	0	0	0	0	0.545	0	0.735	0.874
Tfe3	Mitf	2106500	2101187	10090.ENSMUSP00000076864	10090.ENSMUSP00000044938	0	0	0	0.921	0	0.868	0	0.532	0.873
Junb	Batf	2104561	2100419	10090.ENSMUSP00000064680	10090.ENSMUSP00000040706	0	0	0	0	0.098	0.792	0.228	0.22	0.872
Smarca1	Smarca5	2106489	2101080	10090.ENSMUSP00000076769	10090.ENSMUSP00000044361	0	0	0.527	0.984	0	0.554	0.72	0.697	0.872
Sin3a	Klf11	2113723	2095032	10090.ENSMUSP00000128956	10090.ENSMUSP00000020982	0	0	0	0	0.055	0.676	0.13	0.571	0.871
Stat3	Trp53	2112805	2111141	10090.ENSMUSP00000120152	10090.ENSMUSP00000104298	0	0	0	0	0	0.099	0	0.862	0.871
Ets1	Tbp	2099159	2094231	10090.ENSMUSP00000034534	10090.ENSMUSP00000014911	0	0	0	0	0.052	0.107	0.8	0.331	0.871
Hdac1	Ddx20	2110294	2108109	10090.ENSMUSP00000099657	10090.ENSMUSP00000088176	0	0	0	0	0.089	0.048	0.836	0.194	0.87
Irf8	Sfpi1	2100337	2093346	10090.ENSMUSP00000040245	10090.ENSMUSP00000002180	0	0	0	0	0.147	0.111	0	0.84	0.868
Nfatc4	Srf	2096024	2094305	10090.ENSMUSP00000024179	10090.ENSMUSP00000015749	0	0	0	0	0.076	0	0.8	0.345	0.868
Irf9	Stat6	2112825	2108299	10090.ENSMUSP00000120525	10090.ENSMUSP00000089708	0	0	0	0	0.11	0.062	0.8	0.293	0.866
Rel	Nfatc2	2110420	2106019	10090.ENSMUSP00000099928	10090.ENSMUSP00000074198	0	0	0	0	0.053	0.461	0	0.757	0.865
Ddx58	Irf3	2100749	2093473	10090.ENSMUSP00000042433	10090.ENSMUSP00000003284	0	0	0	0	0.042	0.111	0	0.854	0.865
Irf9	Stat5a	2112825	2110936	10090.ENSMUSP00000120525	10090.ENSMUSP00000102980	0	0	0	0	0.054	0.062	0.8	0.332	0.865
Smarca4	Jun	2109494	2102864	10090.ENSMUSP00000096547	10090.ENSMUSP00000054270	0	0	0	0	0	0.294	0.528	0.626	0.864
Ets2	Tbp	2095892	2094231	10090.ENSMUSP00000023612	10090.ENSMUSP00000014911	0	0	0	0	0.052	0.099	0.8	0.294	0.863
Max	Ruvbl2	2111408	2098675	10090.ENSMUSP00000106025	10090.ENSMUSP00000033087	0	0	0	0	0.051	0	0.862	0	0.863
Cebpa	Jun	2109370	2102864	10090.ENSMUSP00000096129	10090.ENSMUSP00000054270	0	0	0	0	0.053	0.11	0.528	0.695	0.862
Mef2a	Gata4	2112668	2112450	10090.ENSMUSP00000117496	10090.ENSMUSP00000113891	0	0	0	0	0.072	0.176	0.409	0.731	0.862
Ing2	Hdac2	2106947	2094705	10090.ENSMUSP00000079226	10090.ENSMUSP00000019911	0	0	0	0	0.086	0.412	0.72	0.192	0.862
Med26	Gtf2f1	2103623	2093406	10090.ENSMUSP00000058697	10090.ENSMUSP00000002733	0	0	0	0	0.094	0.774	0	0.38	0.862
Stat3	Ncoa1	2112805	2107501	10090.ENSMUSP00000120152	10090.ENSMUSP00000082971	0	0	0	0	0	0.682	0	0.583	0.861
Ahr	Maf	2112208	2111212	10090.ENSMUSP00000112137	10090.ENSMUSP00000104732	0	0	0	0	0	0.535	0	0.714	0.861
Ing2	Sap30	2106947	2098962	10090.ENSMUSP00000079226	10090.ENSMUSP00000034022	0	0	0	0	0.052	0.295	0.72	0.344	0.86
Creb3l3	Creb3l2	2112296	2100325	10090.ENSMUSP00000112836	10090.ENSMUSP00000040208	0	0	0	0.697	0	0.169	0.8	0.644	0.859
Trp53	Atf3	2111141	2097050	10090.ENSMUSP00000104298	10090.ENSMUSP00000027941	0	0	0	0	0	0.111	0.528	0.693	0.859
Bach2	Prdm1	2111058	2110691	10090.ENSMUSP00000103815	10090.ENSMUSP00000101129	0	0	0	0	0	0.535	0	0.707	0.858
Npm1	Cdkn2a	2106191	2097789	10090.ENSMUSP00000075067	10090.ENSMUSP00000030237	0	0	0	0	0	0.535	0	0.708	0.858
Mef2c	Nfatc4	2114323	2096024	10090.ENSMUSP00000132547	10090.ENSMUSP00000024179	0	0	0	0	0.051	0	0.8	0.315	0.858
Kdm2b	Pcgf6	2099951	2096497	10090.ENSMUSP00000038229	10090.ENSMUSP00000026032	0	0	0	0	0.102	0.635	0.36	0.403	0.858
Hdac3	Nfkb1	2099905	2097657	10090.ENSMUSP00000037981	10090.ENSMUSP00000029812	0	0	0	0	0.052	0.57	0.528	0.348	0.858
Trp53	Hic1	2111141	2102731	10090.ENSMUSP00000104298	10090.ENSMUSP00000053483	0	0	0	0	0	0.043	0.528	0.709	0.857
Foxo1	Smad3	2103045	2099315	10090.ENSMUSP00000055308	10090.ENSMUSP00000034973	0	0	0	0	0.047	0.107	0.528	0.685	0.857
Nfatc2	Fos	2106019	2095256	10090.ENSMUSP00000074198	10090.ENSMUSP00000021674	0	0	0	0	0	0.103	0.528	0.689	0.856
Nfatc2	Irf4	2106019	2095286	10090.ENSMUSP00000074198	10090.ENSMUSP00000021784	0	0	0	0	0	0.111	0.528	0.686	0.856
Nfatc1	Jun	2113729	2102864	10090.ENSMUSP00000129001	10090.ENSMUSP00000054270	0	0	0	0	0	0.387	0.528	0.542	0.855
Runx2	Smad3	2111824	2099315	10090.ENSMUSP00000109201	10090.ENSMUSP00000034973	0	0	0	0	0.067	0.11	0.439	0.725	0.854
Mtor	Srebf1	2110226	2094987	10090.ENSMUSP00000099510	10090.ENSMUSP00000020846	0	0	0	0	0	0.067	0.528	0.691	0.852
Ing2	Hdac3	2106947	2099905	10090.ENSMUSP00000079226	10090.ENSMUSP00000037981	0	0	0	0	0.086	0.412	0.72	0.135	0.852
Srf	Sfpi1	2094305	2093346	10090.ENSMUSP00000015749	10090.ENSMUSP00000002180	0	0	0	0	0	0	0.8	0.283	0.85
Rel	Jun	2110420	2102864	10090.ENSMUSP00000099928	10090.ENSMUSP00000054270	0	0	0	0	0.052	0.05	0.379	0.765	0.85
Mitf	Lef1	2101187	2097576	10090.ENSMUSP00000044938	10090.ENSMUSP00000029611	0	0	0	0	0	0.111	0.528	0.669	0.849
Bcor	Kdm2b	2112118	2099951	10090.ENSMUSP00000111175	10090.ENSMUSP00000038229	0	0	0	0	0	0.597	0.36	0.462	0.849
Stat3	Irf1	2112805	2094594	10090.ENSMUSP00000120152	10090.ENSMUSP00000019043	0	0	0	0	0.178	0.11	0.528	0.613	0.848
Trp53	Xrcc6	2111141	2105075	10090.ENSMUSP00000104298	10090.ENSMUSP00000068559	0	0	0	0	0.051	0.111	0.528	0.664	0.848
Pcna	Tbp	2097310	2094231	10090.ENSMUSP00000028817	10090.ENSMUSP00000014911	0	0	0	0	0.077	0.733	0	0.432	0.847
Taf1	Smarcc1	2110074	2107862	10090.ENSMUSP00000098895	10090.ENSMUSP00000086094	0	0	0	0	0.295	0.665	0.202	0.285	0.847
Smarca5	Pcna	2101080	2097310	10090.ENSMUSP00000044361	10090.ENSMUSP00000028817	0	0	0	0	0.279	0.5	0	0.606	0.846
Stat6	Ncoa1	2108299	2107501	10090.ENSMUSP00000089708	10090.ENSMUSP00000082971	0	0	0	0	0	0.826	0	0.153	0.846
Smarcc2	Taf1	2110648	2110074	10090.ENSMUSP00000100868	10090.ENSMUSP00000098895	0	0	0	0	0.3	0.665	0.202	0.275	0.846
Pbx1	Hoxa9	2114603	2101552	10090.ENSMUSP00000135516	10090.ENSMUSP00000046939	0	0	0	0	0	0.596	0	0.633	0.845
Jun	Batf	2102864	2100419	10090.ENSMUSP00000054270	10090.ENSMUSP00000040706	0	0	0	0	0.098	0.676	0.228	0.396	0.845
Rel	Irf4	2110420	2095286	10090.ENSMUSP00000099928	10090.ENSMUSP00000021784	0	0	0	0	0.113	0	0.428	0.718	0.844
Gata4	Smad3	2112450	2099315	10090.ENSMUSP00000113891	10090.ENSMUSP00000034973	0	0	0	0	0.052	0.472	0.361	0.569	0.844
Gata1	Runx1	2098788	2095905	10090.ENSMUSP00000033502	10090.ENSMUSP00000023673	0	0	0	0	0	0	0	0.844	0.844
Stat3	Irf4	2112805	2095286	10090.ENSMUSP00000120152	10090.ENSMUSP00000021784	0	0	0	0	0	0.537	0	0.675	0.843
Nr2f1	Ncoa1	2108215	2107501	10090.ENSMUSP00000089036	10090.ENSMUSP00000082971	0	0	0	0	0.064	0.578	0.209	0.559	0.843
Hdac1	Fosb	2110294	2093526	10090.ENSMUSP00000099657	10090.ENSMUSP00000003640	0	0	0	0	0.05	0.114	0.8	0.18	0.843
Lef1	Pax5	2097576	2094188	10090.ENSMUSP00000029611	10090.ENSMUSP00000014174	0	0	0	0	0.045	0.535	0.528	0.338	0.842
Smarca4	Rb1	2109494	2095596	10090.ENSMUSP00000096547	10090.ENSMUSP00000022701	0	0	0	0	0.087	0.55	0.439	0.395	0.842
Cbx2	Pcgf6	2096685	2096497	10090.ENSMUSP00000026662	10090.ENSMUSP00000026032	0	0	0	0	0.043	0.047	0.72	0.455	0.842
Mef2c	Jun	2114323	2102864	10090.ENSMUSP00000132547	10090.ENSMUSP00000054270	0	0	0	0	0	0.06	0.528	0.672	0.842
Gata4	Smad4	2112450	2096277	10090.ENSMUSP00000113891	10090.ENSMUSP00000025393	0	0	0	0	0.052	0.482	0.528	0.397	0.841
Hdac1	Rela	2110294	2096442	10090.ENSMUSP00000099657	10090.ENSMUSP00000025867	0	0	0	0	0	0.495	0.44	0.484	0.841
Mef2a	Nfatc4	2112668	2096024	10090.ENSMUSP00000117496	10090.ENSMUSP00000024179	0	0	0	0	0.051	0	0.8	0.233	0.841
Mta3	Hdac4	2105123	2093982	10090.ENSMUSP00000068931	10090.ENSMUSP00000008995	0	0	0	0	0.051	0.298	0.767	0.098	0.841
Rel	Rela	2110420	2096442	10090.ENSMUSP00000099928	10090.ENSMUSP00000025867	0	0	0	0.904	0.076	0.618	0.54	0.967	0.84
Etv3	Hdac1	2112302	2110294	10090.ENSMUSP00000112915	10090.ENSMUSP00000099657	0	0	0	0	0.053	0.045	0.836	0.051	0.84
Gtf2ird1	Gtf2i	2109962	2102067	10090.ENSMUSP00000098217	10090.ENSMUSP00000049625	0	0	0	0.691	0.042	0	0.8	0.669	0.84
Nfyb	Taf1	2112919	2110074	10090.ENSMUSP00000122403	10090.ENSMUSP00000098895	0	0	0	0	0.109	0.747	0	0.344	0.839
Mef2a	Hdac4	2112668	2093982	10090.ENSMUSP00000117496	10090.ENSMUSP00000008995	0	0	0	0	0.052	0.503	0.397	0.5	0.839
Foxo1	Sod2	2103045	2093880	10090.ENSMUSP00000055308	10090.ENSMUSP00000007012	0	0	0	0	0	0.106	0.528	0.65	0.839
Etv3	Hdac2	2112302	2094705	10090.ENSMUSP00000112915	10090.ENSMUSP00000019911	0	0	0	0	0.053	0.045	0.836	0	0.839
Gtf2f2	Med26	2107882	2103623	10090.ENSMUSP00000086312	10090.ENSMUSP00000058697	0	0	0	0	0.078	0.774	0	0.288	0.838
Stat1	Fos	2104843	2095256	10090.ENSMUSP00000066743	10090.ENSMUSP00000021674	0	0	0	0	0	0.114	0.207	0.789	0.838
Fosl2	Fosb	2098044	2093526	10090.ENSMUSP00000031017	10090.ENSMUSP00000003640	0	0	0	0.781	0.092	0	0.8	0.695	0.838
Prdm1	Irf4	2110691	2095286	10090.ENSMUSP00000101129	10090.ENSMUSP00000021784	0	0	0	0	0.084	0.111	0	0.817	0.838
Irf9	Irf7	2112825	2096662	10090.ENSMUSP00000120525	10090.ENSMUSP00000026571	0	0	0	0.653	0.782	0	0	0.736	0.837
Maf	Pax6	2111212	2108071	10090.ENSMUSP00000104732	10090.ENSMUSP00000087870	0	0	0	0	0.042	0.539	0	0.661	0.837
Kdm1a	Hdac1	2112190	2110294	10090.ENSMUSP00000111977	10090.ENSMUSP00000099657	0	0	0	0	0.055	0.57	0	0.627	0.836
Stat1	Ddx58	2104843	2100749	10090.ENSMUSP00000066743	10090.ENSMUSP00000042433	0	0	0	0	0.571	0.111	0	0.604	0.836
Pml	Sp100	2107481	2104785	10090.ENSMUSP00000082816	10090.ENSMUSP00000066399	0	0	0	0	0.123	0.107	0.528	0.604	0.834
Hdac1	Nfkb1	2110294	2097657	10090.ENSMUSP00000099657	10090.ENSMUSP00000029812	0	0	0	0	0.052	0.495	0.44	0.453	0.834
Trp53	Ezh2	2111141	2107145	10090.ENSMUSP00000104298	10090.ENSMUSP00000080419	0	0	0	0	0.055	0.102	0.371	0.725	0.834
Ncoa3	Nr3c1	2107782	2096253	10090.ENSMUSP00000085416	10090.ENSMUSP00000025300	0	0	0	0	0	0.713	0	0.442	0.833
Foxo3	Bcl6	2102250	2095747	10090.ENSMUSP00000050683	10090.ENSMUSP00000023151	0	0	0	0	0.049	0.115	0.528	0.627	0.832
Jun	Nfkb1	2102864	2097657	10090.ENSMUSP00000054270	10090.ENSMUSP00000029812	0	0	0	0	0.055	0.061	0.187	0.795	0.832
Xrcc6	Pcna	2105075	2097310	10090.ENSMUSP00000068559	10090.ENSMUSP00000028817	0	0	0	0	0.133	0.414	0	0.697	0.832
Sin3a	Zfp541	2113723	2111113	10090.ENSMUSP00000128956	10090.ENSMUSP00000104149	0	0	0	0	0.051	0.332	0.745	0.084	0.832
Trp53	Xrcc5	2111141	2096880	10090.ENSMUSP00000104298	10090.ENSMUSP00000027379	0	0	0	0	0	0	0.528	0.66	0.832
Irf9	Stat5b	2112825	2093578	10090.ENSMUSP00000120525	10090.ENSMUSP00000004143	0	0	0	0	0.089	0.062	0.8	0.128	0.831
Tcea1	Tbp	2113752	2094231	10090.ENSMUSP00000129157	10090.ENSMUSP00000014911	0	0	0	0	0.106	0.669	0	0.477	0.831
Kdm1a	Hdac2	2112190	2094705	10090.ENSMUSP00000111977	10090.ENSMUSP00000019911	0	0	0	0	0.129	0.57	0	0.575	0.828
Gata1	Myb	2098788	2094778	10090.ENSMUSP00000033502	10090.ENSMUSP00000020158	0	0	0	0	0	0.112	0.239	0.765	0.828
Sin3a	Smarca4	2113723	2109494	10090.ENSMUSP00000128956	10090.ENSMUSP00000096547	0	0	0	0	0.266	0.389	0	0.647	0.828
Stat5a	Stat6	2110936	2108299	10090.ENSMUSP00000102980	10090.ENSMUSP00000089708	0	0	0	0.864	0.077	0	0.8	0.821	0.828
Nfatc2	Egr1	2106019	2105219	10090.ENSMUSP00000074198	10090.ENSMUSP00000069616	0	0	0	0	0	0.101	0.528	0.627	0.827
Rel	Relb	2110420	2108666	10090.ENSMUSP00000099928	10090.ENSMUSP00000092355	0	0	0	0.841	0.09	0.554	0.54	0.948	0.827
Creb3l2	Creb3l1	2100325	2097267	10090.ENSMUSP00000040208	10090.ENSMUSP00000028663	0	0	0	0.846	0.077	0	0.8	0.64	0.826
Trp53	Prdm1	2111141	2110691	10090.ENSMUSP00000104298	10090.ENSMUSP00000101129	0	0	0	0	0	0.102	0.528	0.623	0.826
Trp53	Stat1	2111141	2104843	10090.ENSMUSP00000104298	10090.ENSMUSP00000066743	0	0	0	0	0	0.099	0	0.815	0.826
Trp53	Carm1	2111141	2099215	10090.ENSMUSP00000104298	10090.ENSMUSP00000034703	0	0	0	0	0.091	0.111	0.528	0.598	0.826
Prdm1	Pax5	2110691	2094188	10090.ENSMUSP00000101129	10090.ENSMUSP00000014174	0	0	0	0	0	0	0	0.824	0.825
Rcor2	Hdac2	2111793	2094705	10090.ENSMUSP00000108996	10090.ENSMUSP00000019911	0	0	0	0	0.128	0.537	0	0.601	0.825
Jun	Smad4	2102864	2096277	10090.ENSMUSP00000054270	10090.ENSMUSP00000025393	0	0	0	0	0	0.107	0.528	0.62	0.825
Trp53	Mycn	2111141	2101383	10090.ENSMUSP00000104298	10090.ENSMUSP00000045993	0	0	0	0	0	0	0	0.824	0.825
Gfi1b	Rcor2	2113566	2111793	10090.ENSMUSP00000128052	10090.ENSMUSP00000108996	0	0	0	0	0.047	0.536	0	0.635	0.825
Mlxip	Mlxipl	2104600	2093704	10090.ENSMUSP00000064943	10090.ENSMUSP00000005507	0	0	0	0.72	0	0	0.8	0.473	0.825
Pcgf6	Suz12	2096497	2094444	10090.ENSMUSP00000026032	10090.ENSMUSP00000017692	0	0	0	0	0.126	0	0.72	0.34	0.824
Ezh2	Pcgf6	2107145	2096497	10090.ENSMUSP00000080419	10090.ENSMUSP00000026032	0	0	0	0	0.149	0.074	0.72	0.298	0.824
Trp53bp1	Pcna	2111448	2097310	10090.ENSMUSP00000106278	10090.ENSMUSP00000028817	0	0	0	0	0.067	0.483	0	0.662	0.823
Ttf2	Top2a	2106393	2105118	10090.ENSMUSP00000076208	10090.ENSMUSP00000068896	0	0	0	0	0.378	0.418	0.398	0.287	0.823
Stat1	Irf8	2104843	2100337	10090.ENSMUSP00000066743	10090.ENSMUSP00000040245	0	0	0	0	0.29	0	0	0.759	0.822
Tcf7l2	Yap1	2111555	2105211	10090.ENSMUSP00000107284	10090.ENSMUSP00000069554	0	0	0	0	0	0	0.8	0.148	0.822
Trp53bp1	Rbbp8	2111448	2101432	10090.ENSMUSP00000106278	10090.ENSMUSP00000046255	0	0	0	0	0.049	0	0.528	0.635	0.822
Sap30	Hdac4	2098962	2093982	10090.ENSMUSP00000034022	10090.ENSMUSP00000008995	0	0	0	0	0.042	0.047	0.77	0.253	0.822
Ing2	Hdac4	2106947	2093982	10090.ENSMUSP00000079226	10090.ENSMUSP00000008995	0	0	0	0	0.068	0.313	0.72	0.128	0.822
Taf1	Ruvbl2	2110074	2098675	10090.ENSMUSP00000098895	10090.ENSMUSP00000033087	0	0	0	0	0.09	0.339	0.72	0.07	0.822
Jun	Hif1a	2102864	2095207	10090.ENSMUSP00000054270	10090.ENSMUSP00000021530	0	0	0	0	0	0.115	0.361	0.708	0.82
Runx2	Dlx5	2111824	2102571	10090.ENSMUSP00000109201	10090.ENSMUSP00000052559	0	0	0	0	0.066	0	0	0.814	0.819
Mtor	Nfkb1	2110226	2097657	10090.ENSMUSP00000099510	10090.ENSMUSP00000029812	0	0	0	0	0.055	0.169	0.528	0.57	0.819
Bach2	Mafk	2111058	2094491	10090.ENSMUSP00000103815	10090.ENSMUSP00000018287	0	0	0	0	0	0.545	0	0.617	0.818
Stat3	Rel	2112805	2110420	10090.ENSMUSP00000120152	10090.ENSMUSP00000099928	0	0	0	0	0.051	0.105	0.347	0.711	0.818
Stat5a	Irf1	2110936	2094594	10090.ENSMUSP00000102980	10090.ENSMUSP00000019043	0	0	0	0	0.053	0.103	0.3	0.728	0.817
Jun	Smarca2	2102864	2096440	10090.ENSMUSP00000054270	10090.ENSMUSP00000025862	0	0	0	0	0	0.603	0.383	0.309	0.816
Bmi1	Hdac2	2097092	2094705	10090.ENSMUSP00000028071	10090.ENSMUSP00000019911	0	0	0	0	0.117	0.107	0.72	0.266	0.816
Stat3	Hif1a	2112805	2095207	10090.ENSMUSP00000120152	10090.ENSMUSP00000021530	0	0	0	0	0	0.427	0	0.692	0.816
Arnt	Arnt2	2110365	2107413	10090.ENSMUSP00000099810	10090.ENSMUSP00000082154	0	0	0	0.967	0	0.1	0.8	0.66	0.816
Ahr	Stat1	2112208	2104843	10090.ENSMUSP00000112137	10090.ENSMUSP00000066743	0	0	0	0	0	0.535	0	0.619	0.815
Zeb2	Zeb1	2097143	2096186	10090.ENSMUSP00000028229	10090.ENSMUSP00000025081	0	0	0	0.892	0	0	0.8	0.731	0.815
Zfp541	Hdac4	2111113	2093982	10090.ENSMUSP00000104149	10090.ENSMUSP00000008995	0	0	0	0	0	0.114	0.735	0.27	0.814
Aebp2	Pcgf6	2107719	2096497	10090.ENSMUSP00000084896	10090.ENSMUSP00000026032	0	0	0	0	0.08	0.103	0.72	0.29	0.814
Trp53	Notch1	2111141	2097163	10090.ENSMUSP00000104298	10090.ENSMUSP00000028288	0	0	0	0	0.051	0.101	0.176	0.765	0.813
Hdac1	Zfpm1	2110294	2103501	10090.ENSMUSP00000099657	10090.ENSMUSP00000058037	0	0	0	0	0	0.591	0.44	0.25	0.813
Kdm1a	Hmg20b	2112190	2094873	10090.ENSMUSP00000111977	10090.ENSMUSP00000020454	0	0	0	0	0.056	0.554	0	0.592	0.813
Zfpm1	Hdac2	2103501	2094705	10090.ENSMUSP00000058037	10090.ENSMUSP00000019911	0	0	0	0	0	0.591	0.44	0.249	0.813
Tgif1	Sin3a	2114069	2113723	10090.ENSMUSP00000130930	10090.ENSMUSP00000128956	0	0	0	0	0.09	0.111	0.528	0.568	0.812
Set	Apex1	2110421	2100770	10090.ENSMUSP00000099930	10090.ENSMUSP00000042602	0	0	0	0	0.373	0.111	0.528	0.37	0.812
Sin3a	Smad4	2113723	2096277	10090.ENSMUSP00000128956	10090.ENSMUSP00000025393	0	0	0	0	0.052	0.464	0.528	0.308	0.812
Jun	Tbp	2102864	2094231	10090.ENSMUSP00000054270	10090.ENSMUSP00000014911	0	0	0	0	0	0.313	0	0.738	0.812
Mtor	Stat1	2110226	2104843	10090.ENSMUSP00000099510	10090.ENSMUSP00000066743	0	0	0	0	0.052	0.114	0.428	0.655	0.812
Cebpa	Foxo1	2109370	2103045	10090.ENSMUSP00000096129	10090.ENSMUSP00000055308	0	0	0	0	0	0.537	0	0.609	0.812
Smad3	Fos	2099315	2095256	10090.ENSMUSP00000034973	10090.ENSMUSP00000021674	0	0	0	0	0	0.107	0.439	0.653	0.811
Cebpa	Pparg	2109370	2093113	10090.ENSMUSP00000096129	10090.ENSMUSP00000000450	0	0	0	0	0	0.047	0	0.81	0.811
Top2a	Smarca5	2105118	2101080	10090.ENSMUSP00000068896	10090.ENSMUSP00000044361	0	0	0	0	0.301	0.418	0.398	0.321	0.811
Cebpb	Ciita	2105262	2095745	10090.ENSMUSP00000069850	10090.ENSMUSP00000023147	0	0	0	0	0	0	0.8	0.095	0.811
Cebpa	Cebpb	2109370	2105262	10090.ENSMUSP00000096129	10090.ENSMUSP00000069850	0	0	0	0	0	0.535	0	0.608	0.81
Yap1	Lef1	2105211	2097576	10090.ENSMUSP00000069554	10090.ENSMUSP00000029611	0	0	0	0	0	0	0.8	0.093	0.81
Ets1	Pax5	2099159	2094188	10090.ENSMUSP00000034534	10090.ENSMUSP00000014174	0	0	0	0	0	0.674	0	0.441	0.81
Mtor	Foxo3	2110226	2102250	10090.ENSMUSP00000099510	10090.ENSMUSP00000050683	0	0	0	0	0.051	0.115	0	0.792	0.81
Ncoa1	Esrra	2107501	2096452	10090.ENSMUSP00000082971	10090.ENSMUSP00000025906	0	0	0	0	0	0.682	0.209	0.304	0.809
Ets1	Fos	2099159	2095256	10090.ENSMUSP00000034534	10090.ENSMUSP00000021674	0	0	0	0	0.054	0.111	0.528	0.574	0.808
Mef2c	Smad3	2114323	2099315	10090.ENSMUSP00000132547	10090.ENSMUSP00000034973	0	0	0	0	0.052	0.11	0.528	0.575	0.808
Junb	Jdp2	2104561	2103806	10090.ENSMUSP00000064680	10090.ENSMUSP00000059724	0	0	0	0	0.13	0.676	0.228	0.22	0.808
Trp53	Smad4	2111141	2096277	10090.ENSMUSP00000104298	10090.ENSMUSP00000025393	0	0	0	0	0.055	0.1	0	0.792	0.808
Ets2	Fos	2095892	2095256	10090.ENSMUSP00000023612	10090.ENSMUSP00000021674	0	0	0	0	0.054	0.106	0.528	0.574	0.807
Runx1	Ets2	2095905	2095892	10090.ENSMUSP00000023673	10090.ENSMUSP00000023612	0	0	0	0	0.052	0.671	0	0.433	0.807
Stat3	Hdac1	2112805	2110294	10090.ENSMUSP00000120152	10090.ENSMUSP00000099657	0	0	0	0	0.052	0.57	0.301	0.401	0.807
Taf10	Smarca4	2112694	2109494	10090.ENSMUSP00000118105	10090.ENSMUSP00000096547	0	0	0	0	0.077	0.751	0	0.227	0.807
E2f2	Pcna	2102144	2097310	10090.ENSMUSP00000050047	10090.ENSMUSP00000028817	0	0	0	0	0.082	0.047	0.313	0.713	0.805
Hnrnpd	Khsrp	2114353	2093927	10090.ENSMUSP00000132735	10090.ENSMUSP00000007814	0	0	0	0	0.09	0.388	0	0.678	0.805
Naca	Smyd1	2108295	2105977	10090.ENSMUSP00000089680	10090.ENSMUSP00000073911	0	0	0	0	0.055	0.543	0	0.582	0.804
Stat3	Nfkb1	2112805	2097657	10090.ENSMUSP00000120152	10090.ENSMUSP00000029812	0	0	0	0	0.097	0.114	0.347	0.668	0.803
Foxo1	Ets1	2103045	2099159	10090.ENSMUSP00000055308	10090.ENSMUSP00000034534	0	0	0	0	0.074	0.674	0.193	0.283	0.802
Stat5a	Ncoa1	2110936	2107501	10090.ENSMUSP00000102980	10090.ENSMUSP00000082971	0	0	0	0	0	0.736	0	0.282	0.802
Trp53	Pparg	2111141	2093113	10090.ENSMUSP00000104298	10090.ENSMUSP00000000450	0	0	0	0	0	0.072	0.225	0.747	0.802
Rela	Irf5	2096442	2093603	10090.ENSMUSP00000025867	10090.ENSMUSP00000004392	0	0	0	0	0	0.101	0.528	0.57	0.801
Pias2	Max	2111999	2111408	10090.ENSMUSP00000110425	10090.ENSMUSP00000106025	0	0	0	0	0	0	0.8	0	0.8
Tfdp1	Hdac2	2113552	2094705	10090.ENSMUSP00000127952	10090.ENSMUSP00000019911	0	0	0	0	0.191	0.534	0.44	0.165	0.8
Nfe2l2	Mafk	2110333	2094491	10090.ENSMUSP00000099733	10090.ENSMUSP00000018287	0	0	0	0	0.07	0.484	0.383	0.405	0.8
Top2a	Chd1	2105118	2096045	10090.ENSMUSP00000068896	10090.ENSMUSP00000024627	0	0	0	0	0.286	0.418	0.398	0.287	0.798
Foxo1	Bcl6	2103045	2095747	10090.ENSMUSP00000055308	10090.ENSMUSP00000023151	0	0	0	0	0	0.115	0.404	0.648	0.798
Taf1	Ash2l	2110074	2105429	10090.ENSMUSP00000098895	10090.ENSMUSP00000070957	0	0	0	0	0.2	0.168	0.72	0	0.797
Hdac1	Suz12	2110294	2094444	10090.ENSMUSP00000099657	10090.ENSMUSP00000017692	0	0	0	0	0.074	0.392	0.44	0.428	0.796
Hells	Dnmt1	2096475	2093584	10090.ENSMUSP00000025965	10090.ENSMUSP00000004202	0.318	0	0	0	0.324	0.107	0	0.562	0.796
Srebf1	Mlxipl	2094987	2093704	10090.ENSMUSP00000020846	10090.ENSMUSP00000005507	0	0	0	0	0.065	0	0	0.789	0.795
Trp53	Foxo3	2111141	2102250	10090.ENSMUSP00000104298	10090.ENSMUSP00000050683	0	0	0	0	0.051	0.114	0	0.775	0.795
Irf9	Ddx58	2112825	2100749	10090.ENSMUSP00000120525	10090.ENSMUSP00000042433	0	0	0	0	0.588	0	0	0.522	0.795
Egr1	Fosb	2105219	2093526	10090.ENSMUSP00000069616	10090.ENSMUSP00000003640	0	0	0	0	0.453	0.074	0.066	0.618	0.795
Trp63	Trp53	2112089	2111141	10090.ENSMUSP00000110965	10090.ENSMUSP00000104298	0	0	0	0.893	0	0.545	0.528	0.784	0.795
Nr0b1	Nr4a1	2096498	2095944	10090.ENSMUSP00000026036	10090.ENSMUSP00000023779	0	0	0	0	0	0.57	0.209	0.441	0.794
Set	Hmgb2	2110421	2104731	10090.ENSMUSP00000099930	10090.ENSMUSP00000065940	0	0	0	0	0.23	0.111	0.528	0.438	0.794
Fos	Myb	2095256	2094778	10090.ENSMUSP00000021674	10090.ENSMUSP00000020158	0	0	0	0	0	0.115	0.172	0.742	0.794
Top2a	Dnmt1	2105118	2093584	10090.ENSMUSP00000068896	10090.ENSMUSP00000004202	0.07	0	0	0	0.483	0.06	0	0.598	0.794
Stat1	Irf2	2104843	2098969	10090.ENSMUSP00000066743	10090.ENSMUSP00000034041	0	0	0	0	0.103	0.111	0	0.761	0.793
Hells	Uhrf1	2096475	2093217	10090.ENSMUSP00000025965	10090.ENSMUSP00000001258	0.314	0	0	0	0.654	0	0	0.196	0.793
Aebp2	Hdac2	2107719	2094705	10090.ENSMUSP00000084896	10090.ENSMUSP00000019911	0	0	0	0	0	0.168	0.739	0.124	0.793
Rcor1	Trp53bp1	2112201	2111448	10090.ENSMUSP00000112089	10090.ENSMUSP00000106278	0	0	0	0	0.271	0	0.72	0.064	0.792
Smarca1	Top2a	2106489	2105118	10090.ENSMUSP00000076769	10090.ENSMUSP00000068896	0	0	0	0	0.268	0.418	0.398	0.287	0.792
Nfyb	Trp53	2112919	2111141	10090.ENSMUSP00000122403	10090.ENSMUSP00000104298	0	0	0	0	0	0.111	0.528	0.543	0.791
Cebpa	Rb1	2109370	2095596	10090.ENSMUSP00000096129	10090.ENSMUSP00000022701	0	0	0	0	0.051	0.545	0.528	0.095	0.791
Satb2	Runx2	2111942	2111824	10090.ENSMUSP00000110057	10090.ENSMUSP00000109201	0	0	0	0	0	0.535	0	0.569	0.791
Klf4	Lin28a	2110976	2102221	10090.ENSMUSP00000103245	10090.ENSMUSP00000050488	0	0	0	0	0	0.047	0	0.79	0.791
Smad3	Gsc	2099315	2095200	10090.ENSMUSP00000034973	10090.ENSMUSP00000021513	0	0	0	0	0	0.051	0.528	0.572	0.791
Rel	Fos	2110420	2095256	10090.ENSMUSP00000099928	10090.ENSMUSP00000021674	0	0	0	0	0.049	0.107	0.428	0.618	0.79
Sin3a	Smarca2	2113723	2096440	10090.ENSMUSP00000128956	10090.ENSMUSP00000025862	0	0	0	0	0.306	0.389	0	0.541	0.789
Pcna	Cdk9	2097310	2094025	10090.ENSMUSP00000028817	10090.ENSMUSP00000009699	0	0	0	0	0.054	0	0.72	0.269	0.789
Trp53	Dnmt1	2111141	2093584	10090.ENSMUSP00000104298	10090.ENSMUSP00000004202	0	0	0	0	0	0.111	0	0.772	0.788
Sin3a	Msl3	2113723	2111619	10090.ENSMUSP00000128956	10090.ENSMUSP00000107765	0	0	0	0	0	0.683	0	0.359	0.788
Myb	Trim28	2094778	2093726	10090.ENSMUSP00000020158	10090.ENSMUSP00000005705	0	0	0	0	0	0.543	0.528	0.095	0.788
Mtor	Ruvbl2	2110226	2098675	10090.ENSMUSP00000099510	10090.ENSMUSP00000033087	0	0	0	0	0.049	0.766	0	0.12	0.787
Trp53	Myb	2111141	2094778	10090.ENSMUSP00000104298	10090.ENSMUSP00000020158	0	0	0	0	0.042	0.088	0	0.776	0.787
Mtor	Pml	2110226	2107481	10090.ENSMUSP00000099510	10090.ENSMUSP00000082816	0	0	0	0	0.054	0.545	0.528	0.073	0.787
Hmga2	Smad3	2105730	2099315	10090.ENSMUSP00000072556	10090.ENSMUSP00000034973	0	0	0	0	0.044	0.1	0.72	0.222	0.787
Dnmt3b	Uhrf1	2102434	2093217	10090.ENSMUSP00000051830	10090.ENSMUSP00000001258	0	0	0	0	0.056	0.108	0	0.767	0.787
Trp53	Rela	2111141	2096442	10090.ENSMUSP00000104298	10090.ENSMUSP00000025867	0	0	0	0	0	0.107	0	0.771	0.787
Smarcc2	Top2a	2110648	2105118	10090.ENSMUSP00000100868	10090.ENSMUSP00000068896	0	0	0	0	0.301	0.413	0.523	0	0.787
Pcna	Xrcc5	2097310	2096880	10090.ENSMUSP00000028817	10090.ENSMUSP00000027379	0	0	0	0	0.092	0.414	0	0.63	0.786
Ddx20	Smarca5	2108109	2101080	10090.ENSMUSP00000088176	10090.ENSMUSP00000044361	0	0	0	0	0.148	0.062	0.72	0.158	0.786
Taf10	Smarca2	2112694	2096440	10090.ENSMUSP00000118105	10090.ENSMUSP00000025862	0	0	0	0	0.077	0.751	0	0.146	0.786
Hells	Dnmt3a	2096475	2095036	10090.ENSMUSP00000025965	10090.ENSMUSP00000020991	0	0	0	0	0.051	0.537	0	0.551	0.786
Kdm1a	Trp53bp1	2112190	2111448	10090.ENSMUSP00000111977	10090.ENSMUSP00000106278	0	0	0	0	0.067	0.115	0.72	0.179	0.785
Foxo1	Vdr	2103045	2095734	10090.ENSMUSP00000055308	10090.ENSMUSP00000023119	0	0	0	0	0.077	0.501	0.116	0.533	0.784
Ssrp1	Hmgb2	2106523	2104731	10090.ENSMUSP00000076971	10090.ENSMUSP00000065940	0	0	0	0.719	0.24	0.68	0	0.552	0.784
Jun	Irf3	2102864	2093473	10090.ENSMUSP00000054270	10090.ENSMUSP00000003284	0	0	0	0	0	0	0.528	0.563	0.784
Rcor2	Rest	2111793	2106949	10090.ENSMUSP00000108996	10090.ENSMUSP00000079231	0	0	0	0	0.047	0.103	0	0.768	0.784
Runx3	Ets1	2102193	2099159	10090.ENSMUSP00000050353	10090.ENSMUSP00000034534	0	0	0	0	0.067	0.671	0	0.353	0.784
Ikzf1	Gata1	2106356	2098788	10090.ENSMUSP00000075992	10090.ENSMUSP00000033502	0	0	0	0	0.048	0.111	0	0.764	0.784
Nfe2l2	Mafg	2110333	2102798	10090.ENSMUSP00000099733	10090.ENSMUSP00000053899	0	0	0	0	0	0.41	0.383	0.455	0.784
Jun	Gata1	2102864	2098788	10090.ENSMUSP00000054270	10090.ENSMUSP00000033502	0	0	0	0	0	0.113	0.254	0.698	0.783
Max	Taf1	2111408	2110074	10090.ENSMUSP00000106025	10090.ENSMUSP00000098895	0	0	0	0	0.078	0.074	0.767	0	0.783
Trp53	Irf5	2111141	2093603	10090.ENSMUSP00000104298	10090.ENSMUSP00000004392	0	0	0	0	0	0	0.528	0.56	0.783
Stat5a	Jun	2110936	2102864	10090.ENSMUSP00000102980	10090.ENSMUSP00000054270	0	0	0	0	0.051	0.31	0.246	0.613	0.783
Gfi1b	Rcor1	2113566	2112201	10090.ENSMUSP00000128052	10090.ENSMUSP00000112089	0	0	0	0	0.047	0.542	0	0.544	0.783
Hdac1	Pparg	2110294	2093113	10090.ENSMUSP00000099657	10090.ENSMUSP00000000450	0	0	0	0	0	0.54	0.384	0.291	0.782
Nfkb1	Tnfaip3	2097657	2094734	10090.ENSMUSP00000029812	10090.ENSMUSP00000019997	0	0	0	0	0.218	0.098	0.528	0.422	0.782
Mafb	Pax6	2109530	2108071	10090.ENSMUSP00000096728	10090.ENSMUSP00000087870	0	0	0	0	0.042	0.544	0	0.539	0.781
Top2a	Smarcal1	2105118	2101682	10090.ENSMUSP00000068896	10090.ENSMUSP00000047589	0	0	0	0	0.229	0.418	0.398	0.287	0.781
Runx1	Pax5	2095905	2094188	10090.ENSMUSP00000023673	10090.ENSMUSP00000014174	0	0	0	0	0	0.323	0	0.688	0.78
Sin3a	Klf13	2113723	2104964	10090.ENSMUSP00000128956	10090.ENSMUSP00000067680	0	0	0	0	0.055	0.676	0.13	0.271	0.78
Sin3a	Ddx20	2113723	2108109	10090.ENSMUSP00000128956	10090.ENSMUSP00000088176	0	0	0	0	0.096	0.478	0.528	0.129	0.78
Runx2	Zfp521	2111824	2096247	10090.ENSMUSP00000109201	10090.ENSMUSP00000025288	0	0	0	0	0	0.537	0	0.542	0.78
Stat3	Cdkn2a	2112805	2097789	10090.ENSMUSP00000120152	10090.ENSMUSP00000030237	0	0	0	0	0	0.424	0	0.632	0.779
Smad3	Atf3	2099315	2097050	10090.ENSMUSP00000034973	10090.ENSMUSP00000027941	0	0	0	0	0	0.11	0.439	0.593	0.779
Hmga2	Smad4	2105730	2096277	10090.ENSMUSP00000072556	10090.ENSMUSP00000025393	0	0	0	0	0	0.072	0.72	0.218	0.779
Smarca4	Ezh2	2109494	2107145	10090.ENSMUSP00000096547	10090.ENSMUSP00000080419	0	0	0	0	0.096	0.31	0.13	0.641	0.779
Sin3a	Sfpi1	2113723	2093346	10090.ENSMUSP00000128956	10090.ENSMUSP00000002180	0	0	0	0	0	0.472	0	0.598	0.779
Jun	Irf1	2102864	2094594	10090.ENSMUSP00000054270	10090.ENSMUSP00000019043	0	0	0	0	0.051	0	0.528	0.548	0.779
Calcoco1	Ncoa2	2095960	2093764	10090.ENSMUSP00000023818	10090.ENSMUSP00000006037	0	0	0	0	0	0	0.528	0.552	0.779
Runx3	Smad3	2102193	2099315	10090.ENSMUSP00000050353	10090.ENSMUSP00000034973	0	0	0	0	0	0.11	0.439	0.591	0.778
Bcor	Pcgf6	2112118	2096497	10090.ENSMUSP00000111175	10090.ENSMUSP00000026032	0	0	0	0	0	0.531	0.36	0.321	0.778
Zfp36	Khsrp	2103453	2093927	10090.ENSMUSP00000057815	10090.ENSMUSP00000007814	0	0	0	0	0.042	0.062	0	0.773	0.778
Smad3	Runx1	2099315	2095905	10090.ENSMUSP00000034973	10090.ENSMUSP00000023673	0	0	0	0	0	0.11	0.439	0.591	0.778
Trp53	Rel	2111141	2110420	10090.ENSMUSP00000104298	10090.ENSMUSP00000099928	0	0	0	0	0	0.101	0	0.762	0.777
Irf8	Zbtb17	2100337	2093796	10090.ENSMUSP00000040245	10090.ENSMUSP00000006377	0	0	0	0	0	0.545	0.528	0	0.776
Rfxap	Rfx1	2100453	2093712	10090.ENSMUSP00000040917	10090.ENSMUSP00000005600	0	0	0	0	0	0.501	0	0.569	0.776
Tbl1x	Hdac4	2107795	2093982	10090.ENSMUSP00000085549	10090.ENSMUSP00000008995	0	0	0	0	0.099	0.318	0.622	0.149	0.776
Foxo3	Vdr	2102250	2095734	10090.ENSMUSP00000050683	10090.ENSMUSP00000023119	0	0	0	0	0	0.501	0.116	0.533	0.776
Stat6	Irf1	2108299	2094594	10090.ENSMUSP00000089708	10090.ENSMUSP00000019043	0	0	0	0	0.053	0.111	0.3	0.663	0.775
Mafb	Fos	2109530	2095256	10090.ENSMUSP00000096728	10090.ENSMUSP00000021674	0	0	0	0	0.056	0.57	0	0.489	0.775
Mef2c	Carm1	2114323	2099215	10090.ENSMUSP00000132547	10090.ENSMUSP00000034703	0	0	0	0	0.052	0.538	0	0.526	0.775
Junb	Smad3	2104561	2099315	10090.ENSMUSP00000064680	10090.ENSMUSP00000034973	0	0	0	0	0	0.373	0.239	0.567	0.775
Prdm1	Ets1	2110691	2099159	10090.ENSMUSP00000101129	10090.ENSMUSP00000034534	0	0	0	0	0.052	0.535	0	0.528	0.774
Kdm2b	Hdac2	2099951	2094705	10090.ENSMUSP00000038229	10090.ENSMUSP00000019911	0	0	0	0	0.113	0.402	0.36	0.41	0.773
Trp53	Ndn	2111141	2101277	10090.ENSMUSP00000104298	10090.ENSMUSP00000045369	0	0	0	0	0.049	0.472	0	0.584	0.773
Ncoa1	Stat5b	2107501	2093578	10090.ENSMUSP00000082971	10090.ENSMUSP00000004143	0	0	0	0	0	0.736	0	0.177	0.773
Sin3a	Ikzf1	2113723	2106356	10090.ENSMUSP00000128956	10090.ENSMUSP00000075992	0	0	0	0	0.055	0.332	0.13	0.633	0.772
Mtor	Smarca4	2110226	2109494	10090.ENSMUSP00000099510	10090.ENSMUSP00000096547	0	0	0	0	0.242	0.493	0.141	0.392	0.772
Sin3a	Sap30l	2113723	2094982	10090.ENSMUSP00000128956	10090.ENSMUSP00000020826	0	0	0	0	0	0.115	0.428	0.586	0.772
Runx2	Ets1	2111824	2099159	10090.ENSMUSP00000109201	10090.ENSMUSP00000034534	0	0	0	0	0	0.671	0	0.336	0.772
Egr1	Nr4a1	2105219	2095944	10090.ENSMUSP00000069616	10090.ENSMUSP00000023779	0	0	0	0	0.384	0.113	0	0.616	0.772
Gata4	Smad1	2112450	2105441	10090.ENSMUSP00000113891	10090.ENSMUSP00000071035	0	0	0	0	0.052	0.472	0.397	0.335	0.772
Rela	Irf3	2096442	2093473	10090.ENSMUSP00000025867	10090.ENSMUSP00000003284	0	0	0	0	0.076	0.111	0.528	0.483	0.772
Smarca4	Carm1	2109494	2099215	10090.ENSMUSP00000096547	10090.ENSMUSP00000034703	0	0	0	0	0.137	0.115	0.215	0.663	0.771
Nfkb1	Nr3c1	2097657	2096253	10090.ENSMUSP00000029812	10090.ENSMUSP00000025300	0	0	0	0	0.053	0.111	0.528	0.493	0.771
Cebpa	Fos	2109370	2095256	10090.ENSMUSP00000096129	10090.ENSMUSP00000021674	0	0	0	0	0.05	0.25	0.528	0.398	0.77
Rela	Irf1	2096442	2094594	10090.ENSMUSP00000025867	10090.ENSMUSP00000019043	0	0	0	0	0.099	0.111	0.528	0.462	0.769
Gata4	Klf4	2112450	2110976	10090.ENSMUSP00000113891	10090.ENSMUSP00000103245	0	0	0	0	0.048	0.102	0	0.751	0.769
Taf1	Rela	2110074	2096442	10090.ENSMUSP00000098895	10090.ENSMUSP00000025867	0	0	0	0	0.053	0.68	0.202	0.16	0.769
Pcgf6	Hdac2	2096497	2094705	10090.ENSMUSP00000026032	10090.ENSMUSP00000019911	0	0	0	0	0.136	0.073	0.72	0.093	0.769
Sin3a	Mta3	2113723	2105123	10090.ENSMUSP00000128956	10090.ENSMUSP00000068931	0	0	0	0	0.122	0.101	0.72	0.08	0.769
Relb	Jun	2108666	2102864	10090.ENSMUSP00000092355	10090.ENSMUSP00000054270	0	0	0	0	0	0	0	0.768	0.768
Batf	Irf4	2100419	2095286	10090.ENSMUSP00000040706	10090.ENSMUSP00000021784	0	0	0	0	0.077	0.286	0.281	0.568	0.768
Rela	Fos	2096442	2095256	10090.ENSMUSP00000025867	10090.ENSMUSP00000021674	0	0	0	0	0.049	0.111	0.528	0.487	0.767
Smarca4	Rtf1	2109494	2097294	10090.ENSMUSP00000096547	10090.ENSMUSP00000028767	0	0	0	0	0.055	0.713	0	0.211	0.767
Nfatc2	Junb	2106019	2104561	10090.ENSMUSP00000074198	10090.ENSMUSP00000064680	0	0	0	0	0	0.306	0.528	0.348	0.767
Smad3	Hif1a	2099315	2095207	10090.ENSMUSP00000034973	10090.ENSMUSP00000021530	0	0	0	0	0	0.545	0.361	0.263	0.767
Stat5a	Nr3c1	2110936	2096253	10090.ENSMUSP00000102980	10090.ENSMUSP00000025300	0	0	0	0	0.046	0.109	0.157	0.711	0.766
Bcor	Bmi1	2112118	2097092	10090.ENSMUSP00000111175	10090.ENSMUSP00000028071	0	0	0	0	0	0.531	0.36	0.28	0.765
Stat3	Rela	2112805	2096442	10090.ENSMUSP00000120152	10090.ENSMUSP00000025867	0	0	0	0	0.187	0.111	0.347	0.561	0.765
Jun	Ppard	2102864	2093360	10090.ENSMUSP00000054270	10090.ENSMUSP00000002320	0	0	0	0	0	0.062	0.383	0.626	0.764
Mtor	Hif1a	2110226	2095207	10090.ENSMUSP00000099510	10090.ENSMUSP00000021530	0	0	0	0	0	0	0	0.764	0.764
Rel	Taf1	2110420	2110074	10090.ENSMUSP00000099928	10090.ENSMUSP00000098895	0	0	0	0	0.056	0.68	0.202	0.139	0.764
Tcea1	Gtf2e1	2113752	2095861	10090.ENSMUSP00000129157	10090.ENSMUSP00000023525	0	0	0	0	0.135	0.662	0	0.251	0.762
Nr4a1	Fos	2095944	2095256	10090.ENSMUSP00000023779	10090.ENSMUSP00000021674	0	0	0	0	0.405	0	0	0.617	0.762
Stat1	Nfkb1	2104843	2097657	10090.ENSMUSP00000066743	10090.ENSMUSP00000029812	0	0	0	0	0.053	0.105	0.347	0.619	0.761
Foxo3	Hif1a	2102250	2095207	10090.ENSMUSP00000050683	10090.ENSMUSP00000021530	0	0	0	0	0.052	0.55	0	0.485	0.761
Kdm1a	Xrcc6	2112190	2105075	10090.ENSMUSP00000111977	10090.ENSMUSP00000068559	0	0	0	0	0.053	0	0.72	0.173	0.761
Runx2	Vdr	2111824	2095734	10090.ENSMUSP00000109201	10090.ENSMUSP00000023119	0	0	0	0	0	0.609	0	0.414	0.761
Hdac1	Bahd1	2110294	2100855	10090.ENSMUSP00000099657	10090.ENSMUSP00000043130	0	0	0	0	0.051	0.099	0.72	0.119	0.76
Hdac1	Tal1	2110294	2097870	10090.ENSMUSP00000099657	10090.ENSMUSP00000030489	0	0	0	0	0	0.545	0.36	0.243	0.76
Smarca4	Fos	2109494	2095256	10090.ENSMUSP00000096547	10090.ENSMUSP00000021674	0	0	0	0	0.051	0.047	0.311	0.659	0.759
Arnt	Npas4	2110365	2104318	10090.ENSMUSP00000099810	10090.ENSMUSP00000062992	0	0	0	0.613	0	0.712	0	0.446	0.759
Hdac1	Zbtb16	2110294	2108493	10090.ENSMUSP00000099657	10090.ENSMUSP00000091374	0	0	0	0	0	0.596	0.108	0.383	0.759
Foxo1	Hnf4a	2103045	2094481	10090.ENSMUSP00000055308	10090.ENSMUSP00000018094	0	0	0	0	0.054	0.111	0.207	0.679	0.758
Nfyb	Ing2	2112919	2106947	10090.ENSMUSP00000122403	10090.ENSMUSP00000079226	0	0	0	0	0.077	0.115	0.72	0.066	0.758
Nr0b1	Ncoa2	2096498	2093764	10090.ENSMUSP00000026036	10090.ENSMUSP00000006037	0	0	0	0	0	0.578	0.209	0.332	0.757
Ncoa1	Nr0b1	2107501	2096498	10090.ENSMUSP00000082971	10090.ENSMUSP00000026036	0	0	0	0	0	0.578	0.209	0.332	0.757
Ncoa2	Nr1h3	2093764	2093345	10090.ENSMUSP00000006037	10090.ENSMUSP00000002177	0	0	0	0	0	0.578	0.209	0.331	0.757
Smarca4	Ruvbl2	2109494	2098675	10090.ENSMUSP00000096547	10090.ENSMUSP00000033087	0	0	0	0	0.136	0.701	0	0.134	0.757
Rtf1	Smarca2	2097294	2096440	10090.ENSMUSP00000028767	10090.ENSMUSP00000025862	0	0	0	0	0.055	0.713	0	0.178	0.757
Irf7	Irf1	2096662	2094594	10090.ENSMUSP00000026571	10090.ENSMUSP00000019043	0	0	0	0.653	0.311	0	0.528	0.827	0.757
Hdac3	Rb1	2099905	2095596	10090.ENSMUSP00000037981	10090.ENSMUSP00000022701	0	0	0	0	0.091	0.311	0.528	0.275	0.757
Junb	Zfp36	2104561	2103453	10090.ENSMUSP00000064680	10090.ENSMUSP00000057815	0	0	0	0	0.683	0	0	0.262	0.756
Hdac1	Chd1	2110294	2096045	10090.ENSMUSP00000099657	10090.ENSMUSP00000024627	0	0	0	0	0.094	0.313	0.347	0.47	0.756
Jun	Foxo3	2102864	2102250	10090.ENSMUSP00000054270	10090.ENSMUSP00000050683	0	0	0	0	0	0.456	0.196	0.483	0.755
Ruvbl2	Prkdc	2098675	2095802	10090.ENSMUSP00000033087	10090.ENSMUSP00000023352	0	0	0	0	0.049	0.682	0	0.256	0.755
Klf4	Yap1	2110976	2105211	10090.ENSMUSP00000103245	10090.ENSMUSP00000069554	0	0	0	0	0.054	0.545	0	0.476	0.755
Bmi1	Pcgf6	2097092	2096497	10090.ENSMUSP00000028071	10090.ENSMUSP00000026032	0	0	0	0.79	0	0.101	0.72	0.346	0.755
Stat3	Smad3	2112805	2099315	10090.ENSMUSP00000120152	10090.ENSMUSP00000034973	0	0	0	0	0.067	0.099	0.212	0.672	0.754
Jarid2	Zkscan17	2099870	2094150	10090.ENSMUSP00000037774	10090.ENSMUSP00000013262	0	0	0	0	0	0.537	0	0.487	0.753
Stat3	Ncoa2	2112805	2093764	10090.ENSMUSP00000120152	10090.ENSMUSP00000006037	0	0	0	0	0.052	0.682	0	0.245	0.752
Stat5a	Ncoa2	2110936	2093764	10090.ENSMUSP00000102980	10090.ENSMUSP00000006037	0	0	0	0	0.052	0.682	0	0.246	0.752
Stat5a	Hdac1	2110936	2110294	10090.ENSMUSP00000102980	10090.ENSMUSP00000099657	0	0	0	0	0.052	0.596	0.231	0.257	0.752
Srebf1	Pparg	2094987	2093113	10090.ENSMUSP00000020846	10090.ENSMUSP00000000450	0	0	0	0	0	0.065	0	0.745	0.752
Zfp36	Fos	2103453	2095256	10090.ENSMUSP00000057815	10090.ENSMUSP00000021674	0	0	0	0	0.587	0	0	0.422	0.751
Rela	Nr3c1	2096442	2096253	10090.ENSMUSP00000025867	10090.ENSMUSP00000025300	0	0	0	0	0.05	0.111	0.528	0.45	0.751
Hdac1	Kdm5b	2110294	2099932	10090.ENSMUSP00000099657	10090.ENSMUSP00000038138	0	0	0	0	0.079	0.566	0	0.426	0.751
Mef2c	Ncoa2	2114323	2093764	10090.ENSMUSP00000132547	10090.ENSMUSP00000006037	0	0	0	0	0.05	0.36	0.528	0.235	0.751
Egr1	Atf3	2105219	2097050	10090.ENSMUSP00000069616	10090.ENSMUSP00000027941	0	0	0	0	0.214	0.074	0.066	0.676	0.751
Stat1	Irf3	2104843	2093473	10090.ENSMUSP00000066743	10090.ENSMUSP00000003284	0	0	0	0	0	0	0	0.751	0.751
Rel	Irf1	2110420	2094594	10090.ENSMUSP00000099928	10090.ENSMUSP00000019043	0	0	0	0	0.053	0.107	0.428	0.545	0.75
Smarca4	Taf12	2109494	2097942	10090.ENSMUSP00000096547	10090.ENSMUSP00000030731	0	0	0	0	0.113	0.676	0	0.201	0.75
Trp53	Klf4	2111141	2110976	10090.ENSMUSP00000104298	10090.ENSMUSP00000103245	0	0	0	0	0	0.111	0.144	0.697	0.75
Pcna	Rb1	2097310	2095596	10090.ENSMUSP00000028817	10090.ENSMUSP00000022701	0	0	0	0	0.087	0	0.528	0.467	0.75
Zfp541	Sap30	2111113	2098962	10090.ENSMUSP00000104149	10090.ENSMUSP00000034022	0	0	0	0	0	0.057	0.745	0	0.75
Ncoa1	Ppard	2107501	2093360	10090.ENSMUSP00000082971	10090.ENSMUSP00000002320	0	0	0	0	0	0.578	0.209	0.313	0.75
Rela	Tnfaip3	2096442	2094734	10090.ENSMUSP00000025867	10090.ENSMUSP00000019997	0	0	0	0	0.098	0.108	0.528	0.421	0.75
Sin3a	Bcl6	2113723	2095747	10090.ENSMUSP00000128956	10090.ENSMUSP00000023151	0	0	0	0	0.055	0.332	0.13	0.597	0.749
Stat5a	Bcl6	2110936	2095747	10090.ENSMUSP00000102980	10090.ENSMUSP00000023151	0	0	0	0	0.051	0.047	0.091	0.729	0.749
Pcna	Prkdc	2097310	2095802	10090.ENSMUSP00000028817	10090.ENSMUSP00000023352	0	0	0	0	0.055	0.414	0	0.584	0.749
Vdr	Ncoa2	2095734	2093764	10090.ENSMUSP00000023119	10090.ENSMUSP00000006037	0	0	0	0	0	0.578	0.209	0.31	0.749
Smarca4	Prkdc	2109494	2095802	10090.ENSMUSP00000096547	10090.ENSMUSP00000023352	0	0	0	0	0.194	0.493	0.141	0.368	0.748
Taf7	Ruvbl2	2104688	2098675	10090.ENSMUSP00000065645	10090.ENSMUSP00000033087	0	0	0	0	0.133	0	0.72	0.045	0.748
Jun	Lef1	2102864	2097576	10090.ENSMUSP00000054270	10090.ENSMUSP00000029611	0	0	0	0	0	0	0.275	0.666	0.748
Hoxd9	Pbx3	2103588	2101250	10090.ENSMUSP00000058490	10090.ENSMUSP00000045281	0	0	0	0	0	0.418	0	0.584	0.748
Hdac1	Smyd1	2110294	2105977	10090.ENSMUSP00000099657	10090.ENSMUSP00000073911	0.071	0	0	0	0.062	0.657	0.132	0.173	0.747
Brip1	Gtf2e1	2100848	2095861	10090.ENSMUSP00000043108	10090.ENSMUSP00000023525	0	0	0	0	0.075	0.732	0	0.064	0.747
Bcl3	Jun	2112446	2102864	10090.ENSMUSP00000113851	10090.ENSMUSP00000054270	0	0	0	0	0	0.107	0.187	0.679	0.747
Kdm1a	Xrcc5	2112190	2096880	10090.ENSMUSP00000111977	10090.ENSMUSP00000027379	0	0	0	0	0.128	0	0.72	0.043	0.746
Ncoa1	Stat1	2107501	2104843	10090.ENSMUSP00000082971	10090.ENSMUSP00000066743	0	0	0	0	0	0.682	0	0.237	0.746
Trp53	Smyd1	2111141	2105977	10090.ENSMUSP00000104298	10090.ENSMUSP00000073911	0	0	0	0	0	0.537	0.39	0.17	0.746
Rela	Pparg	2096442	2093113	10090.ENSMUSP00000025867	10090.ENSMUSP00000000450	0	0	0	0	0	0.545	0.209	0.35	0.746
Mybbp1a	Myb	2101164	2094778	10090.ENSMUSP00000044827	10090.ENSMUSP00000020158	0	0	0	0	0.051	0.111	0	0.722	0.746
Bcl6	Ppard	2095747	2093360	10090.ENSMUSP00000023151	10090.ENSMUSP00000002320	0	0	0	0	0	0.386	0.056	0.595	0.745
Taf1	Myb	2110074	2094778	10090.ENSMUSP00000098895	10090.ENSMUSP00000020158	0	0	0	0	0.113	0.606	0.146	0.248	0.745
Smarca4	Nr3c1	2109494	2096253	10090.ENSMUSP00000096547	10090.ENSMUSP00000025300	0	0	0	0	0	0.111	0.528	0.443	0.745
Smarcc1	Hdac2	2107862	2094705	10090.ENSMUSP00000086094	10090.ENSMUSP00000019911	0	0	0	0	0.137	0.575	0	0.359	0.745
Cdx2	Lef1	2098260	2097576	10090.ENSMUSP00000031650	10090.ENSMUSP00000029611	0	0	0	0	0.051	0.081	0.409	0.563	0.744
Stat3	Junb	2112805	2104561	10090.ENSMUSP00000120152	10090.ENSMUSP00000064680	0	0	0	0	0.155	0.168	0.528	0.32	0.744
Trp53	Ets1	2111141	2099159	10090.ENSMUSP00000104298	10090.ENSMUSP00000034534	0	0	0	0	0	0.111	0	0.723	0.743
Sin3a	Runx1	2113723	2095905	10090.ENSMUSP00000128956	10090.ENSMUSP00000023673	0	0	0	0	0	0.111	0	0.723	0.743
Mtor	Smarca2	2110226	2096440	10090.ENSMUSP00000099510	10090.ENSMUSP00000025862	0	0	0	0	0.194	0.493	0.141	0.354	0.743
Ash2l	Ruvbl2	2105429	2098675	10090.ENSMUSP00000070957	10090.ENSMUSP00000033087	0	0	0	0	0.116	0	0.72	0.044	0.743
Srf	Hdac4	2094305	2093982	10090.ENSMUSP00000015749	10090.ENSMUSP00000008995	0	0	0	0	0.051	0.111	0.528	0.432	0.743
Zfpm1	Myb	2103501	2094778	10090.ENSMUSP00000058037	10090.ENSMUSP00000020158	0	0	0	0	0	0.072	0.528	0.46	0.743
Ruvbl2	Smarca2	2098675	2096440	10090.ENSMUSP00000033087	10090.ENSMUSP00000025862	0	0	0	0	0.088	0.701	0	0.134	0.743
Trp53	Mitf	2111141	2101187	10090.ENSMUSP00000104298	10090.ENSMUSP00000044938	0	0	0	0	0	0	0	0.743	0.743
Pias2	Pcna	2111999	2097310	10090.ENSMUSP00000110425	10090.ENSMUSP00000028817	0	0	0	0	0.055	0.518	0	0.481	0.743
Adar	Irf7	2110945	2096662	10090.ENSMUSP00000103028	10090.ENSMUSP00000026571	0	0	0	0	0.589	0	0	0.399	0.742
Foxo1	Srebf1	2103045	2094987	10090.ENSMUSP00000055308	10090.ENSMUSP00000020846	0	0	0	0	0	0.085	0	0.729	0.742
Blm	Trp53bp1	2113559	2111448	10090.ENSMUSP00000127995	10090.ENSMUSP00000106278	0	0	0	0	0.056	0.594	0	0.383	0.742
Stat3	Bcl3	2112805	2112446	10090.ENSMUSP00000120152	10090.ENSMUSP00000113851	0	0	0	0	0.21	0.111	0.149	0.617	0.741
Runx2	Rb1	2111824	2095596	10090.ENSMUSP00000109201	10090.ENSMUSP00000022701	0	0	0	0	0	0.379	0.528	0.187	0.741
Maf	Myb	2111212	2094778	10090.ENSMUSP00000104732	10090.ENSMUSP00000020158	0	0	0	0	0	0.075	0.275	0.645	0.741
Banp	Stat3	2114249	2112805	10090.ENSMUSP00000132095	10090.ENSMUSP00000120152	0	0	0	0	0.051	0.535	0	0.46	0.741
Smarca1	Hdac2	2106489	2094705	10090.ENSMUSP00000076769	10090.ENSMUSP00000019911	0	0	0	0	0.183	0.365	0.147	0.482	0.74
Gtf2i	Smad4	2102067	2096277	10090.ENSMUSP00000049625	10090.ENSMUSP00000025393	0	0	0	0	0.076	0.499	0	0.482	0.74
Lmo2	Sfpi1	2111499	2093346	10090.ENSMUSP00000106770	10090.ENSMUSP00000002180	0	0	0	0	0	0	0.293	0.648	0.74
Taf9	Ruvbl2	2107360	2098675	10090.ENSMUSP00000081772	10090.ENSMUSP00000033087	0	0	0	0	0.087	0.067	0.72	0	0.74
Egr1	Fosl2	2105219	2098044	10090.ENSMUSP00000069616	10090.ENSMUSP00000031017	0	0	0	0	0.051	0.554	0.066	0.421	0.74
Runx3	Zbtb7b	2102193	2097608	10090.ENSMUSP00000050353	10090.ENSMUSP00000029677	0	0	0	0	0	0.047	0	0.736	0.739
Ndn	Hif1a	2101277	2095207	10090.ENSMUSP00000045369	10090.ENSMUSP00000021530	0	0	0	0	0	0.541	0	0.454	0.739
Xrcc6	Rfc1	2105075	2098069	10090.ENSMUSP00000068559	10090.ENSMUSP00000031092	0	0	0	0	0.176	0.681	0	0.088	0.739
Lmo2	Lyl1	2111499	2101386	10090.ENSMUSP00000106770	10090.ENSMUSP00000046010	0	0	0	0	0.189	0.107	0	0.669	0.739
Trp53	Sp100	2111141	2104785	10090.ENSMUSP00000104298	10090.ENSMUSP00000066399	0	0	0	0	0	0.073	0.528	0.453	0.739
Stat1	Ncoa2	2104843	2093764	10090.ENSMUSP00000066743	10090.ENSMUSP00000006037	0	0	0	0	0.052	0.682	0	0.205	0.739
Trp53	Stat5a	2111141	2110936	10090.ENSMUSP00000104298	10090.ENSMUSP00000102980	0	0	0	0	0	0.103	0	0.721	0.739
Stat5a	Fos	2110936	2095256	10090.ENSMUSP00000102980	10090.ENSMUSP00000021674	0	0	0	0	0	0.047	0.44	0.551	0.739
Bahd1	Hdac2	2100855	2094705	10090.ENSMUSP00000043130	10090.ENSMUSP00000019911	0	0	0	0	0.051	0.099	0.72	0	0.739
Ddx20	Bahd1	2108109	2100855	10090.ENSMUSP00000088176	10090.ENSMUSP00000043130	0	0	0	0	0	0	0.72	0.107	0.739
Etv3	Smarca5	2112302	2101080	10090.ENSMUSP00000112915	10090.ENSMUSP00000044361	0	0	0	0	0	0.106	0.72	0	0.738
Mtor	Xrcc6	2110226	2105075	10090.ENSMUSP00000099510	10090.ENSMUSP00000068559	0	0	0	0	0	0.414	0.358	0.359	0.738
Gtf2e2	Brip1	2113264	2100848	10090.ENSMUSP00000126284	10090.ENSMUSP00000043108	0	0	0	0	0	0.732	0	0.063	0.738
Cbx2	Hdac2	2096685	2094705	10090.ENSMUSP00000026662	10090.ENSMUSP00000019911	0	0	0	0	0	0	0.72	0.105	0.738
Ets1	Hif1a	2099159	2095207	10090.ENSMUSP00000034534	10090.ENSMUSP00000021530	0	0	0	0	0	0.103	0.393	0.557	0.737
Zfp541	Ing2	2111113	2106947	10090.ENSMUSP00000104149	10090.ENSMUSP00000079226	0	0	0	0	0	0.101	0.72	0	0.737
Ash2l	Taf7	2105429	2104688	10090.ENSMUSP00000070957	10090.ENSMUSP00000065645	0	0	0	0	0.1	0	0.72	0	0.737
Runx2	Ets2	2111824	2095892	10090.ENSMUSP00000109201	10090.ENSMUSP00000023612	0	0	0	0	0.047	0.671	0	0.228	0.737
Egr2	Fos	2100484	2095256	10090.ENSMUSP00000041053	10090.ENSMUSP00000021674	0	0	0	0	0.389	0.074	0.066	0.561	0.737
Kdm2b	Kdm5b	2099951	2099932	10090.ENSMUSP00000038229	10090.ENSMUSP00000038138	0	0	0	0	0.118	0	0	0.714	0.737
Blm	Ddx58	2113559	2100749	10090.ENSMUSP00000127995	10090.ENSMUSP00000042433	0	0	0	0	0.105	0.295	0.293	0.482	0.737
Irf1	Sfpi1	2094594	2093346	10090.ENSMUSP00000019043	10090.ENSMUSP00000002180	0	0	0	0	0.055	0.111	0	0.711	0.736
Nfkb1	Hif1a	2097657	2095207	10090.ENSMUSP00000029812	10090.ENSMUSP00000021530	0	0	0	0	0	0.062	0	0.729	0.736
Ncoa1	Srf	2107501	2094305	10090.ENSMUSP00000082971	10090.ENSMUSP00000015749	0	0	0	0	0	0.106	0.24	0.642	0.736
Jun	Stat4	2102864	2096846	10090.ENSMUSP00000054270	10090.ENSMUSP00000027277	0	0	0	0	0.051	0.168	0.528	0.375	0.736
Runx2	Smad4	2111824	2096277	10090.ENSMUSP00000109201	10090.ENSMUSP00000025393	0	0	0	0	0	0.047	0.528	0.46	0.735
Hdac3	Rela	2099905	2096442	10090.ENSMUSP00000037981	10090.ENSMUSP00000025867	0	0	0	0	0	0.114	0.528	0.418	0.735
Runx1	Tfap4	2095905	2093747	10090.ENSMUSP00000023673	10090.ENSMUSP00000005862	0	0	0	0	0.065	0.535	0	0.437	0.734
Smyd1	Hdac2	2105977	2094705	10090.ENSMUSP00000073911	10090.ENSMUSP00000019911	0.071	0	0	0	0.062	0.657	0.132	0.132	0.734
Kdm1a	Prkdc	2112190	2095802	10090.ENSMUSP00000111977	10090.ENSMUSP00000023352	0	0	0	0	0.086	0	0.72	0.045	0.734
Runx3	Rb1	2102193	2095596	10090.ENSMUSP00000050353	10090.ENSMUSP00000022701	0	0	0	0	0	0.537	0.386	0.135	0.733
Ash2l	Phf20	2105429	2100856	10090.ENSMUSP00000070957	10090.ENSMUSP00000043138	0	0	0	0	0.087	0	0.72	0	0.733
Sin3a	Myb	2113723	2094778	10090.ENSMUSP00000128956	10090.ENSMUSP00000020158	0	0	0	0	0.113	0.115	0.528	0.364	0.733
Smad4	Gsc	2096277	2095200	10090.ENSMUSP00000025393	10090.ENSMUSP00000021513	0	0	0	0	0	0.054	0.528	0.448	0.732
Stat3	Gata1	2112805	2098788	10090.ENSMUSP00000120152	10090.ENSMUSP00000033502	0	0	0	0	0	0.111	0.217	0.646	0.732
Sin3a	Satb2	2113723	2111942	10090.ENSMUSP00000128956	10090.ENSMUSP00000110057	0	0	0	0	0	0	0.72	0.085	0.732
Top2a	Hmgb2	2105118	2104731	10090.ENSMUSP00000068896	10090.ENSMUSP00000065940	0	0	0	0	0.66	0.115	0	0.182	0.732
Taf1	Phf20	2110074	2100856	10090.ENSMUSP00000098895	10090.ENSMUSP00000043138	0	0	0	0	0.075	0	0.72	0.051	0.732
Smarca5	Hdac3	2101080	2099905	10090.ENSMUSP00000044361	10090.ENSMUSP00000037981	0	0	0	0	0.154	0.365	0.147	0.484	0.732
Trp53	Cdk9	2111141	2094025	10090.ENSMUSP00000104298	10090.ENSMUSP00000009699	0	0	0	0	0	0.111	0	0.711	0.732
Mta3	Sap30	2105123	2098962	10090.ENSMUSP00000068931	10090.ENSMUSP00000034022	0	0	0	0	0.053	0.07	0.72	0	0.731
Rora	Ncoa2	2099239	2093764	10090.ENSMUSP00000034766	10090.ENSMUSP00000006037	0	0	0	0	0.061	0.683	0	0.171	0.731
Smad4	Fos	2096277	2095256	10090.ENSMUSP00000025393	10090.ENSMUSP00000021674	0	0	0	0	0	0.063	0.528	0.44	0.73
Stat1	Foxo1	2104843	2103045	10090.ENSMUSP00000066743	10090.ENSMUSP00000055308	0	0	0	0	0	0.062	0.428	0.537	0.73
Rfxap	Rfx2	2100453	2093377	10090.ENSMUSP00000040917	10090.ENSMUSP00000002444	0	0	0	0	0	0.501	0	0.48	0.729
Gtf2a1l	Tbp	2096148	2094231	10090.ENSMUSP00000024970	10090.ENSMUSP00000014911	0	0	0	0	0.064	0.049	0.72	0	0.729
Smarca4	Smarca1	2109494	2106489	10090.ENSMUSP00000096547	10090.ENSMUSP00000076769	0	0	0	0.8	0.263	0.554	0.135	0.637	0.729
Smad3	Hnf4a	2099315	2094481	10090.ENSMUSP00000034973	10090.ENSMUSP00000018094	0	0	0	0	0.05	0.11	0.383	0.541	0.728
Rfx3	Foxj1	2113268	2099971	10090.ENSMUSP00000126313	10090.ENSMUSP00000038351	0	0	0	0	0.049	0.059	0	0.72	0.728
Smarca4	Hmg20b	2109494	2094873	10090.ENSMUSP00000096547	10090.ENSMUSP00000020454	0	0	0	0	0.135	0.488	0.356	0.16	0.728
Taf12	Smarca2	2097942	2096440	10090.ENSMUSP00000030731	10090.ENSMUSP00000025862	0	0	0	0	0.113	0.676	0	0.131	0.728
Smarca1	Hdac3	2106489	2099905	10090.ENSMUSP00000076769	10090.ENSMUSP00000037981	0	0	0	0	0.154	0.365	0.147	0.478	0.728
Brca2	Prkdc	2100021	2095802	10090.ENSMUSP00000038576	10090.ENSMUSP00000023352	0	0	0	0	0.161	0.047	0.221	0.615	0.728
Gata6	Srf	2100611	2094305	10090.ENSMUSP00000041774	10090.ENSMUSP00000015749	0	0	0	0	0.054	0.274	0.313	0.49	0.727
Smarca4	Hmgb2	2109494	2104731	10090.ENSMUSP00000096547	10090.ENSMUSP00000065940	0	0	0	0	0.076	0.488	0.371	0.192	0.727
Taf7	Phf20	2104688	2100856	10090.ENSMUSP00000065645	10090.ENSMUSP00000043138	0	0	0	0	0.067	0	0.72	0	0.727
Stat3	Nr3c1	2112805	2096253	10090.ENSMUSP00000120152	10090.ENSMUSP00000025300	0	0	0	0	0.051	0.111	0.157	0.662	0.727
Mtor	Jun	2110226	2102864	10090.ENSMUSP00000099510	10090.ENSMUSP00000054270	0	0	0	0	0	0.208	0	0.67	0.727
Ing2	Mta3	2106947	2105123	10090.ENSMUSP00000079226	10090.ENSMUSP00000068931	0	0	0	0	0.068	0	0.72	0	0.727
Rcor1	Xrcc5	2112201	2096880	10090.ENSMUSP00000112089	10090.ENSMUSP00000027379	0	0	0	0	0.067	0	0.72	0	0.727
Max	Taf9	2111408	2107360	10090.ENSMUSP00000106025	10090.ENSMUSP00000081772	0	0	0	0	0	0.067	0.72	0	0.727
Satb2	Hdac4	2111942	2093982	10090.ENSMUSP00000110057	10090.ENSMUSP00000008995	0	0	0	0	0	0.047	0.72	0.061	0.727
Ddx20	Sall1	2108109	2098990	10090.ENSMUSP00000088176	10090.ENSMUSP00000034090	0	0	0	0	0.065	0	0.72	0	0.727
Tbp	Med6	2094231	2093410	10090.ENSMUSP00000014911	10090.ENSMUSP00000002756	0	0	0	0	0.074	0.501	0	0.454	0.726
Ncoa1	Nr2f2	2107501	2098570	10090.ENSMUSP00000082971	10090.ENSMUSP00000032768	0	0	0	0	0	0.578	0.209	0.246	0.726
Ncoa2	Ppard	2093764	2093360	10090.ENSMUSP00000006037	10090.ENSMUSP00000002320	0	0	0	0	0	0.578	0.209	0.244	0.725
Ing2	Sall1	2106947	2098990	10090.ENSMUSP00000079226	10090.ENSMUSP00000034090	0	0	0	0	0	0.06	0.72	0	0.725
Mef2a	Jun	2112668	2102864	10090.ENSMUSP00000117496	10090.ENSMUSP00000054270	0	0	0	0	0	0.062	0.528	0.426	0.724
Taf1	Cdc5l	2110074	2096065	10090.ENSMUSP00000098895	10090.ENSMUSP00000024727	0	0	0	0	0.169	0.606	0.146	0.129	0.724
Pax6	Six1	2108071	2103681	10090.ENSMUSP00000087870	10090.ENSMUSP00000059026	0	0	0	0	0.053	0.294	0	0.62	0.724
Smarca2	Prkdc	2096440	2095802	10090.ENSMUSP00000025862	10090.ENSMUSP00000023352	0	0	0	0	0.194	0.493	0.141	0.305	0.723
Ciita	Irf1	2095745	2094594	10090.ENSMUSP00000023147	10090.ENSMUSP00000019043	0	0	0	0	0	0	0	0.723	0.723
Smarca5	Bahd1	2101080	2100855	10090.ENSMUSP00000044361	10090.ENSMUSP00000043130	0	0	0	0	0.052	0	0.72	0	0.723
Max	Phf20	2111408	2100856	10090.ENSMUSP00000106025	10090.ENSMUSP00000043138	0	0	0	0	0.052	0	0.72	0	0.723
Prdm16	Pparg	2098008	2093113	10090.ENSMUSP00000030902	10090.ENSMUSP00000000450	0	0	0	0	0	0.563	0.056	0.38	0.723
Esrra	Ncoa2	2096452	2093764	10090.ENSMUSP00000025906	10090.ENSMUSP00000006037	0	0	0	0	0	0.578	0.209	0.236	0.722
Chd1	Hdac2	2096045	2094705	10090.ENSMUSP00000024627	10090.ENSMUSP00000019911	0	0	0	0	0.094	0.313	0.347	0.398	0.722
Nfatc1	Junb	2113729	2104561	10090.ENSMUSP00000129001	10090.ENSMUSP00000064680	0	0	0	0	0	0.306	0.528	0.221	0.722
Etv6	Runx1	2107042	2095905	10090.ENSMUSP00000079818	10090.ENSMUSP00000023673	0	0	0	0	0.087	0.277	0	0.612	0.722
Jun	Rb1	2102864	2095596	10090.ENSMUSP00000054270	10090.ENSMUSP00000022701	0	0	0	0	0	0.111	0.528	0.391	0.722
Max	Ash2l	2111408	2105429	10090.ENSMUSP00000106025	10090.ENSMUSP00000070957	0	0	0	0	0.049	0	0.72	0	0.722
Hnrnpd	Zfp36	2114353	2103453	10090.ENSMUSP00000132735	10090.ENSMUSP00000057815	0	0	0	0	0.055	0.064	0	0.71	0.721
Sall1	Hdac4	2098990	2093982	10090.ENSMUSP00000034090	10090.ENSMUSP00000008995	0	0	0	0	0	0.047	0.72	0	0.721
Taf9	Ash2l	2107360	2105429	10090.ENSMUSP00000081772	10090.ENSMUSP00000070957	0	0	0	0	0	0	0.72	0.047	0.721
Hdac1	Smarca1	2110294	2106489	10090.ENSMUSP00000099657	10090.ENSMUSP00000076769	0	0	0	0	0.154	0.365	0.147	0.464	0.721
Rcor1	Xrcc6	2112201	2105075	10090.ENSMUSP00000112089	10090.ENSMUSP00000068559	0	0	0	0	0	0	0.72	0	0.72
E2f2	Myb	2102144	2094778	10090.ENSMUSP00000050047	10090.ENSMUSP00000020158	0	0	0	0	0.096	0.399	0.239	0.403	0.72
Etv3	Mta3	2112302	2105123	10090.ENSMUSP00000112915	10090.ENSMUSP00000068931	0	0	0	0	0	0	0.72	0	0.72
Phf20	Ruvbl2	2100856	2098675	10090.ENSMUSP00000043138	10090.ENSMUSP00000033087	0	0	0	0	0	0	0.72	0	0.72
Satb2	Sap30	2111942	2098962	10090.ENSMUSP00000110057	10090.ENSMUSP00000034022	0	0	0	0	0	0	0.72	0	0.72
Sin3a	Sall1	2113723	2098990	10090.ENSMUSP00000128956	10090.ENSMUSP00000034090	0	0	0	0	0	0	0.72	0.042	0.72
Max	Taf7	2111408	2104688	10090.ENSMUSP00000106025	10090.ENSMUSP00000065645	0	0	0	0	0	0	0.72	0	0.72
Etv3	Bahd1	2112302	2100855	10090.ENSMUSP00000112915	10090.ENSMUSP00000043130	0	0	0	0	0	0	0.72	0	0.72
Sall1	Sap30	2098990	2098962	10090.ENSMUSP00000034090	10090.ENSMUSP00000034022	0	0	0	0	0	0	0.72	0	0.72
Etv3	Sall1	2112302	2098990	10090.ENSMUSP00000112915	10090.ENSMUSP00000034090	0	0	0	0	0	0	0.72	0	0.72
Foxo3	Nfkb1	2102250	2097657	10090.ENSMUSP00000050683	10090.ENSMUSP00000029812	0	0	0	0	0	0.081	0.139	0.674	0.72
E2f3	Pcna	2110460	2097310	10090.ENSMUSP00000100012	10090.ENSMUSP00000028817	0	0	0	0	0.105	0.047	0.313	0.578	0.72
Bahd1	Sall1	2100855	2098990	10090.ENSMUSP00000043130	10090.ENSMUSP00000034090	0	0	0	0	0	0	0.72	0	0.72
Trp53	Foxm1	2111141	2105822	10090.ENSMUSP00000104298	10090.ENSMUSP00000073041	0	0	0	0	0.052	0.073	0	0.707	0.72
Ddx20	Mta3	2108109	2105123	10090.ENSMUSP00000088176	10090.ENSMUSP00000068931	0	0	0	0	0	0	0.72	0	0.72
Smarce1	Hells	2110189	2096475	10090.ENSMUSP00000099422	10090.ENSMUSP00000025965	0	0	0	0	0.107	0.473	0.404	0.121	0.72
Satb2	Ing2	2111942	2106947	10090.ENSMUSP00000110057	10090.ENSMUSP00000079226	0	0	0	0	0	0	0.72	0	0.72
Rcor1	Prkdc	2112201	2095802	10090.ENSMUSP00000112089	10090.ENSMUSP00000023352	0	0	0	0	0	0	0.72	0	0.72
Mta3	Bahd1	2105123	2100855	10090.ENSMUSP00000068931	10090.ENSMUSP00000043130	0	0	0	0	0	0	0.72	0	0.72
Taf9	Phf20	2107360	2100856	10090.ENSMUSP00000081772	10090.ENSMUSP00000043138	0	0	0	0	0	0	0.72	0	0.72
Jun	Irf7	2102864	2096662	10090.ENSMUSP00000054270	10090.ENSMUSP00000026571	0	0	0	0	0	0	0.528	0.43	0.719
Taf1	Snapc4	2110074	2100610	10090.ENSMUSP00000098895	10090.ENSMUSP00000041767	0	0	0	0	0.154	0.606	0.146	0.129	0.719
Rela	Sod2	2096442	2093880	10090.ENSMUSP00000025867	10090.ENSMUSP00000007012	0	0	0	0	0	0	0.528	0.43	0.719
Stat1	Smad3	2104843	2099315	10090.ENSMUSP00000066743	10090.ENSMUSP00000034973	0	0	0	0	0.067	0.078	0.212	0.634	0.719
Rel	Tnfaip3	2110420	2094734	10090.ENSMUSP00000099928	10090.ENSMUSP00000019997	0	0	0	0	0.165	0.102	0.428	0.422	0.718
Ezh2	Smarca2	2107145	2096440	10090.ENSMUSP00000080419	10090.ENSMUSP00000025862	0	0	0	0	0.055	0.31	0.13	0.561	0.717
Tcea1	Med6	2113752	2093410	10090.ENSMUSP00000129157	10090.ENSMUSP00000002756	0	0	0	0	0.079	0.677	0	0.125	0.717
E2f3	Myb	2110460	2094778	10090.ENSMUSP00000100012	10090.ENSMUSP00000020158	0	0	0	0	0.072	0.399	0.239	0.411	0.717
Runx3	Ets2	2102193	2095892	10090.ENSMUSP00000050353	10090.ENSMUSP00000023612	0	0	0	0	0	0.671	0	0.177	0.717
Hmgb2	Apex1	2104731	2100770	10090.ENSMUSP00000065940	10090.ENSMUSP00000042602	0	0	0	0	0.111	0.107	0.528	0.334	0.717
Jun	Notch1	2102864	2097163	10090.ENSMUSP00000054270	10090.ENSMUSP00000028288	0	0	0	0	0	0.042	0.528	0.422	0.716
Stat3	Smad1	2112805	2105441	10090.ENSMUSP00000120152	10090.ENSMUSP00000071035	0	0	0	0	0.054	0.105	0.212	0.624	0.716
Lmo2	Runx1	2111499	2095905	10090.ENSMUSP00000106770	10090.ENSMUSP00000023673	0	0	0	0	0.052	0	0	0.712	0.715
Tcf4	Tal1	2106628	2097870	10090.ENSMUSP00000077577	10090.ENSMUSP00000030489	0	0	0	0	0	0.528	0	0.419	0.715
Smarca2	Hmg20b	2096440	2094873	10090.ENSMUSP00000025862	10090.ENSMUSP00000020454	0	0	0	0	0.053	0.488	0.356	0.194	0.714
Prdx5	Sod2	2096451	2093880	10090.ENSMUSP00000025904	10090.ENSMUSP00000007012	0	0	0	0	0.402	0.115	0	0.502	0.714
Yap1	Smad6	2105211	2099593	10090.ENSMUSP00000069554	10090.ENSMUSP00000036285	0	0	0	0	0.042	0.498	0.428	0.083	0.714
Brip1	Gtf2h5	2100848	2100361	10090.ENSMUSP00000043108	10090.ENSMUSP00000040355	0	0	0	0	0	0.699	0	0.089	0.714
Taf6l	Smarca2	2114584	2096440	10090.ENSMUSP00000135193	10090.ENSMUSP00000025862	0	0	0	0	0.101	0.652	0	0.158	0.713
Jun	Srf	2102864	2094305	10090.ENSMUSP00000054270	10090.ENSMUSP00000015749	0	0	0	0	0	0.048	0.221	0.644	0.713
Ncoa2	Stat5b	2093764	2093578	10090.ENSMUSP00000006037	10090.ENSMUSP00000004143	0	0	0	0	0.052	0.682	0	0.125	0.713
Tfe3	Tfeb	2106500	2096088	10090.ENSMUSP00000076864	10090.ENSMUSP00000024786	0	0	0	0.85	0	0.676	0	0.79	0.713
Taf6l	Smarca4	2114584	2109494	10090.ENSMUSP00000135193	10090.ENSMUSP00000096547	0	0	0	0	0.101	0.652	0	0.158	0.713
Hdac3	Pparg	2099905	2093113	10090.ENSMUSP00000037981	10090.ENSMUSP00000000450	0	0	0	0	0	0.111	0.528	0.371	0.713
Etv1	Pax6	2108875	2108071	10090.ENSMUSP00000093442	10090.ENSMUSP00000087870	0	0	0	0	0.118	0	0	0.687	0.712
Trp53	Smarca2	2111141	2096440	10090.ENSMUSP00000104298	10090.ENSMUSP00000025862	0	0	0	0	0.043	0.481	0.215	0.349	0.712
Nr3c1	Stat5b	2096253	2093578	10090.ENSMUSP00000025300	10090.ENSMUSP00000004143	0	0	0	0	0.046	0.541	0.157	0.312	0.712
Smarca2	Fos	2096440	2095256	10090.ENSMUSP00000025862	10090.ENSMUSP00000021674	0	0	0	0	0.051	0.464	0.311	0.272	0.711
Hdac3	Chd1	2099905	2096045	10090.ENSMUSP00000037981	10090.ENSMUSP00000024627	0	0	0	0	0.094	0.313	0.347	0.373	0.711
Sin3a	Dach1	2113723	2105509	10090.ENSMUSP00000128956	10090.ENSMUSP00000071464	0	0	0	0	0	0.478	0	0.468	0.711
Ezh2	Cdkn2a	2107145	2097789	10090.ENSMUSP00000080419	10090.ENSMUSP00000030237	0	0	0	0	0	0	0	0.711	0.711
Pcna	Uhrf1	2097310	2093217	10090.ENSMUSP00000028817	10090.ENSMUSP00000001258	0	0	0	0	0.557	0.064	0	0.357	0.71
Gtf2f2	Brip1	2107882	2100848	10090.ENSMUSP00000086312	10090.ENSMUSP00000043108	0	0	0	0	0.083	0.694	0	0.049	0.71
Egr1	Nr3c1	2105219	2096253	10090.ENSMUSP00000069616	10090.ENSMUSP00000025300	0	0	0	0	0	0.1	0.056	0.685	0.71
Carm1	Nr3c1	2099215	2096253	10090.ENSMUSP00000034703	10090.ENSMUSP00000025300	0	0	0	0	0	0.062	0.528	0.399	0.71
Stat3	Gata4	2112805	2112450	10090.ENSMUSP00000120152	10090.ENSMUSP00000113891	0	0	0	0	0	0.067	0.217	0.635	0.71
Gfi1b	Kdm1a	2113566	2112190	10090.ENSMUSP00000128052	10090.ENSMUSP00000111977	0	0	0	0	0.055	0.567	0	0.348	0.71
Nfkb1	Pparg	2097657	2093113	10090.ENSMUSP00000029812	10090.ENSMUSP00000000450	0	0	0	0	0	0.111	0.111	0.662	0.709
Tbx20	Gata5	2102578	2094306	10090.ENSMUSP00000052591	10090.ENSMUSP00000015771	0	0	0	0	0	0	0	0.708	0.709
Med26	Tbp	2103623	2094231	10090.ENSMUSP00000058697	10090.ENSMUSP00000014911	0	0	0	0	0.085	0.481	0	0.435	0.708
Pias2	Egr2	2111999	2100484	10090.ENSMUSP00000110425	10090.ENSMUSP00000041053	0	0	0	0	0	0.472	0	0.466	0.707
Cebpb	Jun	2105262	2102864	10090.ENSMUSP00000069850	10090.ENSMUSP00000054270	0	0	0	0	0.134	0.109	0.313	0.512	0.706
Hdac1	Ets1	2110294	2099159	10090.ENSMUSP00000099657	10090.ENSMUSP00000034534	0	0	0	0	0.053	0.536	0.218	0.243	0.706
Smarce1	Hdac2	2110189	2094705	10090.ENSMUSP00000099422	10090.ENSMUSP00000019911	0	0	0	0	0.229	0.526	0	0.259	0.706
Hmgb2	Hells	2104731	2096475	10090.ENSMUSP00000065940	10090.ENSMUSP00000025965	0	0	0	0	0.429	0.214	0.371	0.083	0.706
Smarca4	Myb	2109494	2094778	10090.ENSMUSP00000096547	10090.ENSMUSP00000020158	0	0	0	0	0.136	0.384	0.146	0.429	0.706
Nr2f1	Ncoa2	2108215	2093764	10090.ENSMUSP00000089036	10090.ENSMUSP00000006037	0	0	0	0	0	0.578	0.209	0.19	0.706
Smarcc1	Chd1	2107862	2096045	10090.ENSMUSP00000086094	10090.ENSMUSP00000024627	0	0	0	0	0.144	0.421	0.211	0.335	0.705
Irf7	Rela	2096662	2096442	10090.ENSMUSP00000026571	10090.ENSMUSP00000025867	0	0	0	0	0.051	0	0.528	0.396	0.705
Runx2	Hdac4	2111824	2093982	10090.ENSMUSP00000109201	10090.ENSMUSP00000008995	0	0	0	0	0.067	0.57	0	0.321	0.705
Nfkb1	Fos	2097657	2095256	10090.ENSMUSP00000029812	10090.ENSMUSP00000021674	0	0	0	0	0.051	0.111	0.106	0.655	0.705
Taf1	Mybl1	2110074	2107857	10090.ENSMUSP00000098895	10090.ENSMUSP00000086034	0	0	0	0	0.113	0.606	0.146	0.129	0.705
Bmi1	Hells	2097092	2096475	10090.ENSMUSP00000028071	10090.ENSMUSP00000025965	0	0	0	0	0.052	0.441	0	0.485	0.705
Hdac1	Klf5	2110294	2093686	10090.ENSMUSP00000099657	10090.ENSMUSP00000005279	0	0	0	0	0.068	0.596	0.108	0.22	0.704
Trp53	Egr1	2111141	2105219	10090.ENSMUSP00000104298	10090.ENSMUSP00000069616	0	0	0	0	0	0.111	0.144	0.643	0.704
Ahr	Nfe2l2	2112208	2110333	10090.ENSMUSP00000112137	10090.ENSMUSP00000099733	0	0	0	0	0	0.103	0	0.683	0.704
Stat3	Klf4	2112805	2110976	10090.ENSMUSP00000120152	10090.ENSMUSP00000103245	0	0	0	0	0	0.047	0.091	0.686	0.704
Hmgb2	Smarca2	2104731	2096440	10090.ENSMUSP00000065940	10090.ENSMUSP00000025862	0	0	0	0	0.053	0.488	0.371	0.145	0.704
Prdm1	Sfpi1	2110691	2093346	10090.ENSMUSP00000101129	10090.ENSMUSP00000002180	0	0	0	0	0	0.535	0	0.388	0.703
Egr2	Nr4a1	2100484	2095944	10090.ENSMUSP00000041053	10090.ENSMUSP00000023779	0	0	0	0	0.389	0.113	0	0.495	0.703
Myb	Sfpi1	2094778	2093346	10090.ENSMUSP00000020158	10090.ENSMUSP00000002180	0	0	0	0	0	0	0	0.703	0.703
Adar	Ddx58	2110945	2100749	10090.ENSMUSP00000103028	10090.ENSMUSP00000042433	0	0	0	0	0.532	0.069	0	0.37	0.702
Nr2f2	Ncoa2	2098570	2093764	10090.ENSMUSP00000032768	10090.ENSMUSP00000006037	0	0	0	0	0	0.578	0.209	0.18	0.702
Nfkb2	Tnfaip3	2105791	2094734	10090.ENSMUSP00000072859	10090.ENSMUSP00000019997	0	0	0	0	0.259	0.101	0.428	0.312	0.702
Mtor	Rela	2110226	2096442	10090.ENSMUSP00000099510	10090.ENSMUSP00000025867	0	0	0	0	0.053	0.096	0.528	0.349	0.701
Sin3a	Kdm5b	2113723	2099932	10090.ENSMUSP00000128956	10090.ENSMUSP00000038138	0	0	0	0	0.092	0.595	0	0.253	0.701
Irf7	Irf5	2096662	2093603	10090.ENSMUSP00000026571	10090.ENSMUSP00000004392	0	0	0	0.65	0.165	0	0.528	0.788	0.701
Hdac3	Dnmt1	2099905	2093584	10090.ENSMUSP00000037981	10090.ENSMUSP00000004202	0	0	0	0	0.053	0.214	0.384	0.425	0.701
Sp100	Irf7	2104785	2096662	10090.ENSMUSP00000066399	10090.ENSMUSP00000026571	0	0	0	0	0.582	0.069	0	0.292	0.701
Mtor	Pcna	2110226	2097310	10090.ENSMUSP00000099510	10090.ENSMUSP00000028817	0	0	0	0	0.055	0.376	0	0.532	0.7
Stat6	Ncoa2	2108299	2093764	10090.ENSMUSP00000089708	10090.ENSMUSP00000006037	0	0	0	0	0.051	0.682	0	0.088	0.7
Smarca4	Cdx2	2109494	2098260	10090.ENSMUSP00000096547	10090.ENSMUSP00000031650	0	0	0	0	0	0.538	0.18	0.27	0.7
Trp53	Nr3c1	2111141	2096253	10090.ENSMUSP00000104298	10090.ENSMUSP00000025300	0	0	0	0	0	0.111	0.225	0.6	0.7
Smarca4	Dnmt1	2109494	2093584	10090.ENSMUSP00000096547	10090.ENSMUSP00000004202	0.318	0	0	0	0.12	0.105	0	0.508	0.7
Trim30a	Irf7	2106391	2096662	10090.ENSMUSP00000076189	10090.ENSMUSP00000026571	0	0	0	0	0.629	0	0	0.222	0.699
Max	Smad3	2111408	2099315	10090.ENSMUSP00000106025	10090.ENSMUSP00000034973	0	0	0	0	0.052	0.38	0.528	0	0.699
Arnt	Jun	2110365	2102864	10090.ENSMUSP00000099810	10090.ENSMUSP00000054270	0	0	0	0	0	0.111	0.528	0.341	0.699
Runx2	Lef1	2111824	2097576	10090.ENSMUSP00000109201	10090.ENSMUSP00000029611	0	0	0	0	0.053	0.111	0	0.671	0.699
Stat5a	Pparg	2110936	2093113	10090.ENSMUSP00000102980	10090.ENSMUSP00000000450	0	0	0	0	0	0.109	0.157	0.63	0.698
Relb	Sod2	2108666	2093880	10090.ENSMUSP00000092355	10090.ENSMUSP00000007012	0	0	0	0	0.052	0	0	0.694	0.698
Taf5	Smarca2	2096495	2096440	10090.ENSMUSP00000026027	10090.ENSMUSP00000025862	0	0	0	0	0.179	0.611	0	0.131	0.698
Stat1	Gata1	2104843	2098788	10090.ENSMUSP00000066743	10090.ENSMUSP00000033502	0	0	0	0	0	0.107	0.217	0.602	0.698
Gfi1b	Hdac1	2113566	2110294	10090.ENSMUSP00000128052	10090.ENSMUSP00000099657	0	0	0	0	0	0.595	0.108	0.231	0.698
Smarca4	Taf5	2109494	2096495	10090.ENSMUSP00000096547	10090.ENSMUSP00000026027	0	0	0	0	0.179	0.611	0	0.131	0.698
Tcf4	Myf6	2106628	2101669	10090.ENSMUSP00000077577	10090.ENSMUSP00000047529	0	0	0	0	0	0.221	0.275	0.508	0.698
Smad4	Hnf4a	2096277	2094481	10090.ENSMUSP00000025393	10090.ENSMUSP00000018094	0	0	0	0	0.042	0.111	0.528	0.338	0.698
Tal1	Runx1	2097870	2095905	10090.ENSMUSP00000030489	10090.ENSMUSP00000023673	0	0	0	0	0	0.111	0	0.673	0.697
Tfam	Smarca2	2108332	2096440	10090.ENSMUSP00000090086	10090.ENSMUSP00000025862	0	0	0	0	0.053	0.488	0.356	0.145	0.697
Smarca4	Tfam	2109494	2108332	10090.ENSMUSP00000096547	10090.ENSMUSP00000090086	0	0	0	0	0.053	0.488	0.356	0.145	0.697
Sin3a	Trim28	2113723	2093726	10090.ENSMUSP00000128956	10090.ENSMUSP00000005705	0	0	0	0	0.107	0.108	0.528	0.291	0.697
Bach2	Mafg	2111058	2102798	10090.ENSMUSP00000103815	10090.ENSMUSP00000053899	0	0	0	0	0	0.272	0	0.601	0.697
Jun	Pparg	2102864	2093113	10090.ENSMUSP00000054270	10090.ENSMUSP00000000450	0	0	0	0	0	0.111	0.201	0.607	0.696
Runx2	Jun	2111824	2102864	10090.ENSMUSP00000109201	10090.ENSMUSP00000054270	0	0	0	0	0	0.101	0	0.676	0.696
Stat6	Irf4	2108299	2095286	10090.ENSMUSP00000089708	10090.ENSMUSP00000021784	0	0	0	0	0.076	0.111	0	0.66	0.696
Smarca4	Rbpj	2109494	2100417	10090.ENSMUSP00000096547	10090.ENSMUSP00000040694	0	0	0	0	0.054	0.554	0.202	0.202	0.696
Med26	Gtf2h5	2103623	2100361	10090.ENSMUSP00000058697	10090.ENSMUSP00000040355	0	0	0	0	0.058	0.682	0	0.066	0.695
Ash2l	Kdm5b	2105429	2099932	10090.ENSMUSP00000070957	10090.ENSMUSP00000038138	0	0	0	0	0.14	0.316	0	0.524	0.695
Rel	Nr3c1	2110420	2096253	10090.ENSMUSP00000099928	10090.ENSMUSP00000025300	0	0	0	0	0.053	0.107	0.428	0.444	0.695
Ezh2	Cry1	2107145	2094797	10090.ENSMUSP00000080419	10090.ENSMUSP00000020227	0	0	0	0	0.09	0.439	0	0.448	0.695
Pou2f1	Rela	2113075	2096442	10090.ENSMUSP00000124738	10090.ENSMUSP00000025867	0	0	0	0	0	0.111	0.372	0.497	0.695
Foxo1	Smad4	2103045	2096277	10090.ENSMUSP00000055308	10090.ENSMUSP00000025393	0	0	0	0	0.09	0.111	0.528	0.296	0.695
Trp53	Trim28	2111141	2093726	10090.ENSMUSP00000104298	10090.ENSMUSP00000005705	0	0	0	0	0.109	0.111	0.528	0.278	0.694
Maf	Fos	2111212	2095256	10090.ENSMUSP00000104732	10090.ENSMUSP00000021674	0	0	0	0	0.056	0.114	0	0.664	0.694
Irf1	Stat5b	2094594	2093578	10090.ENSMUSP00000019043	10090.ENSMUSP00000004143	0	0	0	0	0.053	0.103	0.3	0.546	0.694
Maf	Stat6	2111212	2108299	10090.ENSMUSP00000104732	10090.ENSMUSP00000089708	0	0	0	0	0	0.073	0	0.684	0.694
Rel	Irf3	2110420	2093473	10090.ENSMUSP00000099928	10090.ENSMUSP00000003284	0	0	0	0	0.051	0.107	0.428	0.442	0.693
Smarca2	Rb1	2096440	2095596	10090.ENSMUSP00000025862	10090.ENSMUSP00000022701	0	0	0	0	0.087	0.072	0.528	0.323	0.693
Pax6	Dach1	2108071	2105509	10090.ENSMUSP00000087870	10090.ENSMUSP00000071464	0	0	0	0	0.095	0.3	0	0.554	0.693
Tfam	Ssrp1	2108332	2106523	10090.ENSMUSP00000090086	10090.ENSMUSP00000076971	0	0	0	0	0.053	0.346	0	0.543	0.692
Lef1	Notch1	2097576	2097163	10090.ENSMUSP00000029611	10090.ENSMUSP00000028288	0	0	0	0	0.051	0.111	0	0.664	0.692
Ncoa1	Arntl	2107501	2101430	10090.ENSMUSP00000082971	10090.ENSMUSP00000046235	0	0	0	0.626	0.078	0.674	0	0.089	0.692
Klf4	Cdx2	2110976	2098260	10090.ENSMUSP00000103245	10090.ENSMUSP00000031650	0	0	0	0	0	0.047	0	0.689	0.691
Stat3	Hdac3	2112805	2099905	10090.ENSMUSP00000120152	10090.ENSMUSP00000037981	0	0	0	0	0.052	0.115	0.528	0.313	0.691
Smarca2	Myb	2096440	2094778	10090.ENSMUSP00000025862	10090.ENSMUSP00000020158	0	0	0	0	0.089	0.384	0.146	0.429	0.69
Smarca4	Taf9	2109494	2107360	10090.ENSMUSP00000096547	10090.ENSMUSP00000081772	0	0	0	0	0.085	0.6	0	0.221	0.69
Gata4	Ezh2	2112450	2107145	10090.ENSMUSP00000113891	10090.ENSMUSP00000080419	0	0	0	0	0.044	0.313	0	0.566	0.69
Dnmt3b	Hells	2102434	2096475	10090.ENSMUSP00000051830	10090.ENSMUSP00000025965	0	0	0	0	0.099	0.543	0	0.305	0.69
Bcl3	Mtor	2112446	2110226	10090.ENSMUSP00000113851	10090.ENSMUSP00000099510	0	0	0	0	0.055	0.169	0.173	0.579	0.69
Hnrnpab	Cdc5l	2111211	2096065	10090.ENSMUSP00000104731	10090.ENSMUSP00000024727	0	0	0	0	0.151	0.624	0	0.104	0.689
Pbx1	Hoxd9	2114603	2103588	10090.ENSMUSP00000135516	10090.ENSMUSP00000058490	0	0	0	0	0	0.247	0	0.604	0.689
Arntl	Ncoa2	2101430	2093764	10090.ENSMUSP00000046235	10090.ENSMUSP00000006037	0	0	0	0.623	0.067	0.674	0	0.097	0.689
Irf2	Rela	2098969	2096442	10090.ENSMUSP00000034041	10090.ENSMUSP00000025867	0	0	0	0	0.082	0.107	0.528	0.29	0.689
Smarca4	Ssrp1	2109494	2106523	10090.ENSMUSP00000096547	10090.ENSMUSP00000076971	0	0	0	0	0.21	0.393	0	0.404	0.689
Taf9	Smarca2	2107360	2096440	10090.ENSMUSP00000081772	10090.ENSMUSP00000025862	0	0	0	0	0.085	0.6	0	0.22	0.689
Gtf2f2	Med6	2107882	2093410	10090.ENSMUSP00000086312	10090.ENSMUSP00000002756	0	0	0	0	0.168	0.618	0	0.101	0.689
Jun	Nr1h3	2102864	2093345	10090.ENSMUSP00000054270	10090.ENSMUSP00000002177	0	0	0	0	0	0.062	0.528	0.355	0.689
Sin3a	Smad3	2113723	2099315	10090.ENSMUSP00000128956	10090.ENSMUSP00000034973	0	0	0	0	0.051	0.102	0.528	0.319	0.689
Zfpm1	Sfpi1	2103501	2093346	10090.ENSMUSP00000058037	10090.ENSMUSP00000002180	0	0	0	0	0	0.047	0	0.686	0.688
Stat4	Ncoa2	2096846	2093764	10090.ENSMUSP00000027277	10090.ENSMUSP00000006037	0	0	0	0	0.055	0.682	0	0.048	0.688
Hnf4a	Mlxipl	2094481	2093704	10090.ENSMUSP00000018094	10090.ENSMUSP00000005507	0	0	0	0	0.087	0	0	0.671	0.687
Hdac1	Klf13	2110294	2104964	10090.ENSMUSP00000099657	10090.ENSMUSP00000067680	0	0	0	0	0	0.596	0.108	0.198	0.687
Ikzf1	Ets1	2106356	2099159	10090.ENSMUSP00000075992	10090.ENSMUSP00000034534	0	0	0	0	0.122	0.046	0.066	0.647	0.687
Sin3a	Rcor2	2113723	2111793	10090.ENSMUSP00000128956	10090.ENSMUSP00000108996	0	0	0	0	0.052	0	0	0.683	0.687
Hdac1	Gata1	2110294	2098788	10090.ENSMUSP00000099657	10090.ENSMUSP00000033502	0	0	0	0	0	0.365	0.239	0.404	0.687
Ifi204	Trp53	2111507	2111141	10090.ENSMUSP00000106845	10090.ENSMUSP00000104298	0	0	0	0	0	0.102	0	0.664	0.686
Stat6	Jun	2108299	2102864	10090.ENSMUSP00000089708	10090.ENSMUSP00000054270	0	0	0	0	0.051	0.31	0.246	0.439	0.686
Smarca4	Taf2	2109494	2100962	10090.ENSMUSP00000096547	10090.ENSMUSP00000043733	0	0	0	0	0.303	0.532	0	0.114	0.686
Gata1	Zfp521	2098788	2096247	10090.ENSMUSP00000033502	10090.ENSMUSP00000025288	0	0	0	0	0.048	0.111	0	0.658	0.686
Nfatc1	Egr1	2113729	2105219	10090.ENSMUSP00000129001	10090.ENSMUSP00000069616	0	0	0	0	0	0.101	0.528	0.32	0.686
Jun	Gtf2e1	2102864	2095861	10090.ENSMUSP00000054270	10090.ENSMUSP00000023525	0	0	0	0	0	0	0.528	0.361	0.685
Bcor	Aebp2	2112118	2107719	10090.ENSMUSP00000111175	10090.ENSMUSP00000084896	0	0	0	0	0	0.344	0.428	0.227	0.685
Runx1	Myb	2095905	2094778	10090.ENSMUSP00000023673	10090.ENSMUSP00000020158	0	0	0	0	0.052	0	0	0.682	0.685
Cebpb	Rb1	2105262	2095596	10090.ENSMUSP00000069850	10090.ENSMUSP00000022701	0	0	0	0	0.051	0.537	0.313	0.077	0.685
Egr1	Egr2	2105219	2100484	10090.ENSMUSP00000069616	10090.ENSMUSP00000041053	0	0	0	0.833	0.642	0	0	0.73	0.685
Stat1	Rela	2104843	2096442	10090.ENSMUSP00000066743	10090.ENSMUSP00000025867	0	0	0	0	0.071	0.114	0.347	0.482	0.685
Ikzf1	Pax5	2106356	2094188	10090.ENSMUSP00000075992	10090.ENSMUSP00000014174	0	0	0	0	0.102	0.047	0	0.661	0.684
Pou3f2	Myt1l	2114784	2103545	10090.ENSMUSP00000136147	10090.ENSMUSP00000058264	0	0	0	0	0.055	0	0	0.679	0.684
Gfi1b	Hdac2	2113566	2094705	10090.ENSMUSP00000128052	10090.ENSMUSP00000019911	0	0	0	0	0	0.595	0.108	0.195	0.684
Hdac1	Rbpj	2110294	2100417	10090.ENSMUSP00000099657	10090.ENSMUSP00000040694	0	0	0	0	0.074	0.152	0.44	0.367	0.684
Smarca2	Nr3c1	2096440	2096253	10090.ENSMUSP00000025862	10090.ENSMUSP00000025300	0	0	0	0	0.086	0.111	0.439	0.387	0.683
Gtf3a	Smarca4	2112777	2109494	10090.ENSMUSP00000119607	10090.ENSMUSP00000096547	0	0	0	0	0.086	0.265	0.528	0.118	0.683
Sphk1	Stat3	2114081	2112805	10090.ENSMUSP00000131010	10090.ENSMUSP00000120152	0	0	0	0	0	0	0.347	0.535	0.683
Jun	Ncoa2	2102864	2093764	10090.ENSMUSP00000054270	10090.ENSMUSP00000006037	0	0	0	0	0	0.107	0	0.66	0.683
Irf5	Irf3	2093603	2093473	10090.ENSMUSP00000004392	10090.ENSMUSP00000003284	0	0	0	0.661	0	0.111	0.528	0.819	0.682
Adar	Stat1	2110945	2104843	10090.ENSMUSP00000103028	10090.ENSMUSP00000066743	0	0	0	0	0.543	0	0	0.332	0.682
Stat5a	Pax5	2110936	2094188	10090.ENSMUSP00000102980	10090.ENSMUSP00000014174	0	0	0	0	0	0	0	0.682	0.682
Fos	Tbp	2095256	2094231	10090.ENSMUSP00000021674	10090.ENSMUSP00000014911	0	0	0	0	0.068	0.111	0	0.647	0.682
E2f3	Hdac1	2110460	2110294	10090.ENSMUSP00000100012	10090.ENSMUSP00000099657	0	0	0	0	0.119	0.101	0.44	0.368	0.682
Smarcc1	Nr3c1	2107862	2096253	10090.ENSMUSP00000086094	10090.ENSMUSP00000025300	0	0	0	0	0.046	0.11	0.528	0.301	0.682
Ncoa1	Stat4	2107501	2096846	10090.ENSMUSP00000082971	10090.ENSMUSP00000027277	0	0	0	0	0	0.682	0	0.044	0.682
Junb	Tbp	2104561	2094231	10090.ENSMUSP00000064680	10090.ENSMUSP00000014911	0	0	0	0	0	0.313	0	0.556	0.681
Hdac1	Bhlhe40	2110294	2098407	10090.ENSMUSP00000099657	10090.ENSMUSP00000032194	0	0	0	0	0	0.54	0.231	0.17	0.681
Mef2c	Hdac3	2114323	2099905	10090.ENSMUSP00000132547	10090.ENSMUSP00000037981	0	0	0	0	0.051	0.104	0.528	0.3	0.681
Tcea1	Gtf2e2	2113752	2113264	10090.ENSMUSP00000129157	10090.ENSMUSP00000126284	0	0	0	0	0.165	0.626	0	0.062	0.681
Mybl1	Phf5a	2107857	2095733	10090.ENSMUSP00000086034	10090.ENSMUSP00000023117	0	0	0	0	0	0.68	0	0	0.68
Taf2	Smarca2	2100962	2096440	10090.ENSMUSP00000043733	10090.ENSMUSP00000025862	0	0	0	0	0.269	0.532	0	0.14	0.68
Sin3a	Zbtb16	2113723	2108493	10090.ENSMUSP00000128956	10090.ENSMUSP00000091374	0	0	0	0	0.055	0.332	0.13	0.487	0.68
Phf5a	Myb	2095733	2094778	10090.ENSMUSP00000023117	10090.ENSMUSP00000020158	0	0	0	0	0	0.68	0	0	0.68
Stat3	Bcl6	2112805	2095747	10090.ENSMUSP00000120152	10090.ENSMUSP00000023151	0	0	0	0	0.051	0.047	0.091	0.656	0.68
Snapc4	Phf5a	2100610	2095733	10090.ENSMUSP00000041767	10090.ENSMUSP00000023117	0	0	0	0	0	0.68	0	0	0.68
Trp53	Jdp2	2111141	2103806	10090.ENSMUSP00000104298	10090.ENSMUSP00000059724	0	0	0	0	0	0.081	0.281	0.555	0.68
Gata5	Srf	2094306	2094305	10090.ENSMUSP00000015771	10090.ENSMUSP00000015749	0	0	0	0	0.054	0.274	0.313	0.401	0.679
Smarca4	Notch1	2109494	2097163	10090.ENSMUSP00000096547	10090.ENSMUSP00000028288	0	0	0	0	0.056	0.557	0.071	0.269	0.679
Smad6	Smad4	2099593	2096277	10090.ENSMUSP00000036285	10090.ENSMUSP00000025393	0	0	0	0.653	0	0.107	0.528	0.787	0.679
Kdm2b	Jarid2	2099951	2099870	10090.ENSMUSP00000038229	10090.ENSMUSP00000037774	0	0	0	0	0.055	0	0.36	0.511	0.678
Gata6	Smad4	2100611	2096277	10090.ENSMUSP00000041774	10090.ENSMUSP00000025393	0	0	0	0	0.052	0.472	0.215	0.277	0.678
Stat3	Runx1	2112805	2095905	10090.ENSMUSP00000120152	10090.ENSMUSP00000023673	0	0	0	0	0	0.1	0	0.657	0.678
Smarce1	Nr3c1	2110189	2096253	10090.ENSMUSP00000099422	10090.ENSMUSP00000025300	0	0	0	0	0	0.111	0.528	0.296	0.678
Hdac2	Klf5	2094705	2093686	10090.ENSMUSP00000019911	10090.ENSMUSP00000005279	0	0	0	0	0	0.596	0.108	0.178	0.678
Rel	Stat1	2110420	2104843	10090.ENSMUSP00000099928	10090.ENSMUSP00000066743	0	0	0	0	0.05	0.105	0.347	0.488	0.678
Stat3	Sod2	2112805	2093880	10090.ENSMUSP00000120152	10090.ENSMUSP00000007012	0	0	0	0	0.052	0	0	0.675	0.678
Foxm1	Top2a	2105822	2105118	10090.ENSMUSP00000073041	10090.ENSMUSP00000068896	0	0	0	0	0.525	0.111	0	0.296	0.677
Ppp1r8	Cdc5l	2097935	2096065	10090.ENSMUSP00000030702	10090.ENSMUSP00000024727	0	0	0	0	0.115	0.101	0	0.626	0.677
Cdx2	Hnf4a	2098260	2094481	10090.ENSMUSP00000031650	10090.ENSMUSP00000018094	0	0	0	0	0.076	0	0	0.663	0.676
Rcor2	Hdac1	2111793	2110294	10090.ENSMUSP00000108996	10090.ENSMUSP00000099657	0	0	0	0	0.095	0.047	0	0.654	0.676
Trp53	Irf1	2111141	2094594	10090.ENSMUSP00000104298	10090.ENSMUSP00000019043	0	0	0	0	0	0	0	0.676	0.676
Notch1	Runx1	2097163	2095905	10090.ENSMUSP00000028288	10090.ENSMUSP00000023673	0	0	0	0	0	0.099	0	0.655	0.676
Ddx41	Fos	2095348	2095256	10090.ENSMUSP00000021956	10090.ENSMUSP00000021674	0	0	0	0	0	0	0	0.676	0.676
Smad3	Vdr	2099315	2095734	10090.ENSMUSP00000034973	10090.ENSMUSP00000023119	0	0	0	0	0	0.354	0.439	0.177	0.676
Gata4	Smarca4	2112450	2109494	10090.ENSMUSP00000113891	10090.ENSMUSP00000096547	0	0	0	0	0.054	0.477	0.149	0.319	0.675
Rfx3	Rfxap	2113268	2100453	10090.ENSMUSP00000126313	10090.ENSMUSP00000040917	0	0	0	0	0	0.501	0	0.376	0.675
Bach2	Pax5	2111058	2094188	10090.ENSMUSP00000103815	10090.ENSMUSP00000014174	0	0	0	0	0.112	0	0	0.648	0.675
Mtor	Tfeb	2110226	2096088	10090.ENSMUSP00000099510	10090.ENSMUSP00000024786	0	0	0	0	0	0.114	0	0.648	0.675
Nfe2l2	Nrf1	2110333	2104674	10090.ENSMUSP00000099733	10090.ENSMUSP00000065568	0	0	0	0	0	0.461	0	0.421	0.675
Srf	Elk3	2094305	2093960	10090.ENSMUSP00000015749	10090.ENSMUSP00000008542	0	0	0	0	0	0.411	0.281	0.295	0.675
Nfe2l2	Fos	2110333	2095256	10090.ENSMUSP00000099733	10090.ENSMUSP00000021674	0	0	0	0	0	0.461	0.24	0.271	0.675
Taf1	Jun	2110074	2102864	10090.ENSMUSP00000098895	10090.ENSMUSP00000054270	0	0	0	0	0	0.31	0.18	0.47	0.674
Maf	Smarca5	2111212	2101080	10090.ENSMUSP00000104732	10090.ENSMUSP00000044361	0	0	0	0	0	0.453	0	0.429	0.674
Zbtb16	Pml	2108493	2107481	10090.ENSMUSP00000091374	10090.ENSMUSP00000082816	0	0	0	0	0	0.545	0	0.313	0.674
Trp53	Nfkb2	2111141	2105791	10090.ENSMUSP00000104298	10090.ENSMUSP00000072859	0	0	0	0	0	0.045	0.218	0.598	0.674
Tcf7l2	Hnf4a	2111555	2094481	10090.ENSMUSP00000107284	10090.ENSMUSP00000018094	0	0	0	0	0	0.535	0	0.326	0.674
Arntl	Nr3c1	2101430	2096253	10090.ENSMUSP00000046235	10090.ENSMUSP00000025300	0	0	0	0	0.053	0.483	0	0.387	0.673
Sin3a	Dnmt3a	2113723	2095036	10090.ENSMUSP00000128956	10090.ENSMUSP00000020991	0	0	0	0	0.053	0.102	0	0.647	0.673
Top2a	Brip1	2105118	2100848	10090.ENSMUSP00000068896	10090.ENSMUSP00000043108	0.067	0	0	0	0.442	0.072	0	0.403	0.673
Runx3	Smad4	2102193	2096277	10090.ENSMUSP00000050353	10090.ENSMUSP00000025393	0	0	0	0	0	0.047	0.528	0.332	0.673
Hoxd9	Pbx2	2103588	2100384	10090.ENSMUSP00000058490	10090.ENSMUSP00000040464	0	0	0	0	0	0.247	0	0.582	0.672
Nfatc2	Egr2	2106019	2100484	10090.ENSMUSP00000074198	10090.ENSMUSP00000041053	0	0	0	0	0	0.098	0.528	0.292	0.672
E2f3	Tfe3	2110460	2106500	10090.ENSMUSP00000100012	10090.ENSMUSP00000076864	0	0	0	0	0.066	0.111	0	0.637	0.672
Gata6	Cdx2	2100611	2098260	10090.ENSMUSP00000041774	10090.ENSMUSP00000031650	0	0	0	0	0.049	0	0	0.67	0.672
Stat5a	Sfpi1	2110936	2093346	10090.ENSMUSP00000102980	10090.ENSMUSP00000002180	0	0	0	0	0	0	0	0.672	0.672
Hdac1	Taf1	2110294	2110074	10090.ENSMUSP00000099657	10090.ENSMUSP00000098895	0	0	0	0	0.102	0.221	0.136	0.52	0.671
Hnrnpd	Sfpq	2114353	2097906	10090.ENSMUSP00000132735	10090.ENSMUSP00000030623	0	0	0	0	0.144	0.554	0	0.207	0.671
Notch1	App	2097163	2093694	10090.ENSMUSP00000028288	10090.ENSMUSP00000005406	0	0	0	0	0.052	0.107	0	0.642	0.671
Jun	Irf4	2102864	2095286	10090.ENSMUSP00000054270	10090.ENSMUSP00000021784	0	0	0	0	0	0	0.528	0.33	0.67
Ezh2	Notch1	2107145	2097163	10090.ENSMUSP00000080419	10090.ENSMUSP00000028288	0	0	0	0	0.053	0.112	0	0.638	0.669
Rbbp8	Prkdc	2101432	2095802	10090.ENSMUSP00000046255	10090.ENSMUSP00000023352	0	0	0	0	0	0.143	0.221	0.544	0.669
Trp53	Runx3	2111141	2102193	10090.ENSMUSP00000104298	10090.ENSMUSP00000050353	0	0	0	0	0	0.103	0	0.647	0.669
Hnf4a	Tbp	2094481	2094231	10090.ENSMUSP00000018094	10090.ENSMUSP00000014911	0	0	0	0	0	0.108	0	0.644	0.669
Ezh2	Kdm2b	2107145	2099951	10090.ENSMUSP00000080419	10090.ENSMUSP00000038229	0	0	0	0	0.053	0.115	0.36	0.456	0.669
Pias2	Trp53	2111999	2111141	10090.ENSMUSP00000110425	10090.ENSMUSP00000104298	0	0	0	0	0	0.539	0	0.31	0.668
Smad4	Zeb1	2096277	2096186	10090.ENSMUSP00000025393	10090.ENSMUSP00000025081	0	0	0	0	0	0.535	0	0.315	0.668
Egr1	Sod2	2105219	2093880	10090.ENSMUSP00000069616	10090.ENSMUSP00000007012	0	0	0	0	0	0.1	0	0.645	0.668
Med26	Gtf2e1	2103623	2095861	10090.ENSMUSP00000058697	10090.ENSMUSP00000023525	0	0	0	0	0.08	0.506	0	0.326	0.667
Stat6	Ets1	2108299	2099159	10090.ENSMUSP00000089708	10090.ENSMUSP00000034534	0	0	0	0	0.075	0.111	0.528	0.243	0.667
Xrcc6	Brca2	2105075	2100021	10090.ENSMUSP00000068559	10090.ENSMUSP00000038576	0	0	0	0	0.177	0	0	0.611	0.667
Notch1	Fos	2097163	2095256	10090.ENSMUSP00000028288	10090.ENSMUSP00000021674	0	0	0	0	0	0.065	0.528	0.307	0.667
Smarcc1	Gtf2e1	2107862	2095861	10090.ENSMUSP00000086094	10090.ENSMUSP00000023525	0	0	0	0	0.1	0	0.528	0.279	0.667
Stat3	Sfpi1	2112805	2093346	10090.ENSMUSP00000120152	10090.ENSMUSP00000002180	0	0	0	0	0	0	0	0.667	0.667
Nfatc1	Sfpi1	2113729	2093346	10090.ENSMUSP00000129001	10090.ENSMUSP00000002180	0	0	0	0	0	0.111	0	0.641	0.667
Rb1	Cdk9	2095596	2094025	10090.ENSMUSP00000022701	10090.ENSMUSP00000009699	0	0	0	0	0.068	0.545	0	0.276	0.666
Zfpm1	Tal1	2103501	2097870	10090.ENSMUSP00000058037	10090.ENSMUSP00000030489	0	0	0	0	0.118	0.1	0	0.613	0.666
E2f3	Tbp	2110460	2094231	10090.ENSMUSP00000100012	10090.ENSMUSP00000014911	0	0	0	0	0.051	0.109	0.528	0.262	0.666
Sin3a	Gli2	2113723	2102966	10090.ENSMUSP00000128956	10090.ENSMUSP00000054837	0	0	0	0	0.055	0.332	0.428	0.186	0.666
Nr3c1	Irf1	2096253	2094594	10090.ENSMUSP00000025300	10090.ENSMUSP00000019043	0	0	0	0	0.05	0	0.528	0.316	0.666
Stat3	Batf	2112805	2100419	10090.ENSMUSP00000120152	10090.ENSMUSP00000040706	0	0	0	0	0	0.047	0.207	0.592	0.665
Stat5a	Myb	2110936	2094778	10090.ENSMUSP00000102980	10090.ENSMUSP00000020158	0	0	0	0	0.056	0.109	0	0.633	0.665
Egr1	Srf	2105219	2094305	10090.ENSMUSP00000069616	10090.ENSMUSP00000015749	0	0	0	0	0	0.115	0.063	0.628	0.665
Hdac3	Zbtb7b	2099905	2097608	10090.ENSMUSP00000037981	10090.ENSMUSP00000029677	0	0	0	0	0	0.596	0.108	0.144	0.665
Tet1	Dnmt3a	2114439	2095036	10090.ENSMUSP00000133279	10090.ENSMUSP00000020991	0	0	0	0	0.052	0	0	0.66	0.664
Smad4	Runx1	2096277	2095905	10090.ENSMUSP00000025393	10090.ENSMUSP00000023673	0	0	0	0	0	0.047	0.528	0.314	0.664
Pax5	Sfpi1	2094188	2093346	10090.ENSMUSP00000014174	10090.ENSMUSP00000002180	0	0	0	0	0	0	0	0.664	0.664
Mtor	Stat6	2110226	2108299	10090.ENSMUSP00000099510	10090.ENSMUSP00000089708	0	0	0	0	0.052	0.074	0.231	0.559	0.663
Nfatc1	Irf4	2113729	2095286	10090.ENSMUSP00000129001	10090.ENSMUSP00000021784	0	0	0	0	0.067	0.107	0.528	0.246	0.663
Taf1	Chd1	2110074	2096045	10090.ENSMUSP00000098895	10090.ENSMUSP00000024627	0	0	0	0	0.225	0.422	0.135	0.232	0.663
Smarcc2	Nr3c1	2110648	2096253	10090.ENSMUSP00000100868	10090.ENSMUSP00000025300	0	0	0	0	0.046	0.11	0.528	0.258	0.663
Hdac1	Dnmt3a	2110294	2095036	10090.ENSMUSP00000099657	10090.ENSMUSP00000020991	0	0	0	0	0.053	0.155	0	0.612	0.663
Smad3	Fosl2	2099315	2098044	10090.ENSMUSP00000034973	10090.ENSMUSP00000031017	0	0	0	0	0	0.063	0.205	0.583	0.663
Mef2c	Gata6	2114323	2100611	10090.ENSMUSP00000132547	10090.ENSMUSP00000041774	0	0	0	0	0.072	0.176	0.239	0.49	0.663
Mybl1	Jun	2107857	2102864	10090.ENSMUSP00000086034	10090.ENSMUSP00000054270	0	0	0	0	0	0.106	0.372	0.447	0.662
Smarca4	Atf3	2109494	2097050	10090.ENSMUSP00000096547	10090.ENSMUSP00000027941	0	0	0	0	0	0.111	0.311	0.492	0.662
Taf1	Hdac2	2110074	2094705	10090.ENSMUSP00000098895	10090.ENSMUSP00000019911	0	0	0	0	0.149	0.221	0.136	0.479	0.662
Trp53	Ets2	2111141	2095892	10090.ENSMUSP00000104298	10090.ENSMUSP00000023612	0	0	0	0	0	0.111	0	0.635	0.662
Jun	Irf2	2102864	2098969	10090.ENSMUSP00000054270	10090.ENSMUSP00000034041	0	0	0	0	0	0	0.528	0.314	0.662
Arnt	Bhlhe40	2110365	2098407	10090.ENSMUSP00000099810	10090.ENSMUSP00000032194	0	0	0	0	0	0.047	0.528	0.31	0.662
Atxn1	Rora	2115516	2099239	10090.ENSMUSP00000137439	10090.ENSMUSP00000034766	0	0	0	0	0.065	0.469	0	0.372	0.661
Jun	Cdkn2a	2102864	2097789	10090.ENSMUSP00000054270	10090.ENSMUSP00000030237	0	0	0	0	0	0	0	0.661	0.661
Mtor	Smad3	2110226	2099315	10090.ENSMUSP00000099510	10090.ENSMUSP00000034973	0	0	0	0	0.049	0.062	0	0.65	0.661
Stat3	Dnmt1	2112805	2093584	10090.ENSMUSP00000120152	10090.ENSMUSP00000004202	0	0	0	0	0	0.111	0	0.632	0.66
Nfkb1	Irf1	2097657	2094594	10090.ENSMUSP00000029812	10090.ENSMUSP00000019043	0	0	0	0	0.219	0.111	0	0.55	0.66
Nfatc1	Mafb	2113729	2109530	10090.ENSMUSP00000129001	10090.ENSMUSP00000096728	0	0	0	0	0	0	0.313	0.525	0.66
Gata4	Jarid2	2112450	2099870	10090.ENSMUSP00000113891	10090.ENSMUSP00000037774	0	0	0	0	0	0.543	0	0.286	0.66
Ifi204	Irf7	2111507	2096662	10090.ENSMUSP00000106845	10090.ENSMUSP00000026571	0	0	0	0	0.415	0	0	0.443	0.66
Runx2	Nr2f2	2111824	2098570	10090.ENSMUSP00000109201	10090.ENSMUSP00000032768	0	0	0	0	0	0.217	0	0.584	0.66
Rela	Hdac2	2096442	2094705	10090.ENSMUSP00000025867	10090.ENSMUSP00000019911	0	0	0	0	0	0.115	0.44	0.37	0.66
Bcor	Gli2	2112118	2102966	10090.ENSMUSP00000111175	10090.ENSMUSP00000054837	0	0	0	0	0	0.61	0.144	0.063	0.66
Kdm1a	Dnmt1	2112190	2093584	10090.ENSMUSP00000111977	10090.ENSMUSP00000004202	0	0	0	0	0.134	0.152	0	0.574	0.66
Rela	Irf4	2096442	2095286	10090.ENSMUSP00000025867	10090.ENSMUSP00000021784	0	0	0	0	0	0	0.528	0.31	0.66
Trp53	Ncoa1	2111141	2107501	10090.ENSMUSP00000104298	10090.ENSMUSP00000082971	0	0	0	0	0	0.106	0	0.634	0.659
Gata1	Srf	2098788	2094305	10090.ENSMUSP00000033502	10090.ENSMUSP00000015749	0	0	0	0	0.054	0.274	0.313	0.362	0.659
Gtf3a	Nr3c1	2112777	2096253	10090.ENSMUSP00000119607	10090.ENSMUSP00000025300	0	0	0	0	0	0.1	0.528	0.263	0.659
Trp53bp1	Trim28	2111448	2093726	10090.ENSMUSP00000106278	10090.ENSMUSP00000005705	0	0	0	0	0	0.111	0.528	0.254	0.659
Trp53	Hnf4a	2111141	2094481	10090.ENSMUSP00000104298	10090.ENSMUSP00000018094	0	0	0	0	0	0.111	0	0.632	0.659
Cebpa	Ets1	2109370	2099159	10090.ENSMUSP00000096129	10090.ENSMUSP00000034534	0	0	0	0	0	0.048	0.528	0.301	0.658
Smarcc2	Chd1	2110648	2096045	10090.ENSMUSP00000100868	10090.ENSMUSP00000024627	0	0	0	0	0.113	0.421	0.211	0.257	0.658
E2f3	Hells	2110460	2096475	10090.ENSMUSP00000100012	10090.ENSMUSP00000025965	0	0	0	0	0.117	0.115	0.275	0.467	0.658
E2f3	Cdkn2a	2110460	2097789	10090.ENSMUSP00000100012	10090.ENSMUSP00000030237	0	0	0	0	0	0	0	0.658	0.658
Zfp827	Zfp276	2109400	2093187	10090.ENSMUSP00000096214	10090.ENSMUSP00000001092	0	0	0	0	0.075	0	0	0.644	0.657
Nfatc1	Egr2	2113729	2100484	10090.ENSMUSP00000129001	10090.ENSMUSP00000041053	0	0	0	0	0	0.101	0.528	0.257	0.657
Rel	Sod2	2110420	2093880	10090.ENSMUSP00000099928	10090.ENSMUSP00000007012	0	0	0	0	0	0	0.428	0.425	0.657
Nfkb1	Myb	2097657	2094778	10090.ENSMUSP00000029812	10090.ENSMUSP00000020158	0	0	0	0	0.051	0.115	0	0.623	0.656
Egr2	Fosb	2100484	2093526	10090.ENSMUSP00000041053	10090.ENSMUSP00000003640	0	0	0	0	0.34	0.074	0.066	0.468	0.656
Taf1	Top2a	2110074	2105118	10090.ENSMUSP00000098895	10090.ENSMUSP00000068896	0	0	0	0	0.224	0.305	0.382	0.09	0.656
Smarca4	Stat6	2109494	2108299	10090.ENSMUSP00000096547	10090.ENSMUSP00000089708	0	0	0	0	0.117	0.537	0.146	0.128	0.656
Tet1	Sin3a	2114439	2113723	10090.ENSMUSP00000133279	10090.ENSMUSP00000128956	0	0	0	0	0	0.298	0	0.529	0.656
Smad6	Runx1	2099593	2095905	10090.ENSMUSP00000036285	10090.ENSMUSP00000023673	0	0	0	0	0	0.048	0.239	0.564	0.656
Tbl1x	Sap30	2107795	2098962	10090.ENSMUSP00000085549	10090.ENSMUSP00000034022	0	0	0	0	0.087	0	0.54	0.246	0.655
Taf1	Smarca5	2110074	2101080	10090.ENSMUSP00000098895	10090.ENSMUSP00000044361	0	0	0	0	0.298	0.422	0.135	0.133	0.655
Irf1	Irf3	2094594	2093473	10090.ENSMUSP00000019043	10090.ENSMUSP00000003284	0	0	0	0.668	0	0	0.528	0.823	0.655
Mef2c	Smad4	2114323	2096277	10090.ENSMUSP00000132547	10090.ENSMUSP00000025393	0	0	0	0	0.054	0.106	0.528	0.239	0.655
Kdm2b	Suz12	2099951	2094444	10090.ENSMUSP00000038229	10090.ENSMUSP00000017692	0	0	0	0	0.092	0	0.36	0.454	0.655
Nfkb1	Hdac2	2097657	2094705	10090.ENSMUSP00000029812	10090.ENSMUSP00000019911	0	0	0	0	0.052	0.115	0.44	0.352	0.655
Gtf2e2	Med6	2113264	2093410	10090.ENSMUSP00000126284	10090.ENSMUSP00000002756	0	0	0	0	0.113	0.611	0	0.082	0.655
Smarca4	Xrcc5	2109494	2096880	10090.ENSMUSP00000096547	10090.ENSMUSP00000027379	0	0	0	0	0.055	0.47	0	0.368	0.655
Nfatc1	Nfkb1	2113729	2097657	10090.ENSMUSP00000129001	10090.ENSMUSP00000029812	0	0	0	0	0.089	0	0	0.636	0.654
Taf1	Hells	2110074	2096475	10090.ENSMUSP00000098895	10090.ENSMUSP00000025965	0	0	0	0	0.299	0.422	0.135	0.131	0.654
Hdac1	Pcna	2110294	2097310	10090.ENSMUSP00000099657	10090.ENSMUSP00000028817	0	0	0	0	0.114	0.105	0	0.598	0.654
Taf9b	Smarca4	2111812	2109494	10090.ENSMUSP00000109123	10090.ENSMUSP00000096547	0	0	0	0	0.085	0.6	0	0.131	0.654
Hopx	Hdac2	2107190	2094705	10090.ENSMUSP00000080630	10090.ENSMUSP00000019911	0	0	0	0	0.042	0.515	0.26	0.112	0.654
Taf9b	Smarca2	2111812	2096440	10090.ENSMUSP00000109123	10090.ENSMUSP00000025862	0	0	0	0	0.085	0.6	0	0.131	0.654
Ezh2	Uhrf1	2107145	2093217	10090.ENSMUSP00000080419	10090.ENSMUSP00000001258	0	0	0	0	0.395	0.115	0	0.404	0.653
Hdac1	Trim28	2110294	2093726	10090.ENSMUSP00000099657	10090.ENSMUSP00000005705	0	0	0	0	0.085	0.107	0.44	0.33	0.652
Ncoa3	Carm1	2107782	2099215	10090.ENSMUSP00000085416	10090.ENSMUSP00000034703	0	0	0	0	0	0	0	0.652	0.652
Fos	App	2095256	2093694	10090.ENSMUSP00000021674	10090.ENSMUSP00000005406	0	0	0	0	0	0.056	0	0.646	0.652
Nfyb	Hdac1	2112919	2110294	10090.ENSMUSP00000122403	10090.ENSMUSP00000099657	0.318	0	0	0	0.1	0.209	0	0.368	0.652
Trim30a	Stat1	2106391	2104843	10090.ENSMUSP00000076189	10090.ENSMUSP00000066743	0	0	0	0	0.623	0	0	0.114	0.652
Gata4	Tbx20	2112450	2102578	10090.ENSMUSP00000113891	10090.ENSMUSP00000052591	0	0	0	0	0	0	0	0.652	0.652
Atf3	Fos	2097050	2095256	10090.ENSMUSP00000027941	10090.ENSMUSP00000021674	0	0	0	0.722	0.561	0.111	0	0.535	0.652
Sin3a	Max	2113723	2111408	10090.ENSMUSP00000128956	10090.ENSMUSP00000106025	0	0	0	0	0.051	0.111	0.528	0.228	0.651
Tal1	Hdac2	2097870	2094705	10090.ENSMUSP00000030489	10090.ENSMUSP00000019911	0	0	0	0	0	0.365	0.36	0.211	0.651
E2f3	Hdac3	2110460	2099905	10090.ENSMUSP00000100012	10090.ENSMUSP00000037981	0	0	0	0	0.176	0.08	0.528	0.14	0.651
E2f2	Tbp	2102144	2094231	10090.ENSMUSP00000050047	10090.ENSMUSP00000014911	0	0	0	0	0.051	0.109	0.528	0.226	0.65
Nr3c1	Cry1	2096253	2094797	10090.ENSMUSP00000025300	10090.ENSMUSP00000020227	0	0	0	0	0	0.509	0	0.318	0.65
Msl3	Hdac1	2111619	2110294	10090.ENSMUSP00000107765	10090.ENSMUSP00000099657	0	0	0	0	0.067	0.416	0	0.409	0.65
Kdm1a	Ezh2	2112190	2107145	10090.ENSMUSP00000111977	10090.ENSMUSP00000080419	0	0	0	0	0.127	0.115	0	0.583	0.65
Smarca4	Cdc5l	2109494	2096065	10090.ENSMUSP00000096547	10090.ENSMUSP00000024727	0	0	0	0	0.19	0.384	0.146	0.275	0.649
Trp53	Nr4a1	2111141	2095944	10090.ENSMUSP00000104298	10090.ENSMUSP00000023779	0	0	0	0	0	0.101	0	0.625	0.649
Irf1	Irf5	2094594	2093603	10090.ENSMUSP00000019043	10090.ENSMUSP00000004392	0	0	0	0.725	0.113	0	0.528	0.726	0.649
Smarcc2	Gtf2e1	2110648	2095861	10090.ENSMUSP00000100868	10090.ENSMUSP00000023525	0	0	0	0	0.053	0	0.528	0.279	0.649
Stat3	Foxm1	2112805	2105822	10090.ENSMUSP00000120152	10090.ENSMUSP00000073041	0	0	0	0	0	0.111	0.206	0.543	0.649
Rel	Hdac1	2110420	2110294	10090.ENSMUSP00000099928	10090.ENSMUSP00000099657	0	0	0	0	0	0.114	0.379	0.413	0.649
Smarca2	Cdc5l	2096440	2096065	10090.ENSMUSP00000025862	10090.ENSMUSP00000024727	0	0	0	0	0.19	0.384	0.146	0.275	0.649
Stat3	Ezh2	2112805	2107145	10090.ENSMUSP00000120152	10090.ENSMUSP00000080419	0	0	0	0	0.052	0.111	0	0.617	0.649
Gtf2e2	Med26	2113264	2103623	10090.ENSMUSP00000126284	10090.ENSMUSP00000058697	0	0	0	0	0.08	0.626	0	0.062	0.649
Smad4	Gata5	2096277	2094306	10090.ENSMUSP00000025393	10090.ENSMUSP00000015771	0	0	0	0	0.052	0.472	0.215	0.212	0.649
Hbp1	Tcf7l2	2114104	2111555	10090.ENSMUSP00000131158	10090.ENSMUSP00000107284	0	0	0	0	0.084	0.111	0.528	0.195	0.649
Foxo1	Hdac4	2103045	2093982	10090.ENSMUSP00000055308	10090.ENSMUSP00000008995	0	0	0	0	0.042	0.592	0	0.171	0.648
Mycn	Cdkn2a	2101383	2097789	10090.ENSMUSP00000045993	10090.ENSMUSP00000030237	0	0	0	0	0	0.453	0	0.383	0.648
Nfe2l2	Atf3	2110333	2097050	10090.ENSMUSP00000099733	10090.ENSMUSP00000027941	0	0	0	0	0.066	0	0.24	0.542	0.647
Foxo1	Ets2	2103045	2095892	10090.ENSMUSP00000055308	10090.ENSMUSP00000023612	0	0	0	0	0	0.526	0.193	0.151	0.647
Hopx	Smad4	2107190	2096277	10090.ENSMUSP00000080630	10090.ENSMUSP00000025393	0	0	0	0	0	0.512	0.225	0.141	0.647
Smad1	Gsc	2105441	2095200	10090.ENSMUSP00000071035	10090.ENSMUSP00000021513	0	0	0	0	0	0.047	0.361	0.467	0.647
Maf	Trp53	2111212	2111141	10090.ENSMUSP00000104732	10090.ENSMUSP00000104298	0	0	0	0	0	0	0	0.647	0.647
Hdac1	Kdm2b	2110294	2099951	10090.ENSMUSP00000099657	10090.ENSMUSP00000038229	0	0	0	0	0.113	0.402	0	0.388	0.647
Irf8	Bcl6	2100337	2095747	10090.ENSMUSP00000040245	10090.ENSMUSP00000023151	0	0	0	0	0	0.043	0.144	0.603	0.647
Dnmt3a	Uhrf1	2095036	2093217	10090.ENSMUSP00000020991	10090.ENSMUSP00000001258	0	0	0	0	0.056	0.108	0	0.614	0.646
Trp53	Zeb2	2111141	2097143	10090.ENSMUSP00000104298	10090.ENSMUSP00000028229	0	0	0	0	0	0	0	0.646	0.646
Gata1	Hdac2	2098788	2094705	10090.ENSMUSP00000033502	10090.ENSMUSP00000019911	0	0	0	0	0	0.365	0.239	0.326	0.646
Junb	Myb	2104561	2094778	10090.ENSMUSP00000064680	10090.ENSMUSP00000020158	0	0	0	0	0	0.106	0.275	0.498	0.646
Tfdp1	Myb	2113552	2094778	10090.ENSMUSP00000127952	10090.ENSMUSP00000020158	0	0	0	0	0.103	0.303	0.347	0.237	0.646
Hdac3	Fos	2099905	2095256	10090.ENSMUSP00000037981	10090.ENSMUSP00000021674	0	0	0	0	0.05	0.114	0	0.613	0.646
Nfatc1	Rbpj	2113729	2100417	10090.ENSMUSP00000129001	10090.ENSMUSP00000040694	0	0	0	0	0	0.11	0	0.618	0.646
Lmo2	Tcf4	2111499	2106628	10090.ENSMUSP00000106770	10090.ENSMUSP00000077577	0	0	0	0	0	0.544	0	0.253	0.645
Blm	Hells	2113559	2096475	10090.ENSMUSP00000127995	10090.ENSMUSP00000025965	0.093	0	0	0	0.422	0.31	0	0.133	0.644
Nfkb1	Sod2	2097657	2093880	10090.ENSMUSP00000029812	10090.ENSMUSP00000007012	0	0	0	0	0.042	0	0	0.644	0.644
Foxo3	Hnf4a	2102250	2094481	10090.ENSMUSP00000050683	10090.ENSMUSP00000018094	0	0	0	0	0.054	0.462	0.207	0.221	0.644
Ciita	Rfx1	2095745	2093712	10090.ENSMUSP00000023147	10090.ENSMUSP00000005600	0	0	0	0	0	0.065	0	0.635	0.644
Top2a	Ddx1	2105118	2104735	10090.ENSMUSP00000068896	10090.ENSMUSP00000065987	0	0	0	0	0.102	0.18	0	0.555	0.644
Hdac1	E2f2	2110294	2102144	10090.ENSMUSP00000099657	10090.ENSMUSP00000050047	0	0	0	0	0.119	0.099	0.44	0.295	0.644
Hdac1	Hopx	2110294	2107190	10090.ENSMUSP00000099657	10090.ENSMUSP00000080630	0	0	0	0	0.042	0.515	0.26	0.087	0.644
Bach2	Bcl6	2111058	2095747	10090.ENSMUSP00000103815	10090.ENSMUSP00000023151	0	0	0	0.627	0.05	0.507	0	0.733	0.643
Pml	Stat1	2107481	2104843	10090.ENSMUSP00000082816	10090.ENSMUSP00000066743	0	0	0	0	0.177	0.543	0	0.124	0.643
Rcor2	Hmg20b	2111793	2094873	10090.ENSMUSP00000108996	10090.ENSMUSP00000020454	0	0	0	0	0.052	0.392	0	0.431	0.643
Msl3	Hdac3	2111619	2099905	10090.ENSMUSP00000107765	10090.ENSMUSP00000037981	0	0	0	0	0.067	0.416	0	0.398	0.643
Trp53	Vdr	2111141	2095734	10090.ENSMUSP00000104298	10090.ENSMUSP00000023119	0	0	0	0	0.086	0.072	0.528	0.215	0.643
Msl3	Ing2	2111619	2106947	10090.ENSMUSP00000107765	10090.ENSMUSP00000079226	0	0	0	0	0.067	0.513	0	0.278	0.643
Msl3	Hdac2	2111619	2094705	10090.ENSMUSP00000107765	10090.ENSMUSP00000019911	0	0	0	0	0.067	0.416	0	0.398	0.643
Jun	Nfatc4	2102864	2096024	10090.ENSMUSP00000054270	10090.ENSMUSP00000024179	0	0	0	0	0	0.045	0.379	0.446	0.642
Gata4	Cdx2	2112450	2098260	10090.ENSMUSP00000113891	10090.ENSMUSP00000031650	0	0	0	0	0	0	0	0.642	0.642
Rela	Nr4a1	2096442	2095944	10090.ENSMUSP00000025867	10090.ENSMUSP00000023779	0	0	0	0	0	0.545	0	0.246	0.642
Smarca4	Gtf2f1	2109494	2093406	10090.ENSMUSP00000096547	10090.ENSMUSP00000002733	0	0	0	0	0.187	0.073	0.528	0.11	0.641
Smarca4	Irf1	2109494	2094594	10090.ENSMUSP00000096547	10090.ENSMUSP00000019043	0	0	0	0	0	0.11	0.528	0.215	0.641
Hopx	Mta3	2107190	2105123	10090.ENSMUSP00000080630	10090.ENSMUSP00000068931	0	0	0	0	0	0.516	0.275	0.06	0.641
Cebpb	Junb	2105262	2104561	10090.ENSMUSP00000069850	10090.ENSMUSP00000064680	0	0	0	0	0.301	0.109	0.313	0.261	0.641
Atf3	Pparg	2097050	2093113	10090.ENSMUSP00000027941	10090.ENSMUSP00000000450	0	0	0	0	0	0.1	0.147	0.569	0.64
Klf4	Mycn	2110976	2101383	10090.ENSMUSP00000103245	10090.ENSMUSP00000045993	0	0	0	0	0.067	0.043	0	0.63	0.64
Pcna	Hdac2	2097310	2094705	10090.ENSMUSP00000028817	10090.ENSMUSP00000019911	0	0	0	0	0.217	0.105	0	0.527	0.64
Atf3	Smad4	2097050	2096277	10090.ENSMUSP00000027941	10090.ENSMUSP00000025393	0	0	0	0	0	0.063	0.528	0.253	0.64
Smarcc1	Smarcal1	2107862	2101682	10090.ENSMUSP00000086094	10090.ENSMUSP00000047589	0	0	0	0	0.101	0.421	0.211	0.225	0.639
Hdac1	Notch1	2110294	2097163	10090.ENSMUSP00000099657	10090.ENSMUSP00000028288	0	0	0	0	0.052	0.115	0.44	0.323	0.639
Sin3a	Taf1	2113723	2110074	10090.ENSMUSP00000128956	10090.ENSMUSP00000098895	0	0	0	0	0.376	0.226	0	0.314	0.639
Tgif1	Sap30	2114069	2098962	10090.ENSMUSP00000130930	10090.ENSMUSP00000034022	0	0	0	0	0.145	0	0.528	0.174	0.638
Cebpa	Sfpi1	2109370	2093346	10090.ENSMUSP00000096129	10090.ENSMUSP00000002180	0	0	0	0	0	0.111	0	0.61	0.638
Bmi1	Dnmt1	2097092	2093584	10090.ENSMUSP00000028071	10090.ENSMUSP00000004202	0	0	0	0	0.051	0	0	0.634	0.638
Rel	Mtor	2110420	2110226	10090.ENSMUSP00000099928	10090.ENSMUSP00000099510	0	0	0	0	0.053	0.096	0.428	0.349	0.638
Cebpa	Smarca2	2109370	2096440	10090.ENSMUSP00000096129	10090.ENSMUSP00000025862	0	0	0	0	0	0.106	0.528	0.212	0.638
Ddx58	Irf1	2100749	2094594	10090.ENSMUSP00000042433	10090.ENSMUSP00000019043	0	0	0	0	0.316	0	0	0.492	0.638
E2f3	Hdac2	2110460	2094705	10090.ENSMUSP00000100012	10090.ENSMUSP00000019911	0	0	0	0	0.152	0.101	0.44	0.25	0.638
Smarca4	Rela	2109494	2096442	10090.ENSMUSP00000096547	10090.ENSMUSP00000025867	0	0	0	0	0	0.115	0.528	0.204	0.638
Stat3	Runx2	2112805	2111824	10090.ENSMUSP00000120152	10090.ENSMUSP00000109201	0	0	0	0	0	0.111	0	0.61	0.638
Rel	Irf7	2110420	2096662	10090.ENSMUSP00000099928	10090.ENSMUSP00000026571	0	0	0	0	0.051	0	0.428	0.388	0.638
Zfp148	Gata1	2107982	2098788	10090.ENSMUSP00000087106	10090.ENSMUSP00000033502	0	0	0	0	0.048	0.102	0	0.61	0.638
Lmo2	Myb	2111499	2094778	10090.ENSMUSP00000106770	10090.ENSMUSP00000020158	0	0	0	0	0.056	0	0	0.631	0.637
Wnt11	Lef1	2104506	2097576	10090.ENSMUSP00000064333	10090.ENSMUSP00000029611	0	0	0	0	0	0.314	0	0.492	0.637
Tcf7l2	Jun	2111555	2102864	10090.ENSMUSP00000107284	10090.ENSMUSP00000054270	0	0	0	0	0	0	0.528	0.262	0.637
Mef2c	Gata5	2114323	2094306	10090.ENSMUSP00000132547	10090.ENSMUSP00000015771	0	0	0	0	0.072	0.176	0.239	0.45	0.637
Jun	Srebf1	2102864	2094987	10090.ENSMUSP00000054270	10090.ENSMUSP00000020846	0	0	0	0	0.049	0	0	0.634	0.637
Kdm1a	Kdm5b	2112190	2099932	10090.ENSMUSP00000111977	10090.ENSMUSP00000038138	0	0	0	0	0.138	0.112	0	0.563	0.637
Jun	Irf5	2102864	2093603	10090.ENSMUSP00000054270	10090.ENSMUSP00000004392	0	0	0	0	0	0	0.528	0.264	0.637
Ssrp1	Smarca2	2106523	2096440	10090.ENSMUSP00000076971	10090.ENSMUSP00000025862	0	0	0	0	0.115	0.393	0	0.378	0.637
Egr1	Zfp36	2105219	2103453	10090.ENSMUSP00000069616	10090.ENSMUSP00000057815	0	0	0	0	0.431	0.107	0	0.343	0.637
Trp53	Srebf1	2111141	2094987	10090.ENSMUSP00000104298	10090.ENSMUSP00000020846	0	0	0	0	0	0.111	0	0.608	0.637
Sp110	Stat1	2108468	2104843	10090.ENSMUSP00000091226	10090.ENSMUSP00000066743	0	0	0	0	0.285	0.044	0	0.51	0.636
E2f2	Hdac3	2102144	2099905	10090.ENSMUSP00000050047	10090.ENSMUSP00000037981	0	0	0	0	0.119	0.08	0.528	0.162	0.636
Tfdp1	Hdac3	2113552	2099905	10090.ENSMUSP00000127952	10090.ENSMUSP00000037981	0	0	0	0	0.144	0	0.528	0.171	0.636
Taf1	Hdac3	2110074	2099905	10090.ENSMUSP00000098895	10090.ENSMUSP00000037981	0	0	0	0	0.144	0.221	0.136	0.443	0.636
Trp53	Tfam	2111141	2108332	10090.ENSMUSP00000104298	10090.ENSMUSP00000090086	0	0	0	0	0	0.047	0	0.634	0.636
Gata4	Smad6	2112450	2099593	10090.ENSMUSP00000113891	10090.ENSMUSP00000036285	0	0	0	0	0.052	0.047	0.528	0.247	0.636
Dnmt3b	Mycn	2102434	2101383	10090.ENSMUSP00000051830	10090.ENSMUSP00000045993	0	0	0	0	0	0.535	0	0.247	0.635
Stat4	Fos	2096846	2095256	10090.ENSMUSP00000027277	10090.ENSMUSP00000021674	0	0	0	0	0	0.058	0.207	0.551	0.635
Trp53	Rbpj	2111141	2100417	10090.ENSMUSP00000104298	10090.ENSMUSP00000040694	0	0	0	0	0	0	0	0.635	0.635
Foxo1	Mlxipl	2103045	2093704	10090.ENSMUSP00000055308	10090.ENSMUSP00000005507	0	0	0	0	0	0	0	0.634	0.635
Trp53	Pax5	2111141	2094188	10090.ENSMUSP00000104298	10090.ENSMUSP00000014174	0	0	0	0	0	0	0	0.634	0.634
Cux2	Fezf2	2107563	2095445	10090.ENSMUSP00000083497	10090.ENSMUSP00000022262	0	0	0	0	0.053	0.108	0	0.602	0.634
Klf2	Foxo1	2104582	2103045	10090.ENSMUSP00000064823	10090.ENSMUSP00000055308	0	0	0	0	0	0.115	0.064	0.594	0.634
Gata6	Smarca2	2100611	2096440	10090.ENSMUSP00000041774	10090.ENSMUSP00000025862	0	0	0	0	0.054	0.477	0.149	0.231	0.633
Rela	Tbp	2096442	2094231	10090.ENSMUSP00000025867	10090.ENSMUSP00000014911	0	0	0	0	0	0.111	0	0.603	0.633
Foxo3	Fos	2102250	2095256	10090.ENSMUSP00000050683	10090.ENSMUSP00000021674	0	0	0	0	0.05	0.453	0.145	0.269	0.632
Maf	Nfe2	2111212	2106119	10090.ENSMUSP00000104732	10090.ENSMUSP00000074684	0	0	0	0	0	0.101	0	0.608	0.632
Stat3	Bhlhe40	2112805	2098407	10090.ENSMUSP00000120152	10090.ENSMUSP00000032194	0	0	0	0	0	0.111	0.214	0.516	0.632
Egr2	Nfatc4	2100484	2096024	10090.ENSMUSP00000041053	10090.ENSMUSP00000024179	0	0	0	0	0	0	0.428	0.384	0.632
Kdm1a	Zfpm1	2112190	2103501	10090.ENSMUSP00000111977	10090.ENSMUSP00000058037	0	0	0	0	0.055	0.562	0	0.182	0.632
Rel	Irf2	2110420	2098969	10090.ENSMUSP00000099928	10090.ENSMUSP00000034041	0	0	0	0	0.053	0.101	0.428	0.332	0.631
Smad4	Nr3c1	2096277	2096253	10090.ENSMUSP00000025393	10090.ENSMUSP00000025300	0	0	0	0	0.053	0.047	0.528	0.237	0.631
Ets2	Pax5	2095892	2094188	10090.ENSMUSP00000023612	10090.ENSMUSP00000014174	0	0	0	0	0	0.483	0	0.316	0.631
Irf2	Irf7	2098969	2096662	10090.ENSMUSP00000034041	10090.ENSMUSP00000026571	0	0	0	0.647	0	0	0.528	0.635	0.631
Ikzf1	Sfpi1	2106356	2093346	10090.ENSMUSP00000075992	10090.ENSMUSP00000002180	0	0	0	0	0.089	0.047	0	0.608	0.63
Phb	Trp53	2112775	2111141	10090.ENSMUSP00000119603	10090.ENSMUSP00000104298	0	0	0	0	0.052	0.111	0	0.596	0.63
Gtf2i	Hdac3	2102067	2099905	10090.ENSMUSP00000049625	10090.ENSMUSP00000037981	0	0	0	0	0.09	0.111	0	0.58	0.63
Bhlhe40	Cry1	2098407	2094797	10090.ENSMUSP00000032194	10090.ENSMUSP00000020227	0	0	0	0	0.05	0.048	0	0.623	0.63
Rcor1	Hdac1	2112201	2110294	10090.ENSMUSP00000112089	10090.ENSMUSP00000099657	0	0	0	0	0.095	0.537	0	0.186	0.63
Smarcc2	Smarcal1	2110648	2101682	10090.ENSMUSP00000100868	10090.ENSMUSP00000047589	0	0	0	0	0.156	0.421	0.211	0.153	0.63
Prkdc	C1d	2095802	2093128	10090.ENSMUSP00000023352	10090.ENSMUSP00000000594	0	0	0	0	0	0.111	0	0.6	0.63
Sin3a	Ezh2	2113723	2107145	10090.ENSMUSP00000128956	10090.ENSMUSP00000080419	0	0	0	0	0.069	0.402	0	0.387	0.63
Cebpa	Ets2	2109370	2095892	10090.ENSMUSP00000096129	10090.ENSMUSP00000023612	0	0	0	0	0	0.048	0.528	0.242	0.629
Tfdp1	Dnmt1	2113552	2093584	10090.ENSMUSP00000127952	10090.ENSMUSP00000004202	0	0	0	0	0.208	0	0.528	0.087	0.629
Kdm1a	Trp53	2112190	2111141	10090.ENSMUSP00000111977	10090.ENSMUSP00000104298	0	0	0	0	0	0.152	0	0.58	0.629
Nfatc2	Nr4a1	2106019	2095944	10090.ENSMUSP00000074198	10090.ENSMUSP00000023779	0	0	0	0	0	0	0.528	0.248	0.629
Hdac2	Fosb	2094705	2093526	10090.ENSMUSP00000019911	10090.ENSMUSP00000003640	0	0	0	0	0.05	0.57	0	0.164	0.629
Nfe2	Gata1	2106119	2098788	10090.ENSMUSP00000074684	10090.ENSMUSP00000033502	0	0	0	0	0.09	0	0	0.609	0.628
Mtor	Mycn	2110226	2101383	10090.ENSMUSP00000099510	10090.ENSMUSP00000045993	0	0	0	0	0	0	0	0.627	0.628
Sin3a	Etv6	2113723	2107042	10090.ENSMUSP00000128956	10090.ENSMUSP00000079818	0	0	0	0	0.053	0.564	0	0.171	0.628
Cebpa	Nfkb1	2109370	2097657	10090.ENSMUSP00000096129	10090.ENSMUSP00000029812	0	0	0	0	0	0	0	0.628	0.628
Gli2	Hdac4	2102966	2093982	10090.ENSMUSP00000054837	10090.ENSMUSP00000008995	0	0	0	0	0.113	0.532	0.095	0.125	0.628
Arntl	Pparg	2101430	2093113	10090.ENSMUSP00000046235	10090.ENSMUSP00000000450	0	0	0	0	0	0.483	0	0.31	0.628
Xrcc5	Smarca2	2096880	2096440	10090.ENSMUSP00000027379	10090.ENSMUSP00000025862	0	0	0	0	0.055	0.47	0	0.317	0.628
Brca2	Xrcc5	2100021	2096880	10090.ENSMUSP00000038576	10090.ENSMUSP00000027379	0	0	0	0	0.053	0	0	0.624	0.628
Foxo3	Ets1	2102250	2099159	10090.ENSMUSP00000050683	10090.ENSMUSP00000034534	0	0	0	0	0.05	0.437	0.193	0.24	0.628
Jun	Pcna	2102864	2097310	10090.ENSMUSP00000054270	10090.ENSMUSP00000028817	0	0	0	0	0	0.045	0	0.627	0.628
Stat5a	Nfatc2	2110936	2106019	10090.ENSMUSP00000102980	10090.ENSMUSP00000074198	0	0	0	0	0.051	0	0	0.623	0.627
Hmgb2	Uhrf1	2104731	2093217	10090.ENSMUSP00000065940	10090.ENSMUSP00000001258	0	0	0	0	0.608	0	0	0.088	0.627
Etv1	Srf	2108875	2094305	10090.ENSMUSP00000093442	10090.ENSMUSP00000015749	0	0	0	0	0	0.411	0.281	0.192	0.627
Stat6	Pparg	2108299	2093113	10090.ENSMUSP00000089708	10090.ENSMUSP00000000450	0	0	0	0	0	0.111	0.157	0.542	0.627
Hdac1	Jun	2110294	2102864	10090.ENSMUSP00000099657	10090.ENSMUSP00000054270	0	0	0	0	0	0.309	0	0.483	0.627
Egr1	Smad3	2105219	2099315	10090.ENSMUSP00000069616	10090.ENSMUSP00000034973	0	0	0	0	0.054	0.062	0.077	0.599	0.627
Junb	Egr2	2104561	2100484	10090.ENSMUSP00000064680	10090.ENSMUSP00000041053	0	0	0	0	0.354	0.115	0.118	0.348	0.627
Nfatc4	Fos	2096024	2095256	10090.ENSMUSP00000024179	10090.ENSMUSP00000021674	0	0	0	0	0	0.107	0.428	0.33	0.627
Aebp2	Kdm2b	2107719	2099951	10090.ENSMUSP00000084896	10090.ENSMUSP00000038229	0	0	0	0	0.062	0.214	0.36	0.301	0.626
Kdm3a	Jarid2	2104697	2099870	10090.ENSMUSP00000065716	10090.ENSMUSP00000037774	0	0	0	0	0.077	0	0	0.611	0.626
Irf2	Irf3	2098969	2093473	10090.ENSMUSP00000034041	10090.ENSMUSP00000003284	0	0	0	0.657	0	0	0.528	0.626	0.626
Smarca4	Trim28	2109494	2093726	10090.ENSMUSP00000096547	10090.ENSMUSP00000005705	0	0	0	0	0.171	0.478	0	0.204	0.626
Mtor	Taf1	2110226	2110074	10090.ENSMUSP00000099510	10090.ENSMUSP00000098895	0	0	0	0	0.362	0.169	0	0.352	0.626
Stat3	Mycn	2112805	2101383	10090.ENSMUSP00000120152	10090.ENSMUSP00000045993	0	0	0	0	0	0	0	0.626	0.626
Jun	Ddx41	2102864	2095348	10090.ENSMUSP00000054270	10090.ENSMUSP00000021956	0	0	0	0	0	0.045	0	0.625	0.626
Irf4	Pax5	2095286	2094188	10090.ENSMUSP00000021784	10090.ENSMUSP00000014174	0	0	0	0	0.094	0	0	0.603	0.625
Tcf7l2	Hdac3	2111555	2099905	10090.ENSMUSP00000107284	10090.ENSMUSP00000037981	0	0	0	0	0.068	0.287	0.301	0.289	0.625
Rb1	Tbp	2095596	2094231	10090.ENSMUSP00000022701	10090.ENSMUSP00000014911	0	0	0	0	0.051	0.101	0.528	0.178	0.625
Ezh2	Top2a	2107145	2105118	10090.ENSMUSP00000080419	10090.ENSMUSP00000068896	0.046	0	0	0	0.488	0.103	0	0.245	0.625
Ncoa1	Rora	2107501	2099239	10090.ENSMUSP00000082971	10090.ENSMUSP00000034766	0	0	0	0	0.084	0.527	0	0.201	0.624
Jun	Sod2	2102864	2093880	10090.ENSMUSP00000054270	10090.ENSMUSP00000007012	0	0	0	0	0	0	0	0.624	0.624
Stat1	Ddx41	2104843	2095348	10090.ENSMUSP00000066743	10090.ENSMUSP00000021956	0	0	0	0	0	0	0	0.623	0.623
Set	Cdc5l	2110421	2096065	10090.ENSMUSP00000099930	10090.ENSMUSP00000024727	0	0	0	0	0.613	0	0	0.065	0.623
Tcf7l2	Fos	2111555	2095256	10090.ENSMUSP00000107284	10090.ENSMUSP00000021674	0	0	0	0	0.05	0	0.528	0.228	0.623
Ikzf1	Nfatc2	2106356	2106019	10090.ENSMUSP00000075992	10090.ENSMUSP00000074198	0	0	0	0	0.053	0.061	0.528	0.208	0.623
Ddx20	Top2a	2108109	2105118	10090.ENSMUSP00000088176	10090.ENSMUSP00000068896	0	0	0	0	0.078	0.18	0	0.541	0.622
Sin3a	Sfpq	2113723	2097906	10090.ENSMUSP00000128956	10090.ENSMUSP00000030623	0	0	0	0	0.089	0.451	0	0.303	0.622
Bach2	Maff	2111058	2108991	10090.ENSMUSP00000103815	10090.ENSMUSP00000094076	0	0	0	0	0	0.297	0	0.485	0.622
Tfdp1	Tbp	2113552	2094231	10090.ENSMUSP00000127952	10090.ENSMUSP00000014911	0	0	0	0	0.115	0	0.528	0.167	0.622
Egr1	App	2105219	2093694	10090.ENSMUSP00000069616	10090.ENSMUSP00000005406	0	0	0	0	0.067	0	0	0.611	0.622
Trim30a	Sp100	2106391	2104785	10090.ENSMUSP00000076189	10090.ENSMUSP00000066399	0	0	0	0	0.542	0	0	0.209	0.622
Rel	Hdac3	2110420	2099905	10090.ENSMUSP00000099928	10090.ENSMUSP00000037981	0	0	0	0	0	0.114	0.428	0.314	0.622
Stat5a	Prdm1	2110936	2110691	10090.ENSMUSP00000102980	10090.ENSMUSP00000101129	0	0	0	0	0.042	0	0	0.621	0.621
Pbx4	Hoxd9	2107109	2103588	10090.ENSMUSP00000080219	10090.ENSMUSP00000058490	0	0	0	0	0.066	0.247	0	0.505	0.621
Hdac1	Gsc	2110294	2095200	10090.ENSMUSP00000099657	10090.ENSMUSP00000021513	0	0	0	0	0.042	0.499	0.26	0.057	0.621
Irf4	Irf1	2095286	2094594	10090.ENSMUSP00000021784	10090.ENSMUSP00000019043	0	0	0	0.727	0	0	0.528	0.734	0.621
Rbpj	Hdac2	2100417	2094705	10090.ENSMUSP00000040694	10090.ENSMUSP00000019911	0	0	0	0	0.053	0.152	0.44	0.258	0.621
E2f3	Smarca4	2110460	2109494	10090.ENSMUSP00000100012	10090.ENSMUSP00000096547	0	0	0	0	0.132	0.17	0.356	0.278	0.62
Cdkn2a	Bcl6	2097789	2095747	10090.ENSMUSP00000030237	10090.ENSMUSP00000023151	0	0	0	0	0	0.535	0	0.217	0.62
Mef2c	Klf2	2114323	2104582	10090.ENSMUSP00000132547	10090.ENSMUSP00000064823	0	0	0	0	0	0.115	0.108	0.556	0.62
Tet1	Dnmt3b	2114439	2102434	10090.ENSMUSP00000133279	10090.ENSMUSP00000051830	0	0	0	0	0.068	0	0	0.609	0.62
Sp4	Fos	2096585	2095256	10090.ENSMUSP00000026367	10090.ENSMUSP00000021674	0	0	0	0	0.051	0.074	0.492	0.248	0.619
Stat1	Junb	2104843	2104561	10090.ENSMUSP00000066743	10090.ENSMUSP00000064680	0	0	0	0	0.052	0.168	0.428	0.255	0.619
Taf1	Smarca1	2110074	2106489	10090.ENSMUSP00000098895	10090.ENSMUSP00000076769	0	0	0	0	0.225	0.422	0.135	0.133	0.619
Nr4a1	Fosb	2095944	2093526	10090.ENSMUSP00000023779	10090.ENSMUSP00000003640	0	0	0	0	0.342	0	0	0.444	0.619
Mtor	Npm1	2110226	2106191	10090.ENSMUSP00000099510	10090.ENSMUSP00000075067	0	0	0	0	0	0.047	0	0.616	0.619
Mef2c	Nr3c1	2114323	2096253	10090.ENSMUSP00000132547	10090.ENSMUSP00000025300	0	0	0	0	0	0.062	0.528	0.209	0.619
Smad3	Nr3c1	2099315	2096253	10090.ENSMUSP00000034973	10090.ENSMUSP00000025300	0	0	0	0	0.052	0.107	0.439	0.292	0.618
Mybl1	Rfx2	2107857	2093377	10090.ENSMUSP00000086034	10090.ENSMUSP00000002444	0	0	0	0	0.055	0.181	0	0.545	0.618
Prkdc	Irf3	2095802	2093473	10090.ENSMUSP00000023352	10090.ENSMUSP00000003284	0	0	0	0	0	0	0	0.618	0.618
Nfatc1	Nr4a1	2113729	2095944	10090.ENSMUSP00000129001	10090.ENSMUSP00000023779	0	0	0	0	0	0	0.528	0.225	0.618
Runx2	Foxo1	2111824	2103045	10090.ENSMUSP00000109201	10090.ENSMUSP00000055308	0	0	0	0	0	0.045	0	0.615	0.618
Tal1	Nkx3-1	2097870	2095575	10090.ENSMUSP00000030489	10090.ENSMUSP00000022646	0	0	0	0	0	0	0.264	0.501	0.617
Stat5a	Mtor	2110936	2110226	10090.ENSMUSP00000102980	10090.ENSMUSP00000099510	0	0	0	0	0.052	0.074	0.231	0.499	0.617
Taf1	Prkdc	2110074	2095802	10090.ENSMUSP00000098895	10090.ENSMUSP00000023352	0	0	0	0	0.358	0.169	0	0.34	0.617
Pcna	Fos	2097310	2095256	10090.ENSMUSP00000028817	10090.ENSMUSP00000021674	0	0	0	0	0	0	0	0.616	0.616
Smarca2	Dnmt1	2096440	2093584	10090.ENSMUSP00000025862	10090.ENSMUSP00000004202	0.318	0	0	0	0.056	0.105	0	0.413	0.616
Hdac3	Gsc	2099905	2095200	10090.ENSMUSP00000037981	10090.ENSMUSP00000021513	0	0	0	0	0.042	0.499	0.26	0.046	0.616
Trp53	Bhlhe40	2111141	2098407	10090.ENSMUSP00000104298	10090.ENSMUSP00000032194	0	0	0	0	0	0.111	0	0.586	0.616
Runx2	Notch1	2111824	2097163	10090.ENSMUSP00000109201	10090.ENSMUSP00000028288	0	0	0	0	0	0.099	0	0.591	0.616
Gata6	Bmi1	2100611	2097092	10090.ENSMUSP00000041774	10090.ENSMUSP00000028071	0	0	0	0	0	0.537	0	0.202	0.616
Dnmt3b	Bmi1	2102434	2097092	10090.ENSMUSP00000051830	10090.ENSMUSP00000028071	0	0	0	0	0.053	0.395	0	0.383	0.616
Trp53	Topors	2111141	2101536	10090.ENSMUSP00000104298	10090.ENSMUSP00000046843	0	0	0	0	0	0.545	0	0.19	0.616
Lef1	Hdac2	2097576	2094705	10090.ENSMUSP00000029611	10090.ENSMUSP00000019911	0	0	0	0	0.068	0.186	0.44	0.204	0.616
Maf	Jun	2111212	2102864	10090.ENSMUSP00000104732	10090.ENSMUSP00000054270	0	0	0	0	0.067	0.056	0	0.6	0.616
Smarca4	Irf3	2109494	2093473	10090.ENSMUSP00000096547	10090.ENSMUSP00000003284	0	0	0	0	0	0.167	0.528	0.104	0.616
Smarca4	Snapc4	2109494	2100610	10090.ENSMUSP00000096547	10090.ENSMUSP00000041767	0	0	0	0	0.109	0.384	0.146	0.275	0.615
Nfatc1	Pparg	2113729	2093113	10090.ENSMUSP00000129001	10090.ENSMUSP00000000450	0	0	0	0	0	0	0.528	0.218	0.615
Lmo2	Srf	2111499	2094305	10090.ENSMUSP00000106770	10090.ENSMUSP00000015749	0	0	0	0	0	0.165	0.358	0.34	0.615
Stat3	Hnf1a	2112805	2098221	10090.ENSMUSP00000120152	10090.ENSMUSP00000031535	0	0	0	0	0	0.111	0	0.585	0.615
Hnrnpab	Phf5a	2111211	2095733	10090.ENSMUSP00000104731	10090.ENSMUSP00000023117	0	0	0	0	0.164	0.55	0	0.06	0.615
Tal1	Sfpi1	2097870	2093346	10090.ENSMUSP00000030489	10090.ENSMUSP00000002180	0	0	0	0	0	0	0	0.614	0.614
Gata6	Gata1	2100611	2098788	10090.ENSMUSP00000041774	10090.ENSMUSP00000033502	0	0	0	0.779	0	0.535	0	0.773	0.614
Hmga2	Cdkn2a	2105730	2097789	10090.ENSMUSP00000072556	10090.ENSMUSP00000030237	0	0	0	0	0	0.128	0	0.575	0.614
Hnf1a	Srf	2098221	2094305	10090.ENSMUSP00000031535	10090.ENSMUSP00000015749	0	0	0	0	0	0	0.528	0.217	0.614
Smarca5	Hells	2101080	2096475	10090.ENSMUSP00000044361	10090.ENSMUSP00000025965	0	0	0.526	0.71	0.359	0.214	0	0.497	0.614
Nfix	App	2111318	2093694	10090.ENSMUSP00000105386	10090.ENSMUSP00000005406	0	0	0	0	0.064	0	0	0.605	0.614
Smarca4	Nr2f2	2109494	2098570	10090.ENSMUSP00000096547	10090.ENSMUSP00000032768	0	0	0	0	0	0.073	0.265	0.48	0.614
Tet1	Dnmt1	2114439	2093584	10090.ENSMUSP00000133279	10090.ENSMUSP00000004202	0	0	0	0	0.048	0	0	0.612	0.614
Top2a	Lin28a	2105118	2102221	10090.ENSMUSP00000068896	10090.ENSMUSP00000050488	0.059	0	0	0	0.1	0.048	0	0.577	0.614
Stat1	Tbp	2104843	2094231	10090.ENSMUSP00000066743	10090.ENSMUSP00000014911	0	0	0	0	0.052	0.461	0	0.304	0.613
Rel	Ddx41	2110420	2095348	10090.ENSMUSP00000099928	10090.ENSMUSP00000021956	0	0	0	0	0	0	0	0.613	0.613
Elf1	Rb1	2101472	2095596	10090.ENSMUSP00000046515	10090.ENSMUSP00000022701	0	0	0	0	0.087	0.111	0.528	0.108	0.613
Trp53	Zfp148	2111141	2107982	10090.ENSMUSP00000104298	10090.ENSMUSP00000087106	0	0	0	0	0	0.107	0.144	0.534	0.613
Top2a	Pa2g4	2105118	2096603	10090.ENSMUSP00000068896	10090.ENSMUSP00000026425	0	0	0	0	0.166	0	0	0.554	0.613
Myf6	Srf	2101669	2094305	10090.ENSMUSP00000047529	10090.ENSMUSP00000015749	0	0	0	0	0	0.101	0.215	0.496	0.613
Jun	Sp4	2102864	2096585	10090.ENSMUSP00000054270	10090.ENSMUSP00000026367	0	0	0	0	0	0.115	0.402	0.327	0.613
Satb2	Fezf2	2111942	2095445	10090.ENSMUSP00000110057	10090.ENSMUSP00000022262	0	0	0	0	0	0	0	0.613	0.613
Pou2f2	Rela	2111100	2096442	10090.ENSMUSP00000104056	10090.ENSMUSP00000025867	0	0	0	0	0	0.101	0.528	0.16	0.612
Gata4	Jun	2112450	2102864	10090.ENSMUSP00000113891	10090.ENSMUSP00000054270	0	0	0	0	0	0.113	0.254	0.461	0.612
Kdm1a	Rbbp8	2112190	2101432	10090.ENSMUSP00000111977	10090.ENSMUSP00000046255	0	0	0	0	0.067	0	0.601	0	0.612
Tcf4	Jun	2106628	2102864	10090.ENSMUSP00000077577	10090.ENSMUSP00000054270	0	0	0	0	0	0.464	0	0.305	0.612
Arnt	Ets1	2110365	2099159	10090.ENSMUSP00000099810	10090.ENSMUSP00000034534	0	0	0	0	0.053	0	0.528	0.202	0.612
Jun	Stat5b	2102864	2093578	10090.ENSMUSP00000054270	10090.ENSMUSP00000004143	0	0	0	0	0.051	0.31	0.246	0.307	0.612
Six1	Dlx5	2103681	2102571	10090.ENSMUSP00000059026	10090.ENSMUSP00000052559	0	0	0	0	0.054	0	0	0.606	0.612
E2f2	Dnmt1	2102144	2093584	10090.ENSMUSP00000050047	10090.ENSMUSP00000004202	0	0	0	0	0.117	0.073	0.528	0.114	0.612
Tfam	Pparg	2108332	2093113	10090.ENSMUSP00000090086	10090.ENSMUSP00000000450	0	0	0	0	0	0.062	0.165	0.543	0.611
Stat6	Ddx41	2108299	2095348	10090.ENSMUSP00000089708	10090.ENSMUSP00000021956	0	0	0	0	0	0	0	0.611	0.611
Ezh2	Runx3	2107145	2102193	10090.ENSMUSP00000080419	10090.ENSMUSP00000050353	0	0	0	0	0	0.111	0	0.58	0.611
Pias2	Pparg	2111999	2093113	10090.ENSMUSP00000110425	10090.ENSMUSP00000000450	0	0	0	0	0	0.539	0.165	0.07	0.611
Sp4	Rb1	2096585	2095596	10090.ENSMUSP00000026367	10090.ENSMUSP00000022701	0	0	0	0	0.042	0.179	0.492	0.143	0.611
Trp53	Mafk	2111141	2094491	10090.ENSMUSP00000104298	10090.ENSMUSP00000018287	0	0	0	0	0	0.529	0	0.206	0.611
Stat3	Pcna	2112805	2097310	10090.ENSMUSP00000120152	10090.ENSMUSP00000028817	0	0	0	0	0	0	0.3	0.468	0.611
Hdac3	Tmpo	2099905	2094774	10090.ENSMUSP00000037981	10090.ENSMUSP00000020123	0	0	0	0	0.1	0.545	0	0.125	0.611
Taf1	Smarcal1	2110074	2101682	10090.ENSMUSP00000098895	10090.ENSMUSP00000047589	0	0	0	0	0.207	0.422	0.135	0.131	0.61
Stat3	Nfatc2	2112805	2106019	10090.ENSMUSP00000120152	10090.ENSMUSP00000074198	0	0	0	0	0.049	0	0	0.606	0.609
Rcor1	Hmg20b	2112201	2094873	10090.ENSMUSP00000112089	10090.ENSMUSP00000020454	0	0	0	0	0.052	0.554	0	0.149	0.609
Nfkb1	Irf3	2097657	2093473	10090.ENSMUSP00000029812	10090.ENSMUSP00000003284	0	0	0	0	0	0	0	0.609	0.609
Rb1	Pparg	2095596	2093113	10090.ENSMUSP00000022701	10090.ENSMUSP00000000450	0	0	0	0	0.045	0.107	0.528	0.145	0.609
Zhx2	Jun	2109012	2102864	10090.ENSMUSP00000094164	10090.ENSMUSP00000054270	0	0	0	0	0	0	0	0.609	0.609
Ahr	Calcoco1	2112208	2095960	10090.ENSMUSP00000112137	10090.ENSMUSP00000023818	0	0	0	0	0	0.535	0	0.193	0.609
Kdm2b	Hdac3	2099951	2099905	10090.ENSMUSP00000038229	10090.ENSMUSP00000037981	0	0	0	0	0.113	0.402	0	0.323	0.609
Nr3c1	Irf3	2096253	2093473	10090.ENSMUSP00000025300	10090.ENSMUSP00000003284	0	0	0	0	0.045	0	0.528	0.203	0.609
Egr1	Nfkb1	2105219	2097657	10090.ENSMUSP00000069616	10090.ENSMUSP00000029812	0	0	0	0	0.067	0.115	0.048	0.561	0.609
Mta3	Chd1	2105123	2096045	10090.ENSMUSP00000068931	10090.ENSMUSP00000024627	0	0	0	0	0.096	0.144	0.347	0.319	0.609
Rela	Nr1h3	2096442	2093345	10090.ENSMUSP00000025867	10090.ENSMUSP00000002177	0	0	0	0	0	0.048	0.528	0.2	0.609
Trp53bp1	Brca2	2111448	2100021	10090.ENSMUSP00000106278	10090.ENSMUSP00000038576	0	0	0	0	0	0	0	0.608	0.608
Med6	Gtf2f1	2093410	2093406	10090.ENSMUSP00000002756	10090.ENSMUSP00000002733	0	0	0	0	0.09	0.565	0	0.09	0.608
Hoxa9	Myb	2101552	2094778	10090.ENSMUSP00000046939	10090.ENSMUSP00000020158	0	0	0	0	0.051	0	0	0.603	0.608
Cdkn2a	Runx1	2097789	2095905	10090.ENSMUSP00000030237	10090.ENSMUSP00000023673	0	0	0	0	0	0	0	0.608	0.608
Max	Trp53	2111408	2111141	10090.ENSMUSP00000106025	10090.ENSMUSP00000104298	0	0	0	0	0	0	0.528	0.204	0.608
Trp53	Dnmt3a	2111141	2095036	10090.ENSMUSP00000104298	10090.ENSMUSP00000020991	0	0	0	0	0.112	0	0	0.576	0.607
Jun	Nr4a1	2102864	2095944	10090.ENSMUSP00000054270	10090.ENSMUSP00000023779	0	0	0	0	0.218	0	0	0.518	0.607
Smarcc1	Trim28	2107862	2093726	10090.ENSMUSP00000086094	10090.ENSMUSP00000005705	0	0	0	0	0.093	0.473	0	0.243	0.607
Sp100	Ets1	2104785	2099159	10090.ENSMUSP00000066399	10090.ENSMUSP00000034534	0	0	0	0	0.123	0.107	0	0.537	0.606
Trp53	Mybbp1a	2111141	2101164	10090.ENSMUSP00000104298	10090.ENSMUSP00000044827	0	0	0	0	0.135	0.101	0	0.534	0.606
Irf4	Irf5	2095286	2093603	10090.ENSMUSP00000021784	10090.ENSMUSP00000004392	0	0	0	0.802	0.053	0	0.528	0.795	0.606
Pbx1	Smad4	2114603	2096277	10090.ENSMUSP00000135516	10090.ENSMUSP00000025393	0	0	0	0	0.074	0.521	0	0.183	0.606
Smarca4	Pcna	2109494	2097310	10090.ENSMUSP00000096547	10090.ENSMUSP00000028817	0	0	0	0	0.078	0.17	0	0.527	0.606
Rel	Stat6	2110420	2108299	10090.ENSMUSP00000099928	10090.ENSMUSP00000089708	0	0	0	0	0.112	0.107	0.268	0.401	0.606
Hnrnpd	Hnrnpab	2114353	2111211	10090.ENSMUSP00000132735	10090.ENSMUSP00000104731	0	0	0	0.946	0.142	0.554	0	0.267	0.606
Mybl1	Smarca2	2107857	2096440	10090.ENSMUSP00000086034	10090.ENSMUSP00000025862	0	0	0	0	0.089	0.384	0.146	0.275	0.606
Tcf7l2	Klf4	2111555	2110976	10090.ENSMUSP00000107284	10090.ENSMUSP00000103245	0	0	0	0	0	0.115	0.528	0.134	0.606
Smarca4	Mybl1	2109494	2107857	10090.ENSMUSP00000096547	10090.ENSMUSP00000086034	0	0	0	0	0.089	0.384	0.146	0.275	0.606
Nfyb	Hdac2	2112919	2094705	10090.ENSMUSP00000122403	10090.ENSMUSP00000019911	0.318	0	0	0	0.124	0.209	0	0.265	0.606
Stat5a	Irf8	2110936	2100337	10090.ENSMUSP00000102980	10090.ENSMUSP00000040245	0	0	0	0	0	0	0	0.606	0.606
Snapc4	Smarca2	2100610	2096440	10090.ENSMUSP00000041767	10090.ENSMUSP00000025862	0	0	0	0	0.089	0.384	0.146	0.275	0.606
Lmo4	Srf	2112398	2094305	10090.ENSMUSP00000113513	10090.ENSMUSP00000015749	0	0	0	0	0	0.165	0.358	0.325	0.606
E2f3	Dnmt1	2110460	2093584	10090.ENSMUSP00000100012	10090.ENSMUSP00000004202	0	0	0	0	0.076	0.073	0.528	0.141	0.606
Maf	Bach2	2111212	2111058	10090.ENSMUSP00000104732	10090.ENSMUSP00000103815	0	0	0	0	0	0.163	0	0.548	0.606
Smarca4	Junb	2109494	2104561	10090.ENSMUSP00000096547	10090.ENSMUSP00000064680	0	0	0	0	0	0.294	0.378	0.173	0.605
Tcf7l2	Hic1	2111555	2102731	10090.ENSMUSP00000107284	10090.ENSMUSP00000053483	0	0	0	0	0	0.57	0.108	0.05	0.605
Atf3	Irf5	2097050	2093603	10090.ENSMUSP00000027941	10090.ENSMUSP00000004392	0	0	0	0	0	0	0.248	0.496	0.605
Ezh2	Pcna	2107145	2097310	10090.ENSMUSP00000080419	10090.ENSMUSP00000028817	0.07	0	0	0	0.354	0.115	0	0.345	0.605
Sin3a	Tbp	2113723	2094231	10090.ENSMUSP00000128956	10090.ENSMUSP00000014911	0	0	0	0	0.051	0.059	0	0.594	0.605
Dbp	Cry1	2107023	2094797	10090.ENSMUSP00000079693	10090.ENSMUSP00000020227	0	0	0	0	0	0	0	0.605	0.605
Taf1	Rb1	2110074	2095596	10090.ENSMUSP00000098895	10090.ENSMUSP00000022701	0	0	0	0	0.056	0.111	0.528	0.119	0.604
Stat3	Ddx41	2112805	2095348	10090.ENSMUSP00000120152	10090.ENSMUSP00000021956	0	0	0	0	0	0	0	0.604	0.604
Nr0b1	Hnf4a	2096498	2094481	10090.ENSMUSP00000026036	10090.ENSMUSP00000018094	0	0	0	0.624	0.053	0.551	0	0.311	0.604
Nfia	App	2106158	2093694	10090.ENSMUSP00000074899	10090.ENSMUSP00000005406	0	0	0	0	0	0	0	0.604	0.604
Irf9	Irf1	2112825	2094594	10090.ENSMUSP00000120525	10090.ENSMUSP00000019043	0	0	0	0.691	0.471	0.101	0	0.665	0.604
Ahr	Fos	2112208	2095256	10090.ENSMUSP00000112137	10090.ENSMUSP00000021674	0	0	0	0	0	0	0	0.603	0.603
Lmo4	Foxo1	2112398	2103045	10090.ENSMUSP00000113513	10090.ENSMUSP00000055308	0	0	0	0	0	0.112	0.528	0.129	0.603
Smarca4	Smyd1	2109494	2105977	10090.ENSMUSP00000096547	10090.ENSMUSP00000073911	0	0	0	0	0.055	0.31	0.13	0.383	0.603
Gtf3a	Smarca2	2112777	2096440	10090.ENSMUSP00000119607	10090.ENSMUSP00000025862	0	0	0	0	0.055	0.265	0.439	0.103	0.603
Zfp280c	Psip1	2106342	2097785	10090.ENSMUSP00000075933	10090.ENSMUSP00000030207	0	0	0	0	0.249	0.483	0	0.06	0.603
Satb2	Cux1	2111942	2093571	10090.ENSMUSP00000110057	10090.ENSMUSP00000004097	0	0	0	0	0	0	0	0.603	0.603
Ssrp1	Ruvbl2	2106523	2098675	10090.ENSMUSP00000076971	10090.ENSMUSP00000033087	0	0	0	0	0.509	0.072	0	0.199	0.603
Prdm1	Irf1	2110691	2094594	10090.ENSMUSP00000101129	10090.ENSMUSP00000019043	0	0	0	0	0.051	0.111	0	0.568	0.603
Junb	Nr4a1	2104561	2095944	10090.ENSMUSP00000064680	10090.ENSMUSP00000023779	0	0	0	0	0.428	0	0	0.334	0.603
Stat5a	Rel	2110936	2110420	10090.ENSMUSP00000102980	10090.ENSMUSP00000099928	0	0	0	0	0.097	0.1	0.268	0.412	0.603
Smyd1	Smarca2	2105977	2096440	10090.ENSMUSP00000073911	10090.ENSMUSP00000025862	0	0	0	0	0.055	0.31	0.13	0.383	0.603
Arx	Srf	2101969	2094305	10090.ENSMUSP00000049039	10090.ENSMUSP00000015749	0	0	0	0	0	0.165	0.358	0.318	0.602
Gsc	Srf	2095200	2094305	10090.ENSMUSP00000021513	10090.ENSMUSP00000015749	0	0	0	0	0	0.165	0.358	0.318	0.602
Shox2	Srf	2097504	2094305	10090.ENSMUSP00000029422	10090.ENSMUSP00000015749	0	0	0	0	0	0.165	0.358	0.318	0.602
Satb2	Cux2	2111942	2107563	10090.ENSMUSP00000110057	10090.ENSMUSP00000083497	0	0	0	0	0	0	0	0.602	0.602
Ciita	Sfpi1	2095745	2093346	10090.ENSMUSP00000023147	10090.ENSMUSP00000002180	0	0	0	0	0	0	0	0.602	0.602
Irf2	Irf4	2098969	2095286	10090.ENSMUSP00000034041	10090.ENSMUSP00000021784	0	0	0	0.731	0	0	0.528	0.607	0.602
Alx1	Srf	2100756	2094305	10090.ENSMUSP00000042512	10090.ENSMUSP00000015749	0	0	0	0	0	0.165	0.358	0.318	0.602
Arnt	Apex1	2110365	2100770	10090.ENSMUSP00000099810	10090.ENSMUSP00000042602	0	0	0	0	0	0	0.528	0.193	0.602
Irf6	Irf3	2106332	2093473	10090.ENSMUSP00000075839	10090.ENSMUSP00000003284	0	0	0	0.721	0	0.107	0.528	0.364	0.601
Irf7	Irf4	2096662	2095286	10090.ENSMUSP00000026571	10090.ENSMUSP00000021784	0	0	0	0.684	0	0	0.528	0.513	0.601
Runx2	Pparg	2111824	2093113	10090.ENSMUSP00000109201	10090.ENSMUSP00000000450	0	0	0	0	0	0.217	0	0.512	0.601
Xrcc5	Ilf2	2096880	2093176	10090.ENSMUSP00000027379	10090.ENSMUSP00000001042	0	0	0	0	0.114	0.101	0	0.538	0.601
Gfi1b	Tal1	2113566	2097870	10090.ENSMUSP00000128052	10090.ENSMUSP00000030489	0	0	0	0	0.15	0.1	0	0.52	0.601
Mef2c	Hdac1	2114323	2110294	10090.ENSMUSP00000132547	10090.ENSMUSP00000099657	0	0	0	0	0.051	0.104	0.345	0.369	0.601
Smarcc1	Jun	2107862	2102864	10090.ENSMUSP00000086094	10090.ENSMUSP00000054270	0	0	0	0	0	0.058	0.528	0.176	0.601
Pou3f2	Mitf	2114784	2101187	10090.ENSMUSP00000136147	10090.ENSMUSP00000044938	0	0	0	0	0	0	0	0.601	0.601
Smarca5	Uhrf1	2101080	2093217	10090.ENSMUSP00000044361	10090.ENSMUSP00000001258	0.314	0	0	0	0.153	0	0	0.368	0.601
Ezh2	Hells	2107145	2096475	10090.ENSMUSP00000080419	10090.ENSMUSP00000025965	0	0	0	0	0.416	0.115	0.13	0.218	0.601
Pias2	Top2a	2111999	2105118	10090.ENSMUSP00000110425	10090.ENSMUSP00000068896	0	0	0	0	0.126	0.377	0	0.327	0.601
Mef2c	Esrra	2114323	2096452	10090.ENSMUSP00000132547	10090.ENSMUSP00000025906	0	0	0	0	0	0.062	0.528	0.17	0.6
Pbx1	Smad3	2114603	2099315	10090.ENSMUSP00000135516	10090.ENSMUSP00000034973	0	0	0	0	0.091	0.521	0	0.154	0.6
Foxj1	Rfx2	2099971	2093377	10090.ENSMUSP00000038351	10090.ENSMUSP00000002444	0	0	0	0	0.049	0.386	0	0.369	0.6
Tbx20	Gsc	2102578	2095200	10090.ENSMUSP00000052591	10090.ENSMUSP00000021513	0	0	0	0	0.104	0.532	0	0.121	0.6
Smad3	Hdac2	2099315	2094705	10090.ENSMUSP00000034973	10090.ENSMUSP00000019911	0	0	0	0	0.053	0.102	0.44	0.26	0.6
Ezh2	Hoxd9	2107145	2103588	10090.ENSMUSP00000080419	10090.ENSMUSP00000058490	0	0	0	0	0	0.391	0	0.368	0.599
Trp53	Apex1	2111141	2100770	10090.ENSMUSP00000104298	10090.ENSMUSP00000042602	0	0	0	0	0.05	0.111	0	0.563	0.599
Fos	Ncoa2	2095256	2093764	10090.ENSMUSP00000021674	10090.ENSMUSP00000006037	0	0	0	0	0	0.107	0	0.569	0.599
Hdac1	Cebpb	2110294	2105262	10090.ENSMUSP00000099657	10090.ENSMUSP00000069850	0	0	0	0	0	0.548	0	0.148	0.599
Cebpb	Fos	2105262	2095256	10090.ENSMUSP00000069850	10090.ENSMUSP00000021674	0	0	0	0	0.166	0.093	0.248	0.379	0.599
Nfkb1	Pcna	2097657	2097310	10090.ENSMUSP00000029812	10090.ENSMUSP00000028817	0	0	0	0	0.05	0.115	0.218	0.463	0.599
Ahr	Pparg	2112208	2093113	10090.ENSMUSP00000112137	10090.ENSMUSP00000000450	0	0	0	0	0.049	0.076	0	0.58	0.598
Nfatc2	Pparg	2106019	2093113	10090.ENSMUSP00000074198	10090.ENSMUSP00000000450	0	0	0	0	0	0	0.528	0.183	0.598
Mlxipl	Nr1h3	2093704	2093345	10090.ENSMUSP00000005507	10090.ENSMUSP00000002177	0	0	0	0	0.135	0.047	0	0.551	0.598
Ifi204	Stat1	2111507	2104843	10090.ENSMUSP00000106845	10090.ENSMUSP00000066743	0	0	0	0	0.348	0.081	0	0.384	0.598
Kdm1a	Rbpj	2112190	2100417	10090.ENSMUSP00000111977	10090.ENSMUSP00000040694	0	0	0	0	0.054	0.045	0.557	0.114	0.598
Tfdp2	Myb	2113596	2094778	10090.ENSMUSP00000128260	10090.ENSMUSP00000020158	0	0	0	0	0.103	0.303	0.347	0.132	0.598
Gtf2i	Tbp	2102067	2094231	10090.ENSMUSP00000049625	10090.ENSMUSP00000014911	0	0	0	0	0	0	0	0.598	0.598
Msl3	Ruvbl2	2111619	2098675	10090.ENSMUSP00000107765	10090.ENSMUSP00000033087	0	0	0	0	0.077	0.115	0.54	0.058	0.598
Smyd1	Ash2l	2105977	2105429	10090.ENSMUSP00000073911	10090.ENSMUSP00000070957	0	0	0	0	0.051	0.47	0	0.266	0.598
Irf2	Nr3c1	2098969	2096253	10090.ENSMUSP00000034041	10090.ENSMUSP00000025300	0	0	0	0	0.053	0	0.528	0.171	0.597
Smarca4	Ikzf1	2109494	2106356	10090.ENSMUSP00000096547	10090.ENSMUSP00000075992	0	0	0	0	0.079	0.265	0.195	0.347	0.597
E2f3	Sfpi1	2110460	2093346	10090.ENSMUSP00000100012	10090.ENSMUSP00000002180	0	0	0	0	0	0.074	0.528	0.153	0.597
Smarce1	Smarca5	2110189	2101080	10090.ENSMUSP00000099422	10090.ENSMUSP00000044361	0	0	0	0	0.137	0.174	0.231	0.352	0.597
Irf9	Adar	2112825	2110945	10090.ENSMUSP00000120525	10090.ENSMUSP00000103028	0	0	0	0	0.422	0	0	0.331	0.597
Fos	Stat5b	2095256	2093578	10090.ENSMUSP00000021674	10090.ENSMUSP00000004143	0	0	0	0	0	0.047	0.439	0.307	0.597
Etv1	Jun	2108875	2102864	10090.ENSMUSP00000093442	10090.ENSMUSP00000054270	0	0	0	0	0.051	0.209	0.372	0.246	0.597
Rcor2	Tal1	2111793	2097870	10090.ENSMUSP00000108996	10090.ENSMUSP00000030489	0	0	0	0	0	0.476	0	0.262	0.597
Jun	Gtf2f1	2102864	2093406	10090.ENSMUSP00000054270	10090.ENSMUSP00000002733	0	0	0	0	0	0.109	0.528	0.119	0.597
Notch1	Hdac2	2097163	2094705	10090.ENSMUSP00000028288	10090.ENSMUSP00000019911	0	0	0	0	0.052	0.115	0.44	0.244	0.597
Trp53	Sp4	2111141	2096585	10090.ENSMUSP00000104298	10090.ENSMUSP00000026367	0	0	0	0	0.053	0.058	0.492	0.217	0.597
Gata4	Gata6	2112450	2100611	10090.ENSMUSP00000113891	10090.ENSMUSP00000041774	0	0	0	0.877	0.063	0.535	0	0.911	0.597
Pax6	Gli2	2108071	2102966	10090.ENSMUSP00000087870	10090.ENSMUSP00000054837	0	0	0	0	0.042	0.232	0	0.496	0.597
Smarca4	E2f2	2109494	2102144	10090.ENSMUSP00000096547	10090.ENSMUSP00000050047	0	0	0	0	0.12	0.17	0.356	0.244	0.597
Stat5a	Pcna	2110936	2097310	10090.ENSMUSP00000102980	10090.ENSMUSP00000028817	0	0	0	0	0	0	0.44	0.31	0.597
Ddx1	Ppp1r8	2104735	2097935	10090.ENSMUSP00000065987	10090.ENSMUSP00000030702	0	0	0	0	0.132	0.554	0	0	0.596
Ikzf1	Nfkb1	2106356	2097657	10090.ENSMUSP00000075992	10090.ENSMUSP00000029812	0	0	0	0	0.088	0.115	0.048	0.535	0.596
Smarcc2	Jun	2110648	2102864	10090.ENSMUSP00000100868	10090.ENSMUSP00000054270	0	0	0	0	0	0.058	0.528	0.164	0.596
Ssrp1	Trim28	2106523	2093726	10090.ENSMUSP00000076971	10090.ENSMUSP00000005705	0	0	0	0	0.522	0	0	0.191	0.596
Rb1	Sfpi1	2095596	2093346	10090.ENSMUSP00000022701	10090.ENSMUSP00000002180	0	0	0	0	0	0.111	0.528	0.114	0.596
Irf2	Irf5	2098969	2093603	10090.ENSMUSP00000034041	10090.ENSMUSP00000004392	0	0	0	0.713	0	0	0.528	0.523	0.596
Smarca4	Irf2	2109494	2098969	10090.ENSMUSP00000096547	10090.ENSMUSP00000034041	0	0	0	0	0	0.073	0.528	0.151	0.596
Rel	Notch1	2110420	2097163	10090.ENSMUSP00000099928	10090.ENSMUSP00000028288	0	0	0	0	0	0.189	0.148	0.462	0.596
Nfe2l2	Jun	2110333	2102864	10090.ENSMUSP00000099733	10090.ENSMUSP00000054270	0	0	0	0	0	0.049	0.299	0.443	0.596
Nfatc1	Maf	2113729	2111212	10090.ENSMUSP00000129001	10090.ENSMUSP00000104732	0	0	0	0	0	0	0.313	0.437	0.596
Top2a	Dnajb6	2105118	2093968	10090.ENSMUSP00000068896	10090.ENSMUSP00000008733	0.046	0	0	0	0.077	0.108	0	0.546	0.595
Mtor	Mlxip	2110226	2104600	10090.ENSMUSP00000099510	10090.ENSMUSP00000064943	0	0	0	0	0.068	0.545	0	0.12	0.595
Mybl1	E2f2	2107857	2102144	10090.ENSMUSP00000086034	10090.ENSMUSP00000050047	0	0	0	0	0.072	0.399	0.239	0.158	0.595
Zfp148	Stat1	2107982	2104843	10090.ENSMUSP00000087106	10090.ENSMUSP00000066743	0	0	0	0	0.049	0.114	0.091	0.533	0.594
Foxo3	Ets2	2102250	2095892	10090.ENSMUSP00000050683	10090.ENSMUSP00000023612	0	0	0	0	0.042	0.437	0.193	0.178	0.594
E2f3	Mybl1	2110460	2107857	10090.ENSMUSP00000100012	10090.ENSMUSP00000086034	0	0	0	0	0.072	0.399	0.239	0.157	0.594
Gtf2e1	Med6	2095861	2093410	10090.ENSMUSP00000023525	10090.ENSMUSP00000002756	0	0	0	0	0.054	0.572	0	0.08	0.594
Bcor	Hdac2	2112118	2094705	10090.ENSMUSP00000111175	10090.ENSMUSP00000019911	0	0	0	0	0	0.102	0.489	0.186	0.594
Hnf1a	Ppard	2098221	2093360	10090.ENSMUSP00000031535	10090.ENSMUSP00000002320	0	0	0	0	0.063	0	0.528	0.157	0.594
Kdm2b	Cbx2	2099951	2096685	10090.ENSMUSP00000038229	10090.ENSMUSP00000026662	0	0	0	0	0.047	0	0.36	0.389	0.594
Rbpj	Nfkb1	2100417	2097657	10090.ENSMUSP00000040694	10090.ENSMUSP00000029812	0	0	0	0	0.052	0.316	0.148	0.351	0.593
Hnf1a	Smad4	2098221	2096277	10090.ENSMUSP00000031535	10090.ENSMUSP00000025393	0	0	0	0	0	0	0.528	0.175	0.593
Smarca4	Irf4	2109494	2095286	10090.ENSMUSP00000096547	10090.ENSMUSP00000021784	0	0	0	0	0.066	0	0.528	0.152	0.593
Notch1	Rela	2097163	2096442	10090.ENSMUSP00000028288	10090.ENSMUSP00000025867	0	0	0	0	0	0.189	0.148	0.459	0.593
Klf2	Pparg	2104582	2093113	10090.ENSMUSP00000064823	10090.ENSMUSP00000000450	0	0	0	0	0	0.101	0.056	0.558	0.592
Smarca4	Chd1	2109494	2096045	10090.ENSMUSP00000096547	10090.ENSMUSP00000024627	0	0	0	0.68	0.295	0.236	0.135	0.625	0.592
Pcna	Sod2	2097310	2093880	10090.ENSMUSP00000028817	10090.ENSMUSP00000007012	0	0	0	0	0.056	0	0	0.585	0.592
Ncoa3	Nr1h2	2107782	2105848	10090.ENSMUSP00000085416	10090.ENSMUSP00000073188	0	0	0	0	0.091	0.483	0	0.202	0.592
Mtor	Pax6	2110226	2108071	10090.ENSMUSP00000099510	10090.ENSMUSP00000087870	0	0	0	0	0	0	0.528	0.17	0.591
Arntl	Nr1h3	2101430	2093345	10090.ENSMUSP00000046235	10090.ENSMUSP00000002177	0	0	0	0	0	0.483	0	0.242	0.591
Smarca4	Ets2	2109494	2095892	10090.ENSMUSP00000096547	10090.ENSMUSP00000023612	0	0	0	0	0.052	0.498	0	0.209	0.591
Nr3c1	Gtf2e1	2096253	2095861	10090.ENSMUSP00000025300	10090.ENSMUSP00000023525	0	0	0	0	0	0	0.528	0.171	0.591
Zfpm2	Nr2f2	2102361	2098570	10090.ENSMUSP00000051335	10090.ENSMUSP00000032768	0	0	0	0	0	0.1	0.056	0.557	0.591
Junb	Smarca2	2104561	2096440	10090.ENSMUSP00000064680	10090.ENSMUSP00000025862	0	0	0	0	0	0.294	0.378	0.144	0.591
Stat5a	Gata1	2110936	2098788	10090.ENSMUSP00000102980	10090.ENSMUSP00000033502	0	0	0	0	0	0.067	0.217	0.484	0.59
Nr3c1	Prkdc	2096253	2095802	10090.ENSMUSP00000025300	10090.ENSMUSP00000023352	0	0	0	0	0	0.111	0.116	0.52	0.59
Nfatc1	Prdm1	2113729	2110691	10090.ENSMUSP00000129001	10090.ENSMUSP00000101129	0	0	0	0	0.05	0	0	0.586	0.59
Irf4	Irf3	2095286	2093473	10090.ENSMUSP00000021784	10090.ENSMUSP00000003284	0	0	0	0.712	0	0	0.528	0.48	0.59
Mef2a	Klf2	2112668	2104582	10090.ENSMUSP00000117496	10090.ENSMUSP00000064823	0	0	0	0	0	0.115	0.108	0.522	0.59
Smad4	Bcl6	2096277	2095747	10090.ENSMUSP00000025393	10090.ENSMUSP00000023151	0	0	0	0	0.05	0.062	0.077	0.559	0.589
Blm	Smarca4	2113559	2109494	10090.ENSMUSP00000127995	10090.ENSMUSP00000096547	0.093	0	0	0	0.097	0.396	0	0.269	0.589
Pcna	Smarca2	2097310	2096440	10090.ENSMUSP00000028817	10090.ENSMUSP00000025862	0	0	0	0	0.078	0.17	0	0.506	0.589
Blm	Smarca2	2113559	2096440	10090.ENSMUSP00000127995	10090.ENSMUSP00000025862	0.093	0	0	0	0.097	0.396	0	0.269	0.589
Foxo1	Pparg	2103045	2093113	10090.ENSMUSP00000055308	10090.ENSMUSP00000000450	0	0	0	0	0	0.111	0.116	0.519	0.589
Zfp541	Tbl1x	2111113	2107795	10090.ENSMUSP00000104149	10090.ENSMUSP00000085549	0	0	0	0	0	0	0.54	0.144	0.589
Mta3	Zfp219	2105123	2105026	10090.ENSMUSP00000068931	10090.ENSMUSP00000068184	0	0	0	0	0	0.554	0.118	0	0.589
Tfdp1	Trim28	2113552	2093726	10090.ENSMUSP00000127952	10090.ENSMUSP00000005705	0	0	0	0	0.15	0.06	0.528	0	0.589
Ikzf1	Foxo1	2106356	2103045	10090.ENSMUSP00000075992	10090.ENSMUSP00000055308	0	0	0	0	0.077	0.115	0.064	0.525	0.589
Stat4	Rela	2096846	2096442	10090.ENSMUSP00000027277	10090.ENSMUSP00000025867	0	0	0	0	0.052	0.101	0.528	0.098	0.588
Mef2c	Gtf3a	2114323	2112777	10090.ENSMUSP00000132547	10090.ENSMUSP00000119607	0	0	0	0	0	0.115	0.528	0.094	0.588
Nr1h2	Arntl	2105848	2101430	10090.ENSMUSP00000073188	10090.ENSMUSP00000046235	0	0	0	0	0	0.483	0	0.236	0.588
Ing2	Ruvbl2	2106947	2098675	10090.ENSMUSP00000079226	10090.ENSMUSP00000033087	0	0	0	0	0.054	0.554	0	0.104	0.588
Smad4	Hdac2	2096277	2094705	10090.ENSMUSP00000025393	10090.ENSMUSP00000019911	0	0	0	0	0.103	0.056	0.44	0.233	0.588
Ncoa3	Npas2	2107782	2102938	10090.ENSMUSP00000085416	10090.ENSMUSP00000054719	0	0	0	0.613	0.054	0.35	0.358	0.134	0.587
Nfkb1	Stat4	2097657	2096846	10090.ENSMUSP00000029812	10090.ENSMUSP00000027277	0	0	0	0	0.053	0.101	0.528	0.095	0.587
E2f3	Smarca2	2110460	2096440	10090.ENSMUSP00000100012	10090.ENSMUSP00000025862	0	0	0	0	0.097	0.17	0.356	0.245	0.587
Tcf4	Wnt11	2106628	2104506	10090.ENSMUSP00000077577	10090.ENSMUSP00000064333	0	0	0	0	0	0.57	0	0.077	0.587
Kdm1a	Kdm2b	2112190	2099951	10090.ENSMUSP00000111977	10090.ENSMUSP00000038229	0	0	0	0	0.111	0.208	0	0.459	0.587
Stat6	Fos	2108299	2095256	10090.ENSMUSP00000089708	10090.ENSMUSP00000021674	0	0	0	0	0	0.047	0.386	0.352	0.587
Foxo1	Srf	2103045	2094305	10090.ENSMUSP00000055308	10090.ENSMUSP00000015749	0	0	0	0	0	0.17	0.169	0.449	0.587
Rcor1	Hdac2	2112201	2094705	10090.ENSMUSP00000112089	10090.ENSMUSP00000019911	0	0	0	0	0.144	0.472	0	0.158	0.587
Yap1	Runx1	2105211	2095905	10090.ENSMUSP00000069554	10090.ENSMUSP00000023673	0	0	0	0	0	0.545	0	0.129	0.587
Gata4	Fos	2112450	2095256	10090.ENSMUSP00000113891	10090.ENSMUSP00000021674	0	0	0	0	0.067	0.112	0.21	0.443	0.587
Lmo2	Zfpm1	2111499	2103501	10090.ENSMUSP00000106770	10090.ENSMUSP00000058037	0	0	0	0	0.067	0.099	0	0.548	0.587
Foxo3	Gata1	2102250	2098788	10090.ENSMUSP00000050683	10090.ENSMUSP00000033502	0	0	0	0	0	0.112	0	0.552	0.586
Trp53bp1	Smarca5	2111448	2101080	10090.ENSMUSP00000106278	10090.ENSMUSP00000044361	0	0	0	0	0.445	0.115	0	0.226	0.586
Stat5a	Nfkb1	2110936	2097657	10090.ENSMUSP00000102980	10090.ENSMUSP00000029812	0	0	0	0	0.104	0.109	0.149	0.462	0.586
Pml	Smad3	2107481	2099315	10090.ENSMUSP00000082816	10090.ENSMUSP00000034973	0	0	0	0	0.052	0.105	0.528	0.089	0.586
Trp53	Nfatc2	2111141	2106019	10090.ENSMUSP00000104298	10090.ENSMUSP00000074198	0	0	0	0	0	0.052	0	0.581	0.586
Trim30a	Ddx58	2106391	2100749	10090.ENSMUSP00000076189	10090.ENSMUSP00000042433	0	0	0	0	0.522	0	0	0.171	0.586
Rcor2	Smarce1	2111793	2110189	10090.ENSMUSP00000108996	10090.ENSMUSP00000099422	0	0	0	0	0.096	0.103	0	0.529	0.585
Relb	Tnfaip3	2108666	2094734	10090.ENSMUSP00000092355	10090.ENSMUSP00000019997	0	0	0	0	0.335	0	0	0.402	0.585
Smarca4	Pax6	2109494	2108071	10090.ENSMUSP00000096547	10090.ENSMUSP00000087870	0	0	0	0	0	0.502	0	0.201	0.585
Trp63	Cdkn2a	2112089	2097789	10090.ENSMUSP00000110965	10090.ENSMUSP00000030237	0	0	0	0	0	0	0	0.585	0.585
Hdac2	Trim28	2094705	2093726	10090.ENSMUSP00000019911	10090.ENSMUSP00000005705	0	0	0	0	0	0.107	0.44	0.238	0.585
Trp53	Stat4	2111141	2096846	10090.ENSMUSP00000104298	10090.ENSMUSP00000027277	0	0	0	0	0	0.099	0	0.558	0.585
Ssrp1	Smarca5	2106523	2101080	10090.ENSMUSP00000076971	10090.ENSMUSP00000044361	0	0	0	0	0.184	0.309	0	0.324	0.585
Mtor	Nfkb2	2110226	2105791	10090.ENSMUSP00000099510	10090.ENSMUSP00000072859	0	0	0	0	0.055	0.169	0.428	0.186	0.585
Ezh2	Hmga2	2107145	2105730	10090.ENSMUSP00000080419	10090.ENSMUSP00000072556	0	0	0	0	0	0	0	0.585	0.585
Etv3	Srf	2112302	2094305	10090.ENSMUSP00000112915	10090.ENSMUSP00000015749	0	0	0	0	0	0.411	0.281	0.099	0.585
Gtf3a	Jun	2112777	2102864	10090.ENSMUSP00000119607	10090.ENSMUSP00000054270	0	0	0	0	0	0.115	0.528	0.088	0.585
E2f7	Top2a	2105891	2105118	10090.ENSMUSP00000073453	10090.ENSMUSP00000068896	0	0	0	0	0.533	0	0	0.149	0.585
Trp53	Taf2	2111141	2100962	10090.ENSMUSP00000104298	10090.ENSMUSP00000043733	0	0	0	0	0	0	0	0.585	0.585
Gata4	Stat1	2112450	2104843	10090.ENSMUSP00000113891	10090.ENSMUSP00000066743	0	0	0	0	0	0.067	0.217	0.478	0.585
Irf7	Nr3c1	2096662	2096253	10090.ENSMUSP00000026571	10090.ENSMUSP00000025300	0	0	0	0	0.086	0	0.528	0.115	0.585
Tfdp2	Mybl1	2113596	2107857	10090.ENSMUSP00000128260	10090.ENSMUSP00000086034	0	0	0	0	0.103	0.303	0.347	0.103	0.584
E2f2	Hdac2	2102144	2094705	10090.ENSMUSP00000050047	10090.ENSMUSP00000019911	0	0	0	0	0.119	0.099	0.44	0.175	0.584
Nr2f1	Egr1	2108215	2105219	10090.ENSMUSP00000089036	10090.ENSMUSP00000069616	0	0	0	0	0	0.1	0.056	0.549	0.584
Stat3	Nr0b1	2112805	2096498	10090.ENSMUSP00000120152	10090.ENSMUSP00000026036	0	0	0	0	0	0.044	0.157	0.525	0.584
Hdac1	Ruvbl2	2110294	2098675	10090.ENSMUSP00000099657	10090.ENSMUSP00000033087	0	0	0	0	0.194	0.115	0	0.463	0.584
Trp53	Bmi1	2111141	2097092	10090.ENSMUSP00000104298	10090.ENSMUSP00000028071	0	0	0	0	0	0.111	0	0.552	0.584
Ikzf1	Myb	2106356	2094778	10090.ENSMUSP00000075992	10090.ENSMUSP00000020158	0	0	0	0	0.119	0.072	0.108	0.497	0.584
Pml	Yap1	2107481	2105211	10090.ENSMUSP00000082816	10090.ENSMUSP00000069554	0	0	0	0	0.068	0.111	0.528	0.063	0.584
Irf6	Irf2	2106332	2098969	10090.ENSMUSP00000075839	10090.ENSMUSP00000034041	0	0	0	0.71	0	0	0.528	0.435	0.584
Cebpb	Ptges2	2105262	2097122	10090.ENSMUSP00000069850	10090.ENSMUSP00000028162	0	0	0	0	0	0.535	0	0.142	0.584
Taf1	Hdac4	2110074	2093982	10090.ENSMUSP00000098895	10090.ENSMUSP00000008995	0	0	0	0	0.102	0.221	0.136	0.393	0.584
Arnt	Smad4	2110365	2096277	10090.ENSMUSP00000099810	10090.ENSMUSP00000025393	0	0	0	0	0.086	0	0.528	0.114	0.584
Cebpb	Bhlhe40	2105262	2098407	10090.ENSMUSP00000069850	10090.ENSMUSP00000032194	0	0	0	0	0.101	0.537	0	0.077	0.584
Gsc	Sfpi1	2095200	2093346	10090.ENSMUSP00000021513	10090.ENSMUSP00000002180	0	0	0	0	0	0	0.528	0.154	0.583
Ncoa3	Nr1h3	2107782	2093345	10090.ENSMUSP00000085416	10090.ENSMUSP00000002177	0	0	0	0	0.051	0.483	0	0.218	0.583
Jun	Smad6	2102864	2099593	10090.ENSMUSP00000054270	10090.ENSMUSP00000036285	0	0	0	0	0	0.047	0.379	0.352	0.583
Smarcc1	Ttf2	2107862	2106393	10090.ENSMUSP00000086094	10090.ENSMUSP00000076208	0	0	0	0	0.102	0.421	0.211	0.105	0.583
Adar	Ilf2	2110945	2093176	10090.ENSMUSP00000103028	10090.ENSMUSP00000001042	0	0	0	0	0.073	0	0	0.569	0.583
Irf9	Fos	2112825	2095256	10090.ENSMUSP00000120525	10090.ENSMUSP00000021674	0	0	0	0	0	0	0.528	0.153	0.583
Stat3	Smad4	2112805	2096277	10090.ENSMUSP00000120152	10090.ENSMUSP00000025393	0	0	0	0	0.054	0.067	0.212	0.472	0.583
Pml	Rb1	2107481	2095596	10090.ENSMUSP00000082816	10090.ENSMUSP00000022701	0	0	0	0	0	0.111	0.528	0.087	0.583
Smarcc2	Ttf2	2110648	2106393	10090.ENSMUSP00000100868	10090.ENSMUSP00000076208	0	0	0	0	0.102	0.421	0.211	0.105	0.583
Trp53	Foxo1	2111141	2103045	10090.ENSMUSP00000104298	10090.ENSMUSP00000055308	0	0	0	0	0.053	0.11	0	0.545	0.583
Pou2f2	Nfkb1	2111100	2097657	10090.ENSMUSP00000104056	10090.ENSMUSP00000029812	0	0	0	0	0	0.047	0.528	0.149	0.583
Stat1	Zfp36	2104843	2103453	10090.ENSMUSP00000066743	10090.ENSMUSP00000057815	0	0	0	0	0.101	0	0	0.555	0.583
Stat3	Nfkb2	2112805	2105791	10090.ENSMUSP00000120152	10090.ENSMUSP00000072859	0	0	0	0	0.135	0.111	0.347	0.265	0.582
Ncoa3	Esrra	2107782	2096452	10090.ENSMUSP00000085416	10090.ENSMUSP00000025906	0	0	0	0	0	0.483	0	0.225	0.582
Nono	Sfpi1	2098845	2093346	10090.ENSMUSP00000033673	10090.ENSMUSP00000002180	0	0	0	0	0	0.545	0	0.119	0.582
Irf6	Jun	2106332	2102864	10090.ENSMUSP00000075839	10090.ENSMUSP00000054270	0	0	0	0	0.077	0	0.528	0.118	0.582
Nolc1	Mybbp1a	2113610	2101164	10090.ENSMUSP00000128331	10090.ENSMUSP00000044827	0	0	0	0	0.575	0	0	0.055	0.582
Nr1h2	Jun	2105848	2102864	10090.ENSMUSP00000073188	10090.ENSMUSP00000054270	0	0	0	0	0	0.062	0.383	0.337	0.582
Tal1	Myb	2097870	2094778	10090.ENSMUSP00000030489	10090.ENSMUSP00000020158	0	0	0	0	0	0.111	0	0.55	0.582
Myf6	Myb	2101669	2094778	10090.ENSMUSP00000047529	10090.ENSMUSP00000020158	0	0	0	0	0	0	0.528	0.15	0.582
Mef2a	Hdac3	2112668	2099905	10090.ENSMUSP00000117496	10090.ENSMUSP00000037981	0	0	0	0	0.051	0.107	0.409	0.263	0.581
E2f2	Sfpi1	2102144	2093346	10090.ENSMUSP00000050047	10090.ENSMUSP00000002180	0	0	0	0	0	0.074	0.528	0.12	0.581
Kdm1a	Notch1	2112190	2097163	10090.ENSMUSP00000111977	10090.ENSMUSP00000028288	0	0	0	0	0.049	0.06	0.528	0.126	0.581
Hdac1	Egr1	2110294	2105219	10090.ENSMUSP00000099657	10090.ENSMUSP00000069616	0	0	0	0	0	0.366	0.108	0.318	0.581
Pax6	Nr2f2	2108071	2098570	10090.ENSMUSP00000087870	10090.ENSMUSP00000032768	0	0	0	0	0	0.115	0	0.546	0.581
Hhex	Fos	2096467	2095256	10090.ENSMUSP00000025944	10090.ENSMUSP00000021674	0	0	0	0	0	0.461	0	0.254	0.581
Maf	Nfatc2	2111212	2106019	10090.ENSMUSP00000104732	10090.ENSMUSP00000074198	0	0	0	0	0	0	0.313	0.415	0.581
Lin28a	Sall4	2102221	2097404	10090.ENSMUSP00000050488	10090.ENSMUSP00000029061	0	0	0	0	0.123	0	0	0.542	0.581
Foxm1	Nfkb1	2105822	2097657	10090.ENSMUSP00000073041	10090.ENSMUSP00000029812	0	0	0	0	0	0.081	0.139	0.512	0.581
Smarce1	Gtf2f1	2110189	2093406	10090.ENSMUSP00000099422	10090.ENSMUSP00000002733	0	0	0	0	0.105	0	0.528	0.086	0.581
Stat5a	Rela	2110936	2096442	10090.ENSMUSP00000102980	10090.ENSMUSP00000025867	0	0	0	0	0.074	0.1	0.268	0.394	0.581
Fos	Irf1	2095256	2094594	10090.ENSMUSP00000021674	10090.ENSMUSP00000019043	0	0	0	0	0	0	0.281	0.442	0.581
Nr3c1	Gtf2f1	2096253	2093406	10090.ENSMUSP00000025300	10090.ENSMUSP00000002733	0	0	0	0	0	0.065	0.528	0.128	0.581
Stat6	Rela	2108299	2096442	10090.ENSMUSP00000089708	10090.ENSMUSP00000025867	0	0	0	0	0.118	0.111	0.268	0.355	0.581
Mtor	Xrcc5	2110226	2096880	10090.ENSMUSP00000099510	10090.ENSMUSP00000027379	0	0	0	0	0.053	0.108	0.358	0.319	0.581
Nfe2l2	Mtor	2110333	2110226	10090.ENSMUSP00000099733	10090.ENSMUSP00000099510	0	0	0	0	0	0	0	0.58	0.58
Tfdp1	Rbbp8	2113552	2101432	10090.ENSMUSP00000127952	10090.ENSMUSP00000046255	0	0	0	0	0.078	0	0.528	0.114	0.58
Smarca4	Smarca5	2109494	2101080	10090.ENSMUSP00000096547	10090.ENSMUSP00000044361	0	0	0	0.794	0.263	0.297	0.135	0.691	0.58
Gtf3a	Smarcc2	2112777	2110648	10090.ENSMUSP00000119607	10090.ENSMUSP00000100868	0	0	0	0	0.051	0.115	0.528	0.066	0.58
Lyl1	Nkx3-1	2101386	2095575	10090.ENSMUSP00000046010	10090.ENSMUSP00000022646	0	0	0	0	0	0	0.264	0.452	0.58
Top2a	Xrcc5	2105118	2096880	10090.ENSMUSP00000068896	10090.ENSMUSP00000027379	0	0	0	0	0.147	0.384	0	0.265	0.58
Gtf3a	Smarcc1	2112777	2107862	10090.ENSMUSP00000119607	10090.ENSMUSP00000086094	0	0	0	0	0.051	0.115	0.528	0.066	0.58
Runx2	Gli2	2111824	2102966	10090.ENSMUSP00000109201	10090.ENSMUSP00000054837	0	0	0	0	0	0.047	0	0.577	0.58
Tcf7l2	Cebpa	2111555	2109370	10090.ENSMUSP00000107284	10090.ENSMUSP00000096129	0	0	0	0	0	0.491	0	0.208	0.58
Smarca2	Chd1	2096440	2096045	10090.ENSMUSP00000025862	10090.ENSMUSP00000024627	0	0	0	0.682	0.279	0.236	0.135	0.607	0.579
Stat1	Hdac3	2104843	2099905	10090.ENSMUSP00000066743	10090.ENSMUSP00000037981	0	0	0	0	0.052	0.115	0.428	0.227	0.579
Top2a	Sod2	2105118	2093880	10090.ENSMUSP00000068896	10090.ENSMUSP00000007012	0	0	0	0	0.06	0.06	0	0.562	0.579
Smarca4	Gtf2e1	2109494	2095861	10090.ENSMUSP00000096547	10090.ENSMUSP00000023525	0	0	0	0	0.11	0.068	0.528	0.051	0.579
Ssrp1	Pcna	2106523	2097310	10090.ENSMUSP00000076971	10090.ENSMUSP00000028817	0	0	0	0	0.475	0	0	0.23	0.579
Ahr	Rela	2112208	2096442	10090.ENSMUSP00000112137	10090.ENSMUSP00000025867	0	0	0	0	0	0.111	0	0.546	0.579
Nfyb	Hdac3	2112919	2099905	10090.ENSMUSP00000122403	10090.ENSMUSP00000037981	0.318	0	0	0	0.055	0.209	0	0.272	0.579
Rnf4	Pcgf6	2098037	2096497	10090.ENSMUSP00000030992	10090.ENSMUSP00000026032	0	0	0	0	0.122	0	0.54	0	0.579
Sp4	Smad4	2096585	2096277	10090.ENSMUSP00000026367	10090.ENSMUSP00000025393	0	0	0	0	0.07	0.106	0.492	0.122	0.579
Smarca1	Dnmt1	2106489	2093584	10090.ENSMUSP00000076769	10090.ENSMUSP00000004202	0.318	0	0	0	0.083	0.107	0	0.336	0.579
Kdm3a	Nkx3-1	2104697	2095575	10090.ENSMUSP00000065716	10090.ENSMUSP00000022646	0	0	0	0	0	0	0.528	0.143	0.578
Atf3	Hdac2	2097050	2094705	10090.ENSMUSP00000027941	10090.ENSMUSP00000019911	0	0	0	0	0.05	0.502	0	0.179	0.578
Smarca5	Smarca2	2101080	2096440	10090.ENSMUSP00000044361	10090.ENSMUSP00000025862	0	0	0	0.79	0.263	0.297	0.135	0.659	0.578
Zfp36	Jun	2103453	2102864	10090.ENSMUSP00000057815	10090.ENSMUSP00000054270	0	0	0	0	0.335	0	0	0.392	0.578
Hdac2	Tbp	2094705	2094231	10090.ENSMUSP00000019911	10090.ENSMUSP00000014911	0.07	0	0	0	0.081	0.107	0	0.512	0.578
Smarca1	Smarca2	2106489	2096440	10090.ENSMUSP00000076769	10090.ENSMUSP00000025862	0	0	0	0.794	0.263	0.297	0.135	0.673	0.578
Sub1	Ddx41	2095635	2095348	10090.ENSMUSP00000022816	10090.ENSMUSP00000021956	0	0	0	0	0	0.541	0	0.119	0.578
Zfp281	Nr0b1	2100108	2096498	10090.ENSMUSP00000039003	10090.ENSMUSP00000026036	0	0	0	0	0.075	0.254	0.056	0.427	0.578
Top2a	Apex1	2105118	2100770	10090.ENSMUSP00000068896	10090.ENSMUSP00000042602	0	0	0	0	0.204	0	0	0.491	0.578
Rbbp8	Rbpj	2101432	2100417	10090.ENSMUSP00000046255	10090.ENSMUSP00000040694	0	0	0	0	0	0	0.528	0.142	0.578
Hdac1	Top2a	2110294	2105118	10090.ENSMUSP00000099657	10090.ENSMUSP00000068896	0.338	0	0	0	0.123	0.14	0	0.254	0.578
[truncated: 2,135 more rows]
