# Supplementary material for: Integrated proteomic and transcriptomic landscape of macrophages in mouse tissues
Source: Nat Commun. 2022 Nov 30;13:7389. doi: 10.1038/s41467-022-35095-7 (PMC9712610; doi:10.1038/s41467-022-35095-7)
Supplement: Supplementary file 10 — Supplementary Data 7 [file 41467_2022_35095_MOESM10_ESM.xlsx]

## Sheet: Sheet1
Symbol	Brain_1	Brain_2	Brain_3	Lung_1	Lung_2	Lung_3	Liver_1	Liver_2	Liver_3	Spleen_1	Spleen_2	Spleen_3	Small_intestine_1	Small_intestine_2	Small_intestine_3	Large_intestine_1	Large_intestine_2	Large_intestine_3	Peritoneal_1	Peritoneal_2	Peritoneal_3	Bone_1	Bone_2	Bone_3
0610007P14Rik	NA	NA	NA	NA	NA	NA	NA	NA	NA	NA	NA	NA	258.029	NA	NA	509.478	1086.96	889.374	NA	NA	NA	NA	NA	NA
0610009D07Rik	2344.29	155.73	42.6445	247.976	587.27	406.517	216.136	296.183	213.63	1572.28	493.463	1485.22	323.052	NA	1132.99	932.468	717.422	305.659	NA	NA	137.919	397.336	NA	45.9209
0610010K14Rik	NA	6.04817	NA	141.723	261.708	71.4784	NA	NA	NA	569.22	392.939	409.777	182.394	394.477	209.925	22.8168	20.8993	23.3671	15.2168	NA	5.95919	723.462	287.669	212.61
0610011F06Rik	32.4764	NA	NA	274.774	431.278	284.327	4927.3	4728.01	4195.65	30.4197	45.4783	NA	167.713	141.272	139.829	358.738	378.563	165.009	NA	NA	NA	107.9	NA	143.916
0610031J06Rik	NA	NA	NA	22.5496	NA	933.679	NA	NA	NA	NA	NA	NA	NA	NA	NA	NA	NA	NA	937.372	965.702	NA	24.3143	42.2811	308.344
0610037L13Rik	135.437	61.3498	173.157	225.831	68.4887	172.154	34.0904	250.119	256.566	20.3434	112.14	85.7028	1501.26	619.865	306.692	700.512	43.4554	215.806	104.974	24.1042	113.684	114.779	160.875	224.409
1110001J03Rik	NA	NA	NA	NA	NA	NA	NA	NA	23.0932	NA	NA	NA	50.4312	NA	NA	14.9593	NA	NA	NA	NA	NA	NA	NA	NA
1110004F10Rik	NA	112.149	NA	833.967	775.514	49.9363	422.522	359.609	201.221	520.589	1032.05	259.582	1530.96	1561.12	1390.93	441.164	673.031	499.62	134.919	118.194	NA	540.857	267.7	24.2603
1110007C09Rik	NA	NA	NA	NA	789.224	79.8139	NA	NA	NA	NA	NA	NA	NA	NA	NA	62.4173	72.3395	31.1817	10.8152	NA	NA	NA	592.88	NA
1110008L16Rik	3.87336	NA	NA	NA	3.03168	1.11166	29.0724	NA	10.0899	NA	NA	NA	NA	NA	NA	NA	NA	NA	NA	NA	NA	3.74953	NA	NA
1110008P14Rik	84.6052	NA	NA	NA	NA	NA	NA	NA	NA	NA	NA	NA	NA	NA	NA	NA	NA	NA	NA	NA	NA	32.6747	20.5532	NA
1110012L19Rik	NA	NA	NA	17.462	NA	NA	NA	NA	NA	NA	NA	121.828	NA	NA	NA	NA	NA	55.0777	NA	NA	NA	NA	NA	48.1831
1110037F02Rik	NA	NA	1.60236	33.2946	1.4102	10.8626	1.00353	NA	3.22082	54.8824	50.5768	63.9431	49.2948	20.0356	26.627	NA	26.2776	17.8512	14.3766	NA	NA	17.7086	16.0174	36.4185
1110038F14Rik	NA	NA	1.78279	NA	NA	NA	5.58755	NA	NA	NA	NA	NA	NA	NA	NA	NA	NA	NA	NA	NA	NA	10.7729	12.5623	10.7192
1110051M20Rik	3.48446	16.5658	23.823	NA	NA	NA	NA	NA	NA	NA	NA	NA	NA	NA	NA	NA	NA	NA	NA	NA	NA	NA	NA	NA
1110057K04Rik	25.0964	2.37509	2.61791	136.742	NA	NA	410.453	1.08652	51.4192	1.71358	23.5051	NA	NA	NA	34.6516	16.675	26.0094	5.4232	NA	NA	NA	30.5905	1.32995	NA
1110058L19Rik	399.781	680.289	111.154	132.659	599.569	NA	NA	168.06	170.424	NA	NA	52.5081	NA	NA	289.033	177.293	284.263	273.29	NA	NA	NA	976.846	224.019	238.544
1110059G10Rik	NA	NA	NA	NA	NA	NA	NA	NA	NA	NA	1.75537	NA	NA	NA	NA	NA	NA	NA	NA	NA	NA	NA	NA	NA
1190002N15Rik	NA	NA	NA	25.454	25.1966	NA	NA	535.622	18.4341	25.8342	NA	NA	NA	NA	NA	NA	NA	NA	NA	NA	NA	3.21728	NA	2.38653
1190005I06Rik	40.6493	10.3607	12.5242	NA	NA	NA	NA	NA	NA	NA	NA	NA	NA	NA	NA	NA	NA	NA	NA	NA	NA	NA	NA	NA
1200011I18Rik	NA	NA	NA	17.7387	NA	29.5662	NA	NA	NA	133.843	76.7075	92.513	NA	NA	NA	NA	NA	NA	2.96358	NA	NA	9.38897	23.8475	5.43925
1200014J11Rik	NA	NA	NA	384.31	20.3672	12.6857	283.338	79.4788	NA	350.371	199.77	115.532	3232.97	NA	NA	NA	18.2049	782.065	NA	NA	NA	203.727	102.802	152.61
1300017J02Rik	NA	NA	NA	160.742	66.2027	194.513	20.1723	146.732	64.3929	NA	NA	NA	NA	NA	NA	13.6944	95.2823	NA	4883.82	5015.15	4217.43	64.4182	85.9273	118.089
1500009L16Rik	NA	25.7223	39.0055	NA	NA	NA	NA	NA	NA	NA	NA	NA	NA	NA	NA	NA	NA	NA	NA	NA	NA	NA	NA	NA
1600014C10Rik	159.969	281.399	169.298	NA	339.223	129.024	854.652	1530.29	1904.49	NA	NA	NA	NA	NA	NA	71.4676	84.794	NA	NA	NA	NA	785.4	2246.21	NA
1600016N20Rik	NA	NA	NA	NA	NA	NA	NA	6.68051	NA	NA	NA	NA	NA	NA	NA	NA	NA	NA	NA	NA	NA	NA	NA	NA
1600029D21Rik	NA	NA	NA	NA	159.614	93.18	NA	NA	NA	NA	NA	NA	NA	NA	NA	241.049	242.846	231.505	NA	15.5878	NA	NA	NA	NA
1700006E09Rik	NA	42.784	NA	NA	NA	NA	NA	NA	NA	NA	NA	NA	NA	NA	NA	NA	NA	NA	NA	NA	NA	NA	NA	NA
1700008A04Rik	NA	NA	2071.77	NA	NA	NA	NA	NA	NA	NA	NA	NA	NA	NA	NA	NA	NA	NA	NA	NA	NA	NA	NA	NA
1700009N14Rik	NA	2034.98	NA	NA	NA	NA	NA	NA	NA	NA	NA	NA	NA	NA	NA	NA	NA	NA	NA	NA	NA	3338.83	2409.71	2507.52
1700013F07Rik	NA	NA	NA	NA	NA	NA	NA	NA	NA	NA	NA	NA	3.59998	NA	NA	NA	NA	NA	NA	NA	NA	NA	NA	NA
1700016G14Rik	NA	NA	NA	NA	NA	NA	NA	NA	NA	NA	NA	NA	NA	NA	NA	NA	NA	NA	NA	NA	NA	NA	78.2065	NA
1700019D03Rik	149.227	172.36	NA	NA	NA	NA	NA	NA	NA	NA	NA	NA	NA	NA	NA	NA	138.069	NA	NA	NA	NA	NA	NA	NA
1700019G17Rik	NA	NA	NA	NA	NA	NA	NA	NA	NA	NA	NA	NA	NA	NA	10.9575	NA	NA	NA	NA	NA	NA	NA	NA	NA
1700021F05Rik	49.702	159.733	165.562	20.1927	NA	101.068	145.407	143.513	164.672	NA	183.889	94.2644	240.521	263.279	201.895	94.8511	222.215	109.327	NA	NA	NA	NA	NA	31.844
1700021K19Rik	NA	26.4188	NA	1.66398	NA	NA	NA	NA	NA	5.57214	13.3117	13.2691	NA	3.55461	NA	NA	NA	NA	NA	NA	NA	NA	NA	NA
1700025G04Rik	NA	18.8368	NA	NA	NA	NA	NA	NA	NA	NA	NA	NA	NA	NA	NA	NA	NA	NA	NA	NA	NA	NA	NA	NA
1700026D08Rik	NA	NA	NA	11.2955	NA	NA	NA	NA	NA	NA	NA	NA	NA	NA	NA	NA	NA	NA	NA	NA	NA	NA	NA	NA
1700034F02Rik	NA	75.6835	NA	NA	NA	NA	NA	NA	NA	NA	NA	NA	NA	NA	NA	NA	NA	NA	NA	NA	NA	NA	NA	NA
1700037H04Rik	900.107	1322.88	94.8116	NA	106.326	NA	NA	NA	NA	25.0944	388.788	76.522	110.967	NA	128.194	122.362	95.2135	134.257	78.8759	77.983	111.658	1146.47	837.43	683.863
1700052N19Rik	94.5956	130.773	133.572	57.6102	148.687	4.11223	10.0839	13.3955	NA	41.4594	80.3745	137.514	NA	NA	NA	NA	NA	NA	NA	NA	NA	109.486	17.2861	16.1572
1700065I17Rik	NA	NA	NA	NA	NA	NA	NA	NA	NA	32.1944	NA	NA	NA	NA	NA	NA	NA	NA	NA	NA	NA	NA	NA	NA
1700066B19Rik	NA	NA	NA	80.063	NA	NA	NA	NA	NA	NA	NA	NA	NA	NA	NA	NA	NA	NA	NA	NA	NA	NA	NA	NA
1700066M21Rik	13.9038	61.7831	50.7705	NA	NA	NA	17.4601	11.1188	27.6693	NA	NA	NA	NA	NA	NA	NA	NA	NA	NA	NA	NA	7.41592	NA	58.4554
1700074P13Rik	NA	NA	NA	NA	NA	NA	176.432	NA	NA	NA	NA	NA	120.719	157.723	126.809	NA	NA	42.9537	NA	NA	NA	NA	NA	NA
1700102P08Rik	NA	NA	NA	NA	NA	NA	NA	NA	NA	NA	NA	NA	NA	NA	NA	NA	NA	NA	NA	NA	12.7307	NA	NA	NA
1700109H08Rik	NA	NA	NA	38.6557	59.622	65.0173	145.102	132.924	280.966	NA	NA	NA	NA	NA	NA	NA	NA	NA	NA	NA	NA	NA	NA	NA
1810009A15Rik	NA	NA	NA	NA	NA	NA	NA	NA	NA	1085.19	895.481	696.03	108.791	NA	NA	NA	248.732	176.584	NA	86.0366	NA	266.425	284.263	275.274
1810009N02Rik	NA	4.96119	NA	NA	NA	NA	13.2836	NA	NA	19.4518	45.775	NA	NA	104.006	NA	NA	70.1015	NA	NA	NA	NA	17.8595	NA	20.914
1810019J16Rik	NA	NA	NA	NA	NA	NA	NA	NA	NA	NA	NA	NA	NA	120.026	NA	9.56506	33.7626	13.2015	NA	NA	NA	NA	NA	NA
1810026J23Rik	6152.9	6720.15	6048.42	NA	NA	NA	NA	NA	NA	NA	NA	NA	20.3771	41.2334	40.9106	NA	NA	NA	NA	7.41843	NA	15.1093	15.3733	35.366
1810030O07Rik	NA	NA	NA	NA	11.9163	4.90638	NA	NA	NA	60.1254	89.5091	71.2118	85.7308	46.6701	NA	0.986401	NA	NA	176.185	119.88	168.282	110.635	15.4471	406.498
1810033B17Rik	NA	NA	NA	13.2939	NA	NA	NA	NA	NA	NA	NA	NA	NA	NA	NA	NA	NA	NA	94.2214	364.792	235.043	744.285	763.504	906.317
1810037I17Rik	NA	NA	NA	NA	NA	NA	NA	NA	NA	387.367	NA	NA	NA	NA	NA	NA	NA	NA	NA	NA	NA	339.67	NA	NA
1810065E05Rik	NA	NA	NA	NA	NA	NA	NA	NA	NA	NA	NA	NA	NA	NA	NA	64.597	148.059	NA	NA	NA	NA	NA	NA	NA
2010002M12Rik	NA	NA	NA	NA	NA	NA	NA	NA	NA	NA	NA	NA	863.038	260.129	281.512	NA	NA	NA	NA	NA	NA	18.3533	11.3463	18.0239
2010012O05Rik	67.4191	63.4205	22.577	140.996	NA	92.1168	NA	NA	50.8644	124.152	120.342	150.247	49.355	NA	59.423	12.4422	NA	13.6481	NA	NA	NA	50.5716	NA	78.2022
2010106E10Rik	NA	NA	NA	NA	NA	NA	NA	NA	NA	NA	NA	NA	390.493	97.8407	89.3376	NA	NA	NA	NA	NA	NA	NA	NA	NA
2010107E04Rik	30000.8	15907	13804.7	632.507	1208.52	619.384	2407.33	3967.8	3029.85	1146.38	1072.38	NA	7054.49	NA	6281.71	3824.02	2249.67	7848.69	278.127	301.768	139.011	752.802	378.068	515.774
2010107G23Rik	1980.88	518.483	440.294	65.4975	250.178	NA	NA	NA	NA	NA	NA	NA	NA	NA	NA	38.9102	53.1341	NA	NA	NA	NA	NA	NA	NA
2010300C02Rik	212.6	231.632	372.504	1.02117	NA	NA	NA	NA	NA	NA	NA	NA	162.233	105.107	240.111	59.8843	NA	89.4908	NA	NA	NA	NA	NA	NA
2210010C04Rik	2082.52	NA	1401.85	NA	6850.08	4572.62	4005.31	NA	NA	10780.8	102.529	7884.91	10509	17672.3	7781.68	6755.74	NA	3947.94	44845.2	38683.3	34122.4	44703.9	34160	31244.7
2210011C24Rik	NA	NA	NA	1237.85	1650.03	1251.97	NA	NA	NA	NA	NA	NA	NA	NA	NA	NA	NA	NA	NA	NA	NA	NA	NA	NA
2210016F16Rik	51.9654	75.172	35.2398	361.666	411.872	188.218	339.624	246.7	419.087	883.837	639.763	767.925	4097.79	3399.05	2899.06	459.895	634.189	578.587	121.99	96.9776	72.1361	341.742	153.046	251.8
2210018M11Rik	NA	NA	NA	NA	NA	NA	NA	NA	NA	NA	NA	33.4041	NA	NA	NA	NA	NA	NA	NA	NA	NA	NA	NA	NA
2210404O07Rik	NA	NA	NA	NA	NA	NA	NA	NA	NA	NA	NA	NA	7112.7	5780.27	4502.3	NA	NA	NA	NA	NA	NA	NA	NA	NA
2210407C18Rik	NA	NA	NA	NA	NA	NA	NA	NA	NA	NA	NA	NA	60.199	NA	154.972	NA	NA	NA	NA	NA	NA	NA	NA	NA
2210408I21Rik	NA	NA	NA	NA	NA	NA	NA	NA	NA	NA	NA	NA	NA	NA	NA	NA	16.2921	NA	NA	NA	NA	NA	NA	NA
2300002M23Rik	NA	NA	NA	NA	NA	NA	NA	NA	NA	NA	NA	NA	65.2744	NA	NA	NA	NA	NA	NA	NA	NA	NA	NA	NA
2310007B03Rik	NA	NA	NA	24.4056	33.6323	65.1101	NA	NA	NA	NA	NA	NA	NA	NA	NA	NA	NA	NA	NA	NA	NA	NA	NA	NA
2310009B15Rik	NA	NA	NA	NA	NA	NA	NA	NA	11.4083	NA	NA	NA	NA	NA	NA	NA	NA	NA	NA	NA	NA	NA	NA	NA
2310011J03Rik	26.6329	NA	NA	124.972	87.9785	40.7087	24.1647	63.4182	NA	NA	NA	NA	NA	NA	NA	NA	15.5563	NA	NA	NA	NA	29.2647	NA	39.404
2310022A10Rik	NA	NA	NA	NA	NA	NA	NA	NA	NA	NA	31.3626	NA	NA	NA	NA	NA	NA	NA	NA	NA	NA	9.22511	NA	NA
2310022B05Rik	586.596	337.131	949.09	170.15	255.109	243.906	NA	NA	NA	808.875	743.891	815.793	90.6454	NA	NA	205.224	60.4095	91.3021	NA	NA	NA	2.96551	132.014	69.3041
2310033P09Rik	NA	NA	NA	NA	17.4376	NA	NA	NA	NA	133.588	156.198	97.4834	NA	27.3999	56.567	14.8133	NA	12.625	NA	NA	NA	68.7578	39.9425	24.7192
2310035C23Rik	321.841	187.868	215.218	25.9397	1261.59	31.1517	7.83991	13.2913	4.55024	7.622	3.75859	NA	35.8134	7.27469	329.933	26.59	75.7238	86.5033	0.311253	0.267888	NA	NA	NA	NA
2310036O22Rik	NA	NA	NA	246.009	179.633	137.505	121.433	NA	69.5206	628.581	601.259	650.639	73.2633	47.5124	NA	165.826	59.8341	79.2707	111.19	NA	NA	194.276	196.436	140.17
2310045N01Rik	27.5922	NA	NA	NA	NA	NA	NA	NA	NA	NA	NA	NA	NA	NA	NA	NA	NA	NA	NA	NA	NA	12.6006	8.36829	NA
2310047M10Rik	19.1358	341.682	36.5406	252.44	65.7695	329.418	373.335	342.604	NA	NA	NA	2036.05	NA	NA	45.3808	NA	NA	20.9813	NA	NA	NA	97.5805	10.4503	NA
2310067B10Rik	28.8923	86.9921	6.2599	NA	2.73915	NA	NA	NA	NA	NA	1.3604	NA	NA	NA	NA	NA	NA	NA	NA	NA	NA	NA	NA	NA
2410002F23Rik	126.996	126.463	116.593	NA	NA	NA	NA	NA	NA	NA	NA	NA	NA	NA	NA	NA	NA	NA	NA	NA	NA	NA	NA	NA
2410004B18Rik	NA	NA	6.14508	19.4189	NA	NA	NA	NA	NA	NA	NA	1.0088	NA	NA	NA	NA	NA	NA	NA	NA	NA	NA	NA	NA
2410015M20Rik	993.2	644.621	NA	NA	369.631	68.7625	775.324	840.616	911.988	NA	NA	NA	383.661	381.911	378.292	162.079	550.523	740.653	NA	NA	NA	193.191	123.135	165.955
2410016O06Rik	NA	83.0464	85.1716	44.8836	62.1687	11.2716	NA	NA	NA	NA	NA	NA	NA	NA	NA	NA	NA	NA	73.8362	NA	NA	15.3978	NA	2.41581
2410089E03Rik	NA	NA	NA	NA	NA	NA	NA	NA	NA	NA	NA	NA	NA	NA	NA	NA	NA	NA	NA	NA	0.183112	NA	NA	NA
2410127L17Rik	NA	NA	NA	20.2257	NA	NA	NA	NA	NA	NA	39.6779	26.3839	NA	NA	NA	NA	13.4029	18.5742	NA	NA	NA	74.825	22.9308	26.6643
2510002D24Rik	16.916	NA	16.0069	NA	NA	NA	NA	NA	NA	NA	NA	NA	NA	NA	NA	NA	NA	NA	NA	NA	NA	NA	NA	NA
2510003E04Rik	125.272	941.033	1313.01	27.4084	26.2535	NA	NA	NA	3.28696	38.5805	NA	61.8567	NA	NA	9.34608	NA	NA	10.6045	NA	NA	NA	35.6359	17.2996	NA
2510039O18Rik	NA	1.39148	1.77194	45.6916	NA	20.0347	11.0633	13.7245	15.5033	39.9393	18.7884	20.9551	NA	41.8734	47.9973	2418.57	3218.59	60.7995	NA	4.09676	NA	7.368	4.01265	3.59583
2510049J12Rik	NA	NA	NA	NA	NA	NA	NA	NA	NA	NA	NA	NA	NA	475.514	NA	NA	NA	NA	NA	NA	NA	NA	NA	NA
2610002M06Rik	NA	230.497	NA	NA	NA	NA	NA	NA	NA	NA	NA	NA	NA	NA	NA	NA	NA	NA	NA	NA	NA	NA	NA	NA
2610018G03Rik	NA	NA	NA	362.154	107.282	179.234	NA	NA	NA	NA	NA	NA	NA	NA	NA	138.207	NA	148.954	NA	NA	NA	467.137	377.893	262.113
2610034B18Rik	217.926	203.892	106.269	215.573	290.973	389.38	72.6805	NA	11.147	NA	NA	129.997	NA	NA	NA	347.365	353.052	424.81	NA	NA	NA	NA	6.45797	NA
2610034M16Rik	7.38011	NA	NA	NA	NA	NA	NA	NA	NA	NA	NA	NA	NA	NA	NA	NA	NA	NA	NA	NA	NA	NA	NA	NA
2610301B20Rik	87.258	19.6765	44.9676	116.328	75.1415	NA	NA	NA	NA	NA	40.7561	45.4703	NA	NA	NA	10.3325	NA	NA	NA	NA	NA	83.2986	81.6925	38.698
2610301G19Rik	184.479	93.2414	83.0854	62.6447	65.2186	58.9634	14.4373	14.9977	10.71	88.8846	144.775	201.484	186.315	22.1227	114.171	511.341	623.361	348.591	26.1424	9.44724	19.0605	108.834	47.7803	69.5345
2610507B11Rik	0.57792	0.44541	0.564898	181.491	2.62129	NA	NA	NA	NA	NA	6.83992	4.81724	NA	NA	NA	NA	1.89028	NA	2.64628	NA	NA	0.861271	NA	NA
2700029M09Rik	NA	NA	NA	NA	72.7246	NA	NA	NA	NA	373.855	374.896	769.819	NA	NA	NA	96.1989	254.533	63.9091	NA	NA	21.5556	189.528	236.225	258.369
2700049A03Rik	NA	NA	NA	NA	NA	NA	NA	NA	NA	0.846506	NA	NA	NA	NA	NA	NA	NA	NA	NA	NA	NA	NA	NA	NA
2700050L05Rik	NA	NA	NA	NA	NA	NA	NA	3.73669	NA	NA	NA	NA	NA	NA	NA	NA	NA	NA	NA	NA	NA	NA	NA	NA
2700060E02Rik	654.843	493.884	541.879	306.315	884.441	592.293	712.786	633.809	974.635	2847.62	2012.46	2895.92	3732.63	3888.42	3155.31	1386.62	1165.75	1096.98	4584.2	124.05	138.937	480.62	463.323	1315.52
2700094K13Rik	NA	NA	NA	NA	NA	NA	NA	NA	NA	NA	665.78	NA	228.026	513.685	267.01	NA	NA	NA	NA	NA	NA	NA	NA	75.5629
2700097O09Rik	NA	NA	NA	NA	18.83	12.8934	10.5332	NA	NA	NA	NA	6.84424	NA	NA	NA	NA	NA	22.9244	NA	NA	NA	NA	NA	NA
2810007J24Rik	NA	NA	NA	NA	NA	NA	24560.8	19211.5	21657.3	NA	NA	NA	NA	NA	NA	NA	NA	NA	NA	NA	NA	NA	NA	NA
2810403A07Rik	NA	1.76058	NA	249.014	3.53679	NA	NA	1.17236	NA	44.6714	42.0351	85.5237	NA	NA	NA	1.97342	NA	NA	NA	NA	NA	3.49713	2.70349	2.41595
2810417H13Rik	NA	NA	NA	NA	NA	NA	NA	NA	NA	NA	NA	NA	NA	NA	NA	NA	NA	NA	NA	NA	NA	4.67497	NA	NA
2810428I15Rik	NA	NA	NA	NA	NA	NA	282.354	60.8749	44.0354	NA	NA	NA	NA	NA	NA	NA	NA	NA	NA	NA	NA	NA	NA	NA
2810459M11Rik	NA	1.04998	NA	NA	NA	NA	135.074	184.031	137.503	NA	NA	NA	NA	29.0878	NA	36.1056	NA	27.1872	NA	NA	NA	NA	NA	NA
2900011O08Rik	1460.49	1243.88	NA	NA	NA	NA	NA	NA	NA	NA	NA	NA	NA	NA	NA	NA	NA	NA	NA	NA	NA	NA	NA	NA
2900026A02Rik	100.531	27.3636	23.952	NA	NA	NA	NA	23.8702	NA	NA	NA	NA	64.1017	39.8142	NA	NA	NA	NA	NA	NA	NA	NA	NA	NA
3110001D03Rik	NA	NA	NA	NA	NA	NA	NA	NA	615.546	NA	NA	NA	NA	NA	NA	NA	NA	NA	NA	NA	NA	NA	NA	NA
3110002H16Rik	267.304	465.426	310.158	NA	5.37594	3.65971	6.21691	NA	NA	52.9664	32.6948	53.7532	66.7597	65.8095	50.3434	19.1854	42.797	40.4457	NA	NA	NA	25.6684	16.0503	34.4034
3110009E18Rik	NA	NA	NA	86.8637	19.7793	19.2995	NA	NA	NA	NA	NA	NA	NA	NA	NA	11.2006	NA	10.9662	NA	NA	NA	57.8629	47.8516	47.2527
3110040N11Rik	NA	59.3576	76.7479	NA	106.825	77.056	500.872	403.813	NA	NA	465.199	NA	292.795	195.781	1599.23	112.02	NA	377.694	NA	NA	NA	255.579	300.134	330.328
3110043O21Rik	47.5969	76.807	63.6968	NA	NA	NA	NA	NA	NA	NA	NA	NA	NA	NA	NA	NA	NA	NA	NA	NA	NA	NA	NA	NA
3110047P20Rik	60.0295	600.139	266.296	NA	NA	NA	NA	NA	NA	NA	NA	NA	NA	NA	NA	NA	NA	NA	NA	NA	NA	NA	NA	NA
3110082I17Rik	NA	NA	NA	NA	NA	NA	NA	NA	NA	NA	NA	NA	NA	NA	NA	22.6179	78.1024	NA	NA	NA	NA	NA	NA	NA
4632428N05Rik	NA	NA	NA	NA	NA	NA	NA	NA	NA	NA	NA	NA	NA	NA	NA	NA	NA	NA	36.9187	57.1773	50.1803	70.3661	7.90502	52.9794
4833403I15Rik	NA	NA	NA	NA	NA	NA	NA	NA	NA	NA	3.92794	NA	NA	NA	NA	NA	NA	NA	NA	NA	NA	NA	NA	NA
4833439L19Rik	3348.95	115.753	29.2618	NA	NA	NA	NA	NA	NA	15.2314	NA	NA	NA	NA	NA	NA	NA	NA	NA	NA	NA	NA	NA	NA
4921524L21Rik	NA	NA	17.7529	NA	NA	NA	NA	NA	NA	NA	NA	NA	NA	NA	NA	NA	NA	NA	NA	NA	NA	NA	NA	NA
4922501C03Rik	NA	NA	NA	NA	1.75852	NA	NA	NA	NA	NA	NA	NA	NA	NA	NA	NA	NA	NA	NA	NA	NA	NA	NA	NA
4922501L14Rik	NA	NA	NA	4.32474	NA	NA	NA	NA	NA	NA	NA	NA	NA	NA	NA	NA	NA	NA	NA	NA	NA	NA	NA	NA
4930402H24Rik	3.83035	37.3065	NA	NA	85.8259	42.1475	NA	NA	4.23091	NA	NA	NA	88.4491	86.2619	NA	NA	NA	12.5828	NA	NA	NA	NA	NA	NA
4930407I10Rik	NA	NA	NA	NA	NA	NA	NA	NA	NA	NA	NA	NA	NA	NA	NA	16.0738	NA	NA	NA	NA	NA	NA	NA	NA
4930422G04Rik	NA	NA	NA	NA	NA	NA	1.80908	NA	NA	NA	NA	NA	NA	NA	NA	NA	NA	NA	NA	NA	NA	NA	NA	NA
4930430F08Rik	NA	NA	NA	NA	NA	NA	NA	NA	NA	271.831	NA	58.1704	NA	NA	NA	NA	NA	NA	NA	NA	NA	NA	82.8279	NA
4930438A08Rik	NA	NA	NA	NA	NA	NA	NA	NA	NA	NA	NA	NA	NA	NA	NA	NA	NA	NA	NA	NA	NA	15.9957	12.8806	NA
4930444A02Rik	7.2465	4.06393	1.61827	NA	NA	NA	NA	NA	NA	NA	NA	NA	NA	NA	NA	NA	NA	NA	NA	NA	NA	NA	NA	NA
4930453N24Rik	NA	NA	NA	NA	NA	NA	NA	174.055	187.268	386.237	NA	NA	803.401	NA	NA	NA	NA	NA	NA	NA	NA	NA	NA	NA
4930488N24Rik	9.23564	NA	NA	NA	NA	NA	NA	NA	NA	NA	NA	NA	NA	222.483	NA	NA	NA	NA	NA	NA	NA	NA	NA	NA
4930503L19Rik	13.7829	NA	NA	NA	NA	NA	NA	NA	NA	NA	NA	NA	NA	NA	NA	NA	NA	NA	NA	NA	NA	NA	NA	NA
4930506M07Rik	11.7409	18.5316	NA	201.925	121.949	120.018	725.549	73.1352	358.319	81.2824	345.221	127.425	474.83	753.5	548.09	111.112	77.4199	196.939	508.999	353.779	29.578	NA	73.3048	76.5353
4930523C07Rik	NA	NA	NA	NA	116.671	72.663	NA	NA	NA	428.57	NA	213.473	NA	NA	NA	NA	NA	NA	NA	NA	NA	63.6588	NA	NA
4930562C15Rik	NA	NA	NA	NA	NA	NA	NA	NA	NA	NA	NA	NA	369.037	NA	NA	NA	NA	NA	NA	NA	NA	NA	NA	NA
4931406C07Rik	173.019	136.119	119.502	33.5969	36.1179	10.6647	480.045	468.057	319.151	NA	65.2223	41.8193	56.6136	71.0428	16.0688	286.068	230.128	284.844	29.3478	38.973	31.2215	28.9132	120.669	98.3214
4931406P16Rik	NA	NA	NA	5.06321	31.1921	8.4528	NA	NA	NA	NA	NA	NA	NA	NA	NA	NA	NA	NA	NA	NA	NA	NA	NA	NA
4931408C20Rik	NA	1.15367	NA	NA	NA	NA	NA	NA	NA	NA	NA	NA	NA	NA	NA	NA	NA	NA	NA	NA	NA	NA	NA	NA
4931409K22Rik	NA	7.06224	NA	NA	10.0648	NA	NA	NA	NA	NA	NA	NA	NA	NA	NA	NA	NA	NA	NA	NA	NA	NA	NA	NA
4931428F04Rik	NA	NA	NA	NA	NA	NA	NA	337.234	NA	NA	NA	NA	NA	NA	NA	NA	NA	NA	NA	NA	NA	NA	NA	NA
4931429I11Rik	NA	13.1474	NA	NA	NA	NA	NA	NA	112.176	NA	NA	NA	NA	NA	NA	NA	359.2	NA	NA	NA	NA	NA	NA	NA
4932418E24Rik	NA	NA	NA	69.2432	NA	NA	NA	NA	NA	NA	NA	NA	NA	NA	NA	NA	NA	NA	NA	NA	NA	NA	NA	NA
4932429P05Rik	NA	NA	NA	NA	NA	NA	3.86974	NA	NA	NA	NA	NA	NA	NA	NA	NA	NA	NA	NA	NA	NA	NA	NA	NA
4932438A13Rik	6.42375	5.44416	6.73468	9.39307	1.83391	NA	NA	2.44178	67.9568	NA	NA	NA	NA	NA	NA	NA	NA	NA	NA	NA	NA	NA	NA	0.14981
4932442L08Rik	NA	NA	NA	NA	NA	NA	NA	NA	NA	NA	NA	NA	NA	NA	NA	NA	NA	NA	NA	NA	4.44949	NA	NA	NA
4933426M11Rik	NA	NA	NA	56.6131	NA	671.311	NA	NA	NA	NA	NA	NA	NA	NA	NA	NA	NA	NA	NA	NA	NA	NA	NA	NA
4933427D14Rik	NA	NA	NA	NA	NA	NA	NA	431.459	NA	NA	NA	NA	NA	NA	NA	NA	NA	NA	NA	NA	NA	NA	NA	NA
4933430I17Rik	NA	NA	NA	NA	NA	NA	NA	NA	NA	NA	NA	NA	126.678	NA	NA	NA	NA	NA	NA	NA	NA	NA	NA	NA
4933434E20Rik	12.3041	NA	NA	NA	NA	NA	NA	NA	NA	NA	NA	NA	NA	NA	NA	NA	NA	NA	NA	NA	NA	NA	NA	NA
5031439G07Rik	11.1174	70.676	6.22116	NA	NA	NA	NA	NA	NA	NA	NA	NA	NA	NA	NA	NA	NA	NA	NA	NA	NA	NA	NA	NA
5033411D12Rik	10.6877	9.73395	9.73472	NA	NA	NA	191.417	192.649	109.4	NA	NA	NA	NA	NA	NA	NA	NA	NA	NA	NA	NA	NA	NA	NA
5330417C22Rik	NA	NA	NA	NA	15.4416	18.9327	22.7294	26.8634	25.8079	NA	83.0039	68.184	29.8164	NA	40.6097	160.281	227.899	261.369	NA	NA	NA	NA	NA	NA
5730455P16Rik	NA	NA	NA	20.0567	NA	0.947633	NA	2.86876	21.7118	NA	NA	NA	NA	NA	NA	NA	NA	NA	NA	NA	NA	NA	7.21384	NA
5730508B09Rik	NA	NA	NA	NA	NA	NA	NA	NA	NA	NA	NA	NA	NA	NA	NA	NA	NA	NA	NA	NA	NA	NA	71.2865	66.4123
5730559C18Rik	NA	NA	NA	NA	NA	NA	NA	NA	NA	NA	NA	NA	NA	NA	NA	258.518	148.762	NA	NA	NA	NA	NA	NA	NA
5830418K08Rik	NA	NA	NA	NA	NA	NA	NA	NA	NA	NA	NA	NA	NA	NA	NA	NA	NA	4.75547	NA	NA	NA	NA	NA	NA
5830473C10Rik	NA	NA	NA	NA	NA	NA	NA	NA	NA	NA	NA	NA	NA	NA	NA	NA	NA	NA	16.6194	NA	8.92471	NA	NA	NA
6330403A02Rik	67.9104	2764.04	1947.12	NA	NA	NA	NA	NA	NA	NA	NA	NA	NA	NA	NA	209.265	85.2851	54.1888	NA	NA	NA	NA	NA	NA
6430548M08Rik	1001.09	945.167	615.095	36.4442	69.0227	50.7984	NA	NA	NA	NA	356.092	130.315	NA	NA	NA	86.2582	100.019	107.752	19.9447	31.6937	NA	119.542	68.2607	NA
6430571L13Rik	NA	20.7263	29.0423	NA	NA	NA	NA	NA	NA	NA	NA	NA	NA	NA	NA	NA	NA	NA	NA	NA	NA	NA	NA	NA
8030462N17Rik	21.1619	21.0668	35.4094	NA	NA	NA	NA	NA	NA	122.125	96.2305	130.585	NA	NA	NA	NA	NA	NA	NA	NA	NA	44.645	NA	48.2162
8430410A17Rik	NA	NA	NA	NA	NA	NA	NA	NA	NA	NA	NA	NA	NA	NA	NA	NA	NA	NA	NA	NA	NA	0.471048	NA	NA
8430419L09Rik	95.1546	116.8	68.3424	NA	NA	NA	NA	NA	NA	33.749	NA	24.8948	NA	NA	8.31113	NA	NA	NA	NA	NA	NA	49.3335	NA	NA
8430427H17Rik	NA	NA	NA	NA	NA	NA	NA	NA	NA	NA	NA	NA	NA	NA	66.2067	NA	NA	NA	NA	NA	NA	NA	NA	NA
9030617O03Rik	NA	33.0421	40.8678	55.4531	53.1634	42.0402	221.846	161.886	326.495	NA	131.745	163.447	NA	156.648	184.822	125.186	24.8449	135.253	16.1105	31.8623	5.22584	2.52427	9.02205	5.49347
9030624J02Rik	101.619	145.545	45.11	92.1595	239.107	272.914	91.6658	31.421	60.7227	224.003	107.85	151.168	74.7098	44.5406	369.395	81.3487	87.0121	100.045	23.8992	31.7248	23.7894	115.189	70.5558	34.0213
9130011E15Rik	303.388	364.134	480.76	7.45454	270.406	4.16668	NA	NA	1.92557	134.635	NA	NA	NA	NA	57.8741	195.042	33.0564	59.4995	NA	33.598	NA	79.7335	NA	NA
9330182L06Rik	2.2529	NA	NA	46.0559	58.65	29.295	3.97374	3.22935	NA	NA	NA	NA	NA	NA	NA	NA	NA	NA	NA	NA	NA	NA	NA	NA
9430016H08Rik	104.652	188.953	108.824	37.953	48.3338	52.2415	168.119	163.983	125.749	NA	NA	20.2542	NA	NA	NA	22.7077	13.2533	42.511	NA	NA	NA	15.5821	4.95219	14.5503
9430020K01Rik	14.4001	1.0052	82.6395	374.33	250.744	154.905	NA	NA	NA	NA	1.13125	NA	NA	NA	NA	NA	NA	NA	NA	NA	NA	NA	NA	NA
9430023L20Rik	13.4616	NA	107.585	NA	NA	NA	NA	NA	NA	NA	NA	NA	NA	NA	NA	NA	NA	NA	NA	NA	NA	8.66862	NA	NA
9530068E07Rik	NA	NA	NA	93.9687	47.8046	NA	42.9342	NA	11.0017	NA	NA	NA	NA	NA	NA	513.843	236.02	122.371	NA	NA	NA	NA	NA	NA
9630033F20Rik	105.322	463.761	563.9	37.1145	NA	44.2328	NA	88.5933	37.585	NA	NA	NA	NA	NA	NA	83.9539	45.1959	NA	NA	10.0353	15.8272	644.641	108.177	95.6934
9830001H06Rik	NA	NA	NA	16.3937	10.9487	7.99426	NA	2.25176	2.79563	NA	NA	NA	NA	NA	NA	NA	NA	NA	NA	NA	NA	NA	NA	NA
9930111J21Rik1	NA	NA	NA	NA	NA	NA	NA	NA	NA	NA	NA	NA	NA	NA	NA	NA	NA	NA	NA	NA	NA	23.1448	15.4231	15.6828
A1bg	NA	NA	NA	NA	NA	NA	NA	NA	NA	NA	NA	NA	NA	NA	NA	NA	NA	8.90538	NA	NA	NA	NA	NA	NA
A1cf	NA	NA	NA	NA	NA	4.85969	1421.63	854.733	852.544	NA	NA	NA	157.256	645.788	223.331	NA	NA	NA	NA	NA	NA	NA	NA	NA
A230046K03Rik	42.2505	2.54607	69.3307	32.0349	16.9493	30.9104	NA	29.7325	50.775	NA	2.40708	5.75457	NA	NA	NA	17.2631	31.2225	20.1182	19.1035	1.89353	0.548548	24.5822	3.29064	15.2036
A230050P20Rik	180.539	95.6843	89.9018	NA	NA	NA	105.947	88.9211	NA	NA	26.8791	NA	NA	NA	NA	122.303	102.673	NA	NA	NA	NA	NA	NA	NA
A430005L14Rik	NA	NA	NA	36.2526	NA	26.6195	26.0035	45.08	27.2408	NA	NA	NA	NA	NA	NA	NA	NA	NA	NA	NA	NA	48.3455	42.061	57.5881
A430105I19Rik	NA	NA	NA	28.9133	26.2113	17.0471	NA	NA	NA	NA	NA	NA	NA	NA	NA	NA	NA	NA	NA	NA	NA	NA	NA	NA
A630007B06Rik	NA	NA	NA	3.06986	62.3813	NA	NA	NA	NA	NA	NA	11.857	19.9082	322.187	NA	NA	NA	NA	NA	NA	NA	NA	NA	5.79698
A730017C20Rik	NA	NA	NA	NA	NA	NA	560.227	NA	471.752	NA	NA	NA	NA	NA	NA	NA	NA	NA	NA	NA	NA	NA	NA	NA
A830005F24Rik	NA	NA	NA	NA	13.8396	NA	NA	NA	NA	NA	NA	NA	NA	NA	NA	NA	NA	NA	NA	NA	NA	NA	NA	NA
A830010M20Rik	54.1861	48.7336	64.065	NA	NA	NA	NA	NA	NA	NA	NA	NA	NA	NA	NA	NA	NA	NA	NA	NA	NA	NA	NA	NA
A830080D01Rik	NA	NA	NA	NA	NA	NA	NA	NA	NA	7.25181	NA	NA	NA	NA	120.084	NA	NA	NA	NA	NA	NA	NA	NA	NA
AA467197	NA	NA	NA	NA	NA	NA	NA	NA	NA	NA	NA	NA	NA	2749.05	NA	10620.9	10626.9	7448.11	NA	NA	NA	49.2537	54.75	NA
AA986860	NA	NA	NA	148.574	311.779	244.05	NA	NA	NA	44.8564	NA	NA	192.468	207.097	128.556	NA	NA	NA	NA	NA	NA	NA	NA	NA
Aaas	28.9918	54.439	14.8381	NA	80.1512	37.8273	NA	20.8541	16.3434	240.798	101.22	123.963	41.9542	55.1181	52.1744	NA	54.8416	111.404	NA	15.6853	NA	79.0409	82.4442	76.3402
Aacs	91.1741	85.1951	52.821	21.5653	56.79	82.5884	980.992	1024.78	730.555	82.9234	NA	76.5514	381.38	206.32	134.599	266.969	238.002	610.572	4.18818	134.632	3.16299	77.3656	90.7556	72.7543
Aadac	NA	NA	NA	NA	NA	NA	14390.2	19353.9	21116.8	NA	NA	NA	957.054	760.633	758.111	732.516	712.657	641.687	NA	NA	NA	NA	NA	NA
Aadat	NA	NA	NA	NA	NA	NA	733.778	1076.97	1389.42	NA	NA	NA	NA	NA	NA	NA	NA	NA	NA	NA	NA	NA	NA	NA
Aaed1	NA	NA	NA	71.4744	NA	948.833	NA	NA	NA	NA	NA	NA	NA	NA	NA	NA	NA	NA	NA	NA	NA	NA	NA	NA
Aagab	22.6398	17.2278	NA	NA	NA	NA	NA	0.745793	NA	NA	NA	NA	NA	NA	NA	NA	NA	NA	NA	NA	NA	NA	17.4099	17.9493
Aak1	1015.45	1155.94	1114.46	68.5811	52.5831	69.343	30.8754	22.2251	NA	3603.22	396.627	461.332	102.377	72.7692	208.342	61.652	NA	132.99	NA	NA	NA	11.3121	30.7635	15.9372
Aamdc	2334.59	175.113	208.206	23.2052	151.955	14.7068	205.52	84.1913	81.3795	314.104	NA	344.895	321.823	87.4009	93.8354	241.943	549.361	326.037	NA	NA	NA	353.265	634.906	245.465
Aamp	97.6683	45.2188	50.2491	23.4831	13.6949	14.1775	63.2012	48.6377	31.4313	150.105	157.667	265.193	22.4616	NA	NA	51.5276	81.0424	89.5007	NA	8.92491	NA	71.8669	16.5755	22.2888
Aar2	NA	NA	NA	7.6502	26.3563	NA	NA	NA	12.1081	41.6377	89.1323	114.059	NA	NA	50.3767	36.3625	12.9398	36.7748	21.9384	NA	NA	4.58895	6.40699	4.84166
Aars	581.576	834.249	689.262	365.02	391.463	474.686	652.448	1096.85	982.146	648.429	827.916	719.642	357.101	1328.1	296.948	277.81	562.14	419.905	38.4148	57.0883	31.6113	555.558	445.824	447.519
Aars2	2.22895	NA	3.36871	NA	NA	NA	3.92007	10.6286	1.57827	NA	NA	NA	NA	NA	NA	43.1439	NA	NA	NA	NA	NA	NA	NA	NA
Aarsd1	NA	50.4273	69.544	485.201	223.655	67.9979	112.989	172.926	149.618	NA	NA	NA	NA	43.6371	NA	NA	56.2914	NA	NA	NA	13.5223	446.973	99.0805	14.5241
Aasdhppt	32.9251	NA	NA	NA	NA	NA	25.5937	35.3272	40.6529	NA	NA	NA	NA	NA	NA	NA	NA	NA	NA	NA	NA	NA	NA	NA
Aass	8.5072	NA	NA	514.585	15.4483	12.6376	4667.86	4144.4	4952.32	NA	NA	NA	NA	NA	NA	NA	NA	NA	NA	NA	NA	NA	NA	NA
Aatf	NA	NA	NA	NA	NA	NA	0.695884	NA	0.713049	48.0422	101.301	120.861	NA	NA	11.2601	NA	NA	NA	NA	NA	NA	1.80624	NA	NA
Aatk	35.2942	19.473	33.3805	NA	NA	NA	NA	NA	NA	NA	NA	NA	NA	NA	NA	NA	NA	NA	NA	NA	NA	11.1551	26.2951	78.8886
AB124611	NA	NA	NA	NA	NA	NA	NA	NA	NA	262.276	141.74	NA	NA	NA	NA	NA	NA	NA	44.5286	NA	NA	141.187	65.415	55.8103
Abat	7643.86	7456.74	6382.68	197.015	737.33	596.482	6070.96	5205.61	6307.72	105.966	47.1159	111.974	544.01	3347.99	3540.28	1637.27	1842.2	1445.86	NA	NA	NA	NA	NA	NA
Abca1	NA	0.600351	NA	13.9748	17.5365	1.32909	6.80658	17.8422	50.4397	5.99017	3.42209	3.63143	3.46914	176.389	2.31951	NA	NA	NA	NA	0.292965	NA	NA	NA	NA
Abca12	NA	NA	NA	NA	NA	NA	NA	NA	NA	NA	NA	NA	NA	NA	NA	NA	NA	NA	NA	NA	NA	NA	1.45634	0.391844
Abca13	NA	NA	NA	NA	NA	NA	3.7724	NA	NA	NA	NA	NA	NA	NA	NA	NA	NA	NA	NA	NA	NA	0.138893	NA	NA
Abca14	NA	NA	NA	NA	NA	NA	NA	NA	NA	NA	0.777461	NA	59.006	NA	NA	NA	NA	NA	NA	NA	NA	NA	NA	NA
Abca15	NA	NA	NA	NA	NA	NA	NA	NA	NA	NA	NA	NA	NA	NA	NA	NA	3.14296	2.63922	NA	NA	NA	NA	NA	NA
Abca2	NA	12.6538	11.5864	0.220168	NA	NA	NA	NA	NA	NA	NA	NA	NA	NA	NA	NA	NA	NA	NA	NA	NA	NA	NA	NA
Abca3	NA	0.883883	0.604753	797.135	883.364	149.592	NA	NA	NA	1.89909	63.2308	NA	NA	NA	NA	NA	NA	2.03283	0.338936	NA	NA	NA	2.16451	2.46649
Abca5	NA	5.93135	5.27175	30.0563	9.12503	16.7421	NA	NA	NA	NA	NA	NA	NA	NA	NA	NA	NA	NA	NA	NA	NA	0.865639	NA	NA
Abca6	NA	NA	NA	NA	8.20025	1.53834	234.318	144.259	215.963	NA	NA	NA	NA	NA	NA	NA	NA	NA	NA	NA	NA	NA	NA	NA
Abca7	NA	356.79	0.577796	17.6674	86.5254	0.867652	NA	NA	NA	0.793419	1.86935	98.5061	2.1677	NA	NA	NA	NA	NA	NA	NA	NA	0.693185	54.8384	3.07049
Abca8b	NA	NA	NA	87.3306	53.448	37.1235	11.4794	6.80171	10.7122	NA	NA	NA	NA	NA	NA	1.65429	3.44695	1.40139	NA	NA	NA	8.13815	NA	NA
Abca9	NA	NA	0.840961	5.0327	NA	NA	NA	NA	NA	2.0472	13.4329	24.7512	NA	NA	NA	NA	NA	NA	681.368	835.722	513.427	5.22525	NA	NA
Abcb10	11.6283	79.8952	NA	10.9462	13.3464	20.3215	52.3741	74.4645	307.055	684.328	538.294	532.913	24.4226	NA	27.1427	23.7794	26.8145	27.9562	219.281	NA	NA	293.829	330.652	359.52
Abcb11	NA	NA	NA	7.27532	9.7521	5.30499	659.628	723.961	711.013	NA	NA	NA	57.0848	57.6274	87.3957	20.4362	NA	NA	NA	NA	NA	NA	NA	NA
Abcb1a	58.3543	24.7857	75.1222	109.872	238.717	79.9541	NA	NA	NA	17.5501	26.1628	14.2004	510.388	458.832	568.365	306.844	447.867	409.293	NA	NA	NA	NA	NA	NA
Abcb1b	NA	NA	NA	NA	NA	NA	NA	NA	NA	12.0369	NA	NA	NA	NA	NA	NA	NA	NA	NA	NA	NA	NA	0.313061	0.356753
Abcb4	NA	NA	NA	NA	NA	NA	48.103	180.457	130.012	NA	NA	NA	NA	NA	NA	NA	NA	NA	NA	NA	NA	NA	0.413277	NA
Abcb5	NA	NA	NA	NA	NA	NA	NA	NA	NA	NA	NA	NA	NA	NA	NA	NA	NA	23.8042	NA	NA	NA	NA	NA	NA
Abcb6	7.38343	NA	NA	NA	NA	NA	16.0364	16.7889	99.2425	139.342	103.636	58.4904	NA	NA	NA	17.8205	67.9126	36.4651	NA	NA	NA	39.1522	20.6905	10.8666
Abcb7	130.802	222.158	180.415	33.0636	14.6719	14.1846	264.369	250.502	323.194	80.8669	113.79	104.087	42.0607	12.3908	33.2526	130.318	70.4253	58.0035	19.9715	13.7347	3.65943	79.5284	107.354	72.3334
Abcb8	78.5236	147.613	186.135	22.3674	NA	29.8425	48.0352	3.6813	85.3717	15.2064	22.4038	NA	121.171	NA	148.769	23.1316	49.8579	37.9685	NA	NA	NA	NA	123.057	1.03463
Abcb9	107.726	21.79	45.8834	4.64434	3.72927	NA	NA	NA	NA	NA	NA	NA	16.1287	12.4689	13.5345	NA	NA	NA	NA	NA	NA	NA	NA	NA
Abcc1	NA	NA	NA	109.475	13.6291	23.5055	NA	NA	NA	136.392	15.4677	20.9616	4.09131	NA	NA	NA	4.84264	NA	NA	NA	NA	NA	NA	NA
Abcc2	NA	NA	NA	NA	NA	NA	346.202	257.33	296.064	NA	NA	NA	22.0548	39.6406	78.631	NA	NA	NA	NA	NA	NA	NA	NA	NA
Abcc3	NA	NA	NA	65.5296	45.6009	32.0343	26.6629	4.39949	187.196	5.48527	8.16814	7.49465	33.043	NA	40.2204	210.464	192.51	176.8	NA	NA	NA	NA	NA	NA
Abcc4	NA	1.04214	NA	2.39512	1.42286	NA	NA	NA	NA	NA	2.32451	3.34662	NA	NA	NA	25.3693	4.56959	9.2933	NA	NA	NA	4.85506	2.97615	3.70046
Abcc6	NA	NA	NA	NA	NA	NA	250.484	283.267	276.932	NA	NA	NA	NA	NA	NA	NA	NA	NA	NA	46.1055	NA	NA	NA	NA
Abcc8	2.76316	2.89014	NA	112.907	NA	NA	NA	NA	NA	NA	12.2984	NA	NA	16.6397	NA	NA	NA	NA	NA	NA	NA	NA	NA	NA
Abcc9	NA	NA	NA	NA	NA	NA	NA	NA	NA	NA	NA	NA	NA	NA	NA	4.60223	7.05949	NA	NA	NA	NA	NA	NA	NA
Abcd1	NA	NA	NA	87.7714	176.655	217.523	32.5016	74.0048	19.3813	78.7307	66.473	43.819	89.7546	2282.16	191.844	47.6492	24.9171	46.9896	15.6001	7.58037	1.65492	67.3759	109.713	219.387
Abcd2	1.2311	NA	22.6695	34.1254	23.4015	NA	NA	5.60294	4.91114	NA	NA	NA	NA	NA	NA	NA	NA	NA	NA	NA	NA	3.65957	4.31013	4.26394
Abcd3	151.207	159.668	136.681	1094.38	553.394	659.99	4332.25	4540.52	4561.95	9.93151	28.3135	NA	1778.57	1752.55	1499.16	493.907	755.831	453.608	NA	NA	NA	19.5151	5.57024	13.7452
Abce1	117.938	307.525	214.181	405.936	416.274	221.192	403.334	468.139	158.487	438.744	297.537	369.606	327.329	927.041	593.507	573.75	687.346	446.813	105.724	102.362	81.503	630.581	642.885	414.451
Abcf1	67.1505	18.1581	55.2977	699.579	286.819	130.157	224.967	245.055	204.102	533.103	394.011	669.897	1120.77	2112.14	1473.11	267.549	613.962	329.303	16.6295	30.9513	3.97224	267.466	161.07	192.07
Abcf2	234.16	103.517	148.082	137.666	124.545	146.468	143.751	191.224	146.516	368.027	295.074	374.584	60.075	58.5995	69.8273	125.439	166.99	190.423	54.0507	13.4848	85.885	244.094	256.308	216.443
Abcf3	9.31717	318.793	220.921	210.294	374.023	175.447	46.291	67.6991	130.844	17.3911	66.6945	117.643	89.8947	100.725	92.3239	31.0539	7.84512	30.8788	NA	3.05827	NA	36.4437	31.8651	42.765
Abcg1	38.8363	NA	NA	14.3805	NA	6.09298	NA	NA	NA	NA	21.937	20.8184	NA	NA	NA	NA	NA	NA	NA	NA	NA	NA	NA	NA
Abcg2	86.1402	130.373	174.416	85.7673	70.6686	65.7643	775.219	766.607	622.261	427.031	267.461	304.626	353.281	293.314	329.51	27.3874	16.4165	31.7899	NA	NA	NA	48.0498	57.2897	102.387
Abcg4	NA	NA	NA	NA	NA	NA	NA	NA	NA	NA	NA	NA	NA	NA	NA	NA	NA	NA	NA	NA	NA	5.63359	NA	0.411985
Abcg5	NA	NA	NA	NA	NA	NA	38.456	536.35	198.031	NA	NA	NA	538.913	1863.45	372.093	NA	NA	NA	NA	NA	NA	NA	NA	NA
Abcg8	NA	NA	NA	NA	NA	NA	133.896	85.811	13.2517	NA	NA	NA	NA	7.76722	NA	NA	NA	NA	NA	NA	NA	NA	NA	NA
Abhd10	305.442	373.947	346.168	35.7965	58.7826	41.2403	NA	10.1672	7.69234	NA	NA	NA	NA	NA	NA	12.0781	15.5737	22.5138	5.96632	NA	NA	29.8324	22.9229	38.9955
Abhd11	275.387	58.3614	58.8306	149.987	160.203	132.701	555.504	587.552	548.318	33.7705	NA	62.7155	133.732	524.928	347.848	282.305	234.802	303.399	NA	NA	NA	NA	NA	NA
Abhd12	578.862	615.878	689.502	57.618	101.841	91.2875	104.949	94.9191	72.9581	126.792	305.402	389.352	615.903	312.364	361.248	66.1096	55.0838	92.2657	50.1174	37.5379	5.2991	11.5394	81.1122	66.3031
Abhd13	17.2099	16.9187	14.7478	13.9317	NA	15.4235	NA	NA	NA	NA	NA	NA	NA	NA	NA	26.9006	26.4309	18.6885	NA	1.21348	1.68551	19.9604	5.64591	5.16542
Abhd14b	53.511	270.816	277.704	2836.59	3230.34	3030.16	8860.54	9898.4	8002.14	358.69	100.174	NA	565.619	529.256	592.141	2627.37	3991.15	3462.22	131.036	164.88	205.615	287.237	215.625	127.921
Abhd15	NA	NA	NA	NA	NA	NA	38.5149	23.3309	7.74444	NA	NA	NA	NA	NA	NA	NA	NA	NA	NA	NA	NA	NA	NA	NA
Abhd16a	249.777	482.968	250.518	143.55	206.852	237.616	89.4706	57.2138	111.093	62.4813	71.8005	52.5796	61.6344	35.0228	51.3251	78.2213	5.08191	NA	NA	7.98339	8.71672	58.8878	10.8658	6.83482
Abhd17a	304.502	196.813	236.575	NA	39.5853	NA	NA	NA	NA	NA	NA	NA	NA	NA	NA	NA	NA	89.8291	NA	NA	NA	46.0645	NA	NA
Abhd17b	96.9327	77.6674	94.8544	20.8012	20.7488	311.45	NA	NA	NA	NA	12.32	4.35638	NA	23.9851	NA	NA	11.7485	16.8171	80.5971	26.6711	NA	63.9323	12.4368	72.5066
Abhd17c	3.86435	NA	NA	NA	NA	NA	NA	NA	NA	NA	NA	NA	NA	NA	NA	NA	NA	NA	NA	NA	NA	NA	NA	NA
Abhd3	122.703	229.666	89.3517	NA	NA	NA	58.8607	63.2645	21.0162	NA	NA	NA	106.137	56.631	75.7008	NA	NA	NA	NA	NA	NA	NA	NA	NA
Abhd4	NA	10.1398	NA	NA	16.2789	NA	6268.5	NA	NA	NA	NA	NA	NA	NA	103.362	NA	NA	66.1043	NA	NA	NA	NA	NA	NA
Abhd5	5.21639	NA	NA	NA	217.724	NA	NA	NA	NA	NA	NA	NA	NA	NA	NA	5.76832	NA	NA	NA	NA	NA	114.284	502.375	NA
Abhd6	577.487	527.32	312.069	NA	NA	NA	219.027	194.849	298.248	30.3782	45.4809	49.0333	650.457	479.848	766.095	295.821	412.921	355.498	NA	NA	NA	NA	NA	NA
Abi1	1569.14	1658.37	1515.68	998.205	675.732	1579.24	108.969	118.281	119.153	1101.93	1081.52	738.362	953.53	941.02	1976.3	487.1	875.395	415.216	52.1556	2225.86	440.653	177.176	258.495	180.364
Abi2	1022.32	1042.37	480.964	93.7451	20.8142	128.573	NA	NA	NA	NA	NA	NA	NA	NA	NA	NA	NA	NA	NA	NA	NA	75.1971	1.25804	NA
Abi3	NA	NA	NA	NA	212.603	37.9108	NA	NA	NA	NA	NA	21.1246	NA	NA	NA	NA	NA	NA	85.9919	NA	NA	100.65	NA	42.2299
Abi3bp	NA	NA	NA	114.242	35.991	79.7662	NA	NA	NA	NA	NA	NA	NA	NA	14.844	29.1844	9.13299	NA	NA	NA	NA	NA	NA	NA
Abl1	NA	6.50291	11.5396	NA	1.60618	NA	10.2409	NA	11.712	9.36428	NA	NA	NA	NA	NA	14.2377	NA	NA	NA	NA	NA	NA	NA	NA
Abl2	20.2396	26.2229	28.121	3.35162	NA	NA	NA	NA	NA	NA	NA	NA	NA	NA	NA	NA	NA	NA	NA	NA	NA	NA	NA	NA
Ablim1	290.809	215.351	167.726	282.985	442.75	307.876	69.7163	12.6807	32.9155	133.16	225.612	228.086	87.4921	98.9191	101.227	206.619	68.4637	58.432	NA	0.993094	NA	NA	1.53554	NA
Ablim2	488.958	526.216	332.27	43.5807	16.3013	11.7947	NA	NA	NA	NA	NA	NA	NA	NA	NA	NA	NA	NA	NA	NA	NA	NA	NA	NA
Ablim3	2.16193	29.3414	41.3321	253.684	158.689	86.6062	NA	NA	NA	NA	NA	NA	NA	NA	NA	NA	NA	NA	NA	NA	NA	NA	NA	NA
Abp1	NA	NA	NA	NA	NA	NA	NA	NA	NA	NA	NA	NA	1527.41	1494.67	1709.39	262.755	77.0698	23.2111	NA	NA	NA	NA	NA	NA
Abr	604.763	443.51	425.571	25.687	29.7533	21.802	NA	NA	NA	107.34	93.7755	117.879	57.5576	NA	74.2736	129.617	100.737	99.0264	NA	NA	NA	63.7503	46.4792	36.2247
Abracl	814.139	825.388	871.52	4932.48	5509.84	4846.55	NA	39.3315	NA	14544.4	10177.8	13110.5	1509.91	2118.68	2263.68	7334.2	3394.4	6746.33	422.004	862.075	1931.23	9563.1	7956.03	7936.08
Abtb1	NA	NA	NA	NA	NA	NA	NA	NA	NA	NA	NA	NA	NA	NA	NA	NA	NA	NA	NA	NA	NA	9.98932	10.4169	15.7133
Acaa1a	265.678	257.738	323.988	594.775	984.545	1080.53	9237.95	10213.1	8220.79	270.612	478.262	590.65	2049.34	2097.17	1041.63	821.375	1193.11	1259.66	37.8256	46.6937	76.0257	171.924	171.086	106.733
Acaa1b	NA	NA	NA	NA	NA	NA	11469.6	9864.43	9316.44	NA	NA	285.72	NA	NA	NA	NA	NA	NA	NA	NA	NA	NA	NA	NA
Acaa2	1176.32	1203.31	1399.25	4721.14	3092.78	4471.95	122797	122474	110595	1259.54	1245.26	2096.53	1189.98	1659.41	1256.49	3644.33	3819.89	4080.29	638.882	586.977	454.566	786.842	643.184	993.718
Acaca	105.912	98.1465	87.6083	442.554	358.696	270.905	854.981	965.302	906.621	40.5565	28.1953	23.3648	31.6012	45.7992	16.7015	197.661	173.607	238.771	68.6885	59.4523	39.0623	134.843	49.4858	52.0885
Acacb	NA	NA	NA	NA	NA	NA	777.727	600.743	656.291	NA	NA	NA	NA	NA	NA	62.8341	22.4424	46.4132	NA	NA	NA	NA	NA	NA
Acad10	NA	NA	NA	27.0612	24.0668	NA	98.3216	575.489	273.25	NA	NA	NA	NA	2.303	NA	5.15761	10.0636	0.752407	NA	NA	NA	4.39167	NA	NA
Acad11	NA	NA	2.15715	3.51241	3.49087	1.29513	1187.88	1803.76	1144.79	NA	NA	NA	865.466	955.444	1103.88	57.0609	77.5876	97.9135	NA	NA	NA	46.4914	4.54812	25.8652
Acad12	12.3735	NA	32.5899	88.7675	86.0295	34.3978	166.819	93.4281	185.061	NA	19.2185	34.1783	1607.93	34.6241	27.4319	158.335	33.4906	33.2095	NA	NA	NA	2.02701	NA	NA
Acad8	290.925	239.701	229.499	172.179	78.4937	175.177	761.927	538.591	953.6	NA	NA	NA	55.0477	31.3185	47.515	139.501	174.507	169.402	30.9859	24.6638	NA	185.685	28.0121	93.5617
Acad9	670.631	597.448	564.311	425.378	602.768	508.198	558.352	348.819	452.887	332.732	371.151	406.438	295.342	377.553	330.816	601.106	439.269	658.06	79.5887	2163.53	53.7792	322.066	359.66	376.645
Acadl	1926.45	1352.15	1895.99	4982.19	5100.06	3882.3	9477.46	10115.4	10330.2	2139.39	1614.04	2799.2	2569.26	2150.02	1675.94	2965.58	3050.29	2824.11	1055.73	1031.69	871.225	1824.69	1924.49	1680.23
Acadm	941.478	228.072	236.26	535.761	1481.05	883.653	6750.3	6941.68	5707.73	1121.14	596.746	1584.08	2325.52	3955.15	2265.28	1503.12	1993.57	2040.69	277.141	206.484	191.477	715.027	615.433	656.287
Acads	127.931	121.213	74.5539	786.655	1008.1	720.208	8607.67	7549.35	9555.82	1059.39	822.928	816.409	1917.39	822.148	840.431	7792.16	7102.88	6581.12	165.182	157.553	118.722	673.463	435.073	373.271
Acadsb	168.259	289.152	250.328	423.787	332.973	242.825	938.603	1126.87	1702.95	42.8317	58.1471	83.3665	272.915	201.05	205.158	380.484	281.392	148.847	NA	3.59529	NA	39.1331	16.6403	15.8868
Acadvl	488.394	389.725	636.985	1388.45	1441.77	1806.73	6492.97	6658.14	7132.89	1365.56	2438.03	446.833	3690.73	3202.76	3349.93	3976.98	4041.28	4063.36	321.394	318.453	289.098	785.044	662.844	754.417
Acan	82.1145	6.31691	204.349	NA	NA	NA	NA	NA	NA	NA	NA	NA	NA	NA	NA	NA	NA	NA	NA	NA	NA	8.69473	7.85151	19.6319
Acap1	NA	NA	NA	NA	NA	NA	NA	NA	NA	150.183	159.201	87.0622	NA	NA	NA	NA	NA	NA	NA	NA	20.545	61.5613	117.323	35.2968
Acap2	223.414	84.3285	84.5749	288.394	613.076	368.578	3.78374	8.85939	3.00056	69.7534	144.236	66.372	462.761	233.263	109.157	49.1124	26.8985	60.7598	321.989	332.786	222.1	297.919	60.0039	334.192
Acap3	4.0341	NA	NA	NA	NA	NA	NA	NA	NA	NA	NA	NA	NA	NA	NA	NA	NA	NA	NA	NA	NA	NA	NA	NA
Acat1	7011.15	7028.45	6387.23	2662.13	2712	1549.09	12092.9	12387.8	7934.35	1042.41	1616.79	986.638	2315.89	2421.81	3052.45	2382.1	3145.02	3806.36	453.945	316.688	728.982	1493.95	1318.48	774.767
Acat2	83.3903	64.0147	147.521	126.157	449.972	108.246	4681.62	4451.06	3039.99	NA	NA	NA	NA	NA	NA	134.45	150.201	173.354	NA	NA	NA	4.53866	20.3185	15.9684
Acat3	NA	87.081	167.291	NA	NA	NA	9205.88	9455.39	6357.63	NA	NA	NA	NA	NA	NA	NA	NA	NA	NA	NA	NA	NA	NA	NA
Acbd3	117.496	127.438	76.5772	435.637	365.605	225.529	245.777	78.1631	166.939	131.223	161.316	295.127	220.723	272.664	320.008	384.71	728.853	538.997	52.578	11.8115	12.6479	170.566	144.104	85.2544
Acbd5	163.285	21.4315	NA	581.494	794.461	323.931	1770.88	1461.9	1199.03	281.996	104.521	NA	252.253	54.805	5034.38	664.172	209.301	337.369	NA	NA	NA	1909.42	NA	NA
Acbd6	230.645	331.514	441.141	NA	NA	10.5716	NA	109.552	NA	NA	270.34	NA	NA	NA	NA	NA	NA	NA	NA	NA	NA	22.4078	12.0673	24.7929
Accs	NA	NA	NA	14.9082	NA	NA	NA	NA	NA	NA	NA	NA	NA	NA	NA	NA	NA	NA	NA	NA	NA	NA	NA	NA
Accsl	NA	NA	NA	NA	NA	4.79586	NA	NA	NA	NA	NA	NA	NA	NA	NA	NA	NA	NA	NA	NA	NA	NA	NA	NA
Acd	NA	NA	NA	NA	NA	NA	NA	NA	NA	12.1441	41.0938	NA	NA	NA	NA	NA	NA	NA	NA	NA	NA	5.37648	NA	NA
Ace	NA	6.2967	16.6826	2224.19	3292.53	2800.18	7.15863	4.30854	7.47928	17.3641	NA	NA	349.305	349.616	228.211	4.67565	25.6091	30.6176	52.8978	52.247	41.2633	4.79963	NA	3.32864
Ace2	NA	NA	NA	NA	NA	NA	NA	NA	NA	NA	NA	NA	1222	1559.13	1489.73	NA	NA	NA	NA	NA	NA	NA	NA	NA
Ache	87.087	26.3266	74.1341	23.5129	171.175	12.6171	NA	NA	NA	NA	NA	NA	NA	NA	NA	NA	NA	NA	NA	NA	NA	NA	NA	NA
Acin1	325.867	80.4455	319.176	305.291	408.825	463.809	126.144	79.7333	131.466	854.403	853.048	891.926	335.314	341.177	400.522	79.7738	128.097	227.072	76.041	101.746	83.5591	260.628	289.804	406.635
Acly	2026.97	1523.39	1672.25	3736.93	4378.48	2950.83	14367.1	12232.2	12030.4	1333.88	1225.19	1296.58	1223.79	1257.27	1140.13	4547.85	4737.37	4758.75	2219.3	2345.25	1855.16	852.72	761.413	738.338
Acmsd	NA	NA	NA	NA	NA	NA	48.2435	61.9799	34.6797	NA	NA	NA	NA	NA	NA	NA	NA	NA	NA	NA	NA	NA	NA	NA
Acnat1	NA	NA	NA	NA	NA	NA	566.725	412.605	116.336	NA	NA	NA	132.915	191.831	226.465	16.3439	34.8444	41.5874	NA	NA	NA	NA	NA	NA
Acnat2	NA	NA	NA	NA	NA	NA	110.924	23.222	25.0132	NA	NA	NA	NA	NA	NA	NA	NA	NA	NA	NA	NA	NA	NA	NA
Aco1	421.553	372.485	377.799	338.123	436.634	474.647	4434.88	5026.24	5396.25	566.288	783.949	642.818	2048.71	2423.23	2825.22	928.047	1155.64	764.938	246.207	257.57	177.775	207.131	230.886	211.317
Aco2	35382.4	35870.9	39344.6	6771.69	7897.46	5652.07	10212.5	9242.6	10962.3	7901.56	6097.8	7207.97	19703.6	21690.6	21451	11199.7	14002.6	15124.1	1628.88	1232.96	920.003	5183.06	3977.18	3893.35
Acot1	NA	435.19	NA	579.729	564.251	369.179	858.956	753.321	730.383	504.233	1221.93	783.107	NA	NA	NA	NA	481.957	412.437	NA	NA	NA	NA	NA	NA
Acot11	307.53	285.035	208.488	9.40256	45.4777	19.0689	5.00154	NA	NA	NA	NA	NA	36.3827	37.9189	580.513	86.0826	56.1248	34.7342	NA	NA	NA	6.90687	3.36966	NA
Acot12	NA	NA	NA	NA	NA	NA	1909.44	1649.94	2068.75	NA	NA	NA	NA	NA	NA	NA	NA	NA	NA	NA	NA	NA	NA	NA
Acot13	3995.93	8056.41	3589.46	3226.74	3208.98	2114.76	8195.42	6793.4	6585.25	1395.14	1201.19	2533.19	6988.57	6622.7	6715.63	3517.47	3566.99	4143.95	218.791	176.834	152.543	667.379	552.968	565.21
Acot2	176.767	111.725	205.76	513.083	597.69	434.319	576.935	616.512	560.089	497.199	1168.23	749.498	32.8233	229.707	236.374	98.1497	462.212	396.838	18.827	19.0034	6.77093	99.8299	11.8748	118.002
Acot4	NA	NA	NA	NA	NA	NA	297.444	374.078	361.131	NA	NA	NA	1219.91	NA	961.345	NA	10.1452	NA	NA	NA	NA	NA	NA	NA
Acot7	4299.49	9826.11	6041.5	2443.35	3106.05	3849.1	115.152	479.702	216.091	106.723	992.146	829.48	1700.64	3578.29	2123.74	1948.71	1689.21	1769.03	36.8268	NA	NA	346.633	333.192	287.713
Acot8	NA	14.6806	NA	14.2303	363.825	NA	123.093	159.518	419.053	16.8085	22.9195	35.9533	300.997	1734.52	377.871	246.049	163.014	77.4717	NA	NA	NA	44.8995	233.097	252.227
Acot9	727.528	531.852	461.917	215.5	1664.58	665.067	13.9882	281.018	5.02007	286.929	314.274	405.998	425.371	419.626	459.229	151.168	203.042	264.213	48.5089	48.5397	33.3176	111.822	129.853	452.73
Acox1	151.489	202.421	156.284	203.811	840.038	360.954	36503.3	30592	30331.1	48.0406	16.8021	6.62697	2427.2	2026.76	2365.75	1050.94	1538.16	1175.95	NA	NA	NA	89.2625	8.41529	13.8708
Acox2	NA	NA	NA	NA	NA	NA	1229.35	1226.41	1278.15	NA	NA	NA	NA	NA	NA	NA	NA	NA	NA	NA	NA	NA	NA	NA
Acox3	73.1746	14.4463	15.1379	31.2547	104.395	61.0445	195.321	183.92	105.238	292.421	188.664	282.209	NA	111.699	87.0047	445.641	69.7887	48.0106	2.57517	27.834	9.9359	34.674	36.9899	31.6921
Acoxl	NA	NA	NA	NA	15.8066	4.07568	NA	NA	NA	NA	NA	NA	NA	NA	NA	NA	NA	NA	NA	NA	NA	NA	NA	NA
Acp1	NA	NA	NA	1418.74	NA	1347.9	NA	NA	NA	NA	NA	NA	NA	NA	NA	NA	NA	NA	NA	NA	NA	NA	NA	NA
Acp2	41.3573	44.0631	71.3845	NA	NA	NA	5.1447	NA	NA	NA	NA	NA	NA	96.3554	97.3915	NA	40.7	36.2681	6.08169	NA	3.98776	21.8815	20.4301	36.9667
Acp5	NA	NA	NA	NA	53.9656	73.4149	707.834	601.604	619.874	2523.51	1776.22	1895.63	363.632	336.6	348.718	760.326	770.874	423.166	NA	NA	28.3892	1891.27	2236.74	2198.68
Acp6	81.7397	96.5007	55.4959	216.183	183.897	103.913	622.288	434.7	424.521	188.9	439.72	110.073	1498.79	1979.26	2257.14	178.681	546.865	569.327	76.1842	99.9758	4.91221	86.8578	57.0934	70.7818
Acpl2	NA	NA	NA	NA	NA	NA	NA	NA	NA	NA	NA	NA	NA	NA	NA	8.32837	NA	NA	NA	NA	NA	NA	5.79875	20.1022
Acpp	NA	NA	NA	NA	NA	NA	NA	NA	NA	NA	NA	NA	NA	NA	NA	NA	NA	NA	NA	NA	NA	5.38397	6.85546	6.20766
Acrbp	30.2106	24.5266	24.2934	NA	NA	NA	NA	NA	NA	NA	NA	NA	NA	NA	NA	NA	NA	NA	NA	NA	NA	NA	NA	NA
Acsbg1	1387.51	1409.53	1619.45	NA	NA	NA	NA	NA	NA	NA	NA	NA	NA	NA	NA	NA	NA	NA	NA	NA	NA	NA	NA	NA
Acsbg2	NA	NA	NA	NA	NA	NA	NA	NA	NA	19.8878	NA	NA	NA	NA	NA	NA	NA	NA	NA	NA	NA	NA	NA	NA
Acsf2	284.229	232.837	330.403	199.56	472.525	227.237	4921	4659.13	5151.88	1209.94	974.403	871.219	379.203	110.424	94.3694	3933.07	4397.97	3915.69	38.1873	23.5294	64.9861	170.792	139.317	81.5745
Acsf3	108.549	117.321	80.4761	NA	NA	NA	253.23	397.066	440.666	NA	NA	NA	197.793	243.932	54.1828	17.3245	12.7123	27.1251	NA	NA	NA	NA	3.15949	NA
Acsl1	262.945	337.248	458.811	1116.88	1123.2	1113.24	16767.6	15811.6	18191.1	378.704	1072.93	384.935	2994.58	538.292	3057.12	1194.66	1222.65	1496.57	26.1494	24.6835	14.7295	653.548	827.269	756.045
Acsl3	459.294	529.22	534.861	NA	19.9438	34.9861	65.0133	63.2834	44.6977	NA	10.0636	15.3525	212.036	58.8623	22.5947	157.478	215.814	272.198	NA	NA	NA	5.78385	NA	NA
Acsl4	11.388	43.7378	39.5314	343.055	265.116	211.949	119.073	185.859	156.198	135.196	103.459	62.9421	27.6759	34.8342	25.747	31.0211	38.7689	28.6498	NA	1.63526	1.4049	24.7961	22.6282	13.1836
Acsl5	51.1239	93.7033	186.024	1376.12	1571.66	1161.99	7903.95	7458.19	8349.1	80.6558	180.49	289.387	4675.81	4315.77	5692.21	152.4	176.901	868.891	28.9774	28.7693	27.3867	136.968	373.994	129.558
Acsl6	1368.3	1862.5	1141.18	NA	NA	NA	NA	NA	132.027	NA	NA	NA	NA	NA	NA	2.21118	NA	NA	NA	NA	NA	NA	33.6663	14.3899
Acsm1	NA	NA	NA	54.8728	62.608	78.2364	15019.5	11709.6	15740.4	NA	3.23306	NA	NA	NA	NA	NA	NA	NA	NA	NA	NA	NA	NA	NA
Acsm2	NA	NA	NA	NA	NA	NA	31.0022	4.49145	6.90441	NA	NA	NA	NA	NA	NA	NA	NA	NA	NA	NA	NA	NA	NA	NA
Acsm3	NA	NA	NA	NA	NA	NA	1014.8	777.342	319.725	NA	NA	NA	34.9919	34.6515	25.8364	512.009	675.187	641.781	NA	NA	NA	NA	NA	NA
Acsm5	NA	NA	NA	NA	NA	NA	784.25	798.12	719.43	NA	NA	NA	NA	NA	NA	NA	NA	NA	NA	NA	NA	NA	NA	NA
Acss1	238.859	132.825	141.344	544.294	806.238	412.39	NA	NA	NA	284.523	1014.92	117.177	75.6515	176.649	324.738	556.616	714.415	596.25	NA	NA	NA	65.1191	993.421	559.973
Acss2	1171.61	92.1232	117.721	204.02	162.115	50.767	2482.65	2663.93	2851.39	85.2485	41.5804	63.9056	76.4509	139.622	101.773	625.629	793.124	437.622	7.55913	150.055	13.8864	653.091	35.9855	72.5108
Acss3	NA	NA	NA	NA	21.4659	NA	128.19	116.71	157.156	NA	NA	NA	NA	NA	NA	NA	NA	NA	NA	NA	5.953	NA	NA	NA
Acta1	NA	NA	NA	NA	NA	NA	NA	NA	NA	NA	NA	NA	433370	391171	NA	479122	497155	426813	59137.6	58850.7	NA	128925	155494	159425
Actbl2	NA	NA	NA	141293	124899	NA	NA	NA	NA	122255	108736	NA	114082	NA	NA	201585	NA	205076	NA	NA	NA	56532.6	NA	NA
Actl6a	91.3329	NA	86.9625	210.713	245.879	174.178	311.895	183.04	39.4838	1461.94	1761.12	703.281	1084.39	1173.75	1383.49	467.272	765.422	733.092	263.166	41.9714	154.627	493.944	442.009	401.181
Actl6b	28.6388	131.977	123.092	NA	NA	NA	NA	NA	NA	NA	NA	NA	NA	NA	NA	NA	NA	NA	NA	NA	NA	NA	NA	NA
Actn1	3544.58	3895.45	3418.56	9572.25	11329.5	9366.49	2086.39	1024.95	934.92	18388.6	18987.2	21013.5	8853.24	10115.9	9626.25	16054.2	17316.8	16274.4	156.454	120.018	128.619	3775.12	4162.52	3706.67
Actn2	814.611	1069.41	947.299	2119.86	2020.63	1775.08	NA	NA	NA	NA	NA	NA	1892.77	2932.52	NA	2666.71	2438.71	NA	NA	NA	NA	1226.98	1487.8	1161.6
Actn3	NA	NA	NA	NA	412.692	596.244	NA	193.913	NA	NA	NA	NA	NA	NA	NA	NA	NA	NA	NA	NA	NA	1515.23	1701.69	2046.6
Actn4	2751.23	1562.02	1672.98	7485.06	8853.15	7482.84	3534.74	4860.61	2572.11	13361.3	11104.8	13667.8	25056.4	19657.6	20537.3	9039.59	7952.22	5805.15	721.176	527.489	555.999	3346.49	2858.74	3162.4
Actr10	231.072	279.333	224.823	304.311	221.695	211.207	35.8011	24.161	26.5393	181.744	290.874	155.207	15.8573	316.555	396.905	252.718	186.07	220.923	9.03219	13.327	NA	93.1869	102.46	53.1761
Actr1a	3501.01	2923.89	3334.69	4146.62	3217.92	3517.07	632.263	439.29	422.171	2291.4	2214.78	2369.6	3167.39	3207.26	5127.19	1288.42	2217.34	1858.18	170.536	234.975	120.005	1508.26	1753.26	1364.28
Actr1b	1926.44	2117.36	2768.72	1473.74	1423.91	1432.85	165.647	1292.26	1678.81	NA	458.693	382.979	1129.71	912.313	427.447	599.013	888.185	748.076	265.171	48.0262	37.6402	803.827	772.732	755.677
Actr2	5549.46	6313.93	6947.57	5287.12	6077.65	3535.41	2993.78	2866.26	2169.12	3515.97	4189.06	3686.18	757.776	728.052	471.475	3257.9	2612.07	1568.52	4700.33	3539.93	5876.1	9294.55	7556.18	8179.03
Actr3	2236.4	3635.76	3941.68	3603.33	4758.35	4877.42	1094.94	884.523	918.268	6799.73	6978.72	7327.76	1466.22	1087.71	1799.56	4116.27	3125.34	4207.01	2725.51	3886.82	2574.25	6453.48	5048.99	8029.5
Actr3b	547.189	1385.02	985.514	NA	NA	NA	NA	NA	NA	NA	NA	NA	NA	NA	NA	NA	NA	NA	NA	NA	NA	NA	NA	NA
Actr5	NA	NA	NA	3.27059	NA	NA	NA	NA	NA	8.52486	NA	NA	NA	NA	NA	NA	NA	NA	NA	NA	NA	5.78185	6.12862	NA
Actr8	NA	134.953	NA	2.123	44.059	NA	NA	NA	NA	NA	NA	91.115	NA	NA	NA	NA	NA	NA	NA	NA	NA	46.0716	NA	32.0048
Acvr1b	42.1244	30.1251	32.9815	NA	NA	NA	NA	NA	NA	NA	NA	NA	NA	NA	NA	NA	NA	NA	NA	NA	NA	NA	NA	NA
Acvrl1	NA	NA	NA	217.678	260.391	259.264	NA	NA	NA	NA	NA	NA	NA	NA	NA	NA	NA	NA	NA	NA	NA	NA	NA	NA
Acy1	103.237	123.005	116.634	10.0417	NA	16.4984	419.59	203.835	336.953	NA	NA	22.2291	298.438	417.119	409.511	132.65	122.266	161.599	67.0379	81.8615	61.7509	62.8337	34.8771	40.3709
Acy3	NA	7.4283	6.12145	62.6388	12.9633	15.3451	1227.55	438.728	391.899	NA	NA	NA	132.454	182.361	198.755	24.5429	10.6311	40.0108	NA	NA	NA	5.79263	7.41634	25.4706
Acyp1	2912.81	3077.64	2784.87	1323.45	1793.05	968.393	128.96	669.206	432.493	4651.89	3992.35	4819.98	NA	139.123	NA	645.834	755.525	738.347	559.655	227.397	287.61	3492.66	2721.61	2698.22
Acyp2	1141.23	788.175	578.368	443.668	496.809	NA	NA	NA	NA	NA	NA	NA	NA	NA	NA	145.865	69.6425	59.2016	197.427	205.762	145.025	767.165	1836.88	858.362
Ada	NA	NA	NA	302.182	146.949	130.636	438.167	151.97	91.0164	443.5	351.698	428.189	1729.46	2386.34	2618.31	441.114	999.02	1529.45	NA	NA	299.668	952.975	687.181	543.099
Adal	NA	NA	NA	6.39611	NA	NA	NA	NA	NA	29.2719	NA	NA	NA	NA	NA	NA	NA	NA	NA	NA	NA	NA	NA	NA
Adam10	59.3898	189.727	166.058	140.319	356.719	311.391	6.9761	21.073	9.02348	266.49	76.6404	313.1	344.37	116.407	286.303	173.535	184.741	254.085	9.17928	35.1384	19.6425	142.173	129.89	160.222
Adam11	209.385	320.882	366.149	NA	NA	NA	NA	NA	NA	NA	NA	NA	NA	NA	NA	17.3658	NA	NA	NA	NA	NA	NA	NA	NA
Adam15	NA	NA	144.266	18.5723	13.9413	NA	NA	NA	NA	NA	NA	NA	NA	NA	NA	NA	NA	NA	NA	NA	NA	NA	NA	NA
Adam17	NA	NA	NA	50.7208	69.0799	16516.1	NA	NA	NA	NA	9.23594	5.64478	NA	NA	NA	NA	NA	NA	NA	5.21413	NA	NA	NA	7131.42
Adam19	NA	NA	NA	NA	NA	NA	NA	NA	NA	NA	NA	NA	NA	NA	NA	NA	NA	33.2657	NA	NA	NA	NA	NA	NA
Adam22	643.621	1051.86	847.825	NA	NA	NA	NA	NA	NA	NA	NA	NA	NA	NA	NA	NA	NA	NA	NA	NA	NA	NA	NA	NA
Adam23	175.18	135.891	167.709	NA	NA	NA	NA	NA	NA	NA	NA	NA	NA	NA	NA	NA	NA	NA	NA	NA	NA	NA	NA	NA
Adam28	NA	NA	NA	NA	NA	NA	NA	NA	NA	NA	NA	NA	NA	NA	NA	NA	NA	NA	97.0735	NA	NA	NA	NA	NA
Adam8	NA	NA	NA	NA	NA	NA	NA	NA	NA	NA	NA	NA	NA	NA	NA	NA	NA	NA	NA	NA	NA	24.2482	28.4988	2.96082
Adam9	NA	NA	NA	NA	45.3672	23.1277	NA	NA	NA	NA	NA	NA	NA	7.01759	NA	NA	NA	NA	1.74598	0.68525	NA	NA	NA	NA
Adamts1	NA	NA	NA	NA	3.16893	2.19515	NA	NA	NA	NA	NA	NA	NA	NA	NA	NA	NA	NA	NA	NA	NA	NA	NA	NA
Adamts13	NA	NA	NA	NA	NA	NA	NA	NA	NA	23.5432	NA	NA	NA	NA	NA	NA	NA	NA	NA	NA	NA	NA	NA	NA
Adamts14	34.0448	24.3674	NA	NA	NA	NA	NA	NA	NA	NA	NA	NA	NA	NA	NA	NA	NA	NA	NA	NA	NA	NA	NA	NA
Adamts17	NA	NA	NA	35.9331	9.29302	NA	NA	NA	NA	NA	NA	NA	NA	NA	NA	NA	NA	NA	NA	NA	NA	NA	NA	NA
Adamts19	NA	NA	12.4036	NA	NA	NA	NA	NA	NA	NA	NA	NA	NA	NA	NA	NA	22.8358	NA	NA	NA	NA	NA	NA	NA
Adamtsl1	NA	NA	NA	NA	NA	NA	NA	NA	NA	NA	NA	NA	NA	NA	NA	NA	2.92644	NA	NA	NA	NA	NA	NA	NA
Adap1	895.713	878.095	996.205	NA	NA	20.8916	NA	NA	NA	19.2143	33.0737	5.59994	14.3195	472.27	207.158	25.837	NA	71.9443	104.932	83.0603	67.377	48.7086	27.6454	44.1403
Adar	20.821	25.7919	67.8534	99.4458	22.8644	11.2585	4.89011	2.95302	NA	140.409	84.8954	64.285	32.5569	54.2782	49.7409	21.6891	22.5549	13.5035	NA	0.30062	NA	17.3819	14.551	17.7594
Adarb1	11.0695	12.0294	20.1112	NA	NA	NA	NA	NA	NA	NA	36.0777	NA	NA	NA	NA	NA	NA	NA	14.4298	NA	NA	NA	NA	NA
Adat1	NA	NA	NA	NA	NA	NA	NA	NA	NA	NA	NA	NA	NA	NA	NA	3.41583	NA	NA	NA	NA	NA	3.05305	NA	NA
Adat3	NA	NA	NA	NA	NA	NA	NA	NA	NA	NA	NA	NA	NA	NA	NA	NA	NA	NA	NA	NA	64.1005	NA	NA	NA
Adck1	47.3778	57.0749	51.299	7.7297	9.89139	NA	6.03139	NA	7.78169	13.0013	17.972	14.1771	NA	NA	NA	NA	NA	9.19281	NA	NA	NA	NA	NA	NA
Adck3	127.629	136.264	106.245	6.41825	10.9759	NA	1576.82	1486.04	1174.42	NA	NA	189.884	119.216	59.2548	NA	19.9561	250.052	20.1301	NA	NA	NA	NA	32.4305	73.9709
Adck4	5.17483	7.92693	NA	12.3359	NA	NA	10.0168	2.92109	NA	NA	10.3197	22.1297	272.231	NA	NA	NA	NA	NA	NA	NA	NA	NA	2.57145	4.54827
Adck5	NA	NA	NA	NA	NA	NA	69.2542	41.4382	82.7317	NA	NA	NA	NA	80.6365	29.8295	39.1352	6.11549	19.776	NA	NA	NA	NA	NA	NA
Adcy1	51.6371	46.0925	88.2877	NA	NA	NA	NA	NA	NA	NA	NA	NA	NA	NA	NA	NA	NA	NA	NA	NA	NA	NA	NA	NA
Adcy2	140.071	77.1533	97.6784	3.36745	12.4204	NA	NA	NA	NA	NA	NA	NA	NA	NA	NA	NA	NA	NA	NA	NA	NA	NA	NA	NA
Adcy3	30.4147	23.1397	28.7275	2.34612	NA	NA	NA	NA	NA	NA	NA	NA	NA	NA	NA	NA	NA	NA	NA	NA	NA	NA	NA	NA
Adcy4	NA	NA	NA	35.3989	12.0996	10.8517	NA	NA	NA	NA	NA	NA	NA	NA	NA	NA	NA	NA	NA	NA	NA	NA	NA	NA
Adcy5	167.37	137.18	142.773	NA	NA	NA	NA	NA	NA	NA	NA	NA	NA	1.11284	NA	NA	NA	1.39638	NA	NA	NA	NA	NA	NA
Adcy6	42.163	NA	NA	NA	7.40694	NA	NA	NA	NA	NA	NA	NA	NA	NA	NA	NA	3.27691	2.96597	NA	NA	NA	NA	NA	NA
Adcy7	NA	NA	NA	2.32176	NA	1.52519	NA	NA	NA	26.4375	NA	39.8424	NA	NA	NA	NA	NA	NA	0.607188	NA	NA	0.423557	1.10969	NA
Adcy8	97.0987	33.4385	35.4877	5.77675	6.49301	NA	NA	NA	NA	NA	NA	NA	NA	NA	NA	NA	NA	NA	NA	NA	NA	NA	NA	NA
Adcy9	252.833	175.717	247.058	48.7212	15.26	42.4846	1.03783	6.52384	6.09929	NA	NA	NA	NA	NA	NA	NA	NA	NA	NA	NA	NA	NA	NA	NA
Adcyap1r1	186.665	74.7241	193.182	NA	NA	NA	NA	NA	NA	NA	NA	NA	NA	NA	NA	NA	NA	NA	NA	NA	NA	NA	NA	NA
Add1	5389.18	2204.61	3041.86	1374.37	1452.14	965.872	64.9212	112.31	57.3865	1261.22	955.987	1408.78	734.943	662.151	930.204	516.721	702.747	498.31	434.608	184.452	238.707	697.777	721.559	644.916
Add2	2590.37	2002.06	1778.19	53.7388	81.4533	196.76	NA	NA	NA	344.061	293.325	457.555	NA	NA	NA	NA	NA	NA	NA	NA	NA	267.138	343.871	337.925
Add3	2390.86	2558.38	2521.33	1933.98	2863.99	2099.04	78.4376	1627.43	1436.26	457.654	595.184	519.729	711.345	1034.49	1275.6	388.553	709.047	1570.46	452.162	345.163	369.274	1038.17	1403.49	1486.09
Adgb	NA	NA	NA	NA	4.42276	3.50117	NA	NA	NA	NA	NA	1.13538	NA	NA	NA	1.88327	NA	2.88382	NA	0.729701	NA	3.37532	3.87031	4.83787
Adh1	75.6253	92.3297	78.3265	7033.86	23268.7	18110.3	16380.3	19789	19203.4	376.98	1403.7	437.513	1637.33	2389.35	1449.58	5542.41	5174.26	6563.61	479.233	20.3899	3906.76	37.7889	5615.66	154.432
Adh4	NA	NA	NA	NA	NA	NA	106.523	173.506	180.94	NA	NA	NA	NA	NA	NA	NA	NA	NA	NA	NA	NA	NA	NA	NA
Adh5	148.352	152.721	138.526	377.246	591.111	1067.58	1989.51	2205.56	3039.98	536.899	660.803	264.97	1362.07	1656.42	2934.62	946.951	1214.4	692.408	238.667	142.254	250.978	594.539	772.285	647.938
Adh6a	NA	NA	NA	NA	NA	NA	43.7128	NA	NA	NA	NA	NA	13214.9	12234.3	10219.2	NA	NA	NA	NA	NA	NA	NA	NA	NA
Adh7	NA	NA	NA	370.94	464.681	1027.77	NA	NA	NA	NA	NA	NA	NA	NA	NA	NA	NA	NA	NA	NA	NA	NA	NA	NA
Adhfe1	13.7002	38.986	25.511	6.97699	NA	17.0297	1673.69	1179.27	1470.73	NA	NA	NA	NA	NA	NA	NA	NA	NA	NA	NA	NA	NA	NA	NA
Adi1	NA	16.6584	NA	124.056	38.5969	NA	2173.89	880.479	611.367	NA	349.92	262.096	187.404	127.371	54.6123	100.685	129.52	62.05	35.2313	50.1894	22.269	201.508	127.52	141.969
Adipoq	NA	NA	NA	556.441	284.948	318.325	25.2133	127.15	125.67	70.3145	NA	NA	NA	39.5054	NA	139.082	286.162	177.846	8263.1	7130.02	6941.91	116.502	56.3468	74.1918
Adipor2	NA	NA	NA	NA	NA	NA	48.6609	NA	NA	NA	NA	NA	NA	NA	NA	NA	NA	NA	NA	NA	NA	NA	NA	NA
Adk	735.312	1190.72	962.353	937.278	2390.97	1971.23	22183.9	19118.5	23069.8	1555.49	1956.03	2023.58	1833.56	809.15	1258.99	3208.07	3586.48	2297.32	339.753	447.041	876.903	558.825	530.423	887.328
Adnp	NA	NA	NA	2.54838	9.47513	3.72604	NA	NA	NA	11.9312	24.0882	44.1967	44.2535	NA	2.04838	19.177	11.6178	NA	NA	NA	NA	4.43807	12.5281	7.92368
Ado	118.667	45.5531	134.865	NA	NA	5.08908	NA	26.3188	4.669	37.7612	98.9337	69.7246	155.358	88.77	162.911	179.841	367.706	445.728	21.4984	16.9861	26.8905	37.4392	47.0778	133.109
Adpgk	20.7921	29.5597	33.6592	293.675	330.611	124.196	71.7631	21.0689	53.8335	NA	NA	24.9864	NA	NA	NA	NA	33.0636	16.1402	NA	NA	14.2232	1469.22	1871.08	1487.41
Adprh	211.215	69.0197	4.19105	50.3602	NA	14.1532	NA	NA	NA	82.8744	406.269	290.462	237.282	493.254	287.613	927.495	243.949	138.698	27.3863	31.0624	NA	289.048	137.284	249.957
Adprhl1	NA	NA	NA	NA	42.2183	NA	NA	NA	NA	NA	NA	NA	NA	NA	NA	NA	NA	NA	NA	NA	NA	NA	NA	NA
Adprhl2	246.161	387.449	458.136	495.605	524.1	433.138	138.728	111.063	180.22	NA	43.1015	59.7612	NA	NA	NA	79.7446	67.7505	NA	83.2692	118.836	87.5784	186.291	442.877	269.853
Adrb2	NA	NA	NA	NA	296.432	180.215	NA	NA	NA	NA	NA	NA	NA	NA	NA	NA	NA	NA	NA	NA	NA	NA	NA	NA
Adrbk1	163.846	228.207	212.166	56.052	34.0648	45.2063	NA	NA	NA	82.3282	62.8695	0.519475	NA	NA	NA	27.2282	44.0472	13.9092	21.7077	24.4027	14.4761	240.901	230.138	221.864
Adrbk2	23.7386	38.9716	40.6442	28.8745	NA	20.2834	NA	NA	NA	NA	82.0003	NA	NA	NA	NA	NA	NA	6.7324	NA	NA	NA	NA	NA	NA
Adrm1	131.302	137.437	146.086	350.477	162.112	113.858	2.24432	NA	NA	178.708	141	108.797	NA	NA	216.912	142.908	168.219	36.3624	103.794	NA	55.2788	131.609	99.4509	94.7564
Adsl	136.037	258.921	266.594	267.251	724.575	388.852	519.142	354.001	341.076	2459.14	2645.8	3437.5	1421.57	1844.57	2371.47	714.806	734.086	656.412	183.004	193.827	196.589	761.983	542.054	1004.52
Adss	176.053	288.841	175.832	682.975	969.868	905.633	161.861	60.871	156.864	1110.11	1639.7	1330.16	673.413	422.436	493.209	153.98	158.515	259.46	89.3752	103.245	109.831	784.23	614.366	518.902
Adssl1	409.089	382.681	437.934	1068.72	1929.87	1652.42	292.231	281.451	326.202	1300.05	1720.36	1668.23	NA	NA	NA	NA	NA	NA	197.526	198.649	232.657	3966.37	5429.9	2677.69
Adtrp	NA	NA	NA	NA	NA	NA	NA	24.7809	NA	NA	NA	NA	NA	NA	NA	NA	NA	NA	NA	NA	NA	NA	NA	NA
Aebp1	NA	NA	NA	9.42856	23.2865	28.1714	NA	NA	NA	NA	NA	NA	9.26932	NA	NA	13.1402	NA	14.8868	3.39534	5.76069	2.79762	NA	NA	NA
Aes	NA	NA	NA	NA	43.0171	NA	NA	NA	NA	NA	39.2694	NA	NA	NA	NA	NA	NA	NA	NA	NA	NA	35.6311	22.8305	NA
AF529169	NA	NA	NA	1.39257	NA	NA	NA	NA	NA	NA	NA	NA	NA	NA	NA	NA	NA	NA	NA	NA	NA	NA	NA	NA
Afap1	NA	NA	NA	27.8404	4.91393	7.91324	NA	NA	NA	NA	NA	NA	NA	NA	NA	NA	NA	NA	NA	NA	NA	NA	NA	NA
Afap1l1	NA	NA	NA	109.178	100.182	68.7646	NA	114.932	128.979	NA	NA	NA	NA	NA	NA	NA	240.947	302.383	NA	74.4792	NA	NA	NA	NA
Afap1l2	NA	NA	NA	22.1669	3574.94	10.3644	NA	NA	NA	93.5248	45.6459	58.9765	NA	NA	NA	NA	1.89407	NA	NA	NA	NA	NA	NA	NA
Afg3l1	NA	NA	NA	NA	NA	NA	34.1509	46.529	101.681	NA	NA	NA	NA	NA	NA	5.51869	NA	NA	NA	NA	NA	NA	32.8055	NA
Afg3l2	572.28	1768.11	2074.06	164.743	179.526	174.68	412.987	217.62	261.565	463.771	435.333	502.966	539.909	394.278	393.277	662.83	560.335	753.028	9.34155	23.9053	27.8574	114.106	174.982	144.755
Afm	NA	NA	NA	25.2082	45.0219	18.0472	NA	NA	NA	NA	NA	NA	NA	NA	NA	NA	NA	27.1396	3225.54	3621.19	3361.04	122.113	102.122	93.9559
Afmid	NA	NA	NA	NA	NA	NA	1801.47	913.867	970.366	NA	NA	NA	NA	NA	NA	NA	NA	NA	NA	NA	NA	NA	NA	NA
Aftph	39.2751	NA	NA	25.9335	24.42	12.0224	4.25753	NA	3.47391	66.4679	42.0644	46.7017	56.8436	49.6587	73.3333	80.4482	40.6309	9.96851	5.44491	3.98915	1.14204	13.7747	3.70983	14.2707
Agap1	531.411	436.617	418.597	14.7525	186.402	1385.84	NA	NA	NA	NA	NA	NA	31.6076	NA	NA	18.1827	9.75692	15.7847	NA	NA	NA	NA	NA	NA
Agap2	407.46	344.232	403.21	NA	NA	NA	NA	NA	NA	33.0966	33.2463	40.8098	NA	NA	NA	NA	NA	NA	NA	NA	NA	33.2053	NA	16.7373
Agap3	706.198	622.886	637.798	NA	NA	1305.45	NA	NA	NA	NA	NA	NA	NA	NA	NA	7.9729	NA	NA	NA	NA	NA	NA	NA	NA
Ager	NA	NA	NA	48011	90208.8	62387.2	NA	NA	NA	NA	25.7603	41.1091	NA	NA	NA	NA	NA	NA	NA	NA	NA	NA	NA	NA
Agfg1	265.401	290.578	365.478	286.21	1116.68	191.693	10.867	5.13038	18.6374	59.6759	83.3194	50.7321	NA	47.9074	62.9189	55.4586	NA	58.0517	15.3646	34.2024	7.43393	164.321	40.168	117.86
Agfg2	136.079	14.6118	14.6524	10.2668	24.3011	7.56437	21.1724	23.9772	30.7102	NA	NA	NA	NA	NA	NA	8.51146	NA	NA	NA	NA	NA	50.284	43.2164	44.0071
Aggf1	NA	NA	NA	NA	NA	NA	NA	NA	NA	2.03999	NA	NA	NA	NA	NA	NA	NA	NA	NA	NA	NA	4.12128	6.50257	NA
Agk	2045.49	1485.61	1356.89	386.269	447.434	403.128	66.8002	63.4257	129.036	141.12	276.35	178.391	NA	104.161	254.912	48.7099	115.567	218.582	3.53009	NA	NA	146.377	94.6294	37.8313
Agl	425.518	341.489	425.798	159.972	237.568	245.155	1227.8	1083.91	1983.82	7.93614	2.33453	11.6231	2.90326	41.667	112.667	214.715	297.756	276.048	5.29891	6.28878	24.8894	411.305	453.347	436.009
Agmat	NA	NA	NA	NA	NA	NA	1007.37	1120.75	701.892	NA	NA	NA	168.185	NA	NA	NA	NA	NA	NA	NA	NA	NA	NA	NA
Agmo	NA	NA	NA	NA	NA	NA	234.628	185.74	84.4091	NA	NA	NA	388.292	NA	188.05	NA	NA	NA	NA	NA	NA	NA	NA	NA
Ago1	21.6425	10.6761	5.70336	45.3387	106.984	34.7647	15.9602	1.59982	1.93353	50.8012	38.4875	35.5545	NA	NA	NA	11.5617	25.8762	20.5595	0.809531	101.765	NA	12.8684	8.96301	7.26352
Ago2	29.8452	83.3092	50.5737	307.66	168.442	196.652	23.9467	3.97994	14.8532	105.913	128.295	190.17	51.0718	79.4239	63.8833	152.152	119.996	19.2073	4.36586	2.88729	NA	67.3704	66.1285	49.2383
Ago3	11.8193	NA	NA	24.1565	NA	NA	NA	NA	NA	NA	NA	8.9873	NA	NA	NA	NA	NA	NA	NA	NA	NA	NA	NA	NA
Agpat1	477.031	163.68	156.029	NA	42.6221	56.4753	NA	NA	NA	NA	NA	NA	NA	NA	NA	19.3302	38.4028	NA	NA	NA	NA	25.7117	34.1078	32.4395
Agpat2	NA	NA	NA	69.639	153.515	310.336	542.526	591.138	793.146	NA	NA	NA	787.38	439.067	455.12	29.8844	39.2955	56.3829	NA	NA	NA	22.9592	69.3996	65.9536
Agpat3	745.555	483.127	485.184	994.424	302.184	375.12	385.921	432.307	314.667	147.313	156.448	154.249	57.747	392.28	66.9525	122.774	317.955	402.751	27.3453	NA	NA	270.969	98.5056	3.4712
Agpat4	173.447	215.779	125.095	418.504	267.682	240.974	NA	NA	NA	140.001	122.572	223.712	53.2068	43.3981	116.776	210.918	208.751	175.432	11.5179	NA	NA	9.91195	NA	9.53275
Agpat5	104.462	90.3729	75.1512	78.649	94.0361	89.9404	NA	NA	NA	81.0482	NA	157.54	214.65	107.886	187.04	77.3221	125.658	982.629	NA	NA	NA	1.95914	47.7278	28.1852
Agpat6	NA	NA	14.7797	NA	NA	NA	19.1509	27.3095	NA	NA	NA	NA	NA	NA	NA	246.091	6.99386	195.886	NA	NA	NA	NA	NA	NA
Agpat9	NA	NA	NA	NA	NA	NA	NA	NA	12.224	NA	NA	NA	801.576	255.038	57.9804	NA	24.7759	26.9381	NA	NA	NA	NA	NA	NA
Agps	5.16394	28.9989	18.048	157.381	120.553	146.182	NA	NA	NA	18.1495	60.7719	NA	NA	NA	NA	64.0716	157.225	39.9338	2.8566	NA	12.5176	144.452	382.366	380.264
Agr2	NA	NA	NA	31.5327	37.2348	NA	NA	NA	28.7552	NA	NA	NA	7736.44	9757.44	9806.44	254055	179125	229996	43.0756	NA	NA	275.16	209.221	205.335
Agr3	30.3201	NA	NA	70.3614	113.089	NA	NA	NA	NA	NA	NA	NA	7427.89	NA	NA	NA	NA	NA	NA	NA	NA	NA	NA	NA
Agrn	12.8697	37.3031	40.2086	399.293	424.894	300.59	NA	NA	NA	2.95603	NA	NA	33.8169	43.0461	18.9702	20.3675	91.2507	93.2891	NA	NA	NA	NA	NA	NA
Agt	5.04486	2.55196	3.60262	65.265	121.192	90.8312	NA	88.4632	NA	NA	NA	NA	NA	NA	NA	NA	NA	3.13092	3215.44	3473.81	2528.47	84.4916	65.3945	38.3328
Agtpbp1	NA	44.427	NA	NA	NA	NA	NA	NA	NA	NA	NA	NA	NA	NA	NA	NA	NA	NA	NA	NA	NA	NA	NA	NA
Agtrap	NA	NA	NA	NA	NA	NA	NA	NA	NA	NA	NA	NA	NA	NA	NA	NA	NA	17.4087	NA	NA	NA	NA	NA	NA
Agxt	NA	NA	NA	NA	NA	NA	1715.52	1585.6	1844.16	NA	NA	NA	NA	NA	NA	NA	NA	NA	NA	NA	NA	NA	NA	NA
Agxt2	NA	NA	NA	NA	NA	NA	2282.48	2422.32	2480.59	5.60293	7.58064	NA	NA	NA	NA	NA	NA	NA	NA	NA	NA	NA	NA	NA
Ahctf1	NA	NA	NA	2.10043	1.31717	3.01559	0.160859	5.99612	1.87188	NA	NA	12.9743	NA	0.857689	NA	7.7245	15.1936	NA	NA	NA	NA	7.00464	4.11241	19.3902
Ahcy	1233.96	1358.5	1245.08	800.373	1245.15	988.694	32997.2	32107.8	32787.9	2194.68	2324.09	2255.76	1118.1	1066.89	3205.93	1416.99	1625.93	1497.56	622.598	762.688	519.55	2242.56	1721.93	1557.1
Ahcyl1	3396.57	1620.04	1709.5	438.159	274.445	179.321	2727.81	2519.67	3545.65	425.19	732.793	704.844	2212.17	2039.02	1428.28	1124.27	1474.54	888.419	NA	NA	70.7927	205.746	172.897	147.979
Ahcyl2	2804.1	1283.91	1179.36	533.627	792.612	522.12	2460.12	2372.9	3394.32	734.69	938.089	1394.8	3338	3674.66	4451.27	2286.22	3112.42	3180.44	261.053	1058.48	1438.13	200.658	237.905	182.749
Ahdc1	14.8002	NA	NA	NA	NA	NA	NA	NA	NA	NA	NA	NA	NA	NA	NA	NA	NA	NA	NA	NA	NA	NA	NA	NA
Ahi1	9.3706	87.4382	48.9773	NA	NA	NA	NA	NA	NA	NA	NA	NA	NA	NA	NA	NA	NA	NA	NA	NA	NA	NA	NA	NA
Ahnak	32.0299	55.6719	25.817	14485.1	15921.6	14782.2	132.049	216.49	194.944	1861.64	1897.56	2643.06	3014.56	3883.85	3401.44	5264.68	5526.57	5216.08	3358.05	3508.49	2589.5	1627.06	1338.06	1281.36
Ahr	NA	NA	NA	18.1551	54.0272	NA	NA	NA	NA	NA	NA	NA	NA	NA	NA	NA	NA	NA	NA	NA	NA	NA	NA	NA
Ahsa1	1325.56	1963.5	1695.69	2799.53	1361.83	632.739	1159.73	821.366	805.924	2167.95	2041.56	2519.8	1394.48	2269.14	3666.37	962.686	1306.03	892.346	208.42	261.663	248.109	1912.68	2137.52	1675.2
Ahsa2	8.28693	27.0783	4.73512	NA	NA	2.20542	71.562	NA	18.3359	1307.69	NA	14.2294	NA	NA	NA	3.26948	6.19486	NA	NA	NA	NA	7.26083	11.5816	19.8544
Ahsg	37.9151	NA	23.5185	1089.62	635.267	517.953	387.125	160.44	20.351	708.209	37.3815	806.257	966.766	499.588	706.76	264.616	179.752	207.918	46581.2	45926.2	40296.3	899.525	906.669	52.8618
Ahsp	NA	NA	NA	NA	NA	52.0989	NA	NA	16.6595	33288.4	68370.6	32479	NA	NA	NA	NA	NA	NA	NA	NA	NA	18774.5	20719.2	11553
AI182371	NA	NA	NA	13.4967	86.896	38.1361	39.5251	31.6545	65.6736	NA	NA	NA	NA	NA	NA	NA	NA	NA	637.244	389.699	290.94	26.165	34.2857	18.0437
AI314180	93.0134	155.623	325.044	128.318	100.665	60.798	39.2145	113.387	52.8293	899.843	909.962	304.475	753.068	1257.17	1218.49	539.679	631.472	689.61	2.23881	4.80521	3.57452	163.555	98.1247	167.356
AI462493	205.386	NA	193.429	403.236	159.76	462.218	553.734	102.656	456.48	721.539	919.686	514.327	565.695	465.123	431.415	261.32	270.709	470.844	NA	NA	NA	NA	60.6141	27.8337
AI464131	56.7808	30.3961	NA	8.22527	20.5701	NA	NA	11.3879	12.4052	NA	NA	NA	NA	NA	NA	NA	NA	NA	NA	NA	NA	NA	NA	NA
AI467606	NA	NA	NA	NA	NA	NA	NA	NA	NA	NA	40.3371	37.4006	NA	NA	NA	NA	NA	NA	86.0951	302.249	33.1729	47.1043	30.7211	NA
AI481877	NA	NA	NA	NA	NA	NA	2.81693	NA	NA	NA	NA	NA	NA	NA	NA	NA	NA	NA	NA	NA	NA	NA	NA	NA
AI597468	612.792	1235.02	1087.39	NA	121.868	99.4745	NA	NA	NA	NA	NA	NA	79.4908	115.556	NA	1378.48	912.725	191.171	NA	NA	NA	NA	NA	59.9373
AI597479	10.4735	13.1667	16.3842	NA	NA	20.1185	NA	NA	NA	NA	NA	NA	NA	NA	NA	NA	NA	6.75969	NA	NA	NA	NA	NA	NA
AI607873	NA	NA	NA	NA	NA	NA	NA	NA	NA	33.3063	48.8193	58.2608	NA	NA	NA	NA	NA	NA	NA	13.3342	10.8045	8.35303	4.3482	NA
AI661453	NA	NA	NA	11.4803	5.39193	2.37349	6.55444	5.61135	5.73459	NA	NA	NA	16.4901	6.97864	5.1511	NA	13.908	NA	NA	NA	NA	NA	NA	NA
AI747448	NA	NA	NA	NA	NA	NA	NA	NA	NA	NA	NA	NA	415.772	282.195	61.2942	NA	NA	NA	NA	NA	NA	NA	NA	NA
AI837181	403.647	146.428	427.076	458.198	173.097	211.2	25.7492	27.5207	25.1517	381.261	239.048	427.434	NA	NA	NA	132.618	141.365	139.69	96.0941	77.351	86.2154	226.75	159.643	80.7169
Aida	69.6976	NA	100.003	NA	NA	NA	NA	NA	NA	NA	NA	NA	NA	NA	NA	8.45156	15.4364	NA	NA	NA	NA	NA	NA	NA
Aif1	NA	35.1386	66.721	134.496	158.088	189.611	NA	157.714	101.696	596.088	242.009	704.498	NA	NA	23.7511	330.671	NA	NA	NA	NA	NA	473.298	442.834	443.906
Aif1l	NA	NA	NA	45.6257	40.6533	NA	NA	NA	NA	NA	NA	NA	NA	NA	NA	NA	NA	NA	NA	NA	NA	NA	NA	NA
Aifm1	767.942	596.933	399.246	504.918	732.526	553.463	4379.21	3955.76	3555.43	678.54	532.839	546.76	1463.44	1399.79	1543.99	1406.03	1354.23	1400.93	29.0889	NA	NA	304.928	170.588	191.072
Aifm2	NA	NA	5.07595	8.41824	97.0521	46.485	NA	69.0058	120.357	NA	459.296	NA	41.5636	NA	NA	166.383	NA	165.113	14.757	20.5969	35.1917	2.91958	NA	NA
Aifm3	54.1042	83.0493	43.5108	NA	NA	NA	NA	NA	NA	NA	NA	NA	NA	NA	NA	NA	NA	NA	NA	NA	NA	NA	NA	NA
Aig1	NA	NA	NA	NA	NA	NA	NA	NA	NA	NA	10.3726	20.7779	28.9095	NA	NA	8.6483	15.7835	21.5071	NA	NA	NA	NA	NA	NA
Aim1	NA	NA	NA	NA	NA	NA	NA	NA	NA	NA	NA	NA	46.5887	48.7693	20.456	NA	4.27248	NA	NA	NA	NA	NA	NA	NA
Aim1l	NA	NA	NA	NA	NA	NA	NA	NA	NA	NA	NA	NA	35.5975	26.4493	43.673	5.84479	7.59881	NA	NA	NA	NA	NA	NA	NA
Aim2	NA	NA	NA	NA	NA	NA	NA	NA	NA	NA	158.451	13.9949	NA	NA	NA	56.6992	55.0601	42.0727	4.02444	30.8934	NA	NA	NA	6.53962
Aimp1	106.997	191.8	112.158	866.874	306.044	370.007	605.865	760.677	644.585	1400.91	1392.76	1343.55	1326.61	1674.53	1719.61	656.119	815.769	911.146	90.6769	82.6844	175.025	578.938	610.732	701.49
Aimp2	8.7234	15.2953	8.7252	NA	NA	NA	47.3746	8.77869	8.45479	NA	NA	NA	NA	NA	NA	NA	63.1187	30.4833	NA	24.9682	NA	NA	NA	7.82469
Aip	290.623	98.5945	100.494	391.839	349.982	273.075	19.2713	19.9403	25.0937	155.796	458.692	720.674	134.457	73.13	128.734	1056.58	128.611	100.798	NA	2.14432	NA	124.169	306.669	197.251
Ajap1	8.78372	NA	NA	NA	NA	NA	NA	NA	NA	NA	NA	NA	NA	NA	NA	NA	NA	NA	NA	NA	NA	NA	NA	NA
Ajuba	NA	NA	NA	NA	9.21632	6.81886	NA	NA	NA	NA	NA	NA	NA	NA	NA	NA	NA	NA	NA	NA	NA	NA	NA	NA
Ak1	6821.04	14456.9	9684.96	7511.17	1936.67	5623.75	17.932	369.767	320.277	389.303	20.672	348.936	227.063	80.7006	77.1864	947.379	687.192	625.928	1615.15	2186.3	1445.8	17471.9	22568.6	25068.8
Ak2	678.153	90.769	148.487	1171.09	3907.22	4265.44	10689	17216.4	12655.7	2996.59	1987.47	2756.6	16279.1	16548.1	17725	7002.91	7717.32	6093	173.718	165.184	462.294	1473.47	2706.08	3715.37
Ak3	1264.48	1419.39	1200.99	3080.23	1513.09	2489.34	9102.99	6868.29	6365.15	1617.83	1433.86	1772.18	3343.63	3084.84	2511.62	3299.72	2462.05	2363.86	339.522	243.261	278.658	548.306	535.157	474.046
Ak4	337.236	243.515	286.187	NA	NA	NA	483.488	63.9371	212.942	NA	NA	NA	NA	NA	NA	NA	NA	NA	NA	NA	NA	NA	NA	NA
Ak5	361.779	582.117	664.111	NA	NA	NA	NA	NA	NA	NA	NA	NA	NA	NA	NA	NA	21.2619	NA	NA	NA	NA	14.2482	NA	NA
Ak7	NA	NA	NA	18.1316	34.324	5.17384	NA	NA	NA	NA	NA	NA	NA	NA	NA	NA	NA	NA	NA	NA	NA	NA	NA	NA
Ak8	NA	NA	3.0947	NA	NA	NA	NA	NA	NA	NA	NA	1420.27	NA	NA	NA	NA	NA	NA	NA	NA	NA	NA	NA	NA
Akap1	7.93299	6.75974	10.3595	NA	NA	NA	92.8859	182.521	252.563	NA	NA	27.9515	130.763	247.006	116.486	81.8386	139.883	195.409	NA	NA	NA	NA	NA	NA
Akap10	44.9313	17.9732	33.1066	123.557	NA	11.6352	3.02039	1.03469	1.93477	NA	NA	NA	NA	NA	NA	NA	5.41683	3.56479	NA	137.45	NA	7.13725	11.7743	6.15609
Akap11	NA	NA	6.3913	NA	2.98554	0.55437	NA	NA	NA	0.443857	NA	NA	NA	NA	NA	NA	NA	NA	NA	NA	NA	NA	NA	0.150246
Akap12	47.3366	31.8437	38.3937	1032.97	899.903	498.813	2.47044	4.07507	3.34989	648.269	521.642	634.913	486.936	489.873	488.696	177.164	277.479	146.092	NA	NA	NA	106.913	48.4731	170.306
Akap13	NA	NA	NA	57.6244	92.0212	75.0056	3.51405	10.1739	48.3672	100.481	30.458	75.8922	47.3149	42.5007	73.2782	8.22744	24.343	17.8256	16.7356	5.0535	20.8511	29.1437	30.7049	38.5495
Akap14	NA	NA	NA	NA	NA	NA	NA	2.33753	NA	NA	NA	NA	NA	NA	NA	NA	NA	NA	NA	NA	NA	NA	NA	NA
Akap2	3071.2	57.0516	59.8552	5190.19	7503.08	5871.9	108.28	100.943	95.488	12.2077	7.04412	6.42486	NA	21.8153	15.2498	230.091	232.114	94.8631	NA	NA	NA	NA	NA	NA
Akap5	578.692	391.345	426.406	591.266	799.005	552.038	NA	NA	NA	NA	NA	NA	NA	NA	NA	NA	NA	NA	NA	NA	NA	NA	NA	NA
Akap7	165.443	158.292	113.037	NA	NA	NA	NA	NA	NA	NA	NA	NA	245.468	259.157	184.016	NA	13.5833	NA	NA	NA	NA	NA	NA	NA
Akap8	NA	NA	NA	9.90826	NA	NA	NA	NA	NA	13.2571	NA	10.0597	115.911	107.531	122.741	68.7494	71.2073	73.4769	NA	NA	NA	NA	NA	NA
Akap8l	30.6227	11.7038	30.242	16.4796	23.402	10.502	5.57935	3.36156	NA	87.9696	42.214	43.2097	NA	13.9371	NA	6.59564	NA	NA	2.83742	NA	2.96255	23.4844	NA	3.01115
Akap9	NA	2.69578	NA	16.4819	10.2932	7.48305	NA	0.691409	0.360875	10.5486	3.27075	12.8515	23.5789	134.735	16.7699	25.8729	27.0984	44.9493	NA	NA	NA	0.540723	0.232655	NA
Akd1	NA	NA	NA	NA	6.9233	NA	NA	NA	NA	NA	NA	NA	NA	NA	NA	NA	NA	NA	NA	NA	NA	NA	NA	NA
Akirin1	NA	NA	NA	NA	NA	NA	NA	NA	NA	NA	NA	NA	NA	NA	NA	NA	NA	NA	NA	118.617	NA	NA	NA	NA
Akirin2	NA	NA	NA	NA	NA	NA	NA	NA	NA	NA	NA	NA	NA	NA	NA	NA	NA	NA	NA	NA	NA	NA	NA	8.42712
Akna	NA	NA	NA	NA	10.7746	3.03549	NA	NA	NA	88.1188	32.5304	20.9403	NA	NA	NA	NA	NA	NA	NA	NA	0.372104	1.46758	1.80341	113.759
Akr1a1	2110.91	850.975	1016.39	3325.42	717.587	440.363	6550.74	5702.29	2632.76	3424.84	826.889	1374.87	7421.67	4565.97	14033.1	1236.3	1492.33	3441.44	163.19	297.367	261.87	546.139	365.951	386.842
Akr1b10	172.521	120.647	70.4112	192.547	419.553	303.471	NA	NA	NA	NA	NA	185.835	1560.67	NA	215.41	2779.84	3352.6	3504.15	NA	24.0732	27.5913	101.614	89.7241	82.0515
Akr1b3	1771.73	1316.87	1466.1	1729.74	4932.81	3235.55	249.489	238.77	268.818	22859.9	29125.9	33560.2	12419.5	3634.38	3725.29	2630.4	5741.81	4105.99	2142.97	2383.67	1962.05	3021.76	2705.75	3185.3
Akr1b7	NA	NA	NA	NA	NA	NA	NA	24.0135	NA	361.588	411.593	NA	885.685	672.061	872.028	NA	NA	NA	NA	NA	NA	NA	NA	NA
Akr1b8	NA	NA	NA	338.457	386.818	353.478	43.0816	26.6817	97.9734	314.429	365.14	361.958	74.6738	43.3942	100.927	1316.27	1216.12	1552.46	14.5621	15.3351	27.0825	77.6659	58.248	41.976
Akr1c12	NA	NA	NA	NA	NA	NA	1273.28	1301.99	1804.52	NA	NA	NA	166.373	NA	136.149	891.816	701.599	828.167	NA	NA	NA	NA	NA	NA
Akr1c13	NA	NA	NA	NA	NA	NA	784.457	712.179	1296.38	NA	NA	NA	336.882	189.622	309.728	717.027	718.565	876.778	NA	259.047	NA	NA	NA	NA
Akr1c14	NA	NA	NA	468.239	883.26	891.62	5373.54	4624.55	4678.65	NA	NA	NA	83.3255	29.068	107.477	618.809	410.191	324.127	NA	NA	NA	NA	NA	NA
Akr1c19	NA	NA	NA	22.151	22.472	NA	4854.98	3587.48	4286.03	NA	NA	15.0958	255.044	369.984	139.783	1290.29	1834.76	2279.69	NA	NA	NA	NA	NA	NA
Akr1c20	NA	NA	NA	NA	NA	NA	2073.71	2137.02	1562.68	NA	NA	NA	NA	NA	NA	NA	NA	NA	NA	NA	NA	NA	NA	NA
Akr1c6	NA	NA	NA	NA	NA	NA	18958.9	20325	17332.3	NA	12.5759	1.89316	NA	NA	NA	NA	NA	NA	NA	NA	NA	NA	NA	NA
Akr1cl	NA	NA	NA	NA	NA	NA	NA	NA	NA	10.5028	8.24866	NA	NA	NA	NA	NA	NA	NA	NA	NA	NA	NA	NA	NA
Akr1d1	NA	NA	NA	NA	NA	NA	4253.58	3843.59	3642.42	NA	NA	NA	NA	NA	NA	NA	NA	NA	NA	NA	NA	NA	NA	NA
Akr1e1	385.224	655.732	911.264	1368.6	247.33	96.6706	655.1	597.798	523.68	167.024	110.025	NA	708.22	518.874	758.978	592.412	617	494.546	71.1392	68.1407	33.4982	353.173	374.239	265.626
Akr7a5	247.959	359.473	369.043	711.704	264.042	285.502	4427.27	3516.69	4549.18	964.403	684.885	464.607	2117.12	5113.59	2919.05	711.201	384.359	571.798	10.0411	23.8905	19.4877	91.1925	137.369	131.739
Akt1	89.64	138.551	121.161	183.657	65.994	131.344	NA	17.3345	13.2501	44.4513	92.4877	95.1923	NA	40.2973	40.0895	370.237	126.282	33.4034	3.81247	4.68779	10.261	99.9369	78.3827	84.3436
Akt1s1	NA	NA	NA	3.35402	2.25242	NA	NA	NA	NA	NA	NA	NA	NA	100.519	NA	38.0505	5.24233	23.6986	NA	NA	NA	NA	NA	NA
Akt2	47.2242	117.187	74.0172	86.3484	42.6832	9.71999	52.0192	57.595	18.7307	540.838	104.836	132.399	NA	86.6943	NA	NA	40.7575	17.9289	5.6688	4.70347	NA	36.2355	41.5671	28.9048
Akt3	88.5845	234.406	125.813	64.5208	44.4433	35.03	NA	NA	NA	NA	92.8013	NA	NA	NA	NA	NA	53.005	8.95347	NA	NA	NA	4.87721	23.1545	1.53242
Aktip	84.5086	71.993	82.1855	72.9735	56.109	50.7089	NA	NA	3.81005	19.5402	19.4262	34.6567	19.4316	NA	31.8003	44.6332	37.7848	47.7535	3.21822	NA	NA	4.19242	14.8347	10.4875
Alad	364.647	296.71	213.421	805.361	772.64	1115.29	1530.64	1050.42	1806.75	477.381	640.086	561.866	644.673	675.436	471.884	295.783	308.996	315.496	98.5673	38.9645	40.8029	2117.65	2528.53	2552.23
Alas1	NA	NA	NA	NA	NA	NA	6.41648	23.3891	12.0953	NA	NA	NA	NA	NA	NA	NA	NA	NA	NA	NA	NA	NA	NA	NA
Alas2	NA	NA	NA	NA	NA	NA	NA	NA	NA	106.532	110.067	133.398	NA	NA	NA	NA	NA	NA	NA	NA	NA	71.1038	79.6122	57.2534
Alb	5892.09	6091.27	5035.66	125386	172418	134137	23335	32470.7	27485.8	20521.4	26828.9	34871.1	5230.44	3591.83	3113.1	26722.9	30138.4	26871.8	3.40467e+06	3.34961e+06	3.50539e+06	147815	176244	183289
Alcam	981.684	905.834	1084.66	1322.63	1742.85	1134.96	192.343	195.213	449.636	NA	NA	NA	NA	69.0254	57.2094	209.241	162.187	87.823	NA	3.8824	3.20785	NA	NA	NA
Aldh16a1	NA	NA	NA	356.792	333.409	280.149	471.854	325.122	223.688	38.6555	55.3818	62.1565	192.581	103.373	146.574	355.139	237.55	630.221	58.9776	223.757	17.4918	1149.26	649.388	261.612
Aldh18a1	170.386	235.129	290.216	22.3315	26.9381	72.1654	NA	NA	NA	265.878	307.474	266.034	2148.03	3471.14	2640.45	890.762	1319.33	611.845	4.92528	4.72484	3.81302	370.245	423.749	210.673
Aldh1a1	1146.84	1046.9	1085.27	64402.4	79850.1	71265	36814.1	46095.5	41583	2028.38	2265.93	2236.41	5175.64	4597.17	2574.51	5265.31	8368.2	6573.89	154.712	197.44	146.244	1944.91	1625.53	2127.76
Aldh1a2	NA	NA	NA	357.637	382.424	272.743	NA	NA	NA	NA	NA	NA	3255.88	3070.46	913.539	912.671	1612.62	1660.63	185.287	61.2953	80.6961	78.7086	NA	40.7318
Aldh1a3	NA	NA	NA	NA	NA	NA	NA	NA	NA	NA	69.0478	NA	2754.79	3072.89	770.128	631.444	NA	1191.6	NA	NA	NA	NA	NA	NA
Aldh1a7	269.66	96.167	113.917	11266	13517	13371.3	13350.6	13774.1	12137.5	379.158	424.768	693.722	2816.46	2921.7	505.479	1604.66	3479.42	1818.53	NA	12.5374	NA	308.377	206.333	332.86
Aldh1b1	416.017	561.297	470.681	138.349	398.678	264.742	3265.34	3154.89	2520.14	204.804	170.684	149.285	18156.4	17990.6	18105.5	7119.58	8392.92	11773.7	19.2708	12.6253	114.72	185.172	217.277	212.949
Aldh1l1	1716.16	1343.99	1716.69	295.881	359.419	380.028	33488.8	39509.1	39422.3	86.5017	27.7664	88.3283	608.94	1519.79	1288.56	387.804	589.729	466.764	15.5002	10.8516	5.53404	26.5282	28.3275	18.8624
Aldh1l2	NA	32.5343	218.414	21.4606	0.281818	44.1494	NA	NA	NA	76.5042	NA	NA	365.105	NA	NA	81.8739	681.083	808.498	NA	NA	NA	4.6667	NA	NA
Aldh2	2761.62	2045	3017.42	64655.3	67037.1	60231	84655.1	75938.3	89799.9	14301.8	10085.6	13955.6	17762.2	9716.59	8954.72	14651.3	16773.9	18084.8	7681.75	5260.26	8153.04	10520.5	9852.55	12840.3
Aldh3a1	NA	NA	NA	394.118	1581.86	324.491	NA	NA	NA	NA	NA	NA	NA	NA	NA	NA	NA	NA	NA	NA	NA	53.8218	50.6896	51.8837
Aldh3a2	429.919	445.021	495.068	2076.62	1291.76	1055.46	5422.49	4985.61	6022.91	797.032	633.708	961.38	2076.91	2579.85	4274.58	1164.05	865.326	939.411	56.534	80.3103	49.2087	189.304	375.046	315.907
Aldh3b1	42.0203	NA	19.317	549.188	513.513	490.555	NA	NA	NA	540.491	503.589	NA	NA	NA	NA	NA	NA	NA	66.9019	57.4735	18.4074	435.519	338.723	337.443
Aldh3b2	NA	NA	NA	NA	NA	NA	NA	NA	NA	NA	NA	NA	NA	NA	NA	23.2609	NA	NA	NA	NA	NA	NA	NA	NA
Aldh4a1	188.554	157.057	332.234	357.131	276.6	99.3723	6839.72	6829.25	8107.69	151.994	221.248	219.28	477.911	572.32	1027.19	230.009	424.152	545.505	NA	NA	NA	49.1243	91.235	38.8621
Aldh5a1	2903.28	2488.33	3087.68	42.507	17.5296	64.8346	937.501	945.539	678.416	NA	NA	NA	281.189	342.769	320.158	209.607	291.4	267.549	NA	NA	NA	NA	NA	NA
Aldh6a1	2092.66	2001.74	1556.93	2583.14	3089.48	3375.51	14952.2	14949.7	16630.3	115.624	202.712	710.597	193.293	393.261	219.903	757.881	792.854	657.11	424.435	225.672	40.8041	325.509	305.225	326.19
Aldh7a1	3319.92	2413.56	2571.93	921.223	1309.3	1436.86	25033.7	22486.8	22329.4	585.824	968.511	1051.02	216.587	267.094	292.396	757.87	918.855	971.862	45.6323	443.741	27.6617	209.175	190.213	126.037
Aldh8a1	NA	NA	NA	NA	NA	NA	11837.2	7775.3	9362.24	NA	NA	NA	NA	NA	NA	3844.55	NA	NA	NA	NA	NA	NA	NA	NA
Aldh9a1	388.35	578.335	239.923	463.392	696.775	727.58	5109.44	4135.26	5018.61	865.868	1079.33	968.303	2429.76	2958.45	2806.15	515.868	554.065	568.549	125.456	107.075	81.9348	545.353	471.199	843.907
Aldoa	32293.8	33485.1	41696	3937.59	4662.54	5082.12	727.582	973.986	754.81	11008.3	7563.57	7276.21	5677.4	6278.6	8286.32	7052.3	9674.77	4921.63	3840.14	4241.74	4048.79	44295.2	48389.9	51413.1
Aldob	114.817	1085.4	817.075	8.78329	NA	NA	118111	120090	132571	3250.59	653.281	2506.27	35631.4	30871.3	39131.8	3157.15	2717.69	1445.46	30.3229	524.536	167.239	1099.83	1320.21	1130.78
Aldoc	13577.7	18958.4	17628.2	274.528	436.531	276.64	275.76	226.193	257.662	38.0177	39.2941	36.3994	NA	NA	NA	134.762	121.06	141.33	25.7323	NA	82.886	186.202	232.19	490.835
Alg1	1.95486	NA	NA	0.391668	3.80147	NA	NA	NA	NA	NA	NA	NA	NA	NA	NA	NA	NA	NA	NA	NA	NA	NA	NA	NA
Alg10b	37.3819	21.0476	19.9505	76.4805	62.8496	84.3424	34.2863	6.76214	17.8723	NA	121.343	NA	NA	NA	NA	23.9178	32.4094	21.4477	6.35282	4.16817	NA	15.0011	7.32838	6.83568
Alg11	NA	NA	117.813	35.5919	132.129	113.617	19.6258	72.525	29.9578	43.7454	46.1144	NA	NA	NA	NA	72.2921	26.1333	36.6131	NA	NA	NA	NA	NA	12.1208
Alg14	NA	NA	NA	30.5096	NA	NA	NA	NA	18.2363	NA	NA	NA	26.4563	NA	17.3795	NA	NA	NA	NA	NA	NA	NA	NA	NA
Alg2	921.857	929.657	1015.96	152.904	333.949	183.635	NA	105.42	158.158	35.1328	48.2564	37.1021	61.4249	61.7752	60.74	370.843	139.894	479.271	NA	7.21808	NA	135.938	118.19	56.4777
Alg3	NA	NA	5.20093	137.408	109.49	32.6943	26.812	51.0684	55.5361	8.26664	10.5542	13.3258	NA	26.7593	24.3438	83.1152	26.5608	34.7669	NA	NA	NA	40.3161	10.444	NA
Alg5	NA	NA	NA	NA	155.312	70.8453	78.2954	100.843	101.996	NA	180.223	178.886	481.987	568.15	516.472	264.567	1126.18	1163.39	16.1025	NA	NA	26.2936	22.7996	42.7023
Alg6	NA	NA	NA	NA	NA	5.42031	NA	NA	NA	NA	NA	NA	NA	NA	NA	NA	NA	NA	NA	NA	NA	NA	NA	NA
Alg8	NA	13.3554	1.21003	54.4401	12.0597	19.4207	5.19998	7.58155	5.3457	116.224	162.099	264.128	NA	NA	NA	48.469	52.9064	91.6491	1.34121	NA	NA	35.5498	37.2065	58.3143
Alg9	NA	NA	NA	4.32608	NA	NA	21.7261	47.6197	NA	NA	NA	NA	NA	NA	NA	6.33891	NA	4.15758	NA	NA	NA	NA	NA	NA
Alkbh3	NA	NA	NA	188.302	NA	NA	NA	NA	NA	NA	NA	NA	1403.33	NA	NA	NA	NA	NA	NA	NA	NA	181.877	NA	178.961
Alkbh5	NA	NA	NA	14.6202	3762.08	1678.08	18.7358	93.7637	NA	NA	NA	NA	NA	NA	NA	9.84452	NA	NA	NA	NA	NA	NA	823.477	NA
Alkbh6	NA	NA	NA	NA	NA	NA	1.08031	NA	NA	NA	3.66458	NA	NA	NA	NA	NA	NA	NA	NA	NA	NA	NA	NA	NA
Alkbh8	NA	NA	NA	NA	NA	NA	NA	NA	NA	87.2458	6.52327	10.3386	NA	NA	NA	NA	NA	NA	NA	NA	NA	59.1567	8.43214	NA
Alms1	NA	NA	NA	NA	0.406771	NA	NA	NA	NA	NA	NA	NA	NA	NA	NA	NA	NA	NA	NA	NA	NA	NA	NA	NA
Alox12	NA	NA	NA	1803.12	2939.7	1957.47	NA	NA	NA	738.129	235.796	455.122	NA	NA	NA	NA	NA	NA	NA	NA	NA	90.9515	93.3803	326.393
Alox15	NA	NA	NA	11.9323	3.72966	NA	NA	NA	NA	NA	6.61026	NA	92.2633	57.564	NA	NA	8.86607	7.83721	27042.5	27009.4	21796.1	643.981	543.028	734.638
Alox5	NA	NA	NA	1051.43	892.082	50.7365	NA	NA	NA	NA	NA	NA	NA	NA	138.204	26.6461	8.09766	11.4016	1407.48	614.25	549.434	502.041	524.917	289.801
Alox5ap	NA	NA	NA	NA	NA	141.591	NA	NA	NA	NA	626.002	124.499	171.142	156.081	158.046	72.1894	82.9755	81.3063	437.909	208.25	189.654	242.088	333.595	203.836
Alox8	NA	NA	NA	1847.19	1462.94	NA	26.6275	10.4363	NA	NA	80.9617	91.9193	NA	NA	NA	NA	NA	NA	6.99948	NA	NA	NA	NA	NA
Alpi	NA	NA	NA	NA	NA	NA	NA	NA	NA	NA	NA	NA	187.302	167.609	99.647	NA	NA	NA	NA	NA	NA	NA	NA	NA
Alpk3	NA	NA	NA	NA	NA	NA	NA	NA	NA	NA	NA	NA	NA	NA	NA	0.482173	NA	0.450708	NA	NA	NA	NA	NA	NA
Alpl	NA	63.2339	100.94	NA	NA	10.3832	NA	NA	NA	3.33695	7.40896	27.4474	13.3162	4.73543	12.3255	NA	NA	NA	NA	NA	NA	94.6923	196.792	109.812
Als2	45.7033	31.2986	14.0282	NA	NA	1.55293	28.9043	197.075	67.7861	NA	NA	NA	46.4679	10.4319	109.852	NA	NA	NA	NA	NA	NA	NA	NA	NA
Alyref	180.939	289.864	250.602	205.883	106.776	318.138	200.754	219.491	264.992	1542.05	1630.6	1617.23	1156.9	1672.05	1644.44	562.561	663.909	709.791	NA	NA	NA	4027.39	403.954	297.951
Amacr	103.515	52.2865	43.9974	NA	13.958	10.6486	3108.22	3021.38	4683.59	NA	NA	NA	NA	64.4955	74.9131	NA	NA	NA	56.7848	NA	NA	NA	NA	NA
Ambp	NA	NA	NA	31.4873	147.664	89.4865	1592.13	1121.78	1641.07	NA	67.9662	55.8042	NA	NA	NA	163.804	101.63	22.5654	1117.42	1754.37	738.924	38.2586	NA	89.0811
Ambra1	NA	NA	NA	NA	NA	NA	NA	NA	NA	NA	NA	8.96075	NA	NA	NA	NA	NA	NA	NA	NA	NA	NA	NA	NA
Amdhd1	NA	NA	NA	NA	NA	NA	3407.87	3162.5	3704.41	NA	NA	NA	NA	NA	NA	NA	NA	NA	NA	NA	NA	NA	NA	NA
Amdhd2	NA	135.015	212.873	191.78	92.9689	89.4014	NA	NA	11.4037	5.74496	NA	NA	NA	NA	NA	NA	NA	NA	NA	NA	NA	44.2675	NA	1.40055
Amer2	3.83601	13.3048	49.2924	NA	NA	NA	NA	NA	NA	NA	NA	NA	NA	NA	NA	NA	NA	NA	NA	NA	NA	NA	NA	NA
Amfr	2.42196	NA	7.88698	23.8707	35.6011	6.06659	26.264	NA	46.6874	NA	NA	NA	NA	NA	122.954	NA	16.4173	NA	NA	NA	NA	4.40644	10.9853	6.74244
Amigo1	13.4639	73.6688	NA	NA	NA	NA	NA	NA	NA	NA	NA	NA	NA	NA	NA	NA	NA	NA	NA	NA	NA	NA	NA	NA
Amn	NA	NA	NA	NA	NA	NA	NA	7.81894	NA	NA	NA	NA	NA	NA	NA	10.7267	10.2445	NA	NA	NA	NA	NA	NA	NA
Amot	6.38252	NA	7.50156	NA	NA	NA	NA	NA	NA	NA	NA	NA	NA	NA	NA	NA	NA	NA	NA	NA	NA	NA	NA	NA
Ampd1	NA	NA	NA	NA	NA	NA	NA	NA	NA	NA	NA	NA	NA	NA	NA	NA	NA	NA	12.2932	11.739	10.1331	537.694	637.247	631.19
Ampd2	587.413	431.33	452.637	141.527	89.4555	46.0361	15.4474	22.0123	55.6952	40.0074	66.0764	38.3997	35.9922	452.432	NA	78.8712	30.0528	49.4348	45.3503	10.8239	17.5681	285.428	317.304	348.514
Ampd3	NA	6.20013	NA	74.2432	40.4829	57.1372	NA	NA	NA	NA	114.245	147.481	26.6776	100.046	49.6881	109.878	191.937	81.3483	12.4265	40.9067	19.4867	105.194	71.7435	86.6355
Amph	13271.1	8614.26	12336	210.558	124.849	60.248	NA	NA	NA	NA	NA	NA	NA	NA	NA	2.20872	NA	NA	NA	NA	NA	NA	NA	NA
Amt	243.67	NA	NA	NA	NA	20.4647	235.87	111.799	106.935	NA	NA	NA	NA	NA	NA	3.866	51.9803	136.22	NA	NA	NA	NA	NA	NA
Amy1	NA	NA	NA	NA	NA	NA	31.9652	10.7835	8.92443	NA	NA	NA	NA	NA	NA	NA	NA	NA	445.157	474.203	249.977	NA	NA	NA
Amz1	NA	NA	NA	NA	NA	1.59182	NA	NA	NA	NA	NA	NA	NA	NA	NA	NA	NA	NA	NA	NA	NA	NA	NA	NA
Amz2	18.3676	NA	NA	NA	NA	NA	NA	NA	NA	NA	NA	NA	NA	NA	NA	NA	NA	NA	NA	NA	NA	NA	NA	NA
Anapc1	38.3734	20.2316	20.6042	15.2478	13.173	14.6795	NA	NA	2.74867	54.7743	112.373	23.45	66.8363	15.782	45.7462	26.4105	20.2711	5.112	NA	NA	2.32928	19.8761	13.7014	11.7282
Anapc10	NA	NA	236.911	NA	NA	16.8838	NA	NA	NA	NA	NA	NA	NA	NA	NA	NA	NA	NA	NA	NA	NA	NA	NA	NA
Anapc13	143.372	78.324	NA	104.552	NA	NA	NA	NA	NA	NA	NA	NA	NA	NA	NA	NA	53.5606	NA	NA	NA	NA	198.824	193.711	107.98
Anapc2	322.955	14.421	21.4131	84.3361	94.3978	115.426	NA	NA	18.7563	124.421	113.688	15.3081	13.643	NA	NA	39.2558	56.9151	39.5842	NA	NA	NA	45.9795	53.679	39.2661
Anapc4	NA	167.474	170.036	619.139	25.7646	16.7764	NA	NA	NA	4.74866	NA	22.6656	62.6846	19.4053	128.665	6.53006	52.7557	51.2728	NA	NA	NA	62.9395	22.7836	36.9025
Anapc5	9.4974	7.40209	6.00504	29.0967	56.1434	24.3155	NA	NA	NA	67.7466	NA	7.53642	NA	NA	NA	NA	NA	NA	NA	NA	NA	5.25984	21.6797	21.5149
Anapc7	NA	NA	NA	93.6139	10.5181	15.9216	NA	NA	NA	NA	NA	9.19719	NA	NA	NA	NA	NA	NA	NA	NA	NA	5.32327	37.1118	18.9369
Ang4	NA	NA	NA	NA	NA	NA	NA	NA	NA	NA	NA	NA	4776.6	1064.88	76.0915	716.13	733.444	942.872	NA	NA	NA	NA	NA	NA
Angel2	NA	18.0859	NA	6.98058	17.9118	9.92997	NA	NA	NA	63.1872	22.0641	25.4425	21.485	NA	NA	NA	NA	NA	NA	NA	NA	NA	NA	10.0617
Angpt1	NA	NA	NA	185.443	172.401	80.9604	NA	NA	NA	4.77047	7.83057	54.0418	NA	NA	NA	NA	NA	NA	NA	NA	NA	NA	NA	NA
Angpt2	NA	NA	NA	217.906	NA	5.10272	NA	NA	NA	NA	NA	NA	NA	NA	NA	NA	NA	NA	NA	NA	NA	NA	NA	NA
Angpt4	NA	NA	NA	NA	0.853097	NA	NA	NA	NA	NA	NA	NA	NA	NA	NA	NA	NA	NA	NA	NA	NA	NA	NA	NA
Angptl2	NA	NA	NA	NA	25.0487	NA	NA	NA	NA	NA	NA	NA	NA	NA	NA	NA	NA	47.0875	NA	NA	NA	NA	NA	NA
Angptl3	NA	NA	NA	NA	NA	NA	7.89903	43.232	45.9341	NA	NA	NA	NA	NA	NA	NA	NA	NA	26.1249	29.228	8.2084	NA	NA	NA
Ank	30.3055	NA	NA	NA	NA	NA	NA	NA	NA	NA	NA	28.4397	NA	NA	NA	NA	NA	NA	8.3653	NA	NA	NA	NA	NA
Ank1	91.3503	141.055	113.016	762.196	576.83	529.099	12.1733	21.1005	31.8454	1337.76	1169.78	1453.06	NA	NA	NA	NA	5.5355	NA	NA	NA	NA	686.535	702.858	675.518
Ank2	2355.22	1866.5	2126.67	14.8641	NA	14.3264	NA	NA	NA	NA	NA	NA	6.03127	NA	13.8512	12.5967	33.3564	68.3963	NA	NA	NA	NA	NA	NA
Ank3	743.064	1087.7	905.879	221.929	307.359	285.866	25.4307	285.586	13.8652	4.55997	5.44388	8.65077	55.028	98.6513	101.591	428.919	235.061	521.427	NA	NA	NA	NA	NA	NA
Ankef1	NA	NA	NA	NA	NA	NA	NA	NA	NA	NA	NA	NA	NA	NA	NA	NA	NA	NA	NA	NA	NA	22.364	NA	24.4315
Ankfn1	NA	NA	NA	NA	NA	NA	NA	NA	NA	37.6549	NA	NA	NA	NA	NA	NA	NA	NA	NA	NA	NA	NA	NA	NA
Ankfy1	34.5457	350.718	39.5171	187.865	303.236	98.9425	39.9416	26.0307	44.7158	165.564	215.08	250.645	26.8334	170.387	118.184	178.208	140.896	166.992	45.6311	72.4332	41.4882	228.609	159.637	108.808
Ankhd1	NA	7.8993	0.173114	3.65731	60.7023	36.0809	NA	58.9391	NA	54.827	64.8245	65.3236	NA	25.1901	49.943	NA	13.8148	NA	0.261755	NA	NA	8.91806	36.4812	37.2234
Ankib1	14.0968	NA	4.09812	NA	NA	NA	NA	NA	NA	NA	NA	NA	NA	NA	NA	NA	NA	NA	NA	NA	NA	NA	NA	NA
Ankle1	NA	NA	NA	NA	NA	NA	NA	NA	NA	NA	NA	NA	NA	NA	NA	NA	NA	NA	NA	NA	NA	3.93807	NA	NA
Ankle2	NA	3.96849	NA	32.2088	112.895	11.1637	4.71167	NA	4.39718	59.8869	42.3915	11.3625	NA	NA	NA	326.255	NA	15.3603	2.5205	1.85924	NA	30.8497	25.0501	15.2891
Ankmy2	54.8341	93.4078	101.298	55.0686	72.2012	80.6326	NA	NA	NA	38.2903	31.3292	NA	773.2	108.956	624.459	48.7853	63.5761	101.764	NA	NA	NA	13.9072	NA	13.5223
Ankrd10	NA	NA	NA	NA	NA	NA	NA	NA	NA	18.3707	23.0068	28.781	NA	NA	NA	NA	NA	NA	NA	NA	NA	NA	NA	NA
Ankrd11	NA	NA	NA	NA	NA	NA	NA	NA	NA	NA	NA	NA	NA	NA	NA	NA	NA	NA	NA	NA	NA	NA	4.54415	NA
Ankrd12	NA	NA	NA	NA	NA	NA	NA	NA	NA	NA	NA	NA	NA	NA	NA	NA	18.3126	NA	NA	NA	NA	NA	NA	NA
Ankrd13a	5.06324	7.42519	16.0196	363.032	437.905	1250.59	NA	4.33173	6.13169	321.991	489.872	399.407	738.228	572.73	267.293	36.5745	69.3961	92.0447	8.10795	7.28424	1.94359	255.11	296.51	271.436
Ankrd13c	NA	NA	10.0762	NA	NA	NA	NA	NA	NA	NA	NA	NA	NA	NA	NA	NA	NA	NA	NA	NA	NA	NA	NA	NA
Ankrd13d	63.6553	8.4761	79.3666	NA	NA	NA	NA	NA	NA	NA	NA	NA	NA	NA	NA	NA	NA	NA	NA	NA	NA	NA	NA	NA
Ankrd17	NA	8.63819	NA	2.84761	1.34443	5.02293	NA	0.615816	43.4667	13.4123	23.8114	28.5961	26.6847	24.1069	17.8584	13.1899	NA	13.1307	NA	NA	NA	9.22941	33.9234	5.80044
Ankrd2	NA	NA	NA	NA	NA	NA	NA	NA	NA	NA	NA	NA	NA	NA	NA	NA	NA	NA	NA	NA	NA	90.7406	125.145	166.515
Ankrd22	NA	NA	NA	NA	NA	NA	NA	NA	NA	NA	NA	NA	NA	NA	NA	NA	NA	NA	NA	NA	NA	71.8802	60.2974	28.7124
Ankrd26	NA	NA	NA	NA	7.87118	NA	1.34457	NA	NA	NA	NA	NA	NA	NA	NA	NA	NA	1.22289	NA	NA	NA	NA	NA	NA
Ankrd27	NA	NA	NA	11.7859	4.28923	NA	3.91637	NA	NA	7.48975	NA	NA	NA	NA	NA	NA	NA	NA	NA	NA	NA	NA	1.69577	NA
Ankrd28	13.9975	95.7884	79.7572	19.7536	17.1138	20.601	20.0031	NA	24.5679	76.3818	16.5958	13.894	7.59462	46.2145	26.8214	42.6736	28.9577	3.75252	NA	NA	NA	51.5484	13.9803	24.8306
Ankrd29	44.6875	33.1223	50.5345	NA	NA	6.07782	98.1907	NA	NA	NA	NA	NA	NA	NA	NA	NA	NA	NA	NA	NA	NA	NA	NA	NA
Ankrd34a	203.473	50.1244	169.532	NA	NA	NA	NA	NA	NA	NA	NA	NA	NA	NA	NA	NA	NA	NA	NA	NA	NA	NA	NA	NA
Ankrd34b	NA	45.0836	21.7053	NA	NA	NA	NA	NA	NA	NA	NA	NA	NA	NA	NA	NA	NA	NA	NA	NA	NA	NA	NA	NA
Ankrd35	NA	NA	NA	81.8047	NA	NA	NA	NA	NA	NA	NA	NA	NA	NA	NA	NA	NA	NA	NA	NA	NA	NA	NA	NA
Ankrd36	NA	NA	NA	NA	NA	NA	NA	1.72969	NA	NA	NA	NA	NA	NA	NA	NA	NA	NA	NA	NA	NA	NA	NA	NA
Ankrd40	NA	NA	NA	5.08387	13.4886	8.69742	NA	NA	NA	NA	NA	NA	NA	NA	NA	NA	NA	NA	NA	NA	NA	NA	NA	10.5269
Ankrd44	1.00166	NA	16.8283	76.2511	170.724	378.257	NA	NA	NA	797.405	873.601	187.04	1.84285	NA	NA	6.29879	NA	NA	91.8694	120.779	88.3676	202.51	385.183	232.835
Ankrd45	NA	46.4891	56.343	NA	NA	NA	NA	NA	NA	NA	NA	NA	NA	NA	NA	NA	NA	NA	NA	NA	NA	NA	NA	NA
Ankrd46	NA	NA	NA	205.282	349.089	NA	NA	NA	NA	NA	NA	NA	NA	NA	NA	NA	NA	NA	NA	NA	NA	NA	NA	7.00009
Ankrd49	NA	NA	187.315	NA	NA	NA	NA	NA	NA	NA	NA	NA	NA	NA	NA	NA	NA	NA	NA	NA	NA	NA	NA	NA
Ankrd52	NA	NA	NA	NA	NA	NA	NA	NA	NA	NA	NA	NA	NA	NA	NA	NA	NA	NA	NA	NA	NA	0.553367	2.17132	0.366765
Ankrd63	85.9968	120.611	132.93	NA	NA	NA	NA	NA	NA	NA	NA	NA	NA	NA	NA	NA	NA	NA	NA	NA	NA	NA	NA	NA
Anks1	3.15051	5.51304	2.6478	90.6438	82.5341	72.6847	NA	NA	NA	5.73212	NA	7.29585	NA	11.0824	NA	6.15868	4.26247	3.77673	2.67696	NA	NA	12.5241	10.2848	NA
Anks1b	1603.53	805.49	1562.08	NA	NA	NA	NA	NA	NA	NA	NA	NA	NA	NA	NA	NA	NA	NA	NA	NA	NA	NA	NA	NA
Anks4b	NA	NA	NA	NA	NA	NA	NA	NA	NA	NA	NA	NA	683.987	50.2974	407.151	142.886	132.604	436.999	NA	NA	NA	NA	NA	NA
Anks6	NA	NA	NA	NA	NA	NA	NA	NA	NA	NA	NA	NA	NA	NA	NA	NA	NA	NA	NA	NA	NA	NA	NA	37.9301
Ankzf1	NA	NA	NA	NA	NA	NA	NA	NA	NA	85.4736	86.1513	11.4443	NA	NA	92.4511	19.0001	NA	9.31467	NA	NA	NA	16.8426	NA	NA
Anln	208.51	149.47	192.607	NA	NA	NA	NA	NA	NA	262.889	19.4963	40.9617	NA	NA	NA	NA	NA	NA	NA	NA	NA	22.386	28.589	25.2547
Ano1	NA	NA	NA	104.173	60.2006	433.176	NA	NA	NA	NA	NA	NA	NA	NA	NA	46.0787	371.946	21.481	NA	NA	NA	NA	NA	NA
Ano10	24.7315	605.034	29.7711	61.5762	328.035	128.891	NA	39.5406	NA	23.5482	NA	4.69025	148.759	152.804	147.443	184.127	229.219	239.462	NA	NA	NA	463.88	48.6605	72.2763
Ano6	NA	NA	NA	183.899	134.93	198.98	NA	NA	NA	101.043	70.9764	59.8845	735.872	528.55	556.694	NA	925.841	15.6571	40.315	29.2753	62.4359	18.5526	25.9797	30.9328
Ano7	NA	NA	NA	NA	NA	NA	NA	NA	NA	NA	NA	NA	NA	NA	NA	11.5775	9.52034	NA	NA	NA	NA	NA	NA	NA
Ano8	1382.08	7.2863	NA	NA	NA	NA	NA	NA	NA	NA	NA	NA	NA	NA	NA	NA	NA	NA	NA	NA	NA	NA	NA	NA
Anp32a	9878.96	4316.94	4472.41	14538.3	16228.4	11646.6	4521.25	2279.87	2322.7	45255.6	41126.4	48861.2	15748.3	16445.3	13656.1	8357.34	7079.95	8798.74	5851.94	5258.34	4494.16	6928.53	7080.45	8775.1
Anp32b	59.9977	96.0502	729.822	3404.57	4130.09	774.664	257.5	257.294	246.024	16350	22621.9	31991.1	2399.91	960.827	1989.68	5061.03	5533.72	2483.84	2762.88	3636.03	2490.49	6991.76	4470.53	7487.8
Anp32e	188.878	378.101	375.113	1101.44	3673.74	1640.54	NA	454.984	398.114	7467.96	13028.9	11982.3	506.546	946.698	477.78	120.853	1064.72	1094.53	610.641	651.508	461.461	3363.34	7459.55	7231.55
Anpep	52.7875	32.4816	13.7565	593.758	1051.33	711.952	804.262	941.507	921.433	159.513	211.004	226.233	14585.5	12121.4	16359.6	395.478	848.535	612.536	267.22	267.701	103.045	23.2344	17.6316	16.3646
Antxr1	NA	NA	NA	NA	12.4537	4.81765	NA	NA	NA	NA	NA	NA	NA	NA	NA	NA	NA	NA	NA	NA	NA	NA	NA	NA
Antxr2	NA	NA	NA	181.121	229.999	211.383	NA	NA	NA	NA	NA	NA	NA	2052.05	NA	147.434	155.167	40.7771	14.7395	45.9022	14.6189	NA	16.8867	13.6627
Anxa1	8.60289	NA	NA	4858.75	17369.8	12233.3	58.6238	222.384	132.776	1259.05	1161.67	1033.38	930.349	663.136	611.484	3547.07	4447.7	5624.83	858.433	1975.83	1489.97	36644.2	30264.1	38521.4
Anxa11	537.572	137.66	165.019	6433.17	1631.62	1212.37	398.298	327.479	377.651	381.635	492.586	473.266	279.201	731.313	665.2	2013.75	2383.91	2535.62	245.59	1861.22	142.467	2914.1	1851.86	1607.71
Anxa13	NA	NA	NA	NA	NA	NA	NA	NA	3.77837	NA	NA	NA	10210.5	8902.11	9119.69	176.926	212.997	362.21	NA	NA	NA	NA	NA	NA
Anxa2	1579.92	348.267	306.717	51568.3	62739.8	77145	1579.06	1318.39	1081.72	7724.19	10691.7	11542.8	17754.4	12324.7	14856.7	40210.6	45798.8	43528.1	13269.2	9236.23	11043	11070.8	18348.9	12366.4
Anxa3	2122.25	645.533	1531.44	33250.2	36336.5	39833.3	134.102	549.758	1072.25	2402.1	2625.1	2871.66	848.872	537.095	569.544	6620.79	7745.6	6146.65	4772.46	4920.5	4053.49	7199.94	8248.06	8116.05
Anxa4	152.164	15.1057	124.556	7918.58	11152.2	9599.78	1099.34	1420.98	1175.96	816.674	2229.44	1760.4	28297.1	25502.9	18357.9	11834.2	14951.4	16692.1	1004.64	950.587	671.248	624.478	969.698	521.682
Anxa5	3858.94	4237.84	3087.07	55986.1	60924.9	52820	5431.88	3751.45	4269.02	8118.74	6685.33	6653.57	4548.32	6846.2	5557.53	11158	9062.89	9686.16	3089.31	3214.03	2554.81	6302.55	6381.02	8342.56
Anxa6	2520.99	2598.99	2803.94	20118.4	21123.7	23681.7	8849.25	6971.92	7369.23	13940.8	14084.1	16949.3	16009.9	15361.1	11802.3	16705.4	16725.3	17652.7	2689.45	2295.36	1877.7	1809.71	2489.56	2768.94
Anxa7	486.47	1078.24	852.353	3056.96	2783.74	3236.98	1429.42	1613.97	1464.37	1738.69	1809.76	1940.7	NA	1167.99	1003.94	1345.56	2245.04	1459.81	431.968	254.181	197.039	934.537	1056.27	806.382
Anxa8	NA	NA	NA	74.2373	63.9324	102.581	NA	NA	NA	NA	NA	NA	NA	NA	NA	41.8143	35.9969	760.995	137.744	NA	NA	NA	NA	NA
Anxa9	NA	NA	NA	45.7	94.2431	24.2025	NA	NA	NA	NA	NA	NA	NA	NA	NA	NA	NA	NA	NA	NA	NA	NA	NA	NA
Aoc3	NA	NA	NA	235.183	284.903	282.547	NA	NA	NA	368.853	175.877	302.614	3100.83	3391.3	3089.23	3762.65	2560.26	4058.59	NA	NA	NA	NA	NA	3.29971
Aox1	NA	NA	NA	90.7836	133.185	173.74	229.491	209.441	204.289	NA	NA	NA	NA	NA	NA	NA	NA	NA	NA	NA	NA	NA	NA	NA
Aox3	NA	NA	NA	749.897	1247.83	614.371	2853.86	3101.65	3640.06	NA	NA	NA	NA	NA	NA	NA	NA	NA	NA	NA	NA	NA	NA	NA
Aox3l1	NA	NA	NA	NA	NA	NA	11.419	33.082	48.4861	NA	NA	NA	NA	NA	NA	NA	45.8944	NA	NA	NA	NA	NA	NA	NA
Ap1b1	4115.4	4028.94	3588.99	1860.31	1577.36	1820.93	914.634	976.831	787.331	2042.88	1899.64	2563.85	713.016	838.208	1427.49	1492.19	1392.44	1474.12	257.953	362.815	213.605	892.981	928.63	795.086
Ap1g1	497.744	650.9	674.161	363.525	450.764	615.185	77.9766	164.611	87.4801	182.754	194.635	349.179	291.625	231.882	279.871	368.082	395.643	424.753	100.328	158.7	88.5815	237.199	210.236	225.991
Ap1g2	17.1814	24.0054	24.6418	103.674	115.334	54.9769	NA	15.4968	13.8851	NA	12.4518	23.4176	NA	74.1455	127.982	99.4775	17.7704	32.9507	34.5459	37.5371	NA	116.25	115.671	15.8506
Ap1m1	710.371	897.517	961.833	412.788	588.464	588.509	603.032	182.748	276.782	510.241	824.732	665.834	526.885	437.14	228.226	69.3719	272.454	85.1235	117.177	117.354	95.6822	448.685	397.337	285.711
Ap1m2	NA	NA	NA	466.806	527.92	376.691	NA	NA	NA	NA	NA	NA	1458.79	981.771	970.521	1086.33	1558.65	2701.81	NA	NA	NA	35.4614	NA	NA
Ap1s1	30408.9	568.8	3246.2	634.594	551.821	9702.45	231.642	270.793	2134.71	679.488	443.951	504.261	2395.11	3026.42	1796.83	700.695	708.757	2257.74	NA	6.41732	10.0556	168.529	207.658	255.265
Ap1s2	NA	1297.13	2216.35	96.1555	125.716	85.4388	NA	NA	NA	594.251	NA	365.135	NA	NA	NA	NA	NA	NA	26.5328	41.344	NA	73.4571	NA	393.491
Ap1s3	NA	NA	NA	541.215	78.9053	127.054	NA	NA	NA	NA	NA	NA	NA	NA	NA	NA	NA	NA	NA	NA	NA	NA	NA	26.1826
Ap2a1	7748.64	5551.36	5889.54	639.672	876.42	963.703	290.453	110.37	221.517	375.177	476.957	427.84	138.144	159.617	191.851	1197.34	373.689	466.94	84.0375	37.6356	23.12	215.671	178.739	176.25
Ap2a2	6254.17	7059.26	7008.2	2394.46	1951.37	2220.51	870.989	758.22	620.236	562.808	592.335	521.743	440.019	543.078	536.726	517.553	592.992	591.548	213.235	248.376	194.286	916.997	777.531	837.497
Ap2b1	10768	9868.06	10412.5	2523.83	2637.56	2487.91	1354.93	1107.04	987.293	1749.65	1494.12	1822.92	1681	1745.78	1993.02	1634.21	1461.59	1721.08	424.487	465.928	219.657	668.626	892.217	617.865
Ap2m1	7205.16	6885.68	8189.65	1730.31	3232.53	2262.6	608.679	1329.64	1518.93	672.244	671.941	1078.78	647.094	442.453	714.274	836.468	619.708	1468.51	196.014	178.854	174.937	1009.06	552.236	722.107
Ap2s1	19641.8	18181.4	18207.7	7011.75	7177.84	7205.46	705.641	398.167	308.612	NA	1727.47	2157.01	723.548	369.561	510.163	1305.42	1381.17	1406.21	260.673	194.538	20.4245	758.552	709.85	481.996
Ap3b1	73.0877	38.7082	112.599	405.635	518.499	590.435	334.899	136.717	723.827	340.09	439	741.026	831.535	604.527	594.699	310.505	344.761	309.292	27.8403	86.5308	47.8895	368.879	616.502	525.892
Ap3b2	1107.34	1169.4	1373.79	NA	NA	NA	NA	NA	NA	NA	NA	NA	NA	NA	NA	NA	NA	NA	NA	NA	NA	NA	NA	NA
Ap3d1	906.372	673.663	615.128	364.483	344.278	187.139	337.79	107.423	82.9124	368.718	367.152	320.737	180.705	163.492	206.164	275.892	395.608	387.688	65.2139	70.1607	47.0798	141.381	77.0926	61.5418
Ap3m1	420.599	450.342	387.14	754.427	420.425	379.954	951.576	74.5736	174.566	436.257	515.687	588.321	740.92	811.611	975.92	455.033	502.767	473.211	92.5662	227.551	109.875	453.325	145.565	309.125
Ap3m2	1803.51	1339.87	1539.14	60.9792	56.3843	50.9824	NA	NA	NA	170.73	151.871	204.619	60.396	NA	116.891	NA	19.6887	68.5941	14.1426	15.6	16.5455	31.0993	34.0812	NA
Ap3s1	949.289	741.067	593.414	340.611	278.354	628.704	367.763	114.868	447.347	556.213	625.88	141.666	114.054	300.122	78.0409	264.004	207.251	201.224	128.632	76.4292	NA	279.211	182.716	130.202
Ap3s2	342.347	371.231	689.415	115.761	136.714	121.048	NA	26.9563	NA	50.4853	129.148	90.9174	NA	NA	NA	43.2815	NA	17.272	NA	NA	NA	NA	NA	NA
Ap4b1	1.54135	6.59529	NA	7.75278	11.554	14.8139	NA	NA	1.54188	NA	NA	NA	NA	NA	NA	NA	NA	3.08919	NA	1.37629	NA	4.15714	3.58843	7.06229
Ap4e1	0.897875	NA	NA	5.13851	3.97874	4.6881	NA	NA	NA	NA	NA	NA	NA	NA	NA	NA	NA	NA	NA	NA	NA	2.44219	3.58732	3.09748
Ap4m1	NA	51.4614	54.3601	NA	37.9726	20.9618	NA	NA	NA	12.2704	18.5241	NA	50.9992	12.7436	36.9596	NA	NA	6.59152	NA	NA	NA	30.9202	4.22813	NA
Ap4s1	NA	NA	NA	NA	NA	NA	NA	NA	NA	NA	NA	NA	NA	30.908	NA	NA	NA	21.5423	NA	NA	NA	NA	NA	NA
Ap5b1	NA	NA	NA	NA	NA	NA	1.1382	0.689701	NA	NA	NA	NA	NA	NA	4.13482	NA	NA	NA	NA	NA	NA	NA	2.36113	NA
Ap5z1	NA	15.5491	0.772293	4.31199	7.6809	NA	1.60547	6.49843	1.09343	4.19429	NA	NA	NA	NA	NA	NA	5.3933	5.52824	NA	NA	NA	NA	2.17789	NA
Apaf1	NA	NA	NA	9.69965	NA	14.6971	NA	NA	NA	8.06214	7.78376	13.4	26.3868	631.788	445.808	NA	NA	NA	6.02126	1.28901	3.36202	63.9297	31.3718	41.4753
Apba1	9.94888	9.48183	97.6618	5.46295	7.76376	NA	2.33219	NA	NA	NA	NA	NA	NA	NA	NA	NA	NA	NA	NA	NA	NA	NA	NA	NA
Apba2	35.3818	19.6977	301.772	NA	NA	NA	NA	NA	NA	NA	NA	NA	NA	NA	NA	NA	NA	NA	NA	NA	NA	NA	NA	NA
Apba3	NA	7.39661	NA	NA	NA	NA	5.885	NA	2.71059	NA	NA	NA	9.29977	NA	16.1044	NA	2.2308	NA	NA	NA	NA	NA	NA	NA
Apbb1	79.6209	15.1508	17.4164	27.5741	16.4592	3.79698	NA	NA	NA	NA	NA	NA	NA	NA	NA	NA	4.89563	NA	NA	NA	NA	NA	NA	NA
Apbb1ip	NA	NA	NA	15.1384	18.8858	11.3188	NA	NA	NA	238.179	120.069	255.763	NA	NA	NA	11.6653	NA	NA	284.549	266.312	64.4427	211.03	331.314	412.705
Apbb2	NA	NA	NA	NA	5.73226	20.0236	NA	NA	NA	NA	NA	NA	NA	NA	NA	NA	NA	NA	NA	NA	NA	NA	NA	NA
Apc	14.511	3.86446	1.94668	NA	14.198	NA	NA	NA	NA	NA	NA	NA	NA	26.2901	188.077	NA	3.47574	17.4529	NA	NA	NA	NA	NA	NA
Apc2	9.57988	NA	11.9341	NA	NA	NA	NA	NA	NA	NA	NA	NA	NA	NA	NA	NA	NA	NA	NA	NA	NA	NA	NA	NA
Apcs	NA	NA	NA	NA	NA	NA	23.6149	15.363	63.6437	NA	NA	NA	NA	NA	NA	NA	NA	NA	734.745	1403.64	1302.73	32.8126	45.5468	53.9225
Apeh	214.313	190.218	172.066	874.805	1017.92	725.16	871.529	744.953	1886.23	1676.16	2099.77	1474.87	1140.54	1522.64	1398.8	1790.7	1963.11	1827.62	67.3669	72.0077	62.2072	1009.22	1155.29	1425.26
Apex1	379.183	387.031	326.018	437.854	236.812	427.364	606.266	674.035	603.86	1722.08	2357.44	2386.65	1647.94	1042.58	1416.55	501.652	585.587	518.175	413.139	274.308	193.243	746.212	502.164	757.478
Api5	357.722	711.69	763.62	874.017	1270.5	1733	1946.36	567.869	526.831	2151.29	2642.77	3451	1051.53	3051.51	4867.95	816.234	873.461	1201.88	172.186	195.782	147.219	1325.62	1637.37	1364.8
Apip	NA	9.31608	NA	NA	NA	NA	NA	73.132	82.8047	119.028	173.189	174.472	NA	NA	NA	NA	22.5869	38.0267	NA	NA	NA	38.5001	4.7534	NA
Aplf	NA	NA	NA	NA	NA	NA	NA	NA	NA	4.94963	3.02148	28.0233	NA	NA	NA	NA	7.93296	NA	NA	NA	NA	NA	NA	NA
Aplp1	301.743	392.342	312.852	NA	NA	NA	NA	NA	NA	NA	NA	NA	NA	NA	NA	NA	NA	NA	NA	NA	NA	NA	NA	NA
Aplp2	31.5884	10.0142	55.8584	128.579	150.462	90.4749	25.3678	NA	NA	NA	NA	NA	NA	NA	NA	11.7147	19.266	14.4189	NA	NA	NA	NA	NA	NA
Apmap	743.923	852.296	832.456	3127.41	5098.89	1153.15	2181.23	1121.95	1448.06	573.428	474.279	208.944	495.744	547.059	668.951	7996.88	13415.8	806.911	77.1734	49.8551	86.4031	2188.77	1639.26	2314.51
Apoa1	701.598	2250.78	1885.59	40535.3	44961.1	44458.4	16679.5	12051.4	16896.3	28235.9	26906.9	23599.5	24130	41749.4	38639.4	4652.95	5624.67	5704.55	579159	769716	566986	62731.3	59499.6	68400.3
Apoa1bp	819.102	637.604	1107.15	828.15	707.539	617.852	176.368	321.183	426.389	648.743	390.828	670.989	1348.2	1542.36	1584.28	707.436	678.643	824.262	222.204	114.466	205.85	309.43	377.376	161.212
Apoa2	NA	NA	NA	93.2353	43.8115	30.2764	37.8614	11.553	28.8883	456.389	282.791	393.093	NA	NA	NA	60.7034	NA	65.0255	1976.76	1950.88	3904.11	1257.63	779.753	508.97
Apoa4	NA	NA	NA	594.942	1401.59	1033.89	420.421	475.451	209.627	555.598	509.645	535.456	6185.7	4138.88	7752.52	391.847	393.768	181.964	34509.5	33525.1	28054.3	1124.09	1084.87	1071.52
Apoa5	NA	NA	NA	NA	NA	NA	57.7534	93.1454	130.592	NA	NA	NA	NA	NA	NA	NA	NA	NA	NA	NA	NA	NA	NA	NA
Apob	NA	0.870946	NA	112.452	38.7188	8.20753	388.676	153.045	173.956	NA	11.6417	5.3081	290.052	280.507	351.257	NA	NA	0.917157	376.689	407.926	345.422	27.8806	33.8368	16.3506
Apobec1	NA	NA	NA	NA	NA	NA	NA	NA	NA	NA	NA	NA	67.1325	NA	NA	NA	NA	NA	NA	NA	NA	NA	NA	NA
Apobec2	NA	NA	NA	NA	NA	NA	NA	NA	NA	NA	NA	NA	NA	NA	NA	NA	NA	NA	89.2038	20.6991	23.3839	370.957	338.831	453.491
Apobec3	NA	NA	NA	NA	NA	4.51724	NA	NA	NA	NA	212.833	127.801	NA	NA	NA	NA	NA	NA	NA	NA	NA	98.7018	202.984	264.239
Apobr	NA	NA	NA	146.781	31.9348	NA	NA	NA	NA	17.587	296.056	504.89	31.1524	3.48519	18.3618	NA	NA	NA	320.94	375.401	124.364	325.895	299.854	239.574
Apoc1	85.7489	NA	88.2762	NA	2051.58	1442.23	1924.55	36.5521	2392.51	NA	NA	1418.09	601.368	990.83	2505.81	NA	NA	NA	3284.83	8881.38	6689.17	399.11	5574.07	5980.71
Apoc2	NA	NA	NA	NA	NA	NA	NA	NA	NA	NA	NA	NA	NA	NA	NA	NA	NA	NA	250.593	199.42	185.866	NA	NA	71.2992
Apoc3	NA	NA	NA	593.59	329.394	426.89	448.607	508.062	963.03	NA	NA	NA	260.571	NA	421.653	NA	NA	NA	5837.11	4896.94	7506.83	783.21	670.412	773.209
Apoc4	NA	NA	NA	NA	NA	NA	NA	NA	NA	NA	NA	NA	NA	NA	NA	NA	NA	NA	NA	181.229	NA	NA	NA	NA
Apod	NA	82.889	NA	NA	NA	NA	NA	NA	NA	NA	59.4688	NA	NA	NA	NA	NA	NA	NA	1527.41	1281.43	1603.03	37.0452	NA	NA
Apoe	2560.35	2715.06	3199.7	2648.74	1766.07	452.772	4413.4	7598.6	6317.67	479.479	190.453	333.465	23.9821	26.1369	74.5938	342.043	1471.65	673.62	20156.7	21108.7	20796.6	1825.79	1133.8	1630.27
Apof	NA	NA	NA	NA	NA	NA	NA	NA	NA	NA	NA	NA	NA	NA	NA	NA	NA	NA	48.1476	64.9608	43.7529	NA	NA	NA
Apoh	NA	NA	NA	55.9296	NA	NA	16.1717	19.8955	87.0661	NA	NA	NA	NA	NA	95.488	97.895	27.6036	40.2198	2055.3	2223.96	1231.26	27.814	123.54	121.516
Apol10a	NA	NA	NA	NA	NA	NA	NA	NA	NA	NA	NA	NA	NA	NA	NA	23.6779	14.1657	7.97554	NA	NA	NA	NA	NA	NA
Apol7a	NA	NA	NA	NA	NA	NA	NA	NA	49.5399	NA	NA	NA	NA	NA	NA	NA	NA	NA	NA	NA	NA	NA	NA	NA
Apol7c	25.8742	NA	131.861	NA	NA	NA	NA	NA	NA	NA	NA	NA	NA	NA	NA	NA	NA	NA	NA	NA	NA	NA	NA	NA
Apol8	NA	NA	NA	NA	NA	NA	NA	NA	NA	NA	NA	NA	NA	NA	NA	NA	NA	NA	NA	NA	NA	NA	38.6628	NA
Apol9a	NA	NA	NA	NA	NA	NA	79.9098	73.1467	1065.34	NA	NA	NA	103.015	1300.62	1027.46	NA	NA	NA	NA	NA	NA	NA	NA	NA
Apom	NA	NA	NA	NA	NA	NA	NA	NA	NA	NA	NA	NA	NA	NA	NA	NA	NA	NA	594.027	472.146	1262.41	60.2301	57.9076	54.9916
Apon	NA	NA	NA	NA	34.1038	NA	74.3116	71.1827	55.3118	NA	NA	NA	NA	NA	NA	NA	NA	NA	2116.56	1708.95	1423.26	46.9926	143.519	88.4556
Apoo	2927.41	2867.88	2773.69	709.68	607.128	532.507	1711.51	1139.68	1137.07	464.718	426.761	410.616	1125.99	1534.44	1234.58	1298.05	1070.44	718.583	17.72	NA	NA	199.011	83.9763	195.618
Apool	255.238	26.4265	27.0347	69.3676	30.8637	82.4201	527.229	539.767	496.505	611.429	73.0793	86.8261	570.242	1169.77	1706.17	480.762	599.667	957.917	37.8703	29.1239	6.20433	135.605	27.1648	9.22626
Apopt1	NA	NA	NA	NA	NA	NA	NA	NA	NA	NA	NA	NA	NA	NA	NA	120.884	119.02	NA	NA	NA	NA	NA	NA	NA
App	544.242	430.668	363.212	164.399	295.354	262.252	NA	NA	NA	NA	12.2077	NA	NA	NA	NA	12.2853	35.9179	35.5011	45.5565	38.0576	49.6018	13.1962	9.29415	2.20948
Appbp2	19.7591	NA	NA	NA	NA	NA	NA	NA	NA	22.7407	11.3426	39.9093	NA	NA	NA	NA	NA	NA	NA	NA	NA	NA	NA	NA
Appl1	383.381	380.272	417.122	229.519	316.188	390.016	32.5734	52.9459	31.8429	106.085	30.1536	15.4617	NA	NA	NA	32.2149	89.0818	43.4778	21.7592	24.6687	11.5601	56.2851	57.4385	92.8374
Appl2	19.8527	56.4142	30.9769	66.527	73.1157	14.2548	5.85571	61.5264	NA	NA	NA	NA	NA	NA	NA	220.846	253.912	429.409	9.22267	21.3517	9.64716	38.5202	NA	1.08035
Aprt	80.5088	94.5383	130.6	525.235	441.73	423.902	306.542	299.395	309.311	220.476	148.954	203.741	189.033	NA	NA	539.014	677.927	122.679	367.438	295.917	246.556	2284.56	1617.75	1958.43
Aqp1	NA	NA	NA	472.58	1452.29	72.7599	NA	50.2703	NA	1126.38	579.229	8.01935	NA	NA	NA	NA	NA	NA	161.076	NA	138.868	906.519	438.177	385.908
Aqp4	221.744	294.233	252.899	NA	6.59122	24.1197	NA	NA	NA	NA	NA	NA	68.7055	NA	NA	870.886	4608.16	773.89	NA	NA	NA	NA	NA	NA
Aqp5	NA	NA	NA	1201.95	923.599	403.17	NA	NA	NA	NA	NA	NA	NA	NA	NA	NA	NA	NA	NA	NA	NA	NA	NA	NA
Aqp6	NA	NA	NA	NA	NA	1400.86	NA	NA	NA	NA	NA	NA	NA	NA	NA	NA	NA	NA	NA	NA	NA	NA	NA	NA
Aqr	NA	1.07388	0.455524	29.2044	43.4252	10.8087	NA	3.01859	17.3336	329.527	297.017	220.687	39.7775	12.4107	20.9508	7.60587	84.1443	64.8215	1.4553	3.70739	1.86909	231.983	96.0028	207.106
Araf	228.906	263.846	258.235	201.282	147.546	172.681	24.9559	46.4869	116.873	197.205	175.216	433.678	99.0116	111.246	157.698	61.0456	72.4265	NA	NA	NA	NA	28.6912	67.3019	82.9016
Arap1	NA	NA	NA	98.26	160.521	88.8319	303.507	1.62265	NA	75.341	92.5698	107.227	NA	30.015	10.4547	18.6846	48.4217	12.967	59.5862	32.7607	46.6354	122.76	104.727	64.5542
Arap2	8.65836	5.5442	1.66582	2.91774	17.5511	10.5464	NA	NA	NA	2.79845	6.41809	6.22082	NA	10.6057	18.4025	1.15681	2.37598	2.39469	NA	NA	NA	NA	NA	NA
Arap3	NA	NA	NA	46.4816	75.9304	60.6508	NA	NA	NA	NA	NA	NA	NA	NA	NA	NA	NA	NA	NA	NA	NA	4.91187	NA	24.2172
Arc	21.1	3.07947	12.4954	NA	NA	NA	NA	NA	NA	NA	NA	NA	NA	NA	NA	NA	NA	NA	NA	NA	NA	NA	NA	NA
Arcn1	341.213	526.953	301.469	1585.31	2389.17	1342.43	1563.05	1499.72	1311.32	934.59	600.836	920.805	2017.54	603.805	1687.73	2471.47	2903.57	2288.32	310.26	377.644	204.255	733.793	718.039	567.013
Arf2	24140	18695.6	23493.6	16678.7	21511.7	16329.6	4146.47	5722.56	3177.27	18684.3	18741.2	21743.4	30493.4	34018.5	34632.9	15530.7	13733.7	13409	NA	1976.53	NA	6046.91	5669.39	6470.89
Arf4	4749.61	5989.13	6665.51	2803.71	6019.34	5542.96	2045.43	NA	1565.23	8602.96	6033.32	8128.58	14064.1	15005.7	20334.5	8975.28	8479.27	8690.52	311.02	212.364	340.205	1606.6	2178.12	2671.28
Arf5	26922.7	29844.5	27178.3	27952	31839.4	34361.5	16442.6	14931.7	14048.5	30482.6	26418	31669.7	42042.5	51028.6	49212.3	27626.1	26117.6	19181.8	1824.59	1578.36	1922.33	3121.2	3773.59	4466.37
Arf6	5076.1	2299.1	2696.84	5293.71	8171.83	3680.78	2919.13	6010.41	2780.27	3950.29	3547.51	3342.57	13975	15384.1	15570.1	9751.56	9931.77	9206.15	182.088	161.608	191.675	1053.06	939.087	563.207
Arfgap1	1683.13	4326.7	2852.59	255.431	296.798	126.17	211.813	144.082	170.254	342.57	312.523	260.364	101.991	85.8791	49.9052	435.412	234.789	282.855	27.3894	10.0462	7.12469	2502.64	667.893	117.472
Arfgap2	132.491	238.516	114.171	170.469	182.233	85.7126	301.243	303.777	314.833	154.737	311.569	367.946	239.86	203.593	93.7908	266.462	423.717	278.827	19.4363	2.70115	4.95986	222.672	217.613	92.9682
Arfgap3	58.7012	121.723	109.874	171.182	315.724	255.136	41.4675	32.1819	29.7537	NA	67.0786	45.2052	232.092	168.95	132.521	1129.29	576.436	2080.48	12.8974	NA	10.1592	60.6879	92.9568	65.2515
Arfgef1	69.662	60.8874	50.1249	85.5855	59.8951	42.2836	19.2685	21.1998	23.6719	802.461	26.5786	30.4493	79.0395	90.2775	118.495	73.3009	81.9105	90.9733	2.28631	1.14073	1.18387	38.6987	39.4982	62.6459
Arfgef2	325.366	210.117	190.048	178.466	247.38	100.55	108.758	83.1759	40.358	53.7603	107.134	100.243	100.42	93.9531	39.6343	30.4407	104.028	96.0457	195.634	1.53318	NA	46.2042	28.9274	44.5144
Arfip1	583.233	562.277	77.5184	633.723	672.484	554.27	117.942	136.51	75.909	341.208	629.293	683.599	599.333	985.493	733.35	1569.71	1395.43	1421.04	158.39	158.017	115.278	474.523	392.568	355.693
Arfip2	347.665	404.56	514.571	NA	47.2222	6.66687	NA	NA	NA	NA	NA	NA	53.3721	NA	336.629	434.522	580.153	506.462	NA	NA	NA	NA	NA	NA
Arfrp1	NA	NA	NA	NA	NA	NA	NA	NA	30.5563	NA	NA	NA	NA	293.381	287.925	52.5585	59.1784	81.3832	NA	NA	NA	NA	NA	NA
Arg1	120.898	40.7151	NA	NA	2.71399	NA	114718	129365	116189	151.209	243.146	220.918	NA	NA	NA	NA	NA	NA	5729.26	6162.27	4385.04	NA	NA	37.1477
Arg2	NA	NA	NA	NA	NA	12.3896	NA	23.1672	NA	NA	NA	NA	3426.55	2899.49	3122.29	NA	NA	15.5944	NA	NA	NA	NA	3.96606	237.788
Arglu1	NA	NA	NA	NA	NA	15.0609	NA	NA	NA	129.892	NA	93.2864	NA	NA	NA	NA	63.0394	59.0376	NA	NA	NA	43.3108	NA	NA
Arhgap1	1041.83	814.619	249.586	1495.83	761.783	860.896	NA	51.9096	NA	140.914	180.566	613.958	770.453	1380.75	1421.84	1122.21	1163.54	1582.01	178.151	261.725	198.111	729.276	784.23	379.358
Arhgap10	NA	NA	NA	NA	5.09883	7.39509	NA	NA	NA	5.55883	NA	NA	10.6747	NA	NA	2.75336	10.2066	10.6704	NA	NA	NA	2.11349	2.35134	NA
Arhgap12	36.298	40.0805	174.808	39.4576	12.3668	24.4995	17.5047	5.89675	NA	145.879	13.6833	11.1816	23.0884	130.431	176.588	8.17154	53.4826	25.4554	8.95217	24.0161	3.90958	NA	NA	NA
Arhgap15	NA	NA	NA	NA	6.37929	7.4432	NA	NA	NA	NA	NA	NA	NA	NA	NA	3.09492	NA	NA	20.4363	NA	NA	45.1557	NA	86.9179
Arhgap17	91.9863	NA	NA	120	124.836	79.8002	NA	7.93269	NA	376.849	380.932	533.605	212.233	225.229	281.525	39.9959	105.657	88.9253	29.9713	78.2926	50.5743	151.114	200.762	206.551
Arhgap18	NA	NA	NA	547.165	194.688	71.9729	NA	NA	NA	NA	NA	NA	124.225	29.7016	46.6802	4.10117	12.7131	40.5396	NA	6.62294	NA	52.9858	23.9468	40.4772
Arhgap19	NA	NA	NA	NA	NA	NA	NA	NA	NA	NA	NA	NA	NA	NA	NA	NA	NA	NA	NA	NA	NA	NA	1.35985	NA
Arhgap21	47.6312	16.8436	19.2946	54.7317	0.409504	NA	NA	NA	NA	NA	NA	NA	NA	NA	NA	NA	NA	NA	NA	NA	NA	NA	NA	NA
Arhgap22	NA	NA	NA	2.03802	NA	NA	NA	NA	NA	NA	NA	NA	NA	NA	NA	NA	NA	NA	NA	NA	NA	NA	NA	NA
Arhgap23	93.2595	106.994	100.667	20.9279	3.61612	NA	NA	NA	NA	18.1437	NA	487.178	NA	NA	NA	NA	NA	NA	NA	NA	NA	NA	NA	NA
Arhgap24	NA	NA	NA	7.57298	NA	NA	NA	NA	NA	NA	6.20086	20.5481	NA	NA	NA	NA	NA	NA	NA	NA	NA	NA	NA	NA
Arhgap25	12.1316	23.9312	25.6257	107.851	100.662	81.404	NA	4.39052	NA	433.411	467.091	447.739	19.4161	39.6039	59.4189	NA	5.59482	2.35214	40.167	31.9106	25.6211	150.219	174.631	120.021
Arhgap26	98.5935	40.4317	73.3659	2.02965	3.20155	NA	NA	NA	NA	15.6079	NA	NA	NA	NA	7.77477	NA	NA	5.58718	NA	NA	0.597346	NA	1.93333	1.21612
Arhgap27	NA	NA	NA	NA	142.42	NA	NA	NA	NA	NA	11.8621	NA	NA	NA	NA	28.2053	NA	NA	NA	NA	NA	3.79812	3.10213	14.9343
Arhgap28	NA	NA	NA	NA	72.0823	NA	NA	NA	NA	NA	NA	NA	NA	NA	NA	NA	NA	NA	NA	NA	NA	NA	NA	NA
Arhgap29	NA	NA	NA	15.7773	69.0078	78.6211	NA	NA	NA	NA	NA	NA	NA	NA	NA	NA	NA	NA	NA	NA	NA	NA	NA	NA
Arhgap30	NA	NA	NA	NA	2.83015	NA	NA	NA	NA	270.754	153.82	199.435	NA	NA	NA	NA	NA	NA	23.2489	29.4087	22.7345	305.582	265.3	100.208
Arhgap31	NA	NA	NA	93.8727	154.77	78.5601	NA	NA	NA	3.27889	1.70062	NA	NA	NA	NA	NA	NA	NA	NA	NA	NA	NA	NA	NA
Arhgap32	87.7253	71.8725	56.1546	NA	19.5126	16.0443	NA	NA	NA	NA	NA	NA	NA	NA	10.69	NA	NA	NA	NA	NA	NA	NA	NA	NA
Arhgap33	NA	4.42621	2.14777	NA	25.3383	NA	NA	NA	3.28552	NA	NA	NA	NA	NA	NA	NA	NA	NA	3.05172	NA	NA	NA	NA	NA
Arhgap39	69.0311	42.4495	72.5363	NA	6.21122	NA	NA	NA	NA	NA	NA	NA	NA	NA	NA	NA	NA	NA	NA	NA	NA	NA	NA	NA
Arhgap4	NA	NA	NA	NA	107.592	NA	NA	NA	NA	NA	17.6485	NA	NA	NA	NA	NA	NA	NA	13.7508	NA	45.6779	91.4991	55.371	96.9019
Arhgap42	NA	NA	NA	22.8865	NA	24.7899	2.43761	NA	9.36371	NA	NA	NA	NA	NA	NA	NA	NA	NA	NA	NA	NA	NA	NA	4.45901
Arhgap44	538.848	609.847	534.402	44.6439	123.138	116.193	NA	NA	NA	NA	NA	NA	NA	7.37226	NA	NA	NA	2.20774	NA	NA	NA	NA	NA	NA
Arhgap5	75.2602	54.5788	140.27	34.8054	45.8265	10.222	19.6948	24.0589	7.64513	10.7345	151.829	2.5633	59.2286	57.5038	96.4546	45.7284	94.5528	26.3361	NA	NA	NA	NA	0.845804	1.05447
Arhgap6	NA	NA	NA	39.7623	99.5744	81.669	NA	NA	NA	25.428	14.3027	NA	NA	NA	NA	NA	7.77404	5.39397	NA	NA	NA	NA	NA	NA
Arhgap9	NA	NA	NA	10.1422	20.7999	0.876842	NA	NA	NA	21.4783	60.6695	68.249	NA	NA	NA	NA	1.5631	NA	9.20599	20.6796	13.016	99.2954	138.292	126.944
Arhgdia	13513.8	20315.6	18167.9	49068.2	63125	56787.4	4233.26	7944.88	6577.38	87094.7	114743	100227	68396.4	75729.4	70852.4	28663	21624.3	21775.7	14890.3	15620.3	8987.34	25149.7	29079.1	23922.7
Arhgdib	16.811	20.835	211.516	3842.25	3835.9	2618.38	227.161	234.077	245.494	53633.5	63589	68668	3412.84	2372.37	3074.03	817.916	755.923	921.098	9793.82	5719.09	5272.22	51961.2	45194.5	47110.9
Arhgef1	5.63304	6.86723	8.37718	475.772	602.872	374.121	22.5075	27.1828	62.139	990.989	1253.11	728.407	210.074	220.396	215.868	225.288	133.792	234.696	218.336	346.222	162.843	597.283	687.081	663.503
Arhgef10	NA	21.2962	5.6831	27.906	21.9452	33.2471	NA	NA	NA	NA	8.11409	NA	NA	NA	137.677	3.81577	4.06741	NA	NA	NA	NA	NA	NA	0.303114
Arhgef10l	NA	NA	NA	NA	NA	NA	NA	NA	NA	NA	NA	NA	NA	NA	2.39762	34.3368	NA	7.83191	NA	NA	NA	NA	NA	NA
Arhgef11	133.58	91.9443	107.245	129.053	118.055	35.1477	0.988366	3.33307	0.74872	0.539571	7.24747	11.9631	12.5327	18.4021	15.387	1.17507	NA	12.5396	1.18404	NA	NA	4.39192	0.987336	NA
Arhgef12	49.7534	40.3214	106.943	98.7793	225.596	60.7537	49.8315	106.48	32.3317	32.5604	19.0558	16.8574	93.9684	221.797	27.7776	16.6232	39.6273	5.70819	0.873503	0.607321	1.11064	0.942486	NA	NA
Arhgef15	NA	NA	NA	12.3677	33.3939	15.3184	NA	NA	NA	NA	NA	NA	NA	NA	NA	NA	NA	NA	NA	NA	NA	NA	NA	NA
Arhgef16	NA	NA	NA	NA	NA	NA	NA	43.5638	NA	NA	NA	NA	169.318	239.811	265.076	87.0729	74.8448	66.7926	NA	NA	NA	NA	NA	NA
Arhgef17	15.5054	6.55909	7.53311	55.9217	71.0218	59.4559	NA	NA	NA	NA	15.1334	11.2628	NA	NA	NA	20.7148	36.3599	36.1609	NA	NA	NA	NA	NA	NA
Arhgef18	33.8614	23.106	25.6519	673.598	224.88	215.08	83.7999	NA	NA	74.2932	NA	136.383	36.9446	14.5505	39.4812	29.891	30.3942	32.2762	NA	NA	NA	79.8556	NA	5.32776
Arhgef2	414.208	551.14	434.323	1167.56	1754.72	849.2	NA	0.944789	0.811819	32.4354	52.4862	86.562	NA	22.1292	NA	NA	7.53245	3.69999	38.9521	88.3714	2.81684	177.074	180.957	169.234
Arhgef25	43.2454	NA	NA	42.0596	43.5202	NA	NA	NA	NA	NA	NA	NA	NA	NA	NA	NA	10.1997	NA	NA	NA	NA	NA	NA	NA
Arhgef26	NA	6.60576	NA	53.687	72.6135	66.7601	NA	NA	NA	NA	NA	NA	NA	18.4117	NA	5.56402	4.37685	NA	NA	NA	NA	NA	NA	NA
Arhgef28	NA	NA	NA	14.8627	23.9867	2.42792	NA	NA	NA	NA	NA	NA	NA	NA	NA	18.0886	19.9498	NA	NA	NA	NA	NA	NA	NA
Arhgef3	NA	NA	NA	17.3076	13.8306	NA	NA	NA	NA	NA	NA	NA	NA	NA	NA	NA	NA	NA	NA	NA	NA	NA	NA	NA
Arhgef33	NA	NA	NA	NA	NA	NA	NA	NA	NA	NA	NA	NA	NA	NA	NA	NA	NA	NA	NA	NA	NA	NA	34.1574	NA
Arhgef4	NA	NA	NA	NA	NA	NA	NA	NA	NA	NA	NA	5.84527	NA	NA	NA	NA	NA	NA	NA	NA	NA	NA	NA	NA
Arhgef40	NA	NA	NA	3.46082	12.629	1.64212	NA	NA	0.740085	NA	NA	NA	NA	NA	NA	NA	NA	1.83272	NA	NA	NA	NA	NA	NA
Arhgef5	NA	NA	NA	61.6325	6.13332	4.27826	NA	NA	NA	NA	NA	NA	NA	NA	NA	NA	NA	NA	NA	NA	NA	NA	NA	NA
Arhgef6	103.587	33.6402	NA	56.3302	29.4762	96.675	NA	NA	NA	306.211	271.636	301.121	NA	NA	NA	12.0758	NA	NA	7.54781	108.35	NA	213.307	83.7315	155.516
Arhgef7	283.822	236.963	156.714	255.122	289.724	97.0733	10.4349	7.29963	9.22246	282.905	152.1	225.363	53.9861	45.2782	95.7429	1120.37	1592.54	953.302	NA	7.36722	NA	74.8802	31.9285	48.8027
Arhgef9	436.4	234.705	192.896	NA	NA	NA	NA	NA	NA	NA	NA	NA	NA	NA	NA	NA	NA	NA	NA	NA	NA	NA	NA	NA
Arid1a	0.884963	1.98775	9.16811	16.9475	11.7028	41.0602	6.41223	NA	NA	65.6743	112.419	30.7684	35.1877	33.0069	31.5003	6.96903	4.06467	5.79927	3.16055	2.00931	2.69953	30.9864	85.7408	23.8283
Arid1b	1.58169	NA	0.995485	19.5451	17.1098	10.3315	0.699228	NA	NA	29.9771	27.3614	39.7261	9.69692	NA	NA	6.40119	NA	NA	NA	0.386971	NA	9.02332	5.78111	5.09813
Arid2	NA	NA	NA	7.07499	NA	5.3472	NA	NA	NA	16.4593	NA	64.9296	NA	NA	11.7893	5.93734	NA	8.7082	NA	NA	0.618558	1.72111	3.58452	1.85418
Arid3a	NA	NA	NA	NA	NA	NA	NA	NA	NA	NA	NA	NA	NA	NA	NA	NA	NA	NA	NA	NA	NA	110.3	56.3743	77.2302
Arid4a	NA	NA	NA	24.9298	27.1156	7.97462	NA	NA	NA	28.0334	58.8631	61.6108	NA	NA	NA	NA	NA	2.70491	NA	NA	NA	10.1678	6.54935	2.25658
Arid4b	NA	NA	NA	NA	NA	NA	NA	NA	NA	11.2042	14.5159	11.2644	NA	NA	NA	3.79034	NA	NA	NA	NA	NA	NA	NA	NA
Arid5a	NA	NA	NA	NA	NA	NA	NA	NA	NA	NA	NA	NA	NA	NA	NA	NA	NA	NA	1.79031	NA	NA	NA	NA	NA
Arih1	89.1235	67.4055	59.4354	177.261	168.062	129.549	356.342	86.5272	83.1162	367.96	359.518	312.312	92.2659	361.634	380.402	135.81	98.891	178.351	611.878	675.661	700.886	134.693	155.993	49.8199
Arih2	29.7267	9.39587	16.0345	28.3921	41.5061	20.6508	5.24193	20.0682	17.6168	18.5993	NA	NA	108.733	18.2377	15.1717	4.71039	259.795	NA	NA	NA	NA	10.7094	NA	66.7362
Arl1	609.658	541.456	601.77	737.771	3166.79	1947.82	3453.93	2085.84	3032.1	1332.37	1178.99	1260.7	1509.53	1907.31	1867.2	10335	7582.43	6790.08	331.656	54.1574	76.7488	510.562	284.588	383.677
Arl10	31.0405	NA	NA	10.014	NA	NA	NA	NA	NA	NA	NA	NA	NA	NA	NA	NA	NA	NA	NA	NA	NA	NA	NA	NA
Arl11	NA	NA	NA	NA	NA	NA	NA	NA	NA	NA	NA	NA	NA	NA	NA	NA	NA	NA	NA	9.61488	NA	70.3204	16.7933	48.7019
Arl13b	NA	NA	NA	7.73461	NA	166.648	NA	NA	NA	NA	NA	NA	NA	NA	NA	NA	NA	NA	NA	NA	NA	NA	NA	NA
Arl14	NA	NA	NA	NA	NA	NA	NA	NA	NA	NA	NA	NA	NA	58.5924	37.7658	NA	NA	NA	NA	NA	NA	NA	NA	NA
Arl14ep	NA	NA	NA	NA	13.8193	68.1834	NA	NA	NA	NA	NA	NA	NA	NA	NA	NA	NA	NA	NA	NA	NA	NA	25.0271	24.2829
Arl15	226.527	153.298	248.68	NA	NA	NA	NA	NA	NA	NA	NA	NA	NA	NA	NA	NA	NA	NA	NA	NA	NA	NA	NA	NA
Arl2	599.861	401.338	317.427	15.1237	439.028	443.356	NA	NA	NA	411.261	212.267	NA	151.912	414.952	391.885	616.084	1149.67	629.416	NA	NA	NA	342.199	252.238	322.331
Arl2bp	NA	NA	NA	NA	NA	NA	NA	NA	NA	NA	NA	NA	NA	NA	NA	NA	NA	74.0283	NA	NA	NA	NA	NA	NA
Arl3	566.47	895.291	856.406	387.522	762.194	433.729	180.951	208.382	94.8877	464.774	540.745	493.329	15.6403	33.845	33.1513	185.944	238.849	262.587	8.70958	NA	13.5231	247.322	309.839	298.785
Arl4a	NA	NA	NA	NA	NA	NA	NA	NA	NA	NA	21.946	NA	NA	NA	NA	NA	NA	NA	NA	NA	NA	NA	NA	NA
Arl4d	NA	NA	NA	7.61827	NA	NA	NA	NA	NA	NA	NA	NA	NA	NA	NA	NA	NA	NA	NA	NA	NA	NA	NA	NA
Arl5a	118.589	86.3494	86.6192	NA	NA	NA	74.1871	NA	102.266	NA	95.8209	NA	NA	NA	NA	NA	134.78	180.506	NA	NA	NA	NA	NA	NA
Arl5b	106.693	NA	NA	NA	NA	NA	NA	NA	NA	NA	NA	NA	NA	NA	NA	19.8598	38.8972	35.365	NA	NA	NA	NA	NA	NA
Arl6	24.8191	36.2544	NA	54.7365	43.755	226.848	NA	NA	NA	NA	NA	29.1528	NA	26.2023	NA	18.9038	204.745	2494.48	NA	NA	NA	NA	NA	NA
Arl6ip1	9.60002	NA	13.8471	26.9969	14.2441	NA	NA	NA	NA	NA	NA	NA	NA	NA	NA	NA	NA	NA	NA	NA	NA	NA	3.29899	NA
Arl6ip5	3504.57	1430.45	3809.29	6323.45	5441.15	4985.15	713.663	545.228	422.799	2016.8	1913.51	1482.58	438.125	174.058	767.332	4423.17	2096.46	2424.29	1372.87	366.44	67.8865	2281.77	1786.8	1620.18
Arl6ip6	NA	NA	NA	NA	NA	NA	NA	NA	NA	NA	NA	NA	NA	NA	NA	NA	NA	NA	NA	NA	NA	NA	38.2185	7.806
Arl8a	880.447	381.239	361.204	5288.7	329.266	173.724	NA	NA	NA	NA	5300.62	6932.67	980.413	NA	1019.68	620.974	793.844	864.575	898.763	180.034	17.6812	228.692	3767.5	122.485
Arl8b	4046.14	2912.23	3390.59	5573.75	1550.44	1272.46	381.995	577.698	464.367	4955.49	8649.42	9622.32	615.332	2458.83	2156.13	1219.52	1526.68	1517.89	1147.52	474.33	17.6812	537.783	3798.6	866.942
Arl9	NA	NA	NA	NA	NA	NA	NA	NA	NA	NA	NA	319.166	NA	NA	NA	NA	NA	NA	NA	NA	NA	NA	NA	NA
Armc1	1563.86	1315.87	1822.75	196.627	364.03	397.361	573.957	923.654	903.706	901.186	2396.51	541.567	NA	352.249	81.0004	212.547	286.613	215.115	39.9022	15.3051	13.5097	140.612	487.335	84.0591
Armc10	612.385	285.606	279.425	205.046	334.891	281.199	NA	17.3073	23.5931	283.898	85.4942	374.93	NA	224.372	239.833	323.904	271.855	323.052	NA	NA	NA	65.9029	84.0955	3.05246
Armc3	NA	NA	NA	NA	NA	NA	NA	NA	NA	NA	NA	NA	NA	NA	921.456	NA	NA	NA	NA	NA	NA	NA	NA	NA
Armc4	NA	NA	NA	NA	1.39033	1.02772	NA	NA	NA	NA	NA	NA	NA	NA	NA	NA	NA	NA	NA	NA	NA	NA	NA	NA
Armc6	232.325	325.508	114.244	67.1896	116.285	56.4879	NA	11.5269	7.74096	NA	NA	23.3336	NA	NA	NA	9.03162	10.0736	9.77373	NA	NA	NA	156.404	39.5009	69.1209
Armc8	206.221	218.553	128.736	53.8873	70.6145	24.2269	4.05705	10.5676	NA	393.494	216.321	217.011	NA	NA	NA	135.064	50.9281	7.06499	NA	3.82555	NA	58.6153	66.8048	75.099
Armc9	NA	NA	1.67444	19.5732	NA	NA	NA	NA	NA	NA	NA	NA	NA	NA	NA	NA	NA	NA	0.194809	NA	NA	23.5016	0.643836	NA
Armcx2	NA	NA	NA	NA	NA	NA	31.3841	NA	NA	NA	NA	NA	NA	NA	NA	NA	NA	NA	NA	NA	NA	NA	NA	NA
Armcx3	48.8824	204.818	161.683	8.82514	NA	NA	NA	NA	NA	NA	NA	NA	NA	NA	NA	NA	NA	8.73445	NA	NA	NA	NA	NA	NA
Armcx4	NA	20.2078	NA	NA	NA	NA	NA	NA	NA	NA	NA	NA	NA	NA	NA	NA	NA	NA	NA	NA	NA	NA	NA	NA
Arnt	NA	NA	NA	4.2883	NA	NA	NA	NA	NA	NA	NA	NA	NA	NA	NA	NA	NA	NA	NA	NA	NA	NA	NA	NA
Arnt2	NA	NA	NA	NA	NA	NA	NA	NA	NA	NA	NA	NA	NA	251.197	NA	NA	NA	NA	NA	NA	NA	NA	NA	NA
Arntl	NA	NA	NA	NA	NA	3.53404	NA	5.1	NA	NA	NA	NA	NA	NA	NA	NA	NA	NA	NA	NA	NA	NA	NA	NA
Arpc1a	3379.53	3737.94	4042.91	344.453	32402.7	476.13	222.108	288.826	214.381	179.882	144.449	76379.4	117.854	343.453	109.278	130.664	610.052	1525.21	NA	16.2727	1.50829	12353.1	17835.8	24610.3
Arpc1b	NA	NA	76.6418	653.725	376.023	716.664	386.428	216.729	208.57	3246.63	1017.73	2718.01	1906.98	1905.28	2130.49	965.604	667.807	1011.27	1185.37	810.85	700.402	1862.8	1367.44	1791.95
Arpc2	8249.7	9802.19	10104.4	7236.04	8183.58	8211.89	1415.76	1162.51	1371.74	6027.08	8612.48	10241.7	8868.68	9766.75	8852.97	6162.49	8264.56	8770.03	3665.71	3239.8	2325.43	8872.68	8099.4	8433.81
Arpc3	2495.12	1661.14	2313.91	1433.79	2103.25	1148.89	383.453	326.829	376.861	345.287	527.203	629.492	603.598	451.897	612.592	1720.11	2930.24	2464.11	1030.95	1249.3	893.352	3489.95	3661.76	3840.56
Arpc4	9512.69	17279.7	16424.9	10642.4	16719.2	20154.1	2304.78	1071.03	1793.93	5959.93	5609.29	7801.12	2175.75	2622.1	6429.85	4444.37	5184.06	2371.63	3081.87	3301.04	3347.49	11664.3	17712.8	19856.7
Arpc5	579.829	5133.39	16802.5	1347.94	900.854	6972.72	330.284	398.345	639.189	10730.7	2504.95	5866.69	1290.34	1923.04	1488.57	392.957	408.609	7895.07	3180.49	4207.09	410.163	2828.77	2525.71	1339.04
Arpc5l	1345.08	1064.31	781.751	356.826	468.425	320.876	367.863	317.416	279.962	2568.64	2434.16	3257.5	781.479	721.335	960.825	966.914	469.757	69.7825	233.525	404.596	25.7102	513.808	337.142	336.751
Arpp19	1386.64	1002.01	965.294	211.917	121.171	2761.08	390.266	309.013	214.621	635.645	972.572	979.821	284.668	637.816	615.99	251.638	4074.14	3929.1	308.398	46.4508	NA	736.372	1915.33	507.785
Arpp21	83.853	197.181	164.295	NA	NA	NA	NA	NA	NA	NA	NA	NA	NA	NA	NA	NA	NA	NA	NA	NA	NA	NA	NA	NA
Arrb1	178.799	376.862	39.5816	2958.51	3055.45	3305.56	43.5882	34.4166	21.1669	1091.32	545.2	1014.45	328.303	334.847	544.163	139.366	69.6814	35.8534	59.2385	71.8607	51.296	122.06	290.971	81.016
Arrb2	NA	138.871	168.127	50.1404	152.479	316.993	NA	24.0998	28.7598	534.053	376.535	23.1126	NA	NA	NA	NA	NA	NA	25.4093	29.7575	10.0854	145.751	400.249	550.509
Arrdc1	NA	NA	NA	37.9768	47.6349	32.9803	NA	NA	NA	NA	NA	NA	NA	NA	NA	NA	NA	NA	NA	NA	NA	10.5556	73.7631	92.8018
Arrdc3	NA	NA	NA	NA	NA	15.9014	NA	NA	NA	NA	NA	NA	NA	NA	NA	NA	NA	NA	NA	NA	NA	NA	NA	NA
Arsa	69.4813	19.8657	27.0072	NA	25.4383	9.49129	NA	13.8572	6.98912	4222.64	NA	NA	NA	NA	NA	NA	NA	NA	NA	NA	NA	NA	NA	NA
Arsb	149.036	105.612	57.07	63.4987	14.4743	1.10048	22.2274	31.3902	31.8005	6.80958	9.8829	3.68172	NA	NA	37.6326	46.3804	5.27596	NA	4.89674	NA	NA	235.053	226.803	328.085
Arsk	NA	NA	NA	NA	2.28252	NA	NA	NA	NA	NA	NA	NA	324.221	NA	NA	10.5122	NA	13.7846	NA	NA	NA	NA	1.34576	NA
Art3	NA	NA	NA	59.8822	426.425	325.475	NA	NA	NA	NA	NA	NA	19.1514	NA	NA	16.8894	73.1699	39.1153	NA	NA	NA	NA	NA	NA
Art4	NA	NA	NA	108.479	112.066	64.2	37.4228	NA	NA	34.0238	45.4745	NA	NA	NA	NA	NA	NA	NA	NA	NA	NA	NA	16.5476	NA
Arv1	41.404	NA	NA	NA	NA	NA	NA	NA	NA	NA	NA	NA	NA	NA	NA	NA	NA	NA	NA	NA	NA	NA	NA	NA
Arvcf	49.2405	84.7535	32.1993	72.6719	204.015	927.55	42.4184	18.6658	153.617	36.2557	58.6677	53.8795	NA	22.9265	NA	11.0394	8.94668	60.1646	NA	NA	NA	NA	NA	NA
As3mt	413.321	398.394	73.3057	419.114	1275.83	1183.82	619.475	1524.32	1651.02	337.808	2855.56	1600.46	832.53	892.783	1159.62	1182.14	670.053	731.603	45.1351	234.846	215.537	240.965	225.735	760.315
Asah1	671.211	240.072	398.875	1088.25	841.669	1081.75	215.071	193.041	210.094	1452.32	1528.32	1339.46	1114.95	758.869	969.756	1246.01	1099.77	1128.11	471.512	553.544	467.811	693.836	550.915	808.888
Asah2	NA	NA	NA	NA	2.612	NA	NA	NA	NA	NA	NA	NA	637.869	884.908	679.809	NA	NA	NA	NA	NA	NA	NA	NA	NA
Asap1	266.764	227.165	206.518	67.982	124.495	89.6212	7.6817	7.34612	1.18695	164.61	176.025	156.635	165.646	NA	NA	4.7874	484.852	525.777	NA	NA	1.92	76.483	45.1775	40.8164
Asap2	34.1578	29.1911	19.3537	181.32	38.4024	51.6077	NA	NA	1.98786	NA	21.9319	NA	58.4345	58.6313	61.3629	4.7389	NA	12.9306	NA	NA	NA	NA	NA	NA
Asb6	26.8994	NA	NA	NA	NA	NA	NA	2.53686	NA	49.0367	40.1369	50.2659	NA	NA	NA	NA	2.97268	NA	NA	NA	NA	196.22	300.592	NA
Asb7	NA	NA	NA	NA	NA	NA	NA	NA	NA	NA	NA	NA	NA	NA	NA	NA	NA	NA	NA	NA	NA	NA	0.55786	NA
Ascc1	6.62773	NA	NA	9.32512	80.0379	4.59047	134.139	105.403	46.0175	67.291	25.5274	111.266	174.565	218.188	313.683	NA	673.035	21.2717	NA	NA	NA	NA	NA	21.8162
Ascc2	NA	NA	NA	3.04302	3.0618	NA	4.63754	18.2353	3.45942	NA	NA	NA	NA	NA	NA	NA	NA	NA	NA	NA	NA	4.61424	7.98357	2.08518
Ascc3	NA	6.11251	NA	38.4001	18.1187	22.4745	60.6779	47.0144	15.6548	25.865	68.9558	35.9648	226.1	138.945	146.206	26.8875	144.88	25.2688	NA	NA	NA	16.8949	3.9553	38.4823
Asf1a	NA	NA	NA	38.294	64.907	31.8605	NA	NA	22.9587	39.6883	68.1226	63.1416	NA	NA	NA	NA	NA	NA	NA	NA	NA	214.47	159.938	138.461
Asf1b	NA	NA	NA	NA	NA	NA	NA	NA	NA	NA	NA	NA	NA	NA	NA	NA	NA	NA	NA	NA	NA	137.646	115.531	213.214
Asgr1	NA	NA	NA	NA	NA	NA	3147.75	4120.05	4471.33	NA	NA	NA	NA	NA	NA	NA	NA	NA	NA	NA	NA	NA	NA	NA
Asgr2	NA	NA	NA	NA	NA	NA	5672.83	4633.48	2607.27	NA	NA	NA	NA	NA	NA	NA	NA	NA	NA	NA	NA	NA	NA	NA
Ash2l	NA	NA	NA	13.057	11.4418	14.5992	NA	NA	NA	108.187	212.267	161.699	131.226	44.3026	59.559	52.6349	63.2345	53.9786	NA	3.83893	3.18789	349.265	22.4245	24.3444
Asic1	42.319	NA	13.5065	NA	NA	NA	NA	NA	NA	NA	NA	NA	NA	NA	NA	NA	NA	NA	NA	NA	NA	NA	NA	NA
Asl	325.199	276.469	244.358	470.465	1070.94	194.613	17865.6	15082.5	19516.7	925.07	651.965	430.358	1689.74	504.676	389.061	592.036	553.539	520.098	74.397	249.296	171.382	500.626	432.113	90.8146
Asna1	1170.3	1773.33	1480.62	410.724	817.769	461.201	246.931	436.884	906.306	582.199	724.575	748.933	200.99	185.315	386.15	201.813	463.416	664.212	170.396	136.715	153.274	484.821	546.378	566.819
Asns	322.828	133.884	182.59	377.56	300.068	265.43	NA	NA	NA	457.096	448.635	513.592	118.446	60.1991	95.8116	192.428	447.066	460.074	NA	NA	NA	545.99	440.933	171.499
Asnsd1	NA	NA	NA	NA	NA	NA	NA	NA	NA	9.74227	NA	10.6347	NA	NA	NA	NA	NA	NA	NA	NA	NA	NA	NA	NA
Aspa	177.602	1562.75	765.416	NA	NA	NA	31.0271	NA	NA	NA	NA	NA	60.9941	81.978	241.795	NA	NA	NA	258.451	491.859	41.7047	NA	NA	NA
Aspdh	NA	NA	100.003	NA	NA	NA	961.04	3827.46	1265.34	NA	NA	NA	NA	NA	NA	NA	NA	NA	NA	NA	NA	NA	NA	NA
Aspg	NA	NA	NA	NA	NA	NA	303.035	298.404	426.929	NA	NA	NA	NA	NA	NA	NA	NA	NA	NA	NA	NA	NA	NA	NA
Asph	209.048	NA	NA	2941.4	325.546	231.388	857.91	420.402	523.601	44.3115	NA	47.4621	457.382	196.388	105.066	1021.72	887.69	643.164	34.1442	49.2306	38.8013	104.517	201.1	105.436
Asphd1	410.465	158.006	42.1104	NA	NA	NA	NA	NA	NA	NA	NA	NA	NA	NA	NA	NA	NA	NA	NA	NA	NA	NA	NA	NA
Asphd2	15.8676	25.986	NA	NA	NA	NA	NA	NA	NA	NA	NA	NA	NA	NA	NA	NA	NA	NA	NA	NA	NA	NA	NA	NA
Aspn	NA	NA	NA	175.831	225.06	1509.4	NA	NA	NA	18.2418	20.727	56.5271	738.568	901.574	932.254	6774.51	7613.24	6697.38	NA	NA	NA	13.6768	11.1538	17.4944
Asprv1	NA	NA	NA	NA	NA	NA	NA	NA	NA	NA	NA	NA	NA	NA	NA	NA	NA	NA	NA	NA	NA	311.431	420.462	194.925
Aspscr1	81.6396	104.912	101.831	63.8564	430.44	39.0263	13.1153	4.32732	26.4849	4.91428	9.25311	34.1549	NA	NA	NA	90.9423	100.895	37.2795	10.3458	10.8517	13.5048	20.0643	121.489	34.6144
Asrgl1	3592.96	4505.33	3602.32	357.12	466.448	474.45	72.7994	241.151	711.539	1476.11	1257.12	387.223	145.359	184.592	NA	6.4902	62.6519	506.281	17.8192	17.8028	20.3788	562.248	580.554	357.793
Ass1	478.251	288.189	163.713	92.2952	126.871	41.5262	57859.7	68976.7	77701.1	1567.25	1326.57	1282.92	377.754	421.776	447.061	800.887	1595.87	1300.1	109.057	136.593	176.991	315.226	396.967	304.014
Astn1	152.783	178.033	132.979	NA	NA	NA	NA	NA	NA	NA	NA	NA	NA	NA	NA	NA	NA	NA	NA	NA	NA	NA	NA	NA
Astn2	27.0301	11.1604	10.45	NA	NA	NA	NA	NA	NA	NA	NA	NA	NA	NA	NA	NA	NA	NA	NA	NA	NA	NA	NA	NA
Asun	NA	NA	NA	2.75127	NA	74.6638	1.31262	NA	NA	NA	45.0985	65.7371	NA	NA	NA	NA	3.66849	2.414	1.08657	1.11649	NA	15.3467	13.8698	0.225888
Asz1	NA	616.701	NA	NA	NA	NA	NA	NA	NA	NA	NA	NA	NA	NA	NA	NA	NA	NA	NA	NA	NA	NA	NA	NA
Atad1	474.801	396.264	375.205	120.086	325.491	148.267	382.761	303.209	301.546	393.314	NA	6.43395	65.6048	633.989	548.551	169.091	366.082	201.78	NA	NA	191.978	70.3318	12.9571	120.712
Atad2	NA	NA	NA	NA	NA	NA	NA	NA	NA	34.0965	23.6625	63.4608	NA	NA	NA	NA	3.0959	NA	NA	NA	NA	33.0791	40.0538	45.8955
Atad2b	NA	NA	NA	NA	26.9537	NA	NA	NA	NA	14.5655	151.109	NA	NA	15.72	12.512	NA	2.84488	NA	NA	NA	NA	12.6887	24.7186	143.244
Atad3a	545.615	628.96	739.207	74.4476	169.948	96.5386	481.846	608.555	611.364	307.06	380.8	333.223	237.701	432.029	447.119	206.021	391.727	441.785	18.0295	28.8426	43.0282	104.148	118.846	151.773
Atad5	NA	NA	NA	NA	NA	NA	NA	NA	NA	0.970853	NA	NA	NA	NA	NA	NA	NA	NA	NA	NA	NA	3.02653	1.41181	8.27177
Atat1	168.021	179.059	135.74	61.3408	NA	NA	NA	NA	NA	NA	NA	NA	NA	NA	NA	NA	NA	NA	NA	NA	NA	NA	NA	NA
Atcay	642.815	801.653	453.517	NA	NA	NA	NA	NA	NA	NA	NA	NA	NA	NA	NA	NA	49.5896	57.3741	NA	NA	NA	NA	NA	NA
Ate1	NA	NA	NA	7.85151	NA	NA	NA	NA	NA	25.9924	35.8125	24.6022	25.5253	NA	NA	4.87693	5.23993	NA	NA	NA	NA	NA	NA	NA
Atf6	NA	NA	NA	NA	NA	NA	NA	NA	NA	NA	NA	NA	NA	NA	NA	NA	NA	NA	NA	NA	NA	4.94844	NA	NA
Atf7	NA	NA	NA	NA	7.15872	NA	NA	NA	NA	NA	NA	NA	NA	NA	NA	NA	NA	NA	NA	NA	NA	11.9197	2.39238	10.0765
Atf7ip	NA	NA	NA	NA	NA	NA	NA	NA	NA	77.0351	18.7945	30.947	NA	NA	NA	NA	NA	NA	NA	NA	NA	NA	NA	NA
Atg13	8.84	27.204	NA	4.04499	NA	NA	NA	NA	NA	NA	NA	10.5396	NA	NA	148.275	NA	NA	NA	NA	NA	NA	NA	NA	NA
Atg16l1	41.3334	270.55	10.6091	20.0418	32.1561	128.554	164.157	345.111	236.087	83.9266	10.712	7.8632	25.7532	10.4608	11.7235	77.4355	15.8173	57.0247	19.7464	21.4786	NA	17.8558	4.57122	161.729
Atg2a	1.27121	NA	0.603669	NA	1.76171	39.1198	1.83255	1.15111	158.998	NA	NA	NA	NA	NA	NA	NA	NA	NA	NA	NA	NA	0.674548	4.62019	0.807758
Atg2b	711.972	405.804	340.404	5.62774	7.03365	142.897	6.54267	3.39156	3.3607	18.1086	4.30485	16.4826	2.59088	8.87932	22.0685	NA	3.13294	3.62032	0.224288	NA	NA	2.78	85.5912	1.22538
Atg3	956.246	803.874	690.861	1279.45	545.035	300.153	564.048	564.501	505.923	461.838	208.28	86.861	132.37	106.422	103.643	404.035	270.483	385.288	249.679	194.463	53.9418	542.009	420.782	185.457
Atg4b	49.4848	53.9688	57.9107	74.2298	76.185	82.4886	86.6084	85.6116	173.265	445.744	122.566	NA	11.4271	NA	NA	117.267	54.9862	71.9978	NA	7.27398	NA	46.4965	147.612	109.289
Atg4c	15.7846	7.21363	25.3264	NA	NA	12.1176	NA	5.99247	NA	NA	NA	NA	NA	NA	NA	NA	NA	NA	NA	NA	NA	NA	NA	NA
Atg5	206.291	197.391	180.592	81.0134	58.0736	66.7958	34.9771	5.19729	70.6691	140.422	348.213	245.543	66.9538	122.505	NA	13.6175	85.9158	76.6083	NA	25.875	NA	1.86012	30.6649	18.731
Atg7	377.293	197.679	147.667	163.835	221.832	186.082	786.318	105.177	86.0117	183.042	45.073	237.271	20.8474	28.1775	NA	85.2729	93.5512	61.8604	49.9545	63.9738	19.8228	201.037	241.68	108.968
Atg9a	123.512	132.492	119.91	5.61773	9.99151	3.9514	11.8626	2.95349	13.8804	NA	NA	NA	NA	NA	NA	13.144	NA	6.69978	NA	NA	NA	1.96045	NA	2.13653
Athl1	NA	NA	NA	153.538	140.706	171.553	104.915	346.281	55.548	29.9478	45.5853	32.5801	NA	29.908	27.1937	16.6858	33.7824	35.0973	10.486	NA	10.8521	42.4919	72.3403	73.5402
Atic	1388.23	1262.65	1583.96	2947.46	3012.74	3309.38	1857.6	1762.52	1447.98	3854.19	3133.8	3237.87	1099.47	1884.58	2892.4	2827.27	4585.01	2760.72	924.571	1116.8	700.503	4580.37	3473.12	5257.81
Atl1	2659.6	2060.82	1590.86	30.7077	50.87	22.437	NA	NA	NA	NA	NA	NA	NA	NA	NA	60.9425	80.5383	49.8309	NA	NA	NA	NA	NA	NA
Atl2	216.449	119.905	214.535	215.014	78.9809	4.27834	326.677	289.375	260.332	72.8916	65.9588	133.298	257.797	760.935	558.636	64.6204	147.129	142.018	NA	NA	NA	26.0122	22.5227	15.1237
Atl3	466.985	407.601	261.352	1194.41	1985.02	823.797	658.806	757.131	801.31	643.398	778.003	729.09	1720.95	925.414	923.382	779.541	783.041	607.59	91.0079	94.4283	73.5911	548.222	268.627	304.612
Atm	NA	NA	NA	3.50924	4.55619	7.48603	NA	NA	NA	11.7523	NA	4.38934	NA	NA	NA	NA	NA	NA	NA	NA	NA	NA	NA	NA
Atox1	1171.09	3275.33	2553.4	4825.49	7563.84	3060.1	5028.13	11858.7	7134.5	47277	33783.9	21173.9	5361.36	4869.93	8209.79	5175.43	3710.01	3128.37	1674.53	1666.88	3102.36	9706.04	7945.19	6109.61
Atp10a	NA	NA	NA	NA	NA	NA	NA	NA	NA	NA	NA	NA	NA	NA	NA	NA	NA	0.35541	NA	NA	NA	NA	NA	NA
Atp10b	1.69443	NA	NA	0.741731	NA	NA	NA	NA	NA	NA	NA	NA	NA	NA	NA	NA	NA	NA	NA	NA	NA	NA	NA	NA
Atp11a	4.27282	NA	NA	94.5645	88.5726	394.051	NA	NA	NA	NA	NA	NA	NA	NA	NA	6.50158	3.17969	NA	NA	NA	NA	NA	NA	NA
Atp11b	8.67003	NA	1.88188	4.90015	11.411	4.72941	387.035	NA	NA	96.1591	NA	5.50743	39.0772	11.9704	76.5359	7.87751	16.2122	18.6306	NA	NA	NA	46.2471	66.7868	58.1962
Atp11c	NA	1151.67	NA	11.0485	10.0007	7.78506	1798.87	2523.27	2514.6	NA	8.31113	NA	NA	NA	NA	NA	NA	NA	1.80562	4.82761	4.90617	4.76321	652.8	560.902
Atp12a	1024.12	3950.03	NA	NA	NA	NA	NA	NA	NA	NA	NA	NA	NA	NA	NA	NA	NA	NA	NA	NA	NA	NA	NA	NA
Atp13a1	42.7328	28.6811	173.718	122.97	149.652	98.7922	827.51	784.478	792.063	70.2964	81.5975	82.3188	340.38	233.914	330.6	163.744	171.118	163.523	7.71017	21.6728	13.8559	51.3627	82.8774	56.0792
Atp13a3	NA	NA	NA	4.11068	15.5806	NA	NA	NA	NA	NA	NA	NA	NA	8.12598	2.17302	NA	NA	NA	NA	NA	NA	NA	NA	NA
Atp1a1	20830.4	25678.3	27574.8	2619.49	3008.52	2761.22	3296.85	2121.57	2280.96	1669.83	1805.11	1526.6	14544.3	27191.7	21779.2	11202.4	14361.3	11268.7	329.58	215.53	172.797	813.538	825.43	761.04
Atp1a2	21289.2	29247.7	29653.7	456.496	398.649	424.43	NA	NA	NA	NA	NA	96.9877	250.819	278.4	334.033	1027.91	1042.94	1195.21	NA	NA	NA	132.472	122.642	110.896
Atp1a3	43476.1	58585.5	57343.8	341.772	351.143	563.578	426.983	280.277	262.861	183.941	150.878	183.464	314.862	319.842	328.878	1020.75	1032.16	1265.39	47.6548	65.6983	57.3431	231.906	183.093	180.641
Atp1a4	NA	NA	NA	NA	NA	NA	NA	NA	NA	NA	NA	NA	82.1496	132.959	135.064	NA	NA	304.837	NA	NA	NA	NA	NA	NA
Atp1b1	67066	77437.4	54326.3	945.596	330.111	320.137	1315.57	1323.92	1147.26	517.348	388.029	506.472	23311.5	16057	20344.9	6391.17	5995.6	6871.18	NA	NA	NA	128.868	4.6994	154.316
Atp1b2	1638.95	3979.54	1290.9	NA	NA	NA	NA	NA	NA	NA	NA	85.3118	NA	NA	NA	NA	NA	NA	NA	NA	NA	NA	NA	NA
Atp1b3	817.48	713.061	887.536	676.103	900.807	625.287	146.426	121.13	47.112	78.3087	115.424	123.317	NA	NA	NA	67.4872	123.359	93.4333	191.943	183.627	16.1011	408.722	366.088	355.077
Atp2a1	NA	NA	NA	580.313	443.353	NA	NA	NA	NA	NA	NA	NA	NA	NA	NA	NA	NA	NA	59.7973	61.0262	61.2776	5466.25	4732.94	5443.65
Atp2a2	2239.86	2585.02	2397.68	2048.04	2063.33	1600.58	1020.53	900.774	688.691	1111.81	1157.08	1670.76	6673.04	8401.21	7021.44	2700.39	3390.32	3172.45	80.1557	93.6242	59.2395	1237.37	848.329	1044.69
Atp2a3	NA	NA	NA	1705.72	2006.2	2464.12	NA	NA	NA	1381.85	831.237	735.742	991.465	938.354	398.523	1948.7	2083.33	1933.19	209.772	209.087	150.136	1451.73	1179.85	1099.03
Atp2b1	3174.54	3386.93	2224.96	630.545	1032.51	680.569	114.124	97.9108	111.821	23.944	117.384	155.599	314.977	344.661	369.489	338.302	523.579	532.848	34.9462	26.7284	20.7479	37.391	35.4043	28.3492
Atp2b2	4434.28	4157.99	3789.19	NA	NA	NA	NA	NA	NA	NA	NA	NA	NA	NA	NA	61.3504	NA	NA	NA	NA	NA	NA	NA	NA
Atp2b3	1058.47	1285.57	965.168	NA	NA	NA	NA	NA	6.6162	NA	NA	NA	NA	NA	NA	NA	NA	NA	NA	NA	NA	NA	NA	NA
Atp2b4	1457.6	2336.31	1685.16	138.117	417.607	288.714	13.3728	5.88511	5.83297	199.215	154.769	263.561	329.682	207.692	418.382	852.926	972.341	789.297	NA	NA	NA	41.1607	54.6092	43.1636
Atp2c1	41.182	44.9164	44.6549	90.7033	78.6438	69.7159	6.56128	NA	NA	75.4574	20.2024	51.0747	NA	47.0325	NA	46.4461	42.6983	63.1312	3.12114	NA	0.891546	11.7728	NA	22.1637
Atp2c2	NA	NA	NA	NA	NA	NA	NA	NA	NA	NA	NA	NA	NA	NA	NA	92.8152	88.7677	245.544	NA	NA	NA	NA	NA	NA
Atp5a1	105052	103612	104916	23316.2	25901.6	27470.6	74095.5	77044.4	77450.2	31667.1	28166.7	27331.3	45406	46113.7	39127.4	45258.7	46258.6	41451.8	3650.37	3438.22	2998.51	15606	14855.4	17762.1
Atp5b	175101	147815	151812	27931.1	25463.9	28808.8	97714.3	72751.8	84751.7	25989.5	17210.4	19665.1	41997.5	25355	26382.8	47190	39477.4	38617.2	6181.64	6935.23	4980.37	15823.1	18263	18013.9
Atp5c1	20841.7	33160.3	22830	4610.33	6600.36	6319.82	15694.7	17249.6	19497.6	9695.17	7960.68	11014.6	68179.6	48785	30491.6	20492.3	16037.8	13279.6	525.131	828.096	412.646	3665.35	2338.15	3026.89
Atp5d	109.841	292.698	369.029	114.835	NA	NA	305.916	266.547	302.505	38.8346	NA	NA	768.189	210.163	NA	7326.52	4453.36	4078.24	131.865	156.01	217.839	51.0266	207.432	322.96
Atp5e	858.517	NA	555.903	NA	NA	NA	NA	NA	NA	NA	NA	NA	NA	222.389	380.206	1663.78	2278.2	1101.42	31.0498	15.3061	NA	459.443	158.612	163.998
Atp5f1	17540.1	19952.8	21338	5549.46	4735.32	6129.19	23711.1	22884.6	21713.9	3437.83	3234.73	3015.66	17612.2	21437.5	20891.1	8533.59	7549.05	8703.75	866.226	985.601	518.468	2395.25	2028.26	2133.52
Atp5h	9408.04	17684	11311.4	1473.58	2110.99	1519.85	11650.4	14951.4	13923.9	6170.77	6544.85	6423.49	14227.2	12634	19754.9	9266.19	8641.06	8365.79	317.539	399.07	293.724	1876.42	1301.31	1512.51
Atp5j	30401.7	22135.6	12763.8	3968.82	4567.9	1238.2	32567.8	40000	29970.2	9926.92	15466.9	12308.4	41794.6	36266.8	39331.3	18560.1	19637.5	18762.1	308.372	257.966	120.303	3409.4	4000.63	3655.13
Atp5j2	54226.6	66207.4	66248.4	7487.06	21015.8	17663.8	42006.7	37379.4	42170.9	NA	NA	NA	NA	NA	NA	7733.31	7481.98	14937.9	645.631	NA	673.512	8554.17	4732.85	9773.79
Atp5k	95275.1	79075.7	70844.8	9396.76	13283.1	29761.5	108277	119930	111872	68391.7	54475.1	56694.9	42065.7	43324.5	56707.7	72734.1	63931.9	60240.1	6941.15	5770.09	2763.37	16723	16230.1	11156.8
Atp5l	8944.47	1684.41	2447.09	36.8432	142.655	NA	635.312	759.438	657.74	NA	166.306	NA	NA	NA	883.706	1041.57	1410.38	1358.83	89.6008	69.3096	NA	604.973	337.146	298.24
Atp5s	88.8335	143.53	124.189	NA	NA	NA	11.1239	NA	NA	NA	NA	NA	NA	NA	NA	61.0143	18.2643	43.774	NA	NA	NA	NA	NA	NA
ATP6	316.279	267.261	146.24	NA	NA	NA	376.955	899.388	803.878	158.542	216.85	NA	966.076	2537.24	2126.43	211.518	68.1709	313.608	NA	11.5994	NA	NA	NA	NA
Atp6ap1	362.537	42.9248	500.402	38.2218	NA	25.7588	NA	NA	NA	85.1625	NA	NA	NA	NA	264.829	NA	99.3705	13488.7	63.2059	NA	NA	20.3249	31.7351	24.5401
Atp6ap2	59.0355	74.5344	48.5771	19.5023	29.4134	NA	NA	NA	NA	NA	NA	NA	NA	NA	NA	84.153	108.789	23.6878	NA	NA	NA	27.911	NA	81.0313
Atp6v0a1	13748.9	13880.8	12940	235.565	437.803	397.628	40.0977	15.393	70.9014	266.785	348.88	293.078	13.265	66.1299	98.391	175.009	339.997	547.769	10.7673	37.9966	34.4373	72.3675	103.532	42.0707
Atp6v0a2	NA	NA	NA	75.1736	NA	8.87497	14.4487	NA	10.658	NA	NA	NA	NA	NA	NA	15.4124	NA	25.9436	NA	NA	NA	11.6512	5.84085	1.45758
Atp6v0c	27.9468	NA	NA	34.8558	NA	NA	NA	NA	NA	NA	NA	NA	80.7123	NA	NA	166.732	NA	NA	NA	NA	NA	NA	NA	24.4624
Atp6v0d1	5087.59	7427.92	7349.19	127.329	225.352	242.035	8.00476	75.1796	55.8824	NA	339.336	479.927	101.997	NA	NA	529.682	225.398	226.341	242.311	210.84	143.307	1046.12	163.949	425.616
Atp6v0d2	NA	NA	NA	NA	NA	NA	NA	NA	NA	NA	NA	NA	NA	NA	NA	NA	NA	NA	NA	NA	NA	69.0369	24.7074	24.8905
Atp6v1a	20028.4	18592.7	17727.7	1386.04	1986.08	887.243	408.944	529.918	305.214	1135.64	988.168	1594.11	701.643	754.714	776.851	948.751	1061.9	1052.21	342.897	235.634	366.321	1516.74	1462.52	1289.51
Atp6v1b2	15647.7	15745.3	18907.5	903.485	1205.27	848.338	267.93	188.606	228.607	1217.75	243.384	832.927	204.183	352.651	250.302	532.813	347.038	667.905	238.056	293.254	133.74	978.811	839.121	700.956
Atp6v1c1	7926.28	4415.01	6220.13	753.263	728.575	698.707	38.4848	78.5273	46.0945	206.216	456.388	556.23	363.642	491.383	363.402	378.535	1944.81	1029.37	13.9238	76.9247	60.9052	384.422	292.3	384.693
Atp6v1c2	377.344	NA	NA	3.44067	NA	112.354	NA	NA	NA	NA	NA	NA	NA	NA	NA	NA	NA	NA	NA	NA	NA	NA	NA	NA
Atp6v1d	7641.57	5301.1	5108.22	544.441	525.372	631.431	346.428	197.867	71.4151	484.81	953.848	494.785	21.4341	1067.28	422.996	687.693	388.803	484.968	19.0929	29.0724	34.1685	291.374	342.64	268.947
Atp6v1e1	12293.5	11381.4	9352.85	517.765	910.124	765.366	412.846	385.87	251.048	446.03	880.287	626.639	1422.15	886.178	1107.44	794.296	861.598	866.549	109.753	197.878	113.631	876.843	829.797	752.573
Atp6v1e2	NA	NA	NA	NA	NA	31.993	NA	NA	NA	NA	NA	NA	NA	NA	NA	NA	NA	NA	NA	NA	NA	NA	NA	NA
Atp6v1f	4894.01	4705.09	5796.6	1306.41	45.0524	975.645	350.958	283.586	269.566	78.4704	NA	79.2624	NA	NA	NA	322.409	120.272	185.305	30.358	NA	17.9556	1198.96	1244.41	1385.96
Atp6v1g1	339.183	1229.48	1573.85	767.249	1619.15	1167.85	338.651	265.45	113.468	125.147	457.932	399.192	106.28	472.04	1180.93	NA	306.506	737.332	165.78	NA	NA	254.378	719.401	221.996
Atp6v1g2	2049.31	2508.31	2212.1	NA	NA	NA	NA	NA	NA	NA	NA	NA	NA	NA	NA	NA	NA	NA	NA	NA	NA	NA	NA	NA
Atp6v1h	5338.59	3954.51	3989.31	376.135	556.963	321.385	114.636	74.4779	218.692	328.668	440.693	468.621	364.907	142.317	318.356	180.371	395.368	539.013	154.895	103.813	83.6278	339.537	505.042	439.416
Atp7a	NA	NA	NA	71.1202	5.91282	33.8045	NA	0.764098	NA	NA	NA	19.0784	NA	23.9158	NA	13.5677	7.52859	25.7122	NA	NA	NA	NA	NA	NA
Atp7b	NA	NA	NA	10.0758	1.85309	2.71468	NA	16.2994	986.773	NA	NA	NA	NA	NA	NA	NA	NA	NA	NA	NA	NA	NA	NA	NA
ATP8	43697.7	13673.7	12882.2	5270.3	6378.93	5478.18	2397.34	2248.32	15167	5761.28	1764.28	8362.67	10211.8	4589.32	15966.9	10132.8	NA	11114	879.072	631.113	NA	2569.71	2434.68	2337.49
Atp8a1	933.127	1183.73	1279.38	925.96	739.532	863.723	NA	NA	0.717315	287.163	146.199	238.748	70.6648	68.3617	89.2469	24.6952	57.4635	74.6748	29.0436	23.0281	63.3888	181.239	160.262	137.092
Atp8a2	94.0501	30.2318	33.9505	NA	NA	NA	NA	NA	NA	NA	NA	NA	NA	NA	NA	NA	NA	NA	NA	NA	NA	NA	NA	NA
Atp8b1	NA	NA	NA	NA	4.32593	NA	5.48464	0.855842	NA	NA	NA	NA	802.096	10698.7	1763.69	268.297	1158.22	188.547	NA	NA	NA	NA	NA	NA
Atp8b3	NA	NA	NA	NA	NA	NA	NA	NA	NA	NA	NA	NA	NA	NA	NA	NA	NA	NA	0.575247	NA	NA	NA	NA	NA
Atp9a	70.521	125.201	152.781	5.95569	5.9215	NA	NA	NA	NA	NA	NA	NA	22.5078	NA	NA	NA	NA	6.93358	NA	NA	NA	NA	NA	NA
Atp9b	NA	23.8931	15.3364	NA	26.261	20.9727	NA	2.93833	NA	NA	NA	15.2237	NA	NA	NA	NA	NA	13.2756	NA	NA	NA	NA	NA	NA
Atpaf1	248.701	169.192	169.403	NA	NA	30.3666	32.868	8.56331	NA	NA	NA	NA	56.3873	NA	NA	164.86	23.0612	20.5206	NA	NA	NA	11.5866	3.39789	14.2327
Atpaf2	NA	NA	11.1935	14.3892	11.7835	9.93013	107.414	74.6929	113.247	NA	NA	NA	125.799	148.733	708.506	78.3226	111.26	144.519	NA	NA	NA	NA	NA	NA
Atpif1	NA	26.423	34.9763	NA	NA	NA	NA	NA	NA	NA	45.9297	NA	NA	NA	NA	NA	NA	NA	NA	NA	NA	NA	NA	NA
Atr	NA	NA	NA	13.4214	1.98355	0.918453	NA	NA	NA	NA	NA	NA	NA	NA	NA	NA	NA	NA	NA	NA	NA	4.29009	NA	NA
Atrn	8.97106	17.8025	45.4664	NA	NA	NA	2.66781	NA	NA	NA	NA	NA	NA	NA	NA	NA	NA	NA	NA	NA	NA	NA	NA	NA
Atrnl1	1.31733	NA	NA	NA	NA	NA	NA	NA	NA	NA	NA	NA	NA	NA	NA	NA	NA	NA	NA	NA	NA	NA	NA	NA
Atrx	NA	NA	NA	9.26792	23.259	12.0793	NA	NA	NA	26.8849	56.7912	76.017	215.247	27.9816	12.9747	30.8724	58.0763	4.41991	0.645054	NA	NA	16.7239	20.8	16.7057
Atxn1	16.6134	NA	NA	NA	NA	NA	NA	NA	NA	NA	NA	NA	NA	NA	NA	NA	NA	NA	NA	NA	NA	NA	NA	NA
Atxn10	482.189	619.829	326.125	406.598	1059.05	807.934	157.219	203.864	185.411	139.971	218.743	238.988	NA	NA	NA	154.402	107.775	150.451	NA	26.8297	NA	420.087	325.779	482.106
Atxn1l	NA	NA	NA	3.77739	NA	NA	NA	NA	NA	NA	NA	NA	NA	NA	NA	NA	NA	NA	NA	NA	NA	NA	NA	NA
Atxn2	94.5015	115.205	112.486	59.1839	378.44	430.182	142.966	111.971	243.973	19.8835	29.1036	40.1352	55.6921	27.6123	24.7173	141.323	146.129	124.098	NA	NA	NA	26.1546	59.7957	8.94428
Atxn2l	148.144	50.88	85.9773	118.606	252.477	122.517	65.5557	65.3315	49.4109	251.185	207.938	233.999	62.1784	68.3974	107.479	204.742	280.058	164.098	3.90197	9.62715	2.61402	224.537	149.959	153.27
Atxn3	31	NA	21.6442	60.7994	80.5032	161.582	16.9916	NA	NA	303.669	244.452	325.497	NA	98.8791	157.931	48.5352	NA	63.8836	5.40232	15.4158	3.7407	72.8538	7.47042	32.0275
Atxn7l3b	NA	NA	NA	NA	105.547	59.5029	31.4412	1042.22	NA	221.655	NA	NA	127.862	1327.96	225.385	245.521	93.9533	210.553	NA	NA	NA	NA	NA	39.8326
AU022252	8.99985	27.629	21.3438	6.05224	16.8197	11.4905	378.774	164.049	122.231	NA	62.6807	77.1301	NA	NA	58.4036	NA	NA	NA	NA	NA	NA	NA	7.79516	NA
AU023871	NA	NA	NA	995.188	576.552	572.897	NA	NA	NA	5363.46	6925.53	737.306	NA	NA	NA	NA	NA	NA	NA	NA	NA	NA	28.422	NA
AU040320	16.5072	62.9979	23.7192	2.52715	2.8211	NA	NA	NA	NA	NA	221.748	12.0464	267.614	285.917	223.871	15.0089	34.4999	15.025	NA	NA	1.02859	45.9091	NA	2.98286
Auh	3190.92	2644.41	2990.93	584.656	1204.41	196.786	1299.41	794.997	588.947	NA	NA	NA	NA	NA	NA	120.086	122.199	467.39	11.7084	16.7734	8.917	46.7933	43.9609	38.2872
Aup1	NA	9.99709	4.2536	12.744	38.5057	19.7384	70.4145	64.1033	40.6949	NA	NA	38.2607	46.9033	48.4299	NA	16.6358	23.4605	14.8987	NA	5.18326	NA	NA	NA	NA
Aurka	NA	NA	NA	NA	NA	NA	NA	NA	NA	NA	NA	NA	NA	NA	NA	NA	NA	NA	NA	NA	NA	NA	3.66312	30.5366
Aurkb	NA	NA	NA	NA	NA	NA	NA	NA	NA	NA	NA	8.21405	NA	NA	NA	NA	NA	NA	NA	NA	NA	81.3114	61.4817	31.1173
Avil	NA	NA	NA	NA	NA	NA	NA	NA	NA	NA	NA	NA	103.697	19.962	NA	36.3585	9.69924	68.7363	NA	NA	NA	NA	NA	NA
Avl9	124.956	194.104	193.155	26.6751	14.9153	NA	NA	NA	3.28111	33.5481	NA	23.497	47.0065	1143.01	51.6931	35.4573	36.8213	1516.05	NA	NA	NA	26.189	3.73262	7.27517
Avpr1a	NA	NA	NA	NA	NA	NA	NA	NA	4.93291	NA	NA	NA	NA	NA	NA	NA	NA	NA	NA	NA	NA	NA	NA	NA
AW549877	81.6129	50.6731	41.5262	15.1802	43.0268	34.9784	NA	NA	11.3203	NA	NA	NA	NA	NA	NA	NA	NA	NA	NA	NA	NA	NA	NA	13.8648
AW551984	70.6106	101.61	85.3596	427.856	1143.83	1161.77	153.788	390.503	167.679	207.087	40.754	43.2313	93.5998	72.0409	110.038	461.058	474.287	425.097	78.909	117.355	61.994	126.103	157.452	35.6679
Axin1	3.12077	NA	2.86708	NA	NA	NA	NA	NA	NA	NA	NA	NA	NA	NA	NA	NA	NA	NA	NA	NA	NA	NA	NA	NA
Axl	NA	NA	NA	40.7373	NA	NA	NA	NA	NA	12.5663	18.3247	NA	NA	NA	NA	21.8023	NA	NA	1.73857	NA	NA	NA	NA	NA
Azgp1	NA	NA	NA	962.145	357.883	377.659	386.959	396.425	354.558	58.2966	691.345	552.518	NA	NA	34.1232	37.5066	31.1695	50.2756	8559.22	8691.43	6360.98	447.745	471.98	656.655
Azi1	NA	NA	98.0395	3.50311	1.49083	8.83693	NA	NA	102.062	NA	NA	NA	NA	NA	NA	50.9448	NA	56.3542	NA	NA	NA	8.33295	4.13506	NA
Azi2	NA	NA	NA	NA	13.7606	326.665	NA	NA	NA	NA	NA	NA	NA	NA	NA	NA	NA	NA	NA	NA	NA	NA	NA	NA
B230118H07Rik	NA	NA	8.04572	NA	NA	NA	NA	NA	NA	NA	NA	NA	NA	NA	NA	NA	NA	NA	NA	NA	NA	NA	NA	NA
B230120H23Rik	NA	NA	NA	353.23	161.009	372.958	NA	4.34348	NA	77.3225	73.8601	267.375	352.644	344.217	359.098	452.396	507.669	529.859	NA	NA	NA	18.4945	18.5337	8.58447
B230219D22Rik	NA	NA	NA	NA	51.8466	51.8559	NA	NA	NA	NA	55.8331	73.753	NA	NA	NA	NA	NA	NA	NA	NA	NA	NA	NA	NA
B2m	260.55	213.81	209.502	15009.8	9131.22	8646.84	32.8368	4022.97	4506.57	24828.3	24044.9	23609	585.024	830.261	1012.62	2687.42	2497.64	2165.12	15655	12004.1	13104	7111.86	11823	9727.35
B3galnt1	NA	NA	4.03562	NA	NA	NA	NA	NA	NA	NA	NA	NA	NA	NA	NA	NA	NA	NA	NA	NA	NA	NA	NA	NA
B3galt1	NA	NA	2.48277	NA	NA	NA	8.70594	8.45449	16.3063	NA	NA	NA	NA	NA	NA	NA	NA	NA	NA	NA	NA	NA	NA	NA
B3galt5	NA	NA	NA	NA	NA	NA	NA	NA	NA	NA	NA	NA	NA	NA	NA	838.984	1393.18	1706.86	NA	NA	NA	NA	NA	NA
B3galt6	43.343	6.76581	7.98746	13.8717	NA	27.0097	3.55411	NA	NA	NA	NA	NA	NA	NA	NA	31.0273	NA	16.5859	NA	NA	NA	20.9861	4.27141	16.0065
B3galtl	10.0482	NA	NA	82.0557	317.022	59.2048	NA	NA	NA	NA	544.066	15.5751	155.255	435.445	19.5041	16.4703	31.412	124.603	NA	NA	NA	7.31111	7.01973	11.9005
B3gat3	NA	22.6578	33.1033	NA	NA	NA	NA	NA	NA	NA	NA	NA	NA	NA	NA	NA	NA	NA	NA	NA	NA	NA	NA	NA
B3gnt1	59.0421	69.9217	142.915	3.53931	38.1291	NA	NA	429.17	22.4106	NA	NA	NA	NA	NA	NA	NA	NA	NA	NA	NA	NA	NA	NA	NA
B3gnt3	NA	NA	NA	NA	NA	NA	NA	NA	NA	NA	NA	NA	NA	NA	NA	427.858	859.377	417.02	NA	NA	NA	NA	NA	NA
B3gnt6	NA	NA	NA	NA	NA	NA	NA	NA	NA	NA	NA	NA	NA	NA	NA	73.2489	59.9256	65.7124	NA	NA	NA	NA	NA	NA
B3gnt7	NA	NA	NA	NA	NA	NA	NA	NA	NA	NA	NA	NA	NA	NA	3.89719	1145.65	759.151	456.498	NA	NA	NA	NA	NA	NA
B4galnt1	NA	NA	13.3078	NA	NA	NA	NA	NA	NA	NA	17.8951	114.23	873.181	852.063	296.294	247.357	238.812	144.35	22.1761	6.89034	NA	207.797	282.065	298.05
B4galnt2	NA	NA	NA	NA	NA	NA	NA	NA	NA	NA	NA	NA	2680.83	2835.49	2468.3	1190.68	1308.89	1210.59	NA	NA	NA	NA	NA	NA
B4galt1	NA	NA	NA	NA	17.8468	NA	26.7664	NA	NA	NA	NA	NA	NA	NA	NA	157.609	177.578	336.566	64.9476	62.2963	53.9287	117.573	85.3265	85.303
B4galt4	NA	NA	NA	NA	NA	NA	NA	NA	NA	NA	NA	NA	NA	38.5411	NA	32.1761	13.965	32.274	NA	NA	NA	NA	NA	NA
B9d2	NA	25.0582	32.6704	21.0957	NA	66.7402	NA	NA	NA	NA	NA	698.43	NA	NA	NA	8.91164	NA	NA	NA	NA	NA	NA	NA	NA
Baat	NA	NA	NA	NA	NA	NA	5151.69	3852.57	2981.23	NA	NA	NA	NA	NA	NA	NA	NA	NA	NA	NA	NA	NA	NA	NA
Babam1	70.462	NA	0.983664	NA	45.4878	NA	19.6692	25.5415	NA	NA	NA	NA	NA	NA	NA	75.1729	73.2302	91.9128	NA	NA	NA	NA	NA	NA
Bace1	14.7242	NA	NA	NA	NA	NA	NA	NA	NA	NA	NA	NA	NA	NA	NA	NA	NA	NA	NA	NA	NA	NA	NA	NA
Bach2	NA	NA	NA	NA	NA	NA	NA	NA	NA	NA	NA	NA	NA	NA	NA	NA	NA	NA	NA	NA	NA	NA	4.48234	NA
Bad	NA	29.2633	9.27965	NA	57.3443	NA	NA	NA	NA	NA	NA	NA	NA	NA	NA	NA	32.7328	NA	NA	NA	NA	26.0511	84.4387	NA
Bag1	NA	116.763	NA	92.1428	9.77992	NA	21.3183	NA	NA	159.359	63.027	NA	NA	340.381	277.279	294.541	207.473	110.994	NA	NA	NA	92.7162	61.5358	103.219
Bag2	128.562	26.0716	41.7823	106.774	68.6612	77.7976	NA	NA	NA	NA	NA	NA	NA	NA	NA	1070.22	677.481	657.602	NA	NA	NA	66.569	77.4364	18.9648
Bag3	NA	5.81936	25.072	286.465	314.702	220.776	149.579	69.8643	171.496	28.7974	30.2745	6.2263	NA	405.937	240.613	423.165	231.912	279.736	NA	4.15714	NA	21.7025	11.7634	17.2367
Bag4	63.746	13.8516	53.075	16.3343	NA	253.606	NA	NA	382.541	NA	35.5457	49.7385	NA	NA	NA	15.9376	NA	NA	NA	NA	NA	5.08492	NA	23.1475
Bag5	105.284	84.7771	32.9171	168.612	148.393	151.36	45.4014	NA	9.69184	95.6851	97.1549	72.6617	190.692	48.9298	53.083	11.3437	31.571	138.977	NA	NA	1.96949	6.04921	14.0927	6.71237
Bag6	254.255	513.873	390.344	399.886	143.579	68.2954	76.7161	69.5604	39.301	63.4898	136.955	168.89	42.3178	25.2781	42.6227	77.6493	99.5285	97.1346	9.28141	NA	NA	162.439	139.49	141.965
Bai1	90.8842	56.3374	95.5748	3.46567	NA	NA	NA	NA	NA	NA	NA	NA	NA	NA	NA	NA	NA	NA	NA	NA	NA	NA	NA	NA
Bai2	46.65	21.5016	6.35061	NA	NA	NA	NA	NA	NA	NA	NA	NA	NA	NA	NA	NA	NA	NA	NA	NA	NA	NA	NA	NA
Bai3	38.4185	46.2926	39.6587	NA	NA	NA	NA	NA	NA	NA	NA	NA	NA	NA	NA	NA	NA	NA	NA	NA	NA	NA	NA	NA
Baiap2	2271.43	2129.74	2391.14	345.707	299.177	86.3388	865.796	476.114	239.5	NA	NA	NA	NA	NA	NA	NA	NA	NA	43.3213	16.4681	NA	NA	NA	NA
Baiap2l1	NA	NA	NA	89.2874	61.9847	137.915	38.3878	300.359	299.769	NA	NA	NA	643.801	559.799	401.687	79.0272	122.281	134.155	NA	NA	NA	NA	NA	NA
Baiap2l2	NA	NA	NA	NA	NA	NA	NA	NA	NA	NA	NA	NA	98.0707	1264.74	696.057	13.7489	456.359	196.481	NA	NA	NA	NA	NA	NA
Baiap3	4.04915	13.7045	0.472848	NA	NA	NA	NA	NA	NA	NA	NA	NA	NA	NA	NA	NA	NA	NA	NA	NA	NA	NA	NA	NA
Bak1	NA	NA	NA	131.059	130.275	NA	45.0787	27.071	43.8542	NA	178.551	255.007	95.6451	122.364	198.999	129.237	301.54	296.978	91.5993	98.3538	170.338	209.529	200.518	218.641
Banf1	NA	NA	NA	44.8219	185.341	165.646	NA	NA	NA	NA	NA	NA	NA	NA	NA	570.88	507.225	440.467	353.521	98.2654	283.348	256.066	536.796	395.5
Bank1	NA	NA	NA	NA	NA	NA	NA	NA	NA	152.781	265.205	160.359	NA	NA	NA	NA	NA	NA	21.3115	26.0534	14.305	5.93593	NA	NA
Bap1	NA	NA	NA	NA	NA	17.0379	NA	NA	0.396199	25.3974	NA	5.56877	NA	NA	NA	NA	NA	NA	NA	NA	1.26637	NA	NA	2.60395
Bard1	NA	NA	NA	NA	NA	NA	NA	NA	NA	NA	NA	NA	NA	NA	NA	NA	NA	NA	NA	NA	NA	NA	4.49971	NA
Basp1	12704.7	13302.6	16480.7	19.0629	42.5292	18.0291	17.8897	33.8473	11.9207	586	771.917	825.318	668.641	263.047	135.71	201.529	247.465	204.935	117.321	77.0643	98.1021	64.4181	95.4245	102.236
Bax	1100.6	302.593	346.062	2149.86	823.172	613.198	1554.91	508.184	2198.26	1657.33	4048.87	4000.21	817.063	1336.83	1414.07	1550	1906.03	1001.85	711.849	626.393	212.515	1228.37	1566.56	473.156
Baz1a	NA	NA	NA	57.2388	2.18624	NA	NA	NA	NA	13.9655	75.5995	53.4469	NA	NA	8.56833	NA	NA	NA	NA	NA	9.9043	70.6652	66.7798	57.7725
Baz1b	2.21461	NA	NA	17.5775	7.9728	2.11636	2.88146	10.1191	3.20524	56.9125	95.8226	102.705	NA	6.23732	NA	NA	3.00602	1.78123	3.81241	5.10107	1.8058	148.915	104.67	99.2561
Baz2a	NA	NA	NA	NA	1.6678	3.00878	NA	NA	11.2144	NA	NA	11.0693	NA	NA	NA	3.74439	3.94594	NA	NA	0.950735	NA	36.0155	6.03493	13.3571
Baz2b	NA	NA	NA	NA	NA	NA	NA	NA	NA	NA	NA	NA	NA	NA	145.925	NA	NA	NA	NA	NA	NA	NA	NA	0.526096
Bbox1	NA	NA	NA	NA	NA	NA	815.878	905.648	631.38	NA	NA	NA	NA	NA	NA	NA	NA	NA	NA	NA	NA	NA	NA	NA
Bbs1	3.28602	10.6842	4.9938	NA	NA	356.96	NA	NA	NA	NA	NA	NA	NA	NA	NA	NA	NA	NA	NA	NA	NA	NA	NA	NA
Bbs2	NA	9.72792	6.98453	NA	24.6043	NA	NA	NA	NA	NA	NA	NA	NA	NA	NA	NA	NA	NA	NA	NA	NA	NA	NA	NA
Bbs7	11.0449	3.00094	3.9382	11.1475	NA	10.2704	NA	NA	NA	NA	NA	NA	NA	NA	NA	NA	NA	NA	NA	NA	NA	NA	NA	NA
BC003331	17.759	68.3018	46.3145	49.4924	46.3807	62.9914	73.0395	95.8867	57.5337	46.2694	47.049	80.1388	331.047	227.067	105.689	121.134	83.9011	55.1918	NA	6.61496	NA	22.5716	15.4144	16.2629
BC003965	NA	NA	NA	13.494	NA	NA	NA	NA	NA	NA	NA	NA	NA	NA	NA	NA	NA	NA	NA	NA	NA	NA	NA	NA
BC004004	NA	16.7475	NA	NA	NA	NA	NA	4.84546	15.1121	NA	NA	NA	NA	NA	NA	NA	NA	NA	NA	NA	NA	NA	NA	NA
BC005624	NA	NA	12.8012	8.43367	17.4114	24.9932	NA	NA	NA	NA	NA	NA	NA	NA	NA	NA	NA	NA	NA	NA	NA	NA	NA	11.9311
BC005764	81.9983	34.1255	150.654	NA	NA	NA	NA	NA	NA	NA	NA	NA	NA	NA	NA	NA	NA	NA	NA	NA	NA	NA	NA	NA
BC016423	NA	6.26544	0.711807	NA	5.9987	NA	NA	NA	NA	8.29981	NA	NA	2.67733	2.7962	2.4543	NA	NA	NA	NA	NA	NA	NA	NA	NA
BC016579	NA	NA	NA	NA	NA	NA	NA	NA	NA	NA	NA	NA	NA	NA	NA	NA	11.5706	NA	NA	NA	NA	NA	NA	NA
BC017158	75.6516	702.304	90.795	243.889	307.572	144.04	98.9995	135.276	53.1232	28.9948	27.0829	NA	NA	NA	32.3337	50.2927	98.4052	44.8863	NA	1.15234	0.493477	150.217	33.7785	14.1257
BC017643	47.425	30.8612	26.4261	53.5052	1469.05	2909.05	110.172	70.7351	79.0367	484.325	179.017	543.198	169.165	NA	93.2623	44.9368	93.9606	93.7786	48.9937	175.493	239.808	444.494	638.586	630.803
BC018242	20.8628	NA	10.3606	NA	NA	NA	NA	NA	NA	NA	NA	NA	NA	NA	NA	NA	NA	NA	NA	NA	NA	NA	NA	NA
BC021614	NA	NA	NA	NA	NA	NA	51527	NA	31230.5	NA	NA	NA	NA	NA	NA	NA	NA	NA	NA	NA	NA	NA	NA	NA
BC024139	NA	NA	NA	NA	NA	NA	NA	NA	NA	NA	NA	NA	NA	NA	NA	NA	NA	NA	NA	NA	NA	NA	NA	3.38639
BC024978	NA	259.015	NA	NA	NA	NA	NA	NA	NA	NA	NA	NA	NA	NA	NA	NA	NA	NA	NA	NA	NA	NA	NA	NA
BC026585	NA	39.1733	23.5249	20.2533	21.262	12.1817	127.568	89.2706	122.413	NA	NA	NA	NA	NA	NA	NA	NA	NA	NA	NA	NA	8.02407	3.49935	NA
BC026590	NA	NA	NA	NA	NA	NA	NA	NA	NA	NA	NA	NA	NA	NA	NA	14.8553	NA	NA	NA	NA	NA	NA	29.2233	NA
BC029214	NA	4.70488	NA	7.25624	NA	NA	NA	NA	NA	NA	NA	NA	NA	NA	NA	NA	NA	NA	NA	NA	NA	82.2507	NA	NA
BC037034	20.5104	17.0741	17.8487	1.89829	NA	NA	NA	NA	NA	NA	NA	NA	NA	NA	NA	4.82555	3.57399	4.4241	NA	NA	NA	NA	NA	NA
BC048546	6.40962	NA	NA	NA	NA	NA	NA	NA	NA	NA	NA	NA	NA	NA	NA	NA	NA	NA	NA	NA	NA	NA	NA	NA
BC051019	NA	NA	NA	NA	NA	5.19341	NA	NA	NA	NA	NA	NA	NA	NA	NA	NA	NA	NA	NA	NA	NA	NA	NA	NA
BC052040	NA	NA	NA	NA	NA	NA	NA	NA	NA	NA	NA	NA	NA	NA	NA	NA	NA	NA	NA	NA	NA	2.91069	NA	NA
BC055324	NA	NA	NA	NA	NA	NA	NA	NA	NA	NA	NA	30.5409	NA	NA	NA	NA	NA	NA	NA	NA	NA	NA	NA	NA
BC068157	3.12697	422.034	97.4887	NA	NA	NA	NA	NA	NA	NA	NA	NA	NA	NA	NA	NA	NA	NA	NA	NA	NA	NA	NA	NA
BC068281	NA	NA	NA	5.22753	NA	NA	NA	NA	NA	NA	NA	NA	NA	NA	NA	NA	NA	NA	NA	NA	NA	NA	NA	NA
BC089597	NA	NA	NA	NA	NA	NA	1043.32	801.107	1281.41	NA	NA	NA	NA	NA	NA	NA	NA	NA	NA	NA	NA	NA	NA	NA
BC100451	NA	NA	NA	NA	NA	NA	NA	NA	NA	NA	NA	NA	NA	NA	NA	NA	NA	NA	NA	NA	NA	NA	NA	3.31824
Bcam	11.3779	NA	7.42982	4164.86	5096.44	3989.92	NA	79.3748	NA	NA	NA	67.4418	94.8007	107.995	229.47	451.194	290.792	353.813	56.3991	63.2035	19.1376	NA	NA	NA
Bcan	2090.95	1479.09	1940.88	NA	NA	NA	NA	NA	NA	NA	NA	NA	NA	NA	NA	NA	NA	NA	NA	NA	NA	NA	NA	NA
Bcap29	43.8504	37.808	47.8291	12.4113	24.9109	NA	NA	5.80707	4.09654	NA	6.15197	92.851	76.1368	103.207	113.175	56.662	73.1316	467.953	71.4805	42.3104	NA	48.8097	50.4591	41.8638
Bcap31	184.805	134.413	92.7773	1481.32	1212.91	416.716	2841.08	1098.22	1525.29	747.15	1033.42	832.055	1084.61	2501.81	2752.76	2045.31	1532.26	1713.98	217.179	180.844	101.928	338.437	228.827	244.626
Bcar1	2.16668	4.09138	3.58337	10.3402	32.6493	17.5275	NA	1.13793	4.20495	NA	NA	NA	67.6811	451.556	37.241	NA	NA	15.929	NA	NA	NA	NA	NA	NA
Bcar3	NA	NA	NA	NA	7.26136	3.60826	NA	1.99596	1.51928	NA	NA	NA	NA	NA	NA	NA	14.2549	11.7686	NA	NA	NA	NA	NA	NA
Bcas1	1565.54	1045.91	1279.08	NA	NA	NA	NA	NA	NA	NA	NA	NA	NA	NA	NA	195.662	286.669	194.914	NA	NA	NA	NA	NA	NA
Bcas2	NA	NA	22.0587	16.941	11.6157	78.7928	NA	95.2433	44.9026	171.962	270.335	874.6	176.79	766.689	492.15	349.368	232.286	90.9318	NA	13.7301	NA	206.51	272.134	365.022
Bcas3	72.9821	227.506	184.457	102.653	85.6631	78.3395	11.8777	20.1138	17.5992	94.451	40.3802	170.626	19.6927	NA	17.3627	15.9412	13.1769	8.40119	NA	NA	NA	3.8858	8.68437	8.42996
Bcat1	711.665	371.574	596.274	NA	NA	NA	NA	NA	NA	NA	NA	NA	NA	NA	NA	NA	NA	NA	NA	NA	NA	NA	NA	7.41867
Bcat2	229.802	248.301	206.699	417.919	680.769	479.468	NA	NA	NA	933.262	862.627	377.067	NA	147.651	143.171	189.468	394.521	270.49	90.5928	116.387	78.3074	447.352	264.218	248.95
Bccip	NA	7.18625	NA	83.0306	50.513	17.0252	NA	96.7163	105.55	89.5251	220.631	217.573	NA	31.8655	NA	224.655	102.993	49.5497	628.52	1244.12	7.82219	144.932	139.636	113.25
Bche	NA	13.8909	NA	33.95	21.0327	26.6525	212.901	143.604	96.98	NA	NA	NA	339.243	424.497	495.906	91.1747	94.5037	36.1405	93.5616	66.3995	NA	NA	NA	NA
Bckdha	84.4646	92.6404	19.7029	74.2928	26.2704	24.0441	966.149	1036.79	1479.66	NA	16.5543	26.0266	75.6535	NA	25.6284	28.7458	17.6994	44.4312	NA	NA	NA	7.28578	NA	NA
Bckdhb	3.77201	NA	NA	NA	NA	NA	553.798	37.8316	16.2595	26.9956	NA	NA	NA	NA	NA	NA	445.108	613.666	NA	NA	NA	NA	NA	NA
Bckdk	8.56429	6.20877	NA	54.7727	14.0343	8.43746	NA	10.1705	NA	NA	NA	NA	97.6262	46.4536	68.801	13.2201	30.0445	29.9364	NA	NA	NA	29.9692	NA	32.8987
Bcl10	NA	NA	NA	77.8868	88.9813	106.231	NA	NA	NA	61.2339	55.615	123.752	NA	NA	NA	100.268	NA	71.3839	NA	NA	NA	96.1682	73.3168	43.0863
Bcl11a	NA	NA	NA	NA	NA	NA	NA	NA	NA	41.8896	NA	53.092	NA	NA	NA	NA	NA	NA	NA	NA	NA	NA	NA	NA
Bcl11b	NA	54.3127	2.15164	NA	NA	NA	NA	NA	NA	NA	8.76327	NA	NA	NA	NA	NA	NA	NA	NA	NA	NA	NA	NA	NA
Bcl2	17.7672	NA	NA	NA	NA	NA	NA	NA	NA	NA	NA	NA	NA	NA	NA	19.5258	18.4821	23.3197	NA	NA	NA	NA	NA	NA
Bcl2l1	226.249	220.559	190.216	373.121	592.838	349.702	396.689	573.324	667.853	19.374	103.773	NA	NA	NA	NA	409.151	NA	355.621	NA	NA	NA	149.638	171.3	169.466
Bcl2l11	NA	NA	NA	2.90013	NA	NA	NA	NA	NA	11.9767	21.7858	NA	NA	NA	NA	NA	NA	NA	NA	NA	NA	26.5449	NA	NA
Bcl2l13	88.2385	176.006	203.923	51.274	NA	1.49061	70.8986	55.6384	27.0467	581.864	NA	NA	71.6778	NA	NA	NA	47.5786	40.8463	NA	NA	NA	NA	19.6979	11.5096
Bcl2l14	NA	NA	NA	NA	NA	NA	NA	NA	NA	NA	NA	NA	160.427	NA	47.3397	88.8473	NA	60.2538	NA	NA	NA	NA	NA	NA
Bcl2l15	NA	NA	NA	NA	NA	NA	NA	NA	NA	NA	NA	NA	2654.47	602.494	720.242	NA	NA	NA	NA	NA	NA	NA	NA	NA
Bcl2l2	213.347	51.589	11971.5	742.595	11.0975	18.4988	175.592	NA	6.55628	NA	NA	NA	NA	NA	NA	NA	NA	NA	NA	NA	NA	NA	NA	NA
Bcl7a	NA	NA	1528.68	NA	NA	NA	NA	NA	NA	NA	NA	NA	NA	NA	NA	NA	NA	NA	NA	NA	NA	242.842	192.609	243.336
Bcl7c	NA	NA	NA	101.224	NA	145.627	NA	NA	NA	262.607	194.288	204.339	NA	234.808	NA	NA	94.2813	NA	NA	NA	NA	NA	232.292	197.081
Bcl9	NA	NA	NA	NA	NA	1.3777	NA	NA	NA	NA	NA	NA	6.74684	5.62074	NA	NA	NA	NA	NA	NA	NA	NA	NA	NA
Bcl9l	NA	NA	NA	NA	23.2543	11.2625	NA	NA	NA	NA	NA	NA	NA	NA	NA	NA	NA	NA	NA	NA	NA	NA	NA	NA
Bclaf1	6.32631	17.7591	23.4376	25.48	16.0487	27.4774	NA	25.5909	4.93933	175.536	276.578	131.737	102.868	69.8951	83.8393	44.2394	79.9488	20.1413	NA	8.05639	NA	69.6941	37.4858	20.8369
Bcmo1	NA	NA	NA	NA	NA	NA	NA	NA	NA	NA	NA	NA	63.285	54.689	78.0453	NA	NA	NA	NA	NA	NA	NA	NA	NA
Bco2	NA	NA	NA	NA	NA	NA	101.688	74.3842	105.394	NA	NA	NA	1221.21	268.652	150.463	NA	NA	NA	NA	NA	NA	NA	NA	NA
Bcorl1	NA	NA	NA	NA	NA	NA	NA	NA	NA	NA	NA	NA	NA	NA	17.9745	NA	NA	NA	NA	NA	NA	NA	NA	NA
Bcr	122.317	318.011	320.505	47.3885	142.572	63.1409	NA	2.219	2.25833	NA	4.33801	39.2114	13.905	50.374	28.2848	NA	NA	24.3665	NA	NA	NA	7.10216	3.0588	5.80942
Bcs1l	1226.2	1496.42	943.081	86.9912	21.3847	60.7722	133.703	130.878	79.4374	26.4481	43.1806	109.471	18.1979	369.476	24.0006	140.783	239.724	55.7727	9.04848	10.2189	NA	27.3689	17.5976	158.882
Bdh1	7580.1	5384.44	6386.78	7.27455	81.2826	17.023	6636.18	7229.27	7146.12	NA	21.7668	NA	511.246	1048.67	409.126	1670.11	1494.69	2362.37	NA	NA	NA	72.3511	80.5281	48.0171
Bdh2	NA	NA	NA	NA	NA	NA	26.1392	29.1985	35.1579	NA	NA	NA	NA	NA	NA	NA	NA	NA	NA	NA	NA	NA	NA	NA
Bdp1	NA	NA	NA	NA	NA	NA	NA	NA	NA	NA	NA	NA	NA	NA	NA	NA	33.5483	NA	NA	NA	NA	NA	NA	NA
Becn1	NA	34.0628	17.2318	26.2762	8.37013	26.3525	NA	NA	NA	168.287	144.051	172.79	NA	NA	NA	NA	NA	NA	NA	NA	NA	NA	43.0056	NA
Begain	595.099	254.23	184.743	NA	NA	NA	NA	NA	NA	NA	NA	NA	NA	NA	NA	NA	NA	NA	NA	NA	NA	NA	NA	NA
Bend5	NA	NA	12.0822	NA	NA	NA	NA	NA	NA	NA	NA	NA	NA	NA	NA	NA	NA	NA	NA	NA	NA	NA	NA	NA
Bend7	NA	NA	NA	NA	NA	NA	NA	NA	NA	NA	NA	NA	35.3542	NA	NA	NA	NA	NA	NA	NA	NA	NA	NA	NA
Best1	NA	NA	NA	1.28657	NA	NA	NA	NA	NA	NA	NA	NA	NA	NA	NA	NA	NA	NA	NA	NA	NA	NA	NA	NA
Bet1	54.2418	NA	NA	179.606	471.578	421.563	154.429	212.028	173.848	48.642	NA	NA	NA	NA	NA	537.416	446.077	503.475	NA	NA	NA	232.923	190.618	141.358
Bet1l	45.0652	36.3137	40.9919	251.256	130.677	145.646	103.724	130.358	NA	336.963	302.614	387.952	447.537	406.781	265.141	342.417	632.389	751.712	NA	NA	NA	345.338	NA	76.3182
Bfar	NA	NA	NA	9.25937	23.6341	19.6893	8.59546	7.7752	5.46269	NA	NA	NA	NA	NA	NA	NA	NA	NA	NA	NA	NA	NA	NA	8.40538
Bgn	NA	NA	NA	3656.17	2441.74	3483.57	186.774	161.298	80.736	524.332	450.398	138.62	720.155	2173.6	454.192	2430.83	2310.65	2870.3	NA	NA	NA	142.683	119.523	156.872
Bhmt	111.758	145.54	82.666	NA	NA	NA	78754.9	61793.9	83323.5	260.315	370.2	298.2	NA	NA	NA	NA	NA	NA	NA	58.9102	NA	NA	NA	NA
Bhmt2	NA	NA	NA	NA	NA	NA	9445.47	4793.01	5461.01	NA	NA	NA	NA	NA	NA	NA	NA	NA	NA	NA	NA	NA	NA	NA
Bicd1	NA	15.6009	NA	NA	32.2376	NA	NA	NA	NA	NA	NA	NA	NA	NA	NA	NA	13.7816	50.9545	NA	NA	NA	NA	NA	NA
Bicd2	NA	NA	NA	269.681	1003.51	102.437	NA	NA	NA	158.993	31.0898	74.2472	NA	NA	NA	NA	NA	NA	NA	NA	NA	16.2728	32.9243	13.276
Bid	276.642	111.118	92.4068	75.059	134.669	28.0657	323.203	367.527	416.529	119.773	97.0812	130.281	NA	NA	NA	560.65	579.714	616.044	333.215	238.885	283.306	536.931	1018.73	846.204
Bin1	2768.2	2042.2	2193.28	76.7624	45.6756	59.4604	NA	3.16801	8.45959	681.64	699.31	1011.1	74.5324	66.2255	70.6467	37.2901	83.981	77.735	75.6767	76.2102	48.6554	255.276	232.191	248.405
Bin2	NA	9.37538	31.6774	1312.1	1379.86	1172.25	9.4067	13.4332	33.5632	1726.74	1764.63	2057.61	273.885	55.6647	NA	9.42377	NA	NA	129.543	94.3731	89.9212	580.64	531.172	466.793
Bin3	NA	NA	NA	69.9125	NA	NA	5.92568	10.1038	NA	NA	NA	NA	NA	NA	NA	315.29	101.011	NA	NA	NA	NA	19.6877	8.67944	15.5681
Birc2	NA	6.1934	4.9798	4.53794	NA	8.44274	NA	NA	NA	NA	23.7261	10.0417	NA	NA	NA	3.5135	NA	2.77934	NA	NA	1.13517	NA	NA	4.90569
Birc5	NA	NA	NA	NA	NA	NA	NA	NA	NA	146.748	200.181	162.59	NA	NA	NA	NA	NA	NA	NA	NA	NA	75.8353	45.054	45.8606
Birc6	8.74582	13.6332	5.79979	6.05824	12.8377	7.67422	23.6233	6.66583	2.36981	73.7464	19.5254	56.8517	12.7164	23.9796	13.8534	27.9184	12.2743	22.0156	0.699512	NA	NA	16.0819	17.0575	20.3467
Blk	NA	NA	NA	NA	NA	NA	NA	NA	21.0153	292.539	278.212	82.2282	NA	NA	NA	NA	NA	NA	NA	11.3205	NA	NA	NA	NA
Blm	NA	NA	NA	NA	NA	NA	NA	NA	NA	NA	NA	NA	NA	NA	NA	NA	NA	NA	NA	NA	NA	0.410085	NA	NA
Blmh	1027.09	933.927	1004.4	958.679	1115.41	965.713	866.565	755.908	980.706	361.931	335.728	324.364	554.071	556.078	474.94	439.157	826.625	701.004	327.787	335.968	348.897	826.068	712.606	1038.64
Blnk	NA	NA	NA	NA	NA	NA	NA	NA	NA	74.1629	54.7525	76.3754	NA	NA	NA	2.47171	NA	7.39811	NA	1.79056	4.8668	1.18812	2.74638	NA
Bloc1s2	43.1628	29.2363	NA	NA	NA	NA	109.469	NA	NA	NA	118.895	110.215	NA	NA	NA	NA	NA	121.318	NA	NA	NA	NA	NA	NA
Bloc1s3	NA	NA	NA	36.7039	NA	16.436	NA	NA	NA	15.1217	23.4326	22.0838	NA	NA	NA	NA	NA	NA	NA	NA	NA	16.8423	NA	NA
Bloc1s5	NA	NA	NA	NA	NA	NA	NA	42.0776	NA	NA	22.1326	35.2866	NA	NA	NA	NA	NA	NA	NA	NA	NA	NA	NA	NA
Bloc1s6	NA	NA	NA	NA	NA	NA	4.83263	NA	29.4281	NA	NA	NA	NA	NA	NA	NA	NA	NA	NA	NA	NA	NA	NA	NA
Blvra	892.357	620.652	674.204	2182.35	1885.86	1908.31	1176.54	648.838	369.112	3789.04	3682.88	3844.64	1497.39	2142.54	2070.88	1524.67	1390.24	1973.47	526.011	298.238	406.659	761.57	669.224	841.826
Blvrb	337.196	5895.16	4971.79	1369.17	3293.81	1320.9	4801.93	7959.76	3406.24	7646.64	6316.44	3508.4	NA	NA	NA	2633.98	374.977	654.94	1347.4	970.645	1298.36	7168.25	10951.1	8639.54
Blzf1	NA	NA	NA	2.49519	52.4511	14.8453	12.5002	NA	NA	NA	54.6336	NA	NA	NA	NA	27.1726	37.5581	24.8071	NA	NA	NA	NA	NA	NA
Bmp2k	NA	NA	NA	15.028	368.778	102.177	NA	NA	2.48135	NA	65.9831	18.1429	15.3133	50.7625	248.314	638.671	NA	1080.84	NA	NA	NA	8.66721	35.0144	NA
Bmp5	NA	NA	NA	NA	NA	NA	NA	NA	NA	NA	124.286	NA	NA	NA	NA	NA	NA	NA	NA	NA	NA	NA	NA	NA
Bmpr1a	NA	NA	NA	NA	NA	NA	NA	NA	NA	NA	NA	NA	NA	NA	NA	14.9681	NA	NA	NA	NA	NA	NA	NA	NA
Bmpr2	NA	35.3239	33.8134	604.531	12.7989	16.2608	NA	NA	NA	NA	NA	NA	NA	NA	NA	NA	NA	NA	NA	NA	NA	NA	NA	NA
Bms1	NA	NA	NA	NA	NA	NA	NA	NA	2.84562	11.9623	18.1249	NA	NA	NA	NA	NA	NA	NA	NA	NA	NA	7.4121	10.3627	14.2641
Bmx	NA	NA	NA	NA	NA	NA	NA	NA	NA	NA	NA	NA	NA	NA	NA	NA	NA	NA	NA	NA	NA	16.9086	8.2362	6.75133
Bnc1	NA	NA	NA	NA	NA	NA	NA	NA	NA	NA	NA	NA	NA	NA	NA	NA	NA	NA	NA	12.9084	NA	NA	NA	NA
Bnip1	76.1622	57.7882	52.4012	13.0414	90.7792	NA	114.021	141.369	113.044	NA	40.8412	58.7935	NA	NA	NA	67.7702	254.68	845.926	13.4852	NA	10.4388	33.6629	88.7985	113.996
Bnip3	NA	NA	NA	NA	NA	NA	80.7346	NA	NA	NA	NA	NA	NA	NA	NA	NA	NA	NA	NA	NA	NA	NA	NA	NA
Bod1	NA	NA	40.6459	NA	NA	NA	NA	NA	NA	NA	NA	NA	NA	NA	NA	NA	NA	NA	NA	NA	NA	12.4046	10.5907	NA
Bod1l	NA	1.45567	1.08212	5.42122	1.55458	NA	NA	NA	13.1962	8.15323	8.60465	9.97318	109.832	2.7541	186.512	43.2867	NA	2.36382	0.237388	0.122008	0.253792	8.61846	1.72388	2.9565
Bok	NA	NA	NA	NA	NA	NA	NA	NA	NA	NA	NA	NA	NA	NA	NA	NA	69.6515	NA	NA	NA	NA	NA	NA	NA
Bola1	101.085	133.324	125.625	171.1	260.949	182.563	420.174	363.149	315.701	NA	NA	NA	NA	NA	NA	52.3086	NA	113.196	NA	28.5186	22.5019	294.298	212.915	98.1746
Bola2	1515.35	1689.8	1954.48	1680.1	2263.34	1418.43	2796.03	5096.77	3633.32	NA	NA	NA	NA	NA	NA	234.207	351.139	227.618	62.3777	536.263	118.815	995.263	348.347	173.504
Bola3	NA	NA	NA	NA	NA	NA	854.961	NA	34.8787	NA	NA	NA	NA	NA	NA	NA	NA	NA	NA	NA	NA	NA	NA	NA
Bop1	1.4917	NA	NA	17.87	NA	5.05404	1.87445	17.8522	NA	77.2652	74.0117	174.506	82.8561	74.5907	125.096	17.3815	3.47545	6.57266	7.70747	3.46328	NA	38.6805	125.11	194.468
Bpgm	125.299	135.084	59.118	2370.45	2135.84	1557.96	241.934	221.184	222.156	4138.04	3029.25	3548.53	476.272	129.646	NA	NA	NA	NA	NA	NA	60.731	2690.03	1465.09	1443.19
Bphl	555.08	321.629	574.176	520.545	975.571	838.691	4872.08	4260.32	4476.79	345.699	325.371	381.75	NA	NA	NA	620.673	688.182	452.98	43.9732	28.6493	9.56771	45.5531	12.1794	96.4265
Bpifa2	NA	NA	NA	NA	NA	NA	NA	NA	NA	NA	NA	NA	NA	466.712	759.781	NA	NA	NA	50.3724	64.9973	47.7718	NA	NA	NA
Bpifa3	NA	150.862	NA	NA	NA	NA	NA	NA	NA	NA	NA	NA	NA	NA	NA	NA	NA	NA	NA	NA	NA	NA	NA	274.966
Bpnt1	1391.8	1438.91	1882.37	420.061	415.496	422.906	1096.32	1435.99	1781.38	175.585	182.539	315.655	1648.81	1940.25	2231.59	935.829	1760.4	1636.49	81.8447	81.9529	38.9428	25.5499	101.066	61.8379
Bptf	NA	1.62313	2.01519	NA	7.31199	NA	NA	NA	NA	5.85066	20.9834	3.01148	2.63505	NA	NA	27.8748	NA	29.7268	NA	NA	NA	13.0361	5.55554	7.87877
Braf	186.887	121.452	123.944	40.3085	19.1513	61.7223	NA	NA	NA	25.2766	NA	12.8898	NA	NA	NA	5.86521	NA	NA	NA	NA	NA	NA	NA	NA
Brap	5.97651	NA	NA	NA	NA	NA	61.7115	17.4701	35.8447	NA	NA	23.8276	NA	NA	NA	NA	68.9449	NA	NA	NA	NA	11.4259	1.27639	9.60643
Brat1	NA	NA	NA	NA	NA	NA	NA	NA	NA	NA	NA	NA	NA	NA	NA	NA	NA	NA	NA	NA	NA	10.553	6.64166	4.28331
Brca1	NA	NA	NA	NA	NA	NA	NA	NA	NA	NA	NA	NA	NA	NA	NA	NA	NA	NA	NA	NA	NA	NA	29.6627	NA
Brca2	NA	20.1328	NA	NA	NA	NA	NA	37.7431	NA	NA	2.65473	NA	NA	NA	NA	NA	1.75889	NA	NA	NA	NA	NA	NA	NA
Brcc3	NA	10.394	14.9637	2.66898	5.11233	15.3093	14.2912	3.70307	5.77103	62.1782	61.0635	75.7913	NA	56.9256	63.557	16.3154	15.8544	NA	NA	NA	NA	19.0168	18.0501	21.3634
Brd1	NA	NA	NA	NA	NA	NA	NA	NA	NA	NA	NA	NA	NA	NA	NA	NA	NA	NA	NA	NA	NA	NA	NA	7.19221
Brd2	NA	1.14615	1.24637	43.2376	233.389	27.4003	43.1184	NA	203.449	114.269	152.306	155.945	2.62569	NA	51.1212	27.9249	66.5521	42.9707	12.8221	1.51753	NA	107.458	115.204	62.9708
Brd3	NA	NA	NA	12.6056	34.2967	30.9702	NA	NA	NA	4.2472	44.1934	42.4766	NA	NA	NA	19.5947	35.0544	21.6259	NA	NA	NA	88.2243	52.6723	25.6371
Brd4	23.144	NA	NA	71.9886	11.3412	9.95218	4.45069	NA	NA	8.51849	7.70475	16.7766	4.61291	NA	NA	79.2714	109.494	7.8536	182.134	211.438	NA	94.3193	70.3148	134.05
Brd7	NA	NA	NA	5.47405	5.31769	149.041	NA	NA	NA	128.003	65.6177	156.827	18.4404	18.5518	19.7866	120.274	15.5787	4.99619	2.59964	NA	NA	33.2923	208.192	13.902
Brd8	NA	83.6159	NA	NA	NA	2.99988	NA	NA	NA	NA	35885.2	NA	NA	NA	NA	NA	NA	NA	NA	NA	NA	3.94593	NA	17.9253
Brd9	NA	NA	NA	NA	NA	NA	NA	NA	NA	2.58686	5.31163	7.61392	10.038	12.3578	8.07545	36.4217	NA	NA	3.1305	NA	NA	NA	NA	0.366859
Bre	157.885	36.2812	158.816	76.5033	124.615	139.029	173.71	NA	146.356	NA	NA	NA	NA	NA	NA	15.5591	NA	NA	NA	NA	NA	14.0216	69.6656	39.0178
Bri3bp	NA	203.439	NA	NA	60.2063	38.9734	46.5174	145.96	160.571	NA	NA	NA	NA	NA	NA	57.3747	61.4646	34.5801	NA	NA	16.8326	155.346	113.566	152.091
Brix1	1.61484	2.69958	NA	4.53199	NA	NA	NA	4.13052	4.41217	17.8796	NA	12.2913	NA	NA	NA	7.85731	18.3902	NA	6.03895	NA	6.17119	44.587	19.9791	20.971
Brk1	173.295	66.7233	118.36	90.7922	39.4906	NA	NA	NA	NA	NA	171.91	134.14	NA	NA	NA	185.065	NA	182.192	NA	NA	NA	75.1564	NA	NA
Brms1	NA	NA	NA	NA	NA	NA	NA	NA	NA	102.557	195.819	NA	NA	NA	NA	578.496	NA	600.712	NA	65.8669	39.6244	1091.3	634.21	865.326
Brms1l	NA	NA	NA	NA	NA	NA	NA	NA	NA	NA	NA	NA	NA	NA	NA	12.6087	NA	NA	NA	NA	NA	NA	NA	NA
Brox	61.6985	25.9926	26.9954	NA	12.661	NA	NA	NA	NA	54.9118	NA	NA	NA	NA	NA	NA	9.37246	NA	NA	NA	NA	39.5444	23.8172	26.8639
Brpf1	4.44766	NA	NA	NA	NA	NA	NA	NA	NA	NA	NA	4.81393	NA	NA	NA	NA	NA	NA	NA	NA	NA	2.74059	20.6694	NA
Brpf3	NA	NA	NA	NA	NA	NA	NA	NA	NA	NA	NA	4.71997	NA	NA	NA	NA	NA	NA	NA	NA	NA	NA	NA	NA
Brsk1	188.047	162.164	187.858	NA	NA	NA	NA	NA	NA	NA	NA	NA	NA	NA	NA	NA	NA	NA	NA	NA	NA	NA	NA	NA
Brsk2	244.059	214.862	227.83	NA	NA	NA	NA	NA	NA	NA	NA	NA	NA	NA	NA	NA	NA	NA	NA	NA	NA	NA	NA	NA
Brwd3	NA	NA	1.31529	NA	NA	NA	NA	NA	NA	NA	NA	NA	NA	NA	NA	NA	NA	NA	NA	NA	NA	NA	NA	NA
Bscl2	NA	39.9374	66.4204	NA	NA	NA	NA	NA	NA	NA	NA	NA	NA	NA	NA	NA	NA	77.7797	NA	NA	NA	NA	NA	NA
Bsdc1	46.1138	NA	NA	11.2063	NA	NA	65.2257	73.2786	16.6192	75.1509	76.9284	27.7444	NA	8.33888	NA	31.5595	18.1659	36.1873	NA	NA	NA	37.8523	23.1482	7.92074
Bsg	1502.54	1205	254.951	348.952	723.368	78.6254	911.132	950.268	845.284	625.461	906.063	1028.9	2200.13	610.775	2144.82	2187.26	1556.58	1768.72	241.949	297.494	169.988	879.8	290.679	327.12
Bsn	825.522	928.474	773.535	NA	NA	NA	NA	NA	NA	NA	NA	NA	NA	NA	NA	NA	NA	NA	NA	NA	NA	NA	NA	NA
Bspry	NA	NA	NA	NA	NA	1.52195	NA	NA	NA	NA	NA	NA	427.128	121.719	93.455	110.16	213.776	54.5638	NA	NA	NA	NA	NA	NA
Bst1	NA	NA	NA	NA	72.9426	33.0182	NA	NA	NA	NA	NA	NA	NA	NA	NA	NA	NA	NA	NA	NA	NA	NA	NA	NA
Bst2	NA	NA	NA	NA	NA	NA	NA	NA	NA	NA	NA	NA	NA	NA	NA	NA	NA	NA	NA	NA	NA	NA	NA	5.14462
Btaf1	NA	NA	NA	5.95186	4.95529	NA	NA	NA	NA	89.9867	68.675	57.6032	2.68814	1.71653	NA	3.39303	4.19355	4.78116	NA	NA	NA	102.958	48.315	11.6552
Btbd10	NA	2.10001	NA	NA	NA	NA	NA	NA	NA	NA	NA	NA	NA	NA	NA	NA	NA	NA	NA	NA	NA	NA	NA	NA
Btbd11	1.11843	1.34294	0.790001	NA	NA	NA	NA	NA	NA	NA	NA	NA	NA	NA	NA	NA	NA	NA	NA	NA	NA	NA	NA	10.8831
Btbd17	385.832	329.631	332.079	NA	NA	NA	NA	NA	NA	NA	NA	NA	NA	NA	NA	NA	NA	NA	NA	NA	NA	NA	NA	NA
Btbd9	NA	NA	NA	4.61575	3.88699	NA	NA	NA	NA	NA	NA	NA	NA	NA	NA	NA	NA	NA	NA	NA	NA	NA	NA	NA
Btd	NA	NA	NA	NA	NA	NA	75.1596	60.7457	78.1181	NA	NA	45.603	66.8152	NA	29.3823	NA	NA	NA	380.749	250.545	278.546	NA	NA	NA
Btf3	60.0247	NA	69.5508	163.067	170.07	104.443	236.555	415.951	381.898	610.759	2218.06	726.113	1504	1807.89	1682.96	921.839	1300.31	1095.57	NA	NA	NA	2376.45	3403.39	2940.6
Btf3l4	92.9634	111.071	78.4775	188.704	528.149	NA	NA	NA	NA	4431.88	4582.11	45.5259	352.16	326.651	368.394	255.042	263.962	664.349	NA	NA	NA	227.898	178.759	24.2974
Btk	NA	NA	NA	128.87	246.278	160.385	NA	NA	NA	269.904	349.576	227.346	NA	12.2813	NA	NA	NA	NA	8.09823	8.20726	13.318	113.452	167.418	120.631
Btla	NA	NA	NA	NA	NA	NA	NA	NA	NA	NA	13.0979	NA	NA	NA	NA	NA	NA	NA	NA	NA	NA	NA	NA	NA
Btnl1	NA	NA	NA	NA	NA	NA	NA	24.5916	NA	NA	NA	NA	511.834	208.012	313.855	NA	NA	NA	NA	NA	NA	NA	NA	NA
Btnl10	NA	NA	NA	NA	NA	NA	NA	NA	NA	111.807	161.937	184.286	NA	NA	NA	NA	NA	NA	NA	5.93274	NA	5.76922	NA	64.0945
Btrc	NA	NA	0.281973	NA	7.32961	NA	NA	NA	NA	NA	NA	NA	NA	NA	NA	NA	NA	NA	NA	NA	NA	2.85804	NA	110.738
Bub1b	NA	NA	NA	NA	NA	NA	NA	NA	NA	NA	32.9399	NA	NA	NA	NA	NA	NA	NA	NA	NA	NA	11.3856	NA	2.95073
Bub3	485.087	1348.81	8423.24	1218.34	1271.29	18548.8	174.041	87.7164	121.134	936.37	953.324	1056.71	442.196	563.573	464.778	781.103	3890.14	592.015	808.617	682.239	67.5504	629.682	1236.96	1062.87
Bud13	NA	NA	NA	184.188	NA	NA	NA	NA	NA	NA	NA	5.37887	NA	NA	NA	NA	NA	NA	NA	NA	NA	118.445	NA	NA
Bves	NA	NA	NA	NA	NA	NA	NA	NA	NA	NA	NA	NA	NA	NA	NA	32.6687	NA	NA	NA	NA	NA	NA	NA	NA
Bysl	24.0388	NA	NA	6.03415	22.5415	8.09265	10.029	3.6314	12.5556	236.324	360.831	426.567	7.93259	60.1211	75.6848	52.7752	77.9879	40.1475	2.27194	3.27224	2.98975	79.1084	47.5553	77.5673
Bzw1	128.306	208.185	159.593	610.444	1085.29	782.72	846.934	901.041	757.306	1763.21	1842.37	1436.97	243.896	1200.19	1621.4	2030.3	1562	1889.03	827.741	1783.89	86.4988	1017.4	977.023	689.86
Bzw2	58.9937	NA	18.8052	NA	NA	42.4134	NA	NA	117.258	50.1347	389.619	111.156	NA	41.1068	NA	501.931	200.352	396.534	NA	30.2141	NA	124.07	79.5824	110.064
C030006K11Rik	22.7697	20.6379	21.9332	1252.56	NA	43.7789	239.404	91.0324	111.006	195.489	46.512	70.8648	68.8001	77.1276	134.631	NA	66.2896	55.2317	NA	NA	NA	NA	NA	NA
C030046E11Rik	NA	NA	NA	NA	NA	NA	NA	NA	NA	NA	NA	NA	3.6923	NA	NA	NA	NA	NA	NA	NA	NA	NA	NA	NA
C130079G13Rik	NA	NA	27.1707	NA	NA	NA	NA	NA	NA	NA	NA	NA	NA	NA	NA	NA	NA	NA	NA	NA	NA	NA	NA	NA
C1d	NA	NA	NA	NA	NA	NA	NA	NA	NA	NA	NA	NA	NA	NA	NA	NA	NA	NA	NA	NA	NA	NA	NA	90.8608
C1galt1	NA	NA	NA	30.0399	44.8713	24.8305	45.8457	104.485	114.767	NA	NA	NA	NA	NA	NA	923.851	422.875	613.181	NA	NA	NA	NA	16.1685	21.8774
C1galt1c1	NA	NA	NA	NA	NA	NA	NA	722.742	NA	NA	NA	NA	NA	NA	NA	784.065	992.212	479.985	NA	NA	NA	NA	NA	NA
C1qa	82.2715	NA	83.6991	NA	NA	NA	NA	NA	NA	90.4356	NA	135.669	300.864	NA	NA	NA	100.541	102.222	646.582	596.231	568.682	18.019	NA	NA
C1qb	449.646	344.458	164.665	NA	49.5985	36.768	NA	50.9662	55.1256	288.289	365.061	396.245	175.303	227.134	194.08	34.5684	69.3025	50.3333	2250.51	2556.41	2352.8	11.711	54.9564	NA
C1qbp	2535.87	1524.93	1499.58	536.499	1019.11	428.291	2237.88	1365.48	1799.5	2106.63	2968.72	3806.36	912.118	1219.67	2483.72	1476.3	1894.12	1681.81	355.865	272.933	162.908	1727.05	984.393	803.646
C1qc	334.125	290.731	302.984	49.5206	NA	14.5978	NA	NA	29.9816	106.075	149.929	181.364	NA	NA	NA	22.6021	NA	NA	1161.12	1191.36	1097.31	31.1267	17.9065	14.5347
C1ql3	98.2629	69.4947	59.4004	NA	NA	NA	NA	NA	NA	NA	NA	NA	NA	NA	NA	NA	NA	NA	NA	NA	NA	NA	NA	NA
C1qtnf4	119.894	104.883	82.6393	NA	NA	NA	NA	NA	NA	NA	NA	NA	NA	NA	NA	NA	NA	NA	NA	NA	NA	NA	NA	NA
C1qtnf5	NA	NA	NA	23.7942	13.3171	18.5821	NA	NA	NA	NA	NA	NA	NA	NA	NA	NA	NA	NA	NA	NA	NA	NA	NA	NA
C1qtnf6	NA	NA	NA	1.58802	NA	NA	NA	NA	NA	1.67337	NA	NA	NA	NA	NA	2.57366	2.52548	NA	NA	NA	NA	NA	NA	NA
C1qtnf9	NA	NA	NA	NA	NA	NA	47.4401	NA	NA	NA	NA	NA	NA	NA	NA	NA	NA	35.9033	NA	NA	NA	NA	NA	NA
C1ra	NA	NA	NA	7.81019	NA	NA	NA	NA	1.15574	NA	7.59692	18.2945	NA	5.66846	NA	NA	NA	NA	85.6858	98.6005	53.7755	NA	NA	NA
C1rl	NA	NA	NA	NA	NA	NA	35.0196	37.9823	70.5699	NA	NA	NA	NA	NA	NA	NA	NA	NA	NA	NA	NA	NA	NA	NA
C1s	NA	NA	NA	122.063	NA	22.2126	1.57948	2.10883	239.309	NA	NA	NA	NA	NA	NA	13.3247	14.8809	NA	649.642	573.246	465.698	13.4771	13.4164	9.84984
C2	NA	NA	NA	12.7201	13.1478	49.4066	264.404	25.8362	18.3472	104.324	71.3152	32.5449	115.46	100.322	95.436	NA	NA	16.2198	438.511	459.333	475.995	4.30882	NA	3.75472
C230081A13Rik	2.25714	2.98208	36.3645	58.19	56.3716	33.524	NA	0.527058	NA	1.15619	1.13376	8.68287	9.65518	NA	11.9815	NA	NA	NA	0.594052	17.5804	NA	NA	NA	NA
C2cd2	NA	NA	NA	NA	NA	NA	84.0703	28.2782	8.52533	16.5786	34.1822	NA	NA	NA	NA	NA	NA	NA	NA	NA	NA	NA	NA	25.618
C2cd2l	390.386	307.075	333.387	12.3678	16.5508	10.4781	130.102	42.8219	42.0399	NA	NA	NA	274.304	156.863	83.7073	NA	49.5845	33.279	NA	NA	NA	NA	2.23777	6.54741
C2cd3	NA	NA	NA	1.48581	NA	NA	NA	NA	NA	NA	NA	NA	NA	NA	NA	NA	NA	NA	NA	NA	NA	NA	NA	NA
C2cd4c	720.673	562.1	609.24	NA	NA	NA	NA	NA	NA	NA	NA	NA	NA	NA	NA	NA	NA	NA	NA	NA	NA	NA	NA	NA
C2cd5	31.2264	73.299	71.8248	NA	NA	9.02383	NA	NA	NA	2.3588	113.524	29.3273	NA	NA	NA	18.2165	9.50208	13.0968	1.96357	2.18971	NA	9.72971	10.7333	7.60448
C3	93.7653	11.5788	12.3826	883.36	1070.26	1072.03	653.81	933.763	811.856	553.127	535.5	609.123	417.497	563.428	619.98	184.707	150.323	146.467	21620.2	23449.5	23395	1911.99	2092.42	2121.97
C330007P06Rik	NA	NA	NA	49.9937	41.8831	33.5275	NA	NA	NA	76.0732	NA	NA	NA	NA	NA	NA	NA	NA	NA	NA	NA	NA	67.226	NA
C330027C09Rik	NA	NA	NA	NA	NA	NA	NA	NA	NA	135.405	239.675	22.7335	NA	NA	NA	NA	NA	NA	NA	NA	NA	49.574	45.7556	14.3481
C4a	NA	NA	NA	NA	NA	NA	143.481	NA	NA	NA	NA	NA	NA	NA	NA	NA	NA	NA	NA	NA	NA	NA	NA	NA
C4b	NA	NA	NA	141.039	282.88	158.81	236.649	305.817	196.85	NA	NA	NA	NA	NA	NA	NA	NA	NA	2188.12	2440.26	2439.95	343.373	361.259	350.198
C4bp	NA	NA	NA	NA	NA	NA	NA	NA	NA	NA	NA	NA	NA	NA	NA	NA	NA	NA	630.862	392.587	257.327	8.4639	NA	13.4107
C530008M17Rik	NA	NA	NA	NA	NA	NA	NA	NA	NA	NA	NA	NA	88.9426	71.3623	79.8829	NA	NA	5.35544	NA	NA	NA	NA	NA	NA
C5ar1	NA	NA	NA	NA	NA	NA	NA	NA	NA	NA	NA	NA	NA	NA	NA	NA	NA	NA	NA	NA	NA	NA	11.7878	52.324
C6	NA	NA	NA	52.2593	28.1127	47.0971	55.748	102.966	145.525	53.8952	NA	23.0191	NA	160.083	29.3697	13.4722	NA	NA	6256.03	11342.6	8005.23	4.70328	12.8044	67.3487
C7	NA	NA	NA	84.4164	88.7621	53.098	NA	NA	NA	NA	57.3982	41.5005	NA	NA	NA	NA	NA	NA	1113.81	696.744	700.401	27.3533	17.9786	23.5163
C77080	NA	NA	NA	3.98476	NA	NA	60.721	3.69972	208.094	NA	NA	NA	NA	NA	NA	18.2262	18.8531	45.8412	NA	NA	NA	NA	NA	NA
C8a	NA	NA	NA	60.6378	8.71049	56.2871	5.19611	57.1432	50.579	16.2178	7.00385	7.4133	NA	NA	NA	14.6631	NA	13.0718	1667.07	1313.87	1905.26	85.8549	89.9375	84.1828
C8b	NA	NA	NA	131.278	62.5013	94.0107	134.87	21.1184	117.043	59.888	43.2815	46.1036	NA	NA	32.2902	12.9643	NA	NA	2980.92	3497.46	3552.37	60.9759	71.1609	40.3379
C8g	NA	NA	NA	23.183	274.175	174.05	133.719	342.198	156.631	90.9511	NA	NA	126.844	1007.14	NA	54.1591	207.084	NA	5743.53	5411.55	5672.6	335.804	224.252	164.818
C9	NA	NA	NA	65.215	72.7638	94.7836	8.75024	NA	NA	18.6198	NA	30.4979	NA	NA	NA	11.4029	5.13713	56.9866	3377.99	2792.05	3317.51	62.518	100.776	125.3
Caap1	NA	NA	NA	NA	NA	NA	NA	NA	NA	NA	NA	188.092	NA	NA	NA	NA	NA	NA	NA	NA	NA	NA	NA	NA
Cab39	430.915	566.227	536.521	514.068	630.664	530.613	91.0307	83.4854	106.785	29.4273	176.541	193.042	598.606	676.501	1590.68	247.54	498.397	480.156	80.9509	69.3992	71.5656	259.979	417.204	418.063
Cab39l	129.444	250.055	187.479	394.412	331.138	378.387	24.8837	25.2809	45.5761	170.911	NA	128.479	NA	89.3818	NA	213.468	215.712	82.5566	NA	90.3237	51.3785	64.1899	160.478	109.143
Cabin1	NA	NA	NA	NA	NA	NA	NA	NA	NA	NA	NA	NA	NA	NA	NA	NA	NA	NA	NA	NA	NA	NA	8.49731	2.80451
Cabp1	42.7434	NA	NA	NA	NA	NA	NA	NA	NA	NA	NA	NA	NA	NA	NA	NA	NA	NA	NA	NA	NA	NA	NA	NA
Cacna1a	95.8142	82.9373	73.8855	NA	NA	NA	NA	NA	NA	NA	NA	NA	NA	NA	NA	NA	NA	NA	NA	NA	NA	NA	NA	NA
Cacna1b	4.71911	17.532	46.6192	NA	NA	NA	NA	NA	NA	NA	NA	NA	NA	NA	NA	NA	NA	NA	NA	NA	NA	NA	NA	NA
Cacna1c	19.7872	22.9864	10.7947	NA	NA	NA	NA	NA	NA	NA	NA	NA	NA	NA	NA	NA	NA	NA	NA	NA	NA	NA	NA	NA
Cacna1e	91.0037	91.5222	73.3857	NA	NA	NA	NA	NA	NA	NA	NA	NA	NA	NA	NA	NA	NA	12.6802	NA	NA	NA	NA	NA	NA
Cacna1g	NA	NA	NA	NA	NA	NA	NA	NA	NA	NA	NA	NA	NA	NA	NA	NA	NA	NA	NA	NA	NA	NA	NA	4.40625
Cacna1i	1.58863	NA	NA	NA	NA	NA	NA	NA	NA	NA	NA	NA	NA	NA	NA	NA	NA	NA	NA	NA	NA	NA	NA	NA
Cacna2d1	1216.29	1537.62	1715.89	297.406	337.704	191.226	NA	NA	NA	11.5495	14.7674	17.2321	32.753	19.7497	26.6227	310.604	279.993	251.309	NA	NA	NA	5.14566	5.76364	1.62139
Cacna2d2	289.266	252.058	359.174	NA	NA	NA	NA	NA	NA	NA	NA	NA	NA	NA	NA	NA	NA	NA	NA	NA	NA	NA	NA	NA
Cacna2d3	368.345	412.196	258.573	NA	NA	NA	NA	NA	NA	NA	NA	NA	NA	NA	NA	NA	NA	NA	NA	NA	NA	NA	NA	NA
Cacna2d4	NA	5.40956	NA	NA	27.9752	NA	NA	NA	NA	NA	NA	NA	NA	NA	NA	NA	NA	NA	NA	NA	NA	NA	NA	NA
Cacnb1	173.67	203.883	224.796	NA	NA	NA	NA	NA	NA	NA	NA	NA	NA	NA	NA	NA	NA	NA	NA	NA	NA	NA	7.37267	NA
Cacnb2	NA	97.7064	NA	2.4581	NA	NA	NA	35.1574	NA	NA	NA	NA	NA	NA	NA	NA	NA	NA	NA	NA	NA	NA	NA	NA
Cacnb3	331.704	494.733	298.093	NA	NA	NA	NA	NA	NA	NA	NA	NA	NA	NA	NA	NA	NA	NA	NA	NA	NA	NA	NA	NA
Cacnb4	335.234	322.843	422.822	NA	NA	NA	NA	NA	NA	NA	NA	NA	NA	NA	NA	NA	NA	NA	NA	NA	NA	NA	NA	NA
Cacng2	628.45	225.976	222.183	NA	NA	NA	NA	NA	NA	NA	NA	NA	NA	NA	195.146	NA	NA	NA	NA	NA	NA	NA	NA	NA
Cacng3	1022.54	373.747	666.424	NA	NA	NA	NA	NA	NA	NA	NA	NA	NA	NA	NA	NA	NA	NA	NA	NA	NA	NA	NA	NA
Cacng4	15.1815	NA	NA	NA	NA	NA	NA	NA	NA	NA	NA	NA	NA	NA	NA	NA	NA	NA	NA	NA	NA	NA	NA	NA
Cacng8	909.086	815.846	926.628	NA	NA	NA	NA	NA	NA	NA	NA	NA	NA	NA	NA	NA	NA	NA	NA	NA	NA	NA	NA	NA
Cactin	NA	NA	NA	5.28217	NA	NA	NA	NA	NA	NA	57.6446	17.5014	NA	NA	NA	NA	NA	NA	NA	NA	NA	NA	NA	NA
Cacul1	19.6129	NA	NA	NA	NA	NA	NA	NA	NA	NA	NA	NA	NA	NA	NA	NA	NA	5.0251	NA	NA	NA	NA	NA	NA
Cacybp	2853.95	2247.58	2002.22	1068.94	1273.65	2466.72	885.042	418.092	1043.37	5378.8	8166.44	10540.1	5072.9	2109.76	5805.52	1595.03	1738.05	2719	1339.89	1293.42	1140.31	5202.18	4398.04	4445.84
Cad	31.1746	25.5449	20.5808	314.315	166.043	183.383	2921.3	3339.94	3346.01	327.119	248.538	442.299	48.0741	58.509	66.1548	251.93	176.714	92.6843	15.3916	16.0936	9.81939	441.289	349.25	375.63
Cadm1	1839.59	1583.58	1561.69	673.001	399.362	591.911	47.2692	43.6331	37.3897	NA	NA	NA	NA	NA	NA	21.2189	49.7852	39.4553	NA	NA	NA	13.2436	18.3715	NA
Cadm2	2847.3	4924.17	4835.24	NA	NA	NA	NA	NA	NA	NA	23.499	16.2483	NA	NA	NA	NA	NA	NA	NA	NA	NA	NA	NA	NA
Cadm3	2850.63	4126.1	2793.23	NA	NA	NA	NA	3.43447	NA	NA	NA	NA	28.685	NA	10.2475	25.5522	21.475	33.5809	NA	NA	NA	NA	NA	NA
Cadm4	3832.71	1586.53	2115.74	NA	NA	NA	NA	NA	NA	70.7817	26.333	NA	NA	NA	NA	NA	NA	NA	NA	NA	NA	NA	NA	NA
Cadps	2664.17	1770.51	2098.66	NA	NA	NA	NA	NA	NA	NA	NA	NA	NA	NA	NA	NA	NA	NA	NA	NA	NA	NA	NA	NA
Cadps2	662.193	576.206	543.193	5.41994	7.14151	6.21779	0.648471	0.901642	1.45303	NA	NA	NA	2.55162	NA	NA	7.50254	NA	NA	NA	NA	NA	NA	NA	NA
Cage1	NA	NA	NA	NA	NA	NA	NA	NA	NA	NA	NA	NA	NA	NA	NA	3.40083	NA	NA	NA	NA	NA	NA	NA	NA
Calb1	3804.44	2925.05	4180.04	NA	NA	NA	NA	NA	NA	NA	NA	NA	NA	NA	NA	NA	NA	NA	NA	NA	NA	NA	NA	NA
Calb2	4036.47	2365.67	2576.14	NA	NA	NA	NA	NA	NA	NA	NA	NA	NA	9159.53	306.138	3447.76	1342.5	1312.22	NA	NA	NA	NA	NA	NA
Calcb	NA	NA	NA	NA	NA	NA	NA	NA	NA	NA	NA	NA	NA	NA	NA	36.763	NA	NA	NA	NA	NA	NA	NA	NA
Calcoco1	107.942	137.861	84.5132	NA	22.3905	19.3234	NA	NA	NA	NA	NA	NA	NA	NA	NA	NA	NA	NA	NA	NA	NA	2.53464	4.08939	4.75689
Calcrl	NA	NA	NA	560.984	1314.14	736.169	NA	NA	NA	NA	NA	NA	NA	NA	NA	NA	NA	NA	NA	NA	NA	NA	NA	NA
Cald1	113.174	27.497	114.644	4324.27	5118.4	5315.61	696.026	1115.75	1184.89	6442.11	6117.51	7437.06	9274.89	8047.76	8052.65	18805.9	22363.3	15831.3	33.2248	53.4268	37.7959	313.329	396.339	301.794
Calhm1	NA	NA	NA	NA	NA	NA	NA	NA	NA	NA	NA	NA	NA	NA	NA	NA	NA	NA	NA	NA	NA	NA	NA	18.549
Calhm2	NA	NA	NA	NA	266.481	15.3637	NA	NA	NA	NA	NA	NA	NA	NA	NA	NA	NA	NA	NA	NA	NA	NA	NA	NA
Calml3	NA	NA	NA	NA	29986.3	NA	NA	NA	NA	NA	NA	NA	NA	NA	NA	NA	NA	NA	NA	NA	NA	NA	NA	NA
Calml4	NA	NA	NA	NA	NA	NA	NA	NA	NA	NA	NA	NA	1553.59	1651.68	1161.9	78.4022	194.44	194.991	NA	NA	NA	NA	NA	NA
Calr	6491.63	6299.94	6142.74	16127	21787.1	13503.1	28353.3	19409.2	24941.6	14448.1	14643.3	19795.3	24823.3	22066.6	20250.9	18927.5	24706.7	22353	6887.97	7065.45	5759.47	10297.5	9837.55	10065.4
Calu	1093	517.204	670.316	5846.56	4609.22	4479.45	2227.46	2076.12	2062.29	3493.69	3983.53	5926.94	5873.57	5862.7	4900.29	6378.47	6289.56	4252.15	792.68	1140.07	395.47	1204.05	1873.41	1206.88
Camk1	693.521	665.383	557.454	602.352	717.231	459.96	9.91582	8.58392	1.96031	110.442	96.3225	138.509	56.7899	NA	39.0159	145.503	199.598	176.835	127.319	107.137	200.205	91.6835	46.6293	54.7524
Camk1d	1274.75	1212.21	969.746	46.9781	61.6935	NA	NA	NA	NA	249.19	168.795	276.04	467.063	481.611	480.175	189.154	206.638	358.53	77.5216	107.782	71.5752	26.4017	NA	24.5684
Camk2a	54684.5	51536.8	47686.6	244.764	179.9	158.904	59.8265	17.0533	95.3339	127.067	52.784	102.37	NA	NA	NA	123.407	NA	NA	NA	NA	NA	7.79842	5.72391	10.1682
Camk2b	14886.4	21554	21385.4	NA	NA	NA	NA	NA	NA	NA	NA	NA	NA	NA	NA	NA	134.17	166.924	NA	NA	NA	NA	NA	NA
Camk2d	6791.73	13785.3	12532.1	266.89	474.973	392.621	NA	NA	NA	669.861	327.346	63.4566	818.34	582.288	498.967	751.089	1387.66	931.566	33.4962	7.42681	25.2996	22.7817	21.3165	19.8931
Camk2g	7472.66	9484.77	11050.3	290.368	144.744	228.997	NA	NA	16.3348	104.075	115.208	147.701	48.1157	3.98028	NA	410.985	320.875	359.585	NA	NA	NA	82.1092	97.9608	38.8209
Camk2n1	662.468	NA	NA	NA	NA	NA	NA	NA	NA	NA	NA	NA	NA	NA	NA	NA	NA	NA	NA	NA	NA	NA	NA	NA
Camk2n2	NA	NA	544.723	NA	NA	NA	NA	NA	NA	NA	NA	NA	NA	NA	NA	NA	NA	NA	NA	NA	NA	NA	NA	NA
Camk4	1405.86	1218.39	1161.1	NA	NA	6.9292	NA	NA	NA	NA	NA	NA	NA	NA	NA	NA	NA	NA	NA	NA	NA	NA	NA	NA
Camkk1	11.8868	NA	NA	NA	NA	NA	NA	NA	NA	NA	NA	NA	NA	NA	NA	NA	NA	NA	NA	NA	NA	NA	NA	NA
Camkk2	230.011	351.756	329.534	NA	NA	NA	NA	NA	NA	NA	NA	NA	NA	NA	NA	NA	NA	NA	NA	3.85818	NA	7.11217	6.05583	NA
Camkmt	NA	8.59345	NA	NA	NA	NA	NA	NA	NA	NA	NA	NA	NA	NA	NA	NA	NA	6.56719	NA	NA	NA	NA	5.13058	7.64744
Camkv	5799.37	4564.83	3545.39	NA	NA	NA	NA	NA	NA	NA	NA	NA	NA	NA	NA	NA	NA	NA	NA	NA	NA	NA	NA	NA
Caml	14.8079	16.6019	25.5427	NA	NA	65.0069	NA	NA	NA	NA	NA	NA	NA	NA	NA	NA	NA	NA	NA	NA	NA	NA	NA	NA
Camp	NA	NA	NA	3110.2	3115.72	2621.86	75.964	NA	NA	NA	992.64	330.443	NA	NA	NA	NA	NA	NA	30.6727	26.338	17.2965	94599.2	81815.9	73160.6
Camsap1	54.2838	11.1174	27.8202	NA	NA	NA	NA	NA	NA	NA	NA	NA	NA	NA	NA	NA	NA	NA	NA	NA	NA	NA	NA	NA
Camsap2	111.412	38.9472	44.2956	26.5796	14.4333	3.49213	NA	NA	NA	NA	8.90065	2.57953	NA	NA	NA	NA	NA	12.9157	NA	NA	NA	0.494208	1.67607	NA
Camsap3	89.8166	141.954	158.058	72.434	NA	625.3	NA	NA	NA	NA	NA	NA	15.9101	13.3978	21.2006	7.41155	13.7656	3.96382	NA	NA	NA	NA	NA	NA
Camta2	NA	NA	NA	NA	NA	NA	NA	NA	NA	NA	NA	NA	NA	NA	NA	NA	NA	NA	22.4874	NA	NA	NA	NA	NA
Cand1	1624.19	1801.21	2271.6	1001.29	990.963	647.976	560.585	471.212	501.832	870.527	546.463	915.6	1509.77	1511.03	1639.39	1722.24	1648.35	1588.97	110.356	84.8402	104.025	361.665	403.943	466.992
Cand2	11.0153	7.24113	NA	4.58885	6.72829	6.34588	13.4014	17.4461	NA	NA	21.039	47.1978	NA	NA	NA	34.0998	31.5763	NA	NA	NA	NA	59.2618	23.11	70.8112
Cant1	NA	NA	NA	NA	6.44446	NA	NA	2.94267	NA	NA	NA	82.4963	224.654	96.1565	34.5019	238.662	257.868	409.083	NA	NA	NA	5.82559	9.07917	NA
Canx	2742.57	2587.37	2619.57	2684.23	2738.04	2217.57	3080.93	2201.07	3180.26	4059.13	6129.78	7875.97	6631.83	7116.57	7919.43	4642.24	4774.04	5295.98	1770.06	1781.37	1345.38	3011.54	3109.79	2687.14
Cap1	2763.04	3520.73	3811.03	13594.6	12093.8	12401.4	1298.26	903.325	1226.16	19829.4	15410.2	15993.8	11825.9	9434.43	9105.06	5704.52	6940.7	5532.19	2117.27	1193.02	995.612	6959.26	6411.05	7423.18
Cap2	3788.67	3088.16	2455.93	38.4595	886.478	204.964	NA	NA	NA	517.424	557.659	652.97	1340.95	387.301	560.107	714.411	1172.66	532.968	NA	NA	NA	232.214	NA	NA
Capg	NA	NA	NA	1819.24	3476.47	1724.47	150.86	463.591	579.585	9393.91	11065.7	5458.61	1028.69	1124.31	603.317	1561.12	1691.82	1626.41	6169.37	4335.86	3409.92	2380.6	2469.81	2414.19
Capn1	367.801	536.306	315.315	1644.54	2014.94	1082.91	144.783	190.118	275.934	1616.31	1460.02	1659.47	1260.07	1251.64	1859.65	1371.77	1514.37	1302.48	379.149	427.005	333.999	1823.78	1565.8	1526.63
Capn10	NA	1.07591	NA	NA	NA	NA	NA	NA	NA	NA	NA	NA	NA	NA	NA	NA	NA	NA	NA	NA	NA	NA	NA	NA
Capn13	NA	NA	NA	NA	NA	NA	NA	NA	NA	NA	NA	NA	NA	32.3616	NA	3.42769	NA	NA	NA	NA	NA	NA	NA	NA
Capn2	1068.37	753.749	543.311	2631.75	4210.9	2415.16	164.291	173.107	87.9802	347.252	475.927	531.713	361.29	284.703	252.389	1100.21	805.745	871.818	284.394	271.237	221.946	235.529	152.396	113.099
Capn3	NA	NA	NA	NA	NA	NA	NA	NA	NA	NA	NA	NA	NA	NA	304.438	NA	NA	NA	NA	NA	NA	NA	NA	NA
Capn5	245.193	212.284	117.352	45.8303	84.7527	61.4105	NA	NA	NA	NA	2.83917	5.76092	NA	NA	NA	107.724	128.281	119.973	NA	NA	NA	8.60323	6.0873	NA
Capn7	5.52905	16.2168	3.72003	38.3138	15.0768	7.99986	13.7284	7.14175	NA	NA	19.6872	NA	79.7416	NA	72.2031	8.44538	16.6976	14.537	NA	NA	3.90149	NA	NA	2.84907
Capn9	NA	NA	NA	NA	NA	NA	NA	NA	NA	NA	NA	NA	8.7316	NA	NA	NA	15.1687	3.47637	NA	NA	NA	NA	NA	NA
Capns1	131.109	188.501	238.21	2456.54	2688.14	2024.02	176.796	278.29	241.75	1321.19	1614.27	1652.46	1902.33	1257.52	1251.08	1350.35	1685.58	1436.29	442.226	331.226	82.1313	423.859	664.66	460.693
Caprin1	538.85	548.553	591.848	566.967	370.23	464.586	836.084	790.082	723.188	4080.42	3383.52	3330.61	4115.07	2030.87	2691.88	1775.46	1219.33	1208.05	115.996	88.0336	51.3623	1087.05	740.451	1046.81
Capsl	NA	NA	NA	NA	82.1931	NA	NA	NA	NA	NA	NA	NA	NA	NA	NA	NA	NA	NA	NA	NA	NA	NA	NA	NA
Capza1	4058.33	2804.52	3021.62	4181.84	7724.85	5958.19	1127.7	1399.25	1011.72	9050.22	9949.68	10221.7	2675.15	4321.62	5036.61	6936.72	2942.96	2575.02	3645.82	4145.25	2932.69	8704.98	10162	9223.17
Capza2	14498.5	10924.8	13728.2	6870.94	9816.68	8543.62	3609.63	3244.35	3097.98	8394.04	7906.12	12889	4108.62	3478.9	1473.03	3298.72	4453.97	4847.59	3340.76	4648.45	3610	6826.36	9705.65	9216.66
Capzb	3093.76	4686.94	4569.55	4496.74	6615.07	5797.67	2530.95	2329.7	2262.92	4616.3	4914.67	5120.58	2378.43	2646.6	3313.21	2459.12	2944.73	2467.15	2653.95	2243.81	1553.39	5754.11	4907.51	4377.75
Car1	NA	11.6819	NA	3187.42	4133.3	3866.68	206.974	135.616	56.2896	15270.9	12019.3	17723.5	777.046	103.369	702.69	76171.4	105279	91051.6	180.487	185.267	176.414	7568.65	7186.85	11877.7
Car10	114.395	NA	NA	NA	NA	NA	NA	NA	NA	NA	NA	NA	NA	NA	NA	NA	NA	NA	NA	NA	NA	NA	NA	NA
Car12	NA	NA	NA	NA	NA	NA	NA	NA	NA	NA	NA	NA	NA	44.3108	28.4114	22.1534	NA	22.8313	NA	NA	NA	NA	NA	NA
Car13	NA	NA	NA	119.162	NA	NA	NA	2014.86	NA	36.7728	114.579	NA	990.152	668.962	590.79	NA	173.847	72.0353	NA	NA	NA	NA	NA	NA
Car14	181.014	156.755	171.323	70.6452	37.8675	47.8481	256.553	35.0254	89.1543	NA	NA	NA	NA	NA	NA	NA	NA	NA	NA	NA	NA	NA	NA	NA
Car2	3392.37	4980.07	4540.51	19064.2	22836.5	18523.4	1011.34	924.56	760.84	53792.9	54623.2	84458.8	456.778	28.0603	452.78	6949.24	15283.5	8965.01	1066.28	1432.36	549.67	25235.8	24881	26572.5
Car3	110.741	350.598	497.04	710.509	402.893	352.014	82630.5	115233	98394.7	135.682	244.43	3898.81	423.362	1093.36	3027.34	11419.5	11207.7	11082.6	17066.1	22536.7	17289.4	16021.8	21408.8	13773.3
Car4	202.053	383.781	452.484	7674.73	6952.12	4447.94	NA	NA	NA	NA	NA	NA	56.5364	NA	60.9579	705.426	897.451	791.22	NA	NA	NA	NA	NA	NA
Car5a	NA	NA	NA	NA	NA	NA	808.176	728.8	620.412	NA	NA	NA	NA	NA	NA	NA	NA	NA	NA	NA	NA	NA	NA	NA
Car5b	19.2302	16.1326	24.0684	5.25003	NA	4.5682	6.90396	NA	NA	NA	NA	NA	NA	NA	NA	NA	NA	NA	NA	NA	NA	NA	NA	NA
Car8	NA	NA	NA	145.864	319.342	108.673	127.777	86.2887	NA	NA	NA	NA	NA	NA	NA	90.8092	58.0817	109.169	NA	NA	NA	NA	NA	NA
Car9	NA	NA	NA	NA	NA	NA	NA	NA	NA	NA	NA	NA	8.7467	NA	NA	77.1921	NA	NA	NA	NA	NA	NA	NA	NA
Card10	NA	NA	NA	NA	NA	NA	NA	NA	NA	717.641	NA	NA	4.95058	NA	3.31312	NA	1.67395	NA	NA	NA	NA	NA	NA	NA
Card11	NA	NA	NA	NA	27.2501	NA	NA	NA	NA	170.391	258.837	307.719	NA	NA	NA	NA	NA	NA	NA	NA	NA	NA	NA	NA
Card6	NA	NA	NA	NA	NA	NA	307.557	NA	NA	NA	11.3307	10.2314	NA	NA	NA	NA	NA	NA	NA	NA	NA	NA	NA	NA
Card9	NA	NA	NA	139.781	NA	NA	NA	NA	NA	NA	NA	NA	NA	NA	NA	NA	NA	NA	3.37176	5.72735	11.8925	134.877	84.6234	222.15
Carhsp1	25.8351	189.64	202.916	1064.25	1512.5	1148.5	343.902	981.521	1399.27	1760.68	1039.19	1321.55	828.903	671.929	1624.99	770.645	866.503	692.87	35.4031	20.6586	8.614	643.515	383.082	517.812
Carkd	577.602	796.521	563.341	1449.72	2182.29	1091.41	660.141	1219.69	1210.4	187.339	258.878	368.467	293.735	287.411	93.3964	400.698	485.904	344.95	25.6516	34.5021	17.0555	302.103	250.035	406.114
Carm1	90.0434	134.501	115.416	116.804	141.413	75.1488	41.7126	29.7072	14.9481	NA	NA	95.862	144.665	NA	NA	65.3854	71.3287	48.0551	NA	8.22823	7.9782	201.046	216.777	260.057
Cars	267.883	251.329	323.729	134.565	254.209	225.114	328.632	270.994	298.173	469.561	423.166	550.752	273.245	663.433	300.89	295.825	303.212	291.397	NA	NA	2.8563	200.633	188.975	250.771
Cars2	56.4369	84.9296	45.897	22.7024	4.80941	4.46131	37.9061	NA	8.65151	NA	NA	NA	45.6717	NA	NA	NA	2.57878	6.73373	NA	NA	NA	NA	NA	22.3557
Casc3	NA	NA	NA	NA	2.64952	NA	NA	NA	NA	NA	NA	NA	NA	NA	NA	NA	NA	NA	NA	NA	NA	NA	NA	NA
Casc4	2185	NA	6004.57	153.005	63.8106	141.778	NA	NA	NA	NA	4.31605	NA	NA	NA	NA	115.246	190.325	189.386	NA	NA	NA	NA	NA	NA
Casc5	NA	NA	NA	0.606844	NA	NA	NA	NA	NA	NA	NA	NA	NA	NA	NA	NA	NA	NA	NA	NA	NA	5.21293	NA	NA
Casd1	NA	NA	NA	NA	NA	NA	NA	NA	NA	NA	NA	NA	NA	NA	NA	85.6317	41.3108	46.9391	NA	NA	NA	NA	NA	NA
Cask	417.68	619.463	613.237	188.463	131.182	64.4917	97.4757	111.06	44.2113	NA	14.1975	NA	212.625	314.227	233.132	281.301	172.019	234.05	NA	NA	NA	1.93129	NA	NA
Caskin1	233.104	344.944	314.583	NA	NA	NA	NA	25.4358	NA	NA	NA	NA	16.3872	NA	NA	NA	NA	NA	NA	NA	NA	NA	NA	NA
Caskin2	NA	NA	NA	73.6717	111.79	20.505	NA	NA	0.310219	5.37225	7.53052	NA	NA	14.0835	NA	NA	NA	NA	NA	NA	NA	NA	NA	NA
Casp1	NA	NA	NA	NA	NA	NA	NA	NA	NA	327.308	632.924	543.433	478.108	2021.32	715.841	709.752	567.002	908.399	166.781	168.035	130.031	218.548	199.248	204.39
Casp12	NA	NA	NA	39.1703	27.5993	17.8128	NA	NA	NA	NA	NA	NA	NA	NA	NA	NA	17.8016	90.8229	NA	NA	NA	NA	NA	NA
Casp2	NA	NA	NA	7.56177	10.1206	17.2295	NA	NA	NA	76.3057	88.565	NA	61.962	NA	54.7848	8.71699	NA	NA	NA	NA	NA	11.7154	20.9138	34.3726
Casp3	47.6623	32.8187	12.5465	34.7337	208.089	NA	184.94	128.847	328.066	229.95	417.189	804.052	863.427	795.476	177.894	1015.47	1139.46	1071.17	48.0787	31.8593	51.4014	754.525	303.003	407.303
Casp4	NA	NA	NA	NA	NA	NA	NA	NA	NA	NA	NA	NA	NA	9.60116	15.199	NA	NA	NA	NA	NA	NA	NA	NA	NA
Casp6	NA	NA	NA	289.036	542.187	396.794	645.597	267.521	233.067	321.317	419.157	616.563	714.138	525.069	1231.67	587.818	42.9824	275.158	46.0604	4.35974	13.6185	269.109	133.941	90.8582
Casp7	NA	NA	NA	196.441	135.856	132.758	105.739	79.6099	71.1021	79.4164	NA	107.065	451.275	608.465	366.399	275.36	335.19	191.947	NA	1.54614	NA	77.8982	88.5251	33.2363
Casp8	NA	NA	NA	88.2009	334.41	25.6378	80.9588	87.8159	45.1805	314.857	83.0521	486.999	298.834	462.983	152.512	363.877	280.68	399.231	121.575	75.0726	72.544	287.772	250.345	39.42
Casp8ap2	NA	NA	NA	NA	NA	NA	NA	NA	NA	NA	NA	NA	NA	9.50661	NA	NA	NA	NA	NA	NA	NA	NA	NA	NA
Casp9	NA	NA	NA	NA	12.9806	NA	NA	7.84993	7.14775	NA	NA	33.8552	NA	NA	NA	NA	NA	NA	613.796	NA	NA	NA	23.1774	11.0576
Casq1	NA	NA	NA	NA	NA	NA	NA	NA	NA	NA	NA	NA	NA	NA	NA	NA	NA	NA	31.3695	7.77523	6.54039	3132.83	4218.34	3034.59
Casq2	NA	NA	NA	64.9395	1140.79	130.914	NA	NA	NA	NA	NA	NA	16.1349	NA	46.8298	NA	5.10368	NA	NA	NA	NA	2.65739	13.362	NA
Cass4	67.9392	NA	NA	11.7532	25.1235	8.26801	NA	NA	NA	NA	NA	NA	NA	NA	NA	NA	NA	NA	NA	NA	NA	NA	NA	NA
Cast	NA	9.63898	13.961	473.166	873.656	644.32	95.9321	97.8182	36.1263	85.6981	245.165	132.744	811.398	763.563	849.51	445.345	184.398	289.852	89.7451	148.112	168.584	270.143	299.936	304.612
Casz1	NA	NA	NA	NA	NA	NA	NA	NA	NA	NA	NA	NA	10.5243	25.6118	14.5988	NA	10.5632	NA	NA	NA	NA	NA	NA	NA
Cat	308.294	155.943	169.324	4033.86	2995.51	2605.22	45254.1	42814.7	36977.9	554.963	1700.55	1315.73	486.81	1863.91	1400.18	501.277	393.913	964.887	165.514	165.659	115.776	1570.21	1744.73	1512.95
Cav1	NA	9.42602	NA	11248.7	13532.7	15192.1	NA	9.55127	17.8	339.097	435.359	299.919	985.197	2200.99	2601.25	4919.36	6206.93	8234.99	NA	75.2762	NA	NA	NA	NA
Cav2	NA	NA	NA	1386.53	4224.89	877.732	NA	NA	NA	NA	NA	NA	188.84	NA	329.623	177.047	219.02	237.862	NA	NA	NA	NA	NA	NA
Cav3	NA	NA	48.6045	383.562	293.67	142.586	NA	NA	NA	NA	NA	NA	NA	NA	NA	1792.83	1958.51	810.056	NA	NA	NA	NA	NA	NA
Cbfa2t2	NA	NA	NA	NA	NA	NA	NA	NA	NA	NA	NA	NA	NA	NA	NA	NA	NA	NA	NA	NA	NA	1.24835	NA	NA
Cbfb	NA	NA	NA	304.947	337.405	286.24	94.1752	NA	NA	50.6539	432.363	501.464	NA	153.203	147.111	42.0053	32.2536	39.4355	147.57	95.3956	90.5383	942.633	855.018	1113.9
Cbl	4.40202	26.4057	10.4067	21.0638	84.1482	45.9408	NA	NA	NA	NA	87.4672	115.114	NA	NA	NA	NA	NA	NA	2.71627	3.31635	NA	71.4133	91.0439	101.65
Cblb	NA	NA	NA	NA	4.72918	NA	NA	NA	NA	40.5403	NA	NA	NA	NA	NA	NA	NA	NA	NA	NA	NA	NA	10.807	NA
Cblc	NA	NA	NA	NA	NA	NA	NA	NA	NA	NA	NA	NA	7.87519	NA	5.16098	NA	NA	NA	NA	NA	NA	NA	NA	NA
Cbll1	NA	NA	NA	NA	NA	NA	NA	NA	NA	NA	40.6608	19.3895	41.6107	36.076	46.2544	NA	NA	NA	NA	NA	NA	10.5403	NA	NA
Cbr1	5474.95	3861.33	4812.9	5497.39	3531.64	2985.21	7002.31	5900.63	5614.64	918.306	613.914	656.467	2873.63	2334.71	2355	7608.6	18355.5	20001.6	160.351	184.54	214.389	651.912	1130.64	1018.37
Cbr2	NA	11.0878	4.99232	210669	261040	297117	307.878	249.503	166.527	1953.96	1872.72	1143.37	NA	NA	NA	427.78	579.604	461.725	114.91	110.235	175.191	139.195	126.916	160.613
Cbr3	766.965	488.337	1731.54	1652.21	1614.5	1509.18	356.115	229.27	325.892	721.828	264.565	691.283	90.0356	35.6576	85.413	1918.29	2437.85	1976.33	260.978	33.1506	117.766	20.9833	150.107	112.584
Cbr4	761.133	1140.82	1052.53	1383.47	1199.27	2130.08	1860.2	876.974	1689.56	152.461	239.456	268.304	193.139	273.08	123.631	818.861	386.346	349.46	NA	NA	NA	168.845	10.4346	NA
Cbs	20.2198	38.7111	14.119	NA	NA	NA	1115.26	1049.74	1113.25	NA	NA	NA	NA	NA	NA	147.936	25.054	36.2085	NA	NA	NA	NA	NA	NA
Cbwd1	NA	9.34497	NA	442.776	40.0349	39.5797	48.3029	10.9282	31.3272	25.3684	NA	NA	17.2255	NA	NA	NA	NA	NA	NA	NA	NA	17.6601	16.1756	15.9755
Cbx1	NA	NA	NA	660.342	1142.16	767.768	NA	NA	NA	2822.2	2285.7	2669.71	951.185	1001.32	2005.86	1566.7	1700.08	1372.6	242.178	230.846	154.871	752.075	460.848	603.226
Cbx5	107.442	720.06	9.98796	372.78	142.626	NA	NA	13.2203	NA	1265.55	1358.92	2332.09	2264.9	2007.67	1209.31	466.085	431.19	723.006	32.7675	52.9575	4.51379	479.909	95.0222	422.491
Cbx6	NA	NA	NA	NA	NA	NA	NA	NA	NA	NA	NA	NA	NA	NA	NA	NA	18.3251	NA	NA	NA	NA	NA	NA	NA
Cbx8	NA	NA	NA	NA	297.434	38.158	NA	NA	NA	NA	NA	NA	NA	NA	NA	NA	NA	NA	NA	NA	NA	NA	NA	NA
Cby1	NA	NA	NA	NA	NA	NA	NA	NA	NA	NA	NA	NA	NA	NA	NA	NA	NA	43.715	NA	NA	NA	NA	NA	NA
Cc2d1a	31.2366	78.6335	9.08253	NA	8.6498	52.7	NA	34.7321	31.9901	78.5386	NA	11.7965	5.92931	42.3988	88.8351	NA	41.4563	31.3199	NA	NA	0.647563	2.46601	32.3422	3.89844
Cc2d1b	7.44957	36.1428	12.7741	37.9109	39.2734	97.299	NA	NA	NA	47.262	361.195	19.636	34.8268	26.476	4.98031	145.647	113.47	55.0796	3.84431	NA	NA	102.283	96.9958	26.4416
Ccar1	37.3692	26.0458	63.635	27.3487	70.145	38.5888	23.2324	48.6864	68.4346	201.261	170.875	118.639	55.4102	11.2859	876.93	180.541	175.906	148.865	21.9036	14.1083	16.2474	123.407	88.0612	71.2729
Ccbl1	57.7389	148.418	92.2597	415.835	170.402	143.575	1951.38	2592.46	1744.73	96.2936	NA	NA	NA	NA	NA	46.4423	49.7703	21.1033	NA	NA	NA	32.9602	10.7955	NA
Ccbl2	259.916	123.318	104.097	80.1669	176.987	32.7013	2374.28	3067.93	3514.93	19.8589	NA	NA	NA	NA	NA	27.2353	15.4862	14.2285	NA	NA	NA	NA	18.8262	12.5513
Ccdc101	NA	NA	NA	NA	190.849	NA	NA	NA	NA	26.0447	290.074	71.0643	NA	NA	NA	NA	NA	4.03436	NA	NA	NA	NA	103.898	NA
Ccdc102a	NA	NA	NA	31.0452	27.5544	NA	NA	NA	NA	NA	5.09454	NA	NA	NA	NA	NA	NA	NA	NA	NA	NA	NA	NA	NA
Ccdc104	107.754	92.0366	87.0759	55.7306	16.0163	8.23584	NA	NA	NA	NA	6.10621	NA	NA	NA	NA	NA	NA	NA	NA	NA	NA	11.3487	NA	NA
Ccdc108	NA	NA	NA	NA	NA	NA	NA	NA	NA	NA	NA	NA	NA	NA	NA	NA	NA	NA	4.0074	NA	NA	NA	NA	NA
Ccdc109b	NA	NA	NA	NA	NA	NA	NA	NA	NA	NA	NA	NA	NA	NA	NA	NA	NA	34.5693	34.6725	5.48164	NA	NA	NA	NA
Ccdc11	NA	NA	NA	NA	NA	NA	NA	6.47083	NA	NA	NA	NA	NA	NA	NA	NA	NA	NA	NA	11.6983	NA	NA	NA	NA
Ccdc114	NA	NA	NA	NA	NA	58.8737	NA	NA	NA	NA	NA	NA	NA	NA	NA	NA	NA	NA	NA	NA	NA	NA	NA	NA
Ccdc115	25.759	438.279	258.278	75.7107	58.9892	233.712	33.1409	NA	45.9548	NA	37.0276	43.423	NA	NA	NA	NA	100.215	2.27256	163.533	167.698	197.545	381.326	119.069	128.674
Ccdc117	NA	1.91367	2.71959	12.7841	29.0345	NA	6.47751	621.637	2.74035	128.994	172.126	220.206	NA	NA	NA	NA	87.5525	NA	NA	NA	NA	74.3044	14.0074	NA
Ccdc12	NA	NA	NA	NA	9.29971	NA	NA	81.5655	NA	NA	NA	77.2118	NA	NA	NA	NA	NA	NA	NA	NA	NA	49.4936	21.7436	35.678
Ccdc120	NA	NA	NA	NA	NA	NA	3.11763	NA	NA	NA	NA	NA	NA	4.21421	NA	NA	NA	NA	NA	NA	NA	NA	NA	NA
Ccdc124	100.774	136.784	130.559	425.338	NA	NA	146.545	47.9901	43.8212	892.536	570.145	92.8369	1136.96	NA	NA	198.459	17.1262	179.775	NA	NA	NA	77.3407	145.585	135.163
Ccdc125	NA	NA	NA	NA	NA	NA	NA	NA	NA	NA	NA	NA	NA	NA	NA	NA	NA	NA	NA	NA	NA	0.944434	NA	NA
Ccdc127	44.1289	123.585	77.2485	NA	NA	NA	NA	NA	7.54278	NA	NA	NA	NA	NA	NA	NA	NA	9.73704	NA	NA	NA	NA	NA	NA
Ccdc132	134.835	170.134	210.028	143.886	83.8995	34.815	NA	NA	NA	43.7043	34.2712	9.65831	NA	NA	NA	23.2294	26.2533	43.9313	NA	NA	NA	27.155	30.1779	27.6027
Ccdc134	NA	8.38782	NA	28.389	25.0302	23.8092	11.8736	87.839	14.1011	89.3557	NA	48.8661	NA	NA	NA	107.42	22.543	24.7262	NA	NA	NA	20.579	9.36897	NA
Ccdc136	150.39	663.935	114.413	NA	NA	NA	NA	NA	NA	NA	NA	NA	NA	NA	NA	NA	NA	NA	NA	NA	NA	NA	NA	NA
Ccdc141	NA	1.24955	NA	128.111	134.831	83.4535	NA	NA	NA	NA	NA	NA	NA	NA	NA	NA	1.13521	NA	NA	NA	NA	NA	NA	NA
Ccdc146	NA	NA	NA	NA	NA	NA	NA	NA	NA	NA	NA	NA	109.103	NA	NA	NA	NA	5.26296	NA	NA	NA	57.6486	NA	NA
Ccdc147	NA	NA	NA	NA	NA	0.637024	NA	NA	NA	NA	NA	NA	NA	NA	NA	NA	NA	NA	NA	NA	NA	NA	NA	NA
Ccdc149	NA	NA	NA	NA	NA	NA	NA	NA	NA	NA	NA	NA	NA	NA	NA	2.7182	NA	NA	NA	NA	NA	NA	NA	NA
Ccdc157	NA	NA	NA	NA	NA	13.2895	NA	NA	NA	NA	NA	NA	NA	NA	NA	NA	NA	NA	NA	NA	NA	NA	NA	NA
Ccdc167	NA	NA	NA	NA	NA	41.5658	190.799	386.47	309.024	NA	399.66	330.806	NA	NA	542.832	NA	NA	360.177	NA	NA	NA	NA	NA	187.583
Ccdc169	NA	NA	NA	NA	NA	NA	NA	NA	NA	NA	NA	NA	NA	NA	NA	NA	9.37878	NA	NA	NA	NA	NA	NA	NA
Ccdc171	NA	NA	NA	NA	NA	6.42663	NA	NA	NA	NA	NA	NA	NA	NA	NA	NA	NA	NA	NA	NA	3.40017	NA	NA	NA
Ccdc174	NA	NA	NA	NA	NA	NA	NA	NA	NA	41.5104	25.3458	NA	NA	133.107	112.282	NA	NA	NA	NA	NA	NA	10.4631	NA	NA
Ccdc175	NA	NA	NA	NA	NA	NA	NA	NA	NA	NA	NA	NA	NA	NA	NA	NA	19.1661	NA	NA	NA	NA	3.51751	NA	NA
Ccdc177	373.471	219.557	214.468	NA	NA	NA	NA	NA	NA	NA	NA	NA	NA	NA	NA	NA	NA	NA	NA	NA	NA	NA	NA	NA
Ccdc18	NA	NA	NA	NA	NA	NA	NA	NA	NA	NA	NA	NA	NA	NA	NA	NA	NA	4.10227	NA	NA	NA	NA	NA	NA
Ccdc22	119.307	292.2	106.716	1451.61	744.204	1304.81	1522.54	1376.78	67.6347	71.8001	6.88362	186.099	41.1146	54.4085	130.654	256.361	63.7666	722.285	80.1167	24.1707	62.6359	95.2574	69.6384	117.745
Ccdc25	NA	34.6146	NA	27.4171	52.8069	NA	81.5039	63.2898	49.9668	316.004	267.158	326.73	341.593	377.982	287.491	64.2885	64.751	NA	NA	7.80321	NA	697.666	69.3398	26.2977
Ccdc28a	NA	NA	21.5345	NA	NA	NA	NA	NA	NA	NA	NA	NA	NA	NA	NA	NA	NA	NA	NA	NA	NA	NA	NA	NA
Ccdc28b	NA	NA	NA	NA	NA	NA	NA	NA	NA	NA	NA	NA	NA	NA	NA	NA	NA	NA	NA	NA	NA	NA	7.9746	NA
Ccdc30	NA	NA	107.984	NA	NA	NA	NA	NA	NA	NA	NA	NA	NA	NA	NA	NA	NA	NA	NA	NA	NA	NA	NA	NA
Ccdc39	NA	NA	NA	3.0325	19.4725	NA	NA	NA	NA	NA	NA	NA	NA	NA	NA	NA	NA	NA	NA	NA	NA	NA	NA	NA
Ccdc40	NA	NA	NA	NA	4.26757	NA	NA	NA	NA	NA	NA	NA	NA	NA	NA	NA	NA	NA	NA	NA	NA	NA	NA	NA
Ccdc42b	NA	NA	NA	NA	NA	NA	NA	NA	NA	NA	NA	NA	NA	86.6077	NA	49.0575	NA	NA	NA	NA	NA	NA	NA	NA
Ccdc43	NA	138.105	107.195	1416.71	383.447	180.243	39.9631	27.9703	NA	NA	658.369	442.885	NA	1079.17	136.837	450.885	NA	NA	NA	NA	NA	NA	658.141	NA
Ccdc47	67.9273	60.8189	23.647	357.72	397.256	109.73	329.587	401.808	452.596	219.698	106.073	183.728	334.229	399.382	82.5703	175.811	160.832	247.867	6.81044	NA	4.97318	26.8952	30.8178	21.1855
Ccdc50	39.6311	NA	18.806	140.906	206.186	95.2753	NA	NA	23.5229	NA	NA	NA	NA	NA	NA	37.661	25.0661	9.77205	NA	NA	47.5061	33.125	NA	62.5726
Ccdc51	54.1775	21.2536	14.379	NA	NA	NA	14.2277	17.69	66.0365	NA	23.8283	NA	NA	NA	NA	97.2408	29.8545	NA	NA	NA	NA	NA	NA	NA
Ccdc58	430.607	252.49	95.7696	NA	219.542	68.5775	1833.89	1015.36	1136.06	476.585	486.948	775.29	1159.63	1256.56	1373.74	817.55	575.053	1287.84	71.9046	NA	NA	241.69	152.18	35.5831
Ccdc6	823.652	29.6781	27.5864	351.996	57.0048	126.637	259.372	209.372	45.1227	15.5026	43.5338	68.8854	112.731	100.677	292.226	240.407	740.753	343.302	1.25738	NA	NA	91.9344	71.2804	68.6951
Ccdc61	NA	NA	NA	NA	NA	NA	NA	NA	NA	NA	NA	NA	NA	NA	NA	NA	NA	NA	NA	NA	NA	NA	NA	2.25425
Ccdc68	NA	NA	NA	52.3818	112.101	130.038	NA	NA	NA	NA	NA	NA	540.713	195.142	228.561	NA	NA	NA	NA	NA	NA	NA	NA	NA
Ccdc69	NA	NA	NA	NA	NA	NA	NA	NA	NA	NA	72.2281	58.263	NA	NA	NA	NA	NA	NA	7.78074	NA	NA	NA	NA	NA
Ccdc71l	NA	NA	NA	NA	NA	NA	NA	NA	NA	NA	17.3582	NA	NA	NA	NA	NA	NA	NA	NA	NA	NA	NA	NA	NA
Ccdc73	NA	NA	NA	NA	NA	3.30701	NA	NA	NA	NA	NA	NA	NA	NA	NA	NA	NA	NA	NA	NA	NA	NA	NA	NA
Ccdc8	NA	16.9838	NA	NA	NA	NA	NA	NA	NA	NA	NA	NA	NA	NA	NA	NA	NA	NA	NA	NA	NA	NA	NA	NA
Ccdc82	NA	NA	NA	NA	NA	NA	NA	NA	NA	NA	14.8152	NA	NA	NA	NA	NA	NA	NA	NA	NA	NA	NA	NA	NA
Ccdc85a	36.2669	31.6087	13.1995	NA	NA	NA	NA	NA	NA	NA	NA	NA	NA	NA	NA	NA	NA	NA	NA	NA	NA	NA	NA	NA
Ccdc85c	106.296	70.1702	16.7913	NA	18.2539	NA	NA	NA	NA	NA	NA	NA	NA	NA	NA	32.6523	NA	NA	NA	NA	NA	NA	NA	NA
Ccdc86	NA	NA	NA	NA	NA	NA	NA	NA	NA	NA	NA	37.4333	NA	NA	NA	NA	NA	NA	NA	NA	NA	NA	18.5862	NA
Ccdc88a	169.167	19.5015	14.8213	0.497187	2.10919	NA	NA	NA	NA	NA	3.73826	NA	NA	1329.71	NA	NA	129.951	NA	NA	NA	NA	0.28089	25.9256	61.2921
Ccdc88b	NA	NA	NA	NA	110.133	25.9877	NA	NA	NA	24.5583	6.60997	6.86918	NA	NA	NA	NA	NA	NA	1.2606	NA	1.94596	515.328	444.314	465.41
Ccdc88c	NA	NA	NA	NA	NA	NA	NA	NA	NA	1.14835	9.94217	14.4483	NA	NA	NA	NA	1.13602	0.348728	NA	NA	NA	5.91357	5.28869	2.7339
Ccdc9	31.2383	NA	12.8396	25.2405	67.9164	45.6445	12.1021	46.361	38.7207	105.914	141.152	115.236	98.2651	104.507	99.6697	NA	72.312	111.736	NA	NA	NA	86.4138	81.6358	13.2542
Ccdc90b	41.3584	30.7719	20.8071	90.9687	111.864	153.073	NA	209.736	74.9496	150.101	45.2562	119.257	156.283	271.842	305.98	354.014	170.307	197.158	NA	7634.15	1233.44	32.0514	23.2801	17.9276
Ccdc91	5.51747	10.0604	NA	972.247	NA	NA	NA	NA	NA	NA	NA	NA	NA	NA	NA	NA	NA	NA	NA	NA	NA	NA	NA	NA
Ccdc92	NA	64.8838	90.0623	18.2977	NA	NA	NA	NA	NA	NA	NA	NA	NA	1385.64	NA	NA	NA	NA	NA	NA	NA	20.9397	NA	NA
Ccdc93	269.348	120.429	113.859	51.3453	46.3017	11.4826	28.5194	27.3905	48.0099	31.567	66.3505	168.549	131.305	105.935	109.253	62.8824	94.5205	90.9638	8.40841	9.30995	9.79201	22.9239	45.8699	43.5815
Ccdc94	NA	NA	NA	NA	NA	NA	NA	NA	NA	29.0178	21.5362	40.0333	NA	NA	NA	NA	NA	NA	NA	NA	NA	10.8666	6.32643	NA
Ccdc97	2.32107	NA	NA	172.084	NA	NA	NA	NA	NA	NA	5.51641	NA	NA	NA	NA	NA	NA	10.0345	NA	NA	NA	NA	9.71845	5.3504
Ccl24	NA	NA	NA	60.294	NA	45.2916	NA	NA	NA	NA	NA	NA	NA	NA	NA	NA	NA	196.128	NA	NA	NA	NA	NA	NA
Ccm2	38.7729	97.3874	111.039	46.9457	39.3514	4.09195	NA	1.90766	NA	12.167	51.2045	48.3484	NA	NA	NA	NA	NA	NA	NA	NA	3.35879	29.1663	102.359	107.464
Ccna2	NA	NA	NA	NA	NA	NA	NA	NA	NA	223.93	54.8625	177.834	12.0551	75.6803	83.5495	NA	NA	NA	NA	NA	NA	35.5818	15.5105	50.6943
Ccnb2	NA	NA	NA	NA	NA	NA	NA	NA	NA	90.9441	36.7651	37.3678	NA	NA	NA	NA	NA	NA	NA	NA	NA	12.5535	50.8544	10.1059
Ccnb3	NA	NA	NA	NA	NA	NA	0.686005	NA	NA	NA	NA	NA	NA	NA	NA	NA	NA	NA	NA	NA	NA	NA	NA	NA
Ccndbp1	NA	NA	NA	27.7348	NA	NA	NA	NA	NA	NA	NA	NA	NA	NA	NA	NA	NA	NA	NA	NA	NA	32.9104	NA	112.037
Ccne2	NA	NA	NA	NA	NA	NA	NA	7.64405	NA	NA	NA	NA	NA	NA	NA	NA	NA	NA	NA	NA	NA	NA	NA	NA
Ccnh	NA	NA	NA	NA	NA	NA	NA	NA	NA	15.6998	14.3834	12.0161	NA	NA	NA	NA	NA	NA	NA	NA	NA	NA	NA	NA
Ccnk	45.8213	NA	9.95322	42.0697	NA	NA	66.967	65.1281	NA	91.8599	88.1847	118.545	93.8249	15.8106	29.9752	19.2119	22.0559	21.8662	6.93258	13.0513	10.0253	14.7147	19.3351	38.4451
Ccnl1	NA	NA	NA	4.8755	8.07517	6.81753	NA	NA	NA	37.1176	47.4907	55.7643	55.5817	NA	74.44	NA	6.36293	12.1029	NA	NA	NA	NA	4.39935	NA
Ccnl2	NA	NA	NA	NA	NA	NA	NA	NA	NA	NA	NA	NA	NA	NA	NA	NA	NA	NA	NA	NA	NA	NA	16.1603	NA
Ccnt1	NA	NA	NA	NA	6.78465	14.8182	NA	NA	NA	NA	19.737	NA	NA	NA	NA	6.80608	NA	3.49495	NA	NA	NA	9.2239	7.30645	7.9133
Ccnt2	NA	NA	NA	NA	NA	NA	NA	NA	NA	NA	NA	NA	NA	NA	NA	NA	NA	NA	NA	NA	NA	NA	2.72464	7.03176
Ccny	408.522	437.298	285.3	222.452	258.024	188.981	NA	23.5906	31.2386	32.0505	80.7802	181.475	133.361	367.923	NA	66.0278	104.789	91.5629	18.4572	NA	NA	34.4695	15.0076	13.9875
Ccnyl1	NA	NA	NA	NA	NA	NA	NA	NA	NA	NA	NA	NA	NA	90.2435	NA	NA	NA	NA	NA	NA	NA	NA	NA	NA
Ccp110	NA	26.3512	NA	NA	NA	NA	NA	NA	NA	NA	NA	NA	NA	NA	NA	NA	NA	NA	NA	NA	3.5112	NA	NA	NA
Ccpg1	NA	96.8166	NA	NA	NA	1013.25	NA	NA	NA	NA	NA	NA	NA	NA	NA	NA	NA	NA	NA	NA	NA	NA	NA	NA
Ccr2	NA	NA	NA	NA	NA	NA	NA	NA	NA	NA	NA	NA	NA	NA	NA	NA	NA	NA	NA	NA	NA	31.4477	NA	26.5104
Ccr3	NA	NA	NA	NA	NA	NA	NA	NA	NA	76.4692	120.096	NA	NA	NA	NA	NA	NA	NA	NA	NA	NA	NA	NA	NA
Ccr5	NA	NA	NA	NA	NA	NA	NA	NA	NA	NA	NA	NA	NA	NA	NA	NA	NA	NA	NA	11.8566	NA	NA	NA	NA
Ccrn4l	8.10649	43.4025	45.945	NA	NA	NA	NA	NA	NA	NA	NA	NA	NA	NA	NA	NA	NA	NA	NA	NA	NA	NA	NA	NA
Ccs	NA	NA	NA	NA	NA	NA	28.0563	NA	67.1997	NA	NA	NA	NA	NA	NA	39.8765	NA	168.913	NA	NA	NA	NA	NA	NA
Ccsap	103.777	263.247	158.086	44.4705	NA	NA	NA	NA	NA	NA	NA	NA	NA	NA	NA	NA	NA	NA	NA	NA	NA	NA	NA	NA
Ccser2	NA	NA	NA	371.992	NA	NA	NA	NA	NA	NA	NA	NA	NA	NA	NA	NA	NA	NA	NA	NA	NA	NA	NA	NA
Cct2	2364.05	1962.21	2575.12	2659.59	2498.3	1747.47	3384.02	2189.12	2142.59	5195.81	3559.77	5122.02	3657.47	5647.13	6078.85	2697.6	3122.63	2750.57	828.627	837.22	562.102	2443.93	1775.58	1679.23
Cct3	1711.29	3510.4	2787.73	2497.33	2944.38	2427.9	1975.6	1567.12	1523.92	3973.68	3705.98	7314.41	1701.65	1881.65	1316.75	2245.57	2317.45	3163.07	476.121	765.475	547.419	2336.95	2810.75	2286.78
Cct4	2009.28	2088.82	1783.41	2160.74	2840.67	2907.69	1982.8	1825.02	2329.1	4881.82	4496.68	5304.01	4948.63	3757.07	3766.84	2720.31	2640.03	2546.64	483.517	476.036	589.225	2064.9	1702.95	1918.38
Cct5	1667.4	1565.01	1082.18	1130.84	1930.36	1435.88	1382.48	1467.89	1321.24	3015.65	2543.12	2802.5	3292.88	3162.53	6312.13	1822.69	1723.54	1514.3	246.298	311.478	166.311	1450.88	1467.87	1909.42
Cct6a	2775.17	3363.6	3197.02	2387.62	2296.19	1516.24	2929.4	3205.85	4222.89	1624.84	1321.39	1508.88	569.585	220.8	258.433	2283.28	1936.25	1453.04	458.953	318.908	467.372	2860.51	2357.85	3047.63
Cct6b	160.533	176.843	219.409	109.769	105.834	104.543	1228.32	903.59	119.009	215.493	337.022	218.38	NA	139.052	NA	257.516	157.59	235.503	48.4848	78.6339	57.2242	380.344	398.885	322.593
Cct7	2189.6	1587.08	1491.28	1942.82	2846.71	1624.8	2071.15	1404.68	2163.28	2965.68	2718.73	2577.44	1118.77	1523.83	1750.37	1970.61	2970.24	2850.99	322.512	209.338	189.418	2184.7	2163.96	2501
Cct8	2649.95	4318.28	3570.82	5774.66	5231.36	4338.9	3279.75	2795.75	2712.2	3681.76	3097.79	4522.54	3280.05	2422.9	2433.64	4532.41	5531.26	3192.12	1006.74	982.238	656.065	5435.6	4756.59	5434.59
Ccz1	464.028	264.46	522.501	8.14762	42.8774	57.6509	222.876	97.0371	148.649	3837.87	4573.89	1993.05	640.337	321.664	253.821	252.116	128.507	312.58	50.9133	7.40174	4.04739	117.375	141.473	84.7252
Cd101	NA	NA	NA	NA	NA	NA	NA	NA	NA	NA	NA	NA	NA	NA	NA	NA	NA	NA	NA	NA	NA	1.84752	5.46491	NA
Cd109	NA	NA	NA	NA	NA	NA	NA	NA	NA	NA	NA	NA	NA	NA	NA	240.192	174.512	41.0582	36.8548	NA	1.98531	0.785234	NA	NA
Cd14	NA	NA	NA	NA	40.3959	23.6325	NA	NA	NA	31.818	21.8694	17.3854	NA	NA	NA	7.86732	4.35712	NA	282.237	240.568	207.894	47.188	NA	NA
Cd151	NA	NA	NA	75.6214	35.8531	6.94241	NA	NA	NA	NA	NA	NA	NA	NA	NA	NA	NA	NA	NA	NA	NA	NA	NA	NA
Cd163	NA	NA	NA	5.06473	18.3855	NA	NA	17.2501	NA	19.4232	30.1273	103.124	NA	4.876	65.7944	119.709	48.5362	174.88	1.12465	NA	NA	9.67497	12.1371	NA
Cd177	NA	NA	NA	29.7082	5.24831	155.648	NA	NA	NA	NA	NA	NA	NA	NA	NA	14.2376	33.6603	51.7116	NA	NA	NA	2935.96	2360.9	3311.73
Cd180	NA	NA	NA	NA	NA	NA	NA	NA	NA	36.3946	35.9879	65.048	NA	NA	NA	NA	NA	NA	57.603	72.5605	70.2338	21.1999	8.59275	31.534
Cd19	NA	NA	NA	NA	NA	NA	NA	NA	NA	NA	NA	NA	NA	NA	NA	NA	NA	NA	NA	1.96498	NA	NA	NA	NA
Cd2	NA	NA	NA	NA	NA	NA	NA	NA	NA	361.758	NA	NA	NA	NA	NA	NA	NA	NA	NA	NA	NA	NA	NA	NA
Cd200	2247.39	895.583	866.026	735.121	872.475	628.973	NA	NA	NA	NA	NA	NA	NA	NA	NA	63.3848	45.795	NA	NA	NA	NA	NA	NA	NA
Cd200r1	NA	NA	NA	NA	NA	NA	NA	NA	NA	NA	NA	NA	NA	NA	NA	NA	NA	NA	NA	NA	4.00261	NA	NA	NA
Cd209b	NA	NA	NA	NA	NA	NA	NA	NA	NA	240.648	365.461	221	NA	NA	NA	NA	NA	NA	NA	NA	NA	NA	NA	NA
Cd22	NA	NA	NA	NA	NA	11.4844	NA	NA	NA	905.361	645.786	1137.55	31.255	17.2331	NA	NA	NA	NA	3.82344	5.07403	5.62307	2.43571	NA	NA
Cd226	NA	NA	NA	48.239	146.952	NA	NA	NA	NA	NA	NA	NA	NA	NA	NA	NA	NA	NA	NA	NA	NA	NA	NA	NA
Cd244	NA	NA	NA	NA	NA	NA	NA	NA	NA	258.995	NA	NA	NA	NA	NA	NA	NA	NA	7.34948	NA	5.86066	NA	NA	NA
Cd247	NA	NA	NA	NA	NA	NA	NA	NA	NA	NA	NA	20.5266	NA	NA	NA	NA	NA	NA	NA	NA	NA	NA	NA	NA
Cd248	NA	NA	NA	NA	NA	NA	NA	NA	NA	NA	NA	NA	NA	NA	NA	NA	NA	NA	4.64306	3.4904	7.98363	NA	NA	NA
Cd274	NA	NA	NA	NA	NA	NA	NA	NA	NA	NA	341.527	412.317	NA	NA	NA	NA	NA	NA	NA	NA	NA	NA	NA	NA
Cd2ap	NA	NA	NA	371.873	369.937	156.481	82.9767	35.7086	14.3308	280.666	346.355	566.217	562.46	347.771	366.424	1012.1	440.04	275.697	11.117	11.1974	31.5815	169.311	5.23805	45.4307
Cd2bp2	60.4635	38.6432	17.8868	36.1712	66.9069	39.0444	NA	NA	NA	98.7674	329.727	442.013	81.9416	NA	78.3251	52.6361	82.5774	85.1622	6.50747	6.21733	7.99106	55.2813	144.977	196.902
Cd300lg	NA	NA	NA	137.95	186.9	NA	39.0549	NA	22.7673	NA	NA	NA	NA	NA	NA	NA	NA	NA	NA	NA	NA	NA	NA	NA
Cd302	NA	NA	NA	NA	NA	NA	148.035	25.9263	NA	NA	NA	NA	NA	NA	NA	14.3481	13.3317	NA	NA	NA	NA	NA	NA	NA
Cd320	NA	NA	NA	171.548	NA	NA	NA	NA	NA	NA	NA	NA	NA	NA	NA	459.357	435.827	NA	NA	NA	NA	NA	NA	NA
Cd34	206.303	67.1266	NA	4.08892	43.6965	1.99384	NA	NA	NA	NA	NA	NA	NA	NA	NA	170.481	164.633	144.672	NA	11.4492	NA	NA	NA	NA
Cd36	NA	NA	NA	14821.8	19390.5	11731.8	158.692	148.015	41.5556	3658.8	3286.93	3145.14	NA	NA	NA	405.721	455.666	385.82	276.616	261.963	114.793	202.678	208.933	115.544
Cd37	NA	NA	NA	NA	4.99119	NA	NA	NA	NA	NA	NA	NA	NA	NA	NA	NA	NA	NA	988.272	NA	NA	NA	10404.9	7280.84
Cd38	NA	NA	NA	465.879	567.928	516.826	34.9167	9.31402	10.3392	62.5127	532.961	278.073	NA	NA	NA	192.103	349.932	315.493	152.08	93.3961	216.127	8.8628	46.0665	49.6985
Cd3eap	NA	NA	NA	NA	NA	NA	NA	NA	NA	NA	NA	NA	NA	NA	NA	NA	NA	NA	NA	NA	NA	NA	3.22381	3.92455
Cd4	NA	NA	NA	0.506707	NA	NA	NA	NA	NA	61.7825	24.75	69.8741	NA	NA	NA	2.08442	2.94736	3.62533	NA	NA	NA	NA	NA	NA
Cd44	NA	13.3228	14.1967	237.102	150.413	154.319	NA	NA	NA	461.834	435.701	645.862	27.2804	NA	354.021	318.561	271.828	201.833	NA	NA	NA	170.867	228.361	163.518
Cd47	1953.39	3500.62	4098.18	2034.8	2935.44	2434.36	1097.34	514.105	449.322	1886.22	1546.53	1940.77	143.989	140.989	269.122	780.611	444.883	427.776	188.814	93.2768	26.6024	848.704	623.652	842.534
Cd48	NA	NA	NA	NA	129.406	8.04675	NA	NA	NA	1034.32	956.078	965.557	143.447	120.097	123.521	19.4637	17.8194	NA	176.503	225.172	159.696	171.46	144.799	135.657
Cd5	NA	NA	NA	NA	NA	NA	NA	NA	NA	30.1233	29.2308	40.618	NA	NA	NA	NA	NA	NA	NA	NA	NA	NA	NA	NA
Cd55	NA	NA	NA	58.8278	NA	22.5273	NA	NA	NA	37.1011	16.8177	203.857	NA	NA	NA	NA	133.22	NA	17.8054	30.3559	13.2461	NA	NA	NA
Cd5l	NA	NA	NA	NA	NA	NA	NA	NA	NA	NA	NA	NA	NA	NA	NA	NA	NA	NA	92.4296	82.1451	75.6297	NA	NA	NA
Cd6	NA	NA	NA	NA	NA	NA	NA	NA	NA	172.858	NA	NA	NA	NA	NA	NA	NA	NA	NA	NA	NA	NA	4.81631	NA
Cd63	NA	NA	NA	193.348	192.354	167.007	NA	NA	NA	NA	NA	NA	NA	NA	NA	363.004	476.852	770.11	NA	73.4451	NA	771.032	499.395	482.182
Cd68	NA	NA	NA	NA	NA	NA	NA	NA	NA	NA	37.4554	26.2309	NA	NA	2610.72	194.935	201.736	145.852	516.066	420.17	90.4282	929.957	847.982	36.5976
Cd72	NA	NA	NA	NA	NA	NA	NA	NA	NA	NA	NA	NA	NA	NA	NA	NA	NA	NA	NA	NA	NA	NA	7.75966	10.88
Cd74	NA	NA	NA	701.619	446.991	523.792	NA	NA	NA	2028.07	2143.68	541.313	35.2197	141.306	NA	66.1037	77.7351	273.739	672.324	648.037	341.374	241.247	247.895	364.618
Cd79a	NA	NA	NA	NA	NA	NA	NA	NA	NA	447.904	1047.78	65.2233	114.166	90.0194	NA	NA	NA	NA	145.389	166.382	97.2149	17.4439	NA	48.2454
Cd79b	NA	NA	NA	297.174	NA	NA	NA	NA	NA	374.189	1247.16	926.562	NA	NA	NA	NA	NA	NA	166.619	68.0079	74.4254	240.502	NA	NA
Cd80	NA	NA	NA	NA	NA	NA	NA	NA	NA	NA	NA	44.8763	NA	NA	NA	NA	NA	NA	6.61023	NA	NA	NA	NA	NA
Cd81	714.561	392.621	459.375	NA	NA	NA	NA	110.571	147.95	211.601	NA	NA	3977.74	2999.03	1667.61	NA	144.556	149.921	NA	NA	NA	NA	NA	NA
Cd82	994.038	585.146	541.729	1060.13	939.602	584.233	328.034	301.175	290.121	697.833	1054.29	571.411	NA	185.172	139.779	261.967	261.794	229.946	73.4008	55.3901	NA	323.555	217.795	221.38
Cd84	NA	NA	NA	64.3742	204.889	112.568	NA	NA	NA	372.768	142.833	254.733	NA	NA	NA	NA	NA	NA	129.498	128.668	106.005	70.3572	183.181	27.6278
Cd8b1	NA	NA	NA	NA	NA	NA	NA	NA	NA	25.6881	NA	NA	NA	NA	NA	NA	NA	NA	NA	NA	NA	NA	NA	NA
Cd9	NA	419.925	389.426	245.643	NA	189.349	NA	NA	NA	NA	NA	NA	NA	218.104	148.349	1391.08	1056.44	876.016	780.015	337.07	193.913	210.263	87.0496	108.375
Cd93	NA	NA	NA	314.15	1264.18	919.334	NA	NA	NA	NA	NA	NA	NA	NA	NA	NA	NA	NA	29.9286	NA	5.69125	26.0625	NA	NA
Cd97	NA	NA	NA	460.895	580.847	591.831	NA	NA	NA	232.388	188.309	208.873	29.9593	NA	67.338	48.7439	59.2141	36.8517	220.229	271.621	181.925	290.148	373.933	635.828
Cd99l2	62.7381	7.14932	41.835	45.8225	NA	NA	NA	NA	NA	NA	NA	NA	NA	NA	NA	NA	NA	NA	NA	NA	NA	NA	NA	NA
Cda	NA	NA	NA	7.75408	NA	5.12405	23.6492	26.2463	17.7171	NA	NA	NA	56.0824	NA	66.1659	NA	NA	NA	NA	NA	NA	NA	NA	NA
Cdadc1	NA	2.10196	NA	NA	NA	NA	NA	NA	NA	NA	NA	NA	NA	NA	NA	NA	NA	NA	NA	NA	NA	NA	NA	NA
Cdan1	NA	NA	NA	NA	3.58556	NA	2.26347	NA	1.4058	NA	NA	NA	NA	NA	NA	NA	NA	NA	NA	NA	NA	3.942	NA	0.301681
Cdc123	27.8648	NA	11.0378	54.3506	79.0408	18.941	113.603	51.7874	145.383	37.0884	156.24	48.4926	60.5095	54.8517	52.2873	98.041	116.463	87.8614	NA	NA	NA	56.8064	69.5013	64.6065
Cdc16	6.02952	36.2096	7.66545	41.0299	28.4102	51.8295	NA	2.10041	NA	39.8746	56.9058	56.7825	30.5503	NA	NA	111.071	48.3448	33.6605	NA	5.56301	0.851905	48.3383	38.4873	107.459
Cdc20	NA	NA	NA	NA	NA	NA	NA	NA	NA	NA	NA	NA	NA	NA	NA	NA	NA	NA	NA	NA	NA	56.0197	81.7426	NA
Cdc23	26.9128	80.2067	62.9495	194.805	144.442	128.751	15.5652	42.3827	32.7317	NA	67.7505	40.684	42.021	33.2095	NA	6.75721	11.4832	37.3425	NA	NA	NA	13.4671	36.8642	18.1389
Cdc26	NA	NA	NA	72.3487	NA	113.576	NA	NA	NA	197.254	199.013	126.131	166.61	NA	NA	127.447	140.517	224.732	NA	NA	NA	68.3862	NA	NA
Cdc27	NA	NA	NA	NA	NA	4.09036	NA	NA	12.2862	172.211	234.653	71.9496	26.8621	111.167	NA	32.1659	9.1099	20.888	NA	NA	NA	288.623	4.39081	8.74318
Cdc34	NA	NA	NA	NA	NA	NA	NA	NA	NA	NA	NA	NA	NA	NA	NA	NA	NA	NA	NA	NA	NA	102.546	30.1813	78.3518
Cdc37	1494.03	1142.59	1292.46	854.041	712.882	1345.05	505.912	318.114	586.799	8079.39	5375.82	8468.88	3093.08	3317.49	3210.66	1583.53	1890.75	2111.35	230.44	326.827	338.993	1884.34	1697.26	2059.58
Cdc37l1	NA	7.66226	NA	NA	NA	NA	NA	NA	NA	NA	NA	NA	NA	NA	NA	NA	NA	NA	NA	NA	NA	NA	NA	NA
Cdc40	NA	4.89071	7.78996	33.9283	36.092	35.5134	3.62519	11.569	7.77064	152.937	70.455	134.154	229.494	47.3032	27.8046	3.91309	42.4844	9.31279	11.6771	13.7256	1.70674	76.6771	113.913	89.691
Cdc42	2524.7	1669.02	1194.01	296.527	233.159	258.721	201.053	353.178	172.867	307.684	295.722	297.627	595.238	194.392	553.676	693.54	2598.42	2221.3	257.176	338.484	245.537	1031.58	866.765	904.597
Cdc42bpa	304.095	180.805	201.079	111.907	161.443	246.415	NA	NA	NA	NA	10.0964	13.0878	NA	NA	NA	22.8511	24.9701	0.939746	NA	NA	NA	2.47435	NA	NA
Cdc42bpb	284.832	257.623	161.97	289.511	347.824	273.721	65.9127	60.7668	74.9312	49.6376	176.006	81.8784	626.297	610.303	654.526	291.18	215.849	358.496	5.0708	0.644311	2.75099	1.97778	31.9896	12.9453
Cdc42bpg	20.1979	NA	NA	94.0846	135.478	103.348	NA	NA	NA	NA	NA	NA	NA	NA	NA	NA	29.165	NA	NA	NA	NA	NA	NA	NA
Cdc42ep1	NA	47.1287	34.6579	2208.22	625.844	484.42	3.9184	NA	7.13956	15.5753	14.4903	21.3756	NA	NA	NA	NA	NA	7.22469	NA	NA	NA	NA	NA	NA
Cdc42ep2	9.70684	NA	NA	68.6442	58.4159	NA	NA	NA	NA	NA	NA	NA	NA	NA	NA	NA	NA	NA	NA	NA	NA	NA	NA	NA
Cdc42ep4	157.424	51.147	123.281	264.871	299.304	512.779	153.465	123.024	80.1525	51.8644	NA	NA	NA	NA	341.823	NA	34.8712	107.02	NA	12.1121	NA	NA	17.1366	29.9011
Cdc42ep5	NA	NA	NA	NA	31.4313	NA	NA	NA	NA	NA	NA	NA	NA	NA	NA	NA	NA	NA	NA	NA	NA	NA	NA	NA
Cdc45	NA	NA	NA	NA	NA	NA	NA	NA	NA	NA	NA	NA	NA	NA	NA	NA	NA	NA	NA	NA	NA	26.7708	21.3622	19.381
Cdc5l	20.3114	32.5053	48.3922	127.644	136.169	205.32	43.8764	32.0718	41.1806	691.922	741.483	634.8	447.806	85.467	262.749	242.228	165.195	158.169	50.6707	68.2243	16.3311	223.408	262.537	248.441
Cdc73	NA	80.0639	77.6633	23.0837	218.14	NA	8.694	NA	1030.13	1277.83	179.153	2233.76	39.5697	61.9839	256.757	503.897	446.502	451.712	118.438	6.79574	NA	186.19	966.375	656.08
Cdca2	NA	NA	NA	NA	NA	NA	NA	NA	NA	0.388581	NA	NA	NA	NA	NA	NA	NA	NA	NA	NA	NA	1.05971	0.555602	4.14602
Cdca3	NA	NA	NA	NA	NA	NA	NA	NA	NA	NA	NA	NA	NA	NA	NA	NA	NA	NA	NA	NA	NA	NA	12.8361	NA
Cdca5	NA	NA	NA	NA	NA	NA	NA	NA	NA	NA	NA	31.1596	NA	NA	NA	NA	NA	NA	NA	NA	NA	NA	NA	NA
Cdca7l	NA	NA	NA	NA	NA	NA	NA	NA	NA	NA	NA	NA	NA	NA	NA	NA	NA	NA	NA	NA	NA	3.15547	6.27241	NA
Cdca8	NA	NA	NA	NA	NA	NA	NA	NA	NA	NA	NA	NA	NA	NA	NA	NA	NA	NA	NA	NA	NA	118.216	138.3	120.362
Cdcp1	NA	NA	NA	1.68419	NA	NA	NA	NA	NA	NA	NA	NA	NA	NA	NA	NA	8.8246	8.44435	NA	NA	NA	NA	NA	NA
Cdh1	NA	NA	NA	478.384	461.066	426.708	46.0827	45.0842	45.4457	NA	NA	NA	1802.49	1703.83	2369.77	1194.55	1314.04	630.102	NA	NA	20.8782	NA	NA	NA
Cdh10	47.6871	23.2757	38.7281	NA	NA	NA	NA	NA	NA	NA	NA	NA	NA	NA	NA	NA	NA	NA	NA	NA	NA	NA	NA	NA
Cdh11	74.6696	94.4438	201.584	67.5106	65.8013	63.6163	NA	NA	NA	60.3503	48.8362	303.14	20.3069	33.7278	NA	19.0797	56.3638	10.2951	NA	NA	NA	NA	NA	NA
Cdh12	NA	1.24054	1.63939	NA	NA	NA	NA	NA	NA	NA	NA	NA	NA	NA	NA	NA	NA	NA	NA	NA	NA	NA	NA	334.446
Cdh13	255.605	262.507	289.721	235.936	697.027	498.089	NA	NA	NA	NA	NA	NA	NA	NA	NA	141.307	168.099	301.658	6.22955	9.99396	NA	NA	NA	NA
Cdh15	NA	10.3735	NA	NA	NA	NA	NA	NA	NA	NA	NA	NA	NA	NA	NA	NA	NA	NA	NA	NA	NA	NA	NA	NA
Cdh17	NA	NA	NA	NA	NA	NA	30.209	11.5209	11.278	NA	NA	NA	11175.3	15132.8	17273.6	4635.69	5447.92	5160.67	2.4315	8.36399	4.89343	5.62408	4.5069	2.28457
Cdh18	NA	167.564	NA	NA	NA	NA	NA	NA	NA	NA	NA	NA	NA	NA	NA	NA	NA	NA	NA	NA	NA	NA	NA	NA
Cdh19	NA	NA	NA	NA	NA	NA	NA	NA	NA	NA	NA	NA	NA	NA	NA	NA	12.3636	6.13351	NA	NA	NA	NA	NA	NA
Cdh2	332.154	298.974	255.867	5.84295	10.4533	14.6292	215.749	158.243	129.118	17.6016	4.58275	0.722364	NA	NA	NA	NA	20.4146	26.6881	NA	NA	NA	20.0134	NA	2.36549
Cdh20	40.14	33.32	NA	NA	NA	NA	NA	NA	NA	NA	NA	NA	NA	NA	NA	NA	NA	NA	NA	NA	NA	NA	NA	NA
Cdh3	NA	NA	NA	NA	NA	NA	NA	NA	NA	2.3955	2.82894	2.30653	NA	NA	NA	NA	NA	NA	NA	NA	NA	NA	NA	NA
Cdh4	NA	NA	130.958	NA	NA	NA	19.1632	NA	NA	NA	NA	NA	NA	NA	NA	NA	NA	NA	NA	NA	NA	NA	NA	NA
Cdh5	NA	NA	NA	1887.23	2194.17	1857.11	13.3448	9.70008	6.59097	153.444	169.27	179.331	199.442	NA	NA	72.5311	35.3442	49.9427	5.31914	1.41688	2.79401	NA	NA	NA
Cdh6	NA	255.538	313.078	NA	NA	NA	NA	NA	NA	NA	NA	NA	NA	NA	NA	NA	NA	NA	NA	NA	NA	NA	NA	NA
Cdh8	7.94006	59.6513	28.4512	NA	NA	NA	NA	NA	NA	NA	11.8338	NA	NA	NA	NA	NA	NA	NA	NA	NA	6.85138	NA	NA	NA
Cdh9	44.3565	NA	32.0811	NA	NA	NA	NA	NA	NA	NA	NA	NA	NA	NA	NA	NA	NA	NA	NA	NA	NA	NA	NA	NA
Cdhr2	NA	NA	NA	NA	NA	NA	NA	NA	NA	NA	NA	NA	449.446	649.7	544.609	359.997	129.913	30.9428	NA	NA	NA	NA	NA	NA
Cdhr3	NA	NA	NA	NA	NA	NA	NA	10.3441	NA	NA	NA	NA	NA	NA	NA	NA	NA	NA	NA	NA	NA	NA	NA	NA
Cdhr5	NA	NA	NA	NA	NA	NA	NA	NA	NA	NA	NA	NA	17.5899	817.405	440.595	43.8267	63.6234	37.5488	NA	NA	NA	NA	NA	NA
Cdip1	NA	72.3771	123.854	NA	NA	NA	NA	NA	NA	NA	NA	NA	NA	NA	NA	NA	NA	NA	NA	NA	NA	NA	NA	NA
Cdipt	1985.03	2392.57	1827.54	2465.2	2348.71	3279.86	208.604	230.198	165.379	NA	NA	333.087	2152.49	NA	2356.88	410.487	755.203	682.005	137.97	131.863	91.7315	353.374	340.585	218.534
Cdk1	NA	NA	NA	NA	NA	NA	NA	NA	NA	495.973	262.483	524.945	122.099	111.056	57.4838	49.1294	45.5625	76.0429	NA	NA	NA	810.421	708.36	763.428
Cdk11b	NA	NA	NA	48.3488	22.4003	15.4134	NA	NA	NA	2.89667	218.307	70.2946	336.75	124.046	122.643	191.952	47.9065	61.4944	NA	14.9625	NA	101.248	99.0266	80.2483
Cdk12	NA	NA	NA	134.985	NA	NA	NA	NA	NA	6.27112	6.20077	5.14454	NA	NA	NA	NA	42.6573	NA	NA	NA	NA	NA	NA	14.617
Cdk13	NA	NA	NA	127.39	NA	NA	NA	NA	NA	74.1021	133.784	7.51412	8.25623	15.9705	21.1007	NA	NA	NA	NA	NA	NA	5.75779	3.70454	15.3489
Cdk14	14.2271	95.6456	98.3734	34.5281	41.485	32.4695	NA	NA	NA	10.3834	9.08283	9.8727	NA	NA	NA	NA	NA	NA	NA	NA	NA	NA	NA	NA
Cdk16	52.1525	48.6136	116.395	NA	NA	NA	NA	NA	NA	NA	NA	NA	NA	NA	NA	NA	NA	NA	NA	NA	NA	NA	NA	NA
Cdk17	156.882	180.878	199.624	105.65	116.929	64.1555	NA	NA	NA	NA	10.4515	17.76	NA	NA	NA	NA	NA	125.199	NA	NA	NA	6.99606	10.4322	2.44204
Cdk18	NA	19.6292	137.672	NA	NA	NA	NA	NA	NA	NA	NA	NA	NA	NA	17.8138	NA	NA	NA	NA	NA	NA	NA	NA	NA
Cdk19	NA	6.52321	8.68841	20.7941	12.6225	NA	NA	NA	NA	NA	NA	NA	NA	NA	NA	NA	NA	NA	NA	NA	NA	2.45776	18.0677	6.69496
Cdk2	NA	NA	NA	NA	15.9493	43.1033	3.93915	NA	NA	516.036	479.537	653.076	16.4654	53.6406	58.7333	34.9871	53.481	63.1437	NA	29.2677	25.9377	436.863	381.67	551.158
Cdk5	1020.18	1728.85	4039.93	205.1	180.116	134.401	44.8696	117.092	151.41	NA	NA	NA	NA	NA	NA	189.545	143.648	89.8452	NA	23.1747	NA	58.7893	131.859	NA
Cdk5r1	77.0079	43.6983	89.7173	NA	NA	NA	NA	NA	NA	NA	NA	NA	NA	NA	NA	NA	NA	NA	NA	NA	NA	NA	NA	NA
Cdk5r2	58.5512	35.0034	68.885	NA	NA	NA	NA	NA	NA	NA	NA	NA	NA	NA	NA	NA	NA	NA	NA	NA	NA	NA	NA	NA
Cdk5rap2	NA	NA	NA	NA	NA	NA	NA	NA	NA	NA	0.539488	14.0209	NA	NA	NA	NA	NA	NA	NA	38.3585	63.5229	0.649254	NA	NA
Cdk5rap3	17.0383	40.0724	NA	90.8069	83.2632	105.913	412.2	175.647	495.247	574.066	222.076	155.306	539.492	313.541	295.371	233.811	234.706	154.434	21.2449	31.9423	13.2876	30.4782	20.1567	8.79128
Cdk6	NA	NA	NA	162.673	162.64	138.993	30.0674	46.3396	85.7284	8535.27	310.828	8502.41	20.5252	1107.36	22.0199	70.1054	91.8141	68.5552	NA	6.95352	NA	5910.81	4228.38	219.43
Cdk7	NA	NA	NA	NA	NA	NA	NA	NA	NA	NA	23.1794	NA	NA	NA	NA	NA	NA	NA	NA	NA	NA	46.6782	27.844	9.92093
Cdk9	NA	39.4845	81.1737	10.862	60.9316	12.3565	33.3	38.4733	35.4406	433.942	1044.56	392.435	272.928	202.154	204.656	193.779	253.293	234.383	11.9863	NA	NA	172.957	197.014	138.583
Cdkal1	NA	NA	NA	NA	NA	NA	NA	NA	NA	33.0622	26.3403	NA	NA	NA	NA	NA	NA	15.212	NA	NA	NA	NA	NA	31.2058
Cdkl5	40.8132	47.744	75.6481	NA	2.99584	NA	NA	NA	NA	NA	NA	NA	NA	NA	87.317	NA	NA	NA	NA	NA	NA	NA	NA	NA
Cdkn1a	NA	NA	NA	NA	NA	NA	NA	NA	NA	NA	NA	NA	NA	NA	NA	NA	NA	NA	NA	NA	NA	1094.72	NA	NA
Cdkn1b	32.6747	21.962	56.4058	869.3	126.632	68.6004	NA	NA	NA	578.249	487.934	54.0714	NA	102.7	NA	45.7717	NA	26.398	NA	NA	NA	283.77	119.15	80.4603
Cdkn1c	NA	NA	NA	29.6222	37.1604	3.46109	NA	NA	NA	NA	NA	NA	NA	NA	NA	NA	NA	NA	NA	NA	NA	NA	NA	NA
Cdkn2aip	6.17977	15.5125	97.1178	130.765	396.48	136.927	1.29799	162.2	169.705	4.32648	192.897	1276.46	537.184	1217.86	804.056	204.616	119.87	18.3493	NA	NA	NA	408.999	545.596	416.148
Cdkn2aipnl	NA	NA	NA	NA	NA	NA	NA	NA	NA	NA	4.1098	3.388	NA	NA	NA	NA	NA	NA	NA	NA	NA	139.665	141.079	NA
Cdkn2c	NA	NA	NA	868.208	212.474	137.613	76.9825	80.5117	11.684	NA	NA	NA	NA	NA	NA	NA	NA	NA	NA	NA	NA	178.295	60.3888	39.207
Cdkn2d	NA	NA	NA	NA	NA	NA	NA	NA	NA	NA	22.3223	NA	NA	NA	NA	NA	NA	NA	NA	NA	NA	89.949	79.7361	NA
Cdo1	NA	NA	NA	46.4544	NA	NA	67.5632	149.451	112.22	NA	NA	NA	NA	NA	NA	NA	NA	NA	NA	NA	NA	NA	NA	NA
Cdr2	NA	NA	NA	12.8109	NA	NA	NA	NA	NA	NA	NA	NA	NA	NA	NA	NA	NA	NA	NA	NA	NA	NA	NA	NA
Cdr2l	10.1573	7.85879	11.4297	NA	26.6819	32.3847	NA	NA	NA	NA	NA	NA	NA	NA	NA	NA	NA	NA	NA	NA	NA	NA	NA	NA
Cds1	414.983	258.971	240.001	NA	NA	NA	NA	NA	NA	NA	NA	NA	64.2914	91.8582	271.399	NA	NA	7.47418	NA	NA	NA	NA	NA	NA
Cds2	436.839	440.132	399.18	127.722	242.329	235.792	23.0222	25.1697	23.0157	5.35049	51.5031	NA	NA	NA	NA	16.454	24.5682	151.086	11.787	NA	NA	38.3634	39.9949	36.6138
Cdv3	344.858	727.121	847.391	170.78	425.169	657.47	248.631	176.237	NA	177.724	159.092	638.242	NA	NA	NA	132.84	NA	80.3299	41.4845	NA	68.8396	96.0169	NA	84.5543
Cdx1	NA	NA	NA	NA	NA	NA	NA	NA	NA	NA	NA	NA	NA	NA	NA	111.107	3099.54	38.759	NA	NA	NA	NA	NA	NA
Cdx2	NA	NA	NA	NA	NA	NA	NA	NA	NA	NA	NA	NA	87.8213	1237.24	1396.18	122.849	175.042	141.448	NA	NA	NA	NA	NA	NA
Cdyl	NA	NA	NA	NA	NA	NA	NA	NA	NA	NA	NA	330.202	NA	NA	NA	NA	NA	NA	NA	NA	NA	62.6406	11.4639	38.9992
Cdyl2	NA	NA	NA	NA	NA	NA	NA	NA	NA	NA	NA	NA	NA	NA	NA	NA	NA	NA	NA	NA	NA	6.601	NA	NA
Ceacam1	NA	NA	NA	94.8232	9.77601	NA	392.597	358.079	317.062	NA	NA	NA	436.781	NA	NA	678.781	622.48	668.279	46.5953	35.7053	NA	220.436	52.474	0.485664
Cebpa	NA	NA	NA	NA	NA	NA	NA	NA	NA	NA	NA	NA	NA	NA	NA	NA	NA	NA	NA	NA	NA	1.0026	NA	NA
Cebpb	NA	NA	NA	NA	NA	NA	NA	NA	NA	NA	NA	NA	NA	NA	NA	NA	NA	NA	NA	NA	NA	NA	NA	58.9906
Cebpd	NA	NA	NA	NA	NA	NA	NA	NA	NA	NA	NA	NA	NA	NA	NA	NA	NA	NA	NA	NA	NA	NA	NA	13.2571
Cebpe	NA	NA	19.3178	NA	NA	367.571	NA	NA	NA	NA	NA	NA	NA	NA	NA	NA	NA	NA	NA	NA	NA	1098.99	1078.04	269.464
Cebpz	NA	NA	NA	NA	NA	NA	NA	NA	NA	NA	6.78186	NA	NA	NA	NA	NA	NA	NA	NA	NA	NA	5.80854	1.72784	135.298
Cecr2	NA	NA	NA	NA	NA	NA	NA	NA	NA	NA	NA	NA	NA	NA	NA	NA	NA	NA	NA	NA	NA	0.931206	NA	1.83148
Cecr5	43.358	442.818	343.197	10.1967	230.548	114.411	93.0209	353.699	322.163	NA	NA	NA	NA	NA	NA	NA	15.3057	22.7742	NA	NA	NA	9.22359	82.4323	89.0526
Cecr6	222.3	283.037	218.85	NA	NA	NA	NA	NA	NA	NA	NA	NA	NA	NA	NA	NA	NA	NA	NA	NA	NA	NA	NA	NA
Cel	NA	NA	NA	NA	NA	NA	NA	NA	NA	NA	NA	NA	317.625	NA	NA	NA	NA	NA	NA	NA	NA	NA	NA	NA
Cela1	NA	NA	NA	NA	NA	NA	NA	NA	NA	NA	191.669	192.948	318.318	343.146	359.038	38.0818	27.4067	27.1394	547.677	104.982	306.441	NA	NA	NA
Cela2a	NA	NA	NA	NA	NA	NA	NA	NA	NA	NA	350.318	NA	NA	NA	NA	NA	NA	NA	660.427	245.925	132.75	7.651	9.57465	7.86436
Cela3b	NA	NA	NA	NA	NA	NA	NA	NA	NA	142.77	55.5127	105.25	113.586	400.412	58.5193	22.2928	NA	NA	NA	NA	NA	NA	NA	NA
Celf1	608.408	101.53	490.394	137.091	173.723	156.514	NA	36.0988	NA	128.894	120.022	169.496	NA	29.2167	43.4034	NA	101.825	308.521	NA	12.5598	NA	245.89	160.582	110.671
Celf2	861.882	206.017	222.589	54.5977	59.5563	54.9361	NA	NA	NA	98.6963	77.4967	142.336	NA	NA	NA	NA	NA	NA	55.7733	66.278	19.667	151.627	171.268	193.791
Celf3	NA	6.29104	NA	NA	NA	NA	NA	NA	NA	NA	NA	NA	15.1345	NA	NA	NA	NA	NA	NA	NA	NA	NA	NA	NA
Celf4	465.425	78.4589	128.592	NA	NA	NA	NA	NA	NA	NA	NA	NA	NA	NA	NA	NA	NA	NA	NA	NA	NA	NA	NA	NA
Celf6	NA	NA	3.09974	NA	NA	NA	NA	NA	NA	NA	NA	NA	NA	NA	NA	NA	NA	NA	NA	NA	NA	NA	NA	NA
Celsr2	29.2155	20.3049	4.4367	NA	NA	NA	NA	NA	NA	NA	NA	NA	NA	NA	NA	NA	NA	NA	NA	NA	NA	NA	NA	NA
Cend1	128.065	137.281	213.582	NA	NA	NA	NA	NA	NA	NA	1687.05	NA	NA	NA	NA	NA	NA	NA	NA	NA	NA	NA	NA	NA
Cenpa	NA	NA	NA	NA	NA	NA	NA	NA	NA	NA	NA	NA	NA	NA	NA	NA	NA	NA	NA	47.0474	36.961	131.472	138.933	NA
Cenpc1	NA	NA	NA	NA	NA	NA	NA	NA	NA	3.19452	3.52811	2.68971	NA	NA	NA	NA	NA	NA	NA	NA	NA	2.99385	2.92102	4.48201
Cenpe	0.782374	NA	NA	NA	NA	0.783979	0.168549	NA	NA	NA	0.724426	NA	1.99	NA	NA	NA	NA	NA	NA	NA	NA	NA	NA	26.62
Cenpf	NA	NA	NA	NA	NA	NA	NA	NA	NA	NA	NA	NA	NA	1458.42	NA	NA	NA	NA	NA	NA	NA	NA	NA	3.75324
Cenph	NA	NA	NA	NA	NA	NA	NA	NA	NA	52.3925	237.223	143.37	NA	NA	NA	NA	NA	NA	NA	NA	NA	11.2374	NA	43.3296
Cenpk	NA	NA	NA	NA	NA	NA	NA	NA	NA	NA	NA	NA	NA	NA	NA	NA	NA	NA	NA	NA	NA	NA	NA	12.6593
Cenpl	NA	NA	NA	NA	NA	NA	NA	NA	NA	NA	25.4612	NA	NA	NA	NA	NA	NA	NA	NA	NA	NA	NA	11.7842	8.2813
Cenpm	NA	NA	NA	NA	NA	NA	NA	NA	NA	NA	NA	NA	NA	NA	NA	NA	NA	NA	NA	NA	NA	NA	11.233	10.2129
Cenpn	NA	7.63342	NA	NA	23.6634	NA	NA	NA	NA	NA	NA	NA	NA	NA	NA	NA	NA	NA	NA	NA	NA	NA	NA	NA
Cenpp	25.4204	NA	NA	NA	NA	NA	NA	NA	NA	765.03	NA	NA	NA	NA	NA	NA	NA	NA	NA	NA	NA	237.752	249.477	5.11349
Cenpq	NA	NA	NA	NA	NA	NA	NA	NA	NA	NA	NA	NA	NA	NA	NA	NA	NA	NA	NA	NA	NA	NA	13.6953	2.88483
Cenpt	NA	NA	NA	NA	NA	NA	NA	NA	NA	NA	33.9321	NA	NA	NA	NA	NA	NA	NA	NA	NA	NA	NA	NA	NA
Cenpv	655.098	648.249	572.263	189.797	337.821	304.731	461.067	417.887	272.803	250.054	209.977	357.354	824.299	701.414	808.858	592.427	721.613	634.016	9.69401	9.11476	6.63395	15.5357	21.207	NA
Cep104	5.16584	NA	NA	32.455	54.032	24.5945	NA	NA	NA	NA	14.5711	NA	34.6706	39.8408	NA	NA	NA	203.611	NA	NA	NA	NA	3.95849	NA
Cep110	NA	NA	NA	NA	NA	NA	NA	NA	NA	13.169	12.2855	5.48419	NA	NA	NA	NA	NA	NA	NA	NA	NA	1.88323	3.87089	1.73925
Cep120	NA	NA	NA	6.94776	22.6083	4.89334	NA	NA	NA	NA	11.9619	NA	NA	NA	NA	NA	NA	NA	NA	NA	NA	1.51419	NA	35.3594
Cep128	NA	NA	NA	NA	NA	NA	NA	NA	NA	NA	NA	NA	NA	NA	NA	NA	NA	NA	NA	NA	NA	1.60301	NA	NA
Cep135	NA	NA	NA	68.7868	19.8661	429.158	NA	NA	NA	NA	NA	NA	NA	NA	NA	NA	NA	NA	NA	0.205512	NA	NA	NA	1.19339
Cep152	NA	NA	NA	NA	NA	NA	NA	NA	NA	1.97097	3.15576	2.7722	NA	NA	NA	NA	NA	NA	NA	NA	NA	1.18543	NA	NA
Cep170	81.1002	198.713	212.65	17.7726	27.9162	28.5613	NA	NA	NA	6.91457	14.405	12.5276	NA	NA	NA	NA	NA	1.17847	10.0081	0.477647	NA	9.36373	15.744	6.80517
Cep170b	118.913	151.815	147.644	0.472639	15.1553	NA	1.44819	NA	NA	NA	NA	NA	NA	NA	NA	446.984	NA	2.05909	NA	NA	NA	NA	NA	NA
Cep192	NA	NA	NA	NA	NA	NA	NA	NA	NA	3.75152	1.8116	4.48603	NA	NA	NA	NA	NA	NA	NA	NA	NA	1.19547	NA	NA
Cep250	NA	0.457846	NA	NA	1.75621	NA	NA	NA	NA	125.733	63.535	95.8658	NA	NA	NA	NA	NA	NA	0.0778738	NA	NA	0.468796	6.41049	4.79634
Cep290	NA	0.371602	NA	NA	4.65288	NA	NA	NA	NA	NA	17.4003	6.93218	NA	NA	NA	NA	NA	NA	NA	NA	NA	NA	NA	NA
Cep350	NA	NA	NA	NA	NA	NA	NA	NA	NA	NA	NA	NA	NA	NA	NA	NA	NA	NA	NA	NA	NA	NA	0.156159	NA
Cep41	NA	NA	NA	NA	NA	NA	NA	NA	NA	NA	44.5516	NA	NA	NA	NA	NA	NA	7.06851	NA	NA	NA	NA	NA	NA
Cep55	NA	NA	NA	NA	NA	NA	NA	NA	NA	NA	NA	NA	NA	NA	NA	NA	NA	NA	NA	NA	NA	23.2036	8.79015	10.2412
Cep57	NA	NA	NA	NA	NA	NA	NA	NA	NA	25.8054	NA	35.2757	NA	NA	NA	NA	NA	NA	NA	NA	NA	NA	25.9768	NA
Cep68	NA	NA	0.945983	6.05879	NA	NA	NA	NA	NA	NA	NA	NA	NA	NA	NA	NA	NA	NA	NA	NA	NA	NA	NA	NA
Cep70	NA	NA	NA	NA	NA	NA	NA	NA	15.0199	NA	NA	NA	NA	NA	NA	NA	NA	NA	NA	NA	NA	NA	NA	NA
Cep72	NA	NA	NA	NA	NA	NA	NA	NA	NA	NA	NA	NA	NA	NA	NA	NA	NA	8.19649	5.59541	NA	NA	NA	NA	NA
Cep76	NA	NA	NA	NA	NA	NA	NA	NA	NA	50.1573	74.1587	74.6403	NA	NA	NA	24.3985	NA	NA	NA	NA	NA	6.99197	16.4505	7.36061
Cep78	NA	NA	NA	NA	NA	1.95945	NA	NA	NA	NA	1.66188	NA	NA	NA	NA	NA	NA	NA	NA	NA	NA	423.926	NA	NA
Cep97	13.5631	12.3402	NA	1.44377	NA	NA	NA	28.8049	NA	30.5086	3.444	NA	NA	NA	NA	NA	NA	NA	NA	NA	NA	NA	NA	NA
Cept1	52.0124	50.4446	NA	129.382	171.308	171.119	109.266	99.7659	96.85	NA	NA	5.66568	978.294	3480.86	3174.92	937.938	652.242	1081.12	76.2363	74.0536	63.2068	84.3754	179.563	117.185
Cercam	NA	NA	NA	NA	NA	NA	NA	NA	NA	NA	NA	NA	NA	NA	NA	NA	NA	NA	20.5557	21.5924	NA	NA	NA	NA
Cerk	4.58114	NA	NA	NA	NA	NA	NA	NA	NA	NA	2.89105	3.24012	NA	NA	NA	NA	NA	NA	NA	NA	NA	NA	NA	NA
Cers1	96.3131	62.2859	50.0376	NA	NA	NA	NA	NA	NA	NA	NA	NA	NA	NA	NA	NA	NA	NA	NA	NA	NA	NA	NA	NA
Cers2	18.8349	27.4182	65.0812	253.453	532.794	399.693	2343.12	1099.29	1095.83	351.306	386.085	428.859	58.3737	NA	NA	NA	109.229	NA	NA	NA	NA	316.891	268.042	248.031
Cers4	NA	NA	NA	122.11	NA	6.27319	NA	NA	NA	NA	NA	NA	NA	NA	NA	NA	NA	NA	NA	NA	NA	NA	NA	NA
Cers5	NA	NA	NA	NA	NA	NA	NA	NA	NA	NA	NA	NA	NA	NA	NA	NA	NA	NA	NA	NA	NA	NA	NA	10.6127
Cers6	NA	NA	NA	NA	NA	NA	NA	NA	NA	NA	NA	NA	NA	NA	NA	NA	NA	14.5678	NA	NA	NA	53.9282	NA	36.3749
Ces1b	NA	NA	NA	NA	301.934	NA	581.632	NA	452.13	NA	NA	NA	NA	NA	NA	156.803	144.587	NA	10655.9	9568.98	9596.77	346.026	332.205	400.751
Ces1c	NA	NA	7.7282	23301.1	24648	2393.23	3602.26	3840.2	3906.94	208.511	116.825	181.699	1235.96	986.544	981.609	369.078	753.249	808.208	47611.5	47301.9	47653	2539.6	2657.57	3473.24
Ces1d	NA	NA	NA	13196.3	15496.3	11487.6	14542.7	12961	14326.1	118.141	89.2097	103.168	230.011	266.795	344.93	918.977	1216.04	1171.2	NA	NA	NA	NA	NA	341.116
Ces1e	NA	NA	NA	NA	NA	NA	2097.36	2486.09	2008.24	NA	NA	NA	NA	NA	NA	NA	220.651	251.397	NA	NA	NA	NA	NA	NA
Ces1f	NA	NA	NA	NA	111.395	12.7735	7221.82	6586.86	9229.45	NA	NA	NA	NA	NA	NA	490.997	577.511	819.906	NA	NA	NA	NA	NA	NA
Ces1g	NA	NA	NA	86.3009	77.6984	133.532	2519.49	2469.62	2127.07	NA	NA	NA	NA	NA	NA	435.355	486.77	456.046	NA	NA	691.003	NA	NA	NA
Ces2a	NA	NA	NA	NA	NA	NA	8981.82	12015	11785	NA	NA	NA	25.0392	577.898	641.044	659.658	626.422	739.031	43.3169	12.0343	11.5549	NA	NA	NA
Ces2c	NA	NA	NA	NA	NA	NA	4914.3	5792.08	4846.95	NA	NA	NA	NA	NA	NA	2839.44	3402.41	1277	20.5182	279.932	164.896	NA	NA	NA
Ces2e	NA	NA	NA	NA	62.7149	1022.03	2731.44	3459.28	3207.61	NA	NA	NA	8070.19	11369.6	9053.46	2546.8	2308.42	610.341	69.1794	54.1861	147.156	73.2854	121.379	NA
Ces2g	NA	NA	NA	139.43	126.794	1158.02	2661.91	2190.02	2020.6	234.745	212.034	648.828	419.128	341.013	107.978	1874.77	1781.94	225.063	NA	NA	143.947	220.488	328.644	866.992
Ces3a	NA	NA	NA	NA	NA	NA	17366.2	14563.1	14109.3	NA	NA	NA	NA	NA	NA	NA	NA	NA	NA	NA	NA	NA	NA	NA
Ces3b	NA	NA	NA	NA	NA	NA	11048.7	11636.3	12577.3	NA	NA	NA	NA	NA	NA	NA	NA	NA	NA	NA	NA	NA	NA	NA
Ces4a	NA	NA	NA	NA	NA	NA	NA	NA	50.5843	NA	NA	NA	NA	NA	NA	NA	NA	NA	NA	NA	NA	NA	NA	NA
Cetn2	156.037	10.2404	84.6319	10.5009	151.809	84.6987	NA	NA	NA	272.62	344.084	298.679	NA	442.251	3687.21	270.72	418.637	637.212	NA	NA	NA	8.17031	NA	75.4726
Cetn3	NA	NA	NA	120.8	31.8716	NA	NA	NA	NA	NA	NA	NA	NA	NA	NA	NA	NA	NA	NA	NA	NA	19.1817	NA	NA
Cfb	NA	NA	NA	121.35	136.463	76.0793	53.1975	42.6096	92.3854	56.7485	65.5221	68.1038	NA	54.8893	33.7395	13.4314	3.93408	10.4917	4889.25	4660.47	4145.4	88.3471	94.42	112.393
Cfd	NA	NA	NA	NA	85.9025	56.3938	NA	NA	NA	NA	NA	NA	NA	NA	NA	15.9652	31.1021	NA	3686.77	4387.26	3780.66	52.4162	84.5656	87.0782
Cfdp1	93.6704	95.7183	92.6723	174.135	215.589	189.95	35.8847	19.3744	13.6164	288.944	275.773	331.34	471.723	257.01	419.855	177.306	192.528	52.8274	6.05023	99.0829	31.2283	290.029	299.172	253.097
Cfh	27.0314	NA	NA	15.6486	87.4663	32.8236	30.5883	19.7548	17.6606	NA	3.0957	40.3218	NA	NA	NA	10.2087	13.5897	8.944	1727.36	1727.06	1887.35	102.286	82.0077	110.638
Cfi	NA	NA	NA	NA	8.04814	NA	NA	54.1264	NA	NA	NA	NA	NA	NA	NA	NA	NA	NA	666.054	391.119	349.551	10.2062	6.04421	7.08127
Cfl1	84759.6	123903	105821	123325	109836	107001	6785.39	17405.4	22365.5	513575	413290	547716	255969	253850	234038	85330.6	68134.4	57704.3	15750.1	14695.4	15758	135380	113200	126245
Cfl2	14796.9	14404.9	13331.4	7665.18	9163.64	4203.9	2749.99	2600.06	1988.88	3485.41	7305.86	8586.02	4415.69	4571.46	4662.71	9740.74	15733.7	5827.45	2224.14	2275.56	3193.47	6169.14	14332	10661.7
Cfp	NA	NA	NA	NA	NA	NA	NA	NA	NA	336.388	579.407	1004.47	NA	NA	NA	NA	NA	NA	244.116	283.253	NA	126.683	110.722	136.419
Cftr	NA	NA	NA	NA	NA	NA	NA	NA	NA	NA	NA	NA	33.8882	30.6542	43.551	3.97119	NA	NA	NA	NA	NA	NA	NA	NA
Cggbp1	NA	NA	NA	NA	169.827	355.375	NA	NA	NA	149.571	2007.22	4904.95	354.117	386.909	5747.69	85.8756	256.555	4002	NA	NA	NA	327.226	301.13	242.782
Cgn	NA	NA	NA	511.063	506.332	418.342	153.123	116.067	98.013	NA	NA	NA	423.946	560.688	573.184	229.275	249.596	256.709	NA	NA	NA	NA	NA	NA
Cgnl1	NA	NA	NA	221.249	189.876	246.895	2.26711	13.2307	319.526	NA	NA	NA	NA	NA	NA	30.6156	NA	18.4996	15.0589	72.0651	8.73217	NA	NA	NA
Cgref1	NA	NA	NA	NA	NA	NA	NA	NA	NA	NA	NA	NA	735.326	413.15	516.731	179.708	468.441	295.034	19.9884	NA	NA	36.5741	33.1095	NA
Cgrrf1	NA	NA	NA	NA	11.1231	NA	10.6563	NA	NA	NA	NA	NA	NA	NA	NA	NA	NA	NA	NA	NA	NA	NA	NA	NA
Chac2	NA	NA	NA	NA	NA	NA	47.2143	167.838	79.6572	NA	NA	NA	NA	NA	NA	NA	NA	NA	NA	NA	NA	24.5591	16.6882	15.3438
Chad	NA	NA	NA	NA	NA	NA	NA	NA	NA	NA	NA	NA	NA	NA	NA	NA	NA	NA	NA	NA	NA	NA	9.82544	NA
Chadl	49.1625	5.61809	1.23901	NA	NA	NA	NA	NA	NA	NA	NA	NA	NA	NA	NA	NA	NA	NA	NA	NA	NA	NA	NA	NA
Chaf1a	NA	NA	NA	NA	NA	NA	NA	NA	NA	NA	17.6699	23.2721	NA	NA	NA	NA	NA	NA	NA	NA	NA	NA	3.60842	5.06233
Chaf1b	NA	NA	NA	NA	NA	NA	NA	NA	NA	5.23108	NA	NA	NA	NA	NA	NA	NA	NA	NA	NA	NA	95.4343	67.5431	161.438
Champ1	0.982395	NA	NA	7.78682	117.335	70.5106	NA	NA	NA	48.8668	38.0675	49.7225	NA	NA	NA	2.43613	NA	NA	NA	NA	NA	1.53911	1.82424	0.412261
Chat	129.873	153.541	128.47	NA	NA	NA	NA	NA	NA	NA	NA	NA	NA	NA	NA	NA	NA	NA	NA	NA	NA	NA	NA	NA
Chchd1	168.964	NA	NA	NA	NA	26.231	782.262	525.993	523.182	NA	348.192	299.005	892.752	989.399	944.733	266.557	127.915	56.9107	NA	NA	NA	140.567	90.4525	139.655
Chchd10	NA	NA	738.923	NA	NA	NA	NA	NA	NA	NA	NA	NA	1502.25	1701.1	NA	NA	NA	NA	NA	NA	NA	NA	NA	NA
Chchd3	1905.85	711.86	177.247	893.092	1076.61	741.714	1506.35	1537.89	1526.44	500.263	942.534	1517.19	1241.46	884.414	1034.17	1516.92	1660.72	1397.63	30.2264	23.5081	9.01103	297.497	120.058	556.749
Chchd4	NA	NA	NA	NA	NA	NA	NA	11.1319	NA	NA	NA	NA	NA	34.4299	NA	58.6082	77.8158	NA	NA	NA	NA	42.5535	NA	NA
Chchd5	46.4692	NA	NA	NA	NA	185.381	82.4096	159.083	104.925	NA	NA	NA	NA	NA	NA	64.4021	NA	NA	NA	NA	NA	NA	NA	NA
Chchd6	847.863	895.034	652.014	275.933	190.21	429.862	NA	NA	28.8786	NA	NA	NA	NA	NA	NA	66.1112	NA	146.088	NA	NA	NA	17.7483	13.7713	3.45084
Chchd7	NA	NA	NA	NA	NA	NA	NA	NA	NA	NA	NA	NA	NA	NA	NA	NA	89.5905	NA	NA	NA	NA	NA	NA	NA
Chd1	NA	NA	NA	NA	2.82424	NA	NA	NA	NA	18.5611	28.0206	12.519	NA	9.14228	9.29227	NA	NA	6.86544	NA	NA	NA	22.4843	3.3484	1.79782
Chd1l	NA	NA	NA	19.2982	NA	NA	132.686	134.164	143.329	37.6235	70.7387	166.42	NA	NA	NA	NA	NA	NA	NA	652.479	NA	203.195	36.2328	29.9055
Chd2	NA	NA	1.03617	3.30332	NA	NA	NA	NA	NA	4.44445	11.235	19.3358	NA	33.2715	NA	NA	NA	NA	NA	0.197176	NA	3.82072	15.2126	NA
Chd3	2.722	13.6123	1.38881	8.161	12.054	2.62218	NA	NA	NA	16.8257	19.1827	8.30886	NA	NA	NA	NA	NA	NA	NA	NA	NA	21.6455	NA	NA
Chd4	20.1674	37.9528	67.7382	920.215	385.549	46.5291	71.2416	26.3901	52.616	213	241.857	246.198	445.72	158.49	57.2697	208.634	202.31	230.181	26.206	43.0698	6.53445	222.218	144.521	133.1
Chd5	NA	9.82484	2.82919	NA	NA	NA	NA	NA	NA	NA	NA	NA	NA	NA	NA	NA	NA	NA	4.03158	NA	NA	NA	NA	NA
Chd6	NA	NA	NA	10.8814	NA	NA	NA	NA	NA	NA	NA	NA	NA	NA	NA	NA	NA	6.52064	NA	NA	NA	NA	NA	NA
Chd7	NA	NA	NA	NA	NA	NA	NA	NA	NA	NA	NA	0.546063	NA	NA	NA	NA	NA	NA	NA	NA	NA	NA	NA	1.0968
Chd8	0.47051	NA	0.852152	0.97849	1.6853	1.29551	NA	NA	NA	22.7006	47.552	9.03577	4.22813	9.3855	NA	27.6388	NA	4.73337	NA	NA	NA	7.13767	6.54853	7.44548
Chd9	NA	NA	NA	NA	NA	NA	NA	NA	NA	1.25073	2.3604	NA	0.773729	NA	NA	NA	NA	1.56216	NA	NA	NA	1.97997	1.58801	1.26795
Chdh	NA	NA	NA	NA	NA	NA	1226.47	1066.6	890.599	51.8943	47.8147	26.5065	255.095	280.419	274.387	256.015	312.32	363.443	NA	NA	NA	141.083	142.638	52.1387
Chek1	NA	8.66626	67.8826	NA	NA	NA	NA	NA	NA	NA	11.2182	NA	NA	NA	NA	NA	NA	NA	NA	NA	NA	NA	NA	NA
Chek2	NA	NA	NA	NA	NA	NA	NA	NA	NA	23.127	NA	NA	NA	NA	NA	NA	NA	NA	NA	NA	NA	NA	4.76139	NA
Cherp	26.9579	43.1633	29.4871	72.909	113.203	90.1904	8.07889	45.489	7.07259	33.5696	14.8973	65.6206	168.311	668.193	187.408	246.733	97.4332	125.732	8.05648	26.7179	7.01387	134.5	239.305	112.772
Chfr	NA	NA	NA	NA	NA	NA	NA	NA	NA	NA	NA	NA	NA	NA	NA	NA	NA	20.8959	NA	NA	NA	NA	3.06299	4.53469
Chga	NA	NA	NA	NA	NA	NA	NA	NA	NA	NA	NA	NA	287.517	445.512	311.405	83.8266	161.708	88.3315	NA	3.91789	NA	1.60467	NA	NA
Chgb	5109.48	47.2302	23.6207	NA	NA	NA	NA	NA	NA	NA	NA	NA	329.296	303.169	270.365	812.944	883.478	591.738	1.54616	NA	NA	NA	NA	NA
Chi3l1	84.572	NA	NA	554.855	2555.11	1409.05	NA	NA	NA	NA	51.5015	NA	NA	NA	NA	NA	NA	NA	NA	NA	NA	917.973	975.678	1019.22
Chi3l3	NA	NA	NA	2470.22	2108.18	1128.48	NA	NA	NA	3194.12	4383.63	4482.88	NA	NA	NA	NA	NA	NA	28.5867	11.501	12.204	86487	90493.4	102439
Chi3l4	NA	NA	NA	NA	NA	NA	NA	NA	NA	NA	NA	NA	NA	NA	NA	990.884	NA	NA	NA	NA	NA	NA	NA	NA
Chia	NA	NA	NA	228.809	233.546	133.148	NA	NA	NA	NA	NA	NA	NA	NA	NA	NA	NA	NA	NA	NA	NA	NA	NA	NA
Chic2	NA	NA	NA	NA	NA	NA	NA	NA	NA	NA	NA	32.5417	NA	NA	NA	NA	NA	NA	NA	NA	NA	NA	NA	NA
Chid1	219.762	165.387	170.831	234.722	172.357	32.9315	49.3058	88.4983	239.018	NA	179.174	10.9779	5.1432	NA	77.217	71.5062	1933.07	1259.14	31.4851	3.29123	11.9042	21.5435	67.3837	7.41019
Chka	21.5998	NA	NA	NA	NA	NA	NA	NA	NA	NA	NA	NA	39.0185	11.3742	NA	NA	NA	NA	NA	NA	NA	NA	NA	NA
Chkb	785.67	95.5927	75.251	60.7765	89.2575	42.8159	26.9585	36.9303	110.887	NA	NA	NA	NA	NA	NA	35.6474	NA	NA	17.6574	NA	NA	37.0334	33.3159	35.2436
Chl1	233.062	221.615	188.752	NA	NA	NA	NA	NA	NA	NA	NA	NA	629.97	21.1734	20.1836	78.4494	113.865	56.6293	NA	NA	NA	NA	NA	NA
Chm	259.854	44.3487	58.4978	28.8158	20.1767	19.5216	NA	NA	2.76339	NA	NA	NA	NA	NA	NA	NA	NA	NA	NA	NA	NA	41.1092	NA	NA
Chmp1a	381.289	56.4648	135.554	NA	11.5785	NA	17.2792	53.4775	NA	143.869	NA	NA	NA	NA	NA	757.46	889.45	1555.11	NA	NA	NA	216.469	252.241	56.6902
Chmp1b	NA	NA	NA	NA	NA	NA	NA	NA	NA	NA	NA	NA	NA	NA	NA	NA	NA	NA	NA	NA	74.9247	828.579	129.137	41.84
Chmp2a	55.4155	177.259	139.086	148.416	211.782	129.171	45.3246	NA	NA	386.848	387.212	463.969	1205.18	409.921	581.328	229.885	234.864	424.475	NA	40.1094	12.5126	154.552	164.76	379.08
Chmp2b	182.967	NA	NA	NA	NA	NA	NA	NA	NA	14.5084	43.4696	NA	949.356	600.478	1132.31	231.566	NA	545.734	NA	NA	8.60757	54.1467	NA	24.9278
Chmp3	792.867	172.002	554.81	291.734	560.091	406.92	463.462	215.973	106.25	935.458	153.46	883.952	NA	NA	NA	235.928	268.012	652.306	113.004	170.088	NA	235.142	510.091	220.441
Chmp4b	NA	319.329	331.154	202.077	393.02	326.52	119.358	90.3382	60.3039	390.512	NA	NA	NA	29.5205	NA	237.726	993.696	920.459	4.06512	41.0529	5.0445	396.201	288.183	326.085
Chmp5	75.035	194.089	88.7192	358.145	NA	NA	NA	68.5638	NA	176.092	109.438	NA	433.379	372.5	560.702	514.514	341.281	206.413	NA	NA	NA	NA	NA	NA
Chmp6	181.508	159.431	167.188	233.074	474.326	299.131	163.061	NA	NA	NA	NA	NA	NA	NA	49.6989	135.381	104.74	NA	13.3933	12.1232	NA	NA	NA	138.013
Chmp7	109.587	98.625	158.81	15.2199	NA	NA	NA	3.51065	NA	NA	NA	NA	6.36711	11.2759	NA	7.43579	NA	42.6713	NA	NA	NA	8.87253	12.3295	4.64249
Chn1	257.595	11.4282	12.144	NA	NA	NA	NA	NA	NA	NA	NA	NA	NA	NA	NA	NA	NA	NA	NA	NA	NA	NA	NA	NA
Chn2	29.6309	9.49366	8.43098	NA	5.42783	2.7557	9.38517	10.4719	7.92846	NA	NA	NA	NA	NA	NA	NA	NA	NA	NA	NA	NA	NA	NA	NA
Chordc1	1442.64	1048.21	925.54	242.986	71.04	333.642	32.022	80.2008	33.2583	269.387	222.216	115.239	365.992	326.888	416.657	349.967	289.811	171.953	66.1112	68.7199	46.5148	197.632	259.429	264.234
Chp1	375.304	329.592	316.291	253.4	256.884	NA	NA	NA	NA	39.4453	8.55199	42.074	748.631	633.438	463.892	120.134	50.6637	89.1293	NA	NA	NA	138.696	NA	NA
Chp2	NA	NA	NA	NA	NA	NA	NA	NA	NA	NA	NA	NA	520.362	636.054	759.21	238.962	750.035	745.465	NA	NA	NA	NA	NA	NA
Chpf	NA	NA	NA	NA	NA	NA	NA	NA	NA	NA	NA	NA	NA	NA	NA	NA	NA	NA	165.338	NA	NA	NA	NA	NA
Chpf2	NA	NA	NA	3.99381	1.26772	NA	NA	NA	NA	NA	NA	NA	NA	NA	NA	NA	NA	NA	NA	NA	NA	1.04253	NA	NA
Chpt1	52.3546	37.0671	29.4227	113.35	160.212	141.069	50.5629	46.7421	42.7155	NA	NA	NA	NA	NA	NA	NA	NA	NA	NA	NA	NA	6.30888	NA	NA
Chrm1	449.248	172.903	160.599	NA	NA	NA	NA	NA	NA	NA	NA	NA	NA	NA	NA	NA	NA	NA	NA	NA	NA	NA	NA	NA
Chrm3	60.9807	26.5884	67.9887	NA	NA	NA	NA	NA	NA	NA	NA	NA	NA	NA	NA	NA	NA	NA	NA	NA	NA	NA	NA	NA
Chrm4	NA	10.866	NA	NA	NA	NA	NA	NA	NA	NA	NA	NA	NA	NA	NA	NA	NA	NA	NA	NA	NA	NA	NA	NA
Chrna4	NA	5.35493	2.05705	NA	NA	NA	NA	NA	NA	NA	NA	NA	NA	NA	NA	NA	NA	NA	NA	NA	NA	NA	NA	NA
Chrne	NA	NA	NA	NA	NA	NA	NA	NA	NA	NA	NA	NA	NA	NA	NA	NA	13.4063	18.2341	NA	NA	NA	NA	NA	NA
Chst1	NA	NA	NA	NA	NA	NA	NA	NA	NA	NA	NA	NA	NA	NA	NA	NA	31.9747	NA	NA	NA	NA	NA	NA	NA
Chst12	NA	NA	NA	1.37015	103.996	1.57035	NA	NA	NA	NA	NA	NA	NA	NA	NA	NA	NA	NA	NA	NA	NA	96.643	108.746	184.02
Chst13	NA	NA	NA	6.59245	NA	NA	NA	NA	NA	NA	NA	NA	NA	NA	NA	NA	NA	NA	NA	NA	NA	NA	4.52439	NA
Chst14	NA	NA	NA	196.616	49.9492	NA	NA	NA	NA	NA	NA	NA	NA	NA	NA	NA	NA	NA	NA	NA	NA	NA	NA	NA
Chst4	NA	NA	NA	NA	NA	NA	NA	NA	NA	NA	NA	NA	NA	NA	NA	20.2848	NA	NA	NA	NA	NA	NA	NA	NA
Chst5	NA	NA	NA	NA	NA	NA	NA	NA	NA	NA	NA	NA	NA	NA	NA	NA	NA	19.9285	NA	NA	NA	NA	NA	NA
Chsy1	NA	NA	NA	NA	NA	38.37	NA	NA	NA	5.8106	NA	NA	NA	NA	NA	NA	NA	NA	NA	NA	NA	NA	NA	NA
Chtf18	NA	NA	NA	NA	NA	NA	NA	NA	NA	NA	NA	NA	NA	NA	NA	NA	NA	NA	NA	NA	NA	NA	NA	7.35741
Chtop	79.5099	NA	106.531	25.8112	NA	NA	171.433	94.7164	130.254	NA	NA	NA	NA	NA	NA	48.1146	NA	NA	NA	NA	NA	25.9162	NA	17.1956
Chuk	NA	NA	60.124	NA	46.2528	21.6991	93.2788	4.61467	6.73832	48.8559	58.3728	70.2219	NA	26.1444	NA	NA	NA	NA	NA	NA	NA	119.427	2.23576	124.705
Churc1	NA	NA	NA	NA	NA	NA	NA	287.933	NA	106.598	92.0086	244.489	NA	NA	NA	76.3807	NA	126.586	NA	NA	NA	160.423	61.6992	102.449
Ciapin1	23.4031	NA	13.9407	NA	NA	NA	NA	NA	NA	NA	3.25712	NA	27.0557	91.0369	76.6956	NA	NA	NA	NA	NA	NA	20.9952	26.9956	27.0542
Cib1	NA	NA	NA	NA	NA	NA	NA	NA	NA	NA	NA	NA	153.549	259.54	221.026	34.3305	159.297	73.801	NA	NA	NA	60.4518	56.4536	111.463
Cic	NA	NA	NA	NA	NA	NA	NA	NA	NA	6.9098	7.99805	NA	NA	NA	NA	NA	NA	NA	NA	NA	NA	NA	NA	NA
Cideb	NA	NA	NA	NA	NA	NA	86.5712	95.0648	124.371	NA	NA	NA	NA	100.427	73.6607	NA	NA	NA	NA	NA	NA	NA	NA	NA
Cilp2	NA	NA	NA	NA	NA	NA	NA	NA	NA	NA	NA	NA	NA	NA	NA	NA	NA	NA	NA	NA	NA	NA	1.69671	NA
Cir1	NA	NA	NA	NA	NA	NA	NA	NA	NA	NA	NA	NA	NA	NA	NA	NA	NA	NA	NA	NA	NA	NA	31.4149	NA
Cirbp	668.76	402.834	392.782	518.297	689.432	586.716	55.0809	56.0499	64.3904	400.956	724.771	871.169	NA	218.089	252.738	276.633	218.78	NA	NA	NA	NA	30.1582	NA	43.0406
Cirh1a	NA	NA	NA	NA	NA	NA	NA	NA	NA	21.1614	12.6102	47.8007	NA	NA	NA	5.67829	NA	NA	NA	NA	NA	119.613	NA	13.7045
Cisd1	13780.1	20624.3	19267.3	5692.33	4774.03	4844	15216.2	23101.7	17251.3	6632.67	6073.16	3958.65	12538.1	18575.5	11104.6	10786.8	11394.1	10700.1	255.142	428.623	77.289	669.051	245.932	403.724
Cisd2	178.813	251.606	143.831	259.206	484.438	296.311	692.025	1160.6	827.082	943.023	861.118	356.291	262.978	NA	297.214	725.397	729.68	668.837	427.706	116.986	NA	916.76	1046.02	1156.78
Cit	689.6	915.605	690.481	NA	NA	NA	NA	NA	NA	45.1334	36.6135	7.28435	NA	NA	NA	NA	NA	NA	NA	NA	NA	29.4544	68.8627	9.96769
Ciz1	NA	NA	NA	NA	NA	NA	NA	NA	NA	NA	NA	NA	NA	NA	NA	NA	NA	NA	NA	NA	NA	NA	5.20062	2.98474
CK137956	NA	NA	NA	NA	NA	18.3871	NA	NA	NA	8.32842	NA	NA	NA	NA	NA	NA	NA	NA	NA	NA	NA	NA	NA	NA
Ckap2	NA	NA	NA	NA	NA	NA	NA	NA	NA	NA	NA	NA	NA	NA	NA	NA	NA	NA	NA	NA	NA	8.6418	NA	NA
Ckap4	251.914	75.0642	64.9973	1168.85	1103.07	887.234	348.092	0.717581	8.06847	295.132	1189.71	1006.14	433.934	505.756	592.506	3308.89	2031.18	2155.84	556.863	574.749	84.705	1077.67	956.001	1236.93
Ckap5	344.123	202.519	243.822	156.189	263.961	181.628	68.6564	8.9535	14.0067	323.899	190.137	165.166	142.28	180.48	132.437	264.227	132.711	341.581	NA	NA	8.07325	191.96	204.081	122.767
Ckb	200446	206889	202276	7374.39	15998.3	10846.7	1415.47	921.562	959.366	9913.05	11067.3	14300.3	39597.7	46680.1	33831	56956.5	56004.6	50113.5	2711.47	3932.56	3609.82	4795.1	4748.18	5153.31
Ckm	25.468	30.2166	26.3206	624.799	806.279	676.107	NA	NA	NA	NA	NA	NA	748.029	1000.76	1238.1	4456.84	5174.08	6056.68	43127.2	35784.5	34633.1	343212	359757	371333
Ckmt1	18491.9	36081.5	32126.5	176.646	181.206	173.621	108.55	119.544	75.0782	44.6551	31.204	35.4393	15129.5	22612.9	24477.6	16165.5	15743.1	20800.8	NA	NA	NA	105.736	24.2389	36.7246
Ckmt2	NA	NA	NA	143.268	365.876	189.047	NA	NA	NA	NA	NA	NA	1925.78	NA	NA	1525.99	NA	NA	NA	NA	NA	2710.62	3913.08	3658.68
Cks2	NA	NA	NA	NA	NA	NA	NA	NA	NA	NA	NA	NA	NA	NA	NA	NA	NA	NA	NA	NA	NA	208.898	203.182	163.673
Clasp1	137.694	269.345	185.619	58.8534	109.696	84.66	0.358046	0.233314	0.230568	43.6379	104.732	88.4612	34.7783	NA	355.726	47.889	52.0628	36.7312	0.544305	NA	NA	11.0427	40.7806	109.102
Clasp2	684.162	283.641	344.427	107.862	132.703	119.633	NA	NA	0.66038	196.236	154.029	145.537	89.1018	108.572	47.2	15.0416	285.41	33.7738	1.63186	NA	NA	27.01	16.0979	20.0749
Clca1	NA	NA	NA	19.2626	NA	NA	NA	NA	NA	229.49	NA	189.509	NA	NA	NA	NA	NA	NA	NA	NA	NA	16.7971	3.83957	0.830301
Clca3	NA	NA	NA	NA	NA	NA	NA	3.51686	NA	NA	NA	NA	4349.55	3316.91	4452.77	26514.9	25673.5	24713.9	NA	NA	NA	NA	1.64563	0.804285
Clca4	NA	NA	NA	NA	NA	NA	NA	NA	NA	NA	NA	NA	44.7927	42.8869	74.8403	37.9213	45.3208	28.0285	NA	NA	NA	NA	NA	NA
Clca6	NA	NA	NA	NA	NA	NA	NA	NA	NA	NA	NA	NA	440.236	NA	111.38	169.412	41.1148	7.73192	NA	NA	NA	NA	NA	NA
Clcc1	NA	NA	27.669	52.2213	3.89744	117.998	NA	18.1872	68.7895	18.3668	NA	NA	NA	37.9271	NA	18.6645	12.3781	32.0414	NA	NA	NA	20.1542	21.3067	23.0595
Clcf1	192.886	NA	NA	NA	NA	NA	NA	NA	NA	NA	NA	NA	NA	NA	NA	NA	507.558	328.812	NA	NA	NA	NA	NA	NA
Clcn2	4.17823	21.2714	5.41414	NA	NA	NA	NA	2.9958	6.04985	NA	NA	NA	18.3049	4.56866	11.2007	103.319	101.613	95.155	NA	NA	NA	NA	NA	NA
Clcn3	13.8325	53.6718	63.6518	NA	NA	NA	NA	NA	NA	NA	NA	NA	NA	NA	NA	NA	NA	NA	0.924546	0.852683	NA	NA	NA	NA
Clcn4-2	21.7758	NA	10.051	NA	NA	NA	NA	NA	NA	NA	NA	NA	NA	NA	NA	NA	NA	NA	NA	NA	NA	NA	NA	NA
Clcn6	81.8072	55.465	101.095	3.26782	NA	2.03255	NA	NA	NA	NA	NA	NA	NA	NA	NA	0.894304	NA	NA	NA	NA	NA	NA	NA	NA
Clcn7	2.30418	13.4415	16.9578	32.9295	47.7684	33.6204	6.96798	19.3522	15.796	NA	NA	NA	NA	NA	25.1198	4.42967	NA	NA	5.20468	3.49936	NA	1.37776	15.2398	12.3475
Cldn11	17.1437	13.196	24.5932	NA	NA	NA	NA	NA	NA	NA	NA	NA	NA	NA	NA	NA	NA	NA	NA	NA	NA	NA	NA	NA
Cldn12	495.613	858.185	50.3345	NA	NA	NA	NA	NA	NA	NA	NA	NA	NA	NA	NA	NA	NA	NA	NA	NA	NA	NA	NA	NA
Cldn14	NA	NA	NA	NA	NA	NA	NA	11.7126	11.1685	NA	NA	NA	NA	NA	NA	NA	NA	NA	NA	NA	NA	NA	NA	NA
Cldn15	NA	NA	NA	NA	NA	NA	NA	NA	NA	NA	NA	NA	558.102	381.011	602.657	134.548	42.8031	37.3797	NA	NA	NA	NA	NA	NA
Cldn18	NA	NA	NA	341.023	61.1543	40.3455	NA	NA	NA	NA	NA	NA	NA	NA	NA	NA	NA	NA	NA	NA	NA	NA	NA	NA
Cldn2	NA	NA	NA	NA	NA	NA	56.4249	19.8881	18.8778	NA	NA	NA	NA	NA	NA	NA	NA	NA	NA	NA	NA	NA	NA	NA
Cldn25	269.703	272.997	220.04	121.73	184.054	88.4809	30.3697	56.3953	NA	NA	NA	NA	156.212	193.779	NA	2032.16	2011.43	2672.5	NA	NA	NA	36.2833	NA	19.1396
Cldn3	NA	NA	NA	216.021	NA	NA	421.871	444.507	558.876	NA	NA	NA	NA	NA	2804.11	2228.12	2027.99	2031.51	NA	NA	NA	NA	NA	NA
Cldn4	NA	NA	NA	NA	NA	NA	NA	NA	NA	NA	NA	NA	290.202	347.097	293.623	80.9803	NA	NA	NA	NA	NA	NA	NA	NA
Cldn5	NA	NA	NA	1791.06	NA	2054.94	NA	NA	NA	NA	NA	NA	NA	NA	NA	NA	NA	NA	NA	NA	NA	NA	NA	NA
Cldn7	NA	NA	NA	87.3521	157.569	NA	NA	NA	NA	NA	NA	NA	217.142	NA	369.161	NA	1342.52	1513.86	NA	NA	NA	NA	NA	NA
Cldn8	NA	NA	NA	NA	NA	NA	NA	NA	NA	NA	NA	NA	NA	NA	NA	NA	503.022	68.9056	NA	NA	NA	NA	NA	NA
Clec10a	NA	NA	NA	NA	NA	NA	NA	NA	NA	NA	NA	NA	NA	NA	NA	NA	NA	NA	NA	72.0138	15.5234	NA	17.7704	NA
Clec11a	NA	NA	NA	22.8024	12.878	28.6182	NA	NA	NA	NA	NA	NA	NA	NA	NA	NA	NA	NA	10.9782	11.1195	4.9432	NA	NA	NA
Clec12a	NA	NA	NA	NA	NA	NA	NA	NA	NA	NA	NA	NA	NA	NA	NA	NA	NA	NA	NA	NA	NA	141.356	153.182	155.69
Clec14a	NA	NA	NA	NA	34.8885	NA	NA	NA	NA	NA	NA	NA	NA	NA	NA	NA	NA	NA	NA	NA	NA	NA	NA	NA
Clec16a	122.858	NA	15.3128	NA	NA	NA	NA	NA	NA	NA	NA	41.0276	NA	NA	NA	NA	NA	NA	NA	NA	NA	NA	NA	NA
Clec1a	NA	NA	NA	NA	22.5835	13.7064	NA	NA	NA	NA	NA	NA	NA	NA	NA	NA	NA	NA	NA	NA	NA	NA	NA	NA
Clec1b	NA	NA	NA	2043.37	373.83	376.047	NA	NA	NA	209.723	NA	217.199	NA	NA	NA	NA	NA	NA	NA	NA	NA	121.061	457.191	294.119
Clec2d	NA	NA	NA	NA	NA	26.2587	NA	NA	41.9194	NA	NA	NA	100.032	102.335	122.345	NA	29.2541	NA	NA	NA	NA	NA	NA	NA
Clec2l	409.878	90.0476	307.094	NA	NA	NA	NA	NA	NA	NA	NA	NA	NA	NA	NA	NA	NA	NA	NA	NA	NA	NA	NA	NA
Clec3b	NA	NA	NA	162.271	541.701	300.711	102.686	72.9398	53.8543	181.544	293.376	263.135	198.76	296.659	280.446	158.958	200.934	151.612	359.252	544.741	606.704	215.941	176.604	139.627
Clec4a2	NA	NA	NA	NA	NA	NA	NA	NA	NA	NA	NA	NA	NA	NA	NA	NA	NA	NA	NA	NA	NA	10.2701	0.897477	1.14949
Clec4a3	NA	NA	NA	NA	NA	NA	NA	NA	NA	15.4966	NA	NA	NA	NA	NA	NA	NA	NA	NA	NA	NA	NA	NA	NA
Clec4a4	NA	NA	NA	NA	NA	4.21117	NA	NA	NA	NA	NA	NA	NA	NA	NA	NA	NA	NA	NA	NA	NA	NA	NA	NA
Clec4f	NA	NA	NA	NA	NA	NA	449.474	621.281	260.75	NA	NA	NA	NA	NA	NA	NA	NA	NA	NA	NA	NA	NA	NA	NA
Clec4g	NA	NA	NA	NA	NA	NA	NA	NA	20.1616	NA	NA	NA	NA	NA	NA	NA	NA	NA	NA	NA	NA	NA	NA	NA
Clec4n	NA	NA	NA	638.766	NA	NA	NA	NA	NA	73.9184	47.6401	57.5024	NA	NA	NA	NA	NA	NA	NA	NA	NA	NA	NA	NA
Clec5a	NA	NA	NA	NA	NA	NA	NA	NA	NA	NA	NA	NA	NA	NA	NA	NA	NA	NA	NA	NA	NA	2.73449	NA	NA
Clec7a	NA	NA	NA	NA	NA	NA	NA	NA	NA	NA	NA	NA	NA	NA	NA	NA	NA	NA	NA	NA	NA	NA	NA	11.6531
Clic1	NA	29.3781	69.1443	10469.6	7687.5	7254.1	402.355	327.113	428.656	3818.86	3650.67	3894.7	2419.99	1324.45	1687.1	5980.9	5104.64	5028.25	4623.42	4082.73	5136.53	7448.52	9303.05	11736.9
Clic3	NA	NA	NA	1239.88	1011.47	1050.22	NA	NA	NA	NA	NA	NA	NA	NA	NA	NA	NA	NA	NA	NA	NA	NA	NA	NA
Clic4	116.454	279.519	174.35	10202	10732.6	10990.6	513.456	511.805	534.898	5540.54	3042.92	5546.53	766.876	840.967	684.191	1134.71	1237.95	1498.83	55.3967	205.105	173.731	641.313	831.345	600.207
Clic5	NA	NA	NA	28377.1	26088.3	25802.5	NA	NA	NA	200.527	373.162	525.516	1776.1	1094.2	1857.91	NA	145.91	NA	NA	NA	NA	NA	NA	NA
Clic6	NA	NA	NA	32.3752	2.45363	24.4683	NA	NA	NA	NA	NA	NA	NA	87.3181	94.7426	NA	10.8335	167.637	NA	NA	NA	NA	NA	NA
Clint1	419.581	484.708	406.266	578.321	1290.53	1154.47	221.881	3511.88	1915.47	1850.67	955.229	961.037	1488.01	2700.3	5261.07	1216.85	3632.35	2756.84	266.213	271.032	177.467	397.026	786.874	519.054
Clip1	121.467	201.617	253.711	236.289	196.637	189.137	31.0179	16.5992	23.6125	79.2488	74.659	34.4892	251.718	80.1905	43.5857	208.677	97.4586	173.572	3.21341	19.6897	0.398615	63.532	60.92	96.4391
Clip2	182.611	420.807	462.782	40.4048	811.166	1198.15	NA	NA	NA	10.1229	25.2845	5.55603	156.853	693.708	861.829	351.932	34.7586	73.4435	NA	NA	NA	NA	224.906	270.648
Clip3	100.019	91.4628	80.2593	NA	NA	NA	NA	NA	NA	NA	NA	NA	NA	NA	NA	NA	NA	NA	NA	NA	NA	NA	NA	NA
Clk1	NA	NA	NA	NA	2.31263	5.85576	NA	NA	NA	NA	NA	NA	NA	NA	NA	NA	NA	NA	NA	NA	NA	1.58287	NA	NA
Clk3	NA	NA	NA	NA	NA	1.15676	NA	2.05096	NA	134.546	94.221	136.403	NA	NA	44.8706	NA	NA	NA	NA	NA	NA	3.58265	3.3178	38.5543
Clmn	234.209	215.878	101.363	NA	NA	0.506415	124.845	104.713	78.3083	NA	NA	NA	25.5773	21.781	13.7648	78.4329	97.0453	150.733	NA	NA	NA	NA	NA	NA
Cln3	NA	NA	NA	NA	NA	NA	NA	NA	8.36982	NA	2.31089	1.88398	NA	NA	NA	NA	NA	NA	NA	NA	NA	NA	NA	NA
Cln5	NA	NA	NA	NA	NA	NA	NA	NA	10.8877	NA	NA	NA	NA	NA	NA	NA	NA	NA	NA	NA	NA	19.3113	NA	NA
Cln8	NA	NA	NA	NA	NA	NA	20.4229	20.9511	19.9199	NA	NA	NA	NA	NA	NA	NA	NA	NA	NA	13.5821	NA	NA	14.6222	NA
Clns1a	187.883	265.109	140.585	141.483	525.745	484.743	92.1487	110.609	128.36	197.19	502.095	373.801	69.6764	52.3067	103.258	152.527	84.3862	175.672	51.5436	16.5664	31.0867	633.674	533.093	752.144
Clp1	NA	NA	NA	NA	4.56342	36.9892	NA	NA	NA	NA	NA	106.209	48.7323	46.6515	NA	12.3682	21.6103	17.1415	NA	NA	NA	20.0463	16.1718	21.2203
Clpb	24.6512	82.8879	72.4708	18.895	3.92743	4.83763	132.313	149.03	166.538	18.86	31.4686	NA	29.4541	NA	NA	11.7392	22.7367	18.0279	NA	NA	0.411995	NA	4.26799	6.24403
Clpp	611.735	535.083	561.336	248.077	114.477	355.922	2248.15	2362.14	2092.73	988.464	1020.15	1021.76	2400.63	1718.73	1392.85	1220.33	1417.84	1312.72	68.4437	32.9609	25.7681	146.107	138.215	128.358
Clptm1	91.1603	202.859	308.565	113.383	108.748	97.8607	5498.56	215.771	245.605	111.444	15.9981	128.037	344.072	358.228	370.357	59.5915	85.1154	57.0546	15.7612	10.499	1.60419	91.1321	52.2077	56.1823
Clptm1l	NA	NA	NA	21.6045	34.0795	NA	24.5806	28.4659	20.911	33.1943	65.5125	NA	193.176	28.7248	390.21	25.1202	NA	41.6747	7.22197	11.7235	1.80014	12.5839	NA	11.534
Clpx	NA	132.405	124.412	7.25677	7.85676	NA	276.281	241.543	238.463	41.3031	63.053	90.0261	416.718	119.305	173.484	25.1049	71.5	40.6779	NA	NA	NA	44.8121	47.998	54.6841
Clrn3	NA	NA	NA	NA	NA	NA	NA	NA	NA	NA	NA	NA	780.967	602.274	785.69	20.098	NA	24.3903	NA	NA	NA	NA	NA	NA
Clspn	NA	NA	NA	NA	NA	NA	NA	NA	NA	1.39999	0.780976	1.78835	NA	NA	NA	NA	NA	NA	NA	NA	NA	3.76157	6.05492	NA
Clstn1	207.28	144.482	159.208	14.5663	20.2324	7.11188	NA	NA	NA	NA	NA	NA	NA	NA	NA	NA	3.48652	8.79007	NA	NA	NA	NA	NA	NA
Clstn3	23.49	19.6036	4.55377	NA	NA	NA	NA	NA	NA	NA	NA	NA	NA	NA	NA	NA	NA	NA	NA	NA	NA	NA	NA	NA
Clta	9156.16	10509.1	11420.3	3289.24	3249.21	3152.35	344.572	403.838	332.862	2637.78	2798.7	2269.81	2322.03	4084.5	2117.55	1258	2376.12	1793.89	1233.59	1101.28	746.758	4800.33	3772.52	3683.17
Cltb	1208.68	252.553	885.888	215.679	436.646	67.4844	6.36698	50.2325	181.8	NA	21.7246	NA	2714.88	2250.03	1944.89	2365.95	1865.94	2295.61	NA	NA	71.1515	92.8418	28.5152	42.8962
Cltc	22750.2	21787.7	22753.6	6312.74	6467.57	5096.97	4242.65	2066.17	2159.59	4678.75	5094.4	6279.57	6198.39	6555.86	8498.89	6516.04	5212.05	4520.82	979.147	954.272	909.348	2828.12	2270.77	2138.02
Clu	1061.01	974.342	912.779	1263.1	1770.27	1078.94	769.446	627.204	746.452	542.527	779.165	977.886	278.69	351.836	236.144	2146.63	468.199	1777.64	12544.9	13636.6	16848.4	658.034	830.908	404.895
Cluh	65.0695	376.195	230.786	21.591	142.304	33.8844	643.768	586.076	588.524	10.813	22.7847	45.0386	249.991	191.086	122.541	148.449	164.794	218.568	NA	1.32596	NA	159.485	197.404	118.954
Clvs1	673.73	689.654	748.392	NA	NA	NA	NA	NA	NA	NA	NA	NA	NA	NA	NA	NA	NA	NA	NA	NA	NA	NA	NA	NA
[truncated: 8,669 more rows]
