# Supplementary material for: Integrated proteomic and transcriptomic landscape of macrophages in mouse tissues
Source: Nat Commun. 2022 Nov 30;13:7389. doi: 10.1038/s41467-022-35095-7 (PMC9712610; doi:10.1038/s41467-022-35095-7)
Supplement: Supplementary file 11 — Supplementary Data 8 [file 41467_2022_35095_MOESM11_ESM.xlsx]

## Sheet: Brain→Microglia
From	To	Type	Pathway	Repeats
EFNB3	EPHB2	LR	Axon guidance	1
EFNB3	EPHB3	LR	Axon guidance	1
EFNB3	EPHB4	LR	Axon guidance	1
SEMA7A	ITGB1	LR	Axon guidance	1
ITGB1	NFATC2	RT	Axon guidance	1
EPHB4	NFATC2	RT	Axon guidance	1
EPHB3	NFATC2	RT	Axon guidance	1
EPHB2	NFATC2	RT	Axon guidance	1
GNAI2	ADCY7	LR	cAMP signaling pathway	1
GNAS	ADCY7	LR	cAMP signaling pathway	1
ADCY7	JUN	RT	cAMP signaling pathway	1
ADCY7	FOS	RT	cAMP signaling pathway	1
CX3CL1	CX3CR1	LR	Chemokine signaling pathway	1
CX3CL1	CX3CR1	LR	Chemokine signaling pathway	1
CX3CR1	FOXO3	RT	Chemokine signaling pathway	1
GNAI2	ADCY7	LR	Circadian entrainment	1
GNAS	ADCY7	LR	Circadian entrainment	1
ADCY7	FOS	RT	Circadian entrainment	1
GNAS	ADCY7	LR	Estrogen signaling pathway	1
ADCY7	JUN	RT	Estrogen signaling pathway	1
ADCY7	FOS	RT	Estrogen signaling pathway	1
RELN	ITGB1	LR	Focal adhesion	1
TNR	ITGA9	LR	Focal adhesion	1
TNR	ITGAV	LR	Focal adhesion	1
TNR	ITGB1	LR	Focal adhesion	1
TNR	ITGB3	LR	Focal adhesion	1
ITGB3	JUN	RT	Focal adhesion	1
ITGAV	JUN	RT	Focal adhesion	1
ITGA9	JUN	RT	Focal adhesion	1
ITGB1	JUN	RT	Focal adhesion	1
GNAI2	ADCY7	LR	Growth hormone synthesis, secretion and action	1
GNAS	ADCY7	LR	Growth hormone synthesis, secretion and action	1
ADCY7	FOS	RT	Growth hormone synthesis, secretion and action	1
GDF5	BMPR2	LR	Hippo signaling pathway	1
BMPR2	SMAD3	RT	Hippo signaling pathway	1
GNAI2	ADCY7	LR	Human cytomegalovirus infection	1
GNAS	ADCY7	LR	Human cytomegalovirus infection	1
IL6	IL6R	LR	Human cytomegalovirus infection	1
IL6R	E2F3	RT	Human cytomegalovirus infection	1
ADCY7	E2F3	RT	Human cytomegalovirus infection	1
IL6	IL6R	LR	PI3K-Akt signaling pathway	1
RELN	ITGB1	LR	PI3K-Akt signaling pathway	1
TNR	ITGA9	LR	PI3K-Akt signaling pathway	1
TNR	ITGAV	LR	PI3K-Akt signaling pathway	1
TNR	ITGB1	LR	PI3K-Akt signaling pathway	1
TNR	ITGB3	LR	PI3K-Akt signaling pathway	1
ITGB3	MYB	RT	PI3K-Akt signaling pathway	1
ITGB3	FOXO3	RT	PI3K-Akt signaling pathway	1
ITGAV	MYB	RT	PI3K-Akt signaling pathway	1
ITGAV	FOXO3	RT	PI3K-Akt signaling pathway	1
ITGA9	MYB	RT	PI3K-Akt signaling pathway	1
ITGA9	FOXO3	RT	PI3K-Akt signaling pathway	1
ITGB1	MYB	RT	PI3K-Akt signaling pathway	1
ITGB1	FOXO3	RT	PI3K-Akt signaling pathway	1
IL6R	MYB	RT	PI3K-Akt signaling pathway	1
IL6R	FOXO3	RT	PI3K-Akt signaling pathway	1
GNAI2	ADCY7	LR	Relaxin signaling pathway	1
GNAS	ADCY7	LR	Relaxin signaling pathway	1
ADCY7	JUN	RT	Relaxin signaling pathway	1
ADCY7	FOS	RT	Relaxin signaling pathway	1
GNAS	ADCY7	LR	Thermogenesis	1
ADCY7	SMARCA2	RT	Thermogenesis	1
ADCY7	KDM3A	RT	Thermogenesis	1
FOS	DUOXA1	TT	TF-TG	1
FOS	CRP	TT	TF-TG	1
FOS	CROCC	TT	TF-TG	1
JUN	MAFK	TT	TF-TG	1
JUN	IRF2BP2	TT	TF-TG	1
JUN	IER5	TT	TF-TG	1
JUN	FOS	TT	TF-TG	1
JUN	ATF3	TT	TF-TG	1
FOXO3	TMEM144	TT	TF-TG	1
FOXO3	RYR2	TT	TF-TG	1
FOXO3	PTGDS	TT	TF-TG	1
FOXO3	TMEM144	TT	TF-TG	1
FOXO3	RYR2	TT	TF-TG	1
FOXO3	PTGDS	TT	TF-TG	1
MYB	TFAP4	TT	TF-TG	1
MYB	ELF1	TT	TF-TG	1
FOXO3	TMEM144	TT	TF-TG	1
FOXO3	RYR2	TT	TF-TG	1
FOXO3	PTGDS	TT	TF-TG	1
MYB	TFAP4	TT	TF-TG	1
MYB	ELF1	TT	TF-TG	1
FOXO3	TMEM144	TT	TF-TG	1
FOXO3	RYR2	TT	TF-TG	1
FOXO3	PTGDS	TT	TF-TG	1
MYB	TFAP4	TT	TF-TG	1
MYB	ELF1	TT	TF-TG	1
FOXO3	TMEM144	TT	TF-TG	1
FOXO3	RYR2	TT	TF-TG	1
FOXO3	PTGDS	TT	TF-TG	1
MYB	TFAP4	TT	TF-TG	1
MYB	ELF1	TT	TF-TG	1
FOXO3	TMEM144	TT	TF-TG	1
FOXO3	RYR2	TT	TF-TG	1
FOXO3	PTGDS	TT	TF-TG	1
MYB	TFAP4	TT	TF-TG	1
MYB	ELF1	TT	TF-TG	1
NFATC2	TCF4	TT	TF-TG	1
NFATC2	ROCK2	TT	TF-TG	1
NFATC2	MEF2C	TT	TF-TG	1
NFATC2	LYL1	TT	TF-TG	1
NFATC2	LMO2	TT	TF-TG	1
NFATC2	HHEX	TT	TF-TG	1
NFATC2	FBXO28	TT	TF-TG	1
NFATC2	CKMT2	TT	TF-TG	1
NFATC2	CKM	TT	TF-TG	1
NFATC2	ARMC7	TT	TF-TG	1
NFATC2	TCF4	TT	TF-TG	1
NFATC2	ROCK2	TT	TF-TG	1
NFATC2	MEF2C	TT	TF-TG	1
NFATC2	LYL1	TT	TF-TG	1
NFATC2	LMO2	TT	TF-TG	1
NFATC2	HHEX	TT	TF-TG	1
NFATC2	FBXO28	TT	TF-TG	1
NFATC2	CKMT2	TT	TF-TG	1
NFATC2	CKM	TT	TF-TG	1
NFATC2	ARMC7	TT	TF-TG	1
NFATC2	TCF4	TT	TF-TG	1
NFATC2	ROCK2	TT	TF-TG	1
NFATC2	MEF2C	TT	TF-TG	1
NFATC2	LYL1	TT	TF-TG	1
NFATC2	LMO2	TT	TF-TG	1
NFATC2	HHEX	TT	TF-TG	1
NFATC2	FBXO28	TT	TF-TG	1
NFATC2	CKMT2	TT	TF-TG	1
NFATC2	CKM	TT	TF-TG	1
NFATC2	ARMC7	TT	TF-TG	1
NFATC2	TCF4	TT	TF-TG	1
NFATC2	ROCK2	TT	TF-TG	1
NFATC2	MEF2C	TT	TF-TG	1
NFATC2	LYL1	TT	TF-TG	1
NFATC2	LMO2	TT	TF-TG	1
NFATC2	HHEX	TT	TF-TG	1
NFATC2	FBXO28	TT	TF-TG	1
NFATC2	CKMT2	TT	TF-TG	1
NFATC2	CKM	TT	TF-TG	1
NFATC2	ARMC7	TT	TF-TG	1
SMAD3	UBE2D1	TT	TF-TG	1
SMAD3	RAI2	TT	TF-TG	1
SMAD3	PHACTR3	TT	TF-TG	1
SMAD3	PACSIN1	TT	TF-TG	1
SMAD3	MDM1	TT	TF-TG	1
SMAD3	KCNA7	TT	TF-TG	1
SMAD3	FMOD	TT	TF-TG	1
SMAD3	EXTL3	TT	TF-TG	1
SMAD3	EPDR1	TT	TF-TG	1
SMAD3	CLCN1	TT	TF-TG	1
SMAD3	CAPN3	TT	TF-TG	1
SMAD3	BIN1	TT	TF-TG	1
JUN	MAFK	TT	TF-TG	1
JUN	IRF2BP2	TT	TF-TG	1
JUN	IER5	TT	TF-TG	1
JUN	FOS	TT	TF-TG	1
JUN	ATF3	TT	TF-TG	1
JUN	MAFK	TT	TF-TG	1
JUN	IRF2BP2	TT	TF-TG	1
JUN	IER5	TT	TF-TG	1
JUN	FOS	TT	TF-TG	1
JUN	ATF3	TT	TF-TG	1
JUN	MAFK	TT	TF-TG	1
JUN	IRF2BP2	TT	TF-TG	1
JUN	IER5	TT	TF-TG	1
JUN	FOS	TT	TF-TG	1
JUN	ATF3	TT	TF-TG	1
JUN	MAFK	TT	TF-TG	1
JUN	IRF2BP2	TT	TF-TG	1
JUN	IER5	TT	TF-TG	1
JUN	FOS	TT	TF-TG	1
JUN	ATF3	TT	TF-TG	1
FOS	DUOXA1	TT	TF-TG	1
FOS	CRP	TT	TF-TG	1
FOS	CROCC	TT	TF-TG	1
KDM3A	TAF5	TT	TF-TG	1
KDM3A	SIN3A	TT	TF-TG	1
KDM3A	RIF1	TT	TF-TG	1
KDM3A	MSH6	TT	TF-TG	1
KDM3A	KDM5B	TT	TF-TG	1
SMARCA2	ZBTB4	TT	TF-TG	1
SMARCA2	SALL4	TT	TF-TG	1
SMARCA2	POLR2J	TT	TF-TG	1
SMARCA2	MPI	TT	TF-TG	1
SMARCA2	HSD17B14	TT	TF-TG	1
SMARCA2	ASH2L	TT	TF-TG	1
FOS	DUOXA1	TT	TF-TG	1
FOS	CRP	TT	TF-TG	1
FOS	CROCC	TT	TF-TG	1
JUN	MAFK	TT	TF-TG	1
JUN	IRF2BP2	TT	TF-TG	1
JUN	IER5	TT	TF-TG	1
JUN	FOS	TT	TF-TG	1
JUN	ATF3	TT	TF-TG	1
FOS	DUOXA1	TT	TF-TG	1
FOS	CRP	TT	TF-TG	1
FOS	CROCC	TT	TF-TG	1
JUN	MAFK	TT	TF-TG	1
JUN	IRF2BP2	TT	TF-TG	1
JUN	IER5	TT	TF-TG	1
JUN	FOS	TT	TF-TG	1
JUN	ATF3	TT	TF-TG	1
FOS	DUOXA1	TT	TF-TG	1
FOS	CRP	TT	TF-TG	1
FOS	CROCC	TT	TF-TG	1
E2F3	SF3A1	TT	TF-TG	1
E2F3	RRP1B	TT	TF-TG	1
E2F3	PHF5A	TT	TF-TG	1
E2F3	NUCKS1	TT	TF-TG	1
E2F3	ERCC6L	TT	TF-TG	1
E2F3	CSTF2	TT	TF-TG	1
E2F3	CENPA	TT	TF-TG	1
E2F3	CBX1	TT	TF-TG	1
E2F3	BLM	TT	TF-TG	1
E2F3	ARHGAP11A	TT	TF-TG	1
E2F3	APEX1	TT	TF-TG	1
E2F3	SF3A1	TT	TF-TG	1
E2F3	RRP1B	TT	TF-TG	1
E2F3	PHF5A	TT	TF-TG	1
E2F3	NUCKS1	TT	TF-TG	1
E2F3	ERCC6L	TT	TF-TG	1
E2F3	CSTF2	TT	TF-TG	1
E2F3	CENPA	TT	TF-TG	1
E2F3	CBX1	TT	TF-TG	1
E2F3	BLM	TT	TF-TG	1
E2F3	ARHGAP11A	TT	TF-TG	1
E2F3	APEX1	TT	TF-TG	1
EFNB3	EPHB2	LR	Axon guidance	2
EFNB3	EPHB3	LR	Axon guidance	2
EFNB3	EPHB4	LR	Axon guidance	2
SEMA7A	ITGB1	LR	Axon guidance	2
ITGB1	NFATC2	RT	Axon guidance	2
EPHB4	NFATC2	RT	Axon guidance	2
EPHB3	NFATC2	RT	Axon guidance	2
EPHB2	NFATC2	RT	Axon guidance	2
GNAI2	ADCY7	LR	cAMP signaling pathway	2
GNAS	ADCY7	LR	cAMP signaling pathway	2
ADCY7	JUN	RT	cAMP signaling pathway	2
ADCY7	FOS	RT	cAMP signaling pathway	2
CX3CL1	CX3CR1	LR	Chemokine signaling pathway	2
CX3CL1	CX3CR1	LR	Chemokine signaling pathway	2
CX3CR1	FOXO3	RT	Chemokine signaling pathway	2
GNAI2	ADCY7	LR	Circadian entrainment	2
GNAS	ADCY7	LR	Circadian entrainment	2
ADCY7	FOS	RT	Circadian entrainment	2
GNAS	ADCY7	LR	Estrogen signaling pathway	2
ADCY7	JUN	RT	Estrogen signaling pathway	2
ADCY7	FOS	RT	Estrogen signaling pathway	2
RELN	ITGB1	LR	Focal adhesion	2
TNR	ITGA9	LR	Focal adhesion	2
TNR	ITGAV	LR	Focal adhesion	2
TNR	ITGB1	LR	Focal adhesion	2
TNR	ITGB3	LR	Focal adhesion	2
ITGB3	JUN	RT	Focal adhesion	2
ITGAV	JUN	RT	Focal adhesion	2
ITGA9	JUN	RT	Focal adhesion	2
ITGB1	JUN	RT	Focal adhesion	2
GNAI2	ADCY7	LR	Growth hormone synthesis, secretion and action	2
GNAS	ADCY7	LR	Growth hormone synthesis, secretion and action	2
ADCY7	FOS	RT	Growth hormone synthesis, secretion and action	2
GDF5	BMPR2	LR	Hippo signaling pathway	2
BMPR2	SMAD3	RT	Hippo signaling pathway	2
GNAI2	ADCY7	LR	Human cytomegalovirus infection	2
GNAS	ADCY7	LR	Human cytomegalovirus infection	2
ADCY7	E2F3	RT	Human cytomegalovirus infection	2
RELN	ITGB1	LR	PI3K-Akt signaling pathway	2
TNR	ITGA9	LR	PI3K-Akt signaling pathway	2
TNR	ITGAV	LR	PI3K-Akt signaling pathway	2
TNR	ITGB1	LR	PI3K-Akt signaling pathway	2
TNR	ITGB3	LR	PI3K-Akt signaling pathway	2
ITGB3	MYB	RT	PI3K-Akt signaling pathway	2
ITGB3	FOXO3	RT	PI3K-Akt signaling pathway	2
ITGAV	MYB	RT	PI3K-Akt signaling pathway	2
ITGAV	FOXO3	RT	PI3K-Akt signaling pathway	2
ITGA9	MYB	RT	PI3K-Akt signaling pathway	2
ITGA9	FOXO3	RT	PI3K-Akt signaling pathway	2
ITGB1	MYB	RT	PI3K-Akt signaling pathway	2
ITGB1	FOXO3	RT	PI3K-Akt signaling pathway	2
GNAI2	ADCY7	LR	Relaxin signaling pathway	2
GNAS	ADCY7	LR	Relaxin signaling pathway	2
ADCY7	JUN	RT	Relaxin signaling pathway	2
ADCY7	FOS	RT	Relaxin signaling pathway	2
GNAS	ADCY7	LR	Thermogenesis	2
ADCY7	SMARCA2	RT	Thermogenesis	2
ADCY7	KDM3A	RT	Thermogenesis	2
FOS	DUOXA1	TT	TF-TG	2
FOS	CRP	TT	TF-TG	2
FOS	CROCC	TT	TF-TG	2
JUN	MAFK	TT	TF-TG	2
JUN	IRF2BP2	TT	TF-TG	2
JUN	IER5	TT	TF-TG	2
JUN	FOS	TT	TF-TG	2
JUN	ATF3	TT	TF-TG	2
FOXO3	TMEM144	TT	TF-TG	2
FOXO3	RYR2	TT	TF-TG	2
FOXO3	PTGDS	TT	TF-TG	2
FOXO3	TMEM144	TT	TF-TG	2
FOXO3	RYR2	TT	TF-TG	2
FOXO3	PTGDS	TT	TF-TG	2
MYB	TFAP4	TT	TF-TG	2
MYB	ELF1	TT	TF-TG	2
FOXO3	TMEM144	TT	TF-TG	2
FOXO3	RYR2	TT	TF-TG	2
FOXO3	PTGDS	TT	TF-TG	2
MYB	TFAP4	TT	TF-TG	2
MYB	ELF1	TT	TF-TG	2
FOXO3	TMEM144	TT	TF-TG	2
FOXO3	RYR2	TT	TF-TG	2
FOXO3	PTGDS	TT	TF-TG	2
MYB	TFAP4	TT	TF-TG	2
MYB	ELF1	TT	TF-TG	2
FOXO3	TMEM144	TT	TF-TG	2
FOXO3	RYR2	TT	TF-TG	2
FOXO3	PTGDS	TT	TF-TG	2
MYB	TFAP4	TT	TF-TG	2
MYB	ELF1	TT	TF-TG	2
NFATC2	TCF4	TT	TF-TG	2
NFATC2	ROCK2	TT	TF-TG	2
NFATC2	MEF2C	TT	TF-TG	2
NFATC2	LYL1	TT	TF-TG	2
NFATC2	LMO2	TT	TF-TG	2
NFATC2	HHEX	TT	TF-TG	2
NFATC2	FBXO28	TT	TF-TG	2
NFATC2	CKMT2	TT	TF-TG	2
NFATC2	CKM	TT	TF-TG	2
NFATC2	ARMC7	TT	TF-TG	2
NFATC2	TCF4	TT	TF-TG	2
NFATC2	ROCK2	TT	TF-TG	2
NFATC2	MEF2C	TT	TF-TG	2
NFATC2	LYL1	TT	TF-TG	2
NFATC2	LMO2	TT	TF-TG	2
NFATC2	HHEX	TT	TF-TG	2
NFATC2	FBXO28	TT	TF-TG	2
NFATC2	CKMT2	TT	TF-TG	2
NFATC2	CKM	TT	TF-TG	2
NFATC2	ARMC7	TT	TF-TG	2
NFATC2	TCF4	TT	TF-TG	2
NFATC2	ROCK2	TT	TF-TG	2
NFATC2	MEF2C	TT	TF-TG	2
NFATC2	LYL1	TT	TF-TG	2
NFATC2	LMO2	TT	TF-TG	2
NFATC2	HHEX	TT	TF-TG	2
NFATC2	FBXO28	TT	TF-TG	2
NFATC2	CKMT2	TT	TF-TG	2
NFATC2	CKM	TT	TF-TG	2
NFATC2	ARMC7	TT	TF-TG	2
NFATC2	TCF4	TT	TF-TG	2
NFATC2	ROCK2	TT	TF-TG	2
NFATC2	MEF2C	TT	TF-TG	2
NFATC2	LYL1	TT	TF-TG	2
NFATC2	LMO2	TT	TF-TG	2
NFATC2	HHEX	TT	TF-TG	2
NFATC2	FBXO28	TT	TF-TG	2
NFATC2	CKMT2	TT	TF-TG	2
NFATC2	CKM	TT	TF-TG	2
NFATC2	ARMC7	TT	TF-TG	2
SMAD3	UBE2D1	TT	TF-TG	2
SMAD3	RAI2	TT	TF-TG	2
SMAD3	PHACTR3	TT	TF-TG	2
SMAD3	PACSIN1	TT	TF-TG	2
SMAD3	MDM1	TT	TF-TG	2
SMAD3	KCNA7	TT	TF-TG	2
SMAD3	FMOD	TT	TF-TG	2
SMAD3	EXTL3	TT	TF-TG	2
SMAD3	EPDR1	TT	TF-TG	2
SMAD3	CLCN1	TT	TF-TG	2
SMAD3	CAPN3	TT	TF-TG	2
SMAD3	BIN1	TT	TF-TG	2
JUN	MAFK	TT	TF-TG	2
JUN	IRF2BP2	TT	TF-TG	2
JUN	IER5	TT	TF-TG	2
JUN	FOS	TT	TF-TG	2
JUN	ATF3	TT	TF-TG	2
JUN	MAFK	TT	TF-TG	2
JUN	IRF2BP2	TT	TF-TG	2
JUN	IER5	TT	TF-TG	2
JUN	FOS	TT	TF-TG	2
JUN	ATF3	TT	TF-TG	2
JUN	MAFK	TT	TF-TG	2
JUN	IRF2BP2	TT	TF-TG	2
JUN	IER5	TT	TF-TG	2
JUN	FOS	TT	TF-TG	2
JUN	ATF3	TT	TF-TG	2
JUN	MAFK	TT	TF-TG	2
JUN	IRF2BP2	TT	TF-TG	2
JUN	IER5	TT	TF-TG	2
JUN	FOS	TT	TF-TG	2
JUN	ATF3	TT	TF-TG	2
FOS	DUOXA1	TT	TF-TG	2
FOS	CRP	TT	TF-TG	2
FOS	CROCC	TT	TF-TG	2
KDM3A	TAF5	TT	TF-TG	2
KDM3A	SIN3A	TT	TF-TG	2
KDM3A	RIF1	TT	TF-TG	2
KDM3A	MSH6	TT	TF-TG	2
KDM3A	KDM5B	TT	TF-TG	2
SMARCA2	ZBTB4	TT	TF-TG	2
SMARCA2	SALL4	TT	TF-TG	2
SMARCA2	POLR2J	TT	TF-TG	2
SMARCA2	MPI	TT	TF-TG	2
SMARCA2	HSD17B14	TT	TF-TG	2
SMARCA2	ASH2L	TT	TF-TG	2
FOS	DUOXA1	TT	TF-TG	2
FOS	CRP	TT	TF-TG	2
FOS	CROCC	TT	TF-TG	2
JUN	MAFK	TT	TF-TG	2
JUN	IRF2BP2	TT	TF-TG	2
JUN	IER5	TT	TF-TG	2
JUN	FOS	TT	TF-TG	2
JUN	ATF3	TT	TF-TG	2
FOS	DUOXA1	TT	TF-TG	2
FOS	CRP	TT	TF-TG	2
FOS	CROCC	TT	TF-TG	2
JUN	MAFK	TT	TF-TG	2
JUN	IRF2BP2	TT	TF-TG	2
JUN	IER5	TT	TF-TG	2
JUN	FOS	TT	TF-TG	2
JUN	ATF3	TT	TF-TG	2
FOS	DUOXA1	TT	TF-TG	2
FOS	CRP	TT	TF-TG	2
FOS	CROCC	TT	TF-TG	2
E2F3	SF3A1	TT	TF-TG	2
E2F3	RRP1B	TT	TF-TG	2
E2F3	PHF5A	TT	TF-TG	2
E2F3	NUCKS1	TT	TF-TG	2
E2F3	ERCC6L	TT	TF-TG	2
E2F3	CSTF2	TT	TF-TG	2
E2F3	CENPA	TT	TF-TG	2
E2F3	CBX1	TT	TF-TG	2
E2F3	BLM	TT	TF-TG	2
E2F3	ARHGAP11A	TT	TF-TG	2
E2F3	APEX1	TT	TF-TG	2
EFNB3	EPHB2	LR	Axon guidance	3
EFNB3	EPHB3	LR	Axon guidance	3
EFNB3	EPHB4	LR	Axon guidance	3
SEMA7A	ITGB1	LR	Axon guidance	3
ITGB1	NFATC2	RT	Axon guidance	3
EPHB4	NFATC2	RT	Axon guidance	3
EPHB3	NFATC2	RT	Axon guidance	3
EPHB2	NFATC2	RT	Axon guidance	3
GNAI2	ADCY7	LR	cAMP signaling pathway	3
GNAS	ADCY7	LR	cAMP signaling pathway	3
ADCY7	JUN	RT	cAMP signaling pathway	3
ADCY7	FOS	RT	cAMP signaling pathway	3
CX3CL1	CX3CR1	LR	Chemokine signaling pathway	3
CX3CL1	CX3CR1	LR	Chemokine signaling pathway	3
CX3CR1	FOXO3	RT	Chemokine signaling pathway	3
GNAI2	ADCY7	LR	Circadian entrainment	3
GNAS	ADCY7	LR	Circadian entrainment	3
ADCY7	FOS	RT	Circadian entrainment	3
GNAS	ADCY7	LR	Estrogen signaling pathway	3
ADCY7	JUN	RT	Estrogen signaling pathway	3
ADCY7	FOS	RT	Estrogen signaling pathway	3
RELN	ITGB1	LR	Focal adhesion	3
TNR	ITGA9	LR	Focal adhesion	3
TNR	ITGAV	LR	Focal adhesion	3
TNR	ITGB1	LR	Focal adhesion	3
TNR	ITGB3	LR	Focal adhesion	3
ITGB3	JUN	RT	Focal adhesion	3
ITGAV	JUN	RT	Focal adhesion	3
ITGA9	JUN	RT	Focal adhesion	3
ITGB1	JUN	RT	Focal adhesion	3
GNAI2	ADCY7	LR	Growth hormone synthesis, secretion and action	3
GNAS	ADCY7	LR	Growth hormone synthesis, secretion and action	3
ADCY7	FOS	RT	Growth hormone synthesis, secretion and action	3
GNAI2	ADCY7	LR	Human cytomegalovirus infection	3
GNAS	ADCY7	LR	Human cytomegalovirus infection	3
ADCY7	E2F3	RT	Human cytomegalovirus infection	3
RELN	ITGB1	LR	PI3K-Akt signaling pathway	3
TNR	ITGA9	LR	PI3K-Akt signaling pathway	3
TNR	ITGAV	LR	PI3K-Akt signaling pathway	3
TNR	ITGB1	LR	PI3K-Akt signaling pathway	3
TNR	ITGB3	LR	PI3K-Akt signaling pathway	3
ITGB3	MYB	RT	PI3K-Akt signaling pathway	3
ITGB3	FOXO3	RT	PI3K-Akt signaling pathway	3
ITGAV	MYB	RT	PI3K-Akt signaling pathway	3
ITGAV	FOXO3	RT	PI3K-Akt signaling pathway	3
ITGA9	MYB	RT	PI3K-Akt signaling pathway	3
ITGA9	FOXO3	RT	PI3K-Akt signaling pathway	3
ITGB1	MYB	RT	PI3K-Akt signaling pathway	3
ITGB1	FOXO3	RT	PI3K-Akt signaling pathway	3
GNAI2	ADCY7	LR	Relaxin signaling pathway	3
GNAS	ADCY7	LR	Relaxin signaling pathway	3
ADCY7	JUN	RT	Relaxin signaling pathway	3
ADCY7	FOS	RT	Relaxin signaling pathway	3
GNAS	ADCY7	LR	Thermogenesis	3
ADCY7	SMARCA2	RT	Thermogenesis	3
ADCY7	KDM3A	RT	Thermogenesis	3
FOS	DUOXA1	TT	TF-TG	3
FOS	CRP	TT	TF-TG	3
FOS	CROCC	TT	TF-TG	3
JUN	MAFK	TT	TF-TG	3
JUN	IRF2BP2	TT	TF-TG	3
JUN	IER5	TT	TF-TG	3
JUN	FOS	TT	TF-TG	3
JUN	ATF3	TT	TF-TG	3
FOXO3	TMEM144	TT	TF-TG	3
FOXO3	RYR2	TT	TF-TG	3
FOXO3	PTGDS	TT	TF-TG	3
FOXO3	TMEM144	TT	TF-TG	3
FOXO3	RYR2	TT	TF-TG	3
FOXO3	PTGDS	TT	TF-TG	3
MYB	TFAP4	TT	TF-TG	3
MYB	ELF1	TT	TF-TG	3
FOXO3	TMEM144	TT	TF-TG	3
FOXO3	RYR2	TT	TF-TG	3
FOXO3	PTGDS	TT	TF-TG	3
MYB	TFAP4	TT	TF-TG	3
MYB	ELF1	TT	TF-TG	3
FOXO3	TMEM144	TT	TF-TG	3
FOXO3	RYR2	TT	TF-TG	3
FOXO3	PTGDS	TT	TF-TG	3
MYB	TFAP4	TT	TF-TG	3
MYB	ELF1	TT	TF-TG	3
FOXO3	TMEM144	TT	TF-TG	3
FOXO3	RYR2	TT	TF-TG	3
FOXO3	PTGDS	TT	TF-TG	3
MYB	TFAP4	TT	TF-TG	3
MYB	ELF1	TT	TF-TG	3
NFATC2	TCF4	TT	TF-TG	3
NFATC2	ROCK2	TT	TF-TG	3
NFATC2	MEF2C	TT	TF-TG	3
NFATC2	LYL1	TT	TF-TG	3
NFATC2	LMO2	TT	TF-TG	3
NFATC2	HHEX	TT	TF-TG	3
NFATC2	FBXO28	TT	TF-TG	3
NFATC2	CKMT2	TT	TF-TG	3
NFATC2	CKM	TT	TF-TG	3
NFATC2	ARMC7	TT	TF-TG	3
NFATC2	TCF4	TT	TF-TG	3
NFATC2	ROCK2	TT	TF-TG	3
NFATC2	MEF2C	TT	TF-TG	3
NFATC2	LYL1	TT	TF-TG	3
NFATC2	LMO2	TT	TF-TG	3
NFATC2	HHEX	TT	TF-TG	3
NFATC2	FBXO28	TT	TF-TG	3
NFATC2	CKMT2	TT	TF-TG	3
NFATC2	CKM	TT	TF-TG	3
NFATC2	ARMC7	TT	TF-TG	3
NFATC2	TCF4	TT	TF-TG	3
NFATC2	ROCK2	TT	TF-TG	3
NFATC2	MEF2C	TT	TF-TG	3
NFATC2	LYL1	TT	TF-TG	3
NFATC2	LMO2	TT	TF-TG	3
NFATC2	HHEX	TT	TF-TG	3
NFATC2	FBXO28	TT	TF-TG	3
NFATC2	CKMT2	TT	TF-TG	3
NFATC2	CKM	TT	TF-TG	3
NFATC2	ARMC7	TT	TF-TG	3
NFATC2	TCF4	TT	TF-TG	3
NFATC2	ROCK2	TT	TF-TG	3
NFATC2	MEF2C	TT	TF-TG	3
NFATC2	LYL1	TT	TF-TG	3
NFATC2	LMO2	TT	TF-TG	3
NFATC2	HHEX	TT	TF-TG	3
NFATC2	FBXO28	TT	TF-TG	3
NFATC2	CKMT2	TT	TF-TG	3
NFATC2	CKM	TT	TF-TG	3
NFATC2	ARMC7	TT	TF-TG	3
JUN	MAFK	TT	TF-TG	3
JUN	IRF2BP2	TT	TF-TG	3
JUN	IER5	TT	TF-TG	3
JUN	FOS	TT	TF-TG	3
JUN	ATF3	TT	TF-TG	3
JUN	MAFK	TT	TF-TG	3
JUN	IRF2BP2	TT	TF-TG	3
JUN	IER5	TT	TF-TG	3
JUN	FOS	TT	TF-TG	3
JUN	ATF3	TT	TF-TG	3
JUN	MAFK	TT	TF-TG	3
JUN	IRF2BP2	TT	TF-TG	3
JUN	IER5	TT	TF-TG	3
JUN	FOS	TT	TF-TG	3
JUN	ATF3	TT	TF-TG	3
JUN	MAFK	TT	TF-TG	3
JUN	IRF2BP2	TT	TF-TG	3
JUN	IER5	TT	TF-TG	3
JUN	FOS	TT	TF-TG	3
JUN	ATF3	TT	TF-TG	3
FOS	DUOXA1	TT	TF-TG	3
FOS	CRP	TT	TF-TG	3
FOS	CROCC	TT	TF-TG	3
KDM3A	TAF5	TT	TF-TG	3
KDM3A	SIN3A	TT	TF-TG	3
KDM3A	RIF1	TT	TF-TG	3
KDM3A	MSH6	TT	TF-TG	3
KDM3A	KDM5B	TT	TF-TG	3
SMARCA2	ZBTB4	TT	TF-TG	3
SMARCA2	SALL4	TT	TF-TG	3
SMARCA2	POLR2J	TT	TF-TG	3
SMARCA2	MPI	TT	TF-TG	3
SMARCA2	HSD17B14	TT	TF-TG	3
SMARCA2	ASH2L	TT	TF-TG	3
FOS	DUOXA1	TT	TF-TG	3
FOS	CRP	TT	TF-TG	3
FOS	CROCC	TT	TF-TG	3
JUN	MAFK	TT	TF-TG	3
JUN	IRF2BP2	TT	TF-TG	3
JUN	IER5	TT	TF-TG	3
JUN	FOS	TT	TF-TG	3
JUN	ATF3	TT	TF-TG	3
FOS	DUOXA1	TT	TF-TG	3
FOS	CRP	TT	TF-TG	3
FOS	CROCC	TT	TF-TG	3
JUN	MAFK	TT	TF-TG	3
JUN	IRF2BP2	TT	TF-TG	3
JUN	IER5	TT	TF-TG	3
JUN	FOS	TT	TF-TG	3
JUN	ATF3	TT	TF-TG	3
FOS	DUOXA1	TT	TF-TG	3
FOS	CRP	TT	TF-TG	3
FOS	CROCC	TT	TF-TG	3
E2F3	SF3A1	TT	TF-TG	3
E2F3	RRP1B	TT	TF-TG	3
E2F3	PHF5A	TT	TF-TG	3
E2F3	NUCKS1	TT	TF-TG	3
E2F3	ERCC6L	TT	TF-TG	3
E2F3	CSTF2	TT	TF-TG	3
E2F3	CENPA	TT	TF-TG	3
E2F3	CBX1	TT	TF-TG	3
E2F3	BLM	TT	TF-TG	3
E2F3	ARHGAP11A	TT	TF-TG	3
E2F3	APEX1	TT	TF-TG	3

## Sheet: Lung→Alveolar MΦ
From	To	Type	Pathway	Repeats
FGF1	FGFR1	LR	Breast cancer	1
FGFR1	MTOR	RT	Breast cancer	1
CCL24	CCR2	LR	Chemokine signaling pathway	1
CCL24	CCR2	LR	Chemokine signaling pathway	1
CX3CL1	CX3CR1	LR	Chemokine signaling pathway	1
CX3CL1	CX3CR1	LR	Chemokine signaling pathway	1
CX3CR1	RELA	RT	Chemokine signaling pathway	1
CX3CR1	NFKB1	RT	Chemokine signaling pathway	1
CX3CR1	STAT3	RT	Chemokine signaling pathway	1
CX3CR1	FOXO3	RT	Chemokine signaling pathway	1
CCR2	RELA	RT	Chemokine signaling pathway	1
CCR2	NFKB1	RT	Chemokine signaling pathway	1
CCR2	STAT3	RT	Chemokine signaling pathway	1
CCR2	FOXO3	RT	Chemokine signaling pathway	1
COL1A1	ITGA1	LR	PI3K-Akt signaling pathway	1
COL1A1	ITGA2	LR	PI3K-Akt signaling pathway	1
COL1A1	ITGA3	LR	PI3K-Akt signaling pathway	1
COL1A1	ITGA5	LR	PI3K-Akt signaling pathway	1
COL1A1	ITGAV	LR	PI3K-Akt signaling pathway	1
COL1A1	ITGB1	LR	PI3K-Akt signaling pathway	1
COL4A1	ITGA1	LR	PI3K-Akt signaling pathway	1
COL4A1	ITGA2	LR	PI3K-Akt signaling pathway	1
COL4A1	ITGA3	LR	PI3K-Akt signaling pathway	1
COL4A1	ITGAV	LR	PI3K-Akt signaling pathway	1
COL4A1	ITGB1	LR	PI3K-Akt signaling pathway	1
COL4A2	ITGA1	LR	PI3K-Akt signaling pathway	1
COL4A2	ITGA2	LR	PI3K-Akt signaling pathway	1
COL4A2	ITGA3	LR	PI3K-Akt signaling pathway	1
COL4A2	ITGAV	LR	PI3K-Akt signaling pathway	1
COL4A2	ITGB1	LR	PI3K-Akt signaling pathway	1
COL4A3	ITGA1	LR	PI3K-Akt signaling pathway	1
COL4A3	ITGA2	LR	PI3K-Akt signaling pathway	1
COL4A3	ITGA3	LR	PI3K-Akt signaling pathway	1
COL4A3	ITGAV	LR	PI3K-Akt signaling pathway	1
COL4A3	ITGB1	LR	PI3K-Akt signaling pathway	1
COL4A4	ITGA1	LR	PI3K-Akt signaling pathway	1
COL4A4	ITGA2	LR	PI3K-Akt signaling pathway	1
COL4A4	ITGA3	LR	PI3K-Akt signaling pathway	1
COL4A4	ITGAV	LR	PI3K-Akt signaling pathway	1
COL4A4	ITGB1	LR	PI3K-Akt signaling pathway	1
COL4A5	ITGA1	LR	PI3K-Akt signaling pathway	1
COL4A5	ITGA2	LR	PI3K-Akt signaling pathway	1
COL4A5	ITGA3	LR	PI3K-Akt signaling pathway	1
COL4A5	ITGAV	LR	PI3K-Akt signaling pathway	1
COL4A5	ITGB1	LR	PI3K-Akt signaling pathway	1
COL6A2	ITGA1	LR	PI3K-Akt signaling pathway	1
COL6A2	ITGA2	LR	PI3K-Akt signaling pathway	1
COL6A2	ITGA3	LR	PI3K-Akt signaling pathway	1
COL6A2	ITGAV	LR	PI3K-Akt signaling pathway	1
COL6A2	ITGB1	LR	PI3K-Akt signaling pathway	1
COL6A3	ITGA1	LR	PI3K-Akt signaling pathway	1
COL6A3	ITGA2	LR	PI3K-Akt signaling pathway	1
COL6A3	ITGA3	LR	PI3K-Akt signaling pathway	1
COL6A3	ITGAV	LR	PI3K-Akt signaling pathway	1
COL6A3	ITGB1	LR	PI3K-Akt signaling pathway	1
FGF1	EGFR	LR	PI3K-Akt signaling pathway	1
FGF1	FGFR1	LR	PI3K-Akt signaling pathway	1
FGF1	FGFR3	LR	PI3K-Akt signaling pathway	1
FGF1	FGFR2	LR	PI3K-Akt signaling pathway	1
FGF1	FGFR4	LR	PI3K-Akt signaling pathway	1
LAMA2	ITGA6	LR	PI3K-Akt signaling pathway	1
LAMA2	ITGA1	LR	PI3K-Akt signaling pathway	1
LAMA2	ITGA2	LR	PI3K-Akt signaling pathway	1
LAMA2	ITGA3	LR	PI3K-Akt signaling pathway	1
LAMA2	ITGAV	LR	PI3K-Akt signaling pathway	1
LAMA2	ITGB1	LR	PI3K-Akt signaling pathway	1
LAMA2	ITGB4	LR	PI3K-Akt signaling pathway	1
LAMA3	ITGA6	LR	PI3K-Akt signaling pathway	1
LAMA3	ITGA1	LR	PI3K-Akt signaling pathway	1
LAMA3	ITGA2	LR	PI3K-Akt signaling pathway	1
LAMA3	ITGA3	LR	PI3K-Akt signaling pathway	1
LAMA3	ITGAV	LR	PI3K-Akt signaling pathway	1
LAMA3	ITGB1	LR	PI3K-Akt signaling pathway	1
LAMA3	ITGB4	LR	PI3K-Akt signaling pathway	1
LAMA4	ITGA6	LR	PI3K-Akt signaling pathway	1
LAMA4	ITGA1	LR	PI3K-Akt signaling pathway	1
LAMA4	ITGA2	LR	PI3K-Akt signaling pathway	1
LAMA4	ITGA3	LR	PI3K-Akt signaling pathway	1
LAMA4	ITGAV	LR	PI3K-Akt signaling pathway	1
LAMA4	ITGB1	LR	PI3K-Akt signaling pathway	1
LAMA4	ITGB4	LR	PI3K-Akt signaling pathway	1
LAMA5	ITGA6	LR	PI3K-Akt signaling pathway	1
LAMA5	ITGA1	LR	PI3K-Akt signaling pathway	1
LAMA5	ITGA2	LR	PI3K-Akt signaling pathway	1
LAMA5	ITGA3	LR	PI3K-Akt signaling pathway	1
LAMA5	ITGAV	LR	PI3K-Akt signaling pathway	1
LAMA5	ITGB1	LR	PI3K-Akt signaling pathway	1
LAMA5	ITGB4	LR	PI3K-Akt signaling pathway	1
LAMB1	ITGA6	LR	PI3K-Akt signaling pathway	1
LAMB1	ITGA1	LR	PI3K-Akt signaling pathway	1
LAMB1	ITGA2	LR	PI3K-Akt signaling pathway	1
LAMB1	ITGA3	LR	PI3K-Akt signaling pathway	1
LAMB1	ITGAV	LR	PI3K-Akt signaling pathway	1
LAMB1	ITGB1	LR	PI3K-Akt signaling pathway	1
LAMB1	ITGB4	LR	PI3K-Akt signaling pathway	1
LAMB2	ITGA6	LR	PI3K-Akt signaling pathway	1
LAMB2	ITGA1	LR	PI3K-Akt signaling pathway	1
LAMB2	ITGA2	LR	PI3K-Akt signaling pathway	1
LAMB2	ITGA3	LR	PI3K-Akt signaling pathway	1
LAMB2	ITGAV	LR	PI3K-Akt signaling pathway	1
LAMB2	ITGB1	LR	PI3K-Akt signaling pathway	1
LAMB2	ITGB4	LR	PI3K-Akt signaling pathway	1
LAMB3	ITGA6	LR	PI3K-Akt signaling pathway	1
LAMB3	ITGA1	LR	PI3K-Akt signaling pathway	1
LAMB3	ITGA2	LR	PI3K-Akt signaling pathway	1
LAMB3	ITGA3	LR	PI3K-Akt signaling pathway	1
LAMB3	ITGAV	LR	PI3K-Akt signaling pathway	1
LAMB3	ITGB1	LR	PI3K-Akt signaling pathway	1
LAMB3	ITGB4	LR	PI3K-Akt signaling pathway	1
LAMC1	ITGA6	LR	PI3K-Akt signaling pathway	1
LAMC1	ITGA1	LR	PI3K-Akt signaling pathway	1
LAMC1	ITGA2	LR	PI3K-Akt signaling pathway	1
LAMC1	ITGA3	LR	PI3K-Akt signaling pathway	1
LAMC1	ITGAV	LR	PI3K-Akt signaling pathway	1
LAMC1	ITGB1	LR	PI3K-Akt signaling pathway	1
LAMC1	ITGB4	LR	PI3K-Akt signaling pathway	1
LAMC2	ITGA6	LR	PI3K-Akt signaling pathway	1
LAMC2	ITGA1	LR	PI3K-Akt signaling pathway	1
LAMC2	ITGA2	LR	PI3K-Akt signaling pathway	1
LAMC2	ITGA3	LR	PI3K-Akt signaling pathway	1
LAMC2	ITGAV	LR	PI3K-Akt signaling pathway	1
LAMC2	ITGB1	LR	PI3K-Akt signaling pathway	1
LAMC2	ITGB4	LR	PI3K-Akt signaling pathway	1
THBS1	ITGA6	LR	PI3K-Akt signaling pathway	1
THBS1	ITGA2B	LR	PI3K-Akt signaling pathway	1
THBS1	ITGA3	LR	PI3K-Akt signaling pathway	1
THBS1	ITGA4	LR	PI3K-Akt signaling pathway	1
THBS1	ITGAV	LR	PI3K-Akt signaling pathway	1
THBS1	ITGB1	LR	PI3K-Akt signaling pathway	1
THBS1	ITGB3	LR	PI3K-Akt signaling pathway	1
THBS3	ITGA2B	LR	PI3K-Akt signaling pathway	1
THBS3	ITGA3	LR	PI3K-Akt signaling pathway	1
THBS3	ITGAV	LR	PI3K-Akt signaling pathway	1
THBS3	ITGB1	LR	PI3K-Akt signaling pathway	1
THBS3	ITGB3	LR	PI3K-Akt signaling pathway	1
VWF	ITGA2B	LR	PI3K-Akt signaling pathway	1
VWF	ITGAV	LR	PI3K-Akt signaling pathway	1
VWF	ITGB3	LR	PI3K-Akt signaling pathway	1
ITGB3	RXRA	RT	PI3K-Akt signaling pathway	1
ITGB3	RELA	RT	PI3K-Akt signaling pathway	1
ITGB3	NFKB1	RT	PI3K-Akt signaling pathway	1
ITGB3	MTOR	RT	PI3K-Akt signaling pathway	1
ITGB3	FOXO3	RT	PI3K-Akt signaling pathway	1
ITGA4	RXRA	RT	PI3K-Akt signaling pathway	1
ITGA4	RELA	RT	PI3K-Akt signaling pathway	1
ITGA4	NFKB1	RT	PI3K-Akt signaling pathway	1
ITGA4	MTOR	RT	PI3K-Akt signaling pathway	1
ITGA4	FOXO3	RT	PI3K-Akt signaling pathway	1
ITGA2B	RXRA	RT	PI3K-Akt signaling pathway	1
ITGA2B	RELA	RT	PI3K-Akt signaling pathway	1
ITGA2B	NFKB1	RT	PI3K-Akt signaling pathway	1
ITGA2B	MTOR	RT	PI3K-Akt signaling pathway	1
ITGA2B	FOXO3	RT	PI3K-Akt signaling pathway	1
ITGB4	RXRA	RT	PI3K-Akt signaling pathway	1
ITGB4	RELA	RT	PI3K-Akt signaling pathway	1
ITGB4	NFKB1	RT	PI3K-Akt signaling pathway	1
ITGB4	MTOR	RT	PI3K-Akt signaling pathway	1
ITGB4	FOXO3	RT	PI3K-Akt signaling pathway	1
ITGA6	RXRA	RT	PI3K-Akt signaling pathway	1
ITGA6	RELA	RT	PI3K-Akt signaling pathway	1
ITGA6	NFKB1	RT	PI3K-Akt signaling pathway	1
ITGA6	MTOR	RT	PI3K-Akt signaling pathway	1
ITGA6	FOXO3	RT	PI3K-Akt signaling pathway	1
FGFR4	RXRA	RT	PI3K-Akt signaling pathway	1
FGFR4	RELA	RT	PI3K-Akt signaling pathway	1
FGFR4	NFKB1	RT	PI3K-Akt signaling pathway	1
FGFR4	MTOR	RT	PI3K-Akt signaling pathway	1
FGFR4	FOXO3	RT	PI3K-Akt signaling pathway	1
FGFR2	RXRA	RT	PI3K-Akt signaling pathway	1
FGFR2	RELA	RT	PI3K-Akt signaling pathway	1
FGFR2	NFKB1	RT	PI3K-Akt signaling pathway	1
FGFR2	MTOR	RT	PI3K-Akt signaling pathway	1
FGFR2	FOXO3	RT	PI3K-Akt signaling pathway	1
FGFR3	RXRA	RT	PI3K-Akt signaling pathway	1
FGFR3	RELA	RT	PI3K-Akt signaling pathway	1
FGFR3	NFKB1	RT	PI3K-Akt signaling pathway	1
FGFR3	MTOR	RT	PI3K-Akt signaling pathway	1
FGFR3	FOXO3	RT	PI3K-Akt signaling pathway	1
FGFR1	RXRA	RT	PI3K-Akt signaling pathway	1
FGFR1	RELA	RT	PI3K-Akt signaling pathway	1
FGFR1	NFKB1	RT	PI3K-Akt signaling pathway	1
FGFR1	MTOR	RT	PI3K-Akt signaling pathway	1
FGFR1	FOXO3	RT	PI3K-Akt signaling pathway	1
EGFR	RXRA	RT	PI3K-Akt signaling pathway	1
EGFR	RELA	RT	PI3K-Akt signaling pathway	1
EGFR	NFKB1	RT	PI3K-Akt signaling pathway	1
EGFR	MTOR	RT	PI3K-Akt signaling pathway	1
EGFR	FOXO3	RT	PI3K-Akt signaling pathway	1
ITGB1	RXRA	RT	PI3K-Akt signaling pathway	1
ITGB1	RELA	RT	PI3K-Akt signaling pathway	1
ITGB1	NFKB1	RT	PI3K-Akt signaling pathway	1
ITGB1	MTOR	RT	PI3K-Akt signaling pathway	1
ITGB1	FOXO3	RT	PI3K-Akt signaling pathway	1
ITGAV	RXRA	RT	PI3K-Akt signaling pathway	1
ITGAV	RELA	RT	PI3K-Akt signaling pathway	1
ITGAV	NFKB1	RT	PI3K-Akt signaling pathway	1
ITGAV	MTOR	RT	PI3K-Akt signaling pathway	1
ITGAV	FOXO3	RT	PI3K-Akt signaling pathway	1
ITGA5	RXRA	RT	PI3K-Akt signaling pathway	1
ITGA5	RELA	RT	PI3K-Akt signaling pathway	1
ITGA5	NFKB1	RT	PI3K-Akt signaling pathway	1
ITGA5	MTOR	RT	PI3K-Akt signaling pathway	1
ITGA5	FOXO3	RT	PI3K-Akt signaling pathway	1
ITGA3	RXRA	RT	PI3K-Akt signaling pathway	1
ITGA3	RELA	RT	PI3K-Akt signaling pathway	1
ITGA3	NFKB1	RT	PI3K-Akt signaling pathway	1
ITGA3	MTOR	RT	PI3K-Akt signaling pathway	1
ITGA3	FOXO3	RT	PI3K-Akt signaling pathway	1
ITGA2	RXRA	RT	PI3K-Akt signaling pathway	1
ITGA2	RELA	RT	PI3K-Akt signaling pathway	1
ITGA2	NFKB1	RT	PI3K-Akt signaling pathway	1
ITGA2	MTOR	RT	PI3K-Akt signaling pathway	1
ITGA2	FOXO3	RT	PI3K-Akt signaling pathway	1
ITGA1	RXRA	RT	PI3K-Akt signaling pathway	1
ITGA1	RELA	RT	PI3K-Akt signaling pathway	1
ITGA1	NFKB1	RT	PI3K-Akt signaling pathway	1
ITGA1	MTOR	RT	PI3K-Akt signaling pathway	1
ITGA1	FOXO3	RT	PI3K-Akt signaling pathway	1
FGF1	EGFR	LR	Ras signaling pathway	1
FGF1	FGFR1	LR	Ras signaling pathway	1
FGF1	FGFR3	LR	Ras signaling pathway	1
FGF1	FGFR2	LR	Ras signaling pathway	1
FGF1	FGFR4	LR	Ras signaling pathway	1
FGFR4	REL	RT	Ras signaling pathway	1
FGFR4	RELA	RT	Ras signaling pathway	1
FGFR4	NFKB1	RT	Ras signaling pathway	1
FGFR2	REL	RT	Ras signaling pathway	1
FGFR2	RELA	RT	Ras signaling pathway	1
FGFR2	NFKB1	RT	Ras signaling pathway	1
FGFR3	REL	RT	Ras signaling pathway	1
FGFR3	RELA	RT	Ras signaling pathway	1
FGFR3	NFKB1	RT	Ras signaling pathway	1
FGFR1	REL	RT	Ras signaling pathway	1
FGFR1	RELA	RT	Ras signaling pathway	1
FGFR1	NFKB1	RT	Ras signaling pathway	1
EGFR	REL	RT	Ras signaling pathway	1
EGFR	RELA	RT	Ras signaling pathway	1
EGFR	NFKB1	RT	Ras signaling pathway	1
COL4A1	ITGA2	LR	Small cell lung cancer	1
COL4A1	ITGA3	LR	Small cell lung cancer	1
COL4A1	ITGAV	LR	Small cell lung cancer	1
COL4A1	ITGB1	LR	Small cell lung cancer	1
COL4A2	ITGA2	LR	Small cell lung cancer	1
COL4A2	ITGA3	LR	Small cell lung cancer	1
COL4A2	ITGAV	LR	Small cell lung cancer	1
COL4A2	ITGB1	LR	Small cell lung cancer	1
COL4A3	ITGA2	LR	Small cell lung cancer	1
COL4A3	ITGA3	LR	Small cell lung cancer	1
COL4A3	ITGAV	LR	Small cell lung cancer	1
COL4A3	ITGB1	LR	Small cell lung cancer	1
COL4A4	ITGA2	LR	Small cell lung cancer	1
COL4A4	ITGA3	LR	Small cell lung cancer	1
COL4A4	ITGAV	LR	Small cell lung cancer	1
COL4A4	ITGB1	LR	Small cell lung cancer	1
COL4A5	ITGA2	LR	Small cell lung cancer	1
COL4A5	ITGA3	LR	Small cell lung cancer	1
COL4A5	ITGAV	LR	Small cell lung cancer	1
COL4A5	ITGB1	LR	Small cell lung cancer	1
LAMA2	ITGA6	LR	Small cell lung cancer	1
LAMA2	ITGA2	LR	Small cell lung cancer	1
LAMA2	ITGA3	LR	Small cell lung cancer	1
LAMA2	ITGAV	LR	Small cell lung cancer	1
LAMA2	ITGB1	LR	Small cell lung cancer	1
LAMA3	ITGA6	LR	Small cell lung cancer	1
LAMA3	ITGA2	LR	Small cell lung cancer	1
LAMA3	ITGA3	LR	Small cell lung cancer	1
LAMA3	ITGAV	LR	Small cell lung cancer	1
LAMA3	ITGB1	LR	Small cell lung cancer	1
LAMA4	ITGA6	LR	Small cell lung cancer	1
LAMA4	ITGA2	LR	Small cell lung cancer	1
LAMA4	ITGA3	LR	Small cell lung cancer	1
LAMA4	ITGAV	LR	Small cell lung cancer	1
LAMA4	ITGB1	LR	Small cell lung cancer	1
LAMA5	ITGA6	LR	Small cell lung cancer	1
LAMA5	ITGA2	LR	Small cell lung cancer	1
LAMA5	ITGA3	LR	Small cell lung cancer	1
LAMA5	ITGAV	LR	Small cell lung cancer	1
LAMA5	ITGB1	LR	Small cell lung cancer	1
LAMB1	ITGA6	LR	Small cell lung cancer	1
LAMB1	ITGA2	LR	Small cell lung cancer	1
LAMB1	ITGA3	LR	Small cell lung cancer	1
LAMB1	ITGAV	LR	Small cell lung cancer	1
LAMB1	ITGB1	LR	Small cell lung cancer	1
LAMB2	ITGA6	LR	Small cell lung cancer	1
LAMB2	ITGA2	LR	Small cell lung cancer	1
LAMB2	ITGA3	LR	Small cell lung cancer	1
LAMB2	ITGAV	LR	Small cell lung cancer	1
LAMB2	ITGB1	LR	Small cell lung cancer	1
LAMB3	ITGA6	LR	Small cell lung cancer	1
LAMB3	ITGA2	LR	Small cell lung cancer	1
LAMB3	ITGA3	LR	Small cell lung cancer	1
LAMB3	ITGAV	LR	Small cell lung cancer	1
LAMB3	ITGB1	LR	Small cell lung cancer	1
LAMC1	ITGA6	LR	Small cell lung cancer	1
LAMC1	ITGA2	LR	Small cell lung cancer	1
LAMC1	ITGA3	LR	Small cell lung cancer	1
LAMC1	ITGAV	LR	Small cell lung cancer	1
LAMC1	ITGB1	LR	Small cell lung cancer	1
LAMC2	ITGA6	LR	Small cell lung cancer	1
LAMC2	ITGA2	LR	Small cell lung cancer	1
LAMC2	ITGA3	LR	Small cell lung cancer	1
LAMC2	ITGAV	LR	Small cell lung cancer	1
LAMC2	ITGB1	LR	Small cell lung cancer	1
ITGA6	RELA	RT	Small cell lung cancer	1
ITGA6	NFKB1	RT	Small cell lung cancer	1
ITGB1	RELA	RT	Small cell lung cancer	1
ITGB1	NFKB1	RT	Small cell lung cancer	1
ITGAV	RELA	RT	Small cell lung cancer	1
ITGAV	NFKB1	RT	Small cell lung cancer	1
ITGA3	RELA	RT	Small cell lung cancer	1
ITGA3	NFKB1	RT	Small cell lung cancer	1
ITGA2	RELA	RT	Small cell lung cancer	1
ITGA2	NFKB1	RT	Small cell lung cancer	1
GNAS	ADCY7	LR	Thermogenesis	1
ADCY7	PPARG	RT	Thermogenesis	1
ADCY7	SMARCE1	RT	Thermogenesis	1
ADCY7	KDM3A	RT	Thermogenesis	1
ADCY7	MTOR	RT	Thermogenesis	1
NFKB1	ZFP36L2	TT	TF-TG	1
NFKB1	WIPF1	TT	TF-TG	1
NFKB1	WAS	TT	TF-TG	1
NFKB1	VAV1	TT	TF-TG	1
NFKB1	VASP	TT	TF-TG	1
NFKB1	UCP2	TT	TF-TG	1
NFKB1	UBA7	TT	TF-TG	1
NFKB1	TYK2	TT	TF-TG	1
NFKB1	TRIM65	TT	TF-TG	1
NFKB1	TRAF5	TT	TF-TG	1
NFKB1	TNFAIP8L2	TT	TF-TG	1
NFKB1	TMOD3	TT	TF-TG	1
NFKB1	TMEM179B	TT	TF-TG	1
NFKB1	TGFBR2	TT	TF-TG	1
NFKB1	TAGLN2	TT	TF-TG	1
NFKB1	STK17B	TT	TF-TG	1
NFKB1	STK10	TT	TF-TG	1
NFKB1	STAT3	TT	TF-TG	1
NFKB1	SPN	TT	TF-TG	1
NFKB1	SLFN13	TT	TF-TG	1
NFKB1	SELPLG	TT	TF-TG	1
NFKB1	SASH3	TT	TF-TG	1
NFKB1	SAMSN1	TT	TF-TG	1
NFKB1	SAMHD1	TT	TF-TG	1
NFKB1	RUNX3	TT	TF-TG	1
NFKB1	RUNX2	TT	TF-TG	1
NFKB1	RUNX1	TT	TF-TG	1
NFKB1	RHOG	TT	TF-TG	1
NFKB1	RELA	TT	TF-TG	1
NFKB1	REL	TT	TF-TG	1
NFKB1	RASSF5	TT	TF-TG	1
NFKB1	RAP2B	TT	TF-TG	1
NFKB1	RAP1B	TT	TF-TG	1
NFKB1	PTPRC	TT	TF-TG	1
NFKB1	PSMB9	TT	TF-TG	1
NFKB1	PPP1R18	TT	TF-TG	1
NFKB1	PLEKHA2	TT	TF-TG	1
NFKB1	PLEK	TT	TF-TG	1
NFKB1	PIK3CG	TT	TF-TG	1
NFKB1	PARVG	TT	TF-TG	1
NFKB1	PARP9	TT	TF-TG	1
NFKB1	PAK2	TT	TF-TG	1
NFKB1	NMI	TT	TF-TG	1
NFKB1	NFKB2	TT	TF-TG	1
NFKB1	NFATC1	TT	TF-TG	1
NFKB1	MYO1G	TT	TF-TG	1
NFKB1	MYH9	TT	TF-TG	1
NFKB1	MYD88	TT	TF-TG	1
NFKB1	MCL1	TT	TF-TG	1
NFKB1	MAP3K8	TT	TF-TG	1
NFKB1	MAFK	TT	TF-TG	1
NFKB1	MAFF	TT	TF-TG	1
NFKB1	LSP1	TT	TF-TG	1
NFKB1	LRRFIP1	TT	TF-TG	1
NFKB1	LCP2	TT	TF-TG	1
NFKB1	LCP1	TT	TF-TG	1
NFKB1	LAPTM5	TT	TF-TG	1
NFKB1	ITSN2	TT	TF-TG	1
NFKB1	ITGAL	TT	TF-TG	1
NFKB1	IQGAP1	TT	TF-TG	1
NFKB1	IL17RA	TT	TF-TG	1
NFKB1	IL16	TT	TF-TG	1
NFKB1	IFI35	TT	TF-TG	1
NFKB1	GPSM3	TT	TF-TG	1
NFKB1	GPR132	TT	TF-TG	1
NFKB1	GLIPR2	TT	TF-TG	1
NFKB1	GLIPR1	TT	TF-TG	1
NFKB1	FXYD5	TT	TF-TG	1
NFKB1	FNBP1	TT	TF-TG	1
NFKB1	FERMT3	TT	TF-TG	1
NFKB1	ESYT1	TT	TF-TG	1
NFKB1	EHD4	TT	TF-TG	1
NFKB1	DOCK2	TT	TF-TG	1
NFKB1	DOCK10	TT	TF-TG	1
NFKB1	DEF6	TT	TF-TG	1
NFKB1	CYTIP	TT	TF-TG	1
NFKB1	CYTH4	TT	TF-TG	1
NFKB1	CSK	TT	TF-TG	1
NFKB1	CLIC1	TT	TF-TG	1
NFKB1	CD44	TT	TF-TG	1
NFKB1	CASP8	TT	TF-TG	1
NFKB1	CAPG	TT	TF-TG	1
NFKB1	BCAR1	TT	TF-TG	1
NFKB1	ARPC1B	TT	TF-TG	1
NFKB1	ARHGAP9	TT	TF-TG	1
NFKB1	ARHGAP30	TT	TF-TG	1
NFKB1	ARHGAP25	TT	TF-TG	1
NFKB1	ARHGAP17	TT	TF-TG	1
NFKB1	APBB1IP	TT	TF-TG	1
NFKB1	AP1G2	TT	TF-TG	1
NFKB1	ANKRD44	TT	TF-TG	1
NFKB1	AGPAT4	TT	TF-TG	1
NFKB1	ADCY7	TT	TF-TG	1
NFKB1	CXorf21	TT	TF-TG	1
RELA	ZFP36L2	TT	TF-TG	1
RELA	ZNF276	TT	TF-TG	1
RELA	ZDHHC18	TT	TF-TG	1
RELA	WIPF1	TT	TF-TG	1
RELA	WAS	TT	TF-TG	1
RELA	VKORC1L1	TT	TF-TG	1
RELA	VAV1	TT	TF-TG	1
RELA	UBA7	TT	TF-TG	1
RELA	TRIOBP	TT	TF-TG	1
RELA	TRIM65	TT	TF-TG	1
RELA	TRAF5	TT	TF-TG	1
RELA	TOR1AIP1	TT	TF-TG	1
RELA	TGFBR2	TT	TF-TG	1
RELA	STAT3	TT	TF-TG	1
RELA	ST3GAL1	TT	TF-TG	1
RELA	SFTPB	TT	TF-TG	1
RELA	SELPLG	TT	TF-TG	1
RELA	SCGB3A1	TT	TF-TG	1
RELA	SBNO2	TT	TF-TG	1
RELA	SASH3	TT	TF-TG	1
RELA	SAMSN1	TT	TF-TG	1
RELA	RUNX1	TT	TF-TG	1
RELA	RIPK1	TT	TF-TG	1
RELA	RIN3	TT	TF-TG	1
RELA	RHOG	TT	TF-TG	1
RELA	PPP1R18	TT	TF-TG	1
RELA	PLXNA1	TT	TF-TG	1
RELA	PLEK	TT	TF-TG	1
RELA	NPC2	TT	TF-TG	1
RELA	NOD1	TT	TF-TG	1
RELA	NFKB2	TT	TF-TG	1
RELA	NFKB1	TT	TF-TG	1
RELA	NFATC1	TT	TF-TG	1
RELA	NECAP2	TT	TF-TG	1
RELA	MYO1G	TT	TF-TG	1
RELA	MYO1C	TT	TF-TG	1
RELA	MYH9	TT	TF-TG	1
RELA	MYD88	TT	TF-TG	1
RELA	MSN	TT	TF-TG	1
RELA	MAP3K8	TT	TF-TG	1
RELA	MAP3K3	TT	TF-TG	1
RELA	LSP1	TT	TF-TG	1
RELA	LRRK1	TT	TF-TG	1
RELA	LRP10	TT	TF-TG	1
RELA	LCP1	TT	TF-TG	1
RELA	KLF13	TT	TF-TG	1
RELA	ITPR2	TT	TF-TG	1
RELA	ITPKB	TT	TF-TG	1
RELA	IQGAP1	TT	TF-TG	1
RELA	INF2	TT	TF-TG	1
RELA	IL17RA	TT	TF-TG	1
RELA	IFNAR2	TT	TF-TG	1
RELA	IFI35	TT	TF-TG	1
RELA	ICAM1	TT	TF-TG	1
RELA	GPSM3	TT	TF-TG	1
RELA	GPR132	TT	TF-TG	1
RELA	GNAI2	TT	TF-TG	1
RELA	GMIP	TT	TF-TG	1
RELA	FXYD5	TT	TF-TG	1
RELA	FBXO4	TT	TF-TG	1
RELA	ESYT1	TT	TF-TG	1
RELA	EML3	TT	TF-TG	1
RELA	DUSP7	TT	TF-TG	1
RELA	DOCK2	TT	TF-TG	1
RELA	CYTH4	TT	TF-TG	1
RELA	CSK	TT	TF-TG	1
RELA	CLIC1	TT	TF-TG	1
RELA	CLDN5	TT	TF-TG	1
RELA	CDC42SE1	TT	TF-TG	1
RELA	CD44	TT	TF-TG	1
RELA	CAPG	TT	TF-TG	1
RELA	BICD2	TT	TF-TG	1
RELA	BCAM	TT	TF-TG	1
RELA	C16orf89	TT	TF-TG	1
RELA	ARPC1B	TT	TF-TG	1
RELA	ARHGAP5	TT	TF-TG	1
RELA	ARHGAP25	TT	TF-TG	1
RELA	APBB1IP	TT	TF-TG	1
RELA	ADCY7	TT	TF-TG	1
REL	WIPF1	TT	TF-TG	1
REL	WAS	TT	TF-TG	1
REL	VAV1	TT	TF-TG	1
REL	TTC39B	TT	TF-TG	1
REL	TRPV2	TT	TF-TG	1
REL	TRAF6	TT	TF-TG	1
REL	TRAF5	TT	TF-TG	1
REL	TNFAIP8L2	TT	TF-TG	1
REL	STK17B	TT	TF-TG	1
REL	SLFN13	TT	TF-TG	1
REL	SLA	TT	TF-TG	1
REL	SASH3	TT	TF-TG	1
REL	SAMSN1	TT	TF-TG	1
REL	RUNX3	TT	TF-TG	1
REL	RUNX1	TT	TF-TG	1
REL	RHOG	TT	TF-TG	1
REL	RASSF5	TT	TF-TG	1
REL	RAPGEF6	TT	TF-TG	1
REL	PTPRC	TT	TF-TG	1
REL	PLEK	TT	TF-TG	1
REL	PIK3CG	TT	TF-TG	1
REL	NFKB2	TT	TF-TG	1
REL	NFKB1	TT	TF-TG	1
REL	NFATC1	TT	TF-TG	1
REL	MYO1G	TT	TF-TG	1
REL	MAP3K8	TT	TF-TG	1
REL	MAFF	TT	TF-TG	1
REL	LCP2	TT	TF-TG	1
REL	LAPTM5	TT	TF-TG	1
REL	KIF2A	TT	TF-TG	1
REL	ITSN2	TT	TF-TG	1
REL	ITPRIPL2	TT	TF-TG	1
REL	ITGAL	TT	TF-TG	1
REL	IL17RA	TT	TF-TG	1
REL	IL16	TT	TF-TG	1
REL	HVCN1	TT	TF-TG	1
REL	GPR132	TT	TF-TG	1
REL	GMIP	TT	TF-TG	1
REL	FNBP1	TT	TF-TG	1
REL	FKBP15	TT	TF-TG	1
REL	FERMT3	TT	TF-TG	1
REL	ENPP5	TT	TF-TG	1
REL	EGR2	TT	TF-TG	1
REL	DOCK2	TT	TF-TG	1
REL	DOCK10	TT	TF-TG	1
REL	CYTH4	TT	TF-TG	1
REL	CDK13	TT	TF-TG	1
REL	CARD11	TT	TF-TG	1
REL	BTK	TT	TF-TG	1
REL	BICD2	TT	TF-TG	1
REL	BCAR1	TT	TF-TG	1
REL	ARHGAP9	TT	TF-TG	1
REL	ARHGAP30	TT	TF-TG	1
REL	ARHGAP25	TT	TF-TG	1
REL	ARHGAP17	TT	TF-TG	1
REL	APBB1IP	TT	TF-TG	1
REL	ANKRD44	TT	TF-TG	1
REL	AKT3	TT	TF-TG	1
REL	ADCY7	TT	TF-TG	1
REL	CXorf21	TT	TF-TG	1
NFKB1	ZFP36L2	TT	TF-TG	1
NFKB1	WIPF1	TT	TF-TG	1
NFKB1	WAS	TT	TF-TG	1
NFKB1	VAV1	TT	TF-TG	1
NFKB1	VASP	TT	TF-TG	1
NFKB1	UCP2	TT	TF-TG	1
NFKB1	UBA7	TT	TF-TG	1
NFKB1	TYK2	TT	TF-TG	1
NFKB1	TRIM65	TT	TF-TG	1
NFKB1	TRAF5	TT	TF-TG	1
NFKB1	TNFAIP8L2	TT	TF-TG	1
NFKB1	TMOD3	TT	TF-TG	1
NFKB1	TMEM179B	TT	TF-TG	1
NFKB1	TGFBR2	TT	TF-TG	1
NFKB1	TAGLN2	TT	TF-TG	1
NFKB1	STK17B	TT	TF-TG	1
NFKB1	STK10	TT	TF-TG	1
NFKB1	STAT3	TT	TF-TG	1
NFKB1	SPN	TT	TF-TG	1
NFKB1	SLFN13	TT	TF-TG	1
NFKB1	SELPLG	TT	TF-TG	1
NFKB1	SASH3	TT	TF-TG	1
NFKB1	SAMSN1	TT	TF-TG	1
NFKB1	SAMHD1	TT	TF-TG	1
NFKB1	RUNX3	TT	TF-TG	1
NFKB1	RUNX2	TT	TF-TG	1
NFKB1	RUNX1	TT	TF-TG	1
NFKB1	RHOG	TT	TF-TG	1
NFKB1	RELA	TT	TF-TG	1
NFKB1	REL	TT	TF-TG	1
NFKB1	RASSF5	TT	TF-TG	1
NFKB1	RAP2B	TT	TF-TG	1
NFKB1	RAP1B	TT	TF-TG	1
NFKB1	PTPRC	TT	TF-TG	1
NFKB1	PSMB9	TT	TF-TG	1
NFKB1	PPP1R18	TT	TF-TG	1
NFKB1	PLEKHA2	TT	TF-TG	1
NFKB1	PLEK	TT	TF-TG	1
NFKB1	PIK3CG	TT	TF-TG	1
NFKB1	PARVG	TT	TF-TG	1
NFKB1	PARP9	TT	TF-TG	1
NFKB1	PAK2	TT	TF-TG	1
NFKB1	NMI	TT	TF-TG	1
NFKB1	NFKB2	TT	TF-TG	1
NFKB1	NFATC1	TT	TF-TG	1
NFKB1	MYO1G	TT	TF-TG	1
NFKB1	MYH9	TT	TF-TG	1
NFKB1	MYD88	TT	TF-TG	1
NFKB1	MCL1	TT	TF-TG	1
NFKB1	MAP3K8	TT	TF-TG	1
NFKB1	MAFK	TT	TF-TG	1
NFKB1	MAFF	TT	TF-TG	1
NFKB1	LSP1	TT	TF-TG	1
NFKB1	LRRFIP1	TT	TF-TG	1
NFKB1	LCP2	TT	TF-TG	1
NFKB1	LCP1	TT	TF-TG	1
NFKB1	LAPTM5	TT	TF-TG	1
NFKB1	ITSN2	TT	TF-TG	1
NFKB1	ITGAL	TT	TF-TG	1
NFKB1	IQGAP1	TT	TF-TG	1
NFKB1	IL17RA	TT	TF-TG	1
NFKB1	IL16	TT	TF-TG	1
NFKB1	IFI35	TT	TF-TG	1
NFKB1	GPSM3	TT	TF-TG	1
NFKB1	GPR132	TT	TF-TG	1
NFKB1	GLIPR2	TT	TF-TG	1
NFKB1	GLIPR1	TT	TF-TG	1
NFKB1	FXYD5	TT	TF-TG	1
NFKB1	FNBP1	TT	TF-TG	1
NFKB1	FERMT3	TT	TF-TG	1
NFKB1	ESYT1	TT	TF-TG	1
NFKB1	EHD4	TT	TF-TG	1
NFKB1	DOCK2	TT	TF-TG	1
NFKB1	DOCK10	TT	TF-TG	1
NFKB1	DEF6	TT	TF-TG	1
NFKB1	CYTIP	TT	TF-TG	1
NFKB1	CYTH4	TT	TF-TG	1
NFKB1	CSK	TT	TF-TG	1
NFKB1	CLIC1	TT	TF-TG	1
NFKB1	CD44	TT	TF-TG	1
NFKB1	CASP8	TT	TF-TG	1
NFKB1	CAPG	TT	TF-TG	1
NFKB1	BCAR1	TT	TF-TG	1
NFKB1	ARPC1B	TT	TF-TG	1
NFKB1	ARHGAP9	TT	TF-TG	1
NFKB1	ARHGAP30	TT	TF-TG	1
NFKB1	ARHGAP25	TT	TF-TG	1
NFKB1	ARHGAP17	TT	TF-TG	1
NFKB1	APBB1IP	TT	TF-TG	1
NFKB1	AP1G2	TT	TF-TG	1
NFKB1	ANKRD44	TT	TF-TG	1
NFKB1	AGPAT4	TT	TF-TG	1
NFKB1	ADCY7	TT	TF-TG	1
NFKB1	CXorf21	TT	TF-TG	1
RELA	ZFP36L2	TT	TF-TG	1
RELA	ZNF276	TT	TF-TG	1
RELA	ZDHHC18	TT	TF-TG	1
RELA	WIPF1	TT	TF-TG	1
RELA	WAS	TT	TF-TG	1
RELA	VKORC1L1	TT	TF-TG	1
RELA	VAV1	TT	TF-TG	1
RELA	UBA7	TT	TF-TG	1
RELA	TRIOBP	TT	TF-TG	1
RELA	TRIM65	TT	TF-TG	1
RELA	TRAF5	TT	TF-TG	1
RELA	TOR1AIP1	TT	TF-TG	1
RELA	TGFBR2	TT	TF-TG	1
RELA	STAT3	TT	TF-TG	1
RELA	ST3GAL1	TT	TF-TG	1
RELA	SFTPB	TT	TF-TG	1
RELA	SELPLG	TT	TF-TG	1
RELA	SCGB3A1	TT	TF-TG	1
RELA	SBNO2	TT	TF-TG	1
RELA	SASH3	TT	TF-TG	1
RELA	SAMSN1	TT	TF-TG	1
RELA	RUNX1	TT	TF-TG	1
RELA	RIPK1	TT	TF-TG	1
RELA	RIN3	TT	TF-TG	1
RELA	RHOG	TT	TF-TG	1
RELA	PPP1R18	TT	TF-TG	1
RELA	PLXNA1	TT	TF-TG	1
RELA	PLEK	TT	TF-TG	1
RELA	NPC2	TT	TF-TG	1
RELA	NOD1	TT	TF-TG	1
RELA	NFKB2	TT	TF-TG	1
RELA	NFKB1	TT	TF-TG	1
RELA	NFATC1	TT	TF-TG	1
RELA	NECAP2	TT	TF-TG	1
RELA	MYO1G	TT	TF-TG	1
RELA	MYO1C	TT	TF-TG	1
RELA	MYH9	TT	TF-TG	1
RELA	MYD88	TT	TF-TG	1
RELA	MSN	TT	TF-TG	1
RELA	MAP3K8	TT	TF-TG	1
RELA	MAP3K3	TT	TF-TG	1
RELA	LSP1	TT	TF-TG	1
RELA	LRRK1	TT	TF-TG	1
RELA	LRP10	TT	TF-TG	1
RELA	LCP1	TT	TF-TG	1
RELA	KLF13	TT	TF-TG	1
RELA	ITPR2	TT	TF-TG	1
RELA	ITPKB	TT	TF-TG	1
RELA	IQGAP1	TT	TF-TG	1
RELA	INF2	TT	TF-TG	1
RELA	IL17RA	TT	TF-TG	1
RELA	IFNAR2	TT	TF-TG	1
RELA	IFI35	TT	TF-TG	1
RELA	ICAM1	TT	TF-TG	1
RELA	GPSM3	TT	TF-TG	1
RELA	GPR132	TT	TF-TG	1
RELA	GNAI2	TT	TF-TG	1
RELA	GMIP	TT	TF-TG	1
RELA	FXYD5	TT	TF-TG	1
RELA	FBXO4	TT	TF-TG	1
RELA	ESYT1	TT	TF-TG	1
RELA	EML3	TT	TF-TG	1
RELA	DUSP7	TT	TF-TG	1
RELA	DOCK2	TT	TF-TG	1
RELA	CYTH4	TT	TF-TG	1
RELA	CSK	TT	TF-TG	1
RELA	CLIC1	TT	TF-TG	1
RELA	CLDN5	TT	TF-TG	1
RELA	CDC42SE1	TT	TF-TG	1
RELA	CD44	TT	TF-TG	1
RELA	CAPG	TT	TF-TG	1
RELA	BICD2	TT	TF-TG	1
RELA	BCAM	TT	TF-TG	1
RELA	C16orf89	TT	TF-TG	1
RELA	ARPC1B	TT	TF-TG	1
RELA	ARHGAP5	TT	TF-TG	1
RELA	ARHGAP25	TT	TF-TG	1
RELA	APBB1IP	TT	TF-TG	1
RELA	ADCY7	TT	TF-TG	1
REL	WIPF1	TT	TF-TG	1
REL	WAS	TT	TF-TG	1
REL	VAV1	TT	TF-TG	1
REL	TTC39B	TT	TF-TG	1
REL	TRPV2	TT	TF-TG	1
REL	TRAF6	TT	TF-TG	1
REL	TRAF5	TT	TF-TG	1
REL	TNFAIP8L2	TT	TF-TG	1
REL	STK17B	TT	TF-TG	1
REL	SLFN13	TT	TF-TG	1
REL	SLA	TT	TF-TG	1
REL	SASH3	TT	TF-TG	1
REL	SAMSN1	TT	TF-TG	1
REL	RUNX3	TT	TF-TG	1
REL	RUNX1	TT	TF-TG	1
REL	RHOG	TT	TF-TG	1
REL	RASSF5	TT	TF-TG	1
REL	RAPGEF6	TT	TF-TG	1
REL	PTPRC	TT	TF-TG	1
REL	PLEK	TT	TF-TG	1
REL	PIK3CG	TT	TF-TG	1
REL	NFKB2	TT	TF-TG	1
REL	NFKB1	TT	TF-TG	1
REL	NFATC1	TT	TF-TG	1
REL	MYO1G	TT	TF-TG	1
REL	MAP3K8	TT	TF-TG	1
REL	MAFF	TT	TF-TG	1
REL	LCP2	TT	TF-TG	1
REL	LAPTM5	TT	TF-TG	1
REL	KIF2A	TT	TF-TG	1
REL	ITSN2	TT	TF-TG	1
REL	ITPRIPL2	TT	TF-TG	1
REL	ITGAL	TT	TF-TG	1
REL	IL17RA	TT	TF-TG	1
REL	IL16	TT	TF-TG	1
REL	HVCN1	TT	TF-TG	1
REL	GPR132	TT	TF-TG	1
REL	GMIP	TT	TF-TG	1
REL	FNBP1	TT	TF-TG	1
REL	FKBP15	TT	TF-TG	1
REL	FERMT3	TT	TF-TG	1
REL	ENPP5	TT	TF-TG	1
REL	EGR2	TT	TF-TG	1
REL	DOCK2	TT	TF-TG	1
REL	DOCK10	TT	TF-TG	1
REL	CYTH4	TT	TF-TG	1
REL	CDK13	TT	TF-TG	1
REL	CARD11	TT	TF-TG	1
REL	BTK	TT	TF-TG	1
REL	BICD2	TT	TF-TG	1
REL	BCAR1	TT	TF-TG	1
REL	ARHGAP9	TT	TF-TG	1
REL	ARHGAP30	TT	TF-TG	1
REL	ARHGAP25	TT	TF-TG	1
REL	ARHGAP17	TT	TF-TG	1
REL	APBB1IP	TT	TF-TG	1
REL	ANKRD44	TT	TF-TG	1
REL	AKT3	TT	TF-TG	1
REL	ADCY7	TT	TF-TG	1
REL	CXorf21	TT	TF-TG	1
NFKB1	ZFP36L2	TT	TF-TG	1
NFKB1	WIPF1	TT	TF-TG	1
NFKB1	WAS	TT	TF-TG	1
NFKB1	VAV1	TT	TF-TG	1
NFKB1	VASP	TT	TF-TG	1
NFKB1	UCP2	TT	TF-TG	1
NFKB1	UBA7	TT	TF-TG	1
NFKB1	TYK2	TT	TF-TG	1
NFKB1	TRIM65	TT	TF-TG	1
NFKB1	TRAF5	TT	TF-TG	1
NFKB1	TNFAIP8L2	TT	TF-TG	1
NFKB1	TMOD3	TT	TF-TG	1
NFKB1	TMEM179B	TT	TF-TG	1
NFKB1	TGFBR2	TT	TF-TG	1
NFKB1	TAGLN2	TT	TF-TG	1
NFKB1	STK17B	TT	TF-TG	1
NFKB1	STK10	TT	TF-TG	1
NFKB1	STAT3	TT	TF-TG	1
NFKB1	SPN	TT	TF-TG	1
NFKB1	SLFN13	TT	TF-TG	1
NFKB1	SELPLG	TT	TF-TG	1
NFKB1	SASH3	TT	TF-TG	1
NFKB1	SAMSN1	TT	TF-TG	1
NFKB1	SAMHD1	TT	TF-TG	1
NFKB1	RUNX3	TT	TF-TG	1
NFKB1	RUNX2	TT	TF-TG	1
NFKB1	RUNX1	TT	TF-TG	1
NFKB1	RHOG	TT	TF-TG	1
NFKB1	RELA	TT	TF-TG	1
NFKB1	REL	TT	TF-TG	1
NFKB1	RASSF5	TT	TF-TG	1
NFKB1	RAP2B	TT	TF-TG	1
NFKB1	RAP1B	TT	TF-TG	1
NFKB1	PTPRC	TT	TF-TG	1
NFKB1	PSMB9	TT	TF-TG	1
NFKB1	PPP1R18	TT	TF-TG	1
NFKB1	PLEKHA2	TT	TF-TG	1
NFKB1	PLEK	TT	TF-TG	1
NFKB1	PIK3CG	TT	TF-TG	1
NFKB1	PARVG	TT	TF-TG	1
NFKB1	PARP9	TT	TF-TG	1
NFKB1	PAK2	TT	TF-TG	1
NFKB1	NMI	TT	TF-TG	1
NFKB1	NFKB2	TT	TF-TG	1
NFKB1	NFATC1	TT	TF-TG	1
NFKB1	MYO1G	TT	TF-TG	1
NFKB1	MYH9	TT	TF-TG	1
NFKB1	MYD88	TT	TF-TG	1
NFKB1	MCL1	TT	TF-TG	1
NFKB1	MAP3K8	TT	TF-TG	1
NFKB1	MAFK	TT	TF-TG	1
NFKB1	MAFF	TT	TF-TG	1
NFKB1	LSP1	TT	TF-TG	1
NFKB1	LRRFIP1	TT	TF-TG	1
NFKB1	LCP2	TT	TF-TG	1
NFKB1	LCP1	TT	TF-TG	1
NFKB1	LAPTM5	TT	TF-TG	1
NFKB1	ITSN2	TT	TF-TG	1
NFKB1	ITGAL	TT	TF-TG	1
NFKB1	IQGAP1	TT	TF-TG	1
NFKB1	IL17RA	TT	TF-TG	1
NFKB1	IL16	TT	TF-TG	1
NFKB1	IFI35	TT	TF-TG	1
NFKB1	GPSM3	TT	TF-TG	1
NFKB1	GPR132	TT	TF-TG	1
NFKB1	GLIPR2	TT	TF-TG	1
NFKB1	GLIPR1	TT	TF-TG	1
NFKB1	FXYD5	TT	TF-TG	1
NFKB1	FNBP1	TT	TF-TG	1
NFKB1	FERMT3	TT	TF-TG	1
NFKB1	ESYT1	TT	TF-TG	1
NFKB1	EHD4	TT	TF-TG	1
NFKB1	DOCK2	TT	TF-TG	1
NFKB1	DOCK10	TT	TF-TG	1
NFKB1	DEF6	TT	TF-TG	1
NFKB1	CYTIP	TT	TF-TG	1
NFKB1	CYTH4	TT	TF-TG	1
NFKB1	CSK	TT	TF-TG	1
NFKB1	CLIC1	TT	TF-TG	1
NFKB1	CD44	TT	TF-TG	1
NFKB1	CASP8	TT	TF-TG	1
NFKB1	CAPG	TT	TF-TG	1
NFKB1	BCAR1	TT	TF-TG	1
NFKB1	ARPC1B	TT	TF-TG	1
NFKB1	ARHGAP9	TT	TF-TG	1
NFKB1	ARHGAP30	TT	TF-TG	1
NFKB1	ARHGAP25	TT	TF-TG	1
NFKB1	ARHGAP17	TT	TF-TG	1
NFKB1	APBB1IP	TT	TF-TG	1
NFKB1	AP1G2	TT	TF-TG	1
NFKB1	ANKRD44	TT	TF-TG	1
NFKB1	AGPAT4	TT	TF-TG	1
NFKB1	ADCY7	TT	TF-TG	1
NFKB1	CXorf21	TT	TF-TG	1
RELA	ZFP36L2	TT	TF-TG	1
RELA	ZNF276	TT	TF-TG	1
RELA	ZDHHC18	TT	TF-TG	1
RELA	WIPF1	TT	TF-TG	1
RELA	WAS	TT	TF-TG	1
RELA	VKORC1L1	TT	TF-TG	1
RELA	VAV1	TT	TF-TG	1
RELA	UBA7	TT	TF-TG	1
RELA	TRIOBP	TT	TF-TG	1
RELA	TRIM65	TT	TF-TG	1
RELA	TRAF5	TT	TF-TG	1
RELA	TOR1AIP1	TT	TF-TG	1
RELA	TGFBR2	TT	TF-TG	1
RELA	STAT3	TT	TF-TG	1
RELA	ST3GAL1	TT	TF-TG	1
RELA	SFTPB	TT	TF-TG	1
RELA	SELPLG	TT	TF-TG	1
RELA	SCGB3A1	TT	TF-TG	1
RELA	SBNO2	TT	TF-TG	1
RELA	SASH3	TT	TF-TG	1
RELA	SAMSN1	TT	TF-TG	1
RELA	RUNX1	TT	TF-TG	1
RELA	RIPK1	TT	TF-TG	1
RELA	RIN3	TT	TF-TG	1
RELA	RHOG	TT	TF-TG	1
RELA	PPP1R18	TT	TF-TG	1
RELA	PLXNA1	TT	TF-TG	1
RELA	PLEK	TT	TF-TG	1
RELA	NPC2	TT	TF-TG	1
RELA	NOD1	TT	TF-TG	1
RELA	NFKB2	TT	TF-TG	1
RELA	NFKB1	TT	TF-TG	1
RELA	NFATC1	TT	TF-TG	1
RELA	NECAP2	TT	TF-TG	1
RELA	MYO1G	TT	TF-TG	1
RELA	MYO1C	TT	TF-TG	1
RELA	MYH9	TT	TF-TG	1
RELA	MYD88	TT	TF-TG	1
RELA	MSN	TT	TF-TG	1
RELA	MAP3K8	TT	TF-TG	1
RELA	MAP3K3	TT	TF-TG	1
RELA	LSP1	TT	TF-TG	1
RELA	LRRK1	TT	TF-TG	1
RELA	LRP10	TT	TF-TG	1
RELA	LCP1	TT	TF-TG	1
RELA	KLF13	TT	TF-TG	1
RELA	ITPR2	TT	TF-TG	1
RELA	ITPKB	TT	TF-TG	1
RELA	IQGAP1	TT	TF-TG	1
RELA	INF2	TT	TF-TG	1
RELA	IL17RA	TT	TF-TG	1
RELA	IFNAR2	TT	TF-TG	1
RELA	IFI35	TT	TF-TG	1
RELA	ICAM1	TT	TF-TG	1
RELA	GPSM3	TT	TF-TG	1
RELA	GPR132	TT	TF-TG	1
RELA	GNAI2	TT	TF-TG	1
RELA	GMIP	TT	TF-TG	1
RELA	FXYD5	TT	TF-TG	1
RELA	FBXO4	TT	TF-TG	1
RELA	ESYT1	TT	TF-TG	1
RELA	EML3	TT	TF-TG	1
RELA	DUSP7	TT	TF-TG	1
RELA	DOCK2	TT	TF-TG	1
RELA	CYTH4	TT	TF-TG	1
RELA	CSK	TT	TF-TG	1
RELA	CLIC1	TT	TF-TG	1
RELA	CLDN5	TT	TF-TG	1
RELA	CDC42SE1	TT	TF-TG	1
RELA	CD44	TT	TF-TG	1
RELA	CAPG	TT	TF-TG	1
RELA	BICD2	TT	TF-TG	1
RELA	BCAM	TT	TF-TG	1
RELA	C16orf89	TT	TF-TG	1
RELA	ARPC1B	TT	TF-TG	1
RELA	ARHGAP5	TT	TF-TG	1
RELA	ARHGAP25	TT	TF-TG	1
RELA	APBB1IP	TT	TF-TG	1
RELA	ADCY7	TT	TF-TG	1
REL	WIPF1	TT	TF-TG	1
REL	WAS	TT	TF-TG	1
REL	VAV1	TT	TF-TG	1
REL	TTC39B	TT	TF-TG	1
REL	TRPV2	TT	TF-TG	1
REL	TRAF6	TT	TF-TG	1
REL	TRAF5	TT	TF-TG	1
REL	TNFAIP8L2	TT	TF-TG	1
REL	STK17B	TT	TF-TG	1
REL	SLFN13	TT	TF-TG	1
REL	SLA	TT	TF-TG	1
REL	SASH3	TT	TF-TG	1
REL	SAMSN1	TT	TF-TG	1
REL	RUNX3	TT	TF-TG	1
REL	RUNX1	TT	TF-TG	1
REL	RHOG	TT	TF-TG	1
REL	RASSF5	TT	TF-TG	1
REL	RAPGEF6	TT	TF-TG	1
REL	PTPRC	TT	TF-TG	1
REL	PLEK	TT	TF-TG	1
REL	PIK3CG	TT	TF-TG	1
REL	NFKB2	TT	TF-TG	1
REL	NFKB1	TT	TF-TG	1
REL	NFATC1	TT	TF-TG	1
REL	MYO1G	TT	TF-TG	1
REL	MAP3K8	TT	TF-TG	1
REL	MAFF	TT	TF-TG	1
REL	LCP2	TT	TF-TG	1
REL	LAPTM5	TT	TF-TG	1
REL	KIF2A	TT	TF-TG	1
REL	ITSN2	TT	TF-TG	1
REL	ITPRIPL2	TT	TF-TG	1
REL	ITGAL	TT	TF-TG	1
REL	IL17RA	TT	TF-TG	1
REL	IL16	TT	TF-TG	1
REL	HVCN1	TT	TF-TG	1
REL	GPR132	TT	TF-TG	1
REL	GMIP	TT	TF-TG	1
REL	FNBP1	TT	TF-TG	1
REL	FKBP15	TT	TF-TG	1
REL	FERMT3	TT	TF-TG	1
REL	ENPP5	TT	TF-TG	1
REL	EGR2	TT	TF-TG	1
REL	DOCK2	TT	TF-TG	1
REL	DOCK10	TT	TF-TG	1
REL	CYTH4	TT	TF-TG	1
REL	CDK13	TT	TF-TG	1
REL	CARD11	TT	TF-TG	1
REL	BTK	TT	TF-TG	1
REL	BICD2	TT	TF-TG	1
REL	BCAR1	TT	TF-TG	1
REL	ARHGAP9	TT	TF-TG	1
REL	ARHGAP30	TT	TF-TG	1
REL	ARHGAP25	TT	TF-TG	1
REL	ARHGAP17	TT	TF-TG	1
REL	APBB1IP	TT	TF-TG	1
REL	ANKRD44	TT	TF-TG	1
REL	AKT3	TT	TF-TG	1
REL	ADCY7	TT	TF-TG	1
REL	CXorf21	TT	TF-TG	1
NFKB1	ZFP36L2	TT	TF-TG	1
NFKB1	WIPF1	TT	TF-TG	1
NFKB1	WAS	TT	TF-TG	1
NFKB1	VAV1	TT	TF-TG	1
NFKB1	VASP	TT	TF-TG	1
NFKB1	UCP2	TT	TF-TG	1
NFKB1	UBA7	TT	TF-TG	1
NFKB1	TYK2	TT	TF-TG	1
NFKB1	TRIM65	TT	TF-TG	1
NFKB1	TRAF5	TT	TF-TG	1
NFKB1	TNFAIP8L2	TT	TF-TG	1
NFKB1	TMOD3	TT	TF-TG	1
NFKB1	TMEM179B	TT	TF-TG	1
NFKB1	TGFBR2	TT	TF-TG	1
NFKB1	TAGLN2	TT	TF-TG	1
NFKB1	STK17B	TT	TF-TG	1
NFKB1	STK10	TT	TF-TG	1
NFKB1	STAT3	TT	TF-TG	1
NFKB1	SPN	TT	TF-TG	1
NFKB1	SLFN13	TT	TF-TG	1
NFKB1	SELPLG	TT	TF-TG	1
NFKB1	SASH3	TT	TF-TG	1
NFKB1	SAMSN1	TT	TF-TG	1
NFKB1	SAMHD1	TT	TF-TG	1
NFKB1	RUNX3	TT	TF-TG	1
NFKB1	RUNX2	TT	TF-TG	1
NFKB1	RUNX1	TT	TF-TG	1
NFKB1	RHOG	TT	TF-TG	1
NFKB1	RELA	TT	TF-TG	1
NFKB1	REL	TT	TF-TG	1
NFKB1	RASSF5	TT	TF-TG	1
NFKB1	RAP2B	TT	TF-TG	1
NFKB1	RAP1B	TT	TF-TG	1
NFKB1	PTPRC	TT	TF-TG	1
NFKB1	PSMB9	TT	TF-TG	1
NFKB1	PPP1R18	TT	TF-TG	1
NFKB1	PLEKHA2	TT	TF-TG	1
NFKB1	PLEK	TT	TF-TG	1
NFKB1	PIK3CG	TT	TF-TG	1
NFKB1	PARVG	TT	TF-TG	1
NFKB1	PARP9	TT	TF-TG	1
NFKB1	PAK2	TT	TF-TG	1
NFKB1	NMI	TT	TF-TG	1
NFKB1	NFKB2	TT	TF-TG	1
NFKB1	NFATC1	TT	TF-TG	1
NFKB1	MYO1G	TT	TF-TG	1
NFKB1	MYH9	TT	TF-TG	1
NFKB1	MYD88	TT	TF-TG	1
NFKB1	MCL1	TT	TF-TG	1
NFKB1	MAP3K8	TT	TF-TG	1
NFKB1	MAFK	TT	TF-TG	1
NFKB1	MAFF	TT	TF-TG	1
NFKB1	LSP1	TT	TF-TG	1
NFKB1	LRRFIP1	TT	TF-TG	1
NFKB1	LCP2	TT	TF-TG	1
NFKB1	LCP1	TT	TF-TG	1
NFKB1	LAPTM5	TT	TF-TG	1
NFKB1	ITSN2	TT	TF-TG	1
NFKB1	ITGAL	TT	TF-TG	1
NFKB1	IQGAP1	TT	TF-TG	1
NFKB1	IL17RA	TT	TF-TG	1
NFKB1	IL16	TT	TF-TG	1
NFKB1	IFI35	TT	TF-TG	1
NFKB1	GPSM3	TT	TF-TG	1
NFKB1	GPR132	TT	TF-TG	1
NFKB1	GLIPR2	TT	TF-TG	1
NFKB1	GLIPR1	TT	TF-TG	1
NFKB1	FXYD5	TT	TF-TG	1
NFKB1	FNBP1	TT	TF-TG	1
NFKB1	FERMT3	TT	TF-TG	1
NFKB1	ESYT1	TT	TF-TG	1
NFKB1	EHD4	TT	TF-TG	1
NFKB1	DOCK2	TT	TF-TG	1
NFKB1	DOCK10	TT	TF-TG	1
NFKB1	DEF6	TT	TF-TG	1
NFKB1	CYTIP	TT	TF-TG	1
NFKB1	CYTH4	TT	TF-TG	1
NFKB1	CSK	TT	TF-TG	1
NFKB1	CLIC1	TT	TF-TG	1
NFKB1	CD44	TT	TF-TG	1
NFKB1	CASP8	TT	TF-TG	1
NFKB1	CAPG	TT	TF-TG	1
NFKB1	BCAR1	TT	TF-TG	1
NFKB1	ARPC1B	TT	TF-TG	1
NFKB1	ARHGAP9	TT	TF-TG	1
NFKB1	ARHGAP30	TT	TF-TG	1
NFKB1	ARHGAP25	TT	TF-TG	1
NFKB1	ARHGAP17	TT	TF-TG	1
NFKB1	APBB1IP	TT	TF-TG	1
NFKB1	AP1G2	TT	TF-TG	1
NFKB1	ANKRD44	TT	TF-TG	1
NFKB1	AGPAT4	TT	TF-TG	1
NFKB1	ADCY7	TT	TF-TG	1
NFKB1	CXorf21	TT	TF-TG	1
RELA	ZFP36L2	TT	TF-TG	1
RELA	ZNF276	TT	TF-TG	1
RELA	ZDHHC18	TT	TF-TG	1
RELA	WIPF1	TT	TF-TG	1
RELA	WAS	TT	TF-TG	1
RELA	VKORC1L1	TT	TF-TG	1
RELA	VAV1	TT	TF-TG	1
RELA	UBA7	TT	TF-TG	1
RELA	TRIOBP	TT	TF-TG	1
RELA	TRIM65	TT	TF-TG	1
RELA	TRAF5	TT	TF-TG	1
RELA	TOR1AIP1	TT	TF-TG	1
RELA	TGFBR2	TT	TF-TG	1
RELA	STAT3	TT	TF-TG	1
RELA	ST3GAL1	TT	TF-TG	1
RELA	SFTPB	TT	TF-TG	1
RELA	SELPLG	TT	TF-TG	1
RELA	SCGB3A1	TT	TF-TG	1
RELA	SBNO2	TT	TF-TG	1
RELA	SASH3	TT	TF-TG	1
RELA	SAMSN1	TT	TF-TG	1
RELA	RUNX1	TT	TF-TG	1
RELA	RIPK1	TT	TF-TG	1
RELA	RIN3	TT	TF-TG	1
RELA	RHOG	TT	TF-TG	1
RELA	PPP1R18	TT	TF-TG	1
RELA	PLXNA1	TT	TF-TG	1
RELA	PLEK	TT	TF-TG	1
RELA	NPC2	TT	TF-TG	1
RELA	NOD1	TT	TF-TG	1
RELA	NFKB2	TT	TF-TG	1
RELA	NFKB1	TT	TF-TG	1
RELA	NFATC1	TT	TF-TG	1
RELA	NECAP2	TT	TF-TG	1
RELA	MYO1G	TT	TF-TG	1
RELA	MYO1C	TT	TF-TG	1
RELA	MYH9	TT	TF-TG	1
RELA	MYD88	TT	TF-TG	1
RELA	MSN	TT	TF-TG	1
RELA	MAP3K8	TT	TF-TG	1
RELA	MAP3K3	TT	TF-TG	1
RELA	LSP1	TT	TF-TG	1
RELA	LRRK1	TT	TF-TG	1
RELA	LRP10	TT	TF-TG	1
RELA	LCP1	TT	TF-TG	1
RELA	KLF13	TT	TF-TG	1
RELA	ITPR2	TT	TF-TG	1
RELA	ITPKB	TT	TF-TG	1
RELA	IQGAP1	TT	TF-TG	1
RELA	INF2	TT	TF-TG	1
RELA	IL17RA	TT	TF-TG	1
RELA	IFNAR2	TT	TF-TG	1
RELA	IFI35	TT	TF-TG	1
RELA	ICAM1	TT	TF-TG	1
RELA	GPSM3	TT	TF-TG	1
RELA	GPR132	TT	TF-TG	1
RELA	GNAI2	TT	TF-TG	1
RELA	GMIP	TT	TF-TG	1
RELA	FXYD5	TT	TF-TG	1
RELA	FBXO4	TT	TF-TG	1
RELA	ESYT1	TT	TF-TG	1
RELA	EML3	TT	TF-TG	1
RELA	DUSP7	TT	TF-TG	1
RELA	DOCK2	TT	TF-TG	1
RELA	CYTH4	TT	TF-TG	1
RELA	CSK	TT	TF-TG	1
RELA	CLIC1	TT	TF-TG	1
RELA	CLDN5	TT	TF-TG	1
RELA	CDC42SE1	TT	TF-TG	1
RELA	CD44	TT	TF-TG	1
RELA	CAPG	TT	TF-TG	1
RELA	BICD2	TT	TF-TG	1
RELA	BCAM	TT	TF-TG	1
RELA	C16orf89	TT	TF-TG	1
RELA	ARPC1B	TT	TF-TG	1
RELA	ARHGAP5	TT	TF-TG	1
RELA	ARHGAP25	TT	TF-TG	1
RELA	APBB1IP	TT	TF-TG	1
RELA	ADCY7	TT	TF-TG	1
REL	WIPF1	TT	TF-TG	1
REL	WAS	TT	TF-TG	1
REL	VAV1	TT	TF-TG	1
REL	TTC39B	TT	TF-TG	1
REL	TRPV2	TT	TF-TG	1
REL	TRAF6	TT	TF-TG	1
REL	TRAF5	TT	TF-TG	1
REL	TNFAIP8L2	TT	TF-TG	1
REL	STK17B	TT	TF-TG	1
REL	SLFN13	TT	TF-TG	1
REL	SLA	TT	TF-TG	1
REL	SASH3	TT	TF-TG	1
REL	SAMSN1	TT	TF-TG	1
REL	RUNX3	TT	TF-TG	1
REL	RUNX1	TT	TF-TG	1
REL	RHOG	TT	TF-TG	1
REL	RASSF5	TT	TF-TG	1
REL	RAPGEF6	TT	TF-TG	1
REL	PTPRC	TT	TF-TG	1
REL	PLEK	TT	TF-TG	1
REL	PIK3CG	TT	TF-TG	1
REL	NFKB2	TT	TF-TG	1
REL	NFKB1	TT	TF-TG	1
REL	NFATC1	TT	TF-TG	1
REL	MYO1G	TT	TF-TG	1
REL	MAP3K8	TT	TF-TG	1
REL	MAFF	TT	TF-TG	1
REL	LCP2	TT	TF-TG	1
REL	LAPTM5	TT	TF-TG	1
REL	KIF2A	TT	TF-TG	1
REL	ITSN2	TT	TF-TG	1
REL	ITPRIPL2	TT	TF-TG	1
REL	ITGAL	TT	TF-TG	1
REL	IL17RA	TT	TF-TG	1
REL	IL16	TT	TF-TG	1
REL	HVCN1	TT	TF-TG	1
REL	GPR132	TT	TF-TG	1
REL	GMIP	TT	TF-TG	1
REL	FNBP1	TT	TF-TG	1
REL	FKBP15	TT	TF-TG	1
REL	FERMT3	TT	TF-TG	1
REL	ENPP5	TT	TF-TG	1
REL	EGR2	TT	TF-TG	1
REL	DOCK2	TT	TF-TG	1
REL	DOCK10	TT	TF-TG	1
REL	CYTH4	TT	TF-TG	1
REL	CDK13	TT	TF-TG	1
REL	CARD11	TT	TF-TG	1
REL	BTK	TT	TF-TG	1
REL	BICD2	TT	TF-TG	1
REL	BCAR1	TT	TF-TG	1
REL	ARHGAP9	TT	TF-TG	1
REL	ARHGAP30	TT	TF-TG	1
REL	ARHGAP25	TT	TF-TG	1
REL	ARHGAP17	TT	TF-TG	1
REL	APBB1IP	TT	TF-TG	1
REL	ANKRD44	TT	TF-TG	1
REL	AKT3	TT	TF-TG	1
REL	ADCY7	TT	TF-TG	1
REL	CXorf21	TT	TF-TG	1
NFKB1	ZFP36L2	TT	TF-TG	1
NFKB1	WIPF1	TT	TF-TG	1
NFKB1	WAS	TT	TF-TG	1
NFKB1	VAV1	TT	TF-TG	1
NFKB1	VASP	TT	TF-TG	1
NFKB1	UCP2	TT	TF-TG	1
NFKB1	UBA7	TT	TF-TG	1
NFKB1	TYK2	TT	TF-TG	1
NFKB1	TRIM65	TT	TF-TG	1
NFKB1	TRAF5	TT	TF-TG	1
NFKB1	TNFAIP8L2	TT	TF-TG	1
NFKB1	TMOD3	TT	TF-TG	1
NFKB1	TMEM179B	TT	TF-TG	1
NFKB1	TGFBR2	TT	TF-TG	1
NFKB1	TAGLN2	TT	TF-TG	1
NFKB1	STK17B	TT	TF-TG	1
NFKB1	STK10	TT	TF-TG	1
NFKB1	STAT3	TT	TF-TG	1
NFKB1	SPN	TT	TF-TG	1
NFKB1	SLFN13	TT	TF-TG	1
NFKB1	SELPLG	TT	TF-TG	1
NFKB1	SASH3	TT	TF-TG	1
NFKB1	SAMSN1	TT	TF-TG	1
NFKB1	SAMHD1	TT	TF-TG	1
NFKB1	RUNX3	TT	TF-TG	1
NFKB1	RUNX2	TT	TF-TG	1
NFKB1	RUNX1	TT	TF-TG	1
NFKB1	RHOG	TT	TF-TG	1
NFKB1	RELA	TT	TF-TG	1
NFKB1	REL	TT	TF-TG	1
NFKB1	RASSF5	TT	TF-TG	1
NFKB1	RAP2B	TT	TF-TG	1
NFKB1	RAP1B	TT	TF-TG	1
NFKB1	PTPRC	TT	TF-TG	1
NFKB1	PSMB9	TT	TF-TG	1
NFKB1	PPP1R18	TT	TF-TG	1
NFKB1	PLEKHA2	TT	TF-TG	1
NFKB1	PLEK	TT	TF-TG	1
NFKB1	PIK3CG	TT	TF-TG	1
NFKB1	PARVG	TT	TF-TG	1
NFKB1	PARP9	TT	TF-TG	1
NFKB1	PAK2	TT	TF-TG	1
NFKB1	NMI	TT	TF-TG	1
NFKB1	NFKB2	TT	TF-TG	1
NFKB1	NFATC1	TT	TF-TG	1
NFKB1	MYO1G	TT	TF-TG	1
NFKB1	MYH9	TT	TF-TG	1
NFKB1	MYD88	TT	TF-TG	1
NFKB1	MCL1	TT	TF-TG	1
NFKB1	MAP3K8	TT	TF-TG	1
NFKB1	MAFK	TT	TF-TG	1
NFKB1	MAFF	TT	TF-TG	1
NFKB1	LSP1	TT	TF-TG	1
NFKB1	LRRFIP1	TT	TF-TG	1
NFKB1	LCP2	TT	TF-TG	1
NFKB1	LCP1	TT	TF-TG	1
NFKB1	LAPTM5	TT	TF-TG	1
NFKB1	ITSN2	TT	TF-TG	1
NFKB1	ITGAL	TT	TF-TG	1
NFKB1	IQGAP1	TT	TF-TG	1
NFKB1	IL17RA	TT	TF-TG	1
NFKB1	IL16	TT	TF-TG	1
NFKB1	IFI35	TT	TF-TG	1
NFKB1	GPSM3	TT	TF-TG	1
NFKB1	GPR132	TT	TF-TG	1
NFKB1	GLIPR2	TT	TF-TG	1
NFKB1	GLIPR1	TT	TF-TG	1
NFKB1	FXYD5	TT	TF-TG	1
NFKB1	FNBP1	TT	TF-TG	1
NFKB1	FERMT3	TT	TF-TG	1
NFKB1	ESYT1	TT	TF-TG	1
NFKB1	EHD4	TT	TF-TG	1
NFKB1	DOCK2	TT	TF-TG	1
NFKB1	DOCK10	TT	TF-TG	1
NFKB1	DEF6	TT	TF-TG	1
NFKB1	CYTIP	TT	TF-TG	1
NFKB1	CYTH4	TT	TF-TG	1
NFKB1	CSK	TT	TF-TG	1
NFKB1	CLIC1	TT	TF-TG	1
NFKB1	CD44	TT	TF-TG	1
NFKB1	CASP8	TT	TF-TG	1
NFKB1	CAPG	TT	TF-TG	1
NFKB1	BCAR1	TT	TF-TG	1
NFKB1	ARPC1B	TT	TF-TG	1
NFKB1	ARHGAP9	TT	TF-TG	1
NFKB1	ARHGAP30	TT	TF-TG	1
NFKB1	ARHGAP25	TT	TF-TG	1
NFKB1	ARHGAP17	TT	TF-TG	1
NFKB1	APBB1IP	TT	TF-TG	1
NFKB1	AP1G2	TT	TF-TG	1
NFKB1	ANKRD44	TT	TF-TG	1
NFKB1	AGPAT4	TT	TF-TG	1
NFKB1	ADCY7	TT	TF-TG	1
NFKB1	CXorf21	TT	TF-TG	1
RELA	ZFP36L2	TT	TF-TG	1
RELA	ZNF276	TT	TF-TG	1
RELA	ZDHHC18	TT	TF-TG	1
RELA	WIPF1	TT	TF-TG	1
RELA	WAS	TT	TF-TG	1
RELA	VKORC1L1	TT	TF-TG	1
RELA	VAV1	TT	TF-TG	1
RELA	UBA7	TT	TF-TG	1
RELA	TRIOBP	TT	TF-TG	1
RELA	TRIM65	TT	TF-TG	1
RELA	TRAF5	TT	TF-TG	1
RELA	TOR1AIP1	TT	TF-TG	1
RELA	TGFBR2	TT	TF-TG	1
RELA	STAT3	TT	TF-TG	1
RELA	ST3GAL1	TT	TF-TG	1
RELA	SFTPB	TT	TF-TG	1
RELA	SELPLG	TT	TF-TG	1
RELA	SCGB3A1	TT	TF-TG	1
RELA	SBNO2	TT	TF-TG	1
RELA	SASH3	TT	TF-TG	1
RELA	SAMSN1	TT	TF-TG	1
RELA	RUNX1	TT	TF-TG	1
RELA	RIPK1	TT	TF-TG	1
RELA	RIN3	TT	TF-TG	1
RELA	RHOG	TT	TF-TG	1
RELA	PPP1R18	TT	TF-TG	1
RELA	PLXNA1	TT	TF-TG	1
RELA	PLEK	TT	TF-TG	1
RELA	NPC2	TT	TF-TG	1
RELA	NOD1	TT	TF-TG	1
RELA	NFKB2	TT	TF-TG	1
RELA	NFKB1	TT	TF-TG	1
RELA	NFATC1	TT	TF-TG	1
RELA	NECAP2	TT	TF-TG	1
RELA	MYO1G	TT	TF-TG	1
RELA	MYO1C	TT	TF-TG	1
RELA	MYH9	TT	TF-TG	1
RELA	MYD88	TT	TF-TG	1
RELA	MSN	TT	TF-TG	1
RELA	MAP3K8	TT	TF-TG	1
RELA	MAP3K3	TT	TF-TG	1
RELA	LSP1	TT	TF-TG	1
RELA	LRRK1	TT	TF-TG	1
RELA	LRP10	TT	TF-TG	1
RELA	LCP1	TT	TF-TG	1
RELA	KLF13	TT	TF-TG	1
RELA	ITPR2	TT	TF-TG	1
RELA	ITPKB	TT	TF-TG	1
RELA	IQGAP1	TT	TF-TG	1
RELA	INF2	TT	TF-TG	1
RELA	IL17RA	TT	TF-TG	1
RELA	IFNAR2	TT	TF-TG	1
RELA	IFI35	TT	TF-TG	1
RELA	ICAM1	TT	TF-TG	1
RELA	GPSM3	TT	TF-TG	1
RELA	GPR132	TT	TF-TG	1
RELA	GNAI2	TT	TF-TG	1
RELA	GMIP	TT	TF-TG	1
RELA	FXYD5	TT	TF-TG	1
RELA	FBXO4	TT	TF-TG	1
RELA	ESYT1	TT	TF-TG	1
RELA	EML3	TT	TF-TG	1
RELA	DUSP7	TT	TF-TG	1
RELA	DOCK2	TT	TF-TG	1
RELA	CYTH4	TT	TF-TG	1
RELA	CSK	TT	TF-TG	1
RELA	CLIC1	TT	TF-TG	1
RELA	CLDN5	TT	TF-TG	1
RELA	CDC42SE1	TT	TF-TG	1
RELA	CD44	TT	TF-TG	1
RELA	CAPG	TT	TF-TG	1
RELA	BICD2	TT	TF-TG	1
RELA	BCAM	TT	TF-TG	1
RELA	C16orf89	TT	TF-TG	1
RELA	ARPC1B	TT	TF-TG	1
RELA	ARHGAP5	TT	TF-TG	1
RELA	ARHGAP25	TT	TF-TG	1
RELA	APBB1IP	TT	TF-TG	1
RELA	ADCY7	TT	TF-TG	1
REL	WIPF1	TT	TF-TG	1
REL	WAS	TT	TF-TG	1
REL	VAV1	TT	TF-TG	1
REL	TTC39B	TT	TF-TG	1
REL	TRPV2	TT	TF-TG	1
REL	TRAF6	TT	TF-TG	1
REL	TRAF5	TT	TF-TG	1
REL	TNFAIP8L2	TT	TF-TG	1
REL	STK17B	TT	TF-TG	1
REL	SLFN13	TT	TF-TG	1
REL	SLA	TT	TF-TG	1
REL	SASH3	TT	TF-TG	1
REL	SAMSN1	TT	TF-TG	1
REL	RUNX3	TT	TF-TG	1
REL	RUNX1	TT	TF-TG	1
REL	RHOG	TT	TF-TG	1
REL	RASSF5	TT	TF-TG	1
REL	RAPGEF6	TT	TF-TG	1
REL	PTPRC	TT	TF-TG	1
REL	PLEK	TT	TF-TG	1
REL	PIK3CG	TT	TF-TG	1
REL	NFKB2	TT	TF-TG	1
REL	NFKB1	TT	TF-TG	1
REL	NFATC1	TT	TF-TG	1
REL	MYO1G	TT	TF-TG	1
REL	MAP3K8	TT	TF-TG	1
REL	MAFF	TT	TF-TG	1
REL	LCP2	TT	TF-TG	1
REL	LAPTM5	TT	TF-TG	1
REL	KIF2A	TT	TF-TG	1
REL	ITSN2	TT	TF-TG	1
REL	ITPRIPL2	TT	TF-TG	1
REL	ITGAL	TT	TF-TG	1
REL	IL17RA	TT	TF-TG	1
REL	IL16	TT	TF-TG	1
REL	HVCN1	TT	TF-TG	1
REL	GPR132	TT	TF-TG	1
REL	GMIP	TT	TF-TG	1
REL	FNBP1	TT	TF-TG	1
REL	FKBP15	TT	TF-TG	1
REL	FERMT3	TT	TF-TG	1
REL	ENPP5	TT	TF-TG	1
REL	EGR2	TT	TF-TG	1
REL	DOCK2	TT	TF-TG	1
REL	DOCK10	TT	TF-TG	1
REL	CYTH4	TT	TF-TG	1
REL	CDK13	TT	TF-TG	1
REL	CARD11	TT	TF-TG	1
REL	BTK	TT	TF-TG	1
REL	BICD2	TT	TF-TG	1
REL	BCAR1	TT	TF-TG	1
REL	ARHGAP9	TT	TF-TG	1
REL	ARHGAP30	TT	TF-TG	1
REL	ARHGAP25	TT	TF-TG	1
REL	ARHGAP17	TT	TF-TG	1
REL	APBB1IP	TT	TF-TG	1
REL	ANKRD44	TT	TF-TG	1
REL	AKT3	TT	TF-TG	1
REL	ADCY7	TT	TF-TG	1
REL	CXorf21	TT	TF-TG	1
FOXO3	TNNT2	TT	TF-TG	1
FOXO3	TNNI3	TT	TF-TG	1
FOXO3	STT3B	TT	TF-TG	1
FOXO3	RYR2	TT	TF-TG	1
FOXO3	PKIG	TT	TF-TG	1
FOXO3	PIP5K1B	TT	TF-TG	1
FOXO3	NUDT8	TT	TF-TG	1
FOXO3	MYH6	TT	TF-TG	1
FOXO3	MYBPC3	TT	TF-TG	1
FOXO3	INTU	TT	TF-TG	1
FOXO3	IDH2	TT	TF-TG	1
FOXO3	HOPX	TT	TF-TG	1
FOXO3	GRM1	TT	TF-TG	1
FOXO3	DIP2C	TT	TF-TG	1
FOXO3	CARS2	TT	TF-TG	1
STAT3	ZFP36L2	TT	TF-TG	1
STAT3	UBA7	TT	TF-TG	1
STAT3	TGFBR2	TT	TF-TG	1
STAT3	SBNO2	TT	TF-TG	1
STAT3	SAMSN1	TT	TF-TG	1
STAT3	SAMHD1	TT	TF-TG	1
STAT3	RHOG	TT	TF-TG	1
STAT3	RELA	TT	TF-TG	1
STAT3	PSMB9	TT	TF-TG	1
STAT3	PDE4B	TT	TF-TG	1
STAT3	PARP9	TT	TF-TG	1
STAT3	PARP4	TT	TF-TG	1
STAT3	NMI	TT	TF-TG	1
STAT3	NFKB2	TT	TF-TG	1
STAT3	NFKB1	TT	TF-TG	1
STAT3	NFATC1	TT	TF-TG	1
STAT3	MYH9	TT	TF-TG	1
STAT3	MYD88	TT	TF-TG	1
STAT3	MBNL1	TT	TF-TG	1
STAT3	MAFK	TT	TF-TG	1
STAT3	LRP10	TT	TF-TG	1
STAT3	KLF13	TT	TF-TG	1
STAT3	KIFAP3	TT	TF-TG	1
STAT3	IFI35	TT	TF-TG	1
STAT3	GTF3C3	TT	TF-TG	1
STAT3	GBP7	TT	TF-TG	1
STAT3	ERAP1	TT	TF-TG	1
NFKB1	ZFP36L2	TT	TF-TG	1
NFKB1	WIPF1	TT	TF-TG	1
NFKB1	WAS	TT	TF-TG	1
NFKB1	VAV1	TT	TF-TG	1
NFKB1	VASP	TT	TF-TG	1
NFKB1	UCP2	TT	TF-TG	1
NFKB1	UBA7	TT	TF-TG	1
NFKB1	TYK2	TT	TF-TG	1
NFKB1	TRIM65	TT	TF-TG	1
NFKB1	TRAF5	TT	TF-TG	1
NFKB1	TNFAIP8L2	TT	TF-TG	1
NFKB1	TMOD3	TT	TF-TG	1
NFKB1	TMEM179B	TT	TF-TG	1
NFKB1	TGFBR2	TT	TF-TG	1
NFKB1	TAGLN2	TT	TF-TG	1
NFKB1	STK17B	TT	TF-TG	1
NFKB1	STK10	TT	TF-TG	1
NFKB1	STAT3	TT	TF-TG	1
NFKB1	SPN	TT	TF-TG	1
NFKB1	SLFN13	TT	TF-TG	1
NFKB1	SELPLG	TT	TF-TG	1
NFKB1	SASH3	TT	TF-TG	1
NFKB1	SAMSN1	TT	TF-TG	1
NFKB1	SAMHD1	TT	TF-TG	1
NFKB1	RUNX3	TT	TF-TG	1
NFKB1	RUNX2	TT	TF-TG	1
NFKB1	RUNX1	TT	TF-TG	1
NFKB1	RHOG	TT	TF-TG	1
NFKB1	RELA	TT	TF-TG	1
NFKB1	REL	TT	TF-TG	1
NFKB1	RASSF5	TT	TF-TG	1
NFKB1	RAP2B	TT	TF-TG	1
NFKB1	RAP1B	TT	TF-TG	1
NFKB1	PTPRC	TT	TF-TG	1
NFKB1	PSMB9	TT	TF-TG	1
NFKB1	PPP1R18	TT	TF-TG	1
NFKB1	PLEKHA2	TT	TF-TG	1
NFKB1	PLEK	TT	TF-TG	1
NFKB1	PIK3CG	TT	TF-TG	1
NFKB1	PARVG	TT	TF-TG	1
NFKB1	PARP9	TT	TF-TG	1
NFKB1	PAK2	TT	TF-TG	1
NFKB1	NMI	TT	TF-TG	1
NFKB1	NFKB2	TT	TF-TG	1
NFKB1	NFATC1	TT	TF-TG	1
NFKB1	MYO1G	TT	TF-TG	1
NFKB1	MYH9	TT	TF-TG	1
NFKB1	MYD88	TT	TF-TG	1
NFKB1	MCL1	TT	TF-TG	1
NFKB1	MAP3K8	TT	TF-TG	1
NFKB1	MAFK	TT	TF-TG	1
NFKB1	MAFF	TT	TF-TG	1
NFKB1	LSP1	TT	TF-TG	1
NFKB1	LRRFIP1	TT	TF-TG	1
NFKB1	LCP2	TT	TF-TG	1
NFKB1	LCP1	TT	TF-TG	1
NFKB1	LAPTM5	TT	TF-TG	1
NFKB1	ITSN2	TT	TF-TG	1
NFKB1	ITGAL	TT	TF-TG	1
NFKB1	IQGAP1	TT	TF-TG	1
NFKB1	IL17RA	TT	TF-TG	1
NFKB1	IL16	TT	TF-TG	1
NFKB1	IFI35	TT	TF-TG	1
NFKB1	GPSM3	TT	TF-TG	1
NFKB1	GPR132	TT	TF-TG	1
NFKB1	GLIPR2	TT	TF-TG	1
NFKB1	GLIPR1	TT	TF-TG	1
NFKB1	FXYD5	TT	TF-TG	1
NFKB1	FNBP1	TT	TF-TG	1
NFKB1	FERMT3	TT	TF-TG	1
NFKB1	ESYT1	TT	TF-TG	1
NFKB1	EHD4	TT	TF-TG	1
NFKB1	DOCK2	TT	TF-TG	1
NFKB1	DOCK10	TT	TF-TG	1
NFKB1	DEF6	TT	TF-TG	1
NFKB1	CYTIP	TT	TF-TG	1
NFKB1	CYTH4	TT	TF-TG	1
NFKB1	CSK	TT	TF-TG	1
NFKB1	CLIC1	TT	TF-TG	1
NFKB1	CD44	TT	TF-TG	1
NFKB1	CASP8	TT	TF-TG	1
NFKB1	CAPG	TT	TF-TG	1
NFKB1	BCAR1	TT	TF-TG	1
NFKB1	ARPC1B	TT	TF-TG	1
NFKB1	ARHGAP9	TT	TF-TG	1
NFKB1	ARHGAP30	TT	TF-TG	1
NFKB1	ARHGAP25	TT	TF-TG	1
NFKB1	ARHGAP17	TT	TF-TG	1
NFKB1	APBB1IP	TT	TF-TG	1
NFKB1	AP1G2	TT	TF-TG	1
NFKB1	ANKRD44	TT	TF-TG	1
NFKB1	AGPAT4	TT	TF-TG	1
NFKB1	ADCY7	TT	TF-TG	1
NFKB1	CXorf21	TT	TF-TG	1
RELA	ZFP36L2	TT	TF-TG	1
RELA	ZNF276	TT	TF-TG	1
RELA	ZDHHC18	TT	TF-TG	1
RELA	WIPF1	TT	TF-TG	1
RELA	WAS	TT	TF-TG	1
RELA	VKORC1L1	TT	TF-TG	1
RELA	VAV1	TT	TF-TG	1
RELA	UBA7	TT	TF-TG	1
RELA	TRIOBP	TT	TF-TG	1
RELA	TRIM65	TT	TF-TG	1
RELA	TRAF5	TT	TF-TG	1
RELA	TOR1AIP1	TT	TF-TG	1
RELA	TGFBR2	TT	TF-TG	1
RELA	STAT3	TT	TF-TG	1
RELA	ST3GAL1	TT	TF-TG	1
RELA	SFTPB	TT	TF-TG	1
RELA	SELPLG	TT	TF-TG	1
RELA	SCGB3A1	TT	TF-TG	1
RELA	SBNO2	TT	TF-TG	1
RELA	SASH3	TT	TF-TG	1
RELA	SAMSN1	TT	TF-TG	1
RELA	RUNX1	TT	TF-TG	1
RELA	RIPK1	TT	TF-TG	1
RELA	RIN3	TT	TF-TG	1
RELA	RHOG	TT	TF-TG	1
RELA	PPP1R18	TT	TF-TG	1
RELA	PLXNA1	TT	TF-TG	1
RELA	PLEK	TT	TF-TG	1
RELA	NPC2	TT	TF-TG	1
RELA	NOD1	TT	TF-TG	1
RELA	NFKB2	TT	TF-TG	1
RELA	NFKB1	TT	TF-TG	1
RELA	NFATC1	TT	TF-TG	1
RELA	NECAP2	TT	TF-TG	1
RELA	MYO1G	TT	TF-TG	1
RELA	MYO1C	TT	TF-TG	1
RELA	MYH9	TT	TF-TG	1
RELA	MYD88	TT	TF-TG	1
RELA	MSN	TT	TF-TG	1
RELA	MAP3K8	TT	TF-TG	1
RELA	MAP3K3	TT	TF-TG	1
RELA	LSP1	TT	TF-TG	1
RELA	LRRK1	TT	TF-TG	1
RELA	LRP10	TT	TF-TG	1
RELA	LCP1	TT	TF-TG	1
RELA	KLF13	TT	TF-TG	1
RELA	ITPR2	TT	TF-TG	1
RELA	ITPKB	TT	TF-TG	1
RELA	IQGAP1	TT	TF-TG	1
RELA	INF2	TT	TF-TG	1
RELA	IL17RA	TT	TF-TG	1
RELA	IFNAR2	TT	TF-TG	1
RELA	IFI35	TT	TF-TG	1
RELA	ICAM1	TT	TF-TG	1
RELA	GPSM3	TT	TF-TG	1
RELA	GPR132	TT	TF-TG	1
RELA	GNAI2	TT	TF-TG	1
RELA	GMIP	TT	TF-TG	1
RELA	FXYD5	TT	TF-TG	1
RELA	FBXO4	TT	TF-TG	1
RELA	ESYT1	TT	TF-TG	1
RELA	EML3	TT	TF-TG	1
RELA	DUSP7	TT	TF-TG	1
RELA	DOCK2	TT	TF-TG	1
RELA	CYTH4	TT	TF-TG	1
RELA	CSK	TT	TF-TG	1
RELA	CLIC1	TT	TF-TG	1
RELA	CLDN5	TT	TF-TG	1
RELA	CDC42SE1	TT	TF-TG	1
RELA	CD44	TT	TF-TG	1
RELA	CAPG	TT	TF-TG	1
RELA	BICD2	TT	TF-TG	1
RELA	BCAM	TT	TF-TG	1
RELA	C16orf89	TT	TF-TG	1
RELA	ARPC1B	TT	TF-TG	1
RELA	ARHGAP5	TT	TF-TG	1
RELA	ARHGAP25	TT	TF-TG	1
RELA	APBB1IP	TT	TF-TG	1
RELA	ADCY7	TT	TF-TG	1
FOXO3	TNNT2	TT	TF-TG	1
FOXO3	TNNI3	TT	TF-TG	1
FOXO3	STT3B	TT	TF-TG	1
FOXO3	RYR2	TT	TF-TG	1
FOXO3	PKIG	TT	TF-TG	1
FOXO3	PIP5K1B	TT	TF-TG	1
FOXO3	NUDT8	TT	TF-TG	1
FOXO3	MYH6	TT	TF-TG	1
FOXO3	MYBPC3	TT	TF-TG	1
FOXO3	INTU	TT	TF-TG	1
FOXO3	IDH2	TT	TF-TG	1
FOXO3	HOPX	TT	TF-TG	1
FOXO3	GRM1	TT	TF-TG	1
FOXO3	DIP2C	TT	TF-TG	1
FOXO3	CARS2	TT	TF-TG	1
STAT3	ZFP36L2	TT	TF-TG	1
STAT3	UBA7	TT	TF-TG	1
STAT3	TGFBR2	TT	TF-TG	1
STAT3	SBNO2	TT	TF-TG	1
STAT3	SAMSN1	TT	TF-TG	1
STAT3	SAMHD1	TT	TF-TG	1
STAT3	RHOG	TT	TF-TG	1
STAT3	RELA	TT	TF-TG	1
STAT3	PSMB9	TT	TF-TG	1
STAT3	PDE4B	TT	TF-TG	1
STAT3	PARP9	TT	TF-TG	1
STAT3	PARP4	TT	TF-TG	1
STAT3	NMI	TT	TF-TG	1
STAT3	NFKB2	TT	TF-TG	1
STAT3	NFKB1	TT	TF-TG	1
STAT3	NFATC1	TT	TF-TG	1
STAT3	MYH9	TT	TF-TG	1
STAT3	MYD88	TT	TF-TG	1
STAT3	MBNL1	TT	TF-TG	1
STAT3	MAFK	TT	TF-TG	1
STAT3	LRP10	TT	TF-TG	1
STAT3	KLF13	TT	TF-TG	1
STAT3	KIFAP3	TT	TF-TG	1
STAT3	IFI35	TT	TF-TG	1
STAT3	GTF3C3	TT	TF-TG	1
STAT3	GBP7	TT	TF-TG	1
STAT3	ERAP1	TT	TF-TG	1
NFKB1	ZFP36L2	TT	TF-TG	1
NFKB1	WIPF1	TT	TF-TG	1
NFKB1	WAS	TT	TF-TG	1
NFKB1	VAV1	TT	TF-TG	1
NFKB1	VASP	TT	TF-TG	1
NFKB1	UCP2	TT	TF-TG	1
NFKB1	UBA7	TT	TF-TG	1
NFKB1	TYK2	TT	TF-TG	1
NFKB1	TRIM65	TT	TF-TG	1
NFKB1	TRAF5	TT	TF-TG	1
NFKB1	TNFAIP8L2	TT	TF-TG	1
NFKB1	TMOD3	TT	TF-TG	1
NFKB1	TMEM179B	TT	TF-TG	1
NFKB1	TGFBR2	TT	TF-TG	1
NFKB1	TAGLN2	TT	TF-TG	1
NFKB1	STK17B	TT	TF-TG	1
NFKB1	STK10	TT	TF-TG	1
NFKB1	STAT3	TT	TF-TG	1
NFKB1	SPN	TT	TF-TG	1
NFKB1	SLFN13	TT	TF-TG	1
NFKB1	SELPLG	TT	TF-TG	1
NFKB1	SASH3	TT	TF-TG	1
NFKB1	SAMSN1	TT	TF-TG	1
NFKB1	SAMHD1	TT	TF-TG	1
NFKB1	RUNX3	TT	TF-TG	1
NFKB1	RUNX2	TT	TF-TG	1
NFKB1	RUNX1	TT	TF-TG	1
NFKB1	RHOG	TT	TF-TG	1
NFKB1	RELA	TT	TF-TG	1
NFKB1	REL	TT	TF-TG	1
NFKB1	RASSF5	TT	TF-TG	1
NFKB1	RAP2B	TT	TF-TG	1
NFKB1	RAP1B	TT	TF-TG	1
NFKB1	PTPRC	TT	TF-TG	1
NFKB1	PSMB9	TT	TF-TG	1
NFKB1	PPP1R18	TT	TF-TG	1
NFKB1	PLEKHA2	TT	TF-TG	1
NFKB1	PLEK	TT	TF-TG	1
NFKB1	PIK3CG	TT	TF-TG	1
NFKB1	PARVG	TT	TF-TG	1
NFKB1	PARP9	TT	TF-TG	1
NFKB1	PAK2	TT	TF-TG	1
NFKB1	NMI	TT	TF-TG	1
NFKB1	NFKB2	TT	TF-TG	1
NFKB1	NFATC1	TT	TF-TG	1
NFKB1	MYO1G	TT	TF-TG	1
NFKB1	MYH9	TT	TF-TG	1
NFKB1	MYD88	TT	TF-TG	1
NFKB1	MCL1	TT	TF-TG	1
NFKB1	MAP3K8	TT	TF-TG	1
NFKB1	MAFK	TT	TF-TG	1
NFKB1	MAFF	TT	TF-TG	1
NFKB1	LSP1	TT	TF-TG	1
NFKB1	LRRFIP1	TT	TF-TG	1
NFKB1	LCP2	TT	TF-TG	1
NFKB1	LCP1	TT	TF-TG	1
NFKB1	LAPTM5	TT	TF-TG	1
NFKB1	ITSN2	TT	TF-TG	1
NFKB1	ITGAL	TT	TF-TG	1
NFKB1	IQGAP1	TT	TF-TG	1
NFKB1	IL17RA	TT	TF-TG	1
NFKB1	IL16	TT	TF-TG	1
NFKB1	IFI35	TT	TF-TG	1
NFKB1	GPSM3	TT	TF-TG	1
NFKB1	GPR132	TT	TF-TG	1
NFKB1	GLIPR2	TT	TF-TG	1
NFKB1	GLIPR1	TT	TF-TG	1
NFKB1	FXYD5	TT	TF-TG	1
NFKB1	FNBP1	TT	TF-TG	1
NFKB1	FERMT3	TT	TF-TG	1
NFKB1	ESYT1	TT	TF-TG	1
NFKB1	EHD4	TT	TF-TG	1
NFKB1	DOCK2	TT	TF-TG	1
NFKB1	DOCK10	TT	TF-TG	1
NFKB1	DEF6	TT	TF-TG	1
NFKB1	CYTIP	TT	TF-TG	1
NFKB1	CYTH4	TT	TF-TG	1
NFKB1	CSK	TT	TF-TG	1
NFKB1	CLIC1	TT	TF-TG	1
NFKB1	CD44	TT	TF-TG	1
NFKB1	CASP8	TT	TF-TG	1
NFKB1	CAPG	TT	TF-TG	1
NFKB1	BCAR1	TT	TF-TG	1
NFKB1	ARPC1B	TT	TF-TG	1
NFKB1	ARHGAP9	TT	TF-TG	1
NFKB1	ARHGAP30	TT	TF-TG	1
NFKB1	ARHGAP25	TT	TF-TG	1
NFKB1	ARHGAP17	TT	TF-TG	1
NFKB1	APBB1IP	TT	TF-TG	1
NFKB1	AP1G2	TT	TF-TG	1
NFKB1	ANKRD44	TT	TF-TG	1
NFKB1	AGPAT4	TT	TF-TG	1
NFKB1	ADCY7	TT	TF-TG	1
NFKB1	CXorf21	TT	TF-TG	1
RELA	ZFP36L2	TT	TF-TG	1
RELA	ZNF276	TT	TF-TG	1
RELA	ZDHHC18	TT	TF-TG	1
RELA	WIPF1	TT	TF-TG	1
RELA	WAS	TT	TF-TG	1
RELA	VKORC1L1	TT	TF-TG	1
RELA	VAV1	TT	TF-TG	1
RELA	UBA7	TT	TF-TG	1
RELA	TRIOBP	TT	TF-TG	1
RELA	TRIM65	TT	TF-TG	1
RELA	TRAF5	TT	TF-TG	1
RELA	TOR1AIP1	TT	TF-TG	1
RELA	TGFBR2	TT	TF-TG	1
RELA	STAT3	TT	TF-TG	1
RELA	ST3GAL1	TT	TF-TG	1
RELA	SFTPB	TT	TF-TG	1
RELA	SELPLG	TT	TF-TG	1
RELA	SCGB3A1	TT	TF-TG	1
RELA	SBNO2	TT	TF-TG	1
RELA	SASH3	TT	TF-TG	1
RELA	SAMSN1	TT	TF-TG	1
RELA	RUNX1	TT	TF-TG	1
RELA	RIPK1	TT	TF-TG	1
RELA	RIN3	TT	TF-TG	1
RELA	RHOG	TT	TF-TG	1
RELA	PPP1R18	TT	TF-TG	1
RELA	PLXNA1	TT	TF-TG	1
RELA	PLEK	TT	TF-TG	1
RELA	NPC2	TT	TF-TG	1
RELA	NOD1	TT	TF-TG	1
RELA	NFKB2	TT	TF-TG	1
RELA	NFKB1	TT	TF-TG	1
RELA	NFATC1	TT	TF-TG	1
RELA	NECAP2	TT	TF-TG	1
RELA	MYO1G	TT	TF-TG	1
RELA	MYO1C	TT	TF-TG	1
RELA	MYH9	TT	TF-TG	1
RELA	MYD88	TT	TF-TG	1
RELA	MSN	TT	TF-TG	1
RELA	MAP3K8	TT	TF-TG	1
RELA	MAP3K3	TT	TF-TG	1
RELA	LSP1	TT	TF-TG	1
RELA	LRRK1	TT	TF-TG	1
RELA	LRP10	TT	TF-TG	1
RELA	LCP1	TT	TF-TG	1
RELA	KLF13	TT	TF-TG	1
RELA	ITPR2	TT	TF-TG	1
RELA	ITPKB	TT	TF-TG	1
RELA	IQGAP1	TT	TF-TG	1
RELA	INF2	TT	TF-TG	1
RELA	IL17RA	TT	TF-TG	1
RELA	IFNAR2	TT	TF-TG	1
RELA	IFI35	TT	TF-TG	1
RELA	ICAM1	TT	TF-TG	1
RELA	GPSM3	TT	TF-TG	1
RELA	GPR132	TT	TF-TG	1
RELA	GNAI2	TT	TF-TG	1
RELA	GMIP	TT	TF-TG	1
RELA	FXYD5	TT	TF-TG	1
RELA	FBXO4	TT	TF-TG	1
RELA	ESYT1	TT	TF-TG	1
RELA	EML3	TT	TF-TG	1
RELA	DUSP7	TT	TF-TG	1
RELA	DOCK2	TT	TF-TG	1
RELA	CYTH4	TT	TF-TG	1
RELA	CSK	TT	TF-TG	1
RELA	CLIC1	TT	TF-TG	1
RELA	CLDN5	TT	TF-TG	1
RELA	CDC42SE1	TT	TF-TG	1
RELA	CD44	TT	TF-TG	1
RELA	CAPG	TT	TF-TG	1
RELA	BICD2	TT	TF-TG	1
RELA	BCAM	TT	TF-TG	1
RELA	C16orf89	TT	TF-TG	1
RELA	ARPC1B	TT	TF-TG	1
RELA	ARHGAP5	TT	TF-TG	1
RELA	ARHGAP25	TT	TF-TG	1
RELA	APBB1IP	TT	TF-TG	1
RELA	ADCY7	TT	TF-TG	1
FOXO3	TNNT2	TT	TF-TG	1
FOXO3	TNNI3	TT	TF-TG	1
FOXO3	STT3B	TT	TF-TG	1
FOXO3	RYR2	TT	TF-TG	1
FOXO3	PKIG	TT	TF-TG	1
FOXO3	PIP5K1B	TT	TF-TG	1
FOXO3	NUDT8	TT	TF-TG	1
FOXO3	MYH6	TT	TF-TG	1
FOXO3	MYBPC3	TT	TF-TG	1
FOXO3	INTU	TT	TF-TG	1
FOXO3	IDH2	TT	TF-TG	1
FOXO3	HOPX	TT	TF-TG	1
FOXO3	GRM1	TT	TF-TG	1
FOXO3	DIP2C	TT	TF-TG	1
FOXO3	CARS2	TT	TF-TG	1
NFKB1	ZFP36L2	TT	TF-TG	1
NFKB1	WIPF1	TT	TF-TG	1
NFKB1	WAS	TT	TF-TG	1
NFKB1	VAV1	TT	TF-TG	1
NFKB1	VASP	TT	TF-TG	1
NFKB1	UCP2	TT	TF-TG	1
NFKB1	UBA7	TT	TF-TG	1
NFKB1	TYK2	TT	TF-TG	1
NFKB1	TRIM65	TT	TF-TG	1
NFKB1	TRAF5	TT	TF-TG	1
NFKB1	TNFAIP8L2	TT	TF-TG	1
NFKB1	TMOD3	TT	TF-TG	1
NFKB1	TMEM179B	TT	TF-TG	1
NFKB1	TGFBR2	TT	TF-TG	1
NFKB1	TAGLN2	TT	TF-TG	1
NFKB1	STK17B	TT	TF-TG	1
NFKB1	STK10	TT	TF-TG	1
NFKB1	STAT3	TT	TF-TG	1
NFKB1	SPN	TT	TF-TG	1
NFKB1	SLFN13	TT	TF-TG	1
NFKB1	SELPLG	TT	TF-TG	1
NFKB1	SASH3	TT	TF-TG	1
NFKB1	SAMSN1	TT	TF-TG	1
NFKB1	SAMHD1	TT	TF-TG	1
NFKB1	RUNX3	TT	TF-TG	1
NFKB1	RUNX2	TT	TF-TG	1
NFKB1	RUNX1	TT	TF-TG	1
NFKB1	RHOG	TT	TF-TG	1
NFKB1	RELA	TT	TF-TG	1
NFKB1	REL	TT	TF-TG	1
NFKB1	RASSF5	TT	TF-TG	1
NFKB1	RAP2B	TT	TF-TG	1
NFKB1	RAP1B	TT	TF-TG	1
NFKB1	PTPRC	TT	TF-TG	1
NFKB1	PSMB9	TT	TF-TG	1
NFKB1	PPP1R18	TT	TF-TG	1
NFKB1	PLEKHA2	TT	TF-TG	1
NFKB1	PLEK	TT	TF-TG	1
NFKB1	PIK3CG	TT	TF-TG	1
NFKB1	PARVG	TT	TF-TG	1
NFKB1	PARP9	TT	TF-TG	1
NFKB1	PAK2	TT	TF-TG	1
NFKB1	NMI	TT	TF-TG	1
NFKB1	NFKB2	TT	TF-TG	1
NFKB1	NFATC1	TT	TF-TG	1
NFKB1	MYO1G	TT	TF-TG	1
NFKB1	MYH9	TT	TF-TG	1
NFKB1	MYD88	TT	TF-TG	1
NFKB1	MCL1	TT	TF-TG	1
NFKB1	MAP3K8	TT	TF-TG	1
NFKB1	MAFK	TT	TF-TG	1
NFKB1	MAFF	TT	TF-TG	1
NFKB1	LSP1	TT	TF-TG	1
NFKB1	LRRFIP1	TT	TF-TG	1
NFKB1	LCP2	TT	TF-TG	1
NFKB1	LCP1	TT	TF-TG	1
NFKB1	LAPTM5	TT	TF-TG	1
NFKB1	ITSN2	TT	TF-TG	1
NFKB1	ITGAL	TT	TF-TG	1
NFKB1	IQGAP1	TT	TF-TG	1
NFKB1	IL17RA	TT	TF-TG	1
NFKB1	IL16	TT	TF-TG	1
NFKB1	IFI35	TT	TF-TG	1
NFKB1	GPSM3	TT	TF-TG	1
NFKB1	GPR132	TT	TF-TG	1
NFKB1	GLIPR2	TT	TF-TG	1
NFKB1	GLIPR1	TT	TF-TG	1
NFKB1	FXYD5	TT	TF-TG	1
NFKB1	FNBP1	TT	TF-TG	1
NFKB1	FERMT3	TT	TF-TG	1
NFKB1	ESYT1	TT	TF-TG	1
[truncated: 15,414 more rows]

## Sheet: Lung→Lung rec MΦ
From	To	Type	Pathway	Repeat
EFNB1	EPHB2	LR	Axon guidance	1
EFNB1	EPHB3	LR	Axon guidance	1
EFNB1	EPHB4	LR	Axon guidance	1
EPHB4	NFATC4	RT	Axon guidance	1
EPHB4	NFATC2	RT	Axon guidance	1
EPHB3	NFATC4	RT	Axon guidance	1
EPHB3	NFATC2	RT	Axon guidance	1
EPHB2	NFATC4	RT	Axon guidance	1
EPHB2	NFATC2	RT	Axon guidance	1
FGF1	EGFR	LR	Ras signaling pathway	1
FGF1	FGFR1	LR	Ras signaling pathway	1
FGF1	FGFR3	LR	Ras signaling pathway	1
FGF1	FGFR2	LR	Ras signaling pathway	1
FGF1	FGFR4	LR	Ras signaling pathway	1
ANGPT1	TEK	LR	Ras signaling pathway	1
ANGPT2	TEK	LR	Ras signaling pathway	1
TEK	ETS2	RT	Ras signaling pathway	1
FGFR4	ETS2	RT	Ras signaling pathway	1
FGFR2	ETS2	RT	Ras signaling pathway	1
FGFR3	ETS2	RT	Ras signaling pathway	1
FGFR1	ETS2	RT	Ras signaling pathway	1
EGFR	ETS2	RT	Ras signaling pathway	1
ETS2	PKP1	TT	TF-TG	1
ETS2	LAMC2	TT	TF-TG	1
ETS2	PKP1	TT	TF-TG	1
ETS2	LAMC2	TT	TF-TG	1
ETS2	PKP1	TT	TF-TG	1
ETS2	LAMC2	TT	TF-TG	1
ETS2	PKP1	TT	TF-TG	1
ETS2	LAMC2	TT	TF-TG	1
ETS2	PKP1	TT	TF-TG	1
ETS2	LAMC2	TT	TF-TG	1
ETS2	PKP1	TT	TF-TG	1
ETS2	LAMC2	TT	TF-TG	1
NFATC2	SMYD1	TT	TF-TG	1
NFATC2	RINL	TT	TF-TG	1
NFATC2	RAB11FIP4	TT	TF-TG	1
NFATC2	NT5C2	TT	TF-TG	1
NFATC2	MB	TT	TF-TG	1
NFATC2	ITGB2	TT	TF-TG	1
NFATC2	HOPX	TT	TF-TG	1
NFATC2	HCST	TT	TF-TG	1
NFATC2	ARMC7	TT	TF-TG	1
NFATC2	ABTB2	TT	TF-TG	1
NFATC4	ZYX	TT	TF-TG	1
NFATC4	VCL	TT	TF-TG	1
NFATC4	VANGL1	TT	TF-TG	1
NFATC4	TGFB1I1	TT	TF-TG	1
NFATC4	RBMS2	TT	TF-TG	1
NFATC4	POSTN	TT	TF-TG	1
NFATC4	PDLIM7	TT	TF-TG	1
NFATC4	PCOLCE	TT	TF-TG	1
NFATC4	OLFML2B	TT	TF-TG	1
NFATC4	NXN	TT	TF-TG	1
NFATC4	NID2	TT	TF-TG	1
NFATC4	NID1	TT	TF-TG	1
NFATC4	MFSD6	TT	TF-TG	1
NFATC4	LAMC1	TT	TF-TG	1
NFATC4	LAMB1	TT	TF-TG	1
NFATC4	GULP1	TT	TF-TG	1
NFATC4	FBN1	TT	TF-TG	1
NFATC4	FBLN5	TT	TF-TG	1
NFATC4	EHD2	TT	TF-TG	1
NFATC4	DBN1	TT	TF-TG	1
NFATC4	CUL7	TT	TF-TG	1
NFATC4	COL5A2	TT	TF-TG	1
NFATC4	COL4A1	TT	TF-TG	1
NFATC2	SMYD1	TT	TF-TG	1
NFATC2	RINL	TT	TF-TG	1
NFATC2	RAB11FIP4	TT	TF-TG	1
NFATC2	NT5C2	TT	TF-TG	1
NFATC2	MB	TT	TF-TG	1
NFATC2	ITGB2	TT	TF-TG	1
NFATC2	HOPX	TT	TF-TG	1
NFATC2	HCST	TT	TF-TG	1
NFATC2	ARMC7	TT	TF-TG	1
NFATC2	ABTB2	TT	TF-TG	1
NFATC4	ZYX	TT	TF-TG	1
NFATC4	VCL	TT	TF-TG	1
NFATC4	VANGL1	TT	TF-TG	1
NFATC4	TGFB1I1	TT	TF-TG	1
NFATC4	RBMS2	TT	TF-TG	1
NFATC4	POSTN	TT	TF-TG	1
NFATC4	PDLIM7	TT	TF-TG	1
NFATC4	PCOLCE	TT	TF-TG	1
NFATC4	OLFML2B	TT	TF-TG	1
NFATC4	NXN	TT	TF-TG	1
NFATC4	NID2	TT	TF-TG	1
NFATC4	NID1	TT	TF-TG	1
NFATC4	MFSD6	TT	TF-TG	1
NFATC4	LAMC1	TT	TF-TG	1
NFATC4	LAMB1	TT	TF-TG	1
NFATC4	GULP1	TT	TF-TG	1
NFATC4	FBN1	TT	TF-TG	1
NFATC4	FBLN5	TT	TF-TG	1
NFATC4	EHD2	TT	TF-TG	1
NFATC4	DBN1	TT	TF-TG	1
NFATC4	CUL7	TT	TF-TG	1
NFATC4	COL5A2	TT	TF-TG	1
NFATC4	COL4A1	TT	TF-TG	1
NFATC2	SMYD1	TT	TF-TG	1
NFATC2	RINL	TT	TF-TG	1
NFATC2	RAB11FIP4	TT	TF-TG	1
NFATC2	NT5C2	TT	TF-TG	1
NFATC2	MB	TT	TF-TG	1
NFATC2	ITGB2	TT	TF-TG	1
NFATC2	HOPX	TT	TF-TG	1
NFATC2	HCST	TT	TF-TG	1
NFATC2	ARMC7	TT	TF-TG	1
NFATC2	ABTB2	TT	TF-TG	1
NFATC4	ZYX	TT	TF-TG	1
NFATC4	VCL	TT	TF-TG	1
NFATC4	VANGL1	TT	TF-TG	1
NFATC4	TGFB1I1	TT	TF-TG	1
NFATC4	RBMS2	TT	TF-TG	1
NFATC4	POSTN	TT	TF-TG	1
NFATC4	PDLIM7	TT	TF-TG	1
NFATC4	PCOLCE	TT	TF-TG	1
NFATC4	OLFML2B	TT	TF-TG	1
NFATC4	NXN	TT	TF-TG	1
NFATC4	NID2	TT	TF-TG	1
NFATC4	NID1	TT	TF-TG	1
NFATC4	MFSD6	TT	TF-TG	1
NFATC4	LAMC1	TT	TF-TG	1
NFATC4	LAMB1	TT	TF-TG	1
NFATC4	GULP1	TT	TF-TG	1
NFATC4	FBN1	TT	TF-TG	1
NFATC4	FBLN5	TT	TF-TG	1
NFATC4	EHD2	TT	TF-TG	1
NFATC4	DBN1	TT	TF-TG	1
NFATC4	CUL7	TT	TF-TG	1
NFATC4	COL5A2	TT	TF-TG	1
NFATC4	COL4A1	TT	TF-TG	1
EFNB1	EPHB2	LR	Axon guidance	2
EFNB1	EPHB3	LR	Axon guidance	2
EFNB1	EPHB4	LR	Axon guidance	2
SEMA7A	ITGB1	LR	Axon guidance	2
ITGB1	NFATC4	RT	Axon guidance	2
ITGB1	NFATC2	RT	Axon guidance	2
EPHB4	NFATC4	RT	Axon guidance	2
EPHB4	NFATC2	RT	Axon guidance	2
EPHB3	NFATC4	RT	Axon guidance	2
EPHB3	NFATC2	RT	Axon guidance	2
EPHB2	NFATC4	RT	Axon guidance	2
EPHB2	NFATC2	RT	Axon guidance	2
FGF1	FGFR1	LR	Ras signaling pathway	2
FGF1	FGFR3	LR	Ras signaling pathway	2
FGF1	FGFR2	LR	Ras signaling pathway	2
FGF1	FGFR4	LR	Ras signaling pathway	2
ANGPT1	TEK	LR	Ras signaling pathway	2
ANGPT4	TEK	LR	Ras signaling pathway	2
TEK	ETS2	RT	Ras signaling pathway	2
FGFR4	ETS2	RT	Ras signaling pathway	2
FGFR2	ETS2	RT	Ras signaling pathway	2
FGFR3	ETS2	RT	Ras signaling pathway	2
FGFR1	ETS2	RT	Ras signaling pathway	2
ETS2	PKP1	TT	TF-TG	2
ETS2	LAMC2	TT	TF-TG	2
ETS2	PKP1	TT	TF-TG	2
ETS2	LAMC2	TT	TF-TG	2
ETS2	PKP1	TT	TF-TG	2
ETS2	LAMC2	TT	TF-TG	2
ETS2	PKP1	TT	TF-TG	2
ETS2	LAMC2	TT	TF-TG	2
ETS2	PKP1	TT	TF-TG	2
ETS2	LAMC2	TT	TF-TG	2
NFATC2	SMYD1	TT	TF-TG	2
NFATC2	RINL	TT	TF-TG	2
NFATC2	RAB11FIP4	TT	TF-TG	2
NFATC2	NT5C2	TT	TF-TG	2
NFATC2	MB	TT	TF-TG	2
NFATC2	ITGB2	TT	TF-TG	2
NFATC2	HOPX	TT	TF-TG	2
NFATC2	HCST	TT	TF-TG	2
NFATC2	ARMC7	TT	TF-TG	2
NFATC2	ABTB2	TT	TF-TG	2
NFATC4	ZYX	TT	TF-TG	2
NFATC4	VCL	TT	TF-TG	2
NFATC4	VANGL1	TT	TF-TG	2
NFATC4	TGFB1I1	TT	TF-TG	2
NFATC4	RBMS2	TT	TF-TG	2
NFATC4	POSTN	TT	TF-TG	2
NFATC4	PDLIM7	TT	TF-TG	2
NFATC4	PCOLCE	TT	TF-TG	2
NFATC4	OLFML2B	TT	TF-TG	2
NFATC4	NXN	TT	TF-TG	2
NFATC4	NID2	TT	TF-TG	2
NFATC4	NID1	TT	TF-TG	2
NFATC4	MFSD6	TT	TF-TG	2
NFATC4	LAMC1	TT	TF-TG	2
NFATC4	LAMB1	TT	TF-TG	2
NFATC4	GULP1	TT	TF-TG	2
NFATC4	FBN1	TT	TF-TG	2
NFATC4	FBLN5	TT	TF-TG	2
NFATC4	EHD2	TT	TF-TG	2
NFATC4	DBN1	TT	TF-TG	2
NFATC4	CUL7	TT	TF-TG	2
NFATC4	COL5A2	TT	TF-TG	2
NFATC4	COL4A1	TT	TF-TG	2
NFATC2	SMYD1	TT	TF-TG	2
NFATC2	RINL	TT	TF-TG	2
NFATC2	RAB11FIP4	TT	TF-TG	2
NFATC2	NT5C2	TT	TF-TG	2
NFATC2	MB	TT	TF-TG	2
NFATC2	ITGB2	TT	TF-TG	2
NFATC2	HOPX	TT	TF-TG	2
NFATC2	HCST	TT	TF-TG	2
NFATC2	ARMC7	TT	TF-TG	2
NFATC2	ABTB2	TT	TF-TG	2
NFATC4	ZYX	TT	TF-TG	2
NFATC4	VCL	TT	TF-TG	2
NFATC4	VANGL1	TT	TF-TG	2
NFATC4	TGFB1I1	TT	TF-TG	2
NFATC4	RBMS2	TT	TF-TG	2
NFATC4	POSTN	TT	TF-TG	2
NFATC4	PDLIM7	TT	TF-TG	2
NFATC4	PCOLCE	TT	TF-TG	2
NFATC4	OLFML2B	TT	TF-TG	2
NFATC4	NXN	TT	TF-TG	2
NFATC4	NID2	TT	TF-TG	2
NFATC4	NID1	TT	TF-TG	2
NFATC4	MFSD6	TT	TF-TG	2
NFATC4	LAMC1	TT	TF-TG	2
NFATC4	LAMB1	TT	TF-TG	2
NFATC4	GULP1	TT	TF-TG	2
NFATC4	FBN1	TT	TF-TG	2
NFATC4	FBLN5	TT	TF-TG	2
NFATC4	EHD2	TT	TF-TG	2
NFATC4	DBN1	TT	TF-TG	2
NFATC4	CUL7	TT	TF-TG	2
NFATC4	COL5A2	TT	TF-TG	2
NFATC4	COL4A1	TT	TF-TG	2
NFATC2	SMYD1	TT	TF-TG	2
NFATC2	RINL	TT	TF-TG	2
NFATC2	RAB11FIP4	TT	TF-TG	2
NFATC2	NT5C2	TT	TF-TG	2
NFATC2	MB	TT	TF-TG	2
NFATC2	ITGB2	TT	TF-TG	2
NFATC2	HOPX	TT	TF-TG	2
NFATC2	HCST	TT	TF-TG	2
NFATC2	ARMC7	TT	TF-TG	2
NFATC2	ABTB2	TT	TF-TG	2
NFATC4	ZYX	TT	TF-TG	2
NFATC4	VCL	TT	TF-TG	2
NFATC4	VANGL1	TT	TF-TG	2
NFATC4	TGFB1I1	TT	TF-TG	2
NFATC4	RBMS2	TT	TF-TG	2
NFATC4	POSTN	TT	TF-TG	2
NFATC4	PDLIM7	TT	TF-TG	2
NFATC4	PCOLCE	TT	TF-TG	2
NFATC4	OLFML2B	TT	TF-TG	2
NFATC4	NXN	TT	TF-TG	2
NFATC4	NID2	TT	TF-TG	2
NFATC4	NID1	TT	TF-TG	2
NFATC4	MFSD6	TT	TF-TG	2
NFATC4	LAMC1	TT	TF-TG	2
NFATC4	LAMB1	TT	TF-TG	2
NFATC4	GULP1	TT	TF-TG	2
NFATC4	FBN1	TT	TF-TG	2
NFATC4	FBLN5	TT	TF-TG	2
NFATC4	EHD2	TT	TF-TG	2
NFATC4	DBN1	TT	TF-TG	2
NFATC4	CUL7	TT	TF-TG	2
NFATC4	COL5A2	TT	TF-TG	2
NFATC4	COL4A1	TT	TF-TG	2
NFATC2	SMYD1	TT	TF-TG	2
NFATC2	RINL	TT	TF-TG	2
NFATC2	RAB11FIP4	TT	TF-TG	2
NFATC2	NT5C2	TT	TF-TG	2
NFATC2	MB	TT	TF-TG	2
NFATC2	ITGB2	TT	TF-TG	2
NFATC2	HOPX	TT	TF-TG	2
NFATC2	HCST	TT	TF-TG	2
NFATC2	ARMC7	TT	TF-TG	2
NFATC2	ABTB2	TT	TF-TG	2
NFATC4	ZYX	TT	TF-TG	2
NFATC4	VCL	TT	TF-TG	2
NFATC4	VANGL1	TT	TF-TG	2
NFATC4	TGFB1I1	TT	TF-TG	2
NFATC4	RBMS2	TT	TF-TG	2
NFATC4	POSTN	TT	TF-TG	2
NFATC4	PDLIM7	TT	TF-TG	2
NFATC4	PCOLCE	TT	TF-TG	2
NFATC4	OLFML2B	TT	TF-TG	2
NFATC4	NXN	TT	TF-TG	2
NFATC4	NID2	TT	TF-TG	2
NFATC4	NID1	TT	TF-TG	2
NFATC4	MFSD6	TT	TF-TG	2
NFATC4	LAMC1	TT	TF-TG	2
NFATC4	LAMB1	TT	TF-TG	2
NFATC4	GULP1	TT	TF-TG	2
NFATC4	FBN1	TT	TF-TG	2
NFATC4	FBLN5	TT	TF-TG	2
NFATC4	EHD2	TT	TF-TG	2
NFATC4	DBN1	TT	TF-TG	2
NFATC4	CUL7	TT	TF-TG	2
NFATC4	COL5A2	TT	TF-TG	2
NFATC4	COL4A1	TT	TF-TG	2
EFNB1	EPHB2	LR	Axon guidance	3
EFNB1	EPHB3	LR	Axon guidance	3
EFNB1	EPHB4	LR	Axon guidance	3
SEMA7A	ITGB1	LR	Axon guidance	3
ITGB1	NFATC4	RT	Axon guidance	3
ITGB1	NFATC2	RT	Axon guidance	3
EPHB4	NFATC4	RT	Axon guidance	3
EPHB4	NFATC2	RT	Axon guidance	3
EPHB3	NFATC4	RT	Axon guidance	3
EPHB3	NFATC2	RT	Axon guidance	3
EPHB2	NFATC4	RT	Axon guidance	3
EPHB2	NFATC2	RT	Axon guidance	3
FGF1	EGFR	LR	Ras signaling pathway	3
FGF1	FGFR1	LR	Ras signaling pathway	3
FGF1	FGFR3	LR	Ras signaling pathway	3
FGF1	FGFR2	LR	Ras signaling pathway	3
FGF1	FGFR4	LR	Ras signaling pathway	3
ANGPT1	TEK	LR	Ras signaling pathway	3
ANGPT4	TEK	LR	Ras signaling pathway	3
TEK	ETS2	RT	Ras signaling pathway	3
FGFR4	ETS2	RT	Ras signaling pathway	3
FGFR2	ETS2	RT	Ras signaling pathway	3
FGFR3	ETS2	RT	Ras signaling pathway	3
FGFR1	ETS2	RT	Ras signaling pathway	3
EGFR	ETS2	RT	Ras signaling pathway	3
ETS2	PKP1	TT	TF-TG	3
ETS2	LAMC2	TT	TF-TG	3
ETS2	PKP1	TT	TF-TG	3
ETS2	LAMC2	TT	TF-TG	3
ETS2	PKP1	TT	TF-TG	3
ETS2	LAMC2	TT	TF-TG	3
ETS2	PKP1	TT	TF-TG	3
ETS2	LAMC2	TT	TF-TG	3
ETS2	PKP1	TT	TF-TG	3
ETS2	LAMC2	TT	TF-TG	3
ETS2	PKP1	TT	TF-TG	3
ETS2	LAMC2	TT	TF-TG	3
NFATC2	SMYD1	TT	TF-TG	3
NFATC2	RINL	TT	TF-TG	3
NFATC2	RAB11FIP4	TT	TF-TG	3
NFATC2	NT5C2	TT	TF-TG	3
NFATC2	MB	TT	TF-TG	3
NFATC2	ITGB2	TT	TF-TG	3
NFATC2	HOPX	TT	TF-TG	3
NFATC2	HCST	TT	TF-TG	3
NFATC2	ARMC7	TT	TF-TG	3
NFATC2	ABTB2	TT	TF-TG	3
NFATC4	ZYX	TT	TF-TG	3
NFATC4	VCL	TT	TF-TG	3
NFATC4	VANGL1	TT	TF-TG	3
NFATC4	TGFB1I1	TT	TF-TG	3
NFATC4	RBMS2	TT	TF-TG	3
NFATC4	POSTN	TT	TF-TG	3
NFATC4	PDLIM7	TT	TF-TG	3
NFATC4	PCOLCE	TT	TF-TG	3
NFATC4	OLFML2B	TT	TF-TG	3
NFATC4	NXN	TT	TF-TG	3
NFATC4	NID2	TT	TF-TG	3
NFATC4	NID1	TT	TF-TG	3
NFATC4	MFSD6	TT	TF-TG	3
NFATC4	LAMC1	TT	TF-TG	3
NFATC4	LAMB1	TT	TF-TG	3
NFATC4	GULP1	TT	TF-TG	3
NFATC4	FBN1	TT	TF-TG	3
NFATC4	FBLN5	TT	TF-TG	3
NFATC4	EHD2	TT	TF-TG	3
NFATC4	DBN1	TT	TF-TG	3
NFATC4	CUL7	TT	TF-TG	3
NFATC4	COL5A2	TT	TF-TG	3
NFATC4	COL4A1	TT	TF-TG	3
NFATC2	SMYD1	TT	TF-TG	3
NFATC2	RINL	TT	TF-TG	3
NFATC2	RAB11FIP4	TT	TF-TG	3
NFATC2	NT5C2	TT	TF-TG	3
NFATC2	MB	TT	TF-TG	3
NFATC2	ITGB2	TT	TF-TG	3
NFATC2	HOPX	TT	TF-TG	3
NFATC2	HCST	TT	TF-TG	3
NFATC2	ARMC7	TT	TF-TG	3
NFATC2	ABTB2	TT	TF-TG	3
NFATC4	ZYX	TT	TF-TG	3
NFATC4	VCL	TT	TF-TG	3
NFATC4	VANGL1	TT	TF-TG	3
NFATC4	TGFB1I1	TT	TF-TG	3
NFATC4	RBMS2	TT	TF-TG	3
NFATC4	POSTN	TT	TF-TG	3
NFATC4	PDLIM7	TT	TF-TG	3
NFATC4	PCOLCE	TT	TF-TG	3
NFATC4	OLFML2B	TT	TF-TG	3
NFATC4	NXN	TT	TF-TG	3
NFATC4	NID2	TT	TF-TG	3
NFATC4	NID1	TT	TF-TG	3
NFATC4	MFSD6	TT	TF-TG	3
NFATC4	LAMC1	TT	TF-TG	3
NFATC4	LAMB1	TT	TF-TG	3
NFATC4	GULP1	TT	TF-TG	3
NFATC4	FBN1	TT	TF-TG	3
NFATC4	FBLN5	TT	TF-TG	3
NFATC4	EHD2	TT	TF-TG	3
NFATC4	DBN1	TT	TF-TG	3
NFATC4	CUL7	TT	TF-TG	3
NFATC4	COL5A2	TT	TF-TG	3
NFATC4	COL4A1	TT	TF-TG	3
NFATC2	SMYD1	TT	TF-TG	3
NFATC2	RINL	TT	TF-TG	3
NFATC2	RAB11FIP4	TT	TF-TG	3
NFATC2	NT5C2	TT	TF-TG	3
NFATC2	MB	TT	TF-TG	3
NFATC2	ITGB2	TT	TF-TG	3
NFATC2	HOPX	TT	TF-TG	3
NFATC2	HCST	TT	TF-TG	3
NFATC2	ARMC7	TT	TF-TG	3
NFATC2	ABTB2	TT	TF-TG	3
NFATC4	ZYX	TT	TF-TG	3
NFATC4	VCL	TT	TF-TG	3
NFATC4	VANGL1	TT	TF-TG	3
NFATC4	TGFB1I1	TT	TF-TG	3
NFATC4	RBMS2	TT	TF-TG	3
NFATC4	POSTN	TT	TF-TG	3
NFATC4	PDLIM7	TT	TF-TG	3
NFATC4	PCOLCE	TT	TF-TG	3
NFATC4	OLFML2B	TT	TF-TG	3
NFATC4	NXN	TT	TF-TG	3
NFATC4	NID2	TT	TF-TG	3
NFATC4	NID1	TT	TF-TG	3
NFATC4	MFSD6	TT	TF-TG	3
NFATC4	LAMC1	TT	TF-TG	3
NFATC4	LAMB1	TT	TF-TG	3
NFATC4	GULP1	TT	TF-TG	3
NFATC4	FBN1	TT	TF-TG	3
NFATC4	FBLN5	TT	TF-TG	3
NFATC4	EHD2	TT	TF-TG	3
NFATC4	DBN1	TT	TF-TG	3
NFATC4	CUL7	TT	TF-TG	3
NFATC4	COL5A2	TT	TF-TG	3
NFATC4	COL4A1	TT	TF-TG	3
NFATC2	SMYD1	TT	TF-TG	3
NFATC2	RINL	TT	TF-TG	3
NFATC2	RAB11FIP4	TT	TF-TG	3
NFATC2	NT5C2	TT	TF-TG	3
NFATC2	MB	TT	TF-TG	3
NFATC2	ITGB2	TT	TF-TG	3
NFATC2	HOPX	TT	TF-TG	3
NFATC2	HCST	TT	TF-TG	3
NFATC2	ARMC7	TT	TF-TG	3
NFATC2	ABTB2	TT	TF-TG	3
NFATC4	ZYX	TT	TF-TG	3
NFATC4	VCL	TT	TF-TG	3
NFATC4	VANGL1	TT	TF-TG	3
NFATC4	TGFB1I1	TT	TF-TG	3
NFATC4	RBMS2	TT	TF-TG	3
NFATC4	POSTN	TT	TF-TG	3
NFATC4	PDLIM7	TT	TF-TG	3
NFATC4	PCOLCE	TT	TF-TG	3
NFATC4	OLFML2B	TT	TF-TG	3
NFATC4	NXN	TT	TF-TG	3
NFATC4	NID2	TT	TF-TG	3
NFATC4	NID1	TT	TF-TG	3
NFATC4	MFSD6	TT	TF-TG	3
NFATC4	LAMC1	TT	TF-TG	3
NFATC4	LAMB1	TT	TF-TG	3
NFATC4	GULP1	TT	TF-TG	3
NFATC4	FBN1	TT	TF-TG	3
NFATC4	FBLN5	TT	TF-TG	3
NFATC4	EHD2	TT	TF-TG	3
NFATC4	DBN1	TT	TF-TG	3
NFATC4	CUL7	TT	TF-TG	3
NFATC4	COL5A2	TT	TF-TG	3
NFATC4	COL4A1	TT	TF-TG	3

## Sheet: Liver→Kupffer Cells
From	To	Type	Pathway	Repeats
FGF1	FGFR1	LR	Breast cancer	1
FGFR1	MTOR	RT	Breast cancer	1
FGF1	FGFR2	LR	Gastric cancer	1
FGFR2	MTOR	RT	Gastric cancer	1
IGF1	INSR	LR	HIF-1 signaling pathway	1
INSR	MTOR	RT	HIF-1 signaling pathway	1
IGF1	INSR	LR	mTOR signaling pathway	1
INSR	MTOR	RT	mTOR signaling pathway	1
FGF1	FGFR1	LR	Pathways in cancer	1
FGF1	FGFR3	LR	Pathways in cancer	1
FGF1	FGFR2	LR	Pathways in cancer	1
FGF1	FGFR4	LR	Pathways in cancer	1
FGFR4	SMAD4	RT	Pathways in cancer	1
FGFR4	STAT1	RT	Pathways in cancer	1
FGFR4	NFKB1	RT	Pathways in cancer	1
FGFR4	MTOR	RT	Pathways in cancer	1
FGFR2	SMAD4	RT	Pathways in cancer	1
FGFR2	STAT1	RT	Pathways in cancer	1
FGFR2	NFKB1	RT	Pathways in cancer	1
FGFR2	MTOR	RT	Pathways in cancer	1
FGFR3	SMAD4	RT	Pathways in cancer	1
FGFR3	STAT1	RT	Pathways in cancer	1
FGFR3	NFKB1	RT	Pathways in cancer	1
FGFR3	MTOR	RT	Pathways in cancer	1
FGFR1	SMAD4	RT	Pathways in cancer	1
FGFR1	STAT1	RT	Pathways in cancer	1
FGFR1	NFKB1	RT	Pathways in cancer	1
FGFR1	MTOR	RT	Pathways in cancer	1
COL1A2	ITGA1	LR	PI3K-Akt signaling pathway	1
COL1A2	ITGA2	LR	PI3K-Akt signaling pathway	1
COL1A2	ITGA2B	LR	PI3K-Akt signaling pathway	1
COL1A2	ITGA3	LR	PI3K-Akt signaling pathway	1
COL1A2	ITGA9	LR	PI3K-Akt signaling pathway	1
COL1A2	ITGAV	LR	PI3K-Akt signaling pathway	1
COL1A2	ITGB1	LR	PI3K-Akt signaling pathway	1
COL1A2	ITGB3	LR	PI3K-Akt signaling pathway	1
FGF1	EGFR	LR	PI3K-Akt signaling pathway	1
FGF1	FGFR1	LR	PI3K-Akt signaling pathway	1
FGF1	FGFR3	LR	PI3K-Akt signaling pathway	1
FGF1	FGFR2	LR	PI3K-Akt signaling pathway	1
FGF1	FGFR4	LR	PI3K-Akt signaling pathway	1
IGF1	INSR	LR	PI3K-Akt signaling pathway	1
INSR	RXRA	RT	PI3K-Akt signaling pathway	1
INSR	CREB3L1	RT	PI3K-Akt signaling pathway	1
INSR	CREB3L3	RT	PI3K-Akt signaling pathway	1
INSR	NFKB1	RT	PI3K-Akt signaling pathway	1
INSR	MTOR	RT	PI3K-Akt signaling pathway	1
FGFR4	RXRA	RT	PI3K-Akt signaling pathway	1
FGFR4	CREB3L1	RT	PI3K-Akt signaling pathway	1
FGFR4	CREB3L3	RT	PI3K-Akt signaling pathway	1
FGFR4	NFKB1	RT	PI3K-Akt signaling pathway	1
FGFR4	MTOR	RT	PI3K-Akt signaling pathway	1
FGFR2	RXRA	RT	PI3K-Akt signaling pathway	1
FGFR2	CREB3L1	RT	PI3K-Akt signaling pathway	1
FGFR2	CREB3L3	RT	PI3K-Akt signaling pathway	1
FGFR2	NFKB1	RT	PI3K-Akt signaling pathway	1
FGFR2	MTOR	RT	PI3K-Akt signaling pathway	1
FGFR3	RXRA	RT	PI3K-Akt signaling pathway	1
FGFR3	CREB3L1	RT	PI3K-Akt signaling pathway	1
FGFR3	CREB3L3	RT	PI3K-Akt signaling pathway	1
FGFR3	NFKB1	RT	PI3K-Akt signaling pathway	1
FGFR3	MTOR	RT	PI3K-Akt signaling pathway	1
FGFR1	RXRA	RT	PI3K-Akt signaling pathway	1
FGFR1	CREB3L1	RT	PI3K-Akt signaling pathway	1
FGFR1	CREB3L3	RT	PI3K-Akt signaling pathway	1
FGFR1	NFKB1	RT	PI3K-Akt signaling pathway	1
FGFR1	MTOR	RT	PI3K-Akt signaling pathway	1
EGFR	RXRA	RT	PI3K-Akt signaling pathway	1
EGFR	CREB3L1	RT	PI3K-Akt signaling pathway	1
EGFR	CREB3L3	RT	PI3K-Akt signaling pathway	1
EGFR	NFKB1	RT	PI3K-Akt signaling pathway	1
EGFR	MTOR	RT	PI3K-Akt signaling pathway	1
ITGB3	RXRA	RT	PI3K-Akt signaling pathway	1
ITGB3	CREB3L1	RT	PI3K-Akt signaling pathway	1
ITGB3	CREB3L3	RT	PI3K-Akt signaling pathway	1
ITGB3	NFKB1	RT	PI3K-Akt signaling pathway	1
ITGB3	MTOR	RT	PI3K-Akt signaling pathway	1
ITGB1	RXRA	RT	PI3K-Akt signaling pathway	1
ITGB1	CREB3L1	RT	PI3K-Akt signaling pathway	1
ITGB1	CREB3L3	RT	PI3K-Akt signaling pathway	1
ITGB1	NFKB1	RT	PI3K-Akt signaling pathway	1
ITGB1	MTOR	RT	PI3K-Akt signaling pathway	1
ITGAV	RXRA	RT	PI3K-Akt signaling pathway	1
ITGAV	CREB3L1	RT	PI3K-Akt signaling pathway	1
ITGAV	CREB3L3	RT	PI3K-Akt signaling pathway	1
ITGAV	NFKB1	RT	PI3K-Akt signaling pathway	1
ITGAV	MTOR	RT	PI3K-Akt signaling pathway	1
ITGA9	RXRA	RT	PI3K-Akt signaling pathway	1
ITGA9	CREB3L1	RT	PI3K-Akt signaling pathway	1
ITGA9	CREB3L3	RT	PI3K-Akt signaling pathway	1
ITGA9	NFKB1	RT	PI3K-Akt signaling pathway	1
ITGA9	MTOR	RT	PI3K-Akt signaling pathway	1
ITGA3	RXRA	RT	PI3K-Akt signaling pathway	1
ITGA3	CREB3L1	RT	PI3K-Akt signaling pathway	1
ITGA3	CREB3L3	RT	PI3K-Akt signaling pathway	1
ITGA3	NFKB1	RT	PI3K-Akt signaling pathway	1
ITGA3	MTOR	RT	PI3K-Akt signaling pathway	1
ITGA2B	RXRA	RT	PI3K-Akt signaling pathway	1
ITGA2B	CREB3L1	RT	PI3K-Akt signaling pathway	1
ITGA2B	CREB3L3	RT	PI3K-Akt signaling pathway	1
ITGA2B	NFKB1	RT	PI3K-Akt signaling pathway	1
ITGA2B	MTOR	RT	PI3K-Akt signaling pathway	1
ITGA2	RXRA	RT	PI3K-Akt signaling pathway	1
ITGA2	CREB3L1	RT	PI3K-Akt signaling pathway	1
ITGA2	CREB3L3	RT	PI3K-Akt signaling pathway	1
ITGA2	NFKB1	RT	PI3K-Akt signaling pathway	1
ITGA2	MTOR	RT	PI3K-Akt signaling pathway	1
ITGA1	RXRA	RT	PI3K-Akt signaling pathway	1
ITGA1	CREB3L1	RT	PI3K-Akt signaling pathway	1
ITGA1	CREB3L3	RT	PI3K-Akt signaling pathway	1
ITGA1	NFKB1	RT	PI3K-Akt signaling pathway	1
ITGA1	MTOR	RT	PI3K-Akt signaling pathway	1
FGF1	EGFR	LR	Ras signaling pathway	1
FGF1	FGFR1	LR	Ras signaling pathway	1
FGF1	FGFR3	LR	Ras signaling pathway	1
FGF1	FGFR2	LR	Ras signaling pathway	1
FGF1	FGFR4	LR	Ras signaling pathway	1
IGF1	INSR	LR	Ras signaling pathway	1
INSR	NFKB1	RT	Ras signaling pathway	1
FGFR4	NFKB1	RT	Ras signaling pathway	1
FGFR2	NFKB1	RT	Ras signaling pathway	1
FGFR3	NFKB1	RT	Ras signaling pathway	1
FGFR1	NFKB1	RT	Ras signaling pathway	1
EGFR	NFKB1	RT	Ras signaling pathway	1
NFKB1	ZC3HAV1	TT	TF-TG	1
NFKB1	TRAF5	TT	TF-TG	1
NFKB1	TNF	TT	TF-TG	1
NFKB1	TMEM179B	TT	TF-TG	1
NFKB1	TGFB1I1	TT	TF-TG	1
NFKB1	TAP2	TT	TF-TG	1
NFKB1	STX11	TT	TF-TG	1
NFKB1	STAT1	TT	TF-TG	1
NFKB1	SPATS2	TT	TF-TG	1
NFKB1	RIPK3	TT	TF-TG	1
NFKB1	RBCK1	TT	TF-TG	1
NFKB1	RAP1B	TT	TF-TG	1
NFKB1	PTGS2	TT	TF-TG	1
NFKB1	PML	TT	TF-TG	1
NFKB1	PARP14	TT	TF-TG	1
NFKB1	NLRC5	TT	TF-TG	1
NFKB1	NFKBIE	TT	TF-TG	1
NFKB1	NCKAP1	TT	TF-TG	1
NFKB1	MAFK	TT	TF-TG	1
NFKB1	LRMP	TT	TF-TG	1
NFKB1	ITGAL	TT	TF-TG	1
NFKB1	IL4R	TT	TF-TG	1
NFKB1	IL27RA	TT	TF-TG	1
NFKB1	IL17RA	TT	TF-TG	1
NFKB1	IFI16	TT	TF-TG	1
NFKB1	HLA-G	TT	TF-TG	1
NFKB1	HLA-A	TT	TF-TG	1
NFKB1	GBP4	TT	TF-TG	1
NFKB1	DTX3L	TT	TF-TG	1
NFKB1	DOK1	TT	TF-TG	1
NFKB1	DOCK10	TT	TF-TG	1
NFKB1	DDX58	TT	TF-TG	1
NFKB1	CYTIP	TT	TF-TG	1
NFKB1	CR1L	TT	TF-TG	1
NFKB1	CMTM7	TT	TF-TG	1
NFKB1	ALDH5A1	TT	TF-TG	1
NFKB1	ABAT	TT	TF-TG	1
NFKB1	CXorf21	TT	TF-TG	1
NFKB1	ZC3HAV1	TT	TF-TG	1
NFKB1	TRAF5	TT	TF-TG	1
NFKB1	TNF	TT	TF-TG	1
NFKB1	TMEM179B	TT	TF-TG	1
NFKB1	TGFB1I1	TT	TF-TG	1
NFKB1	TAP2	TT	TF-TG	1
NFKB1	STX11	TT	TF-TG	1
NFKB1	STAT1	TT	TF-TG	1
NFKB1	SPATS2	TT	TF-TG	1
NFKB1	RIPK3	TT	TF-TG	1
NFKB1	RBCK1	TT	TF-TG	1
NFKB1	RAP1B	TT	TF-TG	1
NFKB1	PTGS2	TT	TF-TG	1
NFKB1	PML	TT	TF-TG	1
NFKB1	PARP14	TT	TF-TG	1
NFKB1	NLRC5	TT	TF-TG	1
NFKB1	NFKBIE	TT	TF-TG	1
NFKB1	NCKAP1	TT	TF-TG	1
NFKB1	MAFK	TT	TF-TG	1
NFKB1	LRMP	TT	TF-TG	1
NFKB1	ITGAL	TT	TF-TG	1
NFKB1	IL4R	TT	TF-TG	1
NFKB1	IL27RA	TT	TF-TG	1
NFKB1	IL17RA	TT	TF-TG	1
NFKB1	IFI16	TT	TF-TG	1
NFKB1	HLA-G	TT	TF-TG	1
NFKB1	HLA-A	TT	TF-TG	1
NFKB1	GBP4	TT	TF-TG	1
NFKB1	DTX3L	TT	TF-TG	1
NFKB1	DOK1	TT	TF-TG	1
NFKB1	DOCK10	TT	TF-TG	1
NFKB1	DDX58	TT	TF-TG	1
NFKB1	CYTIP	TT	TF-TG	1
NFKB1	CR1L	TT	TF-TG	1
NFKB1	CMTM7	TT	TF-TG	1
NFKB1	ALDH5A1	TT	TF-TG	1
NFKB1	ABAT	TT	TF-TG	1
NFKB1	CXorf21	TT	TF-TG	1
NFKB1	ZC3HAV1	TT	TF-TG	1
NFKB1	TRAF5	TT	TF-TG	1
NFKB1	TNF	TT	TF-TG	1
NFKB1	TMEM179B	TT	TF-TG	1
NFKB1	TGFB1I1	TT	TF-TG	1
NFKB1	TAP2	TT	TF-TG	1
NFKB1	STX11	TT	TF-TG	1
NFKB1	STAT1	TT	TF-TG	1
NFKB1	SPATS2	TT	TF-TG	1
NFKB1	RIPK3	TT	TF-TG	1
NFKB1	RBCK1	TT	TF-TG	1
NFKB1	RAP1B	TT	TF-TG	1
NFKB1	PTGS2	TT	TF-TG	1
NFKB1	PML	TT	TF-TG	1
NFKB1	PARP14	TT	TF-TG	1
NFKB1	NLRC5	TT	TF-TG	1
NFKB1	NFKBIE	TT	TF-TG	1
NFKB1	NCKAP1	TT	TF-TG	1
NFKB1	MAFK	TT	TF-TG	1
NFKB1	LRMP	TT	TF-TG	1
NFKB1	ITGAL	TT	TF-TG	1
NFKB1	IL4R	TT	TF-TG	1
NFKB1	IL27RA	TT	TF-TG	1
NFKB1	IL17RA	TT	TF-TG	1
NFKB1	IFI16	TT	TF-TG	1
NFKB1	HLA-G	TT	TF-TG	1
NFKB1	HLA-A	TT	TF-TG	1
NFKB1	GBP4	TT	TF-TG	1
NFKB1	DTX3L	TT	TF-TG	1
NFKB1	DOK1	TT	TF-TG	1
NFKB1	DOCK10	TT	TF-TG	1
NFKB1	DDX58	TT	TF-TG	1
NFKB1	CYTIP	TT	TF-TG	1
NFKB1	CR1L	TT	TF-TG	1
NFKB1	CMTM7	TT	TF-TG	1
NFKB1	ALDH5A1	TT	TF-TG	1
NFKB1	ABAT	TT	TF-TG	1
NFKB1	CXorf21	TT	TF-TG	1
NFKB1	ZC3HAV1	TT	TF-TG	1
NFKB1	TRAF5	TT	TF-TG	1
NFKB1	TNF	TT	TF-TG	1
NFKB1	TMEM179B	TT	TF-TG	1
NFKB1	TGFB1I1	TT	TF-TG	1
NFKB1	TAP2	TT	TF-TG	1
NFKB1	STX11	TT	TF-TG	1
NFKB1	STAT1	TT	TF-TG	1
NFKB1	SPATS2	TT	TF-TG	1
NFKB1	RIPK3	TT	TF-TG	1
NFKB1	RBCK1	TT	TF-TG	1
NFKB1	RAP1B	TT	TF-TG	1
NFKB1	PTGS2	TT	TF-TG	1
NFKB1	PML	TT	TF-TG	1
NFKB1	PARP14	TT	TF-TG	1
NFKB1	NLRC5	TT	TF-TG	1
NFKB1	NFKBIE	TT	TF-TG	1
NFKB1	NCKAP1	TT	TF-TG	1
NFKB1	MAFK	TT	TF-TG	1
NFKB1	LRMP	TT	TF-TG	1
NFKB1	ITGAL	TT	TF-TG	1
NFKB1	IL4R	TT	TF-TG	1
NFKB1	IL27RA	TT	TF-TG	1
NFKB1	IL17RA	TT	TF-TG	1
NFKB1	IFI16	TT	TF-TG	1
NFKB1	HLA-G	TT	TF-TG	1
NFKB1	HLA-A	TT	TF-TG	1
NFKB1	GBP4	TT	TF-TG	1
NFKB1	DTX3L	TT	TF-TG	1
NFKB1	DOK1	TT	TF-TG	1
NFKB1	DOCK10	TT	TF-TG	1
NFKB1	DDX58	TT	TF-TG	1
NFKB1	CYTIP	TT	TF-TG	1
NFKB1	CR1L	TT	TF-TG	1
NFKB1	CMTM7	TT	TF-TG	1
NFKB1	ALDH5A1	TT	TF-TG	1
NFKB1	ABAT	TT	TF-TG	1
NFKB1	CXorf21	TT	TF-TG	1
NFKB1	ZC3HAV1	TT	TF-TG	1
NFKB1	TRAF5	TT	TF-TG	1
NFKB1	TNF	TT	TF-TG	1
NFKB1	TMEM179B	TT	TF-TG	1
NFKB1	TGFB1I1	TT	TF-TG	1
NFKB1	TAP2	TT	TF-TG	1
NFKB1	STX11	TT	TF-TG	1
NFKB1	STAT1	TT	TF-TG	1
NFKB1	SPATS2	TT	TF-TG	1
NFKB1	RIPK3	TT	TF-TG	1
NFKB1	RBCK1	TT	TF-TG	1
NFKB1	RAP1B	TT	TF-TG	1
NFKB1	PTGS2	TT	TF-TG	1
NFKB1	PML	TT	TF-TG	1
NFKB1	PARP14	TT	TF-TG	1
NFKB1	NLRC5	TT	TF-TG	1
NFKB1	NFKBIE	TT	TF-TG	1
NFKB1	NCKAP1	TT	TF-TG	1
NFKB1	MAFK	TT	TF-TG	1
NFKB1	LRMP	TT	TF-TG	1
NFKB1	ITGAL	TT	TF-TG	1
NFKB1	IL4R	TT	TF-TG	1
NFKB1	IL27RA	TT	TF-TG	1
NFKB1	IL17RA	TT	TF-TG	1
NFKB1	IFI16	TT	TF-TG	1
NFKB1	HLA-G	TT	TF-TG	1
NFKB1	HLA-A	TT	TF-TG	1
NFKB1	GBP4	TT	TF-TG	1
NFKB1	DTX3L	TT	TF-TG	1
NFKB1	DOK1	TT	TF-TG	1
NFKB1	DOCK10	TT	TF-TG	1
NFKB1	DDX58	TT	TF-TG	1
NFKB1	CYTIP	TT	TF-TG	1
NFKB1	CR1L	TT	TF-TG	1
NFKB1	CMTM7	TT	TF-TG	1
NFKB1	ALDH5A1	TT	TF-TG	1
NFKB1	ABAT	TT	TF-TG	1
NFKB1	CXorf21	TT	TF-TG	1
NFKB1	ZC3HAV1	TT	TF-TG	1
NFKB1	TRAF5	TT	TF-TG	1
NFKB1	TNF	TT	TF-TG	1
NFKB1	TMEM179B	TT	TF-TG	1
NFKB1	TGFB1I1	TT	TF-TG	1
NFKB1	TAP2	TT	TF-TG	1
NFKB1	STX11	TT	TF-TG	1
NFKB1	STAT1	TT	TF-TG	1
NFKB1	SPATS2	TT	TF-TG	1
NFKB1	RIPK3	TT	TF-TG	1
NFKB1	RBCK1	TT	TF-TG	1
NFKB1	RAP1B	TT	TF-TG	1
NFKB1	PTGS2	TT	TF-TG	1
NFKB1	PML	TT	TF-TG	1
NFKB1	PARP14	TT	TF-TG	1
NFKB1	NLRC5	TT	TF-TG	1
NFKB1	NFKBIE	TT	TF-TG	1
NFKB1	NCKAP1	TT	TF-TG	1
NFKB1	MAFK	TT	TF-TG	1
NFKB1	LRMP	TT	TF-TG	1
NFKB1	ITGAL	TT	TF-TG	1
NFKB1	IL4R	TT	TF-TG	1
NFKB1	IL27RA	TT	TF-TG	1
NFKB1	IL17RA	TT	TF-TG	1
NFKB1	IFI16	TT	TF-TG	1
NFKB1	HLA-G	TT	TF-TG	1
NFKB1	HLA-A	TT	TF-TG	1
NFKB1	GBP4	TT	TF-TG	1
NFKB1	DTX3L	TT	TF-TG	1
NFKB1	DOK1	TT	TF-TG	1
NFKB1	DOCK10	TT	TF-TG	1
NFKB1	DDX58	TT	TF-TG	1
NFKB1	CYTIP	TT	TF-TG	1
NFKB1	CR1L	TT	TF-TG	1
NFKB1	CMTM7	TT	TF-TG	1
NFKB1	ALDH5A1	TT	TF-TG	1
NFKB1	ABAT	TT	TF-TG	1
NFKB1	CXorf21	TT	TF-TG	1
MTOR	LDHD	TT	TF-TG	1
MTOR	FN1	TT	TF-TG	1
MTOR	LDHD	TT	TF-TG	1
MTOR	FN1	TT	TF-TG	1
MTOR	LDHD	TT	TF-TG	1
MTOR	FN1	TT	TF-TG	1
NFKB1	ZC3HAV1	TT	TF-TG	1
NFKB1	TRAF5	TT	TF-TG	1
NFKB1	TNF	TT	TF-TG	1
NFKB1	TMEM179B	TT	TF-TG	1
NFKB1	TGFB1I1	TT	TF-TG	1
NFKB1	TAP2	TT	TF-TG	1
NFKB1	STX11	TT	TF-TG	1
NFKB1	STAT1	TT	TF-TG	1
NFKB1	SPATS2	TT	TF-TG	1
NFKB1	RIPK3	TT	TF-TG	1
NFKB1	RBCK1	TT	TF-TG	1
NFKB1	RAP1B	TT	TF-TG	1
NFKB1	PTGS2	TT	TF-TG	1
NFKB1	PML	TT	TF-TG	1
NFKB1	PARP14	TT	TF-TG	1
NFKB1	NLRC5	TT	TF-TG	1
NFKB1	NFKBIE	TT	TF-TG	1
NFKB1	NCKAP1	TT	TF-TG	1
NFKB1	MAFK	TT	TF-TG	1
NFKB1	LRMP	TT	TF-TG	1
NFKB1	ITGAL	TT	TF-TG	1
NFKB1	IL4R	TT	TF-TG	1
NFKB1	IL27RA	TT	TF-TG	1
NFKB1	IL17RA	TT	TF-TG	1
NFKB1	IFI16	TT	TF-TG	1
NFKB1	HLA-G	TT	TF-TG	1
NFKB1	HLA-A	TT	TF-TG	1
NFKB1	GBP4	TT	TF-TG	1
NFKB1	DTX3L	TT	TF-TG	1
NFKB1	DOK1	TT	TF-TG	1
NFKB1	DOCK10	TT	TF-TG	1
NFKB1	DDX58	TT	TF-TG	1
NFKB1	CYTIP	TT	TF-TG	1
NFKB1	CR1L	TT	TF-TG	1
NFKB1	CMTM7	TT	TF-TG	1
NFKB1	ALDH5A1	TT	TF-TG	1
NFKB1	ABAT	TT	TF-TG	1
NFKB1	CXorf21	TT	TF-TG	1
CREB3L3	UGT2B28	TT	TF-TG	1
CREB3L3	UGT2B7	TT	TF-TG	1
CREB3L3	UGT2B17	TT	TF-TG	1
CREB3L3	UGT2A3	TT	TF-TG	1
CREB3L3	TDO2	TT	TF-TG	1
CREB3L3	SOAT2	TT	TF-TG	1
CREB3L3	SLCO1B3	TT	TF-TG	1
CREB3L3	SLC46A3	TT	TF-TG	1
CREB3L3	SLC39A14	TT	TF-TG	1
CREB3L3	SLC30A10	TT	TF-TG	1
CREB3L3	SLC27A5	TT	TF-TG	1
CREB3L3	SLC25A22	TT	TF-TG	1
CREB3L3	SLC25A15	TT	TF-TG	1
CREB3L3	SLC17A2	TT	TF-TG	1
CREB3L3	SLC10A1	TT	TF-TG	1
CREB3L3	SERPINF2	TT	TF-TG	1
CREB3L3	SERPINA1	TT	TF-TG	1
CREB3L3	SEC16B	TT	TF-TG	1
CREB3L3	RGN	TT	TF-TG	1
CREB3L3	PRODH2	TT	TF-TG	1
CREB3L3	PLG	TT	TF-TG	1
CREB3L3	PLA2G12B	TT	TF-TG	1
CREB3L3	OTC	TT	TF-TG	1
CREB3L3	NAGS	TT	TF-TG	1
CREB3L3	MTTP	TT	TF-TG	1
CREB3L3	MBL2	TT	TF-TG	1
CREB3L3	KLKB1	TT	TF-TG	1
CREB3L3	KHK	TT	TF-TG	1
CREB3L3	ITIH1	TT	TF-TG	1
CREB3L3	HSD17B6	TT	TF-TG	1
CREB3L3	HSD17B13	TT	TF-TG	1
CREB3L3	HAO1	TT	TF-TG	1
CREB3L3	HLA-A	TT	TF-TG	1
CREB3L3	GLYCTK	TT	TF-TG	1
CREB3L3	GCGR	TT	TF-TG	1
CREB3L3	FTCD	TT	TF-TG	1
CREB3L3	FGB	TT	TF-TG	1
CREB3L3	FABP1	TT	TF-TG	1
CREB3L3	FAAH	TT	TF-TG	1
CREB3L3	F9	TT	TF-TG	1
CREB3L3	F2	TT	TF-TG	1
CREB3L3	F12	TT	TF-TG	1
CREB3L3	CYP8B1	TT	TF-TG	1
CREB3L3	CYP7A1	TT	TF-TG	1
CREB3L3	CYP3A5	TT	TF-TG	1
CREB3L3	CYP2C8	TT	TF-TG	1
CREB3L3	CYP1A2	TT	TF-TG	1
CREB3L3	CRP	TT	TF-TG	1
CREB3L3	CROT	TT	TF-TG	1
CREB3L3	CPS1	TT	TF-TG	1
CREB3L3	CPB2	TT	TF-TG	1
CREB3L3	CLEC4F	TT	TF-TG	1
CREB3L3	CFI	TT	TF-TG	1
CREB3L3	CA5A	TT	TF-TG	1
CREB3L3	BCHE	TT	TF-TG	1
CREB3L3	BBOX1	TT	TF-TG	1
CREB3L3	BAAT	TT	TF-TG	1
CREB3L3	AZGP1	TT	TF-TG	1
CREB3L3	ATP7B	TT	TF-TG	1
CREB3L3	APOH	TT	TF-TG	1
CREB3L3	APOB	TT	TF-TG	1
CREB3L3	APOA5	TT	TF-TG	1
CREB3L3	APOA4	TT	TF-TG	1
CREB3L3	APOA2	TT	TF-TG	1
CREB3L3	APOA1	TT	TF-TG	1
CREB3L3	AMBP	TT	TF-TG	1
CREB3L3	AKR1C4	TT	TF-TG	1
CREB3L3	AHSG	TT	TF-TG	1
CREB3L3	AGXT	TT	TF-TG	1
CREB3L3	AGMAT	TT	TF-TG	1
CREB3L3	ACOX2	TT	TF-TG	1
CREB3L3	ACOT12	TT	TF-TG	1
CREB3L3	ABCG8	TT	TF-TG	1
CREB3L3	ABCG5	TT	TF-TG	1
CREB3L3	ABCC6	TT	TF-TG	1
CREB3L3	ABCB11	TT	TF-TG	1
CREB3L3	A1CF	TT	TF-TG	1
CREB3L1	TGFB1I1	TT	TF-TG	1
CREB3L1	SLC25A35	TT	TF-TG	1
CREB3L1	PLCD1	TT	TF-TG	1
CREB3L1	PGRMC1	TT	TF-TG	1
CREB3L1	PARVA	TT	TF-TG	1
CREB3L1	HSPG2	TT	TF-TG	1
CREB3L1	HK2	TT	TF-TG	1
CREB3L1	ERBB2	TT	TF-TG	1
CREB3L1	CAPN5	TT	TF-TG	1
CREB3L1	ACTN1	TT	TF-TG	1
RXRA	TLR8	TT	TF-TG	1
RXRA	SLC11A1	TT	TF-TG	1
RXRA	SDC3	TT	TF-TG	1
RXRA	NR1H3	TT	TF-TG	1
RXRA	MERTK	TT	TF-TG	1
RXRA	DSE	TT	TF-TG	1
RXRA	C1QC	TT	TF-TG	1
RXRA	C1QB	TT	TF-TG	1
RXRA	C1QA	TT	TF-TG	1
RXRA	ADAP2	TT	TF-TG	1
RXRA	ACVRL1	TT	TF-TG	1
RXRA	ABCC3	TT	TF-TG	1
MTOR	LDHD	TT	TF-TG	1
MTOR	FN1	TT	TF-TG	1
NFKB1	ZC3HAV1	TT	TF-TG	1
NFKB1	TRAF5	TT	TF-TG	1
NFKB1	TNF	TT	TF-TG	1
NFKB1	TMEM179B	TT	TF-TG	1
NFKB1	TGFB1I1	TT	TF-TG	1
NFKB1	TAP2	TT	TF-TG	1
NFKB1	STX11	TT	TF-TG	1
NFKB1	STAT1	TT	TF-TG	1
NFKB1	SPATS2	TT	TF-TG	1
NFKB1	RIPK3	TT	TF-TG	1
NFKB1	RBCK1	TT	TF-TG	1
NFKB1	RAP1B	TT	TF-TG	1
NFKB1	PTGS2	TT	TF-TG	1
NFKB1	PML	TT	TF-TG	1
NFKB1	PARP14	TT	TF-TG	1
NFKB1	NLRC5	TT	TF-TG	1
NFKB1	NFKBIE	TT	TF-TG	1
NFKB1	NCKAP1	TT	TF-TG	1
NFKB1	MAFK	TT	TF-TG	1
NFKB1	LRMP	TT	TF-TG	1
NFKB1	ITGAL	TT	TF-TG	1
NFKB1	IL4R	TT	TF-TG	1
NFKB1	IL27RA	TT	TF-TG	1
NFKB1	IL17RA	TT	TF-TG	1
NFKB1	IFI16	TT	TF-TG	1
NFKB1	HLA-G	TT	TF-TG	1
NFKB1	HLA-A	TT	TF-TG	1
NFKB1	GBP4	TT	TF-TG	1
NFKB1	DTX3L	TT	TF-TG	1
NFKB1	DOK1	TT	TF-TG	1
NFKB1	DOCK10	TT	TF-TG	1
NFKB1	DDX58	TT	TF-TG	1
NFKB1	CYTIP	TT	TF-TG	1
NFKB1	CR1L	TT	TF-TG	1
NFKB1	CMTM7	TT	TF-TG	1
NFKB1	ALDH5A1	TT	TF-TG	1
NFKB1	ABAT	TT	TF-TG	1
NFKB1	CXorf21	TT	TF-TG	1
CREB3L3	UGT2B28	TT	TF-TG	1
CREB3L3	UGT2B7	TT	TF-TG	1
CREB3L3	UGT2B17	TT	TF-TG	1
CREB3L3	UGT2A3	TT	TF-TG	1
CREB3L3	TDO2	TT	TF-TG	1
CREB3L3	SOAT2	TT	TF-TG	1
CREB3L3	SLCO1B3	TT	TF-TG	1
CREB3L3	SLC46A3	TT	TF-TG	1
CREB3L3	SLC39A14	TT	TF-TG	1
CREB3L3	SLC30A10	TT	TF-TG	1
CREB3L3	SLC27A5	TT	TF-TG	1
CREB3L3	SLC25A22	TT	TF-TG	1
CREB3L3	SLC25A15	TT	TF-TG	1
CREB3L3	SLC17A2	TT	TF-TG	1
CREB3L3	SLC10A1	TT	TF-TG	1
CREB3L3	SERPINF2	TT	TF-TG	1
CREB3L3	SERPINA1	TT	TF-TG	1
CREB3L3	SEC16B	TT	TF-TG	1
CREB3L3	RGN	TT	TF-TG	1
CREB3L3	PRODH2	TT	TF-TG	1
CREB3L3	PLG	TT	TF-TG	1
CREB3L3	PLA2G12B	TT	TF-TG	1
CREB3L3	OTC	TT	TF-TG	1
CREB3L3	NAGS	TT	TF-TG	1
CREB3L3	MTTP	TT	TF-TG	1
CREB3L3	MBL2	TT	TF-TG	1
CREB3L3	KLKB1	TT	TF-TG	1
CREB3L3	KHK	TT	TF-TG	1
CREB3L3	ITIH1	TT	TF-TG	1
CREB3L3	HSD17B6	TT	TF-TG	1
CREB3L3	HSD17B13	TT	TF-TG	1
CREB3L3	HAO1	TT	TF-TG	1
CREB3L3	HLA-A	TT	TF-TG	1
CREB3L3	GLYCTK	TT	TF-TG	1
CREB3L3	GCGR	TT	TF-TG	1
CREB3L3	FTCD	TT	TF-TG	1
CREB3L3	FGB	TT	TF-TG	1
CREB3L3	FABP1	TT	TF-TG	1
CREB3L3	FAAH	TT	TF-TG	1
CREB3L3	F9	TT	TF-TG	1
CREB3L3	F2	TT	TF-TG	1
CREB3L3	F12	TT	TF-TG	1
CREB3L3	CYP8B1	TT	TF-TG	1
CREB3L3	CYP7A1	TT	TF-TG	1
CREB3L3	CYP3A5	TT	TF-TG	1
CREB3L3	CYP2C8	TT	TF-TG	1
CREB3L3	CYP1A2	TT	TF-TG	1
CREB3L3	CRP	TT	TF-TG	1
CREB3L3	CROT	TT	TF-TG	1
CREB3L3	CPS1	TT	TF-TG	1
CREB3L3	CPB2	TT	TF-TG	1
CREB3L3	CLEC4F	TT	TF-TG	1
CREB3L3	CFI	TT	TF-TG	1
CREB3L3	CA5A	TT	TF-TG	1
CREB3L3	BCHE	TT	TF-TG	1
CREB3L3	BBOX1	TT	TF-TG	1
CREB3L3	BAAT	TT	TF-TG	1
CREB3L3	AZGP1	TT	TF-TG	1
CREB3L3	ATP7B	TT	TF-TG	1
CREB3L3	APOH	TT	TF-TG	1
CREB3L3	APOB	TT	TF-TG	1
CREB3L3	APOA5	TT	TF-TG	1
CREB3L3	APOA4	TT	TF-TG	1
CREB3L3	APOA2	TT	TF-TG	1
CREB3L3	APOA1	TT	TF-TG	1
CREB3L3	AMBP	TT	TF-TG	1
CREB3L3	AKR1C4	TT	TF-TG	1
CREB3L3	AHSG	TT	TF-TG	1
CREB3L3	AGXT	TT	TF-TG	1
CREB3L3	AGMAT	TT	TF-TG	1
CREB3L3	ACOX2	TT	TF-TG	1
CREB3L3	ACOT12	TT	TF-TG	1
CREB3L3	ABCG8	TT	TF-TG	1
CREB3L3	ABCG5	TT	TF-TG	1
CREB3L3	ABCC6	TT	TF-TG	1
CREB3L3	ABCB11	TT	TF-TG	1
CREB3L3	A1CF	TT	TF-TG	1
CREB3L1	TGFB1I1	TT	TF-TG	1
CREB3L1	SLC25A35	TT	TF-TG	1
CREB3L1	PLCD1	TT	TF-TG	1
CREB3L1	PGRMC1	TT	TF-TG	1
CREB3L1	PARVA	TT	TF-TG	1
CREB3L1	HSPG2	TT	TF-TG	1
CREB3L1	HK2	TT	TF-TG	1
CREB3L1	ERBB2	TT	TF-TG	1
CREB3L1	CAPN5	TT	TF-TG	1
CREB3L1	ACTN1	TT	TF-TG	1
RXRA	TLR8	TT	TF-TG	1
RXRA	SLC11A1	TT	TF-TG	1
RXRA	SDC3	TT	TF-TG	1
RXRA	NR1H3	TT	TF-TG	1
RXRA	MERTK	TT	TF-TG	1
RXRA	DSE	TT	TF-TG	1
RXRA	C1QC	TT	TF-TG	1
RXRA	C1QB	TT	TF-TG	1
RXRA	C1QA	TT	TF-TG	1
RXRA	ADAP2	TT	TF-TG	1
RXRA	ACVRL1	TT	TF-TG	1
RXRA	ABCC3	TT	TF-TG	1
MTOR	LDHD	TT	TF-TG	1
MTOR	FN1	TT	TF-TG	1
NFKB1	ZC3HAV1	TT	TF-TG	1
NFKB1	TRAF5	TT	TF-TG	1
NFKB1	TNF	TT	TF-TG	1
NFKB1	TMEM179B	TT	TF-TG	1
NFKB1	TGFB1I1	TT	TF-TG	1
NFKB1	TAP2	TT	TF-TG	1
NFKB1	STX11	TT	TF-TG	1
NFKB1	STAT1	TT	TF-TG	1
NFKB1	SPATS2	TT	TF-TG	1
NFKB1	RIPK3	TT	TF-TG	1
NFKB1	RBCK1	TT	TF-TG	1
NFKB1	RAP1B	TT	TF-TG	1
NFKB1	PTGS2	TT	TF-TG	1
NFKB1	PML	TT	TF-TG	1
NFKB1	PARP14	TT	TF-TG	1
NFKB1	NLRC5	TT	TF-TG	1
NFKB1	NFKBIE	TT	TF-TG	1
NFKB1	NCKAP1	TT	TF-TG	1
NFKB1	MAFK	TT	TF-TG	1
NFKB1	LRMP	TT	TF-TG	1
NFKB1	ITGAL	TT	TF-TG	1
NFKB1	IL4R	TT	TF-TG	1
NFKB1	IL27RA	TT	TF-TG	1
NFKB1	IL17RA	TT	TF-TG	1
NFKB1	IFI16	TT	TF-TG	1
NFKB1	HLA-G	TT	TF-TG	1
NFKB1	HLA-A	TT	TF-TG	1
NFKB1	GBP4	TT	TF-TG	1
NFKB1	DTX3L	TT	TF-TG	1
NFKB1	DOK1	TT	TF-TG	1
NFKB1	DOCK10	TT	TF-TG	1
NFKB1	DDX58	TT	TF-TG	1
NFKB1	CYTIP	TT	TF-TG	1
NFKB1	CR1L	TT	TF-TG	1
NFKB1	CMTM7	TT	TF-TG	1
NFKB1	ALDH5A1	TT	TF-TG	1
NFKB1	ABAT	TT	TF-TG	1
NFKB1	CXorf21	TT	TF-TG	1
CREB3L3	UGT2B28	TT	TF-TG	1
CREB3L3	UGT2B7	TT	TF-TG	1
CREB3L3	UGT2B17	TT	TF-TG	1
CREB3L3	UGT2A3	TT	TF-TG	1
CREB3L3	TDO2	TT	TF-TG	1
CREB3L3	SOAT2	TT	TF-TG	1
CREB3L3	SLCO1B3	TT	TF-TG	1
CREB3L3	SLC46A3	TT	TF-TG	1
CREB3L3	SLC39A14	TT	TF-TG	1
CREB3L3	SLC30A10	TT	TF-TG	1
CREB3L3	SLC27A5	TT	TF-TG	1
CREB3L3	SLC25A22	TT	TF-TG	1
CREB3L3	SLC25A15	TT	TF-TG	1
CREB3L3	SLC17A2	TT	TF-TG	1
CREB3L3	SLC10A1	TT	TF-TG	1
CREB3L3	SERPINF2	TT	TF-TG	1
CREB3L3	SERPINA1	TT	TF-TG	1
CREB3L3	SEC16B	TT	TF-TG	1
CREB3L3	RGN	TT	TF-TG	1
CREB3L3	PRODH2	TT	TF-TG	1
CREB3L3	PLG	TT	TF-TG	1
CREB3L3	PLA2G12B	TT	TF-TG	1
CREB3L3	OTC	TT	TF-TG	1
CREB3L3	NAGS	TT	TF-TG	1
CREB3L3	MTTP	TT	TF-TG	1
CREB3L3	MBL2	TT	TF-TG	1
CREB3L3	KLKB1	TT	TF-TG	1
CREB3L3	KHK	TT	TF-TG	1
CREB3L3	ITIH1	TT	TF-TG	1
CREB3L3	HSD17B6	TT	TF-TG	1
CREB3L3	HSD17B13	TT	TF-TG	1
CREB3L3	HAO1	TT	TF-TG	1
CREB3L3	HLA-A	TT	TF-TG	1
CREB3L3	GLYCTK	TT	TF-TG	1
CREB3L3	GCGR	TT	TF-TG	1
CREB3L3	FTCD	TT	TF-TG	1
CREB3L3	FGB	TT	TF-TG	1
CREB3L3	FABP1	TT	TF-TG	1
CREB3L3	FAAH	TT	TF-TG	1
CREB3L3	F9	TT	TF-TG	1
CREB3L3	F2	TT	TF-TG	1
CREB3L3	F12	TT	TF-TG	1
CREB3L3	CYP8B1	TT	TF-TG	1
CREB3L3	CYP7A1	TT	TF-TG	1
CREB3L3	CYP3A5	TT	TF-TG	1
CREB3L3	CYP2C8	TT	TF-TG	1
CREB3L3	CYP1A2	TT	TF-TG	1
CREB3L3	CRP	TT	TF-TG	1
CREB3L3	CROT	TT	TF-TG	1
CREB3L3	CPS1	TT	TF-TG	1
CREB3L3	CPB2	TT	TF-TG	1
CREB3L3	CLEC4F	TT	TF-TG	1
CREB3L3	CFI	TT	TF-TG	1
CREB3L3	CA5A	TT	TF-TG	1
CREB3L3	BCHE	TT	TF-TG	1
CREB3L3	BBOX1	TT	TF-TG	1
CREB3L3	BAAT	TT	TF-TG	1
CREB3L3	AZGP1	TT	TF-TG	1
CREB3L3	ATP7B	TT	TF-TG	1
CREB3L3	APOH	TT	TF-TG	1
CREB3L3	APOB	TT	TF-TG	1
CREB3L3	APOA5	TT	TF-TG	1
CREB3L3	APOA4	TT	TF-TG	1
CREB3L3	APOA2	TT	TF-TG	1
CREB3L3	APOA1	TT	TF-TG	1
CREB3L3	AMBP	TT	TF-TG	1
CREB3L3	AKR1C4	TT	TF-TG	1
CREB3L3	AHSG	TT	TF-TG	1
CREB3L3	AGXT	TT	TF-TG	1
CREB3L3	AGMAT	TT	TF-TG	1
CREB3L3	ACOX2	TT	TF-TG	1
CREB3L3	ACOT12	TT	TF-TG	1
CREB3L3	ABCG8	TT	TF-TG	1
CREB3L3	ABCG5	TT	TF-TG	1
CREB3L3	ABCC6	TT	TF-TG	1
CREB3L3	ABCB11	TT	TF-TG	1
CREB3L3	A1CF	TT	TF-TG	1
CREB3L1	TGFB1I1	TT	TF-TG	1
CREB3L1	SLC25A35	TT	TF-TG	1
CREB3L1	PLCD1	TT	TF-TG	1
CREB3L1	PGRMC1	TT	TF-TG	1
CREB3L1	PARVA	TT	TF-TG	1
CREB3L1	HSPG2	TT	TF-TG	1
CREB3L1	HK2	TT	TF-TG	1
CREB3L1	ERBB2	TT	TF-TG	1
CREB3L1	CAPN5	TT	TF-TG	1
CREB3L1	ACTN1	TT	TF-TG	1
RXRA	TLR8	TT	TF-TG	1
RXRA	SLC11A1	TT	TF-TG	1
RXRA	SDC3	TT	TF-TG	1
RXRA	NR1H3	TT	TF-TG	1
RXRA	MERTK	TT	TF-TG	1
RXRA	DSE	TT	TF-TG	1
RXRA	C1QC	TT	TF-TG	1
RXRA	C1QB	TT	TF-TG	1
RXRA	C1QA	TT	TF-TG	1
RXRA	ADAP2	TT	TF-TG	1
RXRA	ACVRL1	TT	TF-TG	1
RXRA	ABCC3	TT	TF-TG	1
MTOR	LDHD	TT	TF-TG	1
MTOR	FN1	TT	TF-TG	1
NFKB1	ZC3HAV1	TT	TF-TG	1
NFKB1	TRAF5	TT	TF-TG	1
NFKB1	TNF	TT	TF-TG	1
NFKB1	TMEM179B	TT	TF-TG	1
NFKB1	TGFB1I1	TT	TF-TG	1
NFKB1	TAP2	TT	TF-TG	1
NFKB1	STX11	TT	TF-TG	1
NFKB1	STAT1	TT	TF-TG	1
NFKB1	SPATS2	TT	TF-TG	1
NFKB1	RIPK3	TT	TF-TG	1
NFKB1	RBCK1	TT	TF-TG	1
NFKB1	RAP1B	TT	TF-TG	1
NFKB1	PTGS2	TT	TF-TG	1
NFKB1	PML	TT	TF-TG	1
NFKB1	PARP14	TT	TF-TG	1
NFKB1	NLRC5	TT	TF-TG	1
NFKB1	NFKBIE	TT	TF-TG	1
NFKB1	NCKAP1	TT	TF-TG	1
NFKB1	MAFK	TT	TF-TG	1
NFKB1	LRMP	TT	TF-TG	1
NFKB1	ITGAL	TT	TF-TG	1
NFKB1	IL4R	TT	TF-TG	1
NFKB1	IL27RA	TT	TF-TG	1
NFKB1	IL17RA	TT	TF-TG	1
NFKB1	IFI16	TT	TF-TG	1
NFKB1	HLA-G	TT	TF-TG	1
NFKB1	HLA-A	TT	TF-TG	1
NFKB1	GBP4	TT	TF-TG	1
NFKB1	DTX3L	TT	TF-TG	1
NFKB1	DOK1	TT	TF-TG	1
NFKB1	DOCK10	TT	TF-TG	1
NFKB1	DDX58	TT	TF-TG	1
NFKB1	CYTIP	TT	TF-TG	1
NFKB1	CR1L	TT	TF-TG	1
NFKB1	CMTM7	TT	TF-TG	1
NFKB1	ALDH5A1	TT	TF-TG	1
NFKB1	ABAT	TT	TF-TG	1
NFKB1	CXorf21	TT	TF-TG	1
CREB3L3	UGT2B28	TT	TF-TG	1
CREB3L3	UGT2B7	TT	TF-TG	1
CREB3L3	UGT2B17	TT	TF-TG	1
CREB3L3	UGT2A3	TT	TF-TG	1
CREB3L3	TDO2	TT	TF-TG	1
CREB3L3	SOAT2	TT	TF-TG	1
CREB3L3	SLCO1B3	TT	TF-TG	1
CREB3L3	SLC46A3	TT	TF-TG	1
CREB3L3	SLC39A14	TT	TF-TG	1
CREB3L3	SLC30A10	TT	TF-TG	1
CREB3L3	SLC27A5	TT	TF-TG	1
CREB3L3	SLC25A22	TT	TF-TG	1
CREB3L3	SLC25A15	TT	TF-TG	1
CREB3L3	SLC17A2	TT	TF-TG	1
CREB3L3	SLC10A1	TT	TF-TG	1
CREB3L3	SERPINF2	TT	TF-TG	1
CREB3L3	SERPINA1	TT	TF-TG	1
CREB3L3	SEC16B	TT	TF-TG	1
CREB3L3	RGN	TT	TF-TG	1
CREB3L3	PRODH2	TT	TF-TG	1
CREB3L3	PLG	TT	TF-TG	1
CREB3L3	PLA2G12B	TT	TF-TG	1
CREB3L3	OTC	TT	TF-TG	1
CREB3L3	NAGS	TT	TF-TG	1
CREB3L3	MTTP	TT	TF-TG	1
CREB3L3	MBL2	TT	TF-TG	1
CREB3L3	KLKB1	TT	TF-TG	1
CREB3L3	KHK	TT	TF-TG	1
CREB3L3	ITIH1	TT	TF-TG	1
CREB3L3	HSD17B6	TT	TF-TG	1
CREB3L3	HSD17B13	TT	TF-TG	1
CREB3L3	HAO1	TT	TF-TG	1
CREB3L3	HLA-A	TT	TF-TG	1
CREB3L3	GLYCTK	TT	TF-TG	1
CREB3L3	GCGR	TT	TF-TG	1
CREB3L3	FTCD	TT	TF-TG	1
CREB3L3	FGB	TT	TF-TG	1
CREB3L3	FABP1	TT	TF-TG	1
CREB3L3	FAAH	TT	TF-TG	1
CREB3L3	F9	TT	TF-TG	1
CREB3L3	F2	TT	TF-TG	1
CREB3L3	F12	TT	TF-TG	1
CREB3L3	CYP8B1	TT	TF-TG	1
CREB3L3	CYP7A1	TT	TF-TG	1
CREB3L3	CYP3A5	TT	TF-TG	1
CREB3L3	CYP2C8	TT	TF-TG	1
CREB3L3	CYP1A2	TT	TF-TG	1
CREB3L3	CRP	TT	TF-TG	1
CREB3L3	CROT	TT	TF-TG	1
CREB3L3	CPS1	TT	TF-TG	1
CREB3L3	CPB2	TT	TF-TG	1
CREB3L3	CLEC4F	TT	TF-TG	1
CREB3L3	CFI	TT	TF-TG	1
CREB3L3	CA5A	TT	TF-TG	1
CREB3L3	BCHE	TT	TF-TG	1
CREB3L3	BBOX1	TT	TF-TG	1
CREB3L3	BAAT	TT	TF-TG	1
CREB3L3	AZGP1	TT	TF-TG	1
CREB3L3	ATP7B	TT	TF-TG	1
CREB3L3	APOH	TT	TF-TG	1
CREB3L3	APOB	TT	TF-TG	1
CREB3L3	APOA5	TT	TF-TG	1
CREB3L3	APOA4	TT	TF-TG	1
CREB3L3	APOA2	TT	TF-TG	1
CREB3L3	APOA1	TT	TF-TG	1
CREB3L3	AMBP	TT	TF-TG	1
CREB3L3	AKR1C4	TT	TF-TG	1
CREB3L3	AHSG	TT	TF-TG	1
CREB3L3	AGXT	TT	TF-TG	1
CREB3L3	AGMAT	TT	TF-TG	1
CREB3L3	ACOX2	TT	TF-TG	1
CREB3L3	ACOT12	TT	TF-TG	1
CREB3L3	ABCG8	TT	TF-TG	1
CREB3L3	ABCG5	TT	TF-TG	1
CREB3L3	ABCC6	TT	TF-TG	1
CREB3L3	ABCB11	TT	TF-TG	1
CREB3L3	A1CF	TT	TF-TG	1
CREB3L1	TGFB1I1	TT	TF-TG	1
CREB3L1	SLC25A35	TT	TF-TG	1
CREB3L1	PLCD1	TT	TF-TG	1
CREB3L1	PGRMC1	TT	TF-TG	1
CREB3L1	PARVA	TT	TF-TG	1
CREB3L1	HSPG2	TT	TF-TG	1
CREB3L1	HK2	TT	TF-TG	1
CREB3L1	ERBB2	TT	TF-TG	1
CREB3L1	CAPN5	TT	TF-TG	1
CREB3L1	ACTN1	TT	TF-TG	1
RXRA	TLR8	TT	TF-TG	1
RXRA	SLC11A1	TT	TF-TG	1
RXRA	SDC3	TT	TF-TG	1
RXRA	NR1H3	TT	TF-TG	1
RXRA	MERTK	TT	TF-TG	1
RXRA	DSE	TT	TF-TG	1
RXRA	C1QC	TT	TF-TG	1
RXRA	C1QB	TT	TF-TG	1
RXRA	C1QA	TT	TF-TG	1
RXRA	ADAP2	TT	TF-TG	1
RXRA	ACVRL1	TT	TF-TG	1
RXRA	ABCC3	TT	TF-TG	1
MTOR	LDHD	TT	TF-TG	1
MTOR	FN1	TT	TF-TG	1
NFKB1	ZC3HAV1	TT	TF-TG	1
NFKB1	TRAF5	TT	TF-TG	1
NFKB1	TNF	TT	TF-TG	1
NFKB1	TMEM179B	TT	TF-TG	1
NFKB1	TGFB1I1	TT	TF-TG	1
NFKB1	TAP2	TT	TF-TG	1
NFKB1	STX11	TT	TF-TG	1
NFKB1	STAT1	TT	TF-TG	1
NFKB1	SPATS2	TT	TF-TG	1
NFKB1	RIPK3	TT	TF-TG	1
NFKB1	RBCK1	TT	TF-TG	1
NFKB1	RAP1B	TT	TF-TG	1
NFKB1	PTGS2	TT	TF-TG	1
NFKB1	PML	TT	TF-TG	1
NFKB1	PARP14	TT	TF-TG	1
NFKB1	NLRC5	TT	TF-TG	1
NFKB1	NFKBIE	TT	TF-TG	1
NFKB1	NCKAP1	TT	TF-TG	1
NFKB1	MAFK	TT	TF-TG	1
NFKB1	LRMP	TT	TF-TG	1
NFKB1	ITGAL	TT	TF-TG	1
NFKB1	IL4R	TT	TF-TG	1
NFKB1	IL27RA	TT	TF-TG	1
NFKB1	IL17RA	TT	TF-TG	1
NFKB1	IFI16	TT	TF-TG	1
NFKB1	HLA-G	TT	TF-TG	1
NFKB1	HLA-A	TT	TF-TG	1
NFKB1	GBP4	TT	TF-TG	1
NFKB1	DTX3L	TT	TF-TG	1
NFKB1	DOK1	TT	TF-TG	1
NFKB1	DOCK10	TT	TF-TG	1
NFKB1	DDX58	TT	TF-TG	1
NFKB1	CYTIP	TT	TF-TG	1
NFKB1	CR1L	TT	TF-TG	1
NFKB1	CMTM7	TT	TF-TG	1
NFKB1	ALDH5A1	TT	TF-TG	1
NFKB1	ABAT	TT	TF-TG	1
NFKB1	CXorf21	TT	TF-TG	1
CREB3L3	UGT2B28	TT	TF-TG	1
CREB3L3	UGT2B7	TT	TF-TG	1
CREB3L3	UGT2B17	TT	TF-TG	1
CREB3L3	UGT2A3	TT	TF-TG	1
CREB3L3	TDO2	TT	TF-TG	1
CREB3L3	SOAT2	TT	TF-TG	1
CREB3L3	SLCO1B3	TT	TF-TG	1
CREB3L3	SLC46A3	TT	TF-TG	1
CREB3L3	SLC39A14	TT	TF-TG	1
CREB3L3	SLC30A10	TT	TF-TG	1
CREB3L3	SLC27A5	TT	TF-TG	1
CREB3L3	SLC25A22	TT	TF-TG	1
CREB3L3	SLC25A15	TT	TF-TG	1
CREB3L3	SLC17A2	TT	TF-TG	1
CREB3L3	SLC10A1	TT	TF-TG	1
CREB3L3	SERPINF2	TT	TF-TG	1
CREB3L3	SERPINA1	TT	TF-TG	1
CREB3L3	SEC16B	TT	TF-TG	1
CREB3L3	RGN	TT	TF-TG	1
CREB3L3	PRODH2	TT	TF-TG	1
CREB3L3	PLG	TT	TF-TG	1
CREB3L3	PLA2G12B	TT	TF-TG	1
CREB3L3	OTC	TT	TF-TG	1
CREB3L3	NAGS	TT	TF-TG	1
CREB3L3	MTTP	TT	TF-TG	1
CREB3L3	MBL2	TT	TF-TG	1
CREB3L3	KLKB1	TT	TF-TG	1
CREB3L3	KHK	TT	TF-TG	1
CREB3L3	ITIH1	TT	TF-TG	1
CREB3L3	HSD17B6	TT	TF-TG	1
CREB3L3	HSD17B13	TT	TF-TG	1
CREB3L3	HAO1	TT	TF-TG	1
CREB3L3	HLA-A	TT	TF-TG	1
CREB3L3	GLYCTK	TT	TF-TG	1
CREB3L3	GCGR	TT	TF-TG	1
CREB3L3	FTCD	TT	TF-TG	1
CREB3L3	FGB	TT	TF-TG	1
CREB3L3	FABP1	TT	TF-TG	1
CREB3L3	FAAH	TT	TF-TG	1
CREB3L3	F9	TT	TF-TG	1
CREB3L3	F2	TT	TF-TG	1
CREB3L3	F12	TT	TF-TG	1
CREB3L3	CYP8B1	TT	TF-TG	1
CREB3L3	CYP7A1	TT	TF-TG	1
CREB3L3	CYP3A5	TT	TF-TG	1
CREB3L3	CYP2C8	TT	TF-TG	1
CREB3L3	CYP1A2	TT	TF-TG	1
CREB3L3	CRP	TT	TF-TG	1
CREB3L3	CROT	TT	TF-TG	1
CREB3L3	CPS1	TT	TF-TG	1
CREB3L3	CPB2	TT	TF-TG	1
CREB3L3	CLEC4F	TT	TF-TG	1
CREB3L3	CFI	TT	TF-TG	1
CREB3L3	CA5A	TT	TF-TG	1
CREB3L3	BCHE	TT	TF-TG	1
CREB3L3	BBOX1	TT	TF-TG	1
CREB3L3	BAAT	TT	TF-TG	1
CREB3L3	AZGP1	TT	TF-TG	1
CREB3L3	ATP7B	TT	TF-TG	1
CREB3L3	APOH	TT	TF-TG	1
CREB3L3	APOB	TT	TF-TG	1
CREB3L3	APOA5	TT	TF-TG	1
CREB3L3	APOA4	TT	TF-TG	1
CREB3L3	APOA2	TT	TF-TG	1
CREB3L3	APOA1	TT	TF-TG	1
CREB3L3	AMBP	TT	TF-TG	1
CREB3L3	AKR1C4	TT	TF-TG	1
CREB3L3	AHSG	TT	TF-TG	1
CREB3L3	AGXT	TT	TF-TG	1
CREB3L3	AGMAT	TT	TF-TG	1
CREB3L3	ACOX2	TT	TF-TG	1
CREB3L3	ACOT12	TT	TF-TG	1
CREB3L3	ABCG8	TT	TF-TG	1
CREB3L3	ABCG5	TT	TF-TG	1
CREB3L3	ABCC6	TT	TF-TG	1
CREB3L3	ABCB11	TT	TF-TG	1
CREB3L3	A1CF	TT	TF-TG	1
CREB3L1	TGFB1I1	TT	TF-TG	1
CREB3L1	SLC25A35	TT	TF-TG	1
CREB3L1	PLCD1	TT	TF-TG	1
CREB3L1	PGRMC1	TT	TF-TG	1
CREB3L1	PARVA	TT	TF-TG	1
CREB3L1	HSPG2	TT	TF-TG	1
CREB3L1	HK2	TT	TF-TG	1
CREB3L1	ERBB2	TT	TF-TG	1
CREB3L1	CAPN5	TT	TF-TG	1
CREB3L1	ACTN1	TT	TF-TG	1
RXRA	TLR8	TT	TF-TG	1
RXRA	SLC11A1	TT	TF-TG	1
RXRA	SDC3	TT	TF-TG	1
RXRA	NR1H3	TT	TF-TG	1
RXRA	MERTK	TT	TF-TG	1
RXRA	DSE	TT	TF-TG	1
RXRA	C1QC	TT	TF-TG	1
RXRA	C1QB	TT	TF-TG	1
RXRA	C1QA	TT	TF-TG	1
RXRA	ADAP2	TT	TF-TG	1
RXRA	ACVRL1	TT	TF-TG	1
RXRA	ABCC3	TT	TF-TG	1
MTOR	LDHD	TT	TF-TG	1
MTOR	FN1	TT	TF-TG	1
NFKB1	ZC3HAV1	TT	TF-TG	1
NFKB1	TRAF5	TT	TF-TG	1
NFKB1	TNF	TT	TF-TG	1
NFKB1	TMEM179B	TT	TF-TG	1
NFKB1	TGFB1I1	TT	TF-TG	1
NFKB1	TAP2	TT	TF-TG	1
NFKB1	STX11	TT	TF-TG	1
NFKB1	STAT1	TT	TF-TG	1
NFKB1	SPATS2	TT	TF-TG	1
NFKB1	RIPK3	TT	TF-TG	1
NFKB1	RBCK1	TT	TF-TG	1
NFKB1	RAP1B	TT	TF-TG	1
NFKB1	PTGS2	TT	TF-TG	1
NFKB1	PML	TT	TF-TG	1
NFKB1	PARP14	TT	TF-TG	1
NFKB1	NLRC5	TT	TF-TG	1
NFKB1	NFKBIE	TT	TF-TG	1
NFKB1	NCKAP1	TT	TF-TG	1
NFKB1	MAFK	TT	TF-TG	1
NFKB1	LRMP	TT	TF-TG	1
NFKB1	ITGAL	TT	TF-TG	1
NFKB1	IL4R	TT	TF-TG	1
NFKB1	IL27RA	TT	TF-TG	1
NFKB1	IL17RA	TT	TF-TG	1
NFKB1	IFI16	TT	TF-TG	1
NFKB1	HLA-G	TT	TF-TG	1
NFKB1	HLA-A	TT	TF-TG	1
NFKB1	GBP4	TT	TF-TG	1
NFKB1	DTX3L	TT	TF-TG	1
NFKB1	DOK1	TT	TF-TG	1
NFKB1	DOCK10	TT	TF-TG	1
NFKB1	DDX58	TT	TF-TG	1
NFKB1	CYTIP	TT	TF-TG	1
NFKB1	CR1L	TT	TF-TG	1
NFKB1	CMTM7	TT	TF-TG	1
NFKB1	ALDH5A1	TT	TF-TG	1
NFKB1	ABAT	TT	TF-TG	1
NFKB1	CXorf21	TT	TF-TG	1
CREB3L3	UGT2B28	TT	TF-TG	1
CREB3L3	UGT2B7	TT	TF-TG	1
CREB3L3	UGT2B17	TT	TF-TG	1
CREB3L3	UGT2A3	TT	TF-TG	1
CREB3L3	TDO2	TT	TF-TG	1
CREB3L3	SOAT2	TT	TF-TG	1
CREB3L3	SLCO1B3	TT	TF-TG	1
CREB3L3	SLC46A3	TT	TF-TG	1
CREB3L3	SLC39A14	TT	TF-TG	1
CREB3L3	SLC30A10	TT	TF-TG	1
CREB3L3	SLC27A5	TT	TF-TG	1
CREB3L3	SLC25A22	TT	TF-TG	1
CREB3L3	SLC25A15	TT	TF-TG	1
CREB3L3	SLC17A2	TT	TF-TG	1
CREB3L3	SLC10A1	TT	TF-TG	1
CREB3L3	SERPINF2	TT	TF-TG	1
CREB3L3	SERPINA1	TT	TF-TG	1
CREB3L3	SEC16B	TT	TF-TG	1
CREB3L3	RGN	TT	TF-TG	1
CREB3L3	PRODH2	TT	TF-TG	1
CREB3L3	PLG	TT	TF-TG	1
CREB3L3	PLA2G12B	TT	TF-TG	1
CREB3L3	OTC	TT	TF-TG	1
CREB3L3	NAGS	TT	TF-TG	1
CREB3L3	MTTP	TT	TF-TG	1
CREB3L3	MBL2	TT	TF-TG	1
CREB3L3	KLKB1	TT	TF-TG	1
CREB3L3	KHK	TT	TF-TG	1
CREB3L3	ITIH1	TT	TF-TG	1
CREB3L3	HSD17B6	TT	TF-TG	1
CREB3L3	HSD17B13	TT	TF-TG	1
CREB3L3	HAO1	TT	TF-TG	1
CREB3L3	HLA-A	TT	TF-TG	1
CREB3L3	GLYCTK	TT	TF-TG	1
CREB3L3	GCGR	TT	TF-TG	1
CREB3L3	FTCD	TT	TF-TG	1
CREB3L3	FGB	TT	TF-TG	1
CREB3L3	FABP1	TT	TF-TG	1
CREB3L3	FAAH	TT	TF-TG	1
CREB3L3	F9	TT	TF-TG	1
CREB3L3	F2	TT	TF-TG	1
CREB3L3	F12	TT	TF-TG	1
CREB3L3	CYP8B1	TT	TF-TG	1
CREB3L3	CYP7A1	TT	TF-TG	1
CREB3L3	CYP3A5	TT	TF-TG	1
CREB3L3	CYP2C8	TT	TF-TG	1
CREB3L3	CYP1A2	TT	TF-TG	1
CREB3L3	CRP	TT	TF-TG	1
CREB3L3	CROT	TT	TF-TG	1
CREB3L3	CPS1	TT	TF-TG	1
CREB3L3	CPB2	TT	TF-TG	1
CREB3L3	CLEC4F	TT	TF-TG	1
CREB3L3	CFI	TT	TF-TG	1
CREB3L3	CA5A	TT	TF-TG	1
CREB3L3	BCHE	TT	TF-TG	1
CREB3L3	BBOX1	TT	TF-TG	1
CREB3L3	BAAT	TT	TF-TG	1
CREB3L3	AZGP1	TT	TF-TG	1
CREB3L3	ATP7B	TT	TF-TG	1
CREB3L3	APOH	TT	TF-TG	1
CREB3L3	APOB	TT	TF-TG	1
CREB3L3	APOA5	TT	TF-TG	1
CREB3L3	APOA4	TT	TF-TG	1
CREB3L3	APOA2	TT	TF-TG	1
CREB3L3	APOA1	TT	TF-TG	1
CREB3L3	AMBP	TT	TF-TG	1
CREB3L3	AKR1C4	TT	TF-TG	1
CREB3L3	AHSG	TT	TF-TG	1
CREB3L3	AGXT	TT	TF-TG	1
CREB3L3	AGMAT	TT	TF-TG	1
CREB3L3	ACOX2	TT	TF-TG	1
CREB3L3	ACOT12	TT	TF-TG	1
CREB3L3	ABCG8	TT	TF-TG	1
CREB3L3	ABCG5	TT	TF-TG	1
CREB3L3	ABCC6	TT	TF-TG	1
CREB3L3	ABCB11	TT	TF-TG	1
CREB3L3	A1CF	TT	TF-TG	1
CREB3L1	TGFB1I1	TT	TF-TG	1
CREB3L1	SLC25A35	TT	TF-TG	1
CREB3L1	PLCD1	TT	TF-TG	1
CREB3L1	PGRMC1	TT	TF-TG	1
CREB3L1	PARVA	TT	TF-TG	1
CREB3L1	HSPG2	TT	TF-TG	1
CREB3L1	HK2	TT	TF-TG	1
CREB3L1	ERBB2	TT	TF-TG	1
CREB3L1	CAPN5	TT	TF-TG	1
CREB3L1	ACTN1	TT	TF-TG	1
RXRA	TLR8	TT	TF-TG	1
RXRA	SLC11A1	TT	TF-TG	1
RXRA	SDC3	TT	TF-TG	1
RXRA	NR1H3	TT	TF-TG	1
RXRA	MERTK	TT	TF-TG	1
RXRA	DSE	TT	TF-TG	1
RXRA	C1QC	TT	TF-TG	1
RXRA	C1QB	TT	TF-TG	1
RXRA	C1QA	TT	TF-TG	1
RXRA	ADAP2	TT	TF-TG	1
RXRA	ACVRL1	TT	TF-TG	1
RXRA	ABCC3	TT	TF-TG	1
MTOR	LDHD	TT	TF-TG	1
MTOR	FN1	TT	TF-TG	1
NFKB1	ZC3HAV1	TT	TF-TG	1
NFKB1	TRAF5	TT	TF-TG	1
NFKB1	TNF	TT	TF-TG	1
NFKB1	TMEM179B	TT	TF-TG	1
NFKB1	TGFB1I1	TT	TF-TG	1
NFKB1	TAP2	TT	TF-TG	1
NFKB1	STX11	TT	TF-TG	1
NFKB1	STAT1	TT	TF-TG	1
NFKB1	SPATS2	TT	TF-TG	1
NFKB1	RIPK3	TT	TF-TG	1
NFKB1	RBCK1	TT	TF-TG	1
NFKB1	RAP1B	TT	TF-TG	1
NFKB1	PTGS2	TT	TF-TG	1
NFKB1	PML	TT	TF-TG	1
NFKB1	PARP14	TT	TF-TG	1
NFKB1	NLRC5	TT	TF-TG	1
NFKB1	NFKBIE	TT	TF-TG	1
NFKB1	NCKAP1	TT	TF-TG	1
NFKB1	MAFK	TT	TF-TG	1
NFKB1	LRMP	TT	TF-TG	1
NFKB1	ITGAL	TT	TF-TG	1
NFKB1	IL4R	TT	TF-TG	1
NFKB1	IL27RA	TT	TF-TG	1
NFKB1	IL17RA	TT	TF-TG	1
NFKB1	IFI16	TT	TF-TG	1
NFKB1	HLA-G	TT	TF-TG	1
NFKB1	HLA-A	TT	TF-TG	1
NFKB1	GBP4	TT	TF-TG	1
NFKB1	DTX3L	TT	TF-TG	1
NFKB1	DOK1	TT	TF-TG	1
NFKB1	DOCK10	TT	TF-TG	1
NFKB1	DDX58	TT	TF-TG	1
NFKB1	CYTIP	TT	TF-TG	1
NFKB1	CR1L	TT	TF-TG	1
NFKB1	CMTM7	TT	TF-TG	1
NFKB1	ALDH5A1	TT	TF-TG	1
NFKB1	ABAT	TT	TF-TG	1
NFKB1	CXorf21	TT	TF-TG	1
CREB3L3	UGT2B28	TT	TF-TG	1
CREB3L3	UGT2B7	TT	TF-TG	1
CREB3L3	UGT2B17	TT	TF-TG	1
CREB3L3	UGT2A3	TT	TF-TG	1
CREB3L3	TDO2	TT	TF-TG	1
CREB3L3	SOAT2	TT	TF-TG	1
CREB3L3	SLCO1B3	TT	TF-TG	1
CREB3L3	SLC46A3	TT	TF-TG	1
CREB3L3	SLC39A14	TT	TF-TG	1
CREB3L3	SLC30A10	TT	TF-TG	1
CREB3L3	SLC27A5	TT	TF-TG	1
CREB3L3	SLC25A22	TT	TF-TG	1
CREB3L3	SLC25A15	TT	TF-TG	1
CREB3L3	SLC17A2	TT	TF-TG	1
CREB3L3	SLC10A1	TT	TF-TG	1
CREB3L3	SERPINF2	TT	TF-TG	1
CREB3L3	SERPINA1	TT	TF-TG	1
CREB3L3	SEC16B	TT	TF-TG	1
CREB3L3	RGN	TT	TF-TG	1
CREB3L3	PRODH2	TT	TF-TG	1
CREB3L3	PLG	TT	TF-TG	1
CREB3L3	PLA2G12B	TT	TF-TG	1
CREB3L3	OTC	TT	TF-TG	1
CREB3L3	NAGS	TT	TF-TG	1
CREB3L3	MTTP	TT	TF-TG	1
CREB3L3	MBL2	TT	TF-TG	1
CREB3L3	KLKB1	TT	TF-TG	1
CREB3L3	KHK	TT	TF-TG	1
CREB3L3	ITIH1	TT	TF-TG	1
CREB3L3	HSD17B6	TT	TF-TG	1
CREB3L3	HSD17B13	TT	TF-TG	1
CREB3L3	HAO1	TT	TF-TG	1
CREB3L3	HLA-A	TT	TF-TG	1
CREB3L3	GLYCTK	TT	TF-TG	1
CREB3L3	GCGR	TT	TF-TG	1
CREB3L3	FTCD	TT	TF-TG	1
CREB3L3	FGB	TT	TF-TG	1
CREB3L3	FABP1	TT	TF-TG	1
CREB3L3	FAAH	TT	TF-TG	1
CREB3L3	F9	TT	TF-TG	1
CREB3L3	F2	TT	TF-TG	1
CREB3L3	F12	TT	TF-TG	1
CREB3L3	CYP8B1	TT	TF-TG	1
CREB3L3	CYP7A1	TT	TF-TG	1
CREB3L3	CYP3A5	TT	TF-TG	1
CREB3L3	CYP2C8	TT	TF-TG	1
CREB3L3	CYP1A2	TT	TF-TG	1
CREB3L3	CRP	TT	TF-TG	1
CREB3L3	CROT	TT	TF-TG	1
CREB3L3	CPS1	TT	TF-TG	1
CREB3L3	CPB2	TT	TF-TG	1
CREB3L3	CLEC4F	TT	TF-TG	1
CREB3L3	CFI	TT	TF-TG	1
CREB3L3	CA5A	TT	TF-TG	1
CREB3L3	BCHE	TT	TF-TG	1
CREB3L3	BBOX1	TT	TF-TG	1
CREB3L3	BAAT	TT	TF-TG	1
CREB3L3	AZGP1	TT	TF-TG	1
CREB3L3	ATP7B	TT	TF-TG	1
CREB3L3	APOH	TT	TF-TG	1
CREB3L3	APOB	TT	TF-TG	1
CREB3L3	APOA5	TT	TF-TG	1
CREB3L3	APOA4	TT	TF-TG	1
CREB3L3	APOA2	TT	TF-TG	1
CREB3L3	APOA1	TT	TF-TG	1
CREB3L3	AMBP	TT	TF-TG	1
CREB3L3	AKR1C4	TT	TF-TG	1
CREB3L3	AHSG	TT	TF-TG	1
CREB3L3	AGXT	TT	TF-TG	1
CREB3L3	AGMAT	TT	TF-TG	1
CREB3L3	ACOX2	TT	TF-TG	1
CREB3L3	ACOT12	TT	TF-TG	1
CREB3L3	ABCG8	TT	TF-TG	1
CREB3L3	ABCG5	TT	TF-TG	1
CREB3L3	ABCC6	TT	TF-TG	1
CREB3L3	ABCB11	TT	TF-TG	1
CREB3L3	A1CF	TT	TF-TG	1
CREB3L1	TGFB1I1	TT	TF-TG	1
CREB3L1	SLC25A35	TT	TF-TG	1
CREB3L1	PLCD1	TT	TF-TG	1
CREB3L1	PGRMC1	TT	TF-TG	1
CREB3L1	PARVA	TT	TF-TG	1
CREB3L1	HSPG2	TT	TF-TG	1
CREB3L1	HK2	TT	TF-TG	1
CREB3L1	ERBB2	TT	TF-TG	1
CREB3L1	CAPN5	TT	TF-TG	1
CREB3L1	ACTN1	TT	TF-TG	1
RXRA	TLR8	TT	TF-TG	1
RXRA	SLC11A1	TT	TF-TG	1
RXRA	SDC3	TT	TF-TG	1
RXRA	NR1H3	TT	TF-TG	1
RXRA	MERTK	TT	TF-TG	1
RXRA	DSE	TT	TF-TG	1
RXRA	C1QC	TT	TF-TG	1
RXRA	C1QB	TT	TF-TG	1
RXRA	C1QA	TT	TF-TG	1
RXRA	ADAP2	TT	TF-TG	1
RXRA	ACVRL1	TT	TF-TG	1
RXRA	ABCC3	TT	TF-TG	1
MTOR	LDHD	TT	TF-TG	1
MTOR	FN1	TT	TF-TG	1
NFKB1	ZC3HAV1	TT	TF-TG	1
NFKB1	TRAF5	TT	TF-TG	1
NFKB1	TNF	TT	TF-TG	1
NFKB1	TMEM179B	TT	TF-TG	1
NFKB1	TGFB1I1	TT	TF-TG	1
NFKB1	TAP2	TT	TF-TG	1
NFKB1	STX11	TT	TF-TG	1
NFKB1	STAT1	TT	TF-TG	1
NFKB1	SPATS2	TT	TF-TG	1
NFKB1	RIPK3	TT	TF-TG	1
NFKB1	RBCK1	TT	TF-TG	1
NFKB1	RAP1B	TT	TF-TG	1
NFKB1	PTGS2	TT	TF-TG	1
NFKB1	PML	TT	TF-TG	1
NFKB1	PARP14	TT	TF-TG	1
NFKB1	NLRC5	TT	TF-TG	1
NFKB1	NFKBIE	TT	TF-TG	1
NFKB1	NCKAP1	TT	TF-TG	1
NFKB1	MAFK	TT	TF-TG	1
NFKB1	LRMP	TT	TF-TG	1
NFKB1	ITGAL	TT	TF-TG	1
NFKB1	IL4R	TT	TF-TG	1
NFKB1	IL27RA	TT	TF-TG	1
NFKB1	IL17RA	TT	TF-TG	1
NFKB1	IFI16	TT	TF-TG	1
NFKB1	HLA-G	TT	TF-TG	1
NFKB1	HLA-A	TT	TF-TG	1
NFKB1	GBP4	TT	TF-TG	1
NFKB1	DTX3L	TT	TF-TG	1
NFKB1	DOK1	TT	TF-TG	1
NFKB1	DOCK10	TT	TF-TG	1
NFKB1	DDX58	TT	TF-TG	1
NFKB1	CYTIP	TT	TF-TG	1
NFKB1	CR1L	TT	TF-TG	1
NFKB1	CMTM7	TT	TF-TG	1
NFKB1	ALDH5A1	TT	TF-TG	1
NFKB1	ABAT	TT	TF-TG	1
NFKB1	CXorf21	TT	TF-TG	1
CREB3L3	UGT2B28	TT	TF-TG	1
CREB3L3	UGT2B7	TT	TF-TG	1
CREB3L3	UGT2B17	TT	TF-TG	1
CREB3L3	UGT2A3	TT	TF-TG	1
CREB3L3	TDO2	TT	TF-TG	1
CREB3L3	SOAT2	TT	TF-TG	1
CREB3L3	SLCO1B3	TT	TF-TG	1
CREB3L3	SLC46A3	TT	TF-TG	1
CREB3L3	SLC39A14	TT	TF-TG	1
CREB3L3	SLC30A10	TT	TF-TG	1
CREB3L3	SLC27A5	TT	TF-TG	1
CREB3L3	SLC25A22	TT	TF-TG	1
CREB3L3	SLC25A15	TT	TF-TG	1
CREB3L3	SLC17A2	TT	TF-TG	1
CREB3L3	SLC10A1	TT	TF-TG	1
CREB3L3	SERPINF2	TT	TF-TG	1
CREB3L3	SERPINA1	TT	TF-TG	1
CREB3L3	SEC16B	TT	TF-TG	1
CREB3L3	RGN	TT	TF-TG	1
CREB3L3	PRODH2	TT	TF-TG	1
CREB3L3	PLG	TT	TF-TG	1
CREB3L3	PLA2G12B	TT	TF-TG	1
CREB3L3	OTC	TT	TF-TG	1
CREB3L3	NAGS	TT	TF-TG	1
CREB3L3	MTTP	TT	TF-TG	1
CREB3L3	MBL2	TT	TF-TG	1
CREB3L3	KLKB1	TT	TF-TG	1
CREB3L3	KHK	TT	TF-TG	1
CREB3L3	ITIH1	TT	TF-TG	1
CREB3L3	HSD17B6	TT	TF-TG	1
CREB3L3	HSD17B13	TT	TF-TG	1
CREB3L3	HAO1	TT	TF-TG	1
CREB3L3	HLA-A	TT	TF-TG	1
CREB3L3	GLYCTK	TT	TF-TG	1
CREB3L3	GCGR	TT	TF-TG	1
CREB3L3	FTCD	TT	TF-TG	1
CREB3L3	FGB	TT	TF-TG	1
CREB3L3	FABP1	TT	TF-TG	1
CREB3L3	FAAH	TT	TF-TG	1
CREB3L3	F9	TT	TF-TG	1
CREB3L3	F2	TT	TF-TG	1
CREB3L3	F12	TT	TF-TG	1
CREB3L3	CYP8B1	TT	TF-TG	1
CREB3L3	CYP7A1	TT	TF-TG	1
CREB3L3	CYP3A5	TT	TF-TG	1
CREB3L3	CYP2C8	TT	TF-TG	1
CREB3L3	CYP1A2	TT	TF-TG	1
CREB3L3	CRP	TT	TF-TG	1
CREB3L3	CROT	TT	TF-TG	1
CREB3L3	CPS1	TT	TF-TG	1
CREB3L3	CPB2	TT	TF-TG	1
CREB3L3	CLEC4F	TT	TF-TG	1
CREB3L3	CFI	TT	TF-TG	1
CREB3L3	CA5A	TT	TF-TG	1
CREB3L3	BCHE	TT	TF-TG	1
CREB3L3	BBOX1	TT	TF-TG	1
CREB3L3	BAAT	TT	TF-TG	1
CREB3L3	AZGP1	TT	TF-TG	1
CREB3L3	ATP7B	TT	TF-TG	1
CREB3L3	APOH	TT	TF-TG	1
CREB3L3	APOB	TT	TF-TG	1
CREB3L3	APOA5	TT	TF-TG	1
CREB3L3	APOA4	TT	TF-TG	1
CREB3L3	APOA2	TT	TF-TG	1
CREB3L3	APOA1	TT	TF-TG	1
CREB3L3	AMBP	TT	TF-TG	1
CREB3L3	AKR1C4	TT	TF-TG	1
CREB3L3	AHSG	TT	TF-TG	1
CREB3L3	AGXT	TT	TF-TG	1
CREB3L3	AGMAT	TT	TF-TG	1
CREB3L3	ACOX2	TT	TF-TG	1
CREB3L3	ACOT12	TT	TF-TG	1
CREB3L3	ABCG8	TT	TF-TG	1
CREB3L3	ABCG5	TT	TF-TG	1
CREB3L3	ABCC6	TT	TF-TG	1
CREB3L3	ABCB11	TT	TF-TG	1
CREB3L3	A1CF	TT	TF-TG	1
CREB3L1	TGFB1I1	TT	TF-TG	1
CREB3L1	SLC25A35	TT	TF-TG	1
CREB3L1	PLCD1	TT	TF-TG	1
CREB3L1	PGRMC1	TT	TF-TG	1
CREB3L1	PARVA	TT	TF-TG	1
CREB3L1	HSPG2	TT	TF-TG	1
CREB3L1	HK2	TT	TF-TG	1
CREB3L1	ERBB2	TT	TF-TG	1
CREB3L1	CAPN5	TT	TF-TG	1
CREB3L1	ACTN1	TT	TF-TG	1
RXRA	TLR8	TT	TF-TG	1
RXRA	SLC11A1	TT	TF-TG	1
RXRA	SDC3	TT	TF-TG	1
RXRA	NR1H3	TT	TF-TG	1
RXRA	MERTK	TT	TF-TG	1
RXRA	DSE	TT	TF-TG	1
RXRA	C1QC	TT	TF-TG	1
RXRA	C1QB	TT	TF-TG	1
RXRA	C1QA	TT	TF-TG	1
RXRA	ADAP2	TT	TF-TG	1
RXRA	ACVRL1	TT	TF-TG	1
RXRA	ABCC3	TT	TF-TG	1
MTOR	LDHD	TT	TF-TG	1
MTOR	FN1	TT	TF-TG	1
NFKB1	ZC3HAV1	TT	TF-TG	1
NFKB1	TRAF5	TT	TF-TG	1
NFKB1	TNF	TT	TF-TG	1
NFKB1	TMEM179B	TT	TF-TG	1
NFKB1	TGFB1I1	TT	TF-TG	1
NFKB1	TAP2	TT	TF-TG	1
NFKB1	STX11	TT	TF-TG	1
NFKB1	STAT1	TT	TF-TG	1
NFKB1	SPATS2	TT	TF-TG	1
NFKB1	RIPK3	TT	TF-TG	1
NFKB1	RBCK1	TT	TF-TG	1
NFKB1	RAP1B	TT	TF-TG	1
NFKB1	PTGS2	TT	TF-TG	1
NFKB1	PML	TT	TF-TG	1
NFKB1	PARP14	TT	TF-TG	1
NFKB1	NLRC5	TT	TF-TG	1
NFKB1	NFKBIE	TT	TF-TG	1
NFKB1	NCKAP1	TT	TF-TG	1
NFKB1	MAFK	TT	TF-TG	1
NFKB1	LRMP	TT	TF-TG	1
NFKB1	ITGAL	TT	TF-TG	1
NFKB1	IL4R	TT	TF-TG	1
NFKB1	IL27RA	TT	TF-TG	1
NFKB1	IL17RA	TT	TF-TG	1
NFKB1	IFI16	TT	TF-TG	1
NFKB1	HLA-G	TT	TF-TG	1
NFKB1	HLA-A	TT	TF-TG	1
NFKB1	GBP4	TT	TF-TG	1
NFKB1	DTX3L	TT	TF-TG	1
NFKB1	DOK1	TT	TF-TG	1
NFKB1	DOCK10	TT	TF-TG	1
NFKB1	DDX58	TT	TF-TG	1
NFKB1	CYTIP	TT	TF-TG	1
NFKB1	CR1L	TT	TF-TG	1
NFKB1	CMTM7	TT	TF-TG	1
NFKB1	ALDH5A1	TT	TF-TG	1
NFKB1	ABAT	TT	TF-TG	1
NFKB1	CXorf21	TT	TF-TG	1
CREB3L3	UGT2B28	TT	TF-TG	1
CREB3L3	UGT2B7	TT	TF-TG	1
CREB3L3	UGT2B17	TT	TF-TG	1
CREB3L3	UGT2A3	TT	TF-TG	1
CREB3L3	TDO2	TT	TF-TG	1
CREB3L3	SOAT2	TT	TF-TG	1
CREB3L3	SLCO1B3	TT	TF-TG	1
CREB3L3	SLC46A3	TT	TF-TG	1
CREB3L3	SLC39A14	TT	TF-TG	1
CREB3L3	SLC30A10	TT	TF-TG	1
CREB3L3	SLC27A5	TT	TF-TG	1
CREB3L3	SLC25A22	TT	TF-TG	1
CREB3L3	SLC25A15	TT	TF-TG	1
CREB3L3	SLC17A2	TT	TF-TG	1
CREB3L3	SLC10A1	TT	TF-TG	1
CREB3L3	SERPINF2	TT	TF-TG	1
CREB3L3	SERPINA1	TT	TF-TG	1
CREB3L3	SEC16B	TT	TF-TG	1
CREB3L3	RGN	TT	TF-TG	1
CREB3L3	PRODH2	TT	TF-TG	1
CREB3L3	PLG	TT	TF-TG	1
CREB3L3	PLA2G12B	TT	TF-TG	1
CREB3L3	OTC	TT	TF-TG	1
CREB3L3	NAGS	TT	TF-TG	1
CREB3L3	MTTP	TT	TF-TG	1
CREB3L3	MBL2	TT	TF-TG	1
CREB3L3	KLKB1	TT	TF-TG	1
CREB3L3	KHK	TT	TF-TG	1
CREB3L3	ITIH1	TT	TF-TG	1
CREB3L3	HSD17B6	TT	TF-TG	1
CREB3L3	HSD17B13	TT	TF-TG	1
CREB3L3	HAO1	TT	TF-TG	1
CREB3L3	HLA-A	TT	TF-TG	1
CREB3L3	GLYCTK	TT	TF-TG	1
CREB3L3	GCGR	TT	TF-TG	1
CREB3L3	FTCD	TT	TF-TG	1
CREB3L3	FGB	TT	TF-TG	1
CREB3L3	FABP1	TT	TF-TG	1
CREB3L3	FAAH	TT	TF-TG	1
CREB3L3	F9	TT	TF-TG	1
CREB3L3	F2	TT	TF-TG	1
CREB3L3	F12	TT	TF-TG	1
CREB3L3	CYP8B1	TT	TF-TG	1
CREB3L3	CYP7A1	TT	TF-TG	1
CREB3L3	CYP3A5	TT	TF-TG	1
CREB3L3	CYP2C8	TT	TF-TG	1
CREB3L3	CYP1A2	TT	TF-TG	1
CREB3L3	CRP	TT	TF-TG	1
CREB3L3	CROT	TT	TF-TG	1
CREB3L3	CPS1	TT	TF-TG	1
CREB3L3	CPB2	TT	TF-TG	1
CREB3L3	CLEC4F	TT	TF-TG	1
CREB3L3	CFI	TT	TF-TG	1
CREB3L3	CA5A	TT	TF-TG	1
CREB3L3	BCHE	TT	TF-TG	1
CREB3L3	BBOX1	TT	TF-TG	1
CREB3L3	BAAT	TT	TF-TG	1
CREB3L3	AZGP1	TT	TF-TG	1
CREB3L3	ATP7B	TT	TF-TG	1
CREB3L3	APOH	TT	TF-TG	1
CREB3L3	APOB	TT	TF-TG	1
CREB3L3	APOA5	TT	TF-TG	1
CREB3L3	APOA4	TT	TF-TG	1
CREB3L3	APOA2	TT	TF-TG	1
CREB3L3	APOA1	TT	TF-TG	1
CREB3L3	AMBP	TT	TF-TG	1
CREB3L3	AKR1C4	TT	TF-TG	1
CREB3L3	AHSG	TT	TF-TG	1
CREB3L3	AGXT	TT	TF-TG	1
CREB3L3	AGMAT	TT	TF-TG	1
CREB3L3	ACOX2	TT	TF-TG	1
CREB3L3	ACOT12	TT	TF-TG	1
CREB3L3	ABCG8	TT	TF-TG	1
CREB3L3	ABCG5	TT	TF-TG	1
CREB3L3	ABCC6	TT	TF-TG	1
CREB3L3	ABCB11	TT	TF-TG	1
CREB3L3	A1CF	TT	TF-TG	1
CREB3L1	TGFB1I1	TT	TF-TG	1
CREB3L1	SLC25A35	TT	TF-TG	1
CREB3L1	PLCD1	TT	TF-TG	1
CREB3L1	PGRMC1	TT	TF-TG	1
CREB3L1	PARVA	TT	TF-TG	1
CREB3L1	HSPG2	TT	TF-TG	1
CREB3L1	HK2	TT	TF-TG	1
CREB3L1	ERBB2	TT	TF-TG	1
CREB3L1	CAPN5	TT	TF-TG	1
CREB3L1	ACTN1	TT	TF-TG	1
RXRA	TLR8	TT	TF-TG	1
RXRA	SLC11A1	TT	TF-TG	1
RXRA	SDC3	TT	TF-TG	1
RXRA	NR1H3	TT	TF-TG	1
RXRA	MERTK	TT	TF-TG	1
RXRA	DSE	TT	TF-TG	1
RXRA	C1QC	TT	TF-TG	1
RXRA	C1QB	TT	TF-TG	1
RXRA	C1QA	TT	TF-TG	1
RXRA	ADAP2	TT	TF-TG	1
RXRA	ACVRL1	TT	TF-TG	1
RXRA	ABCC3	TT	TF-TG	1
MTOR	LDHD	TT	TF-TG	1
MTOR	FN1	TT	TF-TG	1
NFKB1	ZC3HAV1	TT	TF-TG	1
NFKB1	TRAF5	TT	TF-TG	1
NFKB1	TNF	TT	TF-TG	1
NFKB1	TMEM179B	TT	TF-TG	1
NFKB1	TGFB1I1	TT	TF-TG	1
NFKB1	TAP2	TT	TF-TG	1
NFKB1	STX11	TT	TF-TG	1
NFKB1	STAT1	TT	TF-TG	1
NFKB1	SPATS2	TT	TF-TG	1
NFKB1	RIPK3	TT	TF-TG	1
NFKB1	RBCK1	TT	TF-TG	1
NFKB1	RAP1B	TT	TF-TG	1
NFKB1	PTGS2	TT	TF-TG	1
NFKB1	PML	TT	TF-TG	1
NFKB1	PARP14	TT	TF-TG	1
NFKB1	NLRC5	TT	TF-TG	1
NFKB1	NFKBIE	TT	TF-TG	1
NFKB1	NCKAP1	TT	TF-TG	1
NFKB1	MAFK	TT	TF-TG	1
NFKB1	LRMP	TT	TF-TG	1
NFKB1	ITGAL	TT	TF-TG	1
NFKB1	IL4R	TT	TF-TG	1
NFKB1	IL27RA	TT	TF-TG	1
NFKB1	IL17RA	TT	TF-TG	1
NFKB1	IFI16	TT	TF-TG	1
NFKB1	HLA-G	TT	TF-TG	1
NFKB1	HLA-A	TT	TF-TG	1
NFKB1	GBP4	TT	TF-TG	1
NFKB1	DTX3L	TT	TF-TG	1
NFKB1	DOK1	TT	TF-TG	1
NFKB1	DOCK10	TT	TF-TG	1
NFKB1	DDX58	TT	TF-TG	1
NFKB1	CYTIP	TT	TF-TG	1
NFKB1	CR1L	TT	TF-TG	1
NFKB1	CMTM7	TT	TF-TG	1
NFKB1	ALDH5A1	TT	TF-TG	1
NFKB1	ABAT	TT	TF-TG	1
NFKB1	CXorf21	TT	TF-TG	1
CREB3L3	UGT2B28	TT	TF-TG	1
CREB3L3	UGT2B7	TT	TF-TG	1
CREB3L3	UGT2B17	TT	TF-TG	1
CREB3L3	UGT2A3	TT	TF-TG	1
CREB3L3	TDO2	TT	TF-TG	1
CREB3L3	SOAT2	TT	TF-TG	1
CREB3L3	SLCO1B3	TT	TF-TG	1
CREB3L3	SLC46A3	TT	TF-TG	1
CREB3L3	SLC39A14	TT	TF-TG	1
CREB3L3	SLC30A10	TT	TF-TG	1
CREB3L3	SLC27A5	TT	TF-TG	1
CREB3L3	SLC25A22	TT	TF-TG	1
CREB3L3	SLC25A15	TT	TF-TG	1
CREB3L3	SLC17A2	TT	TF-TG	1
CREB3L3	SLC10A1	TT	TF-TG	1
CREB3L3	SERPINF2	TT	TF-TG	1
CREB3L3	SERPINA1	TT	TF-TG	1
CREB3L3	SEC16B	TT	TF-TG	1
CREB3L3	RGN	TT	TF-TG	1
CREB3L3	PRODH2	TT	TF-TG	1
CREB3L3	PLG	TT	TF-TG	1
CREB3L3	PLA2G12B	TT	TF-TG	1
CREB3L3	OTC	TT	TF-TG	1
CREB3L3	NAGS	TT	TF-TG	1
CREB3L3	MTTP	TT	TF-TG	1
CREB3L3	MBL2	TT	TF-TG	1
CREB3L3	KLKB1	TT	TF-TG	1
CREB3L3	KHK	TT	TF-TG	1
CREB3L3	ITIH1	TT	TF-TG	1
CREB3L3	HSD17B6	TT	TF-TG	1
CREB3L3	HSD17B13	TT	TF-TG	1
CREB3L3	HAO1	TT	TF-TG	1
CREB3L3	HLA-A	TT	TF-TG	1
CREB3L3	GLYCTK	TT	TF-TG	1
CREB3L3	GCGR	TT	TF-TG	1
CREB3L3	FTCD	TT	TF-TG	1
CREB3L3	FGB	TT	TF-TG	1
CREB3L3	FABP1	TT	TF-TG	1
CREB3L3	FAAH	TT	TF-TG	1
CREB3L3	F9	TT	TF-TG	1
CREB3L3	F2	TT	TF-TG	1
CREB3L3	F12	TT	TF-TG	1
CREB3L3	CYP8B1	TT	TF-TG	1
CREB3L3	CYP7A1	TT	TF-TG	1
CREB3L3	CYP3A5	TT	TF-TG	1
CREB3L3	CYP2C8	TT	TF-TG	1
CREB3L3	CYP1A2	TT	TF-TG	1
CREB3L3	CRP	TT	TF-TG	1
CREB3L3	CROT	TT	TF-TG	1
CREB3L3	CPS1	TT	TF-TG	1
CREB3L3	CPB2	TT	TF-TG	1
CREB3L3	CLEC4F	TT	TF-TG	1
CREB3L3	CFI	TT	TF-TG	1
CREB3L3	CA5A	TT	TF-TG	1
CREB3L3	BCHE	TT	TF-TG	1
CREB3L3	BBOX1	TT	TF-TG	1
CREB3L3	BAAT	TT	TF-TG	1
CREB3L3	AZGP1	TT	TF-TG	1
CREB3L3	ATP7B	TT	TF-TG	1
CREB3L3	APOH	TT	TF-TG	1
CREB3L3	APOB	TT	TF-TG	1
CREB3L3	APOA5	TT	TF-TG	1
CREB3L3	APOA4	TT	TF-TG	1
CREB3L3	APOA2	TT	TF-TG	1
CREB3L3	APOA1	TT	TF-TG	1
CREB3L3	AMBP	TT	TF-TG	1
CREB3L3	AKR1C4	TT	TF-TG	1
CREB3L3	AHSG	TT	TF-TG	1
CREB3L3	AGXT	TT	TF-TG	1
CREB3L3	AGMAT	TT	TF-TG	1
CREB3L3	ACOX2	TT	TF-TG	1
CREB3L3	ACOT12	TT	TF-TG	1
CREB3L3	ABCG8	TT	TF-TG	1
CREB3L3	ABCG5	TT	TF-TG	1
CREB3L3	ABCC6	TT	TF-TG	1
CREB3L3	ABCB11	TT	TF-TG	1
CREB3L3	A1CF	TT	TF-TG	1
CREB3L1	TGFB1I1	TT	TF-TG	1
CREB3L1	SLC25A35	TT	TF-TG	1
CREB3L1	PLCD1	TT	TF-TG	1
CREB3L1	PGRMC1	TT	TF-TG	1
CREB3L1	PARVA	TT	TF-TG	1
CREB3L1	HSPG2	TT	TF-TG	1
CREB3L1	HK2	TT	TF-TG	1
CREB3L1	ERBB2	TT	TF-TG	1
CREB3L1	CAPN5	TT	TF-TG	1
CREB3L1	ACTN1	TT	TF-TG	1
RXRA	TLR8	TT	TF-TG	1
RXRA	SLC11A1	TT	TF-TG	1
RXRA	SDC3	TT	TF-TG	1
RXRA	NR1H3	TT	TF-TG	1
RXRA	MERTK	TT	TF-TG	1
RXRA	DSE	TT	TF-TG	1
RXRA	C1QC	TT	TF-TG	1
RXRA	C1QB	TT	TF-TG	1
RXRA	C1QA	TT	TF-TG	1
RXRA	ADAP2	TT	TF-TG	1
RXRA	ACVRL1	TT	TF-TG	1
RXRA	ABCC3	TT	TF-TG	1
MTOR	LDHD	TT	TF-TG	1
MTOR	FN1	TT	TF-TG	1
NFKB1	ZC3HAV1	TT	TF-TG	1
NFKB1	TRAF5	TT	TF-TG	1
NFKB1	TNF	TT	TF-TG	1
NFKB1	TMEM179B	TT	TF-TG	1
NFKB1	TGFB1I1	TT	TF-TG	1
NFKB1	TAP2	TT	TF-TG	1
NFKB1	STX11	TT	TF-TG	1
NFKB1	STAT1	TT	TF-TG	1
NFKB1	SPATS2	TT	TF-TG	1
NFKB1	RIPK3	TT	TF-TG	1
NFKB1	RBCK1	TT	TF-TG	1
NFKB1	RAP1B	TT	TF-TG	1
NFKB1	PTGS2	TT	TF-TG	1
NFKB1	PML	TT	TF-TG	1
NFKB1	PARP14	TT	TF-TG	1
NFKB1	NLRC5	TT	TF-TG	1
NFKB1	NFKBIE	TT	TF-TG	1
NFKB1	NCKAP1	TT	TF-TG	1
NFKB1	MAFK	TT	TF-TG	1
NFKB1	LRMP	TT	TF-TG	1
NFKB1	ITGAL	TT	TF-TG	1
NFKB1	IL4R	TT	TF-TG	1
NFKB1	IL27RA	TT	TF-TG	1
NFKB1	IL17RA	TT	TF-TG	1
NFKB1	IFI16	TT	TF-TG	1
NFKB1	HLA-G	TT	TF-TG	1
NFKB1	HLA-A	TT	TF-TG	1
NFKB1	GBP4	TT	TF-TG	1
NFKB1	DTX3L	TT	TF-TG	1
NFKB1	DOK1	TT	TF-TG	1
NFKB1	DOCK10	TT	TF-TG	1
NFKB1	DDX58	TT	TF-TG	1
NFKB1	CYTIP	TT	TF-TG	1
NFKB1	CR1L	TT	TF-TG	1
NFKB1	CMTM7	TT	TF-TG	1
NFKB1	ALDH5A1	TT	TF-TG	1
NFKB1	ABAT	TT	TF-TG	1
NFKB1	CXorf21	TT	TF-TG	1
CREB3L3	UGT2B28	TT	TF-TG	1
CREB3L3	UGT2B7	TT	TF-TG	1
CREB3L3	UGT2B17	TT	TF-TG	1
CREB3L3	UGT2A3	TT	TF-TG	1
CREB3L3	TDO2	TT	TF-TG	1
CREB3L3	SOAT2	TT	TF-TG	1
CREB3L3	SLCO1B3	TT	TF-TG	1
CREB3L3	SLC46A3	TT	TF-TG	1
CREB3L3	SLC39A14	TT	TF-TG	1
CREB3L3	SLC30A10	TT	TF-TG	1
CREB3L3	SLC27A5	TT	TF-TG	1
CREB3L3	SLC25A22	TT	TF-TG	1
CREB3L3	SLC25A15	TT	TF-TG	1
CREB3L3	SLC17A2	TT	TF-TG	1
CREB3L3	SLC10A1	TT	TF-TG	1
CREB3L3	SERPINF2	TT	TF-TG	1
CREB3L3	SERPINA1	TT	TF-TG	1
CREB3L3	SEC16B	TT	TF-TG	1
CREB3L3	RGN	TT	TF-TG	1
CREB3L3	PRODH2	TT	TF-TG	1
CREB3L3	PLG	TT	TF-TG	1
CREB3L3	PLA2G12B	TT	TF-TG	1
CREB3L3	OTC	TT	TF-TG	1
CREB3L3	NAGS	TT	TF-TG	1
CREB3L3	MTTP	TT	TF-TG	1
CREB3L3	MBL2	TT	TF-TG	1
CREB3L3	KLKB1	TT	TF-TG	1
CREB3L3	KHK	TT	TF-TG	1
CREB3L3	ITIH1	TT	TF-TG	1
CREB3L3	HSD17B6	TT	TF-TG	1
CREB3L3	HSD17B13	TT	TF-TG	1
CREB3L3	HAO1	TT	TF-TG	1
CREB3L3	HLA-A	TT	TF-TG	1
CREB3L3	GLYCTK	TT	TF-TG	1
CREB3L3	GCGR	TT	TF-TG	1
CREB3L3	FTCD	TT	TF-TG	1
CREB3L3	FGB	TT	TF-TG	1
CREB3L3	FABP1	TT	TF-TG	1
CREB3L3	FAAH	TT	TF-TG	1
CREB3L3	F9	TT	TF-TG	1
CREB3L3	F2	TT	TF-TG	1
CREB3L3	F12	TT	TF-TG	1
CREB3L3	CYP8B1	TT	TF-TG	1
CREB3L3	CYP7A1	TT	TF-TG	1
CREB3L3	CYP3A5	TT	TF-TG	1
CREB3L3	CYP2C8	TT	TF-TG	1
CREB3L3	CYP1A2	TT	TF-TG	1
CREB3L3	CRP	TT	TF-TG	1
CREB3L3	CROT	TT	TF-TG	1
CREB3L3	CPS1	TT	TF-TG	1
CREB3L3	CPB2	TT	TF-TG	1
CREB3L3	CLEC4F	TT	TF-TG	1
CREB3L3	CFI	TT	TF-TG	1
CREB3L3	CA5A	TT	TF-TG	1
CREB3L3	BCHE	TT	TF-TG	1
CREB3L3	BBOX1	TT	TF-TG	1
CREB3L3	BAAT	TT	TF-TG	1
CREB3L3	AZGP1	TT	TF-TG	1
CREB3L3	ATP7B	TT	TF-TG	1
CREB3L3	APOH	TT	TF-TG	1
CREB3L3	APOB	TT	TF-TG	1
CREB3L3	APOA5	TT	TF-TG	1
CREB3L3	APOA4	TT	TF-TG	1
CREB3L3	APOA2	TT	TF-TG	1
CREB3L3	APOA1	TT	TF-TG	1
CREB3L3	AMBP	TT	TF-TG	1
CREB3L3	AKR1C4	TT	TF-TG	1
CREB3L3	AHSG	TT	TF-TG	1
CREB3L3	AGXT	TT	TF-TG	1
CREB3L3	AGMAT	TT	TF-TG	1
CREB3L3	ACOX2	TT	TF-TG	1
CREB3L3	ACOT12	TT	TF-TG	1
CREB3L3	ABCG8	TT	TF-TG	1
CREB3L3	ABCG5	TT	TF-TG	1
CREB3L3	ABCC6	TT	TF-TG	1
CREB3L3	ABCB11	TT	TF-TG	1
CREB3L3	A1CF	TT	TF-TG	1
CREB3L1	TGFB1I1	TT	TF-TG	1
CREB3L1	SLC25A35	TT	TF-TG	1
CREB3L1	PLCD1	TT	TF-TG	1
CREB3L1	PGRMC1	TT	TF-TG	1
CREB3L1	PARVA	TT	TF-TG	1
CREB3L1	HSPG2	TT	TF-TG	1
CREB3L1	HK2	TT	TF-TG	1
CREB3L1	ERBB2	TT	TF-TG	1
CREB3L1	CAPN5	TT	TF-TG	1
CREB3L1	ACTN1	TT	TF-TG	1
RXRA	TLR8	TT	TF-TG	1
RXRA	SLC11A1	TT	TF-TG	1
RXRA	SDC3	TT	TF-TG	1
RXRA	NR1H3	TT	TF-TG	1
RXRA	MERTK	TT	TF-TG	1
RXRA	DSE	TT	TF-TG	1
RXRA	C1QC	TT	TF-TG	1
RXRA	C1QB	TT	TF-TG	1
RXRA	C1QA	TT	TF-TG	1
RXRA	ADAP2	TT	TF-TG	1
RXRA	ACVRL1	TT	TF-TG	1
RXRA	ABCC3	TT	TF-TG	1
MTOR	LDHD	TT	TF-TG	1
MTOR	FN1	TT	TF-TG	1
NFKB1	ZC3HAV1	TT	TF-TG	1
NFKB1	TRAF5	TT	TF-TG	1
NFKB1	TNF	TT	TF-TG	1
NFKB1	TMEM179B	TT	TF-TG	1
NFKB1	TGFB1I1	TT	TF-TG	1
NFKB1	TAP2	TT	TF-TG	1
NFKB1	STX11	TT	TF-TG	1
NFKB1	STAT1	TT	TF-TG	1
NFKB1	SPATS2	TT	TF-TG	1
NFKB1	RIPK3	TT	TF-TG	1
NFKB1	RBCK1	TT	TF-TG	1
NFKB1	RAP1B	TT	TF-TG	1
NFKB1	PTGS2	TT	TF-TG	1
NFKB1	PML	TT	TF-TG	1
NFKB1	PARP14	TT	TF-TG	1
NFKB1	NLRC5	TT	TF-TG	1
NFKB1	NFKBIE	TT	TF-TG	1
NFKB1	NCKAP1	TT	TF-TG	1
NFKB1	MAFK	TT	TF-TG	1
NFKB1	LRMP	TT	TF-TG	1
NFKB1	ITGAL	TT	TF-TG	1
NFKB1	IL4R	TT	TF-TG	1
NFKB1	IL27RA	TT	TF-TG	1
NFKB1	IL17RA	TT	TF-TG	1
NFKB1	IFI16	TT	TF-TG	1
NFKB1	HLA-G	TT	TF-TG	1
NFKB1	HLA-A	TT	TF-TG	1
NFKB1	GBP4	TT	TF-TG	1
NFKB1	DTX3L	TT	TF-TG	1
NFKB1	DOK1	TT	TF-TG	1
NFKB1	DOCK10	TT	TF-TG	1
NFKB1	DDX58	TT	TF-TG	1
NFKB1	CYTIP	TT	TF-TG	1
NFKB1	CR1L	TT	TF-TG	1
NFKB1	CMTM7	TT	TF-TG	1
NFKB1	ALDH5A1	TT	TF-TG	1
NFKB1	ABAT	TT	TF-TG	1
NFKB1	CXorf21	TT	TF-TG	1
CREB3L3	UGT2B28	TT	TF-TG	1
CREB3L3	UGT2B7	TT	TF-TG	1
CREB3L3	UGT2B17	TT	TF-TG	1
CREB3L3	UGT2A3	TT	TF-TG	1
CREB3L3	TDO2	TT	TF-TG	1
CREB3L3	SOAT2	TT	TF-TG	1
CREB3L3	SLCO1B3	TT	TF-TG	1
CREB3L3	SLC46A3	TT	TF-TG	1
CREB3L3	SLC39A14	TT	TF-TG	1
CREB3L3	SLC30A10	TT	TF-TG	1
CREB3L3	SLC27A5	TT	TF-TG	1
CREB3L3	SLC25A22	TT	TF-TG	1
CREB3L3	SLC25A15	TT	TF-TG	1
CREB3L3	SLC17A2	TT	TF-TG	1
CREB3L3	SLC10A1	TT	TF-TG	1
CREB3L3	SERPINF2	TT	TF-TG	1
CREB3L3	SERPINA1	TT	TF-TG	1
CREB3L3	SEC16B	TT	TF-TG	1
CREB3L3	RGN	TT	TF-TG	1
CREB3L3	PRODH2	TT	TF-TG	1
CREB3L3	PLG	TT	TF-TG	1
CREB3L3	PLA2G12B	TT	TF-TG	1
CREB3L3	OTC	TT	TF-TG	1
CREB3L3	NAGS	TT	TF-TG	1
CREB3L3	MTTP	TT	TF-TG	1
CREB3L3	MBL2	TT	TF-TG	1
CREB3L3	KLKB1	TT	TF-TG	1
CREB3L3	KHK	TT	TF-TG	1
CREB3L3	ITIH1	TT	TF-TG	1
CREB3L3	HSD17B6	TT	TF-TG	1
CREB3L3	HSD17B13	TT	TF-TG	1
CREB3L3	HAO1	TT	TF-TG	1
CREB3L3	HLA-A	TT	TF-TG	1
CREB3L3	GLYCTK	TT	TF-TG	1
CREB3L3	GCGR	TT	TF-TG	1
CREB3L3	FTCD	TT	TF-TG	1
CREB3L3	FGB	TT	TF-TG	1
CREB3L3	FABP1	TT	TF-TG	1
CREB3L3	FAAH	TT	TF-TG	1
CREB3L3	F9	TT	TF-TG	1
CREB3L3	F2	TT	TF-TG	1
CREB3L3	F12	TT	TF-TG	1
CREB3L3	CYP8B1	TT	TF-TG	1
CREB3L3	CYP7A1	TT	TF-TG	1
CREB3L3	CYP3A5	TT	TF-TG	1
CREB3L3	CYP2C8	TT	TF-TG	1
CREB3L3	CYP1A2	TT	TF-TG	1
CREB3L3	CRP	TT	TF-TG	1
CREB3L3	CROT	TT	TF-TG	1
CREB3L3	CPS1	TT	TF-TG	1
CREB3L3	CPB2	TT	TF-TG	1
CREB3L3	CLEC4F	TT	TF-TG	1
CREB3L3	CFI	TT	TF-TG	1
CREB3L3	CA5A	TT	TF-TG	1
CREB3L3	BCHE	TT	TF-TG	1
CREB3L3	BBOX1	TT	TF-TG	1
CREB3L3	BAAT	TT	TF-TG	1
CREB3L3	AZGP1	TT	TF-TG	1
CREB3L3	ATP7B	TT	TF-TG	1
CREB3L3	APOH	TT	TF-TG	1
CREB3L3	APOB	TT	TF-TG	1
CREB3L3	APOA5	TT	TF-TG	1
CREB3L3	APOA4	TT	TF-TG	1
CREB3L3	APOA2	TT	TF-TG	1
CREB3L3	APOA1	TT	TF-TG	1
CREB3L3	AMBP	TT	TF-TG	1
CREB3L3	AKR1C4	TT	TF-TG	1
CREB3L3	AHSG	TT	TF-TG	1
CREB3L3	AGXT	TT	TF-TG	1
CREB3L3	AGMAT	TT	TF-TG	1
CREB3L3	ACOX2	TT	TF-TG	1
CREB3L3	ACOT12	TT	TF-TG	1
CREB3L3	ABCG8	TT	TF-TG	1
CREB3L3	ABCG5	TT	TF-TG	1
[truncated: 8,195 more rows]

## Sheet: Liver→Liver rec MΦ
From	To	Type	Pathway	Repeats
RELN	ITGA3	LR	PI3K-Akt signaling pathway	1
RELN	ITGB1	LR	PI3K-Akt signaling pathway	1
ITGB1	RELA	RT	PI3K-Akt signaling pathway	1
ITGA3	RELA	RT	PI3K-Akt signaling pathway	1
RELA	WAS	TT	TF-TG	1
RELA	UBA7	TT	TF-TG	1
RELA	TSPAN9	TT	TF-TG	1
RELA	TRIOBP	TT	TF-TG	1
RELA	TRAF1	TT	TF-TG	1
RELA	TIE1	TT	TF-TG	1
RELA	ST3GAL1	TT	TF-TG	1
RELA	SLC9A3R2	TT	TF-TG	1
RELA	SIPA1	TT	TF-TG	1
RELA	SH2D3C	TT	TF-TG	1
RELA	RUSC2	TT	TF-TG	1
RELA	RASIP1	TT	TF-TG	1
RELA	RASA3	TT	TF-TG	1
RELA	PIAS2	TT	TF-TG	1
RELA	NECAP2	TT	TF-TG	1
RELA	MYO1C	TT	TF-TG	1
RELA	MAP3K3	TT	TF-TG	1
RELA	LRRC8C	TT	TF-TG	1
RELA	ITPKB	TT	TF-TG	1
RELA	IRF9	TT	TF-TG	1
RELA	IFI16	TT	TF-TG	1
RELA	IER5	TT	TF-TG	1
RELA	ICAM1	TT	TF-TG	1
RELA	HDAC7	TT	TF-TG	1
RELA	HLA-G	TT	TF-TG	1
RELA	HLA-A	TT	TF-TG	1
RELA	FMNL3	TT	TF-TG	1
RELA	ETS1	TT	TF-TG	1
RELA	ELK3	TT	TF-TG	1
RELA	CNN2	TT	TF-TG	1
RELA	CLDN5	TT	TF-TG	1
RELA	CALHM2	TT	TF-TG	1
RELA	CADM3	TT	TF-TG	1
RELA	BICD2	TT	TF-TG	1
RELA	BCAM	TT	TF-TG	1
RELA	B2M	TT	TF-TG	1
RELA	ARHGEF1	TT	TF-TG	1
RELA	WAS	TT	TF-TG	1
RELA	UBA7	TT	TF-TG	1
RELA	TSPAN9	TT	TF-TG	1
RELA	TRIOBP	TT	TF-TG	1
RELA	TRAF1	TT	TF-TG	1
RELA	TIE1	TT	TF-TG	1
RELA	ST3GAL1	TT	TF-TG	1
RELA	SLC9A3R2	TT	TF-TG	1
RELA	SIPA1	TT	TF-TG	1
RELA	SH2D3C	TT	TF-TG	1
RELA	RUSC2	TT	TF-TG	1
RELA	RASIP1	TT	TF-TG	1
RELA	RASA3	TT	TF-TG	1
RELA	PIAS2	TT	TF-TG	1
RELA	NECAP2	TT	TF-TG	1
RELA	MYO1C	TT	TF-TG	1
RELA	MAP3K3	TT	TF-TG	1
RELA	LRRC8C	TT	TF-TG	1
RELA	ITPKB	TT	TF-TG	1
RELA	IRF9	TT	TF-TG	1
RELA	IFI16	TT	TF-TG	1
RELA	IER5	TT	TF-TG	1
RELA	ICAM1	TT	TF-TG	1
RELA	HDAC7	TT	TF-TG	1
RELA	HLA-G	TT	TF-TG	1
RELA	HLA-A	TT	TF-TG	1
RELA	FMNL3	TT	TF-TG	1
RELA	ETS1	TT	TF-TG	1
RELA	ELK3	TT	TF-TG	1
RELA	CNN2	TT	TF-TG	1
RELA	CLDN5	TT	TF-TG	1
RELA	CALHM2	TT	TF-TG	1
RELA	CADM3	TT	TF-TG	1
RELA	BICD2	TT	TF-TG	1
RELA	BCAM	TT	TF-TG	1
RELA	B2M	TT	TF-TG	1
RELA	ARHGEF1	TT	TF-TG	1
RELN	ITGA3	LR	PI3K-Akt signaling pathway	2
RELN	ITGB1	LR	PI3K-Akt signaling pathway	2
ITGB1	RELA	RT	PI3K-Akt signaling pathway	2
ITGA3	RELA	RT	PI3K-Akt signaling pathway	2
RELA	WAS	TT	TF-TG	2
RELA	UBA7	TT	TF-TG	2
RELA	TSPAN9	TT	TF-TG	2
RELA	TRIOBP	TT	TF-TG	2
RELA	TRAF1	TT	TF-TG	2
RELA	TIE1	TT	TF-TG	2
RELA	ST3GAL1	TT	TF-TG	2
RELA	SLC9A3R2	TT	TF-TG	2
RELA	SIPA1	TT	TF-TG	2
RELA	SH2D3C	TT	TF-TG	2
RELA	RUSC2	TT	TF-TG	2
RELA	RASIP1	TT	TF-TG	2
RELA	RASA3	TT	TF-TG	2
RELA	PIAS2	TT	TF-TG	2
RELA	NECAP2	TT	TF-TG	2
RELA	MYO1C	TT	TF-TG	2
RELA	MAP3K3	TT	TF-TG	2
RELA	LRRC8C	TT	TF-TG	2
RELA	ITPKB	TT	TF-TG	2
RELA	IRF9	TT	TF-TG	2
RELA	IFI16	TT	TF-TG	2
RELA	IER5	TT	TF-TG	2
RELA	ICAM1	TT	TF-TG	2
RELA	HDAC7	TT	TF-TG	2
RELA	HLA-G	TT	TF-TG	2
RELA	HLA-A	TT	TF-TG	2
RELA	FMNL3	TT	TF-TG	2
RELA	ETS1	TT	TF-TG	2
RELA	ELK3	TT	TF-TG	2
RELA	CNN2	TT	TF-TG	2
RELA	CLDN5	TT	TF-TG	2
RELA	CALHM2	TT	TF-TG	2
RELA	CADM3	TT	TF-TG	2
RELA	BICD2	TT	TF-TG	2
RELA	BCAM	TT	TF-TG	2
RELA	B2M	TT	TF-TG	2
RELA	ARHGEF1	TT	TF-TG	2
RELA	WAS	TT	TF-TG	2
RELA	UBA7	TT	TF-TG	2
RELA	TSPAN9	TT	TF-TG	2
RELA	TRIOBP	TT	TF-TG	2
RELA	TRAF1	TT	TF-TG	2
RELA	TIE1	TT	TF-TG	2
RELA	ST3GAL1	TT	TF-TG	2
RELA	SLC9A3R2	TT	TF-TG	2
RELA	SIPA1	TT	TF-TG	2
RELA	SH2D3C	TT	TF-TG	2
RELA	RUSC2	TT	TF-TG	2
RELA	RASIP1	TT	TF-TG	2
RELA	RASA3	TT	TF-TG	2
RELA	PIAS2	TT	TF-TG	2
RELA	NECAP2	TT	TF-TG	2
RELA	MYO1C	TT	TF-TG	2
RELA	MAP3K3	TT	TF-TG	2
RELA	LRRC8C	TT	TF-TG	2
RELA	ITPKB	TT	TF-TG	2
RELA	IRF9	TT	TF-TG	2
RELA	IFI16	TT	TF-TG	2
RELA	IER5	TT	TF-TG	2
RELA	ICAM1	TT	TF-TG	2
RELA	HDAC7	TT	TF-TG	2
RELA	HLA-G	TT	TF-TG	2
RELA	HLA-A	TT	TF-TG	2
RELA	FMNL3	TT	TF-TG	2
RELA	ETS1	TT	TF-TG	2
RELA	ELK3	TT	TF-TG	2
RELA	CNN2	TT	TF-TG	2
RELA	CLDN5	TT	TF-TG	2
RELA	CALHM2	TT	TF-TG	2
RELA	CADM3	TT	TF-TG	2
RELA	BICD2	TT	TF-TG	2
RELA	BCAM	TT	TF-TG	2
RELA	B2M	TT	TF-TG	2
RELA	ARHGEF1	TT	TF-TG	2
RELN	ITGA3	LR	PI3K-Akt signaling pathway	3
RELN	ITGB1	LR	PI3K-Akt signaling pathway	3
ITGB1	RELA	RT	PI3K-Akt signaling pathway	3
ITGA3	RELA	RT	PI3K-Akt signaling pathway	3
RELA	WAS	TT	TF-TG	3
RELA	UBA7	TT	TF-TG	3
RELA	TSPAN9	TT	TF-TG	3
RELA	TRIOBP	TT	TF-TG	3
RELA	TRAF1	TT	TF-TG	3
RELA	TIE1	TT	TF-TG	3
RELA	ST3GAL1	TT	TF-TG	3
RELA	SLC9A3R2	TT	TF-TG	3
RELA	SIPA1	TT	TF-TG	3
RELA	SH2D3C	TT	TF-TG	3
RELA	RUSC2	TT	TF-TG	3
RELA	RASIP1	TT	TF-TG	3
RELA	RASA3	TT	TF-TG	3
RELA	PIAS2	TT	TF-TG	3
RELA	NECAP2	TT	TF-TG	3
RELA	MYO1C	TT	TF-TG	3
RELA	MAP3K3	TT	TF-TG	3
RELA	LRRC8C	TT	TF-TG	3
RELA	ITPKB	TT	TF-TG	3
RELA	IRF9	TT	TF-TG	3
RELA	IFI16	TT	TF-TG	3
RELA	IER5	TT	TF-TG	3
RELA	ICAM1	TT	TF-TG	3
RELA	HDAC7	TT	TF-TG	3
RELA	HLA-G	TT	TF-TG	3
RELA	HLA-A	TT	TF-TG	3
RELA	FMNL3	TT	TF-TG	3
RELA	ETS1	TT	TF-TG	3
RELA	ELK3	TT	TF-TG	3
RELA	CNN2	TT	TF-TG	3
RELA	CLDN5	TT	TF-TG	3
RELA	CALHM2	TT	TF-TG	3
RELA	CADM3	TT	TF-TG	3
RELA	BICD2	TT	TF-TG	3
RELA	BCAM	TT	TF-TG	3
RELA	B2M	TT	TF-TG	3
RELA	ARHGEF1	TT	TF-TG	3
RELA	WAS	TT	TF-TG	3
RELA	UBA7	TT	TF-TG	3
RELA	TSPAN9	TT	TF-TG	3
RELA	TRIOBP	TT	TF-TG	3
RELA	TRAF1	TT	TF-TG	3
RELA	TIE1	TT	TF-TG	3
RELA	ST3GAL1	TT	TF-TG	3
RELA	SLC9A3R2	TT	TF-TG	3
RELA	SIPA1	TT	TF-TG	3
RELA	SH2D3C	TT	TF-TG	3
RELA	RUSC2	TT	TF-TG	3
RELA	RASIP1	TT	TF-TG	3
RELA	RASA3	TT	TF-TG	3
RELA	PIAS2	TT	TF-TG	3
RELA	NECAP2	TT	TF-TG	3
RELA	MYO1C	TT	TF-TG	3
RELA	MAP3K3	TT	TF-TG	3
RELA	LRRC8C	TT	TF-TG	3
RELA	ITPKB	TT	TF-TG	3
RELA	IRF9	TT	TF-TG	3
RELA	IFI16	TT	TF-TG	3
RELA	IER5	TT	TF-TG	3
RELA	ICAM1	TT	TF-TG	3
RELA	HDAC7	TT	TF-TG	3
RELA	HLA-G	TT	TF-TG	3
RELA	HLA-A	TT	TF-TG	3
RELA	FMNL3	TT	TF-TG	3
RELA	ETS1	TT	TF-TG	3
RELA	ELK3	TT	TF-TG	3
RELA	CNN2	TT	TF-TG	3
RELA	CLDN5	TT	TF-TG	3
RELA	CALHM2	TT	TF-TG	3
RELA	CADM3	TT	TF-TG	3
RELA	BICD2	TT	TF-TG	3
RELA	BCAM	TT	TF-TG	3
RELA	B2M	TT	TF-TG	3
RELA	ARHGEF1	TT	TF-TG	3

## Sheet: Spleen→Red pulp MΦ
From	To	Type	Pathway	Repeats
IL1B	IL1RAP	LR	MAPK signaling pathway	1
IL1RAP	FOS	RT	MAPK signaling pathway	1
IL1RAP	MAX	RT	MAPK signaling pathway	1
IL1RAP	RELB	RT	MAPK signaling pathway	1
IL1B	IL1RAP	LR	Th17 cell differentiation	1
IL1RAP	JUN	RT	Th17 cell differentiation	1
IL1RAP	IRF4	RT	Th17 cell differentiation	1
RELB	TRAF1	TT	TF-TG	1
RELB	TAP2	TT	TF-TG	1
RELB	STK17B	TT	TF-TG	1
RELB	REL	TT	TF-TG	1
RELB	NICN1	TT	TF-TG	1
RELB	NFKBIE	TT	TF-TG	1
RELB	NFKBIA	TT	TF-TG	1
RELB	MOB3C	TT	TF-TG	1
RELB	JUNB	TT	TF-TG	1
RELB	IRF2	TT	TF-TG	1
RELB	EPSTI1	TT	TF-TG	1
RELB	BLNK	TT	TF-TG	1
RELB	BCL3	TT	TF-TG	1
RELB	BCL10	TT	TF-TG	1
RELB	ADAR	TT	TF-TG	1
FOS	SPP2	TT	TF-TG	1
FOS	QPRT	TT	TF-TG	1
FOS	PLG	TT	TF-TG	1
FOS	KNG1	TT	TF-TG	1
FOS	JUNB	TT	TF-TG	1
FOS	ITGBL1	TT	TF-TG	1
FOS	IFRD1	TT	TF-TG	1
FOS	FGG	TT	TF-TG	1
FOS	FGB	TT	TF-TG	1
FOS	FGA	TT	TF-TG	1
FOS	F10	TT	TF-TG	1
FOS	ETNK2	TT	TF-TG	1
FOS	EGR1	TT	TF-TG	1
FOS	DPYS	TT	TF-TG	1
FOS	APOH	TT	TF-TG	1
FOS	ALB	TT	TF-TG	1
FOS	ADAM8	TT	TF-TG	1
IRF4	ZNF592	TT	TF-TG	1
IRF4	WDFY3	TT	TF-TG	1
IRF4	UPB1	TT	TF-TG	1
IRF4	TRAF3IP3	TT	TF-TG	1
IRF4	TRAF1	TT	TF-TG	1
IRF4	THRSP	TT	TF-TG	1
IRF4	STK17B	TT	TF-TG	1
IRF4	SLAMF1	TT	TF-TG	1
IRF4	SELL	TT	TF-TG	1
IRF4	RUNX3	TT	TF-TG	1
IRF4	REL	TT	TF-TG	1
IRF4	RASSF5	TT	TF-TG	1
IRF4	PTPN22	TT	TF-TG	1
IRF4	PRKCB	TT	TF-TG	1
IRF4	PFKFB3	TT	TF-TG	1
IRF4	PAX5	TT	TF-TG	1
IRF4	NFKBIE	TT	TF-TG	1
IRF4	MS4A1	TT	TF-TG	1
IRF4	MMD	TT	TF-TG	1
IRF4	MAP4K1	TT	TF-TG	1
IRF4	LAX1	TT	TF-TG	1
IRF4	IL17RA	TT	TF-TG	1
IRF4	IKZF3	TT	TF-TG	1
IRF4	IKZF1	TT	TF-TG	1
IRF4	HP	TT	TF-TG	1
IRF4	HLA-DOB	TT	TF-TG	1
IRF4	HLA-DOA	TT	TF-TG	1
IRF4	HLA-DMB	TT	TF-TG	1
IRF4	HLA-DMA	TT	TF-TG	1
IRF4	GPR132	TT	TF-TG	1
IRF4	FCRLA	TT	TF-TG	1
IRF4	NIBAN3	TT	TF-TG	1
IRF4	EPSTI1	TT	TF-TG	1
IRF4	CYTIP	TT	TF-TG	1
IRF4	CTSW	TT	TF-TG	1
IRF4	CNR2	TT	TF-TG	1
IRF4	CD79B	TT	TF-TG	1
IRF4	CD79A	TT	TF-TG	1
IRF4	CD5	TT	TF-TG	1
IRF4	CD247	TT	TF-TG	1
IRF4	CD22	TT	TF-TG	1
IRF4	CD19	TT	TF-TG	1
IRF4	CCR7	TT	TF-TG	1
IRF4	CA3	TT	TF-TG	1
IRF4	BTLA	TT	TF-TG	1
IRF4	BANK1	TT	TF-TG	1
IRF4	BACH2	TT	TF-TG	1
IRF4	ANKRD44	TT	TF-TG	1
IRF4	AMY2A	TT	TF-TG	1
IRF4	AKNA	TT	TF-TG	1
IRF4	C19orf38	TT	TF-TG	1
JUN	NFKBIA	TT	TF-TG	1
JUN	JUNB	TT	TF-TG	1
JUN	FOS	TT	TF-TG	1
JUN	EGR1	TT	TF-TG	1
JUN	ATF3	TT	TF-TG	1
IL1B	IL1RAP	LR	MAPK signaling pathway	2
IL1RAP	FOS	RT	MAPK signaling pathway	2
IL1RAP	MAX	RT	MAPK signaling pathway	2
IL1RAP	RELB	RT	MAPK signaling pathway	2
IL1B	IL1RAP	LR	Th17 cell differentiation	2
IL1RAP	JUN	RT	Th17 cell differentiation	2
IL1RAP	IRF4	RT	Th17 cell differentiation	2
RELB	TRAF1	TT	TF-TG	2
RELB	TAP2	TT	TF-TG	2
RELB	STK17B	TT	TF-TG	2
RELB	REL	TT	TF-TG	2
RELB	NICN1	TT	TF-TG	2
RELB	NFKBIE	TT	TF-TG	2
RELB	NFKBIA	TT	TF-TG	2
RELB	MOB3C	TT	TF-TG	2
RELB	JUNB	TT	TF-TG	2
RELB	IRF2	TT	TF-TG	2
RELB	EPSTI1	TT	TF-TG	2
RELB	BLNK	TT	TF-TG	2
RELB	BCL3	TT	TF-TG	2
RELB	BCL10	TT	TF-TG	2
RELB	ADAR	TT	TF-TG	2
FOS	SPP2	TT	TF-TG	2
FOS	QPRT	TT	TF-TG	2
FOS	PLG	TT	TF-TG	2
FOS	KNG1	TT	TF-TG	2
FOS	JUNB	TT	TF-TG	2
FOS	ITGBL1	TT	TF-TG	2
FOS	IFRD1	TT	TF-TG	2
FOS	FGG	TT	TF-TG	2
FOS	FGB	TT	TF-TG	2
FOS	FGA	TT	TF-TG	2
FOS	F10	TT	TF-TG	2
FOS	ETNK2	TT	TF-TG	2
FOS	EGR1	TT	TF-TG	2
FOS	DPYS	TT	TF-TG	2
FOS	APOH	TT	TF-TG	2
FOS	ALB	TT	TF-TG	2
FOS	ADAM8	TT	TF-TG	2
IRF4	ZNF592	TT	TF-TG	2
IRF4	WDFY3	TT	TF-TG	2
IRF4	UPB1	TT	TF-TG	2
IRF4	TRAF3IP3	TT	TF-TG	2
IRF4	TRAF1	TT	TF-TG	2
IRF4	THRSP	TT	TF-TG	2
IRF4	STK17B	TT	TF-TG	2
IRF4	SLAMF1	TT	TF-TG	2
IRF4	SELL	TT	TF-TG	2
IRF4	RUNX3	TT	TF-TG	2
IRF4	REL	TT	TF-TG	2
IRF4	RASSF5	TT	TF-TG	2
IRF4	PTPN22	TT	TF-TG	2
IRF4	PRKCB	TT	TF-TG	2
IRF4	PFKFB3	TT	TF-TG	2
IRF4	PAX5	TT	TF-TG	2
IRF4	NFKBIE	TT	TF-TG	2
IRF4	MS4A1	TT	TF-TG	2
IRF4	MMD	TT	TF-TG	2
IRF4	MAP4K1	TT	TF-TG	2
IRF4	LAX1	TT	TF-TG	2
IRF4	IL17RA	TT	TF-TG	2
IRF4	IKZF3	TT	TF-TG	2
IRF4	IKZF1	TT	TF-TG	2
IRF4	HP	TT	TF-TG	2
IRF4	HLA-DOB	TT	TF-TG	2
IRF4	HLA-DOA	TT	TF-TG	2
IRF4	HLA-DMB	TT	TF-TG	2
IRF4	HLA-DMA	TT	TF-TG	2
IRF4	GPR132	TT	TF-TG	2
IRF4	FCRLA	TT	TF-TG	2
IRF4	NIBAN3	TT	TF-TG	2
IRF4	EPSTI1	TT	TF-TG	2
IRF4	CYTIP	TT	TF-TG	2
IRF4	CTSW	TT	TF-TG	2
IRF4	CNR2	TT	TF-TG	2
IRF4	CD79B	TT	TF-TG	2
IRF4	CD79A	TT	TF-TG	2
IRF4	CD5	TT	TF-TG	2
IRF4	CD247	TT	TF-TG	2
IRF4	CD22	TT	TF-TG	2
IRF4	CD19	TT	TF-TG	2
IRF4	CCR7	TT	TF-TG	2
IRF4	CA3	TT	TF-TG	2
IRF4	BTLA	TT	TF-TG	2
IRF4	BANK1	TT	TF-TG	2
IRF4	BACH2	TT	TF-TG	2
IRF4	ANKRD44	TT	TF-TG	2
IRF4	AMY2A	TT	TF-TG	2
IRF4	AKNA	TT	TF-TG	2
IRF4	C19orf38	TT	TF-TG	2
JUN	NFKBIA	TT	TF-TG	2
JUN	JUNB	TT	TF-TG	2
JUN	FOS	TT	TF-TG	2
JUN	EGR1	TT	TF-TG	2
JUN	ATF3	TT	TF-TG	2
IL1B	IL1RAP	LR	MAPK signaling pathway	3
IL1RAP	FOS	RT	MAPK signaling pathway	3
IL1RAP	MAX	RT	MAPK signaling pathway	3
IL1RAP	RELB	RT	MAPK signaling pathway	3
IL1B	IL1RAP	LR	Th17 cell differentiation	3
IL1RAP	JUN	RT	Th17 cell differentiation	3
IL1RAP	IRF4	RT	Th17 cell differentiation	3
RELB	TRAF1	TT	TF-TG	3
RELB	TAP2	TT	TF-TG	3
RELB	STK17B	TT	TF-TG	3
RELB	REL	TT	TF-TG	3
RELB	NICN1	TT	TF-TG	3
RELB	NFKBIE	TT	TF-TG	3
RELB	NFKBIA	TT	TF-TG	3
RELB	MOB3C	TT	TF-TG	3
RELB	JUNB	TT	TF-TG	3
RELB	IRF2	TT	TF-TG	3
RELB	EPSTI1	TT	TF-TG	3
RELB	BLNK	TT	TF-TG	3
RELB	BCL3	TT	TF-TG	3
RELB	BCL10	TT	TF-TG	3
RELB	ADAR	TT	TF-TG	3
FOS	SPP2	TT	TF-TG	3
FOS	QPRT	TT	TF-TG	3
FOS	PLG	TT	TF-TG	3
FOS	KNG1	TT	TF-TG	3
FOS	JUNB	TT	TF-TG	3
FOS	ITGBL1	TT	TF-TG	3
FOS	IFRD1	TT	TF-TG	3
FOS	FGG	TT	TF-TG	3
FOS	FGB	TT	TF-TG	3
FOS	FGA	TT	TF-TG	3
FOS	F10	TT	TF-TG	3
FOS	ETNK2	TT	TF-TG	3
FOS	EGR1	TT	TF-TG	3
FOS	DPYS	TT	TF-TG	3
FOS	APOH	TT	TF-TG	3
FOS	ALB	TT	TF-TG	3
FOS	ADAM8	TT	TF-TG	3
IRF4	ZNF592	TT	TF-TG	3
IRF4	WDFY3	TT	TF-TG	3
IRF4	UPB1	TT	TF-TG	3
IRF4	TRAF3IP3	TT	TF-TG	3
IRF4	TRAF1	TT	TF-TG	3
IRF4	THRSP	TT	TF-TG	3
IRF4	STK17B	TT	TF-TG	3
IRF4	SLAMF1	TT	TF-TG	3
IRF4	SELL	TT	TF-TG	3
IRF4	RUNX3	TT	TF-TG	3
IRF4	REL	TT	TF-TG	3
IRF4	RASSF5	TT	TF-TG	3
IRF4	PTPN22	TT	TF-TG	3
IRF4	PRKCB	TT	TF-TG	3
IRF4	PFKFB3	TT	TF-TG	3
IRF4	PAX5	TT	TF-TG	3
IRF4	NFKBIE	TT	TF-TG	3
IRF4	MS4A1	TT	TF-TG	3
IRF4	MMD	TT	TF-TG	3
IRF4	MAP4K1	TT	TF-TG	3
IRF4	LAX1	TT	TF-TG	3
IRF4	IL17RA	TT	TF-TG	3
IRF4	IKZF3	TT	TF-TG	3
IRF4	IKZF1	TT	TF-TG	3
IRF4	HP	TT	TF-TG	3
IRF4	HLA-DOB	TT	TF-TG	3
IRF4	HLA-DOA	TT	TF-TG	3
IRF4	HLA-DMB	TT	TF-TG	3
IRF4	HLA-DMA	TT	TF-TG	3
IRF4	GPR132	TT	TF-TG	3
IRF4	FCRLA	TT	TF-TG	3
IRF4	NIBAN3	TT	TF-TG	3
IRF4	EPSTI1	TT	TF-TG	3
IRF4	CYTIP	TT	TF-TG	3
IRF4	CTSW	TT	TF-TG	3
IRF4	CNR2	TT	TF-TG	3
IRF4	CD79B	TT	TF-TG	3
IRF4	CD79A	TT	TF-TG	3
IRF4	CD5	TT	TF-TG	3
IRF4	CD247	TT	TF-TG	3
IRF4	CD22	TT	TF-TG	3
IRF4	CD19	TT	TF-TG	3
IRF4	CCR7	TT	TF-TG	3
IRF4	CA3	TT	TF-TG	3
IRF4	BTLA	TT	TF-TG	3
IRF4	BANK1	TT	TF-TG	3
IRF4	BACH2	TT	TF-TG	3
IRF4	ANKRD44	TT	TF-TG	3
IRF4	AMY2A	TT	TF-TG	3
IRF4	AKNA	TT	TF-TG	3
IRF4	C19orf38	TT	TF-TG	3
JUN	NFKBIA	TT	TF-TG	3
JUN	JUNB	TT	TF-TG	3
JUN	FOS	TT	TF-TG	3
JUN	EGR1	TT	TF-TG	3
JUN	ATF3	TT	TF-TG	3

## Sheet: Spleen→Spleen rec MΦ
From	To	Type	Pathway	Repeats
THBS1	ITGA6	LR	PI3K-Akt signaling pathway	1
THBS1	ITGA2B	LR	PI3K-Akt signaling pathway	1
THBS1	ITGA4	LR	PI3K-Akt signaling pathway	1
THBS1	ITGAV	LR	PI3K-Akt signaling pathway	1
THBS1	ITGB1	LR	PI3K-Akt signaling pathway	1
THBS1	ITGB3	LR	PI3K-Akt signaling pathway	1
ITGB3	RXRA	RT	PI3K-Akt signaling pathway	1
ITGB3	NR4A1	RT	PI3K-Akt signaling pathway	1
ITGB1	RXRA	RT	PI3K-Akt signaling pathway	1
ITGB1	NR4A1	RT	PI3K-Akt signaling pathway	1
ITGAV	RXRA	RT	PI3K-Akt signaling pathway	1
ITGAV	NR4A1	RT	PI3K-Akt signaling pathway	1
ITGA4	RXRA	RT	PI3K-Akt signaling pathway	1
ITGA4	NR4A1	RT	PI3K-Akt signaling pathway	1
ITGA2B	RXRA	RT	PI3K-Akt signaling pathway	1
ITGA2B	NR4A1	RT	PI3K-Akt signaling pathway	1
ITGA6	RXRA	RT	PI3K-Akt signaling pathway	1
ITGA6	NR4A1	RT	PI3K-Akt signaling pathway	1
NR4A1	LPIN3	TT	TF-TG	1
RXRA	DSE	TT	TF-TG	1
NR4A1	LPIN3	TT	TF-TG	1
RXRA	DSE	TT	TF-TG	1
NR4A1	LPIN3	TT	TF-TG	1
RXRA	DSE	TT	TF-TG	1
NR4A1	LPIN3	TT	TF-TG	1
RXRA	DSE	TT	TF-TG	1
NR4A1	LPIN3	TT	TF-TG	1
RXRA	DSE	TT	TF-TG	1
NR4A1	LPIN3	TT	TF-TG	1
RXRA	DSE	TT	TF-TG	1
THBS1	ITGA6	LR	PI3K-Akt signaling pathway	2
THBS1	ITGA2B	LR	PI3K-Akt signaling pathway	2
THBS1	ITGA4	LR	PI3K-Akt signaling pathway	2
THBS1	ITGAV	LR	PI3K-Akt signaling pathway	2
THBS1	ITGB1	LR	PI3K-Akt signaling pathway	2
THBS1	ITGB3	LR	PI3K-Akt signaling pathway	2
TNXB	ITGA9	LR	PI3K-Akt signaling pathway	2
TNXB	ITGAV	LR	PI3K-Akt signaling pathway	2
TNXB	ITGB1	LR	PI3K-Akt signaling pathway	2
TNXB	ITGB3	LR	PI3K-Akt signaling pathway	2
ITGA9	RXRA	RT	PI3K-Akt signaling pathway	2
ITGA9	NR4A1	RT	PI3K-Akt signaling pathway	2
ITGB3	RXRA	RT	PI3K-Akt signaling pathway	2
ITGB3	NR4A1	RT	PI3K-Akt signaling pathway	2
ITGB1	RXRA	RT	PI3K-Akt signaling pathway	2
ITGB1	NR4A1	RT	PI3K-Akt signaling pathway	2
ITGAV	RXRA	RT	PI3K-Akt signaling pathway	2
ITGAV	NR4A1	RT	PI3K-Akt signaling pathway	2
ITGA4	RXRA	RT	PI3K-Akt signaling pathway	2
ITGA4	NR4A1	RT	PI3K-Akt signaling pathway	2
ITGA2B	RXRA	RT	PI3K-Akt signaling pathway	2
ITGA2B	NR4A1	RT	PI3K-Akt signaling pathway	2
ITGA6	RXRA	RT	PI3K-Akt signaling pathway	2
ITGA6	NR4A1	RT	PI3K-Akt signaling pathway	2
NR4A1	LPIN3	TT	TF-TG	2
RXRA	DSE	TT	TF-TG	2
NR4A1	LPIN3	TT	TF-TG	2
RXRA	DSE	TT	TF-TG	2
NR4A1	LPIN3	TT	TF-TG	2
RXRA	DSE	TT	TF-TG	2
NR4A1	LPIN3	TT	TF-TG	2
RXRA	DSE	TT	TF-TG	2
NR4A1	LPIN3	TT	TF-TG	2
RXRA	DSE	TT	TF-TG	2
NR4A1	LPIN3	TT	TF-TG	2
RXRA	DSE	TT	TF-TG	2
NR4A1	LPIN3	TT	TF-TG	2
RXRA	DSE	TT	TF-TG	2
THBS1	ITGA6	LR	PI3K-Akt signaling pathway	3
THBS1	ITGA2B	LR	PI3K-Akt signaling pathway	3
THBS1	ITGA4	LR	PI3K-Akt signaling pathway	3
THBS1	ITGAV	LR	PI3K-Akt signaling pathway	3
THBS1	ITGB1	LR	PI3K-Akt signaling pathway	3
THBS1	ITGB3	LR	PI3K-Akt signaling pathway	3
TNXB	ITGA9	LR	PI3K-Akt signaling pathway	3
TNXB	ITGAV	LR	PI3K-Akt signaling pathway	3
TNXB	ITGB1	LR	PI3K-Akt signaling pathway	3
TNXB	ITGB3	LR	PI3K-Akt signaling pathway	3
ITGA9	RXRA	RT	PI3K-Akt signaling pathway	3
ITGA9	NR4A1	RT	PI3K-Akt signaling pathway	3
ITGB3	RXRA	RT	PI3K-Akt signaling pathway	3
ITGB3	NR4A1	RT	PI3K-Akt signaling pathway	3
ITGB1	RXRA	RT	PI3K-Akt signaling pathway	3
ITGB1	NR4A1	RT	PI3K-Akt signaling pathway	3
ITGAV	RXRA	RT	PI3K-Akt signaling pathway	3
ITGAV	NR4A1	RT	PI3K-Akt signaling pathway	3
ITGA4	RXRA	RT	PI3K-Akt signaling pathway	3
ITGA4	NR4A1	RT	PI3K-Akt signaling pathway	3
ITGA2B	RXRA	RT	PI3K-Akt signaling pathway	3
ITGA2B	NR4A1	RT	PI3K-Akt signaling pathway	3
ITGA6	RXRA	RT	PI3K-Akt signaling pathway	3
ITGA6	NR4A1	RT	PI3K-Akt signaling pathway	3
NR4A1	LPIN3	TT	TF-TG	3
RXRA	DSE	TT	TF-TG	3
NR4A1	LPIN3	TT	TF-TG	3
RXRA	DSE	TT	TF-TG	3
NR4A1	LPIN3	TT	TF-TG	3
RXRA	DSE	TT	TF-TG	3
NR4A1	LPIN3	TT	TF-TG	3
RXRA	DSE	TT	TF-TG	3
NR4A1	LPIN3	TT	TF-TG	3
RXRA	DSE	TT	TF-TG	3
NR4A1	LPIN3	TT	TF-TG	3
RXRA	DSE	TT	TF-TG	3
NR4A1	LPIN3	TT	TF-TG	3
RXRA	DSE	TT	TF-TG	3

## Sheet: Small int→Small int MΦ
From	To	Type	Pathway	Repeats
EFNB1	EPHB2	LR	Axon guidance	1
EFNB1	EPHB3	LR	Axon guidance	1
EFNB1	EPHB4	LR	Axon guidance	1
EPHB4	NFATC4	RT	Axon guidance	1
EPHB4	NFATC2	RT	Axon guidance	1
EPHB3	NFATC4	RT	Axon guidance	1
EPHB3	NFATC2	RT	Axon guidance	1
EPHB2	NFATC4	RT	Axon guidance	1
EPHB2	NFATC2	RT	Axon guidance	1
GNAS	ADCY7	LR	Thermogenesis	1
GNAS	ADCY9	LR	Thermogenesis	1
ADCY9	SMARCC2	RT	Thermogenesis	1
ADCY7	SMARCC2	RT	Thermogenesis	1
NFATC2	ZAP70	TT	TF-TG	1
NFATC2	THY1	TT	TF-TG	1
NFATC2	TESC	TT	TF-TG	1
NFATC2	RAB11FIP4	TT	TF-TG	1
NFATC2	PLCXD2	TT	TF-TG	1
NFATC2	PKIG	TT	TF-TG	1
NFATC2	ITGB2	TT	TF-TG	1
NFATC2	FYB1	TT	TF-TG	1
NFATC2	DUSP27	TT	TF-TG	1
NFATC2	CXCR3	TT	TF-TG	1
NFATC2	CD3D	TT	TF-TG	1
NFATC2	ASB2	TT	TF-TG	1
NFATC2	ARMC7	TT	TF-TG	1
NFATC2	ABCB1	TT	TF-TG	1
NFATC4	TUBB6	TT	TF-TG	1
NFATC4	TRIP6	TT	TF-TG	1
NFATC4	TMEM119	TT	TF-TG	1
NFATC4	SERPINH1	TT	TF-TG	1
NFATC4	SEC11C	TT	TF-TG	1
NFATC4	S1PR2	TT	TF-TG	1
NFATC4	RCN3	TT	TF-TG	1
NFATC4	RCN1	TT	TF-TG	1
NFATC4	PDLIM7	TT	TF-TG	1
NFATC4	MYADM	TT	TF-TG	1
NFATC4	MFSD6	TT	TF-TG	1
NFATC4	LPAR1	TT	TF-TG	1
NFATC4	LOXL3	TT	TF-TG	1
NFATC4	KDELR3	TT	TF-TG	1
NFATC4	ITGA5	TT	TF-TG	1
NFATC4	HIC1	TT	TF-TG	1
NFATC4	GRB10	TT	TF-TG	1
NFATC4	FKBP10	TT	TF-TG	1
NFATC4	EVC2	TT	TF-TG	1
NFATC4	COL6A3	TT	TF-TG	1
NFATC4	COL6A1	TT	TF-TG	1
NFATC4	COL12A1	TT	TF-TG	1
NFATC4	CLIP3	TT	TF-TG	1
NFATC4	CLCN3	TT	TF-TG	1
NFATC4	CHST14	TT	TF-TG	1
NFATC4	CDH11	TT	TF-TG	1
NFATC4	CCDC102A	TT	TF-TG	1
NFATC4	BOC	TT	TF-TG	1
NFATC4	ARSJ	TT	TF-TG	1
NFATC4	ANTXR1	TT	TF-TG	1
NFATC4	AKAP12	TT	TF-TG	1
NFATC4	ACTA2	TT	TF-TG	1
NFATC2	ZAP70	TT	TF-TG	1
NFATC2	THY1	TT	TF-TG	1
NFATC2	TESC	TT	TF-TG	1
NFATC2	RAB11FIP4	TT	TF-TG	1
NFATC2	PLCXD2	TT	TF-TG	1
NFATC2	PKIG	TT	TF-TG	1
NFATC2	ITGB2	TT	TF-TG	1
NFATC2	FYB1	TT	TF-TG	1
NFATC2	DUSP27	TT	TF-TG	1
NFATC2	CXCR3	TT	TF-TG	1
NFATC2	CD3D	TT	TF-TG	1
NFATC2	ASB2	TT	TF-TG	1
NFATC2	ARMC7	TT	TF-TG	1
NFATC2	ABCB1	TT	TF-TG	1
NFATC4	TUBB6	TT	TF-TG	1
NFATC4	TRIP6	TT	TF-TG	1
NFATC4	TMEM119	TT	TF-TG	1
NFATC4	SERPINH1	TT	TF-TG	1
NFATC4	SEC11C	TT	TF-TG	1
NFATC4	S1PR2	TT	TF-TG	1
NFATC4	RCN3	TT	TF-TG	1
NFATC4	RCN1	TT	TF-TG	1
NFATC4	PDLIM7	TT	TF-TG	1
NFATC4	MYADM	TT	TF-TG	1
NFATC4	MFSD6	TT	TF-TG	1
NFATC4	LPAR1	TT	TF-TG	1
NFATC4	LOXL3	TT	TF-TG	1
NFATC4	KDELR3	TT	TF-TG	1
NFATC4	ITGA5	TT	TF-TG	1
NFATC4	HIC1	TT	TF-TG	1
NFATC4	GRB10	TT	TF-TG	1
NFATC4	FKBP10	TT	TF-TG	1
NFATC4	EVC2	TT	TF-TG	1
NFATC4	COL6A3	TT	TF-TG	1
NFATC4	COL6A1	TT	TF-TG	1
NFATC4	COL12A1	TT	TF-TG	1
NFATC4	CLIP3	TT	TF-TG	1
NFATC4	CLCN3	TT	TF-TG	1
NFATC4	CHST14	TT	TF-TG	1
NFATC4	CDH11	TT	TF-TG	1
NFATC4	CCDC102A	TT	TF-TG	1
NFATC4	BOC	TT	TF-TG	1
NFATC4	ARSJ	TT	TF-TG	1
NFATC4	ANTXR1	TT	TF-TG	1
NFATC4	AKAP12	TT	TF-TG	1
NFATC4	ACTA2	TT	TF-TG	1
NFATC2	ZAP70	TT	TF-TG	1
NFATC2	THY1	TT	TF-TG	1
NFATC2	TESC	TT	TF-TG	1
NFATC2	RAB11FIP4	TT	TF-TG	1
NFATC2	PLCXD2	TT	TF-TG	1
NFATC2	PKIG	TT	TF-TG	1
NFATC2	ITGB2	TT	TF-TG	1
NFATC2	FYB1	TT	TF-TG	1
NFATC2	DUSP27	TT	TF-TG	1
NFATC2	CXCR3	TT	TF-TG	1
NFATC2	CD3D	TT	TF-TG	1
NFATC2	ASB2	TT	TF-TG	1
NFATC2	ARMC7	TT	TF-TG	1
NFATC2	ABCB1	TT	TF-TG	1
NFATC4	TUBB6	TT	TF-TG	1
NFATC4	TRIP6	TT	TF-TG	1
NFATC4	TMEM119	TT	TF-TG	1
NFATC4	SERPINH1	TT	TF-TG	1
NFATC4	SEC11C	TT	TF-TG	1
NFATC4	S1PR2	TT	TF-TG	1
NFATC4	RCN3	TT	TF-TG	1
NFATC4	RCN1	TT	TF-TG	1
NFATC4	PDLIM7	TT	TF-TG	1
NFATC4	MYADM	TT	TF-TG	1
NFATC4	MFSD6	TT	TF-TG	1
NFATC4	LPAR1	TT	TF-TG	1
NFATC4	LOXL3	TT	TF-TG	1
NFATC4	KDELR3	TT	TF-TG	1
NFATC4	ITGA5	TT	TF-TG	1
NFATC4	HIC1	TT	TF-TG	1
NFATC4	GRB10	TT	TF-TG	1
NFATC4	FKBP10	TT	TF-TG	1
NFATC4	EVC2	TT	TF-TG	1
NFATC4	COL6A3	TT	TF-TG	1
NFATC4	COL6A1	TT	TF-TG	1
NFATC4	COL12A1	TT	TF-TG	1
NFATC4	CLIP3	TT	TF-TG	1
NFATC4	CLCN3	TT	TF-TG	1
NFATC4	CHST14	TT	TF-TG	1
NFATC4	CDH11	TT	TF-TG	1
NFATC4	CCDC102A	TT	TF-TG	1
NFATC4	BOC	TT	TF-TG	1
NFATC4	ARSJ	TT	TF-TG	1
NFATC4	ANTXR1	TT	TF-TG	1
NFATC4	AKAP12	TT	TF-TG	1
NFATC4	ACTA2	TT	TF-TG	1
SMARCC2	URB2	TT	TF-TG	1
SMARCC2	TERF1	TT	TF-TG	1
SMARCC2	DNMT3B	TT	TF-TG	1
SMARCC2	URB2	TT	TF-TG	1
SMARCC2	TERF1	TT	TF-TG	1
SMARCC2	DNMT3B	TT	TF-TG	1
EFNB1	EPHB2	LR	Axon guidance	2
EFNB1	EPHB3	LR	Axon guidance	2
EFNB1	EPHB4	LR	Axon guidance	2
EPHB4	NFATC4	RT	Axon guidance	2
EPHB4	NFATC2	RT	Axon guidance	2
EPHB3	NFATC4	RT	Axon guidance	2
EPHB3	NFATC2	RT	Axon guidance	2
EPHB2	NFATC4	RT	Axon guidance	2
EPHB2	NFATC2	RT	Axon guidance	2
NFATC2	ZAP70	TT	TF-TG	2
NFATC2	THY1	TT	TF-TG	2
NFATC2	TESC	TT	TF-TG	2
NFATC2	RAB11FIP4	TT	TF-TG	2
NFATC2	PLCXD2	TT	TF-TG	2
NFATC2	PKIG	TT	TF-TG	2
NFATC2	ITGB2	TT	TF-TG	2
NFATC2	FYB1	TT	TF-TG	2
NFATC2	DUSP27	TT	TF-TG	2
NFATC2	CXCR3	TT	TF-TG	2
NFATC2	CD3D	TT	TF-TG	2
NFATC2	ASB2	TT	TF-TG	2
NFATC2	ARMC7	TT	TF-TG	2
NFATC2	ABCB1	TT	TF-TG	2
NFATC4	TUBB6	TT	TF-TG	2
NFATC4	TRIP6	TT	TF-TG	2
NFATC4	TMEM119	TT	TF-TG	2
NFATC4	SERPINH1	TT	TF-TG	2
NFATC4	SEC11C	TT	TF-TG	2
NFATC4	S1PR2	TT	TF-TG	2
NFATC4	RCN3	TT	TF-TG	2
NFATC4	RCN1	TT	TF-TG	2
NFATC4	PDLIM7	TT	TF-TG	2
NFATC4	MYADM	TT	TF-TG	2
NFATC4	MFSD6	TT	TF-TG	2
NFATC4	LPAR1	TT	TF-TG	2
NFATC4	LOXL3	TT	TF-TG	2
NFATC4	KDELR3	TT	TF-TG	2
NFATC4	ITGA5	TT	TF-TG	2
NFATC4	HIC1	TT	TF-TG	2
NFATC4	GRB10	TT	TF-TG	2
NFATC4	FKBP10	TT	TF-TG	2
NFATC4	EVC2	TT	TF-TG	2
NFATC4	COL6A3	TT	TF-TG	2
NFATC4	COL6A1	TT	TF-TG	2
NFATC4	COL12A1	TT	TF-TG	2
NFATC4	CLIP3	TT	TF-TG	2
NFATC4	CLCN3	TT	TF-TG	2
NFATC4	CHST14	TT	TF-TG	2
NFATC4	CDH11	TT	TF-TG	2
NFATC4	CCDC102A	TT	TF-TG	2
NFATC4	BOC	TT	TF-TG	2
NFATC4	ARSJ	TT	TF-TG	2
NFATC4	ANTXR1	TT	TF-TG	2
NFATC4	AKAP12	TT	TF-TG	2
NFATC4	ACTA2	TT	TF-TG	2
NFATC2	ZAP70	TT	TF-TG	2
NFATC2	THY1	TT	TF-TG	2
NFATC2	TESC	TT	TF-TG	2
NFATC2	RAB11FIP4	TT	TF-TG	2
NFATC2	PLCXD2	TT	TF-TG	2
NFATC2	PKIG	TT	TF-TG	2
NFATC2	ITGB2	TT	TF-TG	2
NFATC2	FYB1	TT	TF-TG	2
NFATC2	DUSP27	TT	TF-TG	2
NFATC2	CXCR3	TT	TF-TG	2
NFATC2	CD3D	TT	TF-TG	2
NFATC2	ASB2	TT	TF-TG	2
NFATC2	ARMC7	TT	TF-TG	2
NFATC2	ABCB1	TT	TF-TG	2
NFATC4	TUBB6	TT	TF-TG	2
NFATC4	TRIP6	TT	TF-TG	2
NFATC4	TMEM119	TT	TF-TG	2
NFATC4	SERPINH1	TT	TF-TG	2
NFATC4	SEC11C	TT	TF-TG	2
NFATC4	S1PR2	TT	TF-TG	2
NFATC4	RCN3	TT	TF-TG	2
NFATC4	RCN1	TT	TF-TG	2
NFATC4	PDLIM7	TT	TF-TG	2
NFATC4	MYADM	TT	TF-TG	2
NFATC4	MFSD6	TT	TF-TG	2
NFATC4	LPAR1	TT	TF-TG	2
NFATC4	LOXL3	TT	TF-TG	2
NFATC4	KDELR3	TT	TF-TG	2
NFATC4	ITGA5	TT	TF-TG	2
NFATC4	HIC1	TT	TF-TG	2
NFATC4	GRB10	TT	TF-TG	2
NFATC4	FKBP10	TT	TF-TG	2
NFATC4	EVC2	TT	TF-TG	2
NFATC4	COL6A3	TT	TF-TG	2
NFATC4	COL6A1	TT	TF-TG	2
NFATC4	COL12A1	TT	TF-TG	2
NFATC4	CLIP3	TT	TF-TG	2
NFATC4	CLCN3	TT	TF-TG	2
NFATC4	CHST14	TT	TF-TG	2
NFATC4	CDH11	TT	TF-TG	2
NFATC4	CCDC102A	TT	TF-TG	2
NFATC4	BOC	TT	TF-TG	2
NFATC4	ARSJ	TT	TF-TG	2
NFATC4	ANTXR1	TT	TF-TG	2
NFATC4	AKAP12	TT	TF-TG	2
NFATC4	ACTA2	TT	TF-TG	2
NFATC2	ZAP70	TT	TF-TG	2
NFATC2	THY1	TT	TF-TG	2
NFATC2	TESC	TT	TF-TG	2
NFATC2	RAB11FIP4	TT	TF-TG	2
NFATC2	PLCXD2	TT	TF-TG	2
NFATC2	PKIG	TT	TF-TG	2
NFATC2	ITGB2	TT	TF-TG	2
NFATC2	FYB1	TT	TF-TG	2
NFATC2	DUSP27	TT	TF-TG	2
NFATC2	CXCR3	TT	TF-TG	2
NFATC2	CD3D	TT	TF-TG	2
NFATC2	ASB2	TT	TF-TG	2
NFATC2	ARMC7	TT	TF-TG	2
NFATC2	ABCB1	TT	TF-TG	2
NFATC4	TUBB6	TT	TF-TG	2
NFATC4	TRIP6	TT	TF-TG	2
NFATC4	TMEM119	TT	TF-TG	2
NFATC4	SERPINH1	TT	TF-TG	2
NFATC4	SEC11C	TT	TF-TG	2
NFATC4	S1PR2	TT	TF-TG	2
NFATC4	RCN3	TT	TF-TG	2
NFATC4	RCN1	TT	TF-TG	2
NFATC4	PDLIM7	TT	TF-TG	2
NFATC4	MYADM	TT	TF-TG	2
NFATC4	MFSD6	TT	TF-TG	2
NFATC4	LPAR1	TT	TF-TG	2
NFATC4	LOXL3	TT	TF-TG	2
NFATC4	KDELR3	TT	TF-TG	2
NFATC4	ITGA5	TT	TF-TG	2
NFATC4	HIC1	TT	TF-TG	2
NFATC4	GRB10	TT	TF-TG	2
NFATC4	FKBP10	TT	TF-TG	2
NFATC4	EVC2	TT	TF-TG	2
NFATC4	COL6A3	TT	TF-TG	2
NFATC4	COL6A1	TT	TF-TG	2
NFATC4	COL12A1	TT	TF-TG	2
NFATC4	CLIP3	TT	TF-TG	2
NFATC4	CLCN3	TT	TF-TG	2
NFATC4	CHST14	TT	TF-TG	2
NFATC4	CDH11	TT	TF-TG	2
NFATC4	CCDC102A	TT	TF-TG	2
NFATC4	BOC	TT	TF-TG	2
NFATC4	ARSJ	TT	TF-TG	2
NFATC4	ANTXR1	TT	TF-TG	2
NFATC4	AKAP12	TT	TF-TG	2
NFATC4	ACTA2	TT	TF-TG	2
EFNB1	EPHB2	LR	Axon guidance	3
EFNB1	EPHB3	LR	Axon guidance	3
EFNB1	EPHB4	LR	Axon guidance	3
EPHB4	NFATC4	RT	Axon guidance	3
EPHB4	NFATC2	RT	Axon guidance	3
EPHB3	NFATC4	RT	Axon guidance	3
EPHB3	NFATC2	RT	Axon guidance	3
EPHB2	NFATC4	RT	Axon guidance	3
EPHB2	NFATC2	RT	Axon guidance	3
GNAS	ADCY7	LR	Thermogenesis	3
GNAS	ADCY9	LR	Thermogenesis	3
ADCY9	SMARCC2	RT	Thermogenesis	3
ADCY7	SMARCC2	RT	Thermogenesis	3
NFATC2	ZAP70	TT	TF-TG	3
NFATC2	THY1	TT	TF-TG	3
NFATC2	TESC	TT	TF-TG	3
NFATC2	RAB11FIP4	TT	TF-TG	3
NFATC2	PLCXD2	TT	TF-TG	3
NFATC2	PKIG	TT	TF-TG	3
NFATC2	ITGB2	TT	TF-TG	3
NFATC2	FYB1	TT	TF-TG	3
NFATC2	DUSP27	TT	TF-TG	3
NFATC2	CXCR3	TT	TF-TG	3
NFATC2	CD3D	TT	TF-TG	3
NFATC2	ASB2	TT	TF-TG	3
NFATC2	ARMC7	TT	TF-TG	3
NFATC2	ABCB1	TT	TF-TG	3
NFATC4	TUBB6	TT	TF-TG	3
NFATC4	TRIP6	TT	TF-TG	3
NFATC4	TMEM119	TT	TF-TG	3
NFATC4	SERPINH1	TT	TF-TG	3
NFATC4	SEC11C	TT	TF-TG	3
NFATC4	S1PR2	TT	TF-TG	3
NFATC4	RCN3	TT	TF-TG	3
NFATC4	RCN1	TT	TF-TG	3
NFATC4	PDLIM7	TT	TF-TG	3
NFATC4	MYADM	TT	TF-TG	3
NFATC4	MFSD6	TT	TF-TG	3
NFATC4	LPAR1	TT	TF-TG	3
NFATC4	LOXL3	TT	TF-TG	3
NFATC4	KDELR3	TT	TF-TG	3
NFATC4	ITGA5	TT	TF-TG	3
NFATC4	HIC1	TT	TF-TG	3
NFATC4	GRB10	TT	TF-TG	3
NFATC4	FKBP10	TT	TF-TG	3
NFATC4	EVC2	TT	TF-TG	3
NFATC4	COL6A3	TT	TF-TG	3
NFATC4	COL6A1	TT	TF-TG	3
NFATC4	COL12A1	TT	TF-TG	3
NFATC4	CLIP3	TT	TF-TG	3
NFATC4	CLCN3	TT	TF-TG	3
NFATC4	CHST14	TT	TF-TG	3
NFATC4	CDH11	TT	TF-TG	3
NFATC4	CCDC102A	TT	TF-TG	3
NFATC4	BOC	TT	TF-TG	3
NFATC4	ARSJ	TT	TF-TG	3
NFATC4	ANTXR1	TT	TF-TG	3
NFATC4	AKAP12	TT	TF-TG	3
NFATC4	ACTA2	TT	TF-TG	3
NFATC2	ZAP70	TT	TF-TG	3
NFATC2	THY1	TT	TF-TG	3
NFATC2	TESC	TT	TF-TG	3
NFATC2	RAB11FIP4	TT	TF-TG	3
NFATC2	PLCXD2	TT	TF-TG	3
NFATC2	PKIG	TT	TF-TG	3
NFATC2	ITGB2	TT	TF-TG	3
NFATC2	FYB1	TT	TF-TG	3
NFATC2	DUSP27	TT	TF-TG	3
NFATC2	CXCR3	TT	TF-TG	3
NFATC2	CD3D	TT	TF-TG	3
NFATC2	ASB2	TT	TF-TG	3
NFATC2	ARMC7	TT	TF-TG	3
NFATC2	ABCB1	TT	TF-TG	3
NFATC4	TUBB6	TT	TF-TG	3
NFATC4	TRIP6	TT	TF-TG	3
NFATC4	TMEM119	TT	TF-TG	3
NFATC4	SERPINH1	TT	TF-TG	3
NFATC4	SEC11C	TT	TF-TG	3
NFATC4	S1PR2	TT	TF-TG	3
NFATC4	RCN3	TT	TF-TG	3
NFATC4	RCN1	TT	TF-TG	3
NFATC4	PDLIM7	TT	TF-TG	3
NFATC4	MYADM	TT	TF-TG	3
NFATC4	MFSD6	TT	TF-TG	3
NFATC4	LPAR1	TT	TF-TG	3
NFATC4	LOXL3	TT	TF-TG	3
NFATC4	KDELR3	TT	TF-TG	3
NFATC4	ITGA5	TT	TF-TG	3
NFATC4	HIC1	TT	TF-TG	3
NFATC4	GRB10	TT	TF-TG	3
NFATC4	FKBP10	TT	TF-TG	3
NFATC4	EVC2	TT	TF-TG	3
NFATC4	COL6A3	TT	TF-TG	3
NFATC4	COL6A1	TT	TF-TG	3
NFATC4	COL12A1	TT	TF-TG	3
NFATC4	CLIP3	TT	TF-TG	3
NFATC4	CLCN3	TT	TF-TG	3
NFATC4	CHST14	TT	TF-TG	3
NFATC4	CDH11	TT	TF-TG	3
NFATC4	CCDC102A	TT	TF-TG	3
NFATC4	BOC	TT	TF-TG	3
NFATC4	ARSJ	TT	TF-TG	3
NFATC4	ANTXR1	TT	TF-TG	3
NFATC4	AKAP12	TT	TF-TG	3
NFATC4	ACTA2	TT	TF-TG	3
NFATC2	ZAP70	TT	TF-TG	3
NFATC2	THY1	TT	TF-TG	3
NFATC2	TESC	TT	TF-TG	3
NFATC2	RAB11FIP4	TT	TF-TG	3
NFATC2	PLCXD2	TT	TF-TG	3
NFATC2	PKIG	TT	TF-TG	3
NFATC2	ITGB2	TT	TF-TG	3
NFATC2	FYB1	TT	TF-TG	3
NFATC2	DUSP27	TT	TF-TG	3
NFATC2	CXCR3	TT	TF-TG	3
NFATC2	CD3D	TT	TF-TG	3
NFATC2	ASB2	TT	TF-TG	3
NFATC2	ARMC7	TT	TF-TG	3
NFATC2	ABCB1	TT	TF-TG	3
NFATC4	TUBB6	TT	TF-TG	3
NFATC4	TRIP6	TT	TF-TG	3
NFATC4	TMEM119	TT	TF-TG	3
NFATC4	SERPINH1	TT	TF-TG	3
NFATC4	SEC11C	TT	TF-TG	3
NFATC4	S1PR2	TT	TF-TG	3
NFATC4	RCN3	TT	TF-TG	3
NFATC4	RCN1	TT	TF-TG	3
NFATC4	PDLIM7	TT	TF-TG	3
NFATC4	MYADM	TT	TF-TG	3
NFATC4	MFSD6	TT	TF-TG	3
NFATC4	LPAR1	TT	TF-TG	3
NFATC4	LOXL3	TT	TF-TG	3
NFATC4	KDELR3	TT	TF-TG	3
NFATC4	ITGA5	TT	TF-TG	3
NFATC4	HIC1	TT	TF-TG	3
NFATC4	GRB10	TT	TF-TG	3
NFATC4	FKBP10	TT	TF-TG	3
NFATC4	EVC2	TT	TF-TG	3
NFATC4	COL6A3	TT	TF-TG	3
NFATC4	COL6A1	TT	TF-TG	3
NFATC4	COL12A1	TT	TF-TG	3
NFATC4	CLIP3	TT	TF-TG	3
NFATC4	CLCN3	TT	TF-TG	3
NFATC4	CHST14	TT	TF-TG	3
NFATC4	CDH11	TT	TF-TG	3
NFATC4	CCDC102A	TT	TF-TG	3
NFATC4	BOC	TT	TF-TG	3
NFATC4	ARSJ	TT	TF-TG	3
NFATC4	ANTXR1	TT	TF-TG	3
NFATC4	AKAP12	TT	TF-TG	3
NFATC4	ACTA2	TT	TF-TG	3
SMARCC2	URB2	TT	TF-TG	3
SMARCC2	TERF1	TT	TF-TG	3
SMARCC2	DNMT3B	TT	TF-TG	3
SMARCC2	URB2	TT	TF-TG	3
SMARCC2	TERF1	TT	TF-TG	3
SMARCC2	DNMT3B	TT	TF-TG	3

## Sheet: Large int→Largel int MΦ
From	To	Type	Pathway	Repeats
COL1A1	ITGA1	LR	Focal adhesion	1
COL1A1	ITGA2	LR	Focal adhesion	1
COL1A1	ITGA3	LR	Focal adhesion	1
COL1A1	ITGA5	LR	Focal adhesion	1
COL1A1	ITGA9	LR	Focal adhesion	1
COL1A1	ITGAV	LR	Focal adhesion	1
COL1A1	ITGB1	LR	Focal adhesion	1
COL1A2	ITGA1	LR	Focal adhesion	1
COL1A2	ITGA2	LR	Focal adhesion	1
COL1A2	ITGA2B	LR	Focal adhesion	1
COL1A2	ITGA3	LR	Focal adhesion	1
COL1A2	ITGA9	LR	Focal adhesion	1
COL1A2	ITGAV	LR	Focal adhesion	1
COL1A2	ITGB1	LR	Focal adhesion	1
COL1A2	ITGB3	LR	Focal adhesion	1
COL4A2	ITGA1	LR	Focal adhesion	1
COL4A2	ITGA2	LR	Focal adhesion	1
COL4A2	ITGA3	LR	Focal adhesion	1
COL4A2	ITGA9	LR	Focal adhesion	1
COL4A2	ITGAV	LR	Focal adhesion	1
COL4A2	ITGB1	LR	Focal adhesion	1
COL4A6	ITGA1	LR	Focal adhesion	1
COL4A6	ITGA2	LR	Focal adhesion	1
COL4A6	ITGA3	LR	Focal adhesion	1
COL4A6	ITGA9	LR	Focal adhesion	1
COL4A6	ITGAV	LR	Focal adhesion	1
COL4A6	ITGB1	LR	Focal adhesion	1
COL6A1	ITGA6	LR	Focal adhesion	1
COL6A1	ITGA1	LR	Focal adhesion	1
COL6A1	ITGA2	LR	Focal adhesion	1
COL6A1	ITGA3	LR	Focal adhesion	1
COL6A1	ITGA9	LR	Focal adhesion	1
COL6A1	ITGAV	LR	Focal adhesion	1
COL6A1	ITGB1	LR	Focal adhesion	1
COL6A2	ITGA1	LR	Focal adhesion	1
COL6A2	ITGA2	LR	Focal adhesion	1
COL6A2	ITGA3	LR	Focal adhesion	1
COL6A2	ITGA9	LR	Focal adhesion	1
COL6A2	ITGAV	LR	Focal adhesion	1
COL6A2	ITGB1	LR	Focal adhesion	1
COL6A3	ITGA1	LR	Focal adhesion	1
COL6A3	ITGA2	LR	Focal adhesion	1
COL6A3	ITGA3	LR	Focal adhesion	1
COL6A3	ITGA9	LR	Focal adhesion	1
COL6A3	ITGAV	LR	Focal adhesion	1
COL6A3	ITGB1	LR	Focal adhesion	1
LAMA1	ITGA6	LR	Focal adhesion	1
LAMA1	ITGA1	LR	Focal adhesion	1
LAMA1	ITGA2	LR	Focal adhesion	1
LAMA1	ITGA3	LR	Focal adhesion	1
LAMA1	ITGA7	LR	Focal adhesion	1
LAMA1	ITGA9	LR	Focal adhesion	1
LAMA1	ITGAV	LR	Focal adhesion	1
LAMA1	ITGB1	LR	Focal adhesion	1
LAMA1	ITGB4	LR	Focal adhesion	1
TNC	ITGA2	LR	Focal adhesion	1
TNC	ITGA5	LR	Focal adhesion	1
TNC	ITGA7	LR	Focal adhesion	1
TNC	ITGA9	LR	Focal adhesion	1
TNC	ITGAV	LR	Focal adhesion	1
TNC	ITGB1	LR	Focal adhesion	1
TNC	ITGB3	LR	Focal adhesion	1
TNC	ITGB6	LR	Focal adhesion	1
LAMA2	ITGA6	LR	Focal adhesion	1
LAMA2	ITGA1	LR	Focal adhesion	1
LAMA2	ITGA2	LR	Focal adhesion	1
LAMA2	ITGA3	LR	Focal adhesion	1
LAMA2	ITGA7	LR	Focal adhesion	1
LAMA2	ITGA9	LR	Focal adhesion	1
LAMA2	ITGAV	LR	Focal adhesion	1
LAMA2	ITGB1	LR	Focal adhesion	1
LAMA2	ITGB4	LR	Focal adhesion	1
LAMA4	ITGA6	LR	Focal adhesion	1
LAMA4	ITGA1	LR	Focal adhesion	1
LAMA4	ITGA2	LR	Focal adhesion	1
LAMA4	ITGA3	LR	Focal adhesion	1
LAMA4	ITGA7	LR	Focal adhesion	1
LAMA4	ITGA9	LR	Focal adhesion	1
LAMA4	ITGAV	LR	Focal adhesion	1
LAMA4	ITGB1	LR	Focal adhesion	1
LAMA4	ITGB4	LR	Focal adhesion	1
LAMB1	ITGA6	LR	Focal adhesion	1
LAMB1	ITGA1	LR	Focal adhesion	1
LAMB1	ITGA2	LR	Focal adhesion	1
LAMB1	ITGA3	LR	Focal adhesion	1
LAMB1	ITGA7	LR	Focal adhesion	1
LAMB1	ITGA9	LR	Focal adhesion	1
LAMB1	ITGAV	LR	Focal adhesion	1
LAMB1	ITGB1	LR	Focal adhesion	1
LAMB1	ITGB4	LR	Focal adhesion	1
LAMC1	ITGA6	LR	Focal adhesion	1
LAMC1	ITGA1	LR	Focal adhesion	1
LAMC1	ITGA2	LR	Focal adhesion	1
LAMC1	ITGA3	LR	Focal adhesion	1
LAMC1	ITGA7	LR	Focal adhesion	1
LAMC1	ITGA9	LR	Focal adhesion	1
LAMC1	ITGAV	LR	Focal adhesion	1
LAMC1	ITGB1	LR	Focal adhesion	1
LAMC1	ITGB4	LR	Focal adhesion	1
TNXB	ITGA9	LR	Focal adhesion	1
TNXB	ITGAV	LR	Focal adhesion	1
TNXB	ITGB1	LR	Focal adhesion	1
TNXB	ITGB3	LR	Focal adhesion	1
TNXB	ITGB6	LR	Focal adhesion	1
ITGB6	JUN	RT	Focal adhesion	1
ITGB4	JUN	RT	Focal adhesion	1
ITGA7	JUN	RT	Focal adhesion	1
ITGA6	JUN	RT	Focal adhesion	1
ITGB3	JUN	RT	Focal adhesion	1
ITGA2B	JUN	RT	Focal adhesion	1
ITGB1	JUN	RT	Focal adhesion	1
ITGAV	JUN	RT	Focal adhesion	1
ITGA9	JUN	RT	Focal adhesion	1
ITGA5	JUN	RT	Focal adhesion	1
ITGA3	JUN	RT	Focal adhesion	1
ITGA2	JUN	RT	Focal adhesion	1
ITGA1	JUN	RT	Focal adhesion	1
JUN	WLS	TT	TF-TG	1
JUN	GFER	TT	TF-TG	1
JUN	FBXO15	TT	TF-TG	1
JUN	WLS	TT	TF-TG	1
JUN	GFER	TT	TF-TG	1
JUN	FBXO15	TT	TF-TG	1
JUN	WLS	TT	TF-TG	1
JUN	GFER	TT	TF-TG	1
JUN	FBXO15	TT	TF-TG	1
JUN	WLS	TT	TF-TG	1
JUN	GFER	TT	TF-TG	1
JUN	FBXO15	TT	TF-TG	1
JUN	WLS	TT	TF-TG	1
JUN	GFER	TT	TF-TG	1
JUN	FBXO15	TT	TF-TG	1
JUN	WLS	TT	TF-TG	1
JUN	GFER	TT	TF-TG	1
JUN	FBXO15	TT	TF-TG	1
JUN	WLS	TT	TF-TG	1
JUN	GFER	TT	TF-TG	1
JUN	FBXO15	TT	TF-TG	1
JUN	WLS	TT	TF-TG	1
JUN	GFER	TT	TF-TG	1
JUN	FBXO15	TT	TF-TG	1
JUN	WLS	TT	TF-TG	1
JUN	GFER	TT	TF-TG	1
JUN	FBXO15	TT	TF-TG	1
JUN	WLS	TT	TF-TG	1
JUN	GFER	TT	TF-TG	1
JUN	FBXO15	TT	TF-TG	1
JUN	WLS	TT	TF-TG	1
JUN	GFER	TT	TF-TG	1
JUN	FBXO15	TT	TF-TG	1
JUN	WLS	TT	TF-TG	1
JUN	GFER	TT	TF-TG	1
JUN	FBXO15	TT	TF-TG	1
JUN	WLS	TT	TF-TG	1
JUN	GFER	TT	TF-TG	1
JUN	FBXO15	TT	TF-TG	1
COL4A2	ITGA2	LR	Pathways in cancer	1
COL4A2	ITGA3	LR	Pathways in cancer	1
COL4A2	ITGAV	LR	Pathways in cancer	1
COL4A2	ITGB1	LR	Pathways in cancer	1
COL4A6	ITGA2	LR	Pathways in cancer	1
COL4A6	ITGA3	LR	Pathways in cancer	1
COL4A6	ITGAV	LR	Pathways in cancer	1
COL4A6	ITGB1	LR	Pathways in cancer	1
LAMA1	ITGA6	LR	Pathways in cancer	1
LAMA1	ITGA2	LR	Pathways in cancer	1
LAMA1	ITGA3	LR	Pathways in cancer	1
LAMA1	ITGAV	LR	Pathways in cancer	1
LAMA1	ITGB1	LR	Pathways in cancer	1
LAMA2	ITGA6	LR	Pathways in cancer	1
LAMA2	ITGA2	LR	Pathways in cancer	1
LAMA2	ITGA3	LR	Pathways in cancer	1
LAMA2	ITGAV	LR	Pathways in cancer	1
LAMA2	ITGB1	LR	Pathways in cancer	1
LAMA4	ITGA6	LR	Pathways in cancer	1
LAMA4	ITGA2	LR	Pathways in cancer	1
LAMA4	ITGA3	LR	Pathways in cancer	1
LAMA4	ITGAV	LR	Pathways in cancer	1
LAMA4	ITGB1	LR	Pathways in cancer	1
LAMB1	ITGA6	LR	Pathways in cancer	1
LAMB1	ITGA2	LR	Pathways in cancer	1
LAMB1	ITGA3	LR	Pathways in cancer	1
LAMB1	ITGAV	LR	Pathways in cancer	1
LAMB1	ITGB1	LR	Pathways in cancer	1
LAMC1	ITGA6	LR	Pathways in cancer	1
LAMC1	ITGA2	LR	Pathways in cancer	1
LAMC1	ITGA3	LR	Pathways in cancer	1
LAMC1	ITGAV	LR	Pathways in cancer	1
LAMC1	ITGB1	LR	Pathways in cancer	1
ITGA6	ARNT2	RT	Pathways in cancer	1
ITGA6	NCOA1	RT	Pathways in cancer	1
ITGA6	NFKB2	RT	Pathways in cancer	1
ITGA6	JUN	RT	Pathways in cancer	1
ITGB1	ARNT2	RT	Pathways in cancer	1
ITGB1	NCOA1	RT	Pathways in cancer	1
ITGB1	NFKB2	RT	Pathways in cancer	1
ITGB1	JUN	RT	Pathways in cancer	1
ITGAV	ARNT2	RT	Pathways in cancer	1
ITGAV	NCOA1	RT	Pathways in cancer	1
ITGAV	NFKB2	RT	Pathways in cancer	1
ITGAV	JUN	RT	Pathways in cancer	1
ITGA3	ARNT2	RT	Pathways in cancer	1
ITGA3	NCOA1	RT	Pathways in cancer	1
ITGA3	NFKB2	RT	Pathways in cancer	1
ITGA3	JUN	RT	Pathways in cancer	1
ITGA2	ARNT2	RT	Pathways in cancer	1
ITGA2	NCOA1	RT	Pathways in cancer	1
ITGA2	NFKB2	RT	Pathways in cancer	1
ITGA2	JUN	RT	Pathways in cancer	1
JUN	WLS	TT	TF-TG	1
JUN	GFER	TT	TF-TG	1
JUN	FBXO15	TT	TF-TG	1
NFKB2	ZNF335	TT	TF-TG	1
NFKB2	ZBP1	TT	TF-TG	1
NFKB2	TGFB1	TT	TF-TG	1
NFKB2	TAPBP	TT	TF-TG	1
NFKB2	RBCK1	TT	TF-TG	1
NFKB2	IL4R	TT	TF-TG	1
NFKB2	CD40	TT	TF-TG	1
NCOA1	VAMP2	TT	TF-TG	1
NCOA1	STARD3NL	TT	TF-TG	1
ARNT2	TRIM9	TT	TF-TG	1
ARNT2	TIFA	TT	TF-TG	1
ARNT2	SYNGR3	TT	TF-TG	1
ARNT2	SLC16A7	TT	TF-TG	1
ARNT2	SELENBP1	TT	TF-TG	1
ARNT2	SDR39U1	TT	TF-TG	1
ARNT2	SDCBP2	TT	TF-TG	1
ARNT2	SDC1	TT	TF-TG	1
ARNT2	SCRN1	TT	TF-TG	1
ARNT2	SCG3	TT	TF-TG	1
ARNT2	PTPRZ1	TT	TF-TG	1
ARNT2	PPM1J	TT	TF-TG	1
ARNT2	PCSK1	TT	TF-TG	1
ARNT2	NCAM1	TT	TF-TG	1
ARNT2	LY6H	TT	TF-TG	1
ARNT2	KCNU1	TT	TF-TG	1
ARNT2	IKZF4	TT	TF-TG	1
ARNT2	IDH2	TT	TF-TG	1
ARNT2	GPLD1	TT	TF-TG	1
ARNT2	GAP43	TT	TF-TG	1
ARNT2	FBXO28	TT	TF-TG	1
ARNT2	DCLK1	TT	TF-TG	1
ARNT2	CRMP1	TT	TF-TG	1
ARNT2	CDH10	TT	TF-TG	1
ARNT2	CD3D	TT	TF-TG	1
ARNT2	ATP13A2	TT	TF-TG	1
ARNT2	ANKH	TT	TF-TG	1
ARNT2	AK5	TT	TF-TG	1
ARNT2	ADCY1	TT	TF-TG	1
ARNT2	ABCB1	TT	TF-TG	1
JUN	WLS	TT	TF-TG	1
JUN	GFER	TT	TF-TG	1
JUN	FBXO15	TT	TF-TG	1
NFKB2	ZNF335	TT	TF-TG	1
NFKB2	ZBP1	TT	TF-TG	1
NFKB2	TGFB1	TT	TF-TG	1
NFKB2	TAPBP	TT	TF-TG	1
NFKB2	RBCK1	TT	TF-TG	1
NFKB2	IL4R	TT	TF-TG	1
NFKB2	CD40	TT	TF-TG	1
NCOA1	VAMP2	TT	TF-TG	1
NCOA1	STARD3NL	TT	TF-TG	1
ARNT2	TRIM9	TT	TF-TG	1
ARNT2	TIFA	TT	TF-TG	1
ARNT2	SYNGR3	TT	TF-TG	1
ARNT2	SLC16A7	TT	TF-TG	1
ARNT2	SELENBP1	TT	TF-TG	1
ARNT2	SDR39U1	TT	TF-TG	1
ARNT2	SDCBP2	TT	TF-TG	1
ARNT2	SDC1	TT	TF-TG	1
ARNT2	SCRN1	TT	TF-TG	1
ARNT2	SCG3	TT	TF-TG	1
ARNT2	PTPRZ1	TT	TF-TG	1
ARNT2	PPM1J	TT	TF-TG	1
ARNT2	PCSK1	TT	TF-TG	1
ARNT2	NCAM1	TT	TF-TG	1
ARNT2	LY6H	TT	TF-TG	1
ARNT2	KCNU1	TT	TF-TG	1
ARNT2	IKZF4	TT	TF-TG	1
ARNT2	IDH2	TT	TF-TG	1
ARNT2	GPLD1	TT	TF-TG	1
ARNT2	GAP43	TT	TF-TG	1
ARNT2	FBXO28	TT	TF-TG	1
ARNT2	DCLK1	TT	TF-TG	1
ARNT2	CRMP1	TT	TF-TG	1
ARNT2	CDH10	TT	TF-TG	1
ARNT2	CD3D	TT	TF-TG	1
ARNT2	ATP13A2	TT	TF-TG	1
ARNT2	ANKH	TT	TF-TG	1
ARNT2	AK5	TT	TF-TG	1
ARNT2	ADCY1	TT	TF-TG	1
ARNT2	ABCB1	TT	TF-TG	1
JUN	WLS	TT	TF-TG	1
JUN	GFER	TT	TF-TG	1
JUN	FBXO15	TT	TF-TG	1
NFKB2	ZNF335	TT	TF-TG	1
NFKB2	ZBP1	TT	TF-TG	1
NFKB2	TGFB1	TT	TF-TG	1
NFKB2	TAPBP	TT	TF-TG	1
NFKB2	RBCK1	TT	TF-TG	1
NFKB2	IL4R	TT	TF-TG	1
NFKB2	CD40	TT	TF-TG	1
NCOA1	VAMP2	TT	TF-TG	1
NCOA1	STARD3NL	TT	TF-TG	1
ARNT2	TRIM9	TT	TF-TG	1
ARNT2	TIFA	TT	TF-TG	1
ARNT2	SYNGR3	TT	TF-TG	1
ARNT2	SLC16A7	TT	TF-TG	1
ARNT2	SELENBP1	TT	TF-TG	1
ARNT2	SDR39U1	TT	TF-TG	1
ARNT2	SDCBP2	TT	TF-TG	1
ARNT2	SDC1	TT	TF-TG	1
ARNT2	SCRN1	TT	TF-TG	1
ARNT2	SCG3	TT	TF-TG	1
ARNT2	PTPRZ1	TT	TF-TG	1
ARNT2	PPM1J	TT	TF-TG	1
ARNT2	PCSK1	TT	TF-TG	1
ARNT2	NCAM1	TT	TF-TG	1
ARNT2	LY6H	TT	TF-TG	1
ARNT2	KCNU1	TT	TF-TG	1
ARNT2	IKZF4	TT	TF-TG	1
ARNT2	IDH2	TT	TF-TG	1
ARNT2	GPLD1	TT	TF-TG	1
ARNT2	GAP43	TT	TF-TG	1
ARNT2	FBXO28	TT	TF-TG	1
ARNT2	DCLK1	TT	TF-TG	1
ARNT2	CRMP1	TT	TF-TG	1
ARNT2	CDH10	TT	TF-TG	1
ARNT2	CD3D	TT	TF-TG	1
ARNT2	ATP13A2	TT	TF-TG	1
ARNT2	ANKH	TT	TF-TG	1
ARNT2	AK5	TT	TF-TG	1
ARNT2	ADCY1	TT	TF-TG	1
ARNT2	ABCB1	TT	TF-TG	1
JUN	WLS	TT	TF-TG	1
JUN	GFER	TT	TF-TG	1
JUN	FBXO15	TT	TF-TG	1
NFKB2	ZNF335	TT	TF-TG	1
NFKB2	ZBP1	TT	TF-TG	1
NFKB2	TGFB1	TT	TF-TG	1
NFKB2	TAPBP	TT	TF-TG	1
NFKB2	RBCK1	TT	TF-TG	1
NFKB2	IL4R	TT	TF-TG	1
NFKB2	CD40	TT	TF-TG	1
NCOA1	VAMP2	TT	TF-TG	1
NCOA1	STARD3NL	TT	TF-TG	1
ARNT2	TRIM9	TT	TF-TG	1
ARNT2	TIFA	TT	TF-TG	1
ARNT2	SYNGR3	TT	TF-TG	1
ARNT2	SLC16A7	TT	TF-TG	1
ARNT2	SELENBP1	TT	TF-TG	1
ARNT2	SDR39U1	TT	TF-TG	1
ARNT2	SDCBP2	TT	TF-TG	1
ARNT2	SDC1	TT	TF-TG	1
ARNT2	SCRN1	TT	TF-TG	1
ARNT2	SCG3	TT	TF-TG	1
ARNT2	PTPRZ1	TT	TF-TG	1
ARNT2	PPM1J	TT	TF-TG	1
ARNT2	PCSK1	TT	TF-TG	1
ARNT2	NCAM1	TT	TF-TG	1
ARNT2	LY6H	TT	TF-TG	1
ARNT2	KCNU1	TT	TF-TG	1
ARNT2	IKZF4	TT	TF-TG	1
ARNT2	IDH2	TT	TF-TG	1
ARNT2	GPLD1	TT	TF-TG	1
ARNT2	GAP43	TT	TF-TG	1
ARNT2	FBXO28	TT	TF-TG	1
ARNT2	DCLK1	TT	TF-TG	1
ARNT2	CRMP1	TT	TF-TG	1
ARNT2	CDH10	TT	TF-TG	1
ARNT2	CD3D	TT	TF-TG	1
ARNT2	ATP13A2	TT	TF-TG	1
ARNT2	ANKH	TT	TF-TG	1
ARNT2	AK5	TT	TF-TG	1
ARNT2	ADCY1	TT	TF-TG	1
ARNT2	ABCB1	TT	TF-TG	1
JUN	WLS	TT	TF-TG	1
JUN	GFER	TT	TF-TG	1
JUN	FBXO15	TT	TF-TG	1
NFKB2	ZNF335	TT	TF-TG	1
NFKB2	ZBP1	TT	TF-TG	1
NFKB2	TGFB1	TT	TF-TG	1
NFKB2	TAPBP	TT	TF-TG	1
NFKB2	RBCK1	TT	TF-TG	1
NFKB2	IL4R	TT	TF-TG	1
NFKB2	CD40	TT	TF-TG	1
NCOA1	VAMP2	TT	TF-TG	1
NCOA1	STARD3NL	TT	TF-TG	1
ARNT2	TRIM9	TT	TF-TG	1
ARNT2	TIFA	TT	TF-TG	1
ARNT2	SYNGR3	TT	TF-TG	1
ARNT2	SLC16A7	TT	TF-TG	1
ARNT2	SELENBP1	TT	TF-TG	1
ARNT2	SDR39U1	TT	TF-TG	1
ARNT2	SDCBP2	TT	TF-TG	1
ARNT2	SDC1	TT	TF-TG	1
ARNT2	SCRN1	TT	TF-TG	1
ARNT2	SCG3	TT	TF-TG	1
ARNT2	PTPRZ1	TT	TF-TG	1
ARNT2	PPM1J	TT	TF-TG	1
ARNT2	PCSK1	TT	TF-TG	1
ARNT2	NCAM1	TT	TF-TG	1
ARNT2	LY6H	TT	TF-TG	1
ARNT2	KCNU1	TT	TF-TG	1
ARNT2	IKZF4	TT	TF-TG	1
ARNT2	IDH2	TT	TF-TG	1
ARNT2	GPLD1	TT	TF-TG	1
ARNT2	GAP43	TT	TF-TG	1
ARNT2	FBXO28	TT	TF-TG	1
ARNT2	DCLK1	TT	TF-TG	1
ARNT2	CRMP1	TT	TF-TG	1
ARNT2	CDH10	TT	TF-TG	1
ARNT2	CD3D	TT	TF-TG	1
ARNT2	ATP13A2	TT	TF-TG	1
ARNT2	ANKH	TT	TF-TG	1
ARNT2	AK5	TT	TF-TG	1
ARNT2	ADCY1	TT	TF-TG	1
ARNT2	ABCB1	TT	TF-TG	1
EFNB2	EPHB2	LR	Axon guidance	2
EFNB2	EPHB3	LR	Axon guidance	2
EFNB2	EPHB4	LR	Axon guidance	2
EPHB4	NFATC2	RT	Axon guidance	2
EPHB3	NFATC2	RT	Axon guidance	2
EPHB2	NFATC2	RT	Axon guidance	2
COL1A1	ITGA1	LR	Focal adhesion	2
COL1A1	ITGA2	LR	Focal adhesion	2
COL1A1	ITGA3	LR	Focal adhesion	2
COL1A1	ITGA5	LR	Focal adhesion	2
COL1A1	ITGA9	LR	Focal adhesion	2
COL1A1	ITGAV	LR	Focal adhesion	2
COL1A1	ITGB1	LR	Focal adhesion	2
COL1A2	ITGA1	LR	Focal adhesion	2
COL1A2	ITGA2	LR	Focal adhesion	2
COL1A2	ITGA2B	LR	Focal adhesion	2
COL1A2	ITGA3	LR	Focal adhesion	2
COL1A2	ITGA9	LR	Focal adhesion	2
COL1A2	ITGAV	LR	Focal adhesion	2
COL1A2	ITGB1	LR	Focal adhesion	2
COL1A2	ITGB3	LR	Focal adhesion	2
COL4A2	ITGA1	LR	Focal adhesion	2
COL4A2	ITGA2	LR	Focal adhesion	2
COL4A2	ITGA3	LR	Focal adhesion	2
COL4A2	ITGA9	LR	Focal adhesion	2
COL4A2	ITGAV	LR	Focal adhesion	2
COL4A2	ITGB1	LR	Focal adhesion	2
COL4A6	ITGA1	LR	Focal adhesion	2
COL4A6	ITGA2	LR	Focal adhesion	2
COL4A6	ITGA3	LR	Focal adhesion	2
COL4A6	ITGA9	LR	Focal adhesion	2
COL4A6	ITGAV	LR	Focal adhesion	2
COL4A6	ITGB1	LR	Focal adhesion	2
COL6A1	ITGA6	LR	Focal adhesion	2
COL6A1	ITGA1	LR	Focal adhesion	2
COL6A1	ITGA2	LR	Focal adhesion	2
COL6A1	ITGA3	LR	Focal adhesion	2
COL6A1	ITGA9	LR	Focal adhesion	2
COL6A1	ITGAV	LR	Focal adhesion	2
COL6A1	ITGB1	LR	Focal adhesion	2
COL6A2	ITGA1	LR	Focal adhesion	2
COL6A2	ITGA2	LR	Focal adhesion	2
COL6A2	ITGA3	LR	Focal adhesion	2
COL6A2	ITGA9	LR	Focal adhesion	2
COL6A2	ITGAV	LR	Focal adhesion	2
COL6A2	ITGB1	LR	Focal adhesion	2
COL6A3	ITGA1	LR	Focal adhesion	2
COL6A3	ITGA2	LR	Focal adhesion	2
COL6A3	ITGA3	LR	Focal adhesion	2
COL6A3	ITGA9	LR	Focal adhesion	2
COL6A3	ITGAV	LR	Focal adhesion	2
COL6A3	ITGB1	LR	Focal adhesion	2
LAMA1	ITGA6	LR	Focal adhesion	2
LAMA1	ITGA1	LR	Focal adhesion	2
LAMA1	ITGA2	LR	Focal adhesion	2
LAMA1	ITGA3	LR	Focal adhesion	2
LAMA1	ITGA7	LR	Focal adhesion	2
LAMA1	ITGA9	LR	Focal adhesion	2
LAMA1	ITGAV	LR	Focal adhesion	2
LAMA1	ITGB1	LR	Focal adhesion	2
LAMA1	ITGB4	LR	Focal adhesion	2
TNC	ITGA2	LR	Focal adhesion	2
TNC	ITGA5	LR	Focal adhesion	2
TNC	ITGA7	LR	Focal adhesion	2
TNC	ITGA9	LR	Focal adhesion	2
TNC	ITGAV	LR	Focal adhesion	2
TNC	ITGB1	LR	Focal adhesion	2
TNC	ITGB3	LR	Focal adhesion	2
TNC	ITGB6	LR	Focal adhesion	2
LAMA2	ITGA6	LR	Focal adhesion	2
LAMA2	ITGA1	LR	Focal adhesion	2
LAMA2	ITGA2	LR	Focal adhesion	2
LAMA2	ITGA3	LR	Focal adhesion	2
LAMA2	ITGA7	LR	Focal adhesion	2
LAMA2	ITGA9	LR	Focal adhesion	2
LAMA2	ITGAV	LR	Focal adhesion	2
LAMA2	ITGB1	LR	Focal adhesion	2
LAMA2	ITGB4	LR	Focal adhesion	2
LAMA4	ITGA6	LR	Focal adhesion	2
LAMA4	ITGA1	LR	Focal adhesion	2
LAMA4	ITGA2	LR	Focal adhesion	2
LAMA4	ITGA3	LR	Focal adhesion	2
LAMA4	ITGA7	LR	Focal adhesion	2
LAMA4	ITGA9	LR	Focal adhesion	2
LAMA4	ITGAV	LR	Focal adhesion	2
LAMA4	ITGB1	LR	Focal adhesion	2
LAMA4	ITGB4	LR	Focal adhesion	2
LAMB1	ITGA6	LR	Focal adhesion	2
LAMB1	ITGA1	LR	Focal adhesion	2
LAMB1	ITGA2	LR	Focal adhesion	2
LAMB1	ITGA3	LR	Focal adhesion	2
LAMB1	ITGA7	LR	Focal adhesion	2
LAMB1	ITGA9	LR	Focal adhesion	2
LAMB1	ITGAV	LR	Focal adhesion	2
LAMB1	ITGB1	LR	Focal adhesion	2
LAMB1	ITGB4	LR	Focal adhesion	2
LAMC1	ITGA6	LR	Focal adhesion	2
LAMC1	ITGA1	LR	Focal adhesion	2
LAMC1	ITGA2	LR	Focal adhesion	2
LAMC1	ITGA3	LR	Focal adhesion	2
LAMC1	ITGA7	LR	Focal adhesion	2
LAMC1	ITGA9	LR	Focal adhesion	2
LAMC1	ITGAV	LR	Focal adhesion	2
LAMC1	ITGB1	LR	Focal adhesion	2
LAMC1	ITGB4	LR	Focal adhesion	2
THBS4	ITGA2B	LR	Focal adhesion	2
THBS4	ITGA3	LR	Focal adhesion	2
THBS4	ITGAV	LR	Focal adhesion	2
THBS4	ITGB1	LR	Focal adhesion	2
THBS4	ITGB3	LR	Focal adhesion	2
TNXB	ITGA9	LR	Focal adhesion	2
TNXB	ITGAV	LR	Focal adhesion	2
TNXB	ITGB1	LR	Focal adhesion	2
TNXB	ITGB3	LR	Focal adhesion	2
TNXB	ITGB6	LR	Focal adhesion	2
ITGB6	JUN	RT	Focal adhesion	2
ITGB4	JUN	RT	Focal adhesion	2
ITGA7	JUN	RT	Focal adhesion	2
ITGA6	JUN	RT	Focal adhesion	2
ITGB3	JUN	RT	Focal adhesion	2
ITGA2B	JUN	RT	Focal adhesion	2
ITGB1	JUN	RT	Focal adhesion	2
ITGAV	JUN	RT	Focal adhesion	2
ITGA9	JUN	RT	Focal adhesion	2
ITGA5	JUN	RT	Focal adhesion	2
ITGA3	JUN	RT	Focal adhesion	2
ITGA2	JUN	RT	Focal adhesion	2
ITGA1	JUN	RT	Focal adhesion	2
COL4A2	ITGA2	LR	Pathways in cancer	2
COL4A2	ITGA3	LR	Pathways in cancer	2
COL4A2	ITGAV	LR	Pathways in cancer	2
COL4A2	ITGB1	LR	Pathways in cancer	2
COL4A6	ITGA2	LR	Pathways in cancer	2
COL4A6	ITGA3	LR	Pathways in cancer	2
COL4A6	ITGAV	LR	Pathways in cancer	2
COL4A6	ITGB1	LR	Pathways in cancer	2
LAMA1	ITGA6	LR	Pathways in cancer	2
LAMA1	ITGA2	LR	Pathways in cancer	2
LAMA1	ITGA3	LR	Pathways in cancer	2
LAMA1	ITGAV	LR	Pathways in cancer	2
LAMA1	ITGB1	LR	Pathways in cancer	2
LAMA2	ITGA6	LR	Pathways in cancer	2
LAMA2	ITGA2	LR	Pathways in cancer	2
LAMA2	ITGA3	LR	Pathways in cancer	2
LAMA2	ITGAV	LR	Pathways in cancer	2
LAMA2	ITGB1	LR	Pathways in cancer	2
LAMA4	ITGA6	LR	Pathways in cancer	2
LAMA4	ITGA2	LR	Pathways in cancer	2
LAMA4	ITGA3	LR	Pathways in cancer	2
LAMA4	ITGAV	LR	Pathways in cancer	2
LAMA4	ITGB1	LR	Pathways in cancer	2
LAMB1	ITGA6	LR	Pathways in cancer	2
LAMB1	ITGA2	LR	Pathways in cancer	2
LAMB1	ITGA3	LR	Pathways in cancer	2
LAMB1	ITGAV	LR	Pathways in cancer	2
LAMB1	ITGB1	LR	Pathways in cancer	2
LAMC1	ITGA6	LR	Pathways in cancer	2
LAMC1	ITGA2	LR	Pathways in cancer	2
LAMC1	ITGA3	LR	Pathways in cancer	2
LAMC1	ITGAV	LR	Pathways in cancer	2
LAMC1	ITGB1	LR	Pathways in cancer	2
ITGA6	ARNT2	RT	Pathways in cancer	2
ITGA6	NCOA1	RT	Pathways in cancer	2
ITGA6	NFKB2	RT	Pathways in cancer	2
ITGA6	JUN	RT	Pathways in cancer	2
ITGB1	ARNT2	RT	Pathways in cancer	2
ITGB1	NCOA1	RT	Pathways in cancer	2
ITGB1	NFKB2	RT	Pathways in cancer	2
ITGB1	JUN	RT	Pathways in cancer	2
ITGAV	ARNT2	RT	Pathways in cancer	2
ITGAV	NCOA1	RT	Pathways in cancer	2
ITGAV	NFKB2	RT	Pathways in cancer	2
ITGAV	JUN	RT	Pathways in cancer	2
ITGA3	ARNT2	RT	Pathways in cancer	2
ITGA3	NCOA1	RT	Pathways in cancer	2
ITGA3	NFKB2	RT	Pathways in cancer	2
ITGA3	JUN	RT	Pathways in cancer	2
ITGA2	ARNT2	RT	Pathways in cancer	2
ITGA2	NCOA1	RT	Pathways in cancer	2
ITGA2	NFKB2	RT	Pathways in cancer	2
ITGA2	JUN	RT	Pathways in cancer	2
NFATC2	TIFA	TT	TF-TG	2
NFATC2	THY1	TT	TF-TG	2
NFATC2	TESC	TT	TF-TG	2
NFATC2	SPTLC1	TT	TF-TG	2
NFATC2	RNF216	TT	TF-TG	2
NFATC2	RGS3	TT	TF-TG	2
NFATC2	PPM1J	TT	TF-TG	2
NFATC2	KBTBD11	TT	TF-TG	2
NFATC2	FBXO28	TT	TF-TG	2
NFATC2	ERBB2	TT	TF-TG	2
NFATC2	CXCR3	TT	TF-TG	2
NFATC2	CKMT2	TT	TF-TG	2
NFATC2	CKM	TT	TF-TG	2
NFATC2	CD3D	TT	TF-TG	2
NFATC2	ANK1	TT	TF-TG	2
NFATC2	ABCB1	TT	TF-TG	2
NFATC2	TIFA	TT	TF-TG	2
NFATC2	THY1	TT	TF-TG	2
NFATC2	TESC	TT	TF-TG	2
NFATC2	SPTLC1	TT	TF-TG	2
NFATC2	RNF216	TT	TF-TG	2
NFATC2	RGS3	TT	TF-TG	2
NFATC2	PPM1J	TT	TF-TG	2
NFATC2	KBTBD11	TT	TF-TG	2
NFATC2	FBXO28	TT	TF-TG	2
NFATC2	ERBB2	TT	TF-TG	2
NFATC2	CXCR3	TT	TF-TG	2
NFATC2	CKMT2	TT	TF-TG	2
NFATC2	CKM	TT	TF-TG	2
NFATC2	CD3D	TT	TF-TG	2
NFATC2	ANK1	TT	TF-TG	2
NFATC2	ABCB1	TT	TF-TG	2
NFATC2	TIFA	TT	TF-TG	2
NFATC2	THY1	TT	TF-TG	2
NFATC2	TESC	TT	TF-TG	2
NFATC2	SPTLC1	TT	TF-TG	2
NFATC2	RNF216	TT	TF-TG	2
NFATC2	RGS3	TT	TF-TG	2
NFATC2	PPM1J	TT	TF-TG	2
NFATC2	KBTBD11	TT	TF-TG	2
NFATC2	FBXO28	TT	TF-TG	2
NFATC2	ERBB2	TT	TF-TG	2
NFATC2	CXCR3	TT	TF-TG	2
NFATC2	CKMT2	TT	TF-TG	2
NFATC2	CKM	TT	TF-TG	2
NFATC2	CD3D	TT	TF-TG	2
NFATC2	ANK1	TT	TF-TG	2
NFATC2	ABCB1	TT	TF-TG	2
JUN	WLS	TT	TF-TG	2
JUN	GFER	TT	TF-TG	2
JUN	FBXO15	TT	TF-TG	2
JUN	WLS	TT	TF-TG	2
JUN	GFER	TT	TF-TG	2
JUN	FBXO15	TT	TF-TG	2
JUN	WLS	TT	TF-TG	2
JUN	GFER	TT	TF-TG	2
JUN	FBXO15	TT	TF-TG	2
JUN	WLS	TT	TF-TG	2
JUN	GFER	TT	TF-TG	2
JUN	FBXO15	TT	TF-TG	2
JUN	WLS	TT	TF-TG	2
JUN	GFER	TT	TF-TG	2
JUN	FBXO15	TT	TF-TG	2
JUN	WLS	TT	TF-TG	2
JUN	GFER	TT	TF-TG	2
JUN	FBXO15	TT	TF-TG	2
JUN	WLS	TT	TF-TG	2
JUN	GFER	TT	TF-TG	2
JUN	FBXO15	TT	TF-TG	2
JUN	WLS	TT	TF-TG	2
JUN	GFER	TT	TF-TG	2
JUN	FBXO15	TT	TF-TG	2
JUN	WLS	TT	TF-TG	2
JUN	GFER	TT	TF-TG	2
JUN	FBXO15	TT	TF-TG	2
JUN	WLS	TT	TF-TG	2
JUN	GFER	TT	TF-TG	2
JUN	FBXO15	TT	TF-TG	2
JUN	WLS	TT	TF-TG	2
JUN	GFER	TT	TF-TG	2
JUN	FBXO15	TT	TF-TG	2
JUN	WLS	TT	TF-TG	2
JUN	GFER	TT	TF-TG	2
JUN	FBXO15	TT	TF-TG	2
JUN	WLS	TT	TF-TG	2
JUN	GFER	TT	TF-TG	2
JUN	FBXO15	TT	TF-TG	2
JUN	WLS	TT	TF-TG	2
JUN	GFER	TT	TF-TG	2
JUN	FBXO15	TT	TF-TG	2
NFKB2	ZNF335	TT	TF-TG	2
NFKB2	ZBP1	TT	TF-TG	2
NFKB2	TGFB1	TT	TF-TG	2
NFKB2	TAPBP	TT	TF-TG	2
NFKB2	RBCK1	TT	TF-TG	2
NFKB2	IL4R	TT	TF-TG	2
NFKB2	CD40	TT	TF-TG	2
NCOA1	VAMP2	TT	TF-TG	2
NCOA1	STARD3NL	TT	TF-TG	2
ARNT2	TRIM9	TT	TF-TG	2
ARNT2	TIFA	TT	TF-TG	2
ARNT2	SYNGR3	TT	TF-TG	2
ARNT2	SLC16A7	TT	TF-TG	2
ARNT2	SELENBP1	TT	TF-TG	2
ARNT2	SDR39U1	TT	TF-TG	2
ARNT2	SDCBP2	TT	TF-TG	2
ARNT2	SDC1	TT	TF-TG	2
ARNT2	SCRN1	TT	TF-TG	2
ARNT2	SCG3	TT	TF-TG	2
ARNT2	PTPRZ1	TT	TF-TG	2
ARNT2	PPM1J	TT	TF-TG	2
ARNT2	PCSK1	TT	TF-TG	2
ARNT2	NCAM1	TT	TF-TG	2
ARNT2	LY6H	TT	TF-TG	2
ARNT2	KCNU1	TT	TF-TG	2
ARNT2	IKZF4	TT	TF-TG	2
ARNT2	IDH2	TT	TF-TG	2
ARNT2	GPLD1	TT	TF-TG	2
ARNT2	GAP43	TT	TF-TG	2
ARNT2	FBXO28	TT	TF-TG	2
ARNT2	DCLK1	TT	TF-TG	2
ARNT2	CRMP1	TT	TF-TG	2
ARNT2	CDH10	TT	TF-TG	2
ARNT2	CD3D	TT	TF-TG	2
ARNT2	ATP13A2	TT	TF-TG	2
ARNT2	ANKH	TT	TF-TG	2
ARNT2	AK5	TT	TF-TG	2
ARNT2	ADCY1	TT	TF-TG	2
ARNT2	ABCB1	TT	TF-TG	2
JUN	WLS	TT	TF-TG	2
JUN	GFER	TT	TF-TG	2
JUN	FBXO15	TT	TF-TG	2
NFKB2	ZNF335	TT	TF-TG	2
NFKB2	ZBP1	TT	TF-TG	2
NFKB2	TGFB1	TT	TF-TG	2
NFKB2	TAPBP	TT	TF-TG	2
NFKB2	RBCK1	TT	TF-TG	2
NFKB2	IL4R	TT	TF-TG	2
NFKB2	CD40	TT	TF-TG	2
NCOA1	VAMP2	TT	TF-TG	2
NCOA1	STARD3NL	TT	TF-TG	2
ARNT2	TRIM9	TT	TF-TG	2
ARNT2	TIFA	TT	TF-TG	2
ARNT2	SYNGR3	TT	TF-TG	2
ARNT2	SLC16A7	TT	TF-TG	2
ARNT2	SELENBP1	TT	TF-TG	2
ARNT2	SDR39U1	TT	TF-TG	2
ARNT2	SDCBP2	TT	TF-TG	2
ARNT2	SDC1	TT	TF-TG	2
ARNT2	SCRN1	TT	TF-TG	2
ARNT2	SCG3	TT	TF-TG	2
ARNT2	PTPRZ1	TT	TF-TG	2
ARNT2	PPM1J	TT	TF-TG	2
ARNT2	PCSK1	TT	TF-TG	2
ARNT2	NCAM1	TT	TF-TG	2
ARNT2	LY6H	TT	TF-TG	2
ARNT2	KCNU1	TT	TF-TG	2
ARNT2	IKZF4	TT	TF-TG	2
ARNT2	IDH2	TT	TF-TG	2
ARNT2	GPLD1	TT	TF-TG	2
ARNT2	GAP43	TT	TF-TG	2
ARNT2	FBXO28	TT	TF-TG	2
ARNT2	DCLK1	TT	TF-TG	2
ARNT2	CRMP1	TT	TF-TG	2
ARNT2	CDH10	TT	TF-TG	2
ARNT2	CD3D	TT	TF-TG	2
ARNT2	ATP13A2	TT	TF-TG	2
ARNT2	ANKH	TT	TF-TG	2
ARNT2	AK5	TT	TF-TG	2
ARNT2	ADCY1	TT	TF-TG	2
ARNT2	ABCB1	TT	TF-TG	2
JUN	WLS	TT	TF-TG	2
JUN	GFER	TT	TF-TG	2
JUN	FBXO15	TT	TF-TG	2
NFKB2	ZNF335	TT	TF-TG	2
NFKB2	ZBP1	TT	TF-TG	2
NFKB2	TGFB1	TT	TF-TG	2
NFKB2	TAPBP	TT	TF-TG	2
NFKB2	RBCK1	TT	TF-TG	2
NFKB2	IL4R	TT	TF-TG	2
NFKB2	CD40	TT	TF-TG	2
NCOA1	VAMP2	TT	TF-TG	2
NCOA1	STARD3NL	TT	TF-TG	2
ARNT2	TRIM9	TT	TF-TG	2
ARNT2	TIFA	TT	TF-TG	2
ARNT2	SYNGR3	TT	TF-TG	2
ARNT2	SLC16A7	TT	TF-TG	2
ARNT2	SELENBP1	TT	TF-TG	2
ARNT2	SDR39U1	TT	TF-TG	2
ARNT2	SDCBP2	TT	TF-TG	2
ARNT2	SDC1	TT	TF-TG	2
ARNT2	SCRN1	TT	TF-TG	2
ARNT2	SCG3	TT	TF-TG	2
ARNT2	PTPRZ1	TT	TF-TG	2
ARNT2	PPM1J	TT	TF-TG	2
ARNT2	PCSK1	TT	TF-TG	2
ARNT2	NCAM1	TT	TF-TG	2
ARNT2	LY6H	TT	TF-TG	2
ARNT2	KCNU1	TT	TF-TG	2
ARNT2	IKZF4	TT	TF-TG	2
ARNT2	IDH2	TT	TF-TG	2
ARNT2	GPLD1	TT	TF-TG	2
ARNT2	GAP43	TT	TF-TG	2
ARNT2	FBXO28	TT	TF-TG	2
ARNT2	DCLK1	TT	TF-TG	2
ARNT2	CRMP1	TT	TF-TG	2
ARNT2	CDH10	TT	TF-TG	2
ARNT2	CD3D	TT	TF-TG	2
ARNT2	ATP13A2	TT	TF-TG	2
ARNT2	ANKH	TT	TF-TG	2
ARNT2	AK5	TT	TF-TG	2
ARNT2	ADCY1	TT	TF-TG	2
ARNT2	ABCB1	TT	TF-TG	2
JUN	WLS	TT	TF-TG	2
JUN	GFER	TT	TF-TG	2
JUN	FBXO15	TT	TF-TG	2
NFKB2	ZNF335	TT	TF-TG	2
NFKB2	ZBP1	TT	TF-TG	2
NFKB2	TGFB1	TT	TF-TG	2
NFKB2	TAPBP	TT	TF-TG	2
NFKB2	RBCK1	TT	TF-TG	2
NFKB2	IL4R	TT	TF-TG	2
NFKB2	CD40	TT	TF-TG	2
NCOA1	VAMP2	TT	TF-TG	2
NCOA1	STARD3NL	TT	TF-TG	2
ARNT2	TRIM9	TT	TF-TG	2
ARNT2	TIFA	TT	TF-TG	2
ARNT2	SYNGR3	TT	TF-TG	2
ARNT2	SLC16A7	TT	TF-TG	2
ARNT2	SELENBP1	TT	TF-TG	2
ARNT2	SDR39U1	TT	TF-TG	2
ARNT2	SDCBP2	TT	TF-TG	2
ARNT2	SDC1	TT	TF-TG	2
ARNT2	SCRN1	TT	TF-TG	2
ARNT2	SCG3	TT	TF-TG	2
ARNT2	PTPRZ1	TT	TF-TG	2
ARNT2	PPM1J	TT	TF-TG	2
ARNT2	PCSK1	TT	TF-TG	2
ARNT2	NCAM1	TT	TF-TG	2
ARNT2	LY6H	TT	TF-TG	2
ARNT2	KCNU1	TT	TF-TG	2
ARNT2	IKZF4	TT	TF-TG	2
ARNT2	IDH2	TT	TF-TG	2
ARNT2	GPLD1	TT	TF-TG	2
ARNT2	GAP43	TT	TF-TG	2
ARNT2	FBXO28	TT	TF-TG	2
ARNT2	DCLK1	TT	TF-TG	2
ARNT2	CRMP1	TT	TF-TG	2
ARNT2	CDH10	TT	TF-TG	2
ARNT2	CD3D	TT	TF-TG	2
ARNT2	ATP13A2	TT	TF-TG	2
ARNT2	ANKH	TT	TF-TG	2
ARNT2	AK5	TT	TF-TG	2
ARNT2	ADCY1	TT	TF-TG	2
ARNT2	ABCB1	TT	TF-TG	2
JUN	WLS	TT	TF-TG	2
JUN	GFER	TT	TF-TG	2
JUN	FBXO15	TT	TF-TG	2
NFKB2	ZNF335	TT	TF-TG	2
NFKB2	ZBP1	TT	TF-TG	2
NFKB2	TGFB1	TT	TF-TG	2
NFKB2	TAPBP	TT	TF-TG	2
NFKB2	RBCK1	TT	TF-TG	2
NFKB2	IL4R	TT	TF-TG	2
NFKB2	CD40	TT	TF-TG	2
NCOA1	VAMP2	TT	TF-TG	2
NCOA1	STARD3NL	TT	TF-TG	2
ARNT2	TRIM9	TT	TF-TG	2
ARNT2	TIFA	TT	TF-TG	2
ARNT2	SYNGR3	TT	TF-TG	2
ARNT2	SLC16A7	TT	TF-TG	2
ARNT2	SELENBP1	TT	TF-TG	2
ARNT2	SDR39U1	TT	TF-TG	2
ARNT2	SDCBP2	TT	TF-TG	2
ARNT2	SDC1	TT	TF-TG	2
ARNT2	SCRN1	TT	TF-TG	2
ARNT2	SCG3	TT	TF-TG	2
ARNT2	PTPRZ1	TT	TF-TG	2
ARNT2	PPM1J	TT	TF-TG	2
ARNT2	PCSK1	TT	TF-TG	2
ARNT2	NCAM1	TT	TF-TG	2
ARNT2	LY6H	TT	TF-TG	2
ARNT2	KCNU1	TT	TF-TG	2
ARNT2	IKZF4	TT	TF-TG	2
ARNT2	IDH2	TT	TF-TG	2
ARNT2	GPLD1	TT	TF-TG	2
ARNT2	GAP43	TT	TF-TG	2
ARNT2	FBXO28	TT	TF-TG	2
ARNT2	DCLK1	TT	TF-TG	2
ARNT2	CRMP1	TT	TF-TG	2
ARNT2	CDH10	TT	TF-TG	2
ARNT2	CD3D	TT	TF-TG	2
ARNT2	ATP13A2	TT	TF-TG	2
ARNT2	ANKH	TT	TF-TG	2
ARNT2	AK5	TT	TF-TG	2
ARNT2	ADCY1	TT	TF-TG	2
ARNT2	ABCB1	TT	TF-TG	2
COL1A1	ITGA1	LR	Focal adhesion	3
COL1A1	ITGA2	LR	Focal adhesion	3
COL1A1	ITGA3	LR	Focal adhesion	3
COL1A1	ITGA5	LR	Focal adhesion	3
COL1A1	ITGA9	LR	Focal adhesion	3
COL1A1	ITGAV	LR	Focal adhesion	3
COL1A1	ITGB1	LR	Focal adhesion	3
COL1A2	ITGA1	LR	Focal adhesion	3
COL1A2	ITGA2	LR	Focal adhesion	3
COL1A2	ITGA2B	LR	Focal adhesion	3
COL1A2	ITGA3	LR	Focal adhesion	3
COL1A2	ITGA9	LR	Focal adhesion	3
COL1A2	ITGAV	LR	Focal adhesion	3
COL1A2	ITGB1	LR	Focal adhesion	3
COL1A2	ITGB3	LR	Focal adhesion	3
COL4A2	ITGA1	LR	Focal adhesion	3
COL4A2	ITGA2	LR	Focal adhesion	3
COL4A2	ITGA3	LR	Focal adhesion	3
COL4A2	ITGA9	LR	Focal adhesion	3
COL4A2	ITGAV	LR	Focal adhesion	3
COL4A2	ITGB1	LR	Focal adhesion	3
COL4A6	ITGA1	LR	Focal adhesion	3
COL4A6	ITGA2	LR	Focal adhesion	3
COL4A6	ITGA3	LR	Focal adhesion	3
COL4A6	ITGA9	LR	Focal adhesion	3
COL4A6	ITGAV	LR	Focal adhesion	3
COL4A6	ITGB1	LR	Focal adhesion	3
COL6A1	ITGA6	LR	Focal adhesion	3
COL6A1	ITGA1	LR	Focal adhesion	3
COL6A1	ITGA2	LR	Focal adhesion	3
COL6A1	ITGA3	LR	Focal adhesion	3
COL6A1	ITGA9	LR	Focal adhesion	3
COL6A1	ITGAV	LR	Focal adhesion	3
COL6A1	ITGB1	LR	Focal adhesion	3
COL6A2	ITGA1	LR	Focal adhesion	3
COL6A2	ITGA2	LR	Focal adhesion	3
COL6A2	ITGA3	LR	Focal adhesion	3
COL6A2	ITGA9	LR	Focal adhesion	3
COL6A2	ITGAV	LR	Focal adhesion	3
COL6A2	ITGB1	LR	Focal adhesion	3
COL6A3	ITGA1	LR	Focal adhesion	3
COL6A3	ITGA2	LR	Focal adhesion	3
COL6A3	ITGA3	LR	Focal adhesion	3
COL6A3	ITGA9	LR	Focal adhesion	3
COL6A3	ITGAV	LR	Focal adhesion	3
COL6A3	ITGB1	LR	Focal adhesion	3
LAMA1	ITGA6	LR	Focal adhesion	3
LAMA1	ITGA1	LR	Focal adhesion	3
LAMA1	ITGA2	LR	Focal adhesion	3
LAMA1	ITGA3	LR	Focal adhesion	3
LAMA1	ITGA7	LR	Focal adhesion	3
LAMA1	ITGA9	LR	Focal adhesion	3
LAMA1	ITGAV	LR	Focal adhesion	3
LAMA1	ITGB1	LR	Focal adhesion	3
LAMA1	ITGB4	LR	Focal adhesion	3
TNC	ITGA2	LR	Focal adhesion	3
TNC	ITGA5	LR	Focal adhesion	3
TNC	ITGA7	LR	Focal adhesion	3
TNC	ITGA9	LR	Focal adhesion	3
TNC	ITGAV	LR	Focal adhesion	3
TNC	ITGB1	LR	Focal adhesion	3
TNC	ITGB3	LR	Focal adhesion	3
TNC	ITGB6	LR	Focal adhesion	3
LAMA2	ITGA6	LR	Focal adhesion	3
LAMA2	ITGA1	LR	Focal adhesion	3
LAMA2	ITGA2	LR	Focal adhesion	3
LAMA2	ITGA3	LR	Focal adhesion	3
LAMA2	ITGA7	LR	Focal adhesion	3
LAMA2	ITGA9	LR	Focal adhesion	3
LAMA2	ITGAV	LR	Focal adhesion	3
LAMA2	ITGB1	LR	Focal adhesion	3
LAMA2	ITGB4	LR	Focal adhesion	3
LAMA4	ITGA6	LR	Focal adhesion	3
LAMA4	ITGA1	LR	Focal adhesion	3
LAMA4	ITGA2	LR	Focal adhesion	3
LAMA4	ITGA3	LR	Focal adhesion	3
LAMA4	ITGA7	LR	Focal adhesion	3
LAMA4	ITGA9	LR	Focal adhesion	3
LAMA4	ITGAV	LR	Focal adhesion	3
LAMA4	ITGB1	LR	Focal adhesion	3
LAMA4	ITGB4	LR	Focal adhesion	3
LAMB1	ITGA6	LR	Focal adhesion	3
LAMB1	ITGA1	LR	Focal adhesion	3
LAMB1	ITGA2	LR	Focal adhesion	3
LAMB1	ITGA3	LR	Focal adhesion	3
LAMB1	ITGA7	LR	Focal adhesion	3
LAMB1	ITGA9	LR	Focal adhesion	3
LAMB1	ITGAV	LR	Focal adhesion	3
LAMB1	ITGB1	LR	Focal adhesion	3
LAMB1	ITGB4	LR	Focal adhesion	3
LAMB2	ITGA6	LR	Focal adhesion	3
LAMB2	ITGA1	LR	Focal adhesion	3
LAMB2	ITGA2	LR	Focal adhesion	3
LAMB2	ITGA3	LR	Focal adhesion	3
LAMB2	ITGA7	LR	Focal adhesion	3
LAMB2	ITGA9	LR	Focal adhesion	3
LAMB2	ITGAV	LR	Focal adhesion	3
LAMB2	ITGB1	LR	Focal adhesion	3
LAMB2	ITGB4	LR	Focal adhesion	3
LAMC1	ITGA6	LR	Focal adhesion	3
LAMC1	ITGA1	LR	Focal adhesion	3
LAMC1	ITGA2	LR	Focal adhesion	3
LAMC1	ITGA3	LR	Focal adhesion	3
LAMC1	ITGA7	LR	Focal adhesion	3
LAMC1	ITGA9	LR	Focal adhesion	3
LAMC1	ITGAV	LR	Focal adhesion	3
LAMC1	ITGB1	LR	Focal adhesion	3
LAMC1	ITGB4	LR	Focal adhesion	3
THBS4	ITGA2B	LR	Focal adhesion	3
THBS4	ITGA3	LR	Focal adhesion	3
THBS4	ITGAV	LR	Focal adhesion	3
THBS4	ITGB1	LR	Focal adhesion	3
THBS4	ITGB3	LR	Focal adhesion	3
TNXB	ITGA9	LR	Focal adhesion	3
TNXB	ITGAV	LR	Focal adhesion	3
TNXB	ITGB1	LR	Focal adhesion	3
TNXB	ITGB3	LR	Focal adhesion	3
TNXB	ITGB6	LR	Focal adhesion	3
ITGB6	JUN	RT	Focal adhesion	3
ITGB4	JUN	RT	Focal adhesion	3
ITGA7	JUN	RT	Focal adhesion	3
ITGA6	JUN	RT	Focal adhesion	3
ITGB3	JUN	RT	Focal adhesion	3
ITGA2B	JUN	RT	Focal adhesion	3
ITGB1	JUN	RT	Focal adhesion	3
ITGAV	JUN	RT	Focal adhesion	3
ITGA9	JUN	RT	Focal adhesion	3
ITGA5	JUN	RT	Focal adhesion	3
ITGA3	JUN	RT	Focal adhesion	3
ITGA2	JUN	RT	Focal adhesion	3
ITGA1	JUN	RT	Focal adhesion	3
COL4A2	ITGA2	LR	Pathways in cancer	3
COL4A2	ITGA3	LR	Pathways in cancer	3
COL4A2	ITGAV	LR	Pathways in cancer	3
COL4A2	ITGB1	LR	Pathways in cancer	3
COL4A6	ITGA2	LR	Pathways in cancer	3
COL4A6	ITGA3	LR	Pathways in cancer	3
COL4A6	ITGAV	LR	Pathways in cancer	3
COL4A6	ITGB1	LR	Pathways in cancer	3
LAMA1	ITGA6	LR	Pathways in cancer	3
LAMA1	ITGA2	LR	Pathways in cancer	3
LAMA1	ITGA3	LR	Pathways in cancer	3
LAMA1	ITGAV	LR	Pathways in cancer	3
LAMA1	ITGB1	LR	Pathways in cancer	3
LAMA2	ITGA6	LR	Pathways in cancer	3
LAMA2	ITGA2	LR	Pathways in cancer	3
LAMA2	ITGA3	LR	Pathways in cancer	3
LAMA2	ITGAV	LR	Pathways in cancer	3
LAMA2	ITGB1	LR	Pathways in cancer	3
LAMA4	ITGA6	LR	Pathways in cancer	3
LAMA4	ITGA2	LR	Pathways in cancer	3
LAMA4	ITGA3	LR	Pathways in cancer	3
LAMA4	ITGAV	LR	Pathways in cancer	3
LAMA4	ITGB1	LR	Pathways in cancer	3
LAMB1	ITGA6	LR	Pathways in cancer	3
LAMB1	ITGA2	LR	Pathways in cancer	3
LAMB1	ITGA3	LR	Pathways in cancer	3
LAMB1	ITGAV	LR	Pathways in cancer	3
LAMB1	ITGB1	LR	Pathways in cancer	3
LAMB2	ITGA6	LR	Pathways in cancer	3
LAMB2	ITGA2	LR	Pathways in cancer	3
LAMB2	ITGA3	LR	Pathways in cancer	3
LAMB2	ITGAV	LR	Pathways in cancer	3
LAMB2	ITGB1	LR	Pathways in cancer	3
LAMC1	ITGA6	LR	Pathways in cancer	3
LAMC1	ITGA2	LR	Pathways in cancer	3
LAMC1	ITGA3	LR	Pathways in cancer	3
LAMC1	ITGAV	LR	Pathways in cancer	3
LAMC1	ITGB1	LR	Pathways in cancer	3
ITGA6	ARNT2	RT	Pathways in cancer	3
ITGA6	NCOA1	RT	Pathways in cancer	3
ITGA6	NFKB2	RT	Pathways in cancer	3
ITGA6	JUN	RT	Pathways in cancer	3
ITGB1	ARNT2	RT	Pathways in cancer	3
ITGB1	NCOA1	RT	Pathways in cancer	3
ITGB1	NFKB2	RT	Pathways in cancer	3
ITGB1	JUN	RT	Pathways in cancer	3
ITGAV	ARNT2	RT	Pathways in cancer	3
ITGAV	NCOA1	RT	Pathways in cancer	3
ITGAV	NFKB2	RT	Pathways in cancer	3
ITGAV	JUN	RT	Pathways in cancer	3
ITGA3	ARNT2	RT	Pathways in cancer	3
ITGA3	NCOA1	RT	Pathways in cancer	3
ITGA3	NFKB2	RT	Pathways in cancer	3
ITGA3	JUN	RT	Pathways in cancer	3
ITGA2	ARNT2	RT	Pathways in cancer	3
ITGA2	NCOA1	RT	Pathways in cancer	3
ITGA2	NFKB2	RT	Pathways in cancer	3
ITGA2	JUN	RT	Pathways in cancer	3
JUN	WLS	TT	TF-TG	3
JUN	GFER	TT	TF-TG	3
JUN	FBXO15	TT	TF-TG	3
JUN	WLS	TT	TF-TG	3
JUN	GFER	TT	TF-TG	3
JUN	FBXO15	TT	TF-TG	3
JUN	WLS	TT	TF-TG	3
JUN	GFER	TT	TF-TG	3
JUN	FBXO15	TT	TF-TG	3
JUN	WLS	TT	TF-TG	3
JUN	GFER	TT	TF-TG	3
JUN	FBXO15	TT	TF-TG	3
JUN	WLS	TT	TF-TG	3
JUN	GFER	TT	TF-TG	3
JUN	FBXO15	TT	TF-TG	3
JUN	WLS	TT	TF-TG	3
JUN	GFER	TT	TF-TG	3
JUN	FBXO15	TT	TF-TG	3
JUN	WLS	TT	TF-TG	3
JUN	GFER	TT	TF-TG	3
JUN	FBXO15	TT	TF-TG	3
JUN	WLS	TT	TF-TG	3
JUN	GFER	TT	TF-TG	3
JUN	FBXO15	TT	TF-TG	3
JUN	WLS	TT	TF-TG	3
JUN	GFER	TT	TF-TG	3
JUN	FBXO15	TT	TF-TG	3
JUN	WLS	TT	TF-TG	3
JUN	GFER	TT	TF-TG	3
JUN	FBXO15	TT	TF-TG	3
JUN	WLS	TT	TF-TG	3
JUN	GFER	TT	TF-TG	3
JUN	FBXO15	TT	TF-TG	3
JUN	WLS	TT	TF-TG	3
JUN	GFER	TT	TF-TG	3
JUN	FBXO15	TT	TF-TG	3
JUN	WLS	TT	TF-TG	3
JUN	GFER	TT	TF-TG	3
JUN	FBXO15	TT	TF-TG	3
JUN	WLS	TT	TF-TG	3
JUN	GFER	TT	TF-TG	3
JUN	FBXO15	TT	TF-TG	3
NFKB2	ZNF335	TT	TF-TG	3
NFKB2	ZBP1	TT	TF-TG	3
NFKB2	TGFB1	TT	TF-TG	3
NFKB2	TAPBP	TT	TF-TG	3
NFKB2	RBCK1	TT	TF-TG	3
NFKB2	IL4R	TT	TF-TG	3
NFKB2	CD40	TT	TF-TG	3
NCOA1	VAMP2	TT	TF-TG	3
NCOA1	STARD3NL	TT	TF-TG	3
ARNT2	TRIM9	TT	TF-TG	3
ARNT2	TIFA	TT	TF-TG	3
ARNT2	SYNGR3	TT	TF-TG	3
ARNT2	SLC16A7	TT	TF-TG	3
ARNT2	SELENBP1	TT	TF-TG	3
ARNT2	SDR39U1	TT	TF-TG	3
ARNT2	SDCBP2	TT	TF-TG	3
ARNT2	SDC1	TT	TF-TG	3
ARNT2	SCRN1	TT	TF-TG	3
ARNT2	SCG3	TT	TF-TG	3
ARNT2	PTPRZ1	TT	TF-TG	3
ARNT2	PPM1J	TT	TF-TG	3
ARNT2	PCSK1	TT	TF-TG	3
ARNT2	NCAM1	TT	TF-TG	3
ARNT2	LY6H	TT	TF-TG	3
ARNT2	KCNU1	TT	TF-TG	3
ARNT2	IKZF4	TT	TF-TG	3
ARNT2	IDH2	TT	TF-TG	3
ARNT2	GPLD1	TT	TF-TG	3
ARNT2	GAP43	TT	TF-TG	3
ARNT2	FBXO28	TT	TF-TG	3
ARNT2	DCLK1	TT	TF-TG	3
ARNT2	CRMP1	TT	TF-TG	3
ARNT2	CDH10	TT	TF-TG	3
ARNT2	CD3D	TT	TF-TG	3
ARNT2	ATP13A2	TT	TF-TG	3
ARNT2	ANKH	TT	TF-TG	3
ARNT2	AK5	TT	TF-TG	3
ARNT2	ADCY1	TT	TF-TG	3
ARNT2	ABCB1	TT	TF-TG	3
JUN	WLS	TT	TF-TG	3
JUN	GFER	TT	TF-TG	3
JUN	FBXO15	TT	TF-TG	3
NFKB2	ZNF335	TT	TF-TG	3
NFKB2	ZBP1	TT	TF-TG	3
NFKB2	TGFB1	TT	TF-TG	3
NFKB2	TAPBP	TT	TF-TG	3
NFKB2	RBCK1	TT	TF-TG	3
NFKB2	IL4R	TT	TF-TG	3
NFKB2	CD40	TT	TF-TG	3
NCOA1	VAMP2	TT	TF-TG	3
NCOA1	STARD3NL	TT	TF-TG	3
ARNT2	TRIM9	TT	TF-TG	3
ARNT2	TIFA	TT	TF-TG	3
ARNT2	SYNGR3	TT	TF-TG	3
ARNT2	SLC16A7	TT	TF-TG	3
ARNT2	SELENBP1	TT	TF-TG	3
ARNT2	SDR39U1	TT	TF-TG	3
ARNT2	SDCBP2	TT	TF-TG	3
ARNT2	SDC1	TT	TF-TG	3
ARNT2	SCRN1	TT	TF-TG	3
ARNT2	SCG3	TT	TF-TG	3
ARNT2	PTPRZ1	TT	TF-TG	3
ARNT2	PPM1J	TT	TF-TG	3
ARNT2	PCSK1	TT	TF-TG	3
ARNT2	NCAM1	TT	TF-TG	3
ARNT2	LY6H	TT	TF-TG	3
ARNT2	KCNU1	TT	TF-TG	3
ARNT2	IKZF4	TT	TF-TG	3
ARNT2	IDH2	TT	TF-TG	3
ARNT2	GPLD1	TT	TF-TG	3
ARNT2	GAP43	TT	TF-TG	3
ARNT2	FBXO28	TT	TF-TG	3
ARNT2	DCLK1	TT	TF-TG	3
ARNT2	CRMP1	TT	TF-TG	3
ARNT2	CDH10	TT	TF-TG	3
ARNT2	CD3D	TT	TF-TG	3
ARNT2	ATP13A2	TT	TF-TG	3
ARNT2	ANKH	TT	TF-TG	3
ARNT2	AK5	TT	TF-TG	3
ARNT2	ADCY1	TT	TF-TG	3
ARNT2	ABCB1	TT	TF-TG	3
JUN	WLS	TT	TF-TG	3
JUN	GFER	TT	TF-TG	3
JUN	FBXO15	TT	TF-TG	3
NFKB2	ZNF335	TT	TF-TG	3
NFKB2	ZBP1	TT	TF-TG	3
NFKB2	TGFB1	TT	TF-TG	3
NFKB2	TAPBP	TT	TF-TG	3
NFKB2	RBCK1	TT	TF-TG	3
NFKB2	IL4R	TT	TF-TG	3
NFKB2	CD40	TT	TF-TG	3
NCOA1	VAMP2	TT	TF-TG	3
NCOA1	STARD3NL	TT	TF-TG	3
ARNT2	TRIM9	TT	TF-TG	3
ARNT2	TIFA	TT	TF-TG	3
ARNT2	SYNGR3	TT	TF-TG	3
ARNT2	SLC16A7	TT	TF-TG	3
ARNT2	SELENBP1	TT	TF-TG	3
ARNT2	SDR39U1	TT	TF-TG	3
ARNT2	SDCBP2	TT	TF-TG	3
ARNT2	SDC1	TT	TF-TG	3
ARNT2	SCRN1	TT	TF-TG	3
ARNT2	SCG3	TT	TF-TG	3
ARNT2	PTPRZ1	TT	TF-TG	3
ARNT2	PPM1J	TT	TF-TG	3
ARNT2	PCSK1	TT	TF-TG	3
ARNT2	NCAM1	TT	TF-TG	3
ARNT2	LY6H	TT	TF-TG	3
ARNT2	KCNU1	TT	TF-TG	3
ARNT2	IKZF4	TT	TF-TG	3
ARNT2	IDH2	TT	TF-TG	3
ARNT2	GPLD1	TT	TF-TG	3
ARNT2	GAP43	TT	TF-TG	3
ARNT2	FBXO28	TT	TF-TG	3
ARNT2	DCLK1	TT	TF-TG	3
ARNT2	CRMP1	TT	TF-TG	3
ARNT2	CDH10	TT	TF-TG	3
ARNT2	CD3D	TT	TF-TG	3
ARNT2	ATP13A2	TT	TF-TG	3
ARNT2	ANKH	TT	TF-TG	3
ARNT2	AK5	TT	TF-TG	3
ARNT2	ADCY1	TT	TF-TG	3
ARNT2	ABCB1	TT	TF-TG	3
JUN	WLS	TT	TF-TG	3
JUN	GFER	TT	TF-TG	3
JUN	FBXO15	TT	TF-TG	3
NFKB2	ZNF335	TT	TF-TG	3
NFKB2	ZBP1	TT	TF-TG	3
NFKB2	TGFB1	TT	TF-TG	3
NFKB2	TAPBP	TT	TF-TG	3
NFKB2	RBCK1	TT	TF-TG	3
NFKB2	IL4R	TT	TF-TG	3
NFKB2	CD40	TT	TF-TG	3
NCOA1	VAMP2	TT	TF-TG	3
NCOA1	STARD3NL	TT	TF-TG	3
ARNT2	TRIM9	TT	TF-TG	3
ARNT2	TIFA	TT	TF-TG	3
ARNT2	SYNGR3	TT	TF-TG	3
ARNT2	SLC16A7	TT	TF-TG	3
ARNT2	SELENBP1	TT	TF-TG	3
ARNT2	SDR39U1	TT	TF-TG	3
ARNT2	SDCBP2	TT	TF-TG	3
ARNT2	SDC1	TT	TF-TG	3
ARNT2	SCRN1	TT	TF-TG	3
ARNT2	SCG3	TT	TF-TG	3
ARNT2	PTPRZ1	TT	TF-TG	3
ARNT2	PPM1J	TT	TF-TG	3
ARNT2	PCSK1	TT	TF-TG	3
ARNT2	NCAM1	TT	TF-TG	3
ARNT2	LY6H	TT	TF-TG	3
ARNT2	KCNU1	TT	TF-TG	3
ARNT2	IKZF4	TT	TF-TG	3
ARNT2	IDH2	TT	TF-TG	3
ARNT2	GPLD1	TT	TF-TG	3
ARNT2	GAP43	TT	TF-TG	3
ARNT2	FBXO28	TT	TF-TG	3
ARNT2	DCLK1	TT	TF-TG	3
ARNT2	CRMP1	TT	TF-TG	3
ARNT2	CDH10	TT	TF-TG	3
ARNT2	CD3D	TT	TF-TG	3
ARNT2	ATP13A2	TT	TF-TG	3
ARNT2	ANKH	TT	TF-TG	3
ARNT2	AK5	TT	TF-TG	3
ARNT2	ADCY1	TT	TF-TG	3
ARNT2	ABCB1	TT	TF-TG	3
JUN	WLS	TT	TF-TG	3
JUN	GFER	TT	TF-TG	3
JUN	FBXO15	TT	TF-TG	3
NFKB2	ZNF335	TT	TF-TG	3
NFKB2	ZBP1	TT	TF-TG	3
NFKB2	TGFB1	TT	TF-TG	3
NFKB2	TAPBP	TT	TF-TG	3
NFKB2	RBCK1	TT	TF-TG	3
NFKB2	IL4R	TT	TF-TG	3
NFKB2	CD40	TT	TF-TG	3
NCOA1	VAMP2	TT	TF-TG	3
NCOA1	STARD3NL	TT	TF-TG	3
ARNT2	TRIM9	TT	TF-TG	3
ARNT2	TIFA	TT	TF-TG	3
ARNT2	SYNGR3	TT	TF-TG	3
ARNT2	SLC16A7	TT	TF-TG	3
ARNT2	SELENBP1	TT	TF-TG	3
ARNT2	SDR39U1	TT	TF-TG	3
ARNT2	SDCBP2	TT	TF-TG	3
ARNT2	SDC1	TT	TF-TG	3
ARNT2	SCRN1	TT	TF-TG	3
ARNT2	SCG3	TT	TF-TG	3
ARNT2	PTPRZ1	TT	TF-TG	3
ARNT2	PPM1J	TT	TF-TG	3
ARNT2	PCSK1	TT	TF-TG	3
ARNT2	NCAM1	TT	TF-TG	3
ARNT2	LY6H	TT	TF-TG	3
ARNT2	KCNU1	TT	TF-TG	3
ARNT2	IKZF4	TT	TF-TG	3
ARNT2	IDH2	TT	TF-TG	3
ARNT2	GPLD1	TT	TF-TG	3
ARNT2	GAP43	TT	TF-TG	3
ARNT2	FBXO28	TT	TF-TG	3
ARNT2	DCLK1	TT	TF-TG	3
ARNT2	CRMP1	TT	TF-TG	3
ARNT2	CDH10	TT	TF-TG	3
ARNT2	CD3D	TT	TF-TG	3
ARNT2	ATP13A2	TT	TF-TG	3
ARNT2	ANKH	TT	TF-TG	3
ARNT2	AK5	TT	TF-TG	3
ARNT2	ADCY1	TT	TF-TG	3
ARNT2	ABCB1	TT	TF-TG	3

## Sheet: Peritoneal→Peritoneal MΦ
From	To	Type	Pathway	Repeats
TGFB2	TGFBR2	LR	Cellular senescence	1
TGFBR2	SMAD3	RT	Cellular senescence	1
TGFB2	TGFBR2	LR	Hippo signaling pathway	1
TGFBR2	SMAD3	RT	Hippo signaling pathway	1
FN1	ITGA6	LR	Pathways in cancer	1
FN1	ITGAV	LR	Pathways in cancer	1
FN1	ITGB1	LR	Pathways in cancer	1
TGFB2	TGFBR2	LR	Pathways in cancer	1
TGFBR2	SMAD3	RT	Pathways in cancer	1
ITGB1	STAT4	RT	Pathways in cancer	1
ITGB1	NFKB2	RT	Pathways in cancer	1
ITGB1	SMAD3	RT	Pathways in cancer	1
ITGAV	STAT4	RT	Pathways in cancer	1
ITGAV	NFKB2	RT	Pathways in cancer	1
ITGAV	SMAD3	RT	Pathways in cancer	1
ITGA6	STAT4	RT	Pathways in cancer	1
ITGA6	NFKB2	RT	Pathways in cancer	1
ITGA6	SMAD3	RT	Pathways in cancer	1
COMP	ITGAV	LR	PI3K-Akt signaling pathway	1
COMP	ITGB1	LR	PI3K-Akt signaling pathway	1
COMP	ITGB3	LR	PI3K-Akt signaling pathway	1
FN1	ITGA6	LR	PI3K-Akt signaling pathway	1
FN1	ITGA4	LR	PI3K-Akt signaling pathway	1
FN1	ITGA5	LR	PI3K-Akt signaling pathway	1
FN1	ITGAV	LR	PI3K-Akt signaling pathway	1
FN1	ITGB1	LR	PI3K-Akt signaling pathway	1
FN1	ITGB3	LR	PI3K-Akt signaling pathway	1
FN1	ITGB7	LR	PI3K-Akt signaling pathway	1
SPP1	ITGA4	LR	PI3K-Akt signaling pathway	1
SPP1	ITGA5	LR	PI3K-Akt signaling pathway	1
SPP1	ITGAV	LR	PI3K-Akt signaling pathway	1
SPP1	ITGB1	LR	PI3K-Akt signaling pathway	1
SPP1	ITGB3	LR	PI3K-Akt signaling pathway	1
SPP1	ITGB5	LR	PI3K-Akt signaling pathway	1
THBS4	ITGAV	LR	PI3K-Akt signaling pathway	1
THBS4	ITGB1	LR	PI3K-Akt signaling pathway	1
THBS4	ITGB3	LR	PI3K-Akt signaling pathway	1
VTN	ITGA5	LR	PI3K-Akt signaling pathway	1
VTN	ITGAV	LR	PI3K-Akt signaling pathway	1
VTN	ITGB1	LR	PI3K-Akt signaling pathway	1
VTN	ITGB3	LR	PI3K-Akt signaling pathway	1
VTN	ITGB5	LR	PI3K-Akt signaling pathway	1
ITGB5	CREB3L2	RT	PI3K-Akt signaling pathway	1
ITGB7	CREB3L2	RT	PI3K-Akt signaling pathway	1
ITGA5	CREB3L2	RT	PI3K-Akt signaling pathway	1
ITGA4	CREB3L2	RT	PI3K-Akt signaling pathway	1
ITGA6	CREB3L2	RT	PI3K-Akt signaling pathway	1
ITGB3	CREB3L2	RT	PI3K-Akt signaling pathway	1
ITGB1	CREB3L2	RT	PI3K-Akt signaling pathway	1
ITGAV	CREB3L2	RT	PI3K-Akt signaling pathway	1
CREB3L2	ZNF503	TT	TF-TG	1
CREB3L2	SSBP3	TT	TF-TG	1
CREB3L2	ITGB5	TT	TF-TG	1
CREB3L2	COPZ2	TT	TF-TG	1
CREB3L2	ANKRD46	TT	TF-TG	1
CREB3L2	ZNF503	TT	TF-TG	1
CREB3L2	SSBP3	TT	TF-TG	1
CREB3L2	ITGB5	TT	TF-TG	1
CREB3L2	COPZ2	TT	TF-TG	1
CREB3L2	ANKRD46	TT	TF-TG	1
CREB3L2	ZNF503	TT	TF-TG	1
CREB3L2	SSBP3	TT	TF-TG	1
CREB3L2	ITGB5	TT	TF-TG	1
CREB3L2	COPZ2	TT	TF-TG	1
CREB3L2	ANKRD46	TT	TF-TG	1
CREB3L2	ZNF503	TT	TF-TG	1
CREB3L2	SSBP3	TT	TF-TG	1
CREB3L2	ITGB5	TT	TF-TG	1
CREB3L2	COPZ2	TT	TF-TG	1
CREB3L2	ANKRD46	TT	TF-TG	1
CREB3L2	ZNF503	TT	TF-TG	1
CREB3L2	SSBP3	TT	TF-TG	1
CREB3L2	ITGB5	TT	TF-TG	1
CREB3L2	COPZ2	TT	TF-TG	1
CREB3L2	ANKRD46	TT	TF-TG	1
CREB3L2	ZNF503	TT	TF-TG	1
CREB3L2	SSBP3	TT	TF-TG	1
CREB3L2	ITGB5	TT	TF-TG	1
CREB3L2	COPZ2	TT	TF-TG	1
CREB3L2	ANKRD46	TT	TF-TG	1
CREB3L2	ZNF503	TT	TF-TG	1
CREB3L2	SSBP3	TT	TF-TG	1
CREB3L2	ITGB5	TT	TF-TG	1
CREB3L2	COPZ2	TT	TF-TG	1
CREB3L2	ANKRD46	TT	TF-TG	1
CREB3L2	ZNF503	TT	TF-TG	1
CREB3L2	SSBP3	TT	TF-TG	1
CREB3L2	ITGB5	TT	TF-TG	1
CREB3L2	COPZ2	TT	TF-TG	1
CREB3L2	ANKRD46	TT	TF-TG	1
SMAD3	ZCCHC2	TT	TF-TG	1
SMAD3	UBE2D1	TT	TF-TG	1
SMAD3	SYNC	TT	TF-TG	1
SMAD3	SLC7A2	TT	TF-TG	1
SMAD3	SIX1	TT	TF-TG	1
SMAD3	NALCN	TT	TF-TG	1
SMAD3	MYBPH	TT	TF-TG	1
SMAD3	KSR1	TT	TF-TG	1
SMAD3	KCTD15	TT	TF-TG	1
SMAD3	KCNG4	TT	TF-TG	1
SMAD3	INPP5F	TT	TF-TG	1
SMAD3	FLNC	TT	TF-TG	1
SMAD3	FAM122A	TT	TF-TG	1
SMAD3	EGLN1	TT	TF-TG	1
SMAD3	ZCCHC2	TT	TF-TG	1
SMAD3	UBE2D1	TT	TF-TG	1
SMAD3	SYNC	TT	TF-TG	1
SMAD3	SLC7A2	TT	TF-TG	1
SMAD3	SIX1	TT	TF-TG	1
SMAD3	NALCN	TT	TF-TG	1
SMAD3	MYBPH	TT	TF-TG	1
SMAD3	KSR1	TT	TF-TG	1
SMAD3	KCTD15	TT	TF-TG	1
SMAD3	KCNG4	TT	TF-TG	1
SMAD3	INPP5F	TT	TF-TG	1
SMAD3	FLNC	TT	TF-TG	1
SMAD3	FAM122A	TT	TF-TG	1
SMAD3	EGLN1	TT	TF-TG	1
SMAD3	ZCCHC2	TT	TF-TG	1
SMAD3	UBE2D1	TT	TF-TG	1
SMAD3	SYNC	TT	TF-TG	1
SMAD3	SLC7A2	TT	TF-TG	1
SMAD3	SIX1	TT	TF-TG	1
SMAD3	NALCN	TT	TF-TG	1
SMAD3	MYBPH	TT	TF-TG	1
SMAD3	KSR1	TT	TF-TG	1
SMAD3	KCTD15	TT	TF-TG	1
SMAD3	KCNG4	TT	TF-TG	1
SMAD3	INPP5F	TT	TF-TG	1
SMAD3	FLNC	TT	TF-TG	1
SMAD3	FAM122A	TT	TF-TG	1
SMAD3	EGLN1	TT	TF-TG	1
NFKB2	ZC3H12A	TT	TF-TG	1
NFKB2	TRAF1	TT	TF-TG	1
NFKB2	TNFRSF1B	TT	TF-TG	1
NFKB2	TNFAIP3	TT	TF-TG	1
NFKB2	TNF	TT	TF-TG	1
NFKB2	SNX20	TT	TF-TG	1
NFKB2	RELB	TT	TF-TG	1
NFKB2	NFKBIA	TT	TF-TG	1
NFKB2	JUNB	TT	TF-TG	1
NFKB2	IL4R	TT	TF-TG	1
NFKB2	IFI35	TT	TF-TG	1
NFKB2	ICOSLG	TT	TF-TG	1
NFKB2	CD40	TT	TF-TG	1
NFKB2	BIRC3	TT	TF-TG	1
NFKB2	BATF	TT	TF-TG	1
NFKB2	APBB1IP	TT	TF-TG	1
STAT4	UBASH3A	TT	TF-TG	1
STAT4	TRAF3IP3	TT	TF-TG	1
STAT4	SELPLG	TT	TF-TG	1
STAT4	PTPN18	TT	TF-TG	1
STAT4	NFKBID	TT	TF-TG	1
STAT4	MSR1	TT	TF-TG	1
STAT4	METRNL	TT	TF-TG	1
STAT4	ICAM2	TT	TF-TG	1
STAT4	GIMAP8	TT	TF-TG	1
STAT4	DENND1C	TT	TF-TG	1
STAT4	DAPP1	TT	TF-TG	1
STAT4	CLEC4D	TT	TF-TG	1
STAT4	CD37	TT	TF-TG	1
STAT4	CD14	TT	TF-TG	1
STAT4	C5AR1	TT	TF-TG	1
STAT4	C16orf54	TT	TF-TG	1
SMAD3	ZCCHC2	TT	TF-TG	1
SMAD3	UBE2D1	TT	TF-TG	1
SMAD3	SYNC	TT	TF-TG	1
SMAD3	SLC7A2	TT	TF-TG	1
SMAD3	SIX1	TT	TF-TG	1
SMAD3	NALCN	TT	TF-TG	1
SMAD3	MYBPH	TT	TF-TG	1
SMAD3	KSR1	TT	TF-TG	1
SMAD3	KCTD15	TT	TF-TG	1
SMAD3	KCNG4	TT	TF-TG	1
SMAD3	INPP5F	TT	TF-TG	1
SMAD3	FLNC	TT	TF-TG	1
SMAD3	FAM122A	TT	TF-TG	1
SMAD3	EGLN1	TT	TF-TG	1
NFKB2	ZC3H12A	TT	TF-TG	1
NFKB2	TRAF1	TT	TF-TG	1
NFKB2	TNFRSF1B	TT	TF-TG	1
NFKB2	TNFAIP3	TT	TF-TG	1
NFKB2	TNF	TT	TF-TG	1
NFKB2	SNX20	TT	TF-TG	1
NFKB2	RELB	TT	TF-TG	1
NFKB2	NFKBIA	TT	TF-TG	1
NFKB2	JUNB	TT	TF-TG	1
NFKB2	IL4R	TT	TF-TG	1
NFKB2	IFI35	TT	TF-TG	1
NFKB2	ICOSLG	TT	TF-TG	1
NFKB2	CD40	TT	TF-TG	1
NFKB2	BIRC3	TT	TF-TG	1
NFKB2	BATF	TT	TF-TG	1
NFKB2	APBB1IP	TT	TF-TG	1
STAT4	UBASH3A	TT	TF-TG	1
STAT4	TRAF3IP3	TT	TF-TG	1
STAT4	SELPLG	TT	TF-TG	1
STAT4	PTPN18	TT	TF-TG	1
STAT4	NFKBID	TT	TF-TG	1
STAT4	MSR1	TT	TF-TG	1
STAT4	METRNL	TT	TF-TG	1
STAT4	ICAM2	TT	TF-TG	1
STAT4	GIMAP8	TT	TF-TG	1
STAT4	DENND1C	TT	TF-TG	1
STAT4	DAPP1	TT	TF-TG	1
STAT4	CLEC4D	TT	TF-TG	1
STAT4	CD37	TT	TF-TG	1
STAT4	CD14	TT	TF-TG	1
STAT4	C5AR1	TT	TF-TG	1
STAT4	C16orf54	TT	TF-TG	1
SMAD3	ZCCHC2	TT	TF-TG	1
SMAD3	UBE2D1	TT	TF-TG	1
SMAD3	SYNC	TT	TF-TG	1
SMAD3	SLC7A2	TT	TF-TG	1
SMAD3	SIX1	TT	TF-TG	1
SMAD3	NALCN	TT	TF-TG	1
SMAD3	MYBPH	TT	TF-TG	1
SMAD3	KSR1	TT	TF-TG	1
SMAD3	KCTD15	TT	TF-TG	1
SMAD3	KCNG4	TT	TF-TG	1
SMAD3	INPP5F	TT	TF-TG	1
SMAD3	FLNC	TT	TF-TG	1
SMAD3	FAM122A	TT	TF-TG	1
SMAD3	EGLN1	TT	TF-TG	1
NFKB2	ZC3H12A	TT	TF-TG	1
NFKB2	TRAF1	TT	TF-TG	1
NFKB2	TNFRSF1B	TT	TF-TG	1
NFKB2	TNFAIP3	TT	TF-TG	1
NFKB2	TNF	TT	TF-TG	1
NFKB2	SNX20	TT	TF-TG	1
NFKB2	RELB	TT	TF-TG	1
NFKB2	NFKBIA	TT	TF-TG	1
NFKB2	JUNB	TT	TF-TG	1
NFKB2	IL4R	TT	TF-TG	1
NFKB2	IFI35	TT	TF-TG	1
NFKB2	ICOSLG	TT	TF-TG	1
NFKB2	CD40	TT	TF-TG	1
NFKB2	BIRC3	TT	TF-TG	1
NFKB2	BATF	TT	TF-TG	1
NFKB2	APBB1IP	TT	TF-TG	1
STAT4	UBASH3A	TT	TF-TG	1
STAT4	TRAF3IP3	TT	TF-TG	1
STAT4	SELPLG	TT	TF-TG	1
STAT4	PTPN18	TT	TF-TG	1
STAT4	NFKBID	TT	TF-TG	1
STAT4	MSR1	TT	TF-TG	1
STAT4	METRNL	TT	TF-TG	1
STAT4	ICAM2	TT	TF-TG	1
STAT4	GIMAP8	TT	TF-TG	1
STAT4	DENND1C	TT	TF-TG	1
STAT4	DAPP1	TT	TF-TG	1
STAT4	CLEC4D	TT	TF-TG	1
STAT4	CD37	TT	TF-TG	1
STAT4	CD14	TT	TF-TG	1
STAT4	C5AR1	TT	TF-TG	1
STAT4	C16orf54	TT	TF-TG	1
SMAD3	ZCCHC2	TT	TF-TG	1
SMAD3	UBE2D1	TT	TF-TG	1
SMAD3	SYNC	TT	TF-TG	1
SMAD3	SLC7A2	TT	TF-TG	1
SMAD3	SIX1	TT	TF-TG	1
SMAD3	NALCN	TT	TF-TG	1
SMAD3	MYBPH	TT	TF-TG	1
SMAD3	KSR1	TT	TF-TG	1
SMAD3	KCTD15	TT	TF-TG	1
SMAD3	KCNG4	TT	TF-TG	1
SMAD3	INPP5F	TT	TF-TG	1
SMAD3	FLNC	TT	TF-TG	1
SMAD3	FAM122A	TT	TF-TG	1
SMAD3	EGLN1	TT	TF-TG	1
TGFB2	TGFBR2	LR	Cellular senescence	2
TGFBR2	SMAD3	RT	Cellular senescence	2
TGFB2	TGFBR2	LR	Hippo signaling pathway	2
TGFBR2	SMAD3	RT	Hippo signaling pathway	2
FN1	ITGA6	LR	Pathways in cancer	2
FN1	ITGAV	LR	Pathways in cancer	2
FN1	ITGB1	LR	Pathways in cancer	2
TGFB2	TGFBR2	LR	Pathways in cancer	2
TGFBR2	SMAD3	RT	Pathways in cancer	2
ITGB1	STAT4	RT	Pathways in cancer	2
ITGB1	NFKB2	RT	Pathways in cancer	2
ITGB1	SMAD3	RT	Pathways in cancer	2
ITGAV	STAT4	RT	Pathways in cancer	2
ITGAV	NFKB2	RT	Pathways in cancer	2
ITGAV	SMAD3	RT	Pathways in cancer	2
ITGA6	STAT4	RT	Pathways in cancer	2
ITGA6	NFKB2	RT	Pathways in cancer	2
ITGA6	SMAD3	RT	Pathways in cancer	2
FN1	ITGA6	LR	PI3K-Akt signaling pathway	2
FN1	ITGA4	LR	PI3K-Akt signaling pathway	2
FN1	ITGA5	LR	PI3K-Akt signaling pathway	2
FN1	ITGAV	LR	PI3K-Akt signaling pathway	2
FN1	ITGB1	LR	PI3K-Akt signaling pathway	2
FN1	ITGB3	LR	PI3K-Akt signaling pathway	2
FN1	ITGB7	LR	PI3K-Akt signaling pathway	2
SPP1	ITGA4	LR	PI3K-Akt signaling pathway	2
SPP1	ITGA5	LR	PI3K-Akt signaling pathway	2
SPP1	ITGAV	LR	PI3K-Akt signaling pathway	2
SPP1	ITGB1	LR	PI3K-Akt signaling pathway	2
SPP1	ITGB3	LR	PI3K-Akt signaling pathway	2
SPP1	ITGB5	LR	PI3K-Akt signaling pathway	2
VTN	ITGA5	LR	PI3K-Akt signaling pathway	2
VTN	ITGAV	LR	PI3K-Akt signaling pathway	2
VTN	ITGB1	LR	PI3K-Akt signaling pathway	2
VTN	ITGB3	LR	PI3K-Akt signaling pathway	2
VTN	ITGB5	LR	PI3K-Akt signaling pathway	2
ITGB5	CREB3L2	RT	PI3K-Akt signaling pathway	2
ITGB7	CREB3L2	RT	PI3K-Akt signaling pathway	2
ITGB3	CREB3L2	RT	PI3K-Akt signaling pathway	2
ITGB1	CREB3L2	RT	PI3K-Akt signaling pathway	2
ITGAV	CREB3L2	RT	PI3K-Akt signaling pathway	2
ITGA5	CREB3L2	RT	PI3K-Akt signaling pathway	2
ITGA4	CREB3L2	RT	PI3K-Akt signaling pathway	2
ITGA6	CREB3L2	RT	PI3K-Akt signaling pathway	2
CREB3L2	ZNF503	TT	TF-TG	2
CREB3L2	SSBP3	TT	TF-TG	2
CREB3L2	ITGB5	TT	TF-TG	2
CREB3L2	COPZ2	TT	TF-TG	2
CREB3L2	ANKRD46	TT	TF-TG	2
CREB3L2	ZNF503	TT	TF-TG	2
CREB3L2	SSBP3	TT	TF-TG	2
CREB3L2	ITGB5	TT	TF-TG	2
CREB3L2	COPZ2	TT	TF-TG	2
CREB3L2	ANKRD46	TT	TF-TG	2
CREB3L2	ZNF503	TT	TF-TG	2
CREB3L2	SSBP3	TT	TF-TG	2
CREB3L2	ITGB5	TT	TF-TG	2
CREB3L2	COPZ2	TT	TF-TG	2
CREB3L2	ANKRD46	TT	TF-TG	2
CREB3L2	ZNF503	TT	TF-TG	2
CREB3L2	SSBP3	TT	TF-TG	2
CREB3L2	ITGB5	TT	TF-TG	2
CREB3L2	COPZ2	TT	TF-TG	2
CREB3L2	ANKRD46	TT	TF-TG	2
CREB3L2	ZNF503	TT	TF-TG	2
CREB3L2	SSBP3	TT	TF-TG	2
CREB3L2	ITGB5	TT	TF-TG	2
CREB3L2	COPZ2	TT	TF-TG	2
CREB3L2	ANKRD46	TT	TF-TG	2
CREB3L2	ZNF503	TT	TF-TG	2
CREB3L2	SSBP3	TT	TF-TG	2
CREB3L2	ITGB5	TT	TF-TG	2
CREB3L2	COPZ2	TT	TF-TG	2
CREB3L2	ANKRD46	TT	TF-TG	2
CREB3L2	ZNF503	TT	TF-TG	2
CREB3L2	SSBP3	TT	TF-TG	2
CREB3L2	ITGB5	TT	TF-TG	2
CREB3L2	COPZ2	TT	TF-TG	2
CREB3L2	ANKRD46	TT	TF-TG	2
CREB3L2	ZNF503	TT	TF-TG	2
CREB3L2	SSBP3	TT	TF-TG	2
CREB3L2	ITGB5	TT	TF-TG	2
CREB3L2	COPZ2	TT	TF-TG	2
CREB3L2	ANKRD46	TT	TF-TG	2
SMAD3	ZCCHC2	TT	TF-TG	2
SMAD3	UBE2D1	TT	TF-TG	2
SMAD3	SYNC	TT	TF-TG	2
SMAD3	SLC7A2	TT	TF-TG	2
SMAD3	SIX1	TT	TF-TG	2
SMAD3	NALCN	TT	TF-TG	2
SMAD3	MYBPH	TT	TF-TG	2
SMAD3	KSR1	TT	TF-TG	2
SMAD3	KCTD15	TT	TF-TG	2
SMAD3	KCNG4	TT	TF-TG	2
SMAD3	INPP5F	TT	TF-TG	2
SMAD3	FLNC	TT	TF-TG	2
SMAD3	FAM122A	TT	TF-TG	2
SMAD3	EGLN1	TT	TF-TG	2
SMAD3	ZCCHC2	TT	TF-TG	2
SMAD3	UBE2D1	TT	TF-TG	2
SMAD3	SYNC	TT	TF-TG	2
SMAD3	SLC7A2	TT	TF-TG	2
SMAD3	SIX1	TT	TF-TG	2
SMAD3	NALCN	TT	TF-TG	2
SMAD3	MYBPH	TT	TF-TG	2
SMAD3	KSR1	TT	TF-TG	2
SMAD3	KCTD15	TT	TF-TG	2
SMAD3	KCNG4	TT	TF-TG	2
SMAD3	INPP5F	TT	TF-TG	2
SMAD3	FLNC	TT	TF-TG	2
SMAD3	FAM122A	TT	TF-TG	2
SMAD3	EGLN1	TT	TF-TG	2
SMAD3	ZCCHC2	TT	TF-TG	2
SMAD3	UBE2D1	TT	TF-TG	2
SMAD3	SYNC	TT	TF-TG	2
SMAD3	SLC7A2	TT	TF-TG	2
SMAD3	SIX1	TT	TF-TG	2
SMAD3	NALCN	TT	TF-TG	2
SMAD3	MYBPH	TT	TF-TG	2
SMAD3	KSR1	TT	TF-TG	2
SMAD3	KCTD15	TT	TF-TG	2
SMAD3	KCNG4	TT	TF-TG	2
SMAD3	INPP5F	TT	TF-TG	2
SMAD3	FLNC	TT	TF-TG	2
SMAD3	FAM122A	TT	TF-TG	2
SMAD3	EGLN1	TT	TF-TG	2
NFKB2	ZC3H12A	TT	TF-TG	2
NFKB2	TRAF1	TT	TF-TG	2
NFKB2	TNFRSF1B	TT	TF-TG	2
NFKB2	TNFAIP3	TT	TF-TG	2
NFKB2	TNF	TT	TF-TG	2
NFKB2	SNX20	TT	TF-TG	2
NFKB2	RELB	TT	TF-TG	2
NFKB2	NFKBIA	TT	TF-TG	2
NFKB2	JUNB	TT	TF-TG	2
NFKB2	IL4R	TT	TF-TG	2
NFKB2	IFI35	TT	TF-TG	2
NFKB2	ICOSLG	TT	TF-TG	2
NFKB2	CD40	TT	TF-TG	2
NFKB2	BIRC3	TT	TF-TG	2
NFKB2	BATF	TT	TF-TG	2
NFKB2	APBB1IP	TT	TF-TG	2
STAT4	UBASH3A	TT	TF-TG	2
STAT4	TRAF3IP3	TT	TF-TG	2
STAT4	SELPLG	TT	TF-TG	2
STAT4	PTPN18	TT	TF-TG	2
STAT4	NFKBID	TT	TF-TG	2
STAT4	MSR1	TT	TF-TG	2
STAT4	METRNL	TT	TF-TG	2
STAT4	ICAM2	TT	TF-TG	2
STAT4	GIMAP8	TT	TF-TG	2
STAT4	DENND1C	TT	TF-TG	2
STAT4	DAPP1	TT	TF-TG	2
STAT4	CLEC4D	TT	TF-TG	2
STAT4	CD37	TT	TF-TG	2
STAT4	CD14	TT	TF-TG	2
STAT4	C5AR1	TT	TF-TG	2
STAT4	C16orf54	TT	TF-TG	2
SMAD3	ZCCHC2	TT	TF-TG	2
SMAD3	UBE2D1	TT	TF-TG	2
SMAD3	SYNC	TT	TF-TG	2
SMAD3	SLC7A2	TT	TF-TG	2
SMAD3	SIX1	TT	TF-TG	2
SMAD3	NALCN	TT	TF-TG	2
SMAD3	MYBPH	TT	TF-TG	2
SMAD3	KSR1	TT	TF-TG	2
SMAD3	KCTD15	TT	TF-TG	2
SMAD3	KCNG4	TT	TF-TG	2
SMAD3	INPP5F	TT	TF-TG	2
SMAD3	FLNC	TT	TF-TG	2
SMAD3	FAM122A	TT	TF-TG	2
SMAD3	EGLN1	TT	TF-TG	2
NFKB2	ZC3H12A	TT	TF-TG	2
NFKB2	TRAF1	TT	TF-TG	2
NFKB2	TNFRSF1B	TT	TF-TG	2
NFKB2	TNFAIP3	TT	TF-TG	2
NFKB2	TNF	TT	TF-TG	2
NFKB2	SNX20	TT	TF-TG	2
NFKB2	RELB	TT	TF-TG	2
NFKB2	NFKBIA	TT	TF-TG	2
NFKB2	JUNB	TT	TF-TG	2
NFKB2	IL4R	TT	TF-TG	2
NFKB2	IFI35	TT	TF-TG	2
NFKB2	ICOSLG	TT	TF-TG	2
NFKB2	CD40	TT	TF-TG	2
NFKB2	BIRC3	TT	TF-TG	2
NFKB2	BATF	TT	TF-TG	2
NFKB2	APBB1IP	TT	TF-TG	2
STAT4	UBASH3A	TT	TF-TG	2
STAT4	TRAF3IP3	TT	TF-TG	2
STAT4	SELPLG	TT	TF-TG	2
STAT4	PTPN18	TT	TF-TG	2
STAT4	NFKBID	TT	TF-TG	2
STAT4	MSR1	TT	TF-TG	2
STAT4	METRNL	TT	TF-TG	2
STAT4	ICAM2	TT	TF-TG	2
STAT4	GIMAP8	TT	TF-TG	2
STAT4	DENND1C	TT	TF-TG	2
STAT4	DAPP1	TT	TF-TG	2
STAT4	CLEC4D	TT	TF-TG	2
STAT4	CD37	TT	TF-TG	2
STAT4	CD14	TT	TF-TG	2
STAT4	C5AR1	TT	TF-TG	2
STAT4	C16orf54	TT	TF-TG	2
SMAD3	ZCCHC2	TT	TF-TG	2
SMAD3	UBE2D1	TT	TF-TG	2
SMAD3	SYNC	TT	TF-TG	2
SMAD3	SLC7A2	TT	TF-TG	2
SMAD3	SIX1	TT	TF-TG	2
SMAD3	NALCN	TT	TF-TG	2
SMAD3	MYBPH	TT	TF-TG	2
SMAD3	KSR1	TT	TF-TG	2
SMAD3	KCTD15	TT	TF-TG	2
SMAD3	KCNG4	TT	TF-TG	2
SMAD3	INPP5F	TT	TF-TG	2
SMAD3	FLNC	TT	TF-TG	2
SMAD3	FAM122A	TT	TF-TG	2
SMAD3	EGLN1	TT	TF-TG	2
NFKB2	ZC3H12A	TT	TF-TG	2
NFKB2	TRAF1	TT	TF-TG	2
NFKB2	TNFRSF1B	TT	TF-TG	2
NFKB2	TNFAIP3	TT	TF-TG	2
NFKB2	TNF	TT	TF-TG	2
NFKB2	SNX20	TT	TF-TG	2
NFKB2	RELB	TT	TF-TG	2
NFKB2	NFKBIA	TT	TF-TG	2
NFKB2	JUNB	TT	TF-TG	2
NFKB2	IL4R	TT	TF-TG	2
NFKB2	IFI35	TT	TF-TG	2
NFKB2	ICOSLG	TT	TF-TG	2
NFKB2	CD40	TT	TF-TG	2
NFKB2	BIRC3	TT	TF-TG	2
NFKB2	BATF	TT	TF-TG	2
NFKB2	APBB1IP	TT	TF-TG	2
STAT4	UBASH3A	TT	TF-TG	2
STAT4	TRAF3IP3	TT	TF-TG	2
STAT4	SELPLG	TT	TF-TG	2
STAT4	PTPN18	TT	TF-TG	2
STAT4	NFKBID	TT	TF-TG	2
STAT4	MSR1	TT	TF-TG	2
STAT4	METRNL	TT	TF-TG	2
STAT4	ICAM2	TT	TF-TG	2
STAT4	GIMAP8	TT	TF-TG	2
STAT4	DENND1C	TT	TF-TG	2
STAT4	DAPP1	TT	TF-TG	2
STAT4	CLEC4D	TT	TF-TG	2
STAT4	CD37	TT	TF-TG	2
STAT4	CD14	TT	TF-TG	2
STAT4	C5AR1	TT	TF-TG	2
STAT4	C16orf54	TT	TF-TG	2
SMAD3	ZCCHC2	TT	TF-TG	2
SMAD3	UBE2D1	TT	TF-TG	2
SMAD3	SYNC	TT	TF-TG	2
SMAD3	SLC7A2	TT	TF-TG	2
SMAD3	SIX1	TT	TF-TG	2
SMAD3	NALCN	TT	TF-TG	2
SMAD3	MYBPH	TT	TF-TG	2
SMAD3	KSR1	TT	TF-TG	2
SMAD3	KCTD15	TT	TF-TG	2
SMAD3	KCNG4	TT	TF-TG	2
SMAD3	INPP5F	TT	TF-TG	2
SMAD3	FLNC	TT	TF-TG	2
SMAD3	FAM122A	TT	TF-TG	2
SMAD3	EGLN1	TT	TF-TG	2
TGFB2	TGFBR2	LR	Cellular senescence	3
TGFBR2	SMAD3	RT	Cellular senescence	3
TGFB2	TGFBR2	LR	Hippo signaling pathway	3
TGFBR2	SMAD3	RT	Hippo signaling pathway	3
FN1	ITGA6	LR	Pathways in cancer	3
FN1	ITGAV	LR	Pathways in cancer	3
FN1	ITGB1	LR	Pathways in cancer	3
TGFB2	TGFBR2	LR	Pathways in cancer	3
TGFBR2	SMAD3	RT	Pathways in cancer	3
ITGB1	STAT4	RT	Pathways in cancer	3
ITGB1	NFKB2	RT	Pathways in cancer	3
ITGB1	SMAD3	RT	Pathways in cancer	3
ITGAV	STAT4	RT	Pathways in cancer	3
ITGAV	NFKB2	RT	Pathways in cancer	3
ITGAV	SMAD3	RT	Pathways in cancer	3
ITGA6	STAT4	RT	Pathways in cancer	3
ITGA6	NFKB2	RT	Pathways in cancer	3
ITGA6	SMAD3	RT	Pathways in cancer	3
COMP	ITGAV	LR	PI3K-Akt signaling pathway	3
COMP	ITGB1	LR	PI3K-Akt signaling pathway	3
COMP	ITGB3	LR	PI3K-Akt signaling pathway	3
FN1	ITGA6	LR	PI3K-Akt signaling pathway	3
FN1	ITGA4	LR	PI3K-Akt signaling pathway	3
FN1	ITGA5	LR	PI3K-Akt signaling pathway	3
FN1	ITGAV	LR	PI3K-Akt signaling pathway	3
FN1	ITGB1	LR	PI3K-Akt signaling pathway	3
FN1	ITGB3	LR	PI3K-Akt signaling pathway	3
FN1	ITGB7	LR	PI3K-Akt signaling pathway	3
RELN	ITGB1	LR	PI3K-Akt signaling pathway	3
VTN	ITGA5	LR	PI3K-Akt signaling pathway	3
VTN	ITGAV	LR	PI3K-Akt signaling pathway	3
VTN	ITGB1	LR	PI3K-Akt signaling pathway	3
VTN	ITGB3	LR	PI3K-Akt signaling pathway	3
VTN	ITGB5	LR	PI3K-Akt signaling pathway	3
ITGB5	CREB3L2	RT	PI3K-Akt signaling pathway	3
ITGB7	CREB3L2	RT	PI3K-Akt signaling pathway	3
ITGA5	CREB3L2	RT	PI3K-Akt signaling pathway	3
ITGA4	CREB3L2	RT	PI3K-Akt signaling pathway	3
ITGA6	CREB3L2	RT	PI3K-Akt signaling pathway	3
ITGB3	CREB3L2	RT	PI3K-Akt signaling pathway	3
ITGB1	CREB3L2	RT	PI3K-Akt signaling pathway	3
ITGAV	CREB3L2	RT	PI3K-Akt signaling pathway	3
CREB3L2	ZNF503	TT	TF-TG	3
CREB3L2	SSBP3	TT	TF-TG	3
CREB3L2	ITGB5	TT	TF-TG	3
CREB3L2	COPZ2	TT	TF-TG	3
CREB3L2	ANKRD46	TT	TF-TG	3
CREB3L2	ZNF503	TT	TF-TG	3
CREB3L2	SSBP3	TT	TF-TG	3
CREB3L2	ITGB5	TT	TF-TG	3
CREB3L2	COPZ2	TT	TF-TG	3
CREB3L2	ANKRD46	TT	TF-TG	3
CREB3L2	ZNF503	TT	TF-TG	3
CREB3L2	SSBP3	TT	TF-TG	3
CREB3L2	ITGB5	TT	TF-TG	3
CREB3L2	COPZ2	TT	TF-TG	3
CREB3L2	ANKRD46	TT	TF-TG	3
CREB3L2	ZNF503	TT	TF-TG	3
CREB3L2	SSBP3	TT	TF-TG	3
CREB3L2	ITGB5	TT	TF-TG	3
CREB3L2	COPZ2	TT	TF-TG	3
CREB3L2	ANKRD46	TT	TF-TG	3
CREB3L2	ZNF503	TT	TF-TG	3
CREB3L2	SSBP3	TT	TF-TG	3
CREB3L2	ITGB5	TT	TF-TG	3
CREB3L2	COPZ2	TT	TF-TG	3
CREB3L2	ANKRD46	TT	TF-TG	3
CREB3L2	ZNF503	TT	TF-TG	3
CREB3L2	SSBP3	TT	TF-TG	3
CREB3L2	ITGB5	TT	TF-TG	3
CREB3L2	COPZ2	TT	TF-TG	3
CREB3L2	ANKRD46	TT	TF-TG	3
CREB3L2	ZNF503	TT	TF-TG	3
CREB3L2	SSBP3	TT	TF-TG	3
CREB3L2	ITGB5	TT	TF-TG	3
CREB3L2	COPZ2	TT	TF-TG	3
CREB3L2	ANKRD46	TT	TF-TG	3
CREB3L2	ZNF503	TT	TF-TG	3
CREB3L2	SSBP3	TT	TF-TG	3
CREB3L2	ITGB5	TT	TF-TG	3
CREB3L2	COPZ2	TT	TF-TG	3
CREB3L2	ANKRD46	TT	TF-TG	3
SMAD3	ZCCHC2	TT	TF-TG	3
SMAD3	UBE2D1	TT	TF-TG	3
SMAD3	SYNC	TT	TF-TG	3
SMAD3	SLC7A2	TT	TF-TG	3
SMAD3	SIX1	TT	TF-TG	3
SMAD3	NALCN	TT	TF-TG	3
SMAD3	MYBPH	TT	TF-TG	3
SMAD3	KSR1	TT	TF-TG	3
SMAD3	KCTD15	TT	TF-TG	3
SMAD3	KCNG4	TT	TF-TG	3
SMAD3	INPP5F	TT	TF-TG	3
SMAD3	FLNC	TT	TF-TG	3
SMAD3	FAM122A	TT	TF-TG	3
SMAD3	EGLN1	TT	TF-TG	3
SMAD3	ZCCHC2	TT	TF-TG	3
SMAD3	UBE2D1	TT	TF-TG	3
SMAD3	SYNC	TT	TF-TG	3
SMAD3	SLC7A2	TT	TF-TG	3
SMAD3	SIX1	TT	TF-TG	3
SMAD3	NALCN	TT	TF-TG	3
SMAD3	MYBPH	TT	TF-TG	3
SMAD3	KSR1	TT	TF-TG	3
SMAD3	KCTD15	TT	TF-TG	3
SMAD3	KCNG4	TT	TF-TG	3
SMAD3	INPP5F	TT	TF-TG	3
SMAD3	FLNC	TT	TF-TG	3
SMAD3	FAM122A	TT	TF-TG	3
SMAD3	EGLN1	TT	TF-TG	3
SMAD3	ZCCHC2	TT	TF-TG	3
SMAD3	UBE2D1	TT	TF-TG	3
SMAD3	SYNC	TT	TF-TG	3
SMAD3	SLC7A2	TT	TF-TG	3
SMAD3	SIX1	TT	TF-TG	3
SMAD3	NALCN	TT	TF-TG	3
SMAD3	MYBPH	TT	TF-TG	3
SMAD3	KSR1	TT	TF-TG	3
SMAD3	KCTD15	TT	TF-TG	3
SMAD3	KCNG4	TT	TF-TG	3
SMAD3	INPP5F	TT	TF-TG	3
SMAD3	FLNC	TT	TF-TG	3
SMAD3	FAM122A	TT	TF-TG	3
SMAD3	EGLN1	TT	TF-TG	3
NFKB2	ZC3H12A	TT	TF-TG	3
NFKB2	TRAF1	TT	TF-TG	3
NFKB2	TNFRSF1B	TT	TF-TG	3
NFKB2	TNFAIP3	TT	TF-TG	3
NFKB2	TNF	TT	TF-TG	3
NFKB2	SNX20	TT	TF-TG	3
NFKB2	RELB	TT	TF-TG	3
NFKB2	NFKBIA	TT	TF-TG	3
NFKB2	JUNB	TT	TF-TG	3
NFKB2	IL4R	TT	TF-TG	3
NFKB2	IFI35	TT	TF-TG	3
NFKB2	ICOSLG	TT	TF-TG	3
NFKB2	CD40	TT	TF-TG	3
NFKB2	BIRC3	TT	TF-TG	3
NFKB2	BATF	TT	TF-TG	3
NFKB2	APBB1IP	TT	TF-TG	3
STAT4	UBASH3A	TT	TF-TG	3
STAT4	TRAF3IP3	TT	TF-TG	3
STAT4	SELPLG	TT	TF-TG	3
STAT4	PTPN18	TT	TF-TG	3
STAT4	NFKBID	TT	TF-TG	3
STAT4	MSR1	TT	TF-TG	3
STAT4	METRNL	TT	TF-TG	3
STAT4	ICAM2	TT	TF-TG	3
STAT4	GIMAP8	TT	TF-TG	3
STAT4	DENND1C	TT	TF-TG	3
STAT4	DAPP1	TT	TF-TG	3
STAT4	CLEC4D	TT	TF-TG	3
STAT4	CD37	TT	TF-TG	3
STAT4	CD14	TT	TF-TG	3
STAT4	C5AR1	TT	TF-TG	3
STAT4	C16orf54	TT	TF-TG	3
SMAD3	ZCCHC2	TT	TF-TG	3
SMAD3	UBE2D1	TT	TF-TG	3
SMAD3	SYNC	TT	TF-TG	3
SMAD3	SLC7A2	TT	TF-TG	3
SMAD3	SIX1	TT	TF-TG	3
SMAD3	NALCN	TT	TF-TG	3
SMAD3	MYBPH	TT	TF-TG	3
SMAD3	KSR1	TT	TF-TG	3
SMAD3	KCTD15	TT	TF-TG	3
SMAD3	KCNG4	TT	TF-TG	3
SMAD3	INPP5F	TT	TF-TG	3
SMAD3	FLNC	TT	TF-TG	3
SMAD3	FAM122A	TT	TF-TG	3
SMAD3	EGLN1	TT	TF-TG	3
NFKB2	ZC3H12A	TT	TF-TG	3
NFKB2	TRAF1	TT	TF-TG	3
NFKB2	TNFRSF1B	TT	TF-TG	3
NFKB2	TNFAIP3	TT	TF-TG	3
NFKB2	TNF	TT	TF-TG	3
NFKB2	SNX20	TT	TF-TG	3
NFKB2	RELB	TT	TF-TG	3
NFKB2	NFKBIA	TT	TF-TG	3
NFKB2	JUNB	TT	TF-TG	3
NFKB2	IL4R	TT	TF-TG	3
NFKB2	IFI35	TT	TF-TG	3
NFKB2	ICOSLG	TT	TF-TG	3
NFKB2	CD40	TT	TF-TG	3
NFKB2	BIRC3	TT	TF-TG	3
NFKB2	BATF	TT	TF-TG	3
NFKB2	APBB1IP	TT	TF-TG	3
STAT4	UBASH3A	TT	TF-TG	3
STAT4	TRAF3IP3	TT	TF-TG	3
STAT4	SELPLG	TT	TF-TG	3
STAT4	PTPN18	TT	TF-TG	3
STAT4	NFKBID	TT	TF-TG	3
STAT4	MSR1	TT	TF-TG	3
STAT4	METRNL	TT	TF-TG	3
STAT4	ICAM2	TT	TF-TG	3
STAT4	GIMAP8	TT	TF-TG	3
STAT4	DENND1C	TT	TF-TG	3
STAT4	DAPP1	TT	TF-TG	3
STAT4	CLEC4D	TT	TF-TG	3
STAT4	CD37	TT	TF-TG	3
STAT4	CD14	TT	TF-TG	3
STAT4	C5AR1	TT	TF-TG	3
STAT4	C16orf54	TT	TF-TG	3
SMAD3	ZCCHC2	TT	TF-TG	3
SMAD3	UBE2D1	TT	TF-TG	3
SMAD3	SYNC	TT	TF-TG	3
SMAD3	SLC7A2	TT	TF-TG	3
SMAD3	SIX1	TT	TF-TG	3
SMAD3	NALCN	TT	TF-TG	3
SMAD3	MYBPH	TT	TF-TG	3
SMAD3	KSR1	TT	TF-TG	3
SMAD3	KCTD15	TT	TF-TG	3
SMAD3	KCNG4	TT	TF-TG	3
SMAD3	INPP5F	TT	TF-TG	3
SMAD3	FLNC	TT	TF-TG	3
SMAD3	FAM122A	TT	TF-TG	3
SMAD3	EGLN1	TT	TF-TG	3
NFKB2	ZC3H12A	TT	TF-TG	3
NFKB2	TRAF1	TT	TF-TG	3
NFKB2	TNFRSF1B	TT	TF-TG	3
NFKB2	TNFAIP3	TT	TF-TG	3
NFKB2	TNF	TT	TF-TG	3
NFKB2	SNX20	TT	TF-TG	3
NFKB2	RELB	TT	TF-TG	3
NFKB2	NFKBIA	TT	TF-TG	3
NFKB2	JUNB	TT	TF-TG	3
NFKB2	IL4R	TT	TF-TG	3
NFKB2	IFI35	TT	TF-TG	3
NFKB2	ICOSLG	TT	TF-TG	3
NFKB2	CD40	TT	TF-TG	3
NFKB2	BIRC3	TT	TF-TG	3
NFKB2	BATF	TT	TF-TG	3
NFKB2	APBB1IP	TT	TF-TG	3
STAT4	UBASH3A	TT	TF-TG	3
STAT4	TRAF3IP3	TT	TF-TG	3
STAT4	SELPLG	TT	TF-TG	3
STAT4	PTPN18	TT	TF-TG	3
STAT4	NFKBID	TT	TF-TG	3
STAT4	MSR1	TT	TF-TG	3
STAT4	METRNL	TT	TF-TG	3
STAT4	ICAM2	TT	TF-TG	3
STAT4	GIMAP8	TT	TF-TG	3
STAT4	DENND1C	TT	TF-TG	3
STAT4	DAPP1	TT	TF-TG	3
STAT4	CLEC4D	TT	TF-TG	3
STAT4	CD37	TT	TF-TG	3
STAT4	CD14	TT	TF-TG	3
STAT4	C5AR1	TT	TF-TG	3
STAT4	C16orf54	TT	TF-TG	3
SMAD3	ZCCHC2	TT	TF-TG	3
SMAD3	UBE2D1	TT	TF-TG	3
SMAD3	SYNC	TT	TF-TG	3
SMAD3	SLC7A2	TT	TF-TG	3
SMAD3	SIX1	TT	TF-TG	3
SMAD3	NALCN	TT	TF-TG	3
SMAD3	MYBPH	TT	TF-TG	3
SMAD3	KSR1	TT	TF-TG	3
SMAD3	KCTD15	TT	TF-TG	3
SMAD3	KCNG4	TT	TF-TG	3
SMAD3	INPP5F	TT	TF-TG	3
SMAD3	FLNC	TT	TF-TG	3
SMAD3	FAM122A	TT	TF-TG	3
SMAD3	EGLN1	TT	TF-TG	3

[truncated: 1 more sheets: Bone-BMDM]
