# Supplementary material for: Integrated proteomic and transcriptomic landscape of macrophages in mouse tissues
Source: Nat Commun. 2022 Nov 30;13:7389. doi: 10.1038/s41467-022-35095-7 (PMC9712610; doi:10.1038/s41467-022-35095-7)
Supplement: Supplementary file 12 — Supplementary Data 9 [file 41467_2022_35095_MOESM12_ESM.xlsx]

## Sheet: Liver stimulated with LPS
Symbol	WT_Kupffer cells_1	WT_Kupffer cells_2	WT_Kupffer cells_3	WT_Liver recruited MΦ_1	WT_Liver recruited MΦ_2	WT_Liver recruited MΦ_3
0610007P14Rik	NA	NA	NA	NA	NA	1.12537e+06
0610009B22Rik	904586	348622	264748	1.27559e+06	1.75439e+06	1.50277e+06
0610009D07Rik	1.28549e+07	1.19149e+07	1.02429e+07	1.52049e+07	1.39855e+07	1.44098e+07
0610011F06Rik	155468	NA	364949	150816	85418.1	71404.5
0610037L13Rik	229259	332678	112808	NA	NA	NA
0910001L09Rik	NA	231996	NA	404759	993694	383993
1100001G20Rik	9.83621e+06	1.09978e+07	9.70115e+06	NA	1.6101e+07	1.39918e+07
1110002N22Rik	NA	201240	NA	NA	NA	NA
1110003E01Rik	528406	763330	480524	3.79634e+06	4.14106e+06	3.57669e+06
1110004F10Rik	153069	393886	138074	NA	NA	NA
1110007C09Rik	657720	1.40253e+06	1.73815e+06	2.24489e+06	2.15243e+06	1.8914e+06
1110008F13Rik	1.50262e+06	724408	728568	223538	312657	497814
1110008P14Rik	1.01937e+07	1.39189e+07	1.00495e+07	1.46046e+07	1.46305e+07	1.20193e+07
1110012D08Rik	2.44645e+06	1.80791e+06	752220	651103	800753	1.16441e+06
1110014N23Rik	NA	NA	56114.9	NA	NA	NA
1110018G07Rik	NA	NA	NA	350677	263845	181080
1110021J02Rik	168902	NA	NA	NA	269753	182948
1110021L09Rik	1.60762e+07	2.13108e+07	1.41861e+07	1.46528e+07	1.34672e+07	1.41355e+07
1110031I02Rik	195094	138512	NA	438594	452064	339657
1110037F02Rik	698112	746003	593153	365242	249719	337226
1110038F14Rik	273044	NA	250828	401677	509198	505695
1110049F12Rik	752499	NA	NA	1.05726e+06	960734	112934
1110057K04Rik	157024	95578.2	185039	168665	83162.8	211667
1110058L19Rik	1.53056e+07	4.60054e+07	3.57788e+07	2.16476e+06	NA	NA
1110067D22Rik	1.93703e+06	5.84307e+06	2.00451e+06	NA	NA	NA
1190003J15Rik	7.26039e+06	1.11552e+07	7.39867e+06	5.60828e+06	4.95693e+06	4.60964e+06
1190005F20Rik	144866	153268	101707	182641	133340	190038
1200011M11Rik	340648	559547	782054	135621	216483	226721
1300001I01Rik	266321	310806	158440	514960	1.17366e+06	362268
1300002K09Rik	647208	1.05489e+06	847279	1.10395e+06	834873	1.31199e+06
1300010F03Rik	1.94826e+07	2.36113e+07	NA	3.54938e+07	3.69185e+07	NA
1300014I06Rik	86011.2	412110	132468	NA	167684	172888
1300017J02Rik	4.21125e+07	1.7742e+07	3.21608e+07	3.13384e+07	2.45908e+07	2.27847e+07
1300018I17Rik	6.25736e+06	7.70459e+06	8.25821e+06	4.04276e+06	4.23998e+06	4.55203e+06
1500001M20Rik	1.60035e+06	1.14062e+06	1.44131e+06	559139	513880	NA
1500010J02Rik	9.22727e+07	9.61847e+07	7.95824e+07	3.62857e+07	5.01219e+07	4.95036e+07
1600021P15Rik	3.30442e+06	3.69969e+06	3.19702e+06	8.97073e+06	4.94862e+06	8.54837e+06
1600029D21Rik	851628	530284	683145	373135	796717	623361
1700007B14Rik	2.27945e+08	3.14246e+07	3.05806e+07	3.31675e+07	4.41895e+07	4.23634e+07
1700007E06Rik	NA	809602	NA	1.41718e+06	1.38405e+06	1.20995e+06
1700010I14Rik	294567	355005	188801	80674.4	63767.2	73184.1
1700011F03Rik	141485	291172	265676	NA	180174	NA
1700021F05Rik	4.69044e+06	3.01148e+06	3.61073e+06	4.46312e+06	4.32307e+06	2.98471e+06
1700025G04Rik	4.28231e+07	4.81511e+07	4.67193e+07	3.07274e+07	2.95419e+07	3.50543e+07
1700034H14Rik	281490	742010	642990	545297	542105	NA
1700037H04Rik	2.86797e+06	2.67836e+06	2.30098e+06	3.70924e+06	3.18077e+06	4.36089e+06
1700047I17Rik2	822769	535272	819589	478123	267854	879999
1700081L11Rik	NA	NA	NA	NA	9786.19	NA
1700084C01Rik	1.51589e+07	1.63907e+07	1.54828e+07	2.83074e+07	2.89326e+07	2.89536e+07
1700112E06Rik	1.92772e+06	2.42331e+06	1.4847e+06	7.70229e+06	4.0891e+06	5.82881e+06
1810006K21Rik	114429	117403	111163	112695	116278	125307
1810009N02Rik	3.03179e+07	3.25825e+07	2.94495e+07	4.9277e+06	5.84692e+06	5.06329e+06
1810012P15Rik	960669	1.02522e+06	953712	14859.2	30316.1	48140.7
1810013D10Rik	264152	114478	113350	NA	NA	NA
1810014F10Rik	90417.7	179175	NA	NA	NA	NA
1810026J23Rik	4.76992e+06	2.76582e+06	4.50301e+06	521486	1.52715e+06	1.8132e+06
1810027O10Rik	1.10467e+06	1.04033e+06	NA	3.33927e+06	3.06827e+06	NA
1810029B16Rik	2.1557e+06	NA	NA	2.05796e+06	2.03756e+06	1.66804e+06
1810030N24Rik	8.9295e+06	1.65869e+07	8.33459e+06	NA	NA	1.00618e+06
1810030O07Rik	47825.5	NA	NA	NA	NA	NA
1810037I17Rik	8.80384e+06	6.63117e+06	8.41021e+06	1.60759e+06	5.10794e+06	2.33979e+06
1810048J11Rik	463813	NA	NA	4.45119e+06	7.52086e+06	1.52684e+07
1810049H13Rik	932755	1.25233e+06	1.11317e+06	548527	1.37758e+06	523431
1810063B05Rik	4.25654e+07	3.93941e+07	4.18748e+07	3.71138e+07	2.5576e+07	3.19609e+07
1810063B07Rik	485195	508440	416880	225119	362656	318974
1810074P20Rik	2.22715e+06	5.9192e+06	2.39177e+06	1.27574e+07	7.8118e+06	1.19041e+07
2010002M12Rik	1.7722e+07	1.57082e+07	1.72059e+07	3.2326e+06	1.79013e+06	2.80997e+06
2010003K15Rik	418650	691179	622072	284521	310863	253584
2010005H15Rik	1.02626e+06	1.19581e+06	NA	3.39099e+06	2.55021e+06	3.63609e+06
2010011I20Rik	NA	194235	193291	231216	NA	102107
2010012O05Rik	6.05719e+07	6.87642e+07	6.01919e+07	7.4832e+07	8.67001e+07	6.99601e+07
2010106G01Rik	5.56142e+06	5.70767e+06	6.79395e+06	1.67178e+07	1.53691e+07	1.86302e+07
2010107E04Rik	NA	483072	440594	NA	NA	NA
2010300C02Rik	211143	265556	277276	NA	NA	NA
2010321M09Rik	5.43295e+07	5.94172e+07	5.37973e+07	6.90472e+06	5.58894e+06	7.32799e+06
2210016F16Rik	77454.4	69840.5	NA	NA	NA	132241
2210404J11Rik	173507	149179	135352	77983.7	62640.8	77312.3
2300009A05Rik	NA	NA	1.08494e+06	NA	NA	NA
2310001A20Rik	907979	854133	870479	985526	678478	934622
2310003C23Rik	NA	485863	NA	1.07777e+06	NA	1.16944e+06
2310003F16Rik	915838	904950	386870	458935	582344	396628
2310003L22Rik	1.13161e+06	7.47261e+06	909794	5.94368e+06	617730	1.95859e+06
2310009B15Rik	182221	232410	243529	401730	291686	359070
2310021P13Rik	845619	1.11749e+06	927966	123348	58095.9	52577.9
2310022B05Rik	7.96003e+06	9.54096e+06	8.52496e+06	1.16715e+07	6.5727e+06	9.10215e+06
2310028O11Rik	9.03973e+06	1.13537e+07	1.02677e+07	1.76504e+06	1.73157e+06	1.67631e+06
2310030N02Rik	NA	192508	226260	NA	NA	NA
2310033P09Rik	1.05193e+06	1.09141e+06	804289	NA	NA	NA
2310035C23Rik	2.70582e+06	2.05095e+06	2.71758e+06	1.34321e+06	1.79264e+06	1.60697e+06
2310035K24Rik	284603	292361	276950	NA	NA	NA
2310036O22Rik	9.92066e+06	1.09708e+07	1.05922e+07	2.30224e+07	2.35488e+07	2.51117e+07
2310037I24Rik	2.33661e+06	2.16328e+06	2.04464e+06	530611	616345	628211
2310044H10Rik	NA	NA	NA	34305.2	NA	NA
2310045N01Rik	NA	NA	NA	NA	360453	411155
2310046K01Rik	NA	NA	741284	NA	NA	NA
2310046O06Rik	2.03986e+06	2.97349e+06	2.77978e+06	9.3411e+06	1.10237e+07	8.82047e+06
2310047M10Rik	439395	232714	380010	593162	212922	336064
2310061C15Rik	30138	NA	NA	NA	NA	NA
2310067B10Rik	NA	252016	NA	554409	NA	740428
2410001C21Rik	3.15362e+07	3.41576e+07	2.97341e+07	8.07816e+06	1.01793e+07	1.01097e+07
2410002O22Rik	109760	129973	NA	NA	NA	58447.4
2410015M20Rik	NA	55700.5	39635.1	518283	660436	900250
2410017P09Rik	2.56089e+06	2.1069e+06	2.06709e+06	2.66645e+06	2.93441e+06	4.0846e+06
2410018M08Rik	2.25011e+06	7.2485e+06	3.40594e+06	6.30601e+06	4.00324e+06	4.86772e+06
2410075B13Rik	495389	NA	413807	733660	NA	NA
2410091C18Rik	NA	NA	NA	359360	435169	330842
2510003E04Rik	1.5312e+06	641881	1.39591e+06	1.04698e+06	515780	601900
2510012J08Rik	939517	854713	637823	1.02574e+06	913769	2.00841e+06
2510039O18Rik	881966	NA	700690	NA	NA	NA
2610002M06Rik	630546	1.56419e+06	1.05097e+06	604820	845002	1.0177e+06
2610018G03Rik	146754	135598	96694.2	189944	112994	210326
2610019F03Rik	2.86249e+07	2.91504e+07	2.77314e+07	3.20165e+06	3.13224e+06	3.92675e+06
2610024G14Rik	4.02524e+06	4.55411e+06	4.69714e+06	1.0308e+07	1.16197e+07	1.38361e+07
2610029G23Rik	6.80761e+06	8.70878e+06	7.30963e+06	1.3364e+07	1.22468e+07	1.16485e+07
2610029I01Rik	6.68514e+06	1.28495e+07	1.46413e+07	2.53728e+06	2.92399e+06	9.26945e+06
2610039C10Rik	237998	957744	779458	314899	NA	245045
2610101N10Rik	589453	352325	237998	601336	1.32562e+06	610534
2610301B20Rik	4.57409e+07	6.75e+07	4.345e+07	6.04538e+07	5.40733e+07	7.55171e+07
2610301G19Rik	NA	NA	1.61776e+07	NA	NA	3.30004e+07
2610507B11Rik	NA	NA	NA	NA	2.2408e+06	NA
2610528E23Rik	2.73937e+08	3.1321e+08	2.52822e+08	1.64484e+07	1.79923e+07	1.68721e+07
2700029M09Rik	1.04463e+06	NA	1.00714e+06	NA	NA	NA
2700060E02Rik	NA	NA	NA	366368	317629	844046
2700078E11Rik	954188	942159	379571	715812	352619	1.31906e+06
2700094K13Rik	NA	1.07671e+06	NA	NA	NA	NA
2700097O09Rik	NA	2.94627e+06	3.29082e+06	NA	NA	1.83451e+06
2810006K23Rik	7.44397e+06	3.57465e+07	4.07587e+07	7.16723e+07	7.35191e+07	5.84534e+07
2810007J24Rik	224309	314633	112506	NA	197412	NA
2810055F11Rik	NA	NA	NA	NA	NA	247093
2810403A07Rik	173737	145351	21082.3	NA	NA	NA
2810407C02Rik	3.32483e+07	NA	126097	276829	232943	2.43141e+07
2810408M09Rik	46302.2	9709.25	9419.11	NA	NA	33671.1
2810432D09Rik	360487	427612	371846	75422.9	116094	94033.5
2900010M23Rik	173865	470955	NA	NA	NA	NA
2900073G15Rik	887120	1.00693e+06	1.98972e+06	343735	NA	341453
3110001D03Rik	NA	NA	NA	2.08115e+06	NA	2.50793e+06
3110002H16Rik	NA	1.29603e+06	1.16881e+06	NA	NA	NA
3110003A17Rik	NA	NA	5.10572e+06	NA	4.50112e+06	NA
3110047P20Rik	NA	NA	NA	NA	NA	507276
3110056O03Rik	1.12278e+06	1.37548e+06	976611	1.79264e+06	2.43586e+06	2.33416e+06
3110082I17Rik	337906	615698	491083	247711	49962.3	174565
4632411B12Rik	1.34341e+06	1.03386e+06	1.14362e+06	5.08568e+06	2.29764e+06	5.0391e+06
4632415K11Rik	NA	NA	198608	85208.9	123868	292902
4632428N05Rik	266053	360021	1.56045e+06	4.34989e+06	4.61929e+06	6.90559e+06
4732418C07Rik	1.95527e+06	1.97274e+06	491109	1.85857e+06	782565	702056
4732456N10Rik	1.74949e+06	1.96128e+06	1.56082e+06	1.49865e+06	1.02424e+06	1.57259e+06
4921528I01Rik	122304	NA	118041	NA	125625	113877
4922502D21Rik	188370	378218	467244	NA	32079.4	104896
4922505G16Rik	3.40062e+07	3.14827e+07	3.10334e+07	3.78388e+07	3.02224e+07	3.93238e+07
4930433I11Rik	18507.9	17592.8	32411.6	49735.2	54745.9	43862.8
4930444A02Rik	NA	NA	91463.5	231337	116791	355322
4930453N24Rik	5.14666e+06	5.02885e+06	3.75658e+06	336995	823609	1.23259e+06
4930471M23Rik	99142.9	63623	44492.1	6.53864e+06	4.07762e+06	7.97435e+06
4930506M07Rik	1.54868e+06	1.04962e+06	2.70128e+06	1.04201e+06	1.93205e+06	1.6011e+06
4930534B04Rik	NA	NA	NA	1.34026e+06	NA	457898
4930572J05Rik	311216	NA	193830	NA	NA	NA
4931406C07Rik	3.90608e+07	3.96607e+07	2.76072e+07	1.49463e+07	2.24251e+07	2.1029e+07
4932425I24Rik	2.49327e+06	1.74684e+06	1.95799e+06	4.28075e+06	2.66667e+06	3.11824e+06
4932438A13Rik	NA	NA	NA	16794.2	NA	10793.7
4933403F05Rik	NA	130889	NA	NA	115015	169775
4933407C03Rik	637652	579029	256295	541800	1.80411e+06	2.30925e+06
4933421E11Rik	NA	NA	42351.4	NA	NA	NA
4933424B01Rik	5.06067e+06	5.22947e+06	6.00539e+06	7.92888e+06	1.4587e+07	1.19464e+07
4933434E20Rik	169144	NA	139190	NA	NA	NA
5031439G07Rik	4.06466e+07	5.74483e+07	4.08816e+07	3.30751e+07	3.54598e+07	2.79524e+07
5033411D12Rik	NA	NA	NA	50054.2	NA	NA
5033414D02Rik	NA	NA	NA	1.17621e+06	3.6408e+06	2.43488e+06
5430411K18Rik	212202	118512	130487	NA	16090.5	47448.5
5430427O19Rik	7.82225e+06	9.00156e+06	6.98696e+06	7.88346e+06	6.52074e+06	7.59267e+06
5430435G22Rik	2.46993e+08	2.78931e+08	2.47116e+08	1.68477e+08	2.14122e+08	2.18242e+08
5430437P03Rik	926236	NA	892714	1.5686e+06	788672	NA
5730437N04Rik	194762	242773	145285	NA	NA	NA
5730455P16Rik	1.18975e+06	860557	1.27602e+06	1.38716e+06	1.64664e+06	1.19501e+06
5730494N06Rik	NA	239415	183496	233883	NA	NA
5830411N06Rik	NA	NA	NA	NA	128327	NA
5830433M19Rik	NA	NA	890544	NA	NA	NA
6330409N04Rik	982154	1.31525e+06	756471	27191.2	73565.2	113862
6330416G13Rik	NA	NA	NA	NA	NA	62776.8
6330578E17Rik	NA	NA	1.5464e+06	1.35768e+06	NA	NA
6430527G18Rik	133511	561786	157938	518055	214505	442305
6430548M08Rik	1.14138e+06	1.53918e+06	1.08866e+06	831051	708035	423251
6530401N04Rik	4.83294e+06	3.79917e+06	2.82104e+06	6.82312e+06	7.31643e+06	7.97363e+06
6720456B07Rik	2.82536e+07	3.34446e+07	2.49197e+07	3.40305e+07	2.4811e+07	2.91584e+07
6720456H20Rik	1.50071e+06	2.07775e+06	1.55556e+06	619439	423747	NA
8430406I07Rik	7.34293e+06	9.50172e+06	9.44131e+06	3.69637e+06	3.77467e+06	3.28794e+06
9030617O03Rik	1.1669e+06	976023	1.0818e+06	1.84745e+06	2.28894e+06	2.20805e+06
9030624J02Rik	11142	15755.1	NA	NA	NA	NA
9130011E15Rik	NA	NA	138187	NA	NA	NA
9430016H08Rik	402422	179934	163933	NA	NA	NA
9430020K01Rik	1.07428e+06	961695	1.01033e+06	195733	186637	183427
9530008L14Rik	8.32937e+06	7.44622e+06	5.68247e+06	1.07277e+07	7.87471e+06	1.08448e+07
9530077C05Rik	2.30254e+07	1.85047e+07	2.22323e+07	1.8165e+07	1.46133e+07	1.4508e+07
9630033F20Rik	825410	7.23759e+06	2.69313e+06	461682	194866	468988
9830001H06Rik	1.29748e+07	1.34294e+07	1.27615e+07	2.01361e+07	1.76877e+07	1.96074e+07
9930111J21Rik1	4.71595e+07	4.39412e+07	4.67996e+07	7.04917e+06	6.79098e+06	2.39488e+06
A130022J15Rik	239734	385223	286105	117594	97511	106234
A1cf	NA	142022	489165	73224	NA	NA
A230046K03Rik	813851	656665	629408	211558	NA	250542
A430005L14Rik	1.20751e+06	3.14136e+06	NA	4.94579e+06	4.41816e+06	8.08932e+06
A4gnt	4.72335e+07	4.82077e+07	6.05355e+07	5.16903e+06	8.93023e+06	4.85551e+06
A530032D15Rik	1.69106e+06	2.85508e+06	1.68686e+06	1.63386e+07	1.5224e+07	1.54182e+07
A530064D06Rik	276119	328519	281565	NA	NA	NA
A630007B06Rik	108316	123755	121951	111648	109671	87173.5
A830010M20Rik	354580	395544	267708	240382	166629	NA
AA414992	NA	NA	NA	95067.2	NA	65409.2
AA467197	NA	NA	NA	NA	76975.9	NA
Aaas	NA	2.12252e+06	NA	NA	NA	414640
Aacs	185487	170650	NA	79948.1	636854	NA
Aadac	355958	278696	249385	NA	NA	NA
Aak1	178700	NA	145774	2.62545e+07	2.2131e+07	2.55512e+07
Aamp	4.05637e+07	7.12139e+07	5.51706e+07	NA	NA	1.86182e+07
Aars	132503	248023	151191	NA	138985	141714
Aars2	NA	NA	NA	352043	417575	215727
Aarsd1	NA	NA	NA	53680.2	47091.1	33619.6
Aass	NA	2.39222e+07	NA	5.09988e+06	4.84838e+06	1.00663e+07
Aatk	NA	7.3162e+06	NA	NA	NA	NA
AB124611	4.64898e+06	5.02802e+06	4.35102e+06	5.73678e+06	4.14528e+06	4.97707e+06
Abat	250208	NA	494056	NA	NA	NA
Abca1	NA	156916	NA	NA	NA	NA
Abca14	378590	539417	494570	35457.6	NA	NA
Abca2	9.46049e+06	5.36598e+06	9.25558e+06	141852	NA	NA
Abca3	6.47744e+06	1.28086e+07	1.1917e+07	3.16252e+07	2.68461e+07	2.92734e+07
Abca6	NA	NA	NA	112848	NA	NA
Abca7	NA	NA	NA	NA	NA	92657.4
Abca9	409337	218746	195059	943021	520158	842226
Abcb10	4.42865e+06	9.96997e+06	9.6777e+06	2.55457e+06	2.55522e+06	3.1877e+06
Abcb11	1.21529e+06	1.5914e+06	1.60472e+06	249078	1.00438e+06	1.05915e+06
Abcb1a	NA	NA	NA	2.31913e+06	2.02213e+06	NA
Abcb1b	2.34669e+06	2.17806e+06	1.9294e+06	87328.8	NA	85619
Abcb4	2.8778e+06	3.29016e+06	2.82205e+06	2.14841e+06	1.96449e+06	2.82039e+06
Abcb6	647323	643732	710359	188899	286727	212494
Abcc1	NA	NA	NA	494766	500467	439191
Abcc10	2.35485e+08	3.07172e+08	2.78543e+08	2.38104e+08	1.48824e+08	2.40506e+08
Abcc2	134200	74719.2	65165.5	108482	51839.1	111219
Abcc5	NA	238379	NA	573946	944354	785063
Abcc6	9.99122e+06	9.36798e+06	9.59531e+06	8.17504e+06	6.34018e+06	4.99874e+06
Abcc9	591341	1.03803e+06	151216	975623	841559	699410
Abcd3	1.79159e+06	2.57114e+06	1.77728e+06	1.61081e+06	1.15852e+06	1.57643e+06
Abcd4	188115	NA	NA	NA	NA	NA
Abce1	211985	345914	205919	64732.5	58635.3	94205.9
Abcf1	4.50328e+07	3.03663e+07	4.07085e+07	6.19051e+07	4.45522e+07	5.30893e+07
Abcf3	NA	NA	NA	NA	NA	493240
Abcg1	3.93619e+06	4.23674e+06	3.30286e+06	428745	557892	356711
Abcg2	101202	114618	181465	625308	707125	1.21714e+06
Abcg3	NA	231733	NA	1.89355e+06	1.33525e+06	2.55907e+06
Abcg8	793171	1.09305e+06	901843	122461	119414	109610
Abhd12	NA	332567	297091	NA	NA	NA
Abhd14b	2.08324e+06	2.19353e+06	1.82744e+06	6.43063e+06	5.19842e+06	6.17313e+06
Abhd15	2.37297e+06	3.28629e+06	1.30173e+06	203626	184737	155583
Abhd16a	159665	180183	168422	NA	123964	128744
Abhd3	8.14374e+06	9.10491e+06	2.6397e+06	NA	8.75086e+06	NA
Abhd4	NA	1.05631e+06	998244	1.52304e+06	NA	1.63703e+06
Abhd5	1.84989e+06	2.87e+06	2.78605e+06	1.24427e+06	280238	735350
Abhd6	207188	NA	202546	2.34888e+06	832182	2.4229e+06
Abhd8	109974	108049	92612.2	163372	253610	135283
Abi2	4.8309e+06	9.10657e+06	9.88187e+06	NA	NA	NA
Abi3	NA	NA	5.74342e+06	NA	NA	NA
Abl1	4.78944e+07	4.82685e+07	5.24944e+07	7.24615e+07	7.29519e+07	6.6184e+07
Abl2	3.67517e+07	3.68615e+07	3.24818e+07	6.26541e+07	6.44161e+07	4.18819e+07
Abr	8.07651e+06	1.06493e+07	8.3243e+06	4.09047e+06	6.59565e+06	6.76739e+06
Abtb2	13195.5	NA	13165.3	1.5895e+06	2.04125e+06	1.66002e+06
Acaa1a	489597	350225	555029	26186.2	46170.5	NA
Acaa1b	1.18502e+07	1.33607e+07	1.24531e+07	1.66762e+07	1.26871e+07	1.57247e+07
Acaa2	2.21273e+07	4.69449e+07	4.04916e+07	6.51371e+07	3.88994e+07	5.4815e+07
Acaca	127245	168881	232756	125622	237388	217200
Acacb	1.25669e+07	1.25954e+07	9.20542e+06	5.18832e+06	7.40334e+06	6.46762e+06
Acad10	3.58331e+07	3.67026e+07	3.6693e+07	1.58387e+07	1.50156e+07	1.50014e+07
Acad11	1.71657e+06	2.16853e+06	1.5933e+06	NA	2.88191e+06	NA
Acad12	879274	443197	616516	247055	614301	616187
Acad8	135527	90215.9	75983.2	NA	NA	NA
Acadl	3.71127e+07	3.77623e+07	3.68761e+07	5.46034e+06	4.06219e+06	3.71358e+06
Acads	2.60248e+06	2.87732e+06	2.4857e+06	4.63517e+06	9.47018e+06	8.23315e+06
Acadsb	2.38687e+06	3.17424e+06	1.46652e+06	1.01681e+06	998719	1.00717e+06
Acadvl	NA	NA	NA	101349	38654.1	144601
Acap2	394844	260859	482230	716884	797878	807471
Acat1	NA	NA	NA	2.98444e+06	2.60455e+06	2.95117e+06
Acat2	NA	NA	156697	NA	NA	NA
Acat3	292768	223139	388864	233373	128260	193607
Acbd3	1.13037e+07	1.39935e+07	1.2996e+07	9.09347e+06	7.55396e+06	9.47389e+06
Acbd5	553629	632209	239240	27339.9	30809.3	25778.8
Acd	NA	NA	NA	81931.3	NA	98186.8
Ace	NA	NA	NA	NA	NA	5.62594e+06
Ace2	NA	NA	NA	NA	44908.3	NA
Acer2	NA	9.53903e+06	6.28066e+06	NA	NA	NA
Acer3	2.85228e+06	3.6103e+06	3.59355e+06	3.17177e+06	2.78788e+06	2.80854e+06
Acly	NA	565710	606521	887184	NA	NA
Acnat1	NA	1.28977e+07	NA	1.32944e+07	1.28956e+07	2.46171e+07
Aco1	81641.6	NA	NA	NA	NA	NA
Aco2	1.52151e+06	2.97887e+06	3.19413e+06	1.60384e+06	1.56632e+06	1.70828e+06
Acot1	NA	114951	221934	569203	705938	867675
Acot11	4.44574e+06	NA	4.4319e+06	NA	NA	NA
Acot12	2.22345e+06	2.50524e+06	2.59418e+06	3.12152e+06	3.2909e+06	2.84698e+06
Acot13	408699	1.74947e+06	NA	3.51387e+06	2.05642e+06	3.57178e+06
Acot2	NA	NA	NA	NA	NA	18376.3
Acot5	NA	NA	NA	393087	NA	NA
Acot7	1.82999e+06	1.24568e+06	2.65162e+06	3.71982e+06	2.35238e+06	3.61274e+06
Acot8	NA	439798	258979	964193	208939	483407
Acot9	153375	97757.1	160171	102514	NA	126900
Acox1	966372	782023	320329	821778	449822	1.25439e+06
Acox2	1.37186e+06	361320	NA	NA	782077	525647
Acox3	NA	NA	NA	118862	525961	100453
Acp1	632205	275905	587672	470753	510926	1.02032e+06
Acp5	2.90918e+06	3.05625e+06	2.93692e+06	703296	525421	654906
Acp6	NA	NA	NA	NA	NA	29805.2
Acpp	2.43701e+07	2.03782e+07	2.39792e+07	3.43454e+07	2.99969e+07	2.35236e+07
Acsf2	3.03166e+07	3.55323e+07	3.3228e+07	2.12939e+07	1.76679e+07	1.76002e+07
Acsf3	6.40638e+06	8.10375e+06	5.44557e+06	5.09908e+06	3.94296e+06	5.60043e+06
Acsl1	994120	823363	985992	753425	1.3574e+06	1.3884e+06
Acsl4	NA	NA	NA	251236	383218	468113
Acsl5	8.24224e+06	9.08239e+06	8.57963e+06	4.42868e+06	2.60851e+06	6.27349e+06
Acsm1	1.27911e+07	1.42104e+07	8.94031e+06	2.96058e+07	3.32981e+07	2.57883e+07
Acsm3	47276.9	NA	99286.4	NA	NA	116013
Acsm5	NA	NA	NA	67671.1	NA	201212
Acss1	NA	220141	NA	189770	198045	NA
Acss2	7.02552e+06	6.26821e+06	9.81214e+06	1.3877e+07	7.87894e+06	2.33344e+07
Acta2	NA	NA	NA	NA	75271.9	NA
Actb	NA	NA	NA	27697.7	NA	291884
Actbl2	NA	NA	NA	NA	1.21897e+06	NA
Actc1	NA	NA	1.28706e+06	NA	685798	933688
Actg1	198653	167900	165387	NA	NA	105396
Actn1	NA	3.89962e+06	NA	NA	NA	NA
Actn3	288430	125964	170755	418628	151778	146816
Actn4	1.02438e+06	1.28128e+06	1.36255e+06	5.16233e+06	4.34325e+06	4.27442e+06
Actr1a	4.73152e+07	4.64116e+07	3.75884e+07	2.17347e+07	2.41067e+07	2.255e+07
Actr1b	NA	NA	NA	444570	362181	842262
Actr2	131406	93794.5	NA	NA	NA	NA
Actr5	2.0766e+06	2.57805e+06	3.154e+06	3.99265e+06	2.95063e+06	4.83922e+06
Actr6	2.6988e+06	3.05583e+06	2.81063e+06	5.2903e+06	5.41221e+06	7.55937e+06
Actr8	NA	3.80235e+07	NA	5.52547e+07	4.69671e+07	NA
Acy3	578519	620590	625019	174146	NA	682008
Adam10	6.85226e+06	9.93681e+06	1.95586e+07	1.52223e+07	2.06552e+07	1.61942e+07
Adam15	NA	NA	25788.8	14614	40888.3	32675.8
Adam17	248945	402493	238726	183499	303767	73982.9
Adam19	1.54613e+06	1.41524e+06	575696	932301	967672	771626
Adam23	8.36216e+06	1.1134e+07	8.97028e+06	6.77809e+07	7.44436e+07	5.35012e+07
Adam8	1.53056e+06	NA	NA	NA	902941	875220
Adam9	NA	NA	NA	NA	16323.9	28436.3
Adamts13	NA	NA	NA	NA	1.72973e+06	1.8187e+06
Adamts4	NA	324001	284675	NA	76395.6	61659.4
Adamts5	NA	NA	746777	NA	NA	1.15119e+06
Adamtsl3	268082	87514.8	88111.4	NA	45147	NA
Adamtsl4	1.0798e+06	NA	NA	349806	351986	1.31427e+06
Adap1	113029	162415	NA	1.05944e+07	1.07347e+07	9.74419e+06
Adap2	648496	466230	590206	NA	NA	NA
Adarb1	627918	445367	1.16909e+06	627385	292649	940466
Adck2	304288	NA	NA	NA	NA	NA
Adck3	810853	706294	901881	NA	937008	NA
Adck4	1.13322e+07	1.04983e+07	9.68711e+06	2.70478e+06	2.47622e+06	2.48434e+06
Adck5	423243	535437	669288	140807	89341.8	106080
Adcy1	NA	NA	102596	NA	NA	347118
Adcy3	278518	NA	NA	NA	NA	NA
Adcy4	7.34625e+06	9.61709e+06	7.63256e+06	1.05543e+07	9.24702e+06	9.99497e+06
Adcy5	6.10912e+06	7.86569e+06	7.64785e+06	1.22754e+06	635614	536018
Adcy6	876518	390984	215939	1.6352e+06	1.29743e+06	1.94984e+06
Adcy7	NA	NA	NA	NA	NA	21934.4
Adcy9	259253	436759	NA	181556	NA	142038
Add1	142978	55262.5	127577	586382	706241	1.02699e+06
Add3	1.53401e+07	1.74643e+07	1.55543e+07	6.84643e+06	5.49306e+06	7.70213e+06
Adh4	5.85677e+06	7.04526e+06	7.98708e+06	8.27942e+06	1.03279e+07	8.2698e+06
Adh5	360857	232797	507035	138529	401695	383777
Adi1	293776	NA	NA	NA	229039	NA
Adipor1	NA	158284	11548.2	NA	NA	NA
Adipor2	29946.6	NA	NA	346643	348030	358471
Adnp	1.43998e+06	954538	734826	953500	198638	522521
Ado	5.89351e+06	5.88037e+06	5.67632e+06	2.70799e+06	2.80529e+06	1.97907e+06
Adpgk	1.74388e+06	1.42505e+06	1.52257e+06	1.14149e+06	6.25762e+06	NA
Adrb2	1.04307e+06	2.05108e+06	1.33095e+06	1.52867e+06	NA	NA
Adrbk1	1.92338e+07	1.49179e+07	1.55355e+07	1.7637e+07	1.72986e+07	2.05859e+07
Adrm1	NA	NA	NA	758303	NA	NA
Adss	3.66496e+07	4.03267e+07	4.21094e+07	4.18936e+06	3.31042e+06	6.05421e+06
Adssl1	NA	NA	NA	NA	NA	2.31871e+06
AF251705	267597	NA	162516	NA	NA	NA
Afap1l1	NA	7.51627e+06	4.5222e+06	NA	NA	NA
Afg3l1	NA	NA	NA	NA	454530	NA
Afg3l2	132682	259408	NA	NA	NA	NA
Aga	870458	716781	2.93441e+06	4.10467e+06	2.32653e+06	7.00128e+06
Agap1	NA	548646	NA	NA	NA	NA
Agap3	5.62381e+06	9.8727e+06	6.36907e+06	1.14981e+07	8.62319e+06	1.50852e+07
Agfg1	108614	NA	NA	NA	126302	NA
Agfg2	303217	NA	189792	NA	88769.4	103299
Agk	2.26376e+06	2.68375e+06	1.56308e+06	1.89261e+06	6.1496e+06	6.1954e+06
Agl	401631	481718	275470	475966	1.14479e+06	1.21079e+06
Agmat	66920.2	350004	133020	54915.7	18382.7	123882
Agmo	NA	NA	NA	916757	212460	NA
Agpat1	818380	705548	534161	2.05595e+06	1.0431e+06	1.07016e+06
Agpat3	234452	NA	NA	NA	NA	42377.8
Agpat5	182540	NA	NA	NA	NA	NA
Agpat6	318348	499127	458628	272943	130334	231967
Agpat9	NA	NA	566115	624652	NA	2.27548e+06
Agps	693812	1.32963e+06	1.03312e+06	2.25199e+06	1.97333e+06	1.90829e+06
Agr2	2.05912e+06	2.40825e+06	2.71846e+06	958860	657719	583253
Agt	1.61502e+06	334419	649185	1.21606e+06	679270	1.65499e+06
Agtpbp1	5.6261e+06	5.81599e+06	5.28869e+06	NA	69294.6	NA
Agxt2	1.02533e+08	1.04725e+08	1.01881e+08	1.34857e+08	1.48758e+08	1.38349e+08
Ahctf1	3.23323e+06	2.53992e+06	690444	3.03375e+06	2.71217e+06	2.78482e+06
Ahcy	904688	396663	921595	31768.6	617822	569552
Ahcyl2	1.66695e+06	2.18276e+06	1.12698e+06	382863	221943	360160
Ahdc1	NA	57949.9	NA	NA	NA	67857.1
Ahnak	381754	NA	NA	NA	NA	2.15224e+06
Ahsg	NA	NA	110587	NA	NA	NA
Ahsp	1.06423e+08	1.228e+08	1.09333e+08	1.08393e+08	8.97771e+07	1.12204e+08
AI314180	2.77497e+07	3.06426e+07	2.97404e+07	1.96376e+07	2.29065e+07	2.40171e+07
AI464131	269702	414942	390143	1.43004e+06	833989	1.17215e+06
AI480653	NA	NA	NA	1.86527e+06	2.11102e+06	1.80146e+06
AI593442	NA	445753	93498.9	NA	NA	80575.8
AI837181	3.94691e+06	5.30021e+06	4.62867e+06	4.68489e+06	2.9923e+06	3.76939e+06
Aida	NA	NA	NA	NA	185753	385394
Aif1	3.74329e+07	NA	NA	2.42217e+07	9.82905e+06	2.3853e+07
Aifm1	1.02249e+06	677210	1.36494e+06	1.40833e+06	1.67038e+06	1.22481e+06
Aifm2	NA	NA	NA	344673	277838	366903
Aim2	224054	NA	NA	NA	NA	NA
Aimp1	NA	1.19318e+06	NA	NA	NA	NA
Aimp2	NA	NA	NA	3.88585e+06	3.53463e+06	3.12315e+06
Ajap1	969255	1.04337e+06	628894	649884	915826	1.07459e+06
Ak1	NA	NA	1.33271e+06	1.25673e+06	NA	728763
AK129341	NA	73102.6	NA	NA	NA	NA
Ak2	171721	NA	NA	144277	903811	136972
Ak3	65052.5	218386	NA	NA	NA	114780
Ak4	689220	196832	193228	NA	547855	525455
Akap1	2.10952e+06	2.53633e+06	2.53085e+06	3.14711e+06	2.70254e+06	2.7265e+06
Akap10	205581	150698	NA	NA	NA	66312.2
Akap11	21731.8	NA	NA	90192.3	28209.8	75694.3
Akap12	527973	705037	532506	41403.1	NA	109889
Akap13	NA	NA	NA	NA	NA	134672
Akap2	5.42249e+06	8.30423e+06	8.10547e+06	1.61483e+07	1.02399e+07	1.57978e+07
Akap8	812244	1.26505e+06	867833	156284	162896	138684
Akna	2.68439e+06	3.2769e+06	2.43291e+06	5.77243e+06	5.37713e+06	5.53396e+06
Akr1b3	1.77654e+08	1.89109e+08	2.07274e+08	1.66401e+08	1.47347e+08	2.1829e+08
Akr1b7	NA	NA	NA	2.46787e+07	2.92346e+07	NA
Akr1b8	NA	NA	NA	118358	80660.9	NA
Akr1c12	31830.9	NA	NA	NA	NA	NA
Akr1c13	NA	554076	NA	1.87023e+06	3.47911e+06	1.65176e+06
Akr1c14	600029	271981	355267	104064	103781	172745
Akr1c19	4.41793e+07	4.92993e+07	4.78116e+07	1.31011e+07	1.97214e+07	9.97797e+06
Akr1c6	4.32684e+06	4.53422e+06	4.24931e+06	808271	867172	1.72876e+06
Akr1d1	443069	387337	407098	NA	NA	394580
Akr7a5	1.04021e+06	1.29835e+06	1.55217e+06	1.21835e+06	865484	1.22205e+06
Akt1	NA	NA	NA	677942	685321	593943
Akt2	NA	NA	NA	50074.3	157436	160194
Akt3	NA	NA	NA	88572.9	316305	109959
Alas1	NA	NA	174153	NA	NA	NA
Alb	421253	500896	103712	975141	496998	1.11492e+06
Alcam	1.0178e+06	558249	850589	NA	211076	251009
Aldh16a1	125345	149151	131553	103119	94324.6	53738.4
Aldh18a1	NA	NA	89800.6	125323	111870	84502.8
Aldh1a7	1.41983e+06	1.52177e+06	1.44106e+06	519918	666687	714368
Aldh1l1	385339	439025	167958	NA	NA	NA
Aldh1l2	2.69702e+06	2.99352e+06	2.37133e+06	1.43915e+06	1.69346e+06	1.18793e+06
Aldh2	716611	722847	509895	700227	430830	545444
Aldh3a2	NA	1.59776e+07	NA	5.727e+06	NA	9.85617e+06
Aldh3b1	1.92887e+08	2.11243e+08	1.88701e+08	6.3978e+07	5.92592e+07	6.48942e+07
Aldh4a1	NA	88074.4	74566.1	851325	616411	871544
Aldh5a1	178241	NA	NA	NA	NA	NA
Aldh7a1	NA	3.28823e+06	538613	NA	NA	NA
Aldh8a1	NA	2.10317e+06	291685	343789	1.09529e+06	3.47369e+06
Aldh9a1	NA	2.6861e+06	NA	1.49115e+06	1.39565e+06	1.40828e+06
Aldoa	3.37867e+06	874885	1.82556e+06	2.79724e+06	3.15545e+06	2.52231e+06
Aldoc	NA	NA	62326.3	NA	NA	NA
Alg10b	1.9938e+07	1.78207e+07	2.09192e+07	2.71778e+07	2.30793e+07	2.15787e+07
Alg11	1.08479e+06	886201	455317	NA	NA	NA
Alg12	NA	NA	NA	379031	163173	159367
Alg14	1.66835e+06	2.10234e+06	913281	3.15019e+06	3.57618e+06	3.21297e+06
Alg2	6.82126e+06	8.14658e+06	6.9921e+06	NA	NA	NA
Alg3	NA	1.25819e+06	NA	NA	3.82822e+06	2.76219e+06
Alg5	NA	258164	NA	346107	468998	496198
Alg6	52159.4	218345	126549	860424	620064	932466
Alg8	1.35336e+06	1.59417e+06	1.76423e+06	411378	700728	976599
Alg9	4.41295e+06	2.94972e+06	NA	2.16878e+06	2.35053e+06	1.83655e+06
Alox12	7.87175e+06	9.29696e+06	7.78706e+06	2.77473e+06	NA	NA
Alox15	NA	NA	51755.7	NA	NA	NA
Alox5	6.48994e+07	4.50493e+07	5.384e+07	1.21336e+07	1.1534e+07	1.1009e+07
Alox5ap	NA	317410	NA	NA	NA	66921.8
Alpk1	347168	504681	105040	192678	359873	246554
Alpl	1.00674e+07	1.38263e+07	1.15267e+07	9.75556e+06	9.33473e+06	1.01675e+07
Als2	4.15499e+06	5.20736e+06	3.44858e+06	8.33289e+06	6.21331e+06	7.12799e+06
Als2cr11	394053	362936	754038	NA	99750.5	119689
Amacr	NA	1.31064e+06	NA	NA	NA	NA
Amdhd2	7.73651e+06	6.90571e+06	6.50038e+06	4.17328e+06	3.94916e+06	4.30125e+06
Amfr	NA	NA	NA	442975	NA	NA
Amica1	1.61336e+06	565613	546225	570972	401537	498389
Amotl1	NA	135580	196840	228027	273736	298854
Ampd2	1.8143e+08	1.70373e+08	1.60772e+08	1.42522e+08	1.33907e+08	1.53092e+08
Amt	NA	NA	NA	NA	NA	5.57576e+06
Amy1	3.27891e+06	474616	250263	1.47828e+06	4.03054e+06	2.85608e+06
Amy2a2	NA	71381.1	NA	233668	202199	263488
Amy2b	NA	NA	NA	1.02045e+06	527861	858549
Amz1	147507	NA	145937	760902	242716	607648
Anapc4	3.20261e+06	2.21564e+06	2.1392e+06	2.45581e+06	2.27892e+06	1.91811e+06
Anapc5	117404	53346.2	220479	NA	NA	NA
Anapc7	2.80125e+06	2.93411e+06	3.66842e+06	637757	2.49495e+06	2.02984e+06
Angptl3	2.34732e+06	1.7677e+06	1.85867e+06	144947	142862	NA
Angptl6	677891	401070	1.02956e+06	386763	480710	445598
Ank3	4.12437e+06	4.5613e+06	3.72297e+06	1.10918e+07	1.19104e+07	1.23546e+07
Ankfy1	NA	NA	NA	1.73301e+06	1.16313e+07	NA
Ankhd1	101447	399398	NA	120759	63846.3	NA
Ankle1	NA	NA	NA	483805	NA	748560
Ankle2	NA	NA	NA	2.23605e+06	1.87494e+06	NA
Ankmy2	943216	NA	NA	66317.7	72804.2	NA
Ankrd13a	NA	NA	NA	148284	NA	NA
Ankrd22	206869	NA	205643	117330	90782	458341
Ankrd24	3.08192e+06	3.60021e+06	2.92425e+06	8.46984e+06	7.2431e+06	7.54991e+06
Ankrd28	NA	NA	NA	278156	NA	NA
Ankrd33	2.71309e+07	2.32949e+07	2.86456e+07	3.56331e+07	4.19672e+07	3.17848e+07
Ankrd36	NA	NA	NA	NA	NA	565815
Ankrd40	1.11837e+07	1.35558e+07	1.15993e+07	2.2327e+07	2.17538e+07	2.36087e+07
Ankrd44	6.66574e+06	6.83138e+06	7.24868e+06	265453	306207	424580
Ankrd46	270901	288920	254728	260482	NA	340890
Ankrd57	NA	NA	NA	93356.1	97943.6	116552
Anks1	631350	353928	284663	98622.2	383547	NA
Ano10	329192	342308	311073	337839	301644	589564
Ano6	2.54954e+06	2.34455e+06	3.01016e+06	2.2335e+06	1.42322e+06	1.55774e+06
Anp32a	2.49136e+07	2.49253e+07	2.0785e+07	958659	1.17629e+06	568845
Anp32e	4.916e+06	NA	NA	1.40659e+06	NA	NA
Anxa11	1.17713e+07	1.18611e+07	9.98495e+06	2.97975e+06	4.8373e+06	5.43276e+06
Anxa3	NA	107561	NA	NA	NA	NA
Anxa4	2.41673e+06	1.45116e+06	1.83396e+06	2.52254e+06	3.18486e+06	3.07405e+06
Anxa6	1.65483e+06	2.20915e+06	1.19199e+06	NA	NA	NA
Anxa7	NA	NA	NA	NA	NA	26801.5
Anxa9	408661	588963	421884	199498	NA	NA
Aox1	1.52163e+07	1.14037e+07	1.61838e+07	1.74588e+07	1.7412e+07	1.9532e+07
Aox3	130335	179105	139829	NA	176653	202613
Aox3l1	8.6769e+06	6.71393e+06	3.52696e+06	5.31777e+06	1.00947e+07	4.4591e+06
Ap1b1	1.98002e+08	1.79644e+08	1.77402e+08	1.27504e+08	9.62238e+07	1.45906e+08
Ap1g1	7.82556e+07	8.85248e+07	7.21156e+07	8.98037e+07	8.30837e+07	7.80536e+07
Ap1g2	298165	467763	262829	343802	390392	414532
Ap1m2	2.81745e+06	NA	1.91773e+06	NA	NA	NA
Ap1s1	NA	46530.4	NA	NA	NA	NA
Ap1s2	1.3531e+06	1.58712e+06	1.32606e+06	278705	930769	760860
Ap2a1	4.51221e+07	5.05814e+07	4.32455e+07	3.26034e+07	2.31637e+07	2.78626e+07
Ap2a2	1.6658e+06	1.07727e+06	1.94607e+06	2.59302e+06	1.65073e+06	1.82529e+06
Ap2b1	1.60622e+06	2.31332e+06	1.29496e+06	709286	490299	640451
Ap2m1	2.82779e+06	4.45201e+06	2.94106e+06	329692	947189	327764
Ap2s1	4.08329e+06	8.55611e+06	3.71683e+06	604512	870034	829699
Ap3b1	933329	1.03878e+06	657800	54695.9	418023	235248
Ap3d1	NA	NA	NA	NA	NA	309609
Ap3m1	159805	NA	205693	919410	618811	571049
Ap3s1	3.72671e+07	4.549e+07	3.7379e+07	3.26047e+07	3.59543e+07	4.82185e+07
Ap3s2	NA	440710	NA	NA	NA	NA
Ap4b1	740659	747579	526536	1.38006e+06	918649	1.16193e+06
Ap4e1	4.06977e+06	3.77914e+06	3.60133e+06	845925	1.46358e+06	1.13676e+06
Ap4s1	NA	104827	NA	190252	150301	NA
Apaf1	20132	24705.6	NA	62189.1	NA	80325.5
Apbb1ip	NA	NA	NA	227866	76341.5	232159
Apc2	1.849e+06	1.69019e+06	1.11297e+06	1.54984e+06	1.0091e+06	1.67271e+06
Apcs	331284	413878	1.11224e+06	65054	NA	160792
Apeh	3.06598e+07	2.53342e+07	1.65601e+07	2.35866e+07	2.25663e+07	2.72878e+07
Apex1	2.27448e+07	2.39222e+07	1.65902e+07	2.89399e+07	4.03304e+07	4.39131e+07
Apip	26000.6	50542.8	53472.5	14266.9	19129.2	17654.1
Apitd1	3.86411e+06	NA	NA	330992	173856	305213
Aplp2	1.52597e+06	1.61323e+06	980349	NA	NA	2.49931e+06
Apoa1	NA	NA	NA	NA	512350	NA
Apoa1bp	4.43107e+06	4.04967e+06	4.34725e+06	2.5547e+06	3.92028e+06	3.87202e+06
Apoa2	NA	NA	NA	185053	213700	1.58014e+06
Apoa4	1.3619e+07	1.89869e+07	1.57412e+07	698298	604317	720320
Apob	2.10148e+07	2.73763e+07	1.8761e+07	3.83131e+07	4.03146e+07	3.82316e+07
Apobec1	6.60208e+06	1.04218e+07	8.57901e+06	4.69105e+06	1.50723e+06	4.16316e+06
Apobec3	2.96646e+06	3.62563e+06	2.05643e+06	229889	432861	366519
Apobr	1.49829e+07	1.66684e+07	1.31114e+07	2.76173e+07	1.58597e+07	1.4399e+07
Apoc1	868583	5.08854e+06	4.33597e+06	7.98382e+06	9.29965e+06	9.8309e+06
Apoe	9.34949e+06	1.42643e+07	9.59531e+06	5.39013e+06	8.06068e+06	5.42857e+06
Apof	2.45334e+06	3.06799e+06	1.23752e+06	2.31966e+06	4.64369e+06	2.45476e+06
Apoh	90564.4	NA	NA	75625.3	91648.6	NA
Apol9b	NA	8.52696e+07	NA	2.01897e+07	5.83254e+07	3.66843e+07
Apold1	144560	312796	449962	737439	237137	45831.7
Apom	NA	NA	490594	NA	NA	NA
Apoo	754591	1.15107e+06	667055	1.92343e+06	659684	1.31343e+06
Apool	NA	NA	NA	NA	NA	167032
App	NA	NA	NA	104742	NA	NA
Appl1	1.06204e+06	890332	519915	NA	795134	997389
Appl2	854817	NA	NA	963510	301908	777842
Aprt	8.59984e+06	1.10969e+07	1.06018e+07	4.18869e+06	3.72297e+06	3.96616e+06
Aqp1	NA	NA	NA	NA	504991	NA
Aqp5	1.71913e+06	1.45213e+06	2.35804e+06	3.62254e+06	3.31121e+06	2.93489e+06
Aqp9	2.45921e+06	2.96229e+06	3.35001e+06	NA	NA	NA
Aqr	191649	416255	NA	NA	NA	151667
Ar	851946	965371	1.06061e+06	8.09022e+06	7.14444e+06	8.13207e+06
Araf	8.33626e+06	8.16745e+06	6.66077e+06	2.99462e+06	2.02899e+06	3.02746e+06
Arap1	1.85283e+07	1.5237e+07	1.5469e+07	2.25896e+06	2.86226e+06	3.29836e+06
Arap2	63669.5	77785.1	114049	NA	NA	NA
Arcn1	2.1076e+06	2.35533e+06	1.66629e+06	3.48305e+06	3.09531e+06	4.05059e+06
Arf1	206601	734770	429546	1.53389e+06	1.29321e+06	1.19144e+06
Arf2	7.03126e+06	7.51212e+06	7.5849e+06	8.38783e+06	6.87671e+06	7.44165e+06
Arf6	2.96174e+06	2.45177e+06	2.29508e+06	1.26698e+07	7.78833e+06	1.15551e+07
Arfgap1	1.72129e+07	1.78553e+07	1.62616e+07	2.56381e+07	2.64333e+07	2.76614e+07
Arfgap2	NA	NA	NA	NA	132852	49205.4
Arfgef1	738363	1.21248e+06	1.01035e+06	NA	NA	NA
Arfgef2	1.60647e+06	2.22034e+06	1.62867e+06	968575	1.43588e+06	1.40864e+06
Arfip1	NA	NA	786556	NA	NA	NA
Arfip2	146014	158491	NA	NA	NA	NA
Arfrp1	7.72197e+06	8.59494e+06	6.95473e+06	8.67151e+06	1.67803e+07	2.25811e+07
Arg1	1.6103e+06	1.98034e+06	1.70579e+06	2.92775e+06	2.99323e+06	2.3532e+06
Arg2	7.4353e+06	8.47805e+06	6.80499e+06	9.62464e+06	9.32326e+06	9.18634e+06
Arhgap10	5.88471e+06	2.96478e+06	5.08252e+06	1.06144e+06	1.08549e+06	998838
Arhgap12	4.36754e+06	5.18553e+06	3.36381e+06	1.96926e+06	2.08794e+06	2.64985e+06
Arhgap15	4.45365e+06	4.40434e+06	5.34788e+06	1.21827e+06	924096	1.31343e+06
Arhgap17	9.5665e+06	6.59691e+06	6.62001e+06	NA	7.69746e+06	4.25263e+06
Arhgap21	NA	NA	NA	343936	283127	NA
Arhgap24	63539.4	71095.1	30210.7	NA	NA	NA
Arhgap26	4.37149e+06	5.84417e+06	6.45736e+06	2.39511e+06	403687	2.49764e+06
Arhgap29	3.20044e+06	3.96939e+06	NA	NA	NA	NA
Arhgap30	2.32959e+06	3.10847e+06	2.59456e+06	2.89131e+06	1.48415e+06	3.11058e+06
Arhgap31	NA	NA	NA	NA	492844	NA
Arhgap4	NA	1.5979e+06	1.36531e+06	NA	NA	NA
Arhgap5	1.06539e+07	1.38996e+07	1.25897e+07	1.07264e+07	1.18119e+07	1.40601e+07
Arhgap9	1.23578e+07	1.37585e+07	1.37522e+07	1.39252e+07	1.24292e+07	1.20061e+07
Arhgdib	2.77752e+06	5.77772e+06	3.34863e+06	7.88761e+06	1.59441e+07	8.68514e+06
Arhgef10	NA	NA	NA	NA	NA	82595
Arhgef10l	1.89123e+07	2.06794e+07	1.75658e+07	1.22512e+07	9.36757e+06	1.10101e+07
Arhgef11	454411	517407	1.24873e+06	3.70709e+06	3.44231e+06	2.78315e+06
Arhgef12	NA	NA	NA	NA	91739.6	NA
Arhgef18	866223	834333	1.08391e+06	532554	549517	141115
Arhgef37	NA	NA	NA	1.75151e+06	1.06958e+06	1.75463e+06
Arhgef4	87725.8	127989	60219.5	16547.6	14867.9	14570.2
Arhgef40	522640	595913	499787	571709	379459	864897
Arhgef5	258539	139175	173614	39255.1	104460	47832.9
Arhgef7	13830.8	13741	12728.9	NA	24700.2	10317.8
Arid1a	397663	668312	1.11418e+06	396156	383930	813028
Arid1b	NA	NA	NA	1.01716e+06	NA	959054
Arid2	NA	NA	NA	NA	NA	1.54601e+06
Arid3a	251279	268112	277063	NA	NA	NA
Arid3b	92215.3	138595	86916.2	NA	NA	NA
Arid4b	NA	127656	104916	NA	NA	57567.2
Arid5a	1.0912e+06	NA	NA	NA	25759.3	NA
Arid5b	467551	1.46526e+06	1.01939e+06	685005	994459	754189
Arih1	NA	NA	NA	284467	NA	285225
Arih2	126343	95969.2	82488.1	NA	NA	NA
Arl1	NA	NA	NA	38747.3	35247.4	NA
Arl11	417209	333645	NA	NA	278102	NA
Arl15	272496	195796	285816	NA	52485.4	NA
Arl2	NA	68970	237610	49732.6	242690	NA
Arl3	NA	2.57805e+06	NA	NA	1.12404e+06	2.09068e+06
Arl6ip1	1.65227e+06	2.19782e+06	1.64121e+06	222225	121824	254518
Arl6ip4	NA	NA	NA	19431.3	NA	NA
Arl6ip5	NA	NA	NA	549880	NA	NA
Arl6ip6	NA	NA	104954	NA	NA	NA
Arl8a	25830.9	NA	60584.4	NA	NA	NA
Arl8b	2.08273e+07	2.15471e+07	2.11964e+07	5.87172e+06	3.72218e+06	7.58237e+06
Armc1	1.6436e+07	1.54816e+07	1.3702e+07	1.35313e+06	1.4281e+06	1.24648e+06
Armc10	4.38922e+07	4.0078e+07	4.33032e+07	6.15151e+07	5.80972e+07	5.79803e+07
Armc4	40772.9	NA	NA	NA	NA	NA
Armc6	199419	209005	510434	155600	163398	NA
Armc8	NA	NA	NA	NA	2.54797e+06	1.94805e+06
Armcx3	NA	NA	NA	1.02989e+07	8.7134e+06	9.39269e+06
Arpc1a	31385.7	31642.9	114851	NA	NA	NA
Arpc1b	353662	478692	387020	396317	330000	327824
Arpc2	321716	141262	120337	NA	NA	84725.6
Arpc3	3.85403e+06	5.19272e+06	5.2779e+06	5.53069e+06	4.91024e+06	4.9991e+06
Arpc4	334002	2.53425e+06	775922	4.02106e+06	3.55231e+06	4.4682e+06
Arpc5	73077.2	368781	NA	647445	611109	433538
Arpp19	9.49889e+06	4.46928e+06	1.08866e+07	1.52532e+07	1.63305e+07	1.44924e+07
Arrdc1	70801.2	NA	NA	NA	90096.2	NA
Arsa	6.33646e+06	8.04987e+06	8.14321e+06	2.98604e+06	2.49389e+06	2.16649e+06
Arsb	1.05591e+08	1.04435e+08	9.92601e+07	1.44666e+08	1.50763e+08	1.66685e+08
Arsk	NA	652589	482882	NA	NA	NA
Asah2	1.23914e+08	1.48129e+08	1.26361e+08	2.71764e+07	2.22524e+07	2.85249e+07
Asap2	12889.3	NA	NA	NA	NA	NA
Asb3	1.93422e+06	1.5255e+06	935703	223645	202437	242686
Asb7	1.88485e+06	1.76093e+06	576975	7.71395e+06	5.55425e+06	8.68789e+06
Asb9	793158	NA	464259	493453	413948	432005
Ascc1	1.1079e+06	1.13776e+06	805706	1.54649e+06	1.47703e+06	1.93703e+06
Ascc3	1.15204e+06	456558	754502	NA	27306.4	232087
Asgr1	1.2592e+07	1.23151e+07	1.2601e+07	1.48914e+07	1.29084e+07	343872
Asgr2	NA	NA	NA	NA	NA	6.26762e+07
Ash2l	2.74626e+06	1.63161e+06	2.12892e+06	1.26636e+06	5.20422e+06	3.5901e+06
Asna1	3.69022e+06	2.65819e+06	2.85051e+06	NA	NA	NA
Aspg	1.23725e+06	NA	NA	NA	NA	NA
Aspn	3.27316e+06	3.12575e+06	3.98194e+06	444302	333166	290399
Asprv1	1.94315e+07	2.16493e+07	1.87986e+07	4.22514e+06	2.12236e+06	9.31592e+06
Aspscr1	53368.8	200328	46575.1	145751	230081	43861.6
Asrgl1	2.68145e+06	4.58879e+06	4.11625e+06	6.49616e+06	5.37607e+06	7.35757e+06
Ass1	774098	523569	611838	344472	282058	422197
Atad1	1.62319e+06	673286	1.08445e+06	NA	NA	238206
Atad2	NA	NA	316842	605208	NA	382532
Atad3a	1.06389e+06	791902	1.1374e+06	6.36015e+06	5.45705e+06	5.73097e+06
Atf3	247503	NA	208804	324426	216866	NA
Atf7	1.96982e+07	1.90974e+07	1.98595e+07	2.90859e+07	3.26466e+07	3.2683e+07
Atg16l1	399832	217115	233509	802308	1.01453e+06	945041
Atg2a	823994	1.51818e+06	1.7927e+06	1.61362e+06	1.68291e+06	1.93966e+06
Atg3	6.09177e+06	5.85785e+06	4.74781e+06	5.74429e+06	8.43973e+06	7.95866e+06
Atg4a	NA	1.04515e+07	NA	NA	7.17847e+06	6.6287e+06
Atg5	1.37517e+07	1.32214e+07	2.02032e+07	1.07059e+07	9.4955e+06	6.53481e+06
Atg9a	2.94682e+07	2.98633e+07	2.8144e+07	2.24462e+07	2.2011e+07	2.02996e+07
Atic	1.56973e+06	3.78563e+06	4.84989e+06	1.84048e+07	1.31769e+07	1.09425e+07
Atl1	2.06525e+08	2.1641e+08	1.9857e+08	1.39252e+08	1.18545e+08	1.47032e+08
Atl2	1.2342e+07	6.72996e+06	4.45548e+06	1.31147e+06	677449	1.02505e+06
Atl3	2.8556e+06	190256	2.61575e+06	188644	313013	293117
Atm	1.06005e+06	2.74302e+06	1.20908e+06	822100	1.17267e+06	1.02205e+06
Atox1	621488	637695	572222	NA	NA	NA
Atp10d	1.03228e+06	1.50242e+06	1.08913e+06	387674	402566	565971
Atp11a	3.87253e+06	5.3512e+06	3.81226e+06	6.01617e+06	6.5247e+06	7.24632e+06
Atp11b	NA	NA	NA	NA	NA	10516.5
Atp11c	5.93178e+06	6.51566e+06	6.09782e+06	NA	NA	NA
Atp13a2	853363	2.14449e+06	1.17208e+06	1.00856e+06	1.27127e+06	1.61415e+06
Atp13a3	62605.5	83274.4	83391	NA	NA	NA
Atp1a3	3.37497e+06	2.71111e+06	2.53123e+06	2.72005e+06	5.28072e+06	3.4998e+06
Atp1b1	NA	777284	806559	NA	NA	NA
Atp1b3	NA	1.456e+06	NA	NA	NA	NA
Atp2a1	NA	NA	NA	NA	NA	347286
Atp2a2	2.6502e+06	NA	NA	NA	NA	NA
Atp2a3	NA	NA	NA	51552.3	NA	42722.7
Atp2b1	1.82782e+06	2.53992e+06	2.0844e+06	NA	NA	NA
Atp2b4	NA	NA	352458	NA	NA	NA
Atp2c2	159716	175306	117783	361745	329367	255572
Atp4a	1.85372e+06	1.56211e+06	1.16985e+06	598147	630550	1.97559e+06
Atp5a1	NA	1.2099e+08	NA	NA	NA	NA
Atp5b	NA	NA	NA	217749	NA	NA
Atp5d	451336	565530	174179	977807	1.32892e+06	978359
Atp5e	3.61457e+06	8.24344e+06	3.96902e+06	2.72903e+06	8.19929e+06	5.72797e+06
Atp5f1	339436	1.42505e+06	422837	3.55313e+06	2.19583e+06	2.89417e+08
Atp5h	45620.9	NA	NA	NA	NA	NA
Atp5j	NA	NA	40681	57555.4	60026.8	61681
Atp5j2	332790	413132	346225	739664	659301	566618
Atp5k	76489.9	NA	81314.3	NA	NA	NA
Atp5l	1.73724e+06	2.35629e+06	2.43266e+06	511181	935755	667158
Atp5o	312020	NA	290005	383359	474762	212398
Atp5sl	1.71096e+07	1.53406e+07	2.27201e+07	6.60121e+07	5.60305e+07	5.1324e+07
ATP6	391068	496626	380574	576090	1.0129e+06	1.19721e+06
Atp6ap1	904662	744387	1.92513e+06	NA	NA	152613
Atp6ap2	NA	NA	NA	NA	607113	NA
Atp6v0a2	69866	21107.7	50443.9	NA	NA	NA
Atp6v0c	1.68851e+07	NA	4.96326e+06	1.94045e+06	7.81589e+06	3.09525e+06
Atp6v0d2	101132	110620	96443.4	84447.8	171746	109805
Atp6v1a	872793	1.14732e+06	1.32819e+06	926673	1.06949e+06	1.07058e+06
Atp6v1b2	241022	171410	261976	NA	NA	NA
Atp6v1c1	2.74563e+07	2.90537e+07	2.23878e+07	6.87524e+07	7.50213e+07	6.7402e+07
Atp6v1d	1.58797e+06	1.13588e+06	1.49022e+06	NA	3.53556e+06	3.26232e+06
Atp6v1e1	2.00082e+06	4.88765e+06	4.80587e+06	3.28969e+06	1.656e+06	2.99776e+06
Atp6v1f	NA	112190	NA	NA	NA	NA
Atp6v1h	9.85585e+06	1.13848e+07	8.63531e+06	7.06874e+06	5.90284e+06	6.44152e+06
Atp7b	2.27984e+07	2.40949e+07	2.19639e+07	2.32221e+07	3.13303e+07	2.98075e+07
ATP8	NA	NA	NA	165489	NA	NA
Atp8a1	569168	486913	1.06951e+06	NA	NA	NA
Atp8b4	NA	NA	NA	1.89234e+06	242835	NA
Atp8b5	899776	472889	991284	703202	278761	670212
Atp9a	65275.8	2.31802e+06	3.461e+06	321076	330290	67018.8
Atp9b	1.18244e+06	NA	1.17203e+06	NA	NA	NA
Atpaf2	9.08426e+06	3.74321e+06	4.80612e+06	892476	1.39341e+06	1.01547e+06
Atpif1	6.53013e+07	9.63809e+07	6.92237e+07	1.30822e+08	1.2324e+08	1.24516e+08
Atr	163607	67786	153311	183834	150868	254973
Atrn	587437	NA	590632	831641	NA	787746
Atrnl1	NA	35354.1	49077	173288	197491	285752
Atrx	70440.1	98391.3	78703.3	NA	NA	NA
Atxn10	98896.6	121089	NA	113067	244853	158074
Atxn2	1.02526e+06	1.19176e+06	1.58001e+06	1.36827e+06	1.00506e+06	1.47427e+06
Atxn2l	6.7368e+07	7.51295e+07	7.41033e+07	3.71018e+07	3.73524e+07	4.32556e+07
Atxn3	16142.6	NA	NA	NA	28794.1	NA
Atxn7	3.29141e+07	3.26626e+07	3.05167e+07	2.78464e+07	2.04969e+07	2.40266e+07
AU015228	1.28676e+08	1.46125e+08	1.31302e+08	1.03517e+08	8.13942e+07	8.0086e+07
AU022252	2.88966e+06	5.67699e+06	2.43291e+06	2.36174e+06	3.71928e+06	3.98508e+06
AU023871	1.18795e+08	1.66187e+08	9.82568e+07	3.76337e+07	2.21693e+07	3.5513e+07
AU040320	5.91992e+06	7.56338e+06	4.58089e+06	6.03868e+06	6.49252e+06	9.60682e+06
AU041133	9.40946e+06	9.24363e+06	8.11537e+06	8.37912e+06	6.23955e+06	6.49122e+06
Aup1	1.9614e+06	2.59242e+06	992312	NA	419223	551504
Avl9	823637	682999	1.11372e+06	2.47149e+06	1.77734e+06	2.26697e+06
AW549877	228800	197924	175132	965881	955222	718667
AW555464	NA	NA	NA	69738.7	NA	NA
Axin2	176123	124669	608478	NA	NA	NA
Axl	NA	NA	NA	622280	NA	NA
Azi1	3.78654e+06	5.04585e+06	5.40055e+06	5.24005e+06	4.48885e+06	3.33585e+06
Azi2	1.13729e+07	1.83596e+07	1.51492e+07	4.4114e+06	4.69249e+06	4.73215e+06
B230208H17Rik	58997.6	207913	332932	NA	NA	NA
B3galnt1	987461	NA	1.07062e+06	NA	NA	NA
B3galt4	79951.2	NA	NA	NA	NA	NA
B3galt6	2.51726e+06	2.93231e+06	3.4141e+06	1.42508e+06	1.9211e+06	1.67391e+06
B3galtl	NA	NA	6.17281e+06	2.00262e+07	2.54111e+06	1.58397e+07
B3gat3	4.71264e+06	4.52731e+06	4.9462e+06	3.92565e+06	3.34102e+06	4.90701e+06
B3gnt2	NA	NA	NA	109364	NA	NA
B3gnt3	2.14881e+06	3.43137e+06	1.64271e+06	636966	844210	2.38302e+06
B3gnt7	8.15599e+07	8.00814e+07	7.17996e+07	2.58686e+06	4.10044e+06	2.71788e+06
B3gnt8	5.2352e+07	5.38781e+07	5.57775e+07	9.49172e+07	1.27894e+08	1.42241e+08
B4galt5	26350.1	361071	NA	NA	16653.7	NA
B9d1	2.82536e+06	NA	NA	1.39346e+06	NA	2.02973e+06
B9d2	NA	NA	NA	NA	NA	333765
Baat1	NA	NA	NA	NA	NA	1.15618e+07
Bach1	7.76126e+06	9.93778e+06	3.24116e+06	336888	3.00958e+06	3.28878e+06
Bag1	1.29123e+07	1.50919e+07	1.98219e+07	2.89814e+07	1.75531e+07	2.54542e+07
Bag2	NA	NA	NA	29463.8	42358.9	146732
Bag3	NA	NA	232242	196577	194563	178469
Bag4	NA	NA	NA	67070.7	NA	NA
Bag5	3.35724e+06	4.07343e+06	2.67532e+06	974658	554172	1.38708e+06
Bag6	752716	1.22906e+06	650777	261272	NA	206937
Baiap2	1.27694e+06	1.66753e+06	1.67344e+06	NA	NA	NA
Banf1	1.88421e+06	NA	1.81515e+06	NA	170678	NA
Bank1	NA	NA	NA	1.90494e+06	NA	NA
Basp1	NA	NA	NA	NA	66059.4	60212.7
Batf	NA	NA	NA	4.54151e+06	4.40735e+06	3.60771e+06
Bax	1.48119e+07	1.87161e+07	1.36857e+07	5.22745e+07	4.01748e+07	3.02794e+07
Baz1a	2.49761e+06	1.87409e+06	635290	NA	1.60799e+06	202565
Baz1b	934643	1.0021e+06	1.05641e+06	724749	820035	969844
Baz2a	6.24958e+06	5.55416e+06	7.74304e+06	1.31661e+07	9.75612e+06	1.08156e+07
Baz2b	539187	884474	543416	682191	626395	879687
Bbox1	NA	NA	44297.7	NA	NA	NA
BC003266	1.0576e+07	4.46154e+06	1.48784e+06	NA	NA	2.05344e+06
BC003331	1.46831e+07	1.5494e+07	1.36331e+07	2.3277e+06	1.68264e+06	1.64194e+06
BC003965	297004	32082.3	29972.4	NA	NA	NA
BC006779	2.70888e+06	NA	4.01104e+06	NA	NA	NA
BC013712	1.33448e+06	2.28832e+06	2.10321e+06	737828	389918	656942
BC014805	1.80256e+06	1.3105e+06	2.05819e+06	518645	329301	856765
BC017158	6.21092e+06	7.52622e+06	7.1303e+06	1.88175e+06	1.73434e+06	2.0629e+06
BC024659	3.83528e+06	1.60826e+06	3.71821e+06	8.98439e+06	1.01441e+07	5.49887e+06
BC026590	1.11535e+06	308264	1.17798e+06	2.74324e+06	1.41992e+06	2.49057e+06
BC026782	1.8467e+07	2.08701e+07	1.79872e+07	7.87689e+06	5.88226e+06	7.105e+06
BC029214	2.49455e+07	2.58551e+07	2.40494e+07	1.33981e+07	1.06981e+07	1.74146e+07
BC037034	NA	NA	NA	1.07894e+07	8.58982e+06	8.82442e+06
BC046331	575560	660119	362139	325511	319528	291285
BC046404	5.95092e+07	5.81958e+07	5.09418e+07	2.59838e+07	2.67155e+07	1.1774e+07
BC048355	338824	324194	357976	155386	176283	NA
BC057079	135055	NA	332919	NA	NA	NA
BC089597	3.10616e+06	3.2932e+06	2.96827e+06	NA	NA	NA
BC117090	5.6372e+06	8.0909e+06	8.51831e+06	7.80091e+06	1.00697e+07	8.88957e+06
Bcam	NA	740629	412641	1.78447e+06	823741	1.30912e+06
Bcar1	426356	1.76646e+06	331728	311133	257197	332950
Bcas2	NA	NA	NA	435646	364977	451538
Bcas3	NA	NA	NA	685916	NA	NA
Bcat2	126150	274979	NA	354924	346038	339166
Bccip	3.81716e+06	2.73197e+06	4.04327e+06	5.72754e+06	3.89047e+06	4.7882e+06
Bckdha	36987.7	24886.6	NA	NA	NA	NA
Bckdhb	90879.6	105423	37100.6	243919	174978	229608
Bckdk	3.38594e+06	NA	NA	NA	NA	NA
Bcl2	6.64954e+06	6.99013e+06	5.83923e+06	1.24794e+07	1.2417e+07	1.35127e+07
Bcl2l11	190169	642489	NA	NA	NA	NA
Bcl2l13	80550.8	166063	134061	NA	NA	NA
Bcl2l15	4.80449e+06	4.30928e+06	3.89917e+06	4.52382e+06	4.91881e+06	4.08101e+06
Bcl6b	9079.92	25361.9	10364.1	NA	NA	NA
Bcl7b	7.41948e+06	3.83178e+06	6.14058e+06	1.06047e+07	1.31494e+07	1.03838e+07
Bcl7c	NA	NA	84909.7	NA	NA	NA
Bclaf1	NA	367744	426461	NA	NA	NA
Bco2	1.87197e+07	1.37738e+07	2.13895e+07	5.08072e+06	6.14433e+06	8.73053e+06
Bcs1l	3.55205e+06	3.16844e+06	4.71859e+06	3.32372e+06	880361	7.09134e+06
Bdh1	1.04524e+06	237080	959619	903263	886982	484617
Becn1	NA	772711	NA	NA	NA	NA
Bet1	82936.5	87751	215651	275168	NA	NA
Bet1l	1.41051e+06	938318	823464	796868	806305	1.00588e+06
Beta-s	2.35179e+06	1.32856e+06	1.75997e+06	NA	212764	482437
Bgn	3.90175e+06	6.64554e+06	4.0839e+06	7.43201e+06	1.38602e+07	7.57842e+06
Bhlhb9	2.25432e+06	2.39636e+06	867645	1.09271e+06	200775	1.12274e+06
Bhmt	5.411e+07	6.61252e+07	5.54778e+07	2.48301e+07	1.1573e+07	2.11979e+07
Bhmt2	9.15685e+06	1.07904e+07	1.01211e+07	4.41796e+06	7.28148e+06	8.14848e+06
Bicd2	176072	196584	189478	NA	NA	NA
Bid	3.21741e+07	3.619e+07	3.41874e+07	2.97144e+07	3.35025e+07	3.55106e+07
Bin1	3.3862e+07	3.22605e+07	2.38124e+07	5.26028e+06	4.05401e+06	6.63757e+06
Blmh	1.41255e+06	1.54512e+06	1.21412e+06	616384	617558	447478
Bloc1s1	628747	736138	314585	259168	211102	281417
Bloc1s3	1.15385e+07	1.49897e+07	1.36268e+07	5.50269e+06	1.48521e+07	1.29043e+07
Blvrb	4.7712e+06	4.01112e+06	3.79207e+06	3.04165e+06	3.47766e+06	4.44161e+06
Blzf1	1.00032e+08	1.06344e+08	9.77903e+07	1.61938e+07	1.54548e+07	1.55044e+07
Bmi1	5.66935e+07	5.48729e+07	4.66165e+07	4.82478e+07	4.68616e+07	4.56401e+07
Bmp10	NA	NA	NA	NA	59978	NA
Bms1	2.0627e+06	2.60154e+06	1.91673e+06	1.61483e+06	1.68357e+06	1.589e+06
Bmx	NA	NA	NA	NA	47440.6	NA
Bnip1	NA	NA	NA	546624	1.01159e+06	350747
Bnip2	1.0054e+06	1.01854e+06	301417	2.25628e+06	1.30175e+06	1.24073e+06
Bnip3	474798	821360	NA	NA	NA	NA
Bnip3l	NA	886450	NA	NA	NA	804010
Bod1l	NA	310778	NA	103019	100179	247428
Bok	700434	828268	794168	530718	445469	1.03429e+06
Bola2	2.58143e+06	2.60776e+06	2.6155e+06	4.13656e+06	4.20041e+06	3.78771e+06
Bop1	NA	805429	970454	1.47935e+06	NA	621996
Bphl	714735	787412	655781	655753	995553	911472
Bpnt1	NA	NA	NA	195277	261088	939676
Bptf	NA	107009	107037	NA	NA	NA
Braf	NA	NA	NA	121600	72514.1	NA
Brap	618171	751060	602333	650366	2.2251e+06	767734
Brca1	7.2373e+07	6.78744e+07	4.52922e+07	NA	7.13627e+07	9.51449e+07
Brcc3	2.38343e+06	870837	1.06836e+06	278947	NA	1.50301e+06
Brd2	1.63773e+07	1.94939e+07	1.44595e+07	2.78732e+06	2.20466e+06	2.57285e+06
Brd3	138487	148930	142112	253875	89978.8	165643
Brd4	9.98917e+06	1.15083e+07	9.79922e+06	9.84614e+06	1.12511e+07	9.6188e+06
Brd7	4.28691e+06	NA	2.92363e+06	2.53594e+06	3.98701e+06	6.4778e+06
Brd8	68661.7	76465.6	136619	NA	NA	NA
Brd9	1.04376e+06	1.0498e+06	927339	568305	387425	465024
Bre	618464	NA	NA	NA	NA	NA
Bri3bp	539991	605087	532656	NA	NA	NA
Brms1l	5.3846e+07	6.34931e+07	3.81063e+07	6.8266e+07	7.22622e+07	7.63195e+07
Brox	963859	1.21844e+06	441247	237032	442119	337669
Brp44	2.20035e+06	2.72009e+06	2.13193e+06	5.52707e+06	4.17654e+06	6.23433e+06
Brpf1	2.27397e+06	2.14559e+06	2.09343e+06	1.11486e+06	2.20479e+06	1.77008e+06
Bscl2	2.56472e+07	2.74233e+07	3.01881e+07	NA	NA	4.77611e+07
Bsdc1	468151	362135	521558	642782	1.18276e+06	954898
Bsg	24051.2	19319.8	20418.9	763703	794554	1.45511e+06
Bst1	830016	2.97597e+06	3.39779e+06	2.31256e+06	666081	1.24157e+06
Btaf1	2.85292e+07	1.63078e+07	3.86205e+07	2.02098e+07	2.66034e+07	2.07667e+07
Btbd9	5.343e+06	4.70237e+06	5.68121e+06	2.66913e+06	2.3355e+06	2.79488e+06
Btd	1.61298e+07	NA	1.78192e+07	NA	1.19258e+06	876274
Btf3	NA	152356	NA	NA	1.22252e+06	1.10188e+06
Btf3l4	1.05473e+06	8.41974e+06	2.57374e+06	1.49302e+06	2.28419e+06	1.98649e+06
Btg2	NA	NA	NA	NA	727660	NA
Btk	780222	968687	969551	4.16644e+06	6.09474e+06	3.37525e+06
Btn2a2	NA	NA	218046	347997	296764	649038
Btnl9	NA	NA	138475	NA	NA	76299.1
Bub3	750496	874789	761048	2.42887e+06	1.86861e+06	2.03883e+06
Bud31	1.26401e+06	2.27561e+06	2.31665e+06	3.48117e+06	2.84235e+06	2.83057e+06
Bysl	2.58972e+07	3.81934e+07	2.7399e+07	1.23932e+07	1.44617e+07	1.4108e+07
Bzw1	578532	1.07034e+06	959732	2.67811e+06	NA	966383
Bzw2	6.90062e+07	7.8364e+07	6.41936e+07	1.65449e+08	1.73342e+08	1.58086e+08
C030006K11Rik	NA	NA	NA	3.76177e+06	NA	2.53931e+07
C030046E11Rik	130373	NA	NA	NA	NA	NA
C030048B08Rik	2.11692e+07	3.1846e+07	8.2784e+06	2.3935e+07	1.8173e+07	1.78709e+07
C1galt1	NA	NA	NA	2.42271e+06	NA	2.3229e+06
C1galt1c1	2.57531e+06	3.24747e+06	3.039e+06	7.15745e+06	5.6719e+06	5.70163e+06
C1qb	3.86003e+06	740947	266403	369101	779743	731087
C1qbp	529771	419212	150853	1.73328e+06	962792	1.39642e+06
C1qc	NA	NA	NA	NA	73244.7	NA
C1qtnf1	1.21861e+08	1.31698e+08	1.33935e+08	9.49064e+07	1.04834e+08	9.78563e+07
C1qtnf3	NA	432531	128957	NA	NA	388675
C1ra	4.67028e+06	843231	3.34926e+06	1.31137e+07	9.37008e+06	1.15371e+07
C1rb	436065	326723	163619	165851	NA	33998
C1rl	2.04841e+06	2.05108e+06	1.73313e+06	1.09357e+06	1.3214e+06	1.83068e+06
C1s	NA	499044	NA	NA	NA	NA
C2	1.49586e+06	NA	NA	NA	NA	NA
C230081A13Rik	NA	NA	NA	127216	NA	NA
C230096C10Rik	1.68366e+06	1.50574e+06	2.2162e+06	614789	657231	613708
C2cd2	1.81034e+06	2.26497e+06	1.89027e+06	1.71881e+06	1.28985e+06	1.24936e+06
C3	318399	155438	275433	NA	NA	NA
C330006K01Rik	3.0809e+06	3.25604e+06	4.21645e+06	1.90882e+06	1.87507e+06	1.49762e+06
C4b	182642	487756	186719	66568.2	NA	371657
C530008M17Rik	435529	393250	337848	609925	488861	333262
C5ar1	129263	242717	81468.5	NA	NA	NA
C6	NA	NA	84507.1	NA	NA	NA
C730048C13Rik	NA	NA	NA	35882.4	47700.4	30666.2
C77080	8.96229e+07	9.16252e+07	8.50627e+07	9.85271e+07	1.50591e+08	1.04398e+08
C78339	2.02264e+07	2.24217e+07	1.80788e+07	8.16365e+06	8.42232e+06	9.7885e+06
C85492	392726	NA	NA	NA	NA	NA
C8a	900375	1.28241e+06	961462	250860	596232	700511
C8b	116278	62239.9	59964.9	268320	216997	506018
Cab39	1.9415e+06	2.62876e+06	2.14259e+06	6.99423e+06	6.29204e+06	6.11409e+06
Cab39l	1.03497e+06	183002	806057	NA	1.35041e+06	1.31055e+06
Cables1	253053	418990	172398	NA	NA	NA
Cacna2d1	2.03782e+07	2.08742e+07	1.93077e+07	3.89536e+07	2.81399e+07	3.74376e+07
Cacybp	62862	NA	NA	NA	NA	NA
Cadm1	1.23024e+07	1.39769e+07	1.18924e+07	2.22399e+07	2.24528e+07	1.53271e+07
Cadm3	NA	NA	326787	NA	NA	577384
Calcb	1.68532e+07	4.65705e+06	7.47492e+06	6.33013e+06	2.37124e+07	1.31906e+07
Calcrl	1.66427e+06	1.2919e+06	1.94633e+06	898882	729242	713494
Cald1	2.6761e+06	3.0387e+06	2.62641e+06	9.23685e+06	4.13249e+06	3.22112e+06
Calm1	2.5068e+08	2.51892e+08	2.24003e+08	1.36425e+08	1.20121e+08	1.5508e+08
Calml4	3.80976e+06	3.19704e+06	4.32568e+06	7.46873e+06	6.60937e+06	6.37038e+06
Calr	NA	NA	38505.1	NA	NA	NA
Camk1	1.3198e+06	1.39839e+06	NA	446660	NA	NA
Camk1d	NA	NA	NA	NA	NA	138217
Camk2d	1.60954e+06	1.48377e+06	1.51806e+06	7.61613e+06	4.52882e+06	7.37051e+06
Camk2g	85836.4	60315.3	NA	NA	NA	NA
Caml	1.00215e+07	9.95311e+06	8.89817e+06	2.37125e+07	1.34131e+07	2.05559e+07
Camp	NA	NA	NA	3.88089e+06	7.6294e+06	6.87014e+06
Camsap1l1	2.66589e+07	NA	3.16115e+07	NA	NA	NA
Cand1	7.78729e+06	1.10549e+07	1.01724e+07	1.06839e+07	9.31336e+06	1.37391e+07
Canx	157381	114434	106963	151178	96171	125091
Capn5	NA	NA	NA	433341	239313	569767
Capn7	805444	924584	514510	227531	387319	592977
Caprin1	1.03458e+06	899935	924969	122879	NA	NA
Capza2	NA	NA	NA	2.66083e+06	1.76718e+06	NA
Capzb	NA	NA	NA	1.99472e+06	1.56539e+06	1.00362e+06
Car1	NA	NA	NA	421870	NA	592307
Car14	366726	362011	441986	162943	138299	171020
Car3	1.43386e+06	NA	NA	NA	NA	NA
Car4	1.07768e+08	1.1593e+08	1.12553e+08	1.20445e+08	1.08815e+08	1.08468e+08
Car5b	1.62255e+06	1.18518e+06	1.76712e+06	NA	877934	NA
Car8	179682	NA	NA	NA	NA	NA
Card11	NA	NA	NA	597343	343664	NA
Carhsp1	2.10709e+07	2.27685e+07	2.0854e+07	3.42034e+07	3.58488e+07	2.61883e+07
Carkd	6.76449e+06	NA	NA	1.99137e+06	NA	NA
Carm1	NA	NA	NA	60825	NA	57148
Cars2	NA	NA	175934	NA	NA	NA
Casc3	81821.5	75009.3	NA	313023	NA	NA
Casd1	137964	485822	NA	1.00048e+06	1.29962e+06	514880
Casp1	194022	192466	204916	81758.4	124889	86849
Casp8	NA	167140	139403	NA	NA	NA
Casq2	1.3605e+06	1.89786e+06	562704	1.2195e+06	189921	785698
Casr	NA	NA	NA	2.10044e+06	1.81704e+06	178206
Cast	3.21091e+06	1.97454e+06	2.02822e+06	1.068e+06	1.30423e+06	956598
Catsperg2	205364	205827	184036	NA	NA	NA
Cav2	652860	932321	3.43679e+06	NA	57110.7	55889.3
Cbara1	4.75334e+06	4.85007e+06	5.22134e+06	4.4867e+06	3.83877e+06	3.68711e+06
Cbl	NA	NA	NA	75669.5	67251.7	67218.8
Cbr1	6.9528e+06	1.16736e+07	1.05125e+07	NA	NA	NA
Cbr3	NA	NA	NA	NA	41761.4	NA
Cbr4	33550.7	48980.1	51073.5	108904	51196.8	38728.6
Cbwd1	NA	155064	NA	558483	436382	NA
Cbx1	NA	199278	NA	NA	NA	NA
Cbx5	3.42728e+06	4.05671e+06	3.49649e+06	3.81336e+06	3.36977e+06	3.51801e+06
Cbx7	NA	NA	NA	NA	NA	182745
Cc2d1a	NA	666848	NA	373470	271771	322746
Ccar1	1.14367e+06	1.06296e+06	531803	305948	331438	563660
Ccbl2	315196	282288	628693	473326	338045	737614
Ccdc102a	NA	2.11312e+06	NA	NA	818043	735937
Ccdc104	NA	NA	NA	NA	NA	1.85799e+08
Ccdc109a	768931	1.02405e+06	754540	106484	51951.2	63631.9
Ccdc109b	571796	1.28402e+06	374342	268253	233444	317932
Ccdc112	NA	NA	NA	520950	NA	NA
Ccdc115	52501.3	NA	NA	NA	NA	NA
Ccdc12	69415.7	44836.5	69227.5	NA	NA	NA
Ccdc124	2.08068e+07	2.58883e+07	2.69827e+07	8.07507e+06	7.04197e+06	8.90214e+06
Ccdc125	NA	3.97879e+07	3.22435e+07	NA	NA	NA
Ccdc126	129595	NA	NA	NA	NA	NA
Ccdc134	752001	661639	461061	605945	493925	618175
Ccdc150	79969	NA	NA	NA	NA	NA
Ccdc22	2.72458e+06	1.46415e+07	5.59117e+06	6.37248e+06	9.07807e+06	1.44445e+07
Ccdc25	NA	79092.1	NA	149624	242505	280782
Ccdc28a	NA	498671	NA	NA	NA	NA
Ccdc28b	950169	1.06142e+06	749561	1.30203e+06	1.04626e+06	1.16745e+06
Ccdc33	2.80521e+06	2.9949e+06	3.23614e+06	1.60344e+06	2.57052e+06	2.81333e+06
Ccdc41	NA	NA	NA	NA	349282	NA
Ccdc43	2.01855e+07	3.18999e+07	3.02257e+07	2.58297e+07	NA	2.46686e+07
Ccdc47	NA	NA	16402.1	NA	NA	NA
Ccdc50	NA	NA	NA	NA	NA	243632
Ccdc51	539621	690336	892413	505191	560015	377310
Ccdc56	7.35633e+06	6.489e+06	8.11324e+06	4.73407e+06	4.46155e+06	4.42329e+06
Ccdc6	660438	889020	517244	1.09199e+06	1.81598e+06	1.89032e+06
Ccdc61	9.92513e+07	6.44147e+07	8.06245e+07	1.00512e+08	5.71437e+07	8.53663e+07
Ccdc65	35896.9	35891.6	36167.5	NA	NA	NA
Ccdc69	1.72882e+06	1.92729e+06	1.52947e+06	576211	808468	529923
Ccdc8	1.54039e+07	1.72363e+07	1.42827e+07	1.36505e+07	9.85279e+06	1.11534e+07
Ccdc86	517154	719793	896564	NA	NA	NA
Ccdc88b	43749.4	NA	NA	51262.8	44754	39823.2
Ccdc9	1.02237e+07	4.95949e+06	3.54979e+06	NA	NA	551120
Ccdc90a	1.12082e+06	1.89675e+06	974718	182427	1.2698e+06	408640
Ccdc90b	NA	NA	NA	NA	NA	231260
Ccdc91	NA	NA	38330.8	NA	NA	383550
Ccdc93	NA	NA	53906.4	NA	NA	NA
Cchcr1	1.38895e+06	1.59237e+06	NA	NA	1.88246e+06	1.91152e+06
Ccl3	NA	NA	NA	2.03786e+06	2.19648e+06	2.18134e+06
Ccl7	158861	150450	NA	203813	178763	334100
Ccm2	3.81027e+06	4.38292e+06	4.34249e+06	6.62909e+06	7.59643e+06	7.68273e+06
Ccndbp1	7.50496e+07	7.38377e+07	6.87146e+07	8.36049e+07	8.06767e+07	1.00902e+08
Ccnh	1.51155e+06	1.30416e+06	762077	2.18821e+06	1.92044e+06	1.72134e+06
Ccnk	940907	684740	957725	1.38797e+06	821776	1.03368e+06
Ccnl1	2.78109e+06	2.96354e+06	2.38814e+06	3.06283e+06	2.69819e+06	2.80135e+06
Ccnl2	NA	NA	482907	300976	NA	527348
Ccnt1	7.7716e+06	2.97998e+06	9.36331e+06	7.80332e+06	5.51996e+06	7.32272e+06
Ccny	1.89621e+06	3.92089e+06	2.04151e+06	2.0853e+06	2.94799e+06	2.47428e+06
Ccpg1	NA	NA	NA	17000.5	NA	NA
Ccr1	NA	NA	NA	32591.3	NA	22612.3
Ccrl2	NA	NA	NA	185951	139961	387418
Ccs	3.94959e+06	3.28864e+06	3.02571e+06	5.82308e+06	6.27701e+06	5.28629e+06
Cct2	1.28306e+06	2.23305e+06	2.07662e+06	886406	845305	646858
Cct3	NA	128860	NA	NA	NA	NA
Cct4	121606	105014	245699	NA	761845	141930
Cct5	NA	39203.4	NA	NA	NA	NA
Cct6a	NA	NA	1.24902e+06	NA	NA	NA
Cct7	NA	NA	NA	206319	NA	128852
Cct8	NA	165358	137008	775093	378601	254422
Ccz1	1.83395e+06	1.77213e+06	2.02032e+06	NA	266601	NA
Cd101	1.25133e+06	1.57634e+06	1.2503e+06	NA	NA	NA
Cd151	375771	575050	502621	680302	817503	650726
Cd163	727608	1.20553e+06	787823	258579	132549	297477
Cd177	NA	NA	80.4513	NA	NA	NA
Cd180	419543	321417	412641	301409	303148	313552
Cd19	98852	105360	125846	326637	459028	429107
Cd1d1	2.64254e+07	2.731e+07	2.18836e+07	3.77329e+07	4.4969e+07	4.33023e+07
Cd2	3.98965e+06	NA	6.77038e+06	3.32801e+07	3.11206e+07	3.03632e+07
Cd200	NA	NA	NA	1.15998e+06	614011	751207
Cd200r1	127974	89584.5	84981.2	103485	63459.9	NA
Cd200r4	277203	275256	NA	NA	NA	NA
Cd207	856884	589267	374605	243356	589967	895352
Cd209b	3.30634e+06	2.89003e+06	3.48871e+06	NA	NA	NA
Cd22	NA	NA	NA	944575	1.97148e+06	3.08255e+06
Cd244	953155	1.49289e+06	1.15216e+06	1.50307e+06	1.20154e+06	1.62313e+06
Cd274	173125	192245	468172	1.16491e+06	440365	931880
Cd2ap	682636	2.50524e+06	1.35578e+06	909240	8.21512e+06	951149
Cd2bp2	2.75685e+06	1.27209e+06	2.38513e+06	1.13845e+06	213621	882741
Cd300a	1.46767e+06	1.55493e+06	1.38325e+06	NA	NA	NA
Cd300lb	NA	236113	NA	NA	NA	NA
Cd300ld	NA	NA	357223	1.2764e+06	387702	509575
Cd300lg	NA	NA	NA	248435	NA	394316
Cd300lh	NA	NA	NA	NA	75840.3	109523
Cd302	5.8759e+06	8.35508e+06	8.25382e+06	8.76182e+06	9.01661e+06	8.85101e+06
Cd33	818278	662454	3.73225e+06	NA	NA	NA
Cd34	4.28206e+06	4.1392e+06	4.40381e+06	466130	137943	396149
Cd36	2.37093e+06	2.08286e+06	2.24956e+06	2.83744e+06	1.50684e+06	2.65081e+06
Cd37	NA	5.31113e+06	NA	NA	NA	NA
Cd38	NA	NA	NA	93610.7	105250	NA
Cd3d	259457	440075	277226	573692	683068	638786
Cd40	2.82855e+06	239401	2.65826e+06	3.33618e+07	4.61613e+07	3.81813e+07
Cd44	3.81104e+08	3.63572e+08	3.08753e+08	2.99006e+08	2.21666e+08	2.93848e+08
Cd47	382979	NA	NA	263992	114415	NA
Cd48	6.94782e+06	7.18895e+06	6.384e+06	7.60353e+06	7.63903e+06	5.9578e+06
Cd55	2.74218e+08	2.82952e+08	2.4778e+08	NA	4.48938e+08	4.91635e+08
Cd59a	1.94979e+07	2.16576e+07	2.16353e+07	2.26995e+07	2.4687e+07	2.4253e+07
Cd5l	1.52674e+06	NA	1.28179e+06	1.32745e+06	1.08511e+06	1.06747e+06
Cd63	2.05963e+06	2.44762e+06	2.01204e+06	1.34656e+06	810776	738021
Cd68	4.70307e+07	5.71402e+07	5.52282e+07	2.10902e+07	1.42942e+07	1.7023e+07
Cd69	345599	83617.1	304276	161670	NA	NA
Cd74	91018.6	94322.3	91491.1	NA	NA	NA
Cd79a	940997	512198	432782	110421	141016	183535
Cd79b	NA	199858	NA	NA	NA	1.02782e+07
Cd80	59407.1	46610.5	130010	827420	589888	743039
Cd81	2.89017e+06	2.63028e+06	2.83985e+06	2.66217e+06	3.16376e+06	2.5653e+06
Cd84	110311	169185	NA	NA	NA	NA
Cd86	1.32797e+07	1.62802e+07	1.36895e+07	1.61657e+07	1.30768e+07	1.53104e+07
Cd9	3.11216e+06	2.19726e+06	983007	NA	NA	NA
Cd93	3.92088e+06	1.28061e+06	3.53649e+06	1.59701e+06	1.94036e+06	3.65489e+06
Cd97	1.87592e+07	1.39023e+07	1.91949e+07	1.79814e+07	1.7995e+07	1.47535e+07
Cda	128408	150685	129584	219424	240527	292087
Cdan1	5.15763e+06	6.38399e+06	6.04364e+06	1.46917e+06	1.43891e+06	1.33475e+06
Cdc123	NA	NA	NA	162984	111791	NA
Cdc16	NA	5.71844e+06	46281.7	NA	NA	NA
Cdc23	1.7907e+08	1.89081e+08	1.99686e+08	2.0778e+08	1.71773e+08	986515
Cdc26	NA	64924.5	NA	NA	NA	NA
Cdc37	340011	1.29693e+06	871369	292414	257105	222506
Cdc40	1.19544e+07	1.54636e+07	1.38588e+07	9.8101e+06	1.15503e+07	1.2787e+07
Cdc42	5.90933e+06	4.51363e+06	5.32869e+06	774182	743328	511695
Cdc42bpb	445148	462872	481465	299784	353437	NA
Cdc42bpg	929591	295317	NA	3.99091e+06	1.94405e+06	NA
Cdc42ep1	2.68362e+06	2.79124e+06	3.05129e+06	142575	NA	263704
Cdc42ep4	6.73974e+06	8.53856e+06	6.56183e+06	1.94889e+06	1.47492e+06	1.67894e+06
Cdc42se1	NA	NA	NA	NA	1.10689e+06	NA
Cdh13	264828	419985	367231	359909	1.19097e+06	751291
Cdh9	2.14141e+08	2.10594e+08	1.68172e+08	7.32709e+07	1.88483e+08	1.40109e+08
Cdhr1	3.15771e+06	2.62448e+06	3.88989e+06	2.60267e+06	2.57989e+06	2.5653e+06
Cdhr5	434738	2.84651e+06	3.78781e+06	6.05892e+06	4.58869e+06	4.06017e+06
Cdipt	1.25057e+06	1.12441e+06	889955	1.49744e+06	1.39262e+06	1.4211e+06
Cdk1	NA	NA	83159	2.91744e+06	2.21983e+06	2.02757e+06
Cdk11b	1.11546e+06	598966	575972	1.12174e+06	1.62039e+06	1.23343e+06
Cdk13	217752	677307	718849	NA	NA	NA
Cdk17	2.24092e+06	NA	165463	NA	NA	NA
Cdk2	NA	272907	NA	368874	420081	331621
Cdk2ap1	147889	NA	57998.5	56295.8	NA	NA
Cdk4	1.21336e+06	1.67873e+06	1.00996e+06	973037	1.01954e+06	1.78517e+06
Cdk5	NA	NA	NA	4.87825e+06	4.64369e+06	4.53347e+06
Cdk5rap2	NA	NA	NA	2.50164e+06	NA	2.12697e+06
Cdk5rap3	1.26802e+06	1.21048e+06	819839	NA	NA	NA
Cdk6	NA	NA	NA	368123	268593	313800
Cdk9	NA	NA	NA	779033	NA	924945
Cdkn1b	NA	121428	2.64635e+06	310289	346091	286542
Cdkn2aip	4.15703e+06	4.43087e+06	4.06458e+06	4.38687e+06	4.73654e+06	5.4118e+06
Cdr2l	2.06027e+08	2.09198e+08	2.00251e+08	4.11593e+07	3.7814e+07	4.25957e+07
Cds2	1.75383e+06	2.03119e+06	1.51317e+06	1.0886e+06	1.8388e+06	1.77882e+06
Cdv3	3.07465e+07	3.19041e+07	3.05255e+07	5.09734e+06	5.10042e+06	7.35781e+06
Cdyl	771419	464986	626072	1.86608e+06	829557	629325
Ceacam1	4.74645e+06	4.50023e+06	5.29847e+06	2.41413e+07	1.253e+07	1.23451e+07
Ceacam10	111609	NA	463218	278464	319410	289345
Cebpb	2.88711e+08	4.31204e+08	6.15651e+06	2.30787e+06	NA	748201
Cebpe	149076	105265	NA	212161	86751.5	159978
Cebpg	NA	NA	5.8154e+06	NA	8.78501e+06	NA
Cebpz	575253	1.20104e+06	1.04439e+06	299194	297978	817351
Cecr5	NA	NA	NA	NA	NA	335872
Cela2a	1.69119e+06	NA	NA	NA	NA	NA
Celf2	3.62477e+07	4.99694e+07	3.33521e+07	2.19504e+07	2.3562e+07	2.27045e+07
Celsr1	NA	NA	2.71896e+06	NA	NA	NA
Cenpe	59571.7	80960.2	36619	36695.7	37575.3	28459
Cenpf	226414	261522	263118	NA	NA	NA
Cenph	62008.5	NA	NA	NA	NA	NA
Cenpi	732073	1.40018e+06	1.39416e+06	1.00339e+06	891176	984838
Cenpm	2.05287e+06	1.23808e+06	1.38738e+06	NA	NA	NA
Cenpn	824377	337583	765927	468784	348333	606079
Cenpo	2.50323e+06	3.10917e+06	1.93316e+06	5.33077e+06	2.61985e+06	4.53203e+06
Cenpp	NA	NA	NA	3.66837e+06	2.96606e+06	4.25526e+06
Cenpq	442826	507928	502897	NA	NA	NA
Cep135	NA	NA	293817	NA	NA	NA
Cep170	860979	NA	769701	NA	NA	NA
Cep250	NA	NA	296752	NA	NA	NA
Cep290	NA	NA	NA	1.37617e+06	532780	1.29523e+06
Cep350	NA	NA	NA	NA	1.23661e+06	1.01446e+06
Cep55	NA	NA	NA	NA	NA	38302.3
Cep57	NA	NA	NA	320567	NA	NA
Cep78	9.14524e+07	9.48749e+07	7.34286e+07	1.00778e+08	9.1696e+07	9.62527e+07
Cept1	2.06308e+06	2.21578e+06	2.23476e+06	NA	NA	NA
Ces1b	146295	335980	302571	NA	NA	203955
Ces1c	5.42006e+06	4.94664e+06	4.71783e+06	259637	421492	1.50804e+06
Ces1d	2.95843e+06	4.76855e+06	3.0459e+06	4.8954e+06	4.0097e+06	5.06964e+06
Ces1e	1.29518e+07	NA	NA	NA	NA	NA
Ces1g	306177	292029	324743	529271	604079	624654
Ces2a	1.63071e+07	7.48601e+06	1.3613e+07	2.24985e+07	1.69755e+07	2.36434e+07
Ces2c	5.4244e+06	3.6371e+06	3.6461e+06	1.63694e+06	2.1796e+06	1.96877e+06
Ces2f	109340	230089	107198	NA	NA	NA
Ces2g	NA	NA	377703	NA	NA	NA
Ces3a	3.89345e+07	4.06542e+07	4.51166e+07	1.63185e+08	1.46503e+08	1.64816e+08
Ces3b	7.02692e+06	7.85022e+06	6.08114e+06	2.64877e+06	2.89273e+06	2.16398e+06
Cetn2	758622	869815	625207	1.95974e+06	1.19655e+06	1.70421e+06
Cfb	2.35587e+06	1.69641e+06	2.17218e+06	4.95557e+06	8.81614e+06	6.63936e+06
Cfdp1	6.74382e+06	4.61159e+06	4.54389e+06	NA	NA	NA
Cfhr1	7.07553e+06	5.22588e+06	6.21896e+06	3.97362e+06	2.33418e+06	5.47587e+06
Cfi	NA	NA	NA	NA	38408.8	27134.5
Cfl2	233367	437532	320416	1.08314e+06	1.07277e+06	909819
Cfp	64243.6	69992.5	NA	261219	1.9455e+06	548402
Cgn	NA	NA	NA	NA	NA	142086
Ch25h	335800	1.36858e+06	330888	145805	121386	141786
Chchd1	125901	200466	92228.5	179747	51539.7	200589
Chchd3	1.33754e+07	1.85434e+07	1.66002e+07	1.21859e+07	1.31916e+07	1.84481e+07
Chchd4	NA	NA	1.27715e+06	NA	1.19593e+06	946431
Chchd6	1.96931e+06	2.13675e+06	NA	1.95009e+06	692656	262434
Chchd8	181328	136369	141535	249065	156645	175882
Chd1	NA	NA	NA	184088	NA	333070
Chd1l	NA	NA	289466	2.86075e+06	2.72299e+06	2.94758e+06
Chd4	3.47359e+06	78365.4	65801.3	NA	NA	39281.9
Chd8	1.89467e+07	1.3505e+07	1.81803e+07	3.6149e+07	4.238e+07	2.50302e+07
Chdh	1.72882e+08	1.81634e+08	1.50226e+08	2.01482e+08	1.50815e+08	1.60062e+08
Cherp	NA	NA	NA	21513.6	NA	NA
Chi3l1	4.94228e+06	6.12161e+06	5.19024e+06	3.10999e+06	2.95656e+06	2.60386e+06
Chi3l4	NA	NA	NA	336687	165376	396484
Chia	38314.5	43709	34804.4	37179.5	40541.5	39389.7
Chid1	6.17558e+06	1.05906e+07	6.42024e+06	1.73301e+07	1.80266e+07	9.55245e+06
Chkb	8.6154e+06	2.08286e+07	1.87748e+07	1.15171e+07	1.17785e+07	1.6005e+07
Chm	1.61757e+06	2.44762e+06	2.20993e+06	NA	NA	NA
Chmp1a	NA	NA	NA	NA	163807	NA
Chmp1b	NA	NA	163394	2.07096e+06	756029	290962
Chmp2a	581709	520681	588538	1.24022e+06	1.25989e+06	1.09997e+06
Chmp4b	NA	53433.2	NA	56827.8	NA	42005.3
Chmp6	5.15648e+06	2.42151e+06	5.47993e+06	1.79238e+06	1.57911e+06	1.37091e+06
Chmp7	226312	257916	221608	235129	243164	218051
Chordc1	8.14311e+07	6.46592e+07	1.38462e+07	7.07973e+07	6.30681e+07	5.27408e+07
Chpf2	2.82383e+07	3.01825e+07	3.00063e+07	2.81613e+07	2.60495e+07	2.71608e+07
Chrac1	1.45899e+07	1.38263e+07	9.89466e+06	1.05797e+07	1.4525e+07	1.07517e+07
Chrnd	619957	193641	813381	741553	441697	626714
Chst13	414683	298191	91901.2	99300.3	122251	96372.4
Chst15	2.94541e+06	2.57087e+06	1.19754e+06	344097	683200	399873
Chst7	494738	827577	451492	140150	86144.8	157655
Chsy1	19343.5	NA	19396.8	155305	108410	133067
Chtf18	726026	752290	604502	860705	628017	613804
Chuk	NA	NA	NA	160210	391065	337214
Ciapin1	NA	NA	NA	NA	11993.4	NA
Cib1	NA	NA	NA	156940	NA	118039
Cirbp	2.09485e+08	2.17032e+08	2.00339e+08	1.71131e+08	1.77391e+08	2.18997e+08
Cirh1a	154855	128281	97759	186634	1.11519e+07	152589
Cisd1	NA	1.43735e+06	1.42814e+06	3.55206e+06	3.57697e+06	NA
Cisd2	9.55796e+07	1.04164e+08	9.0163e+07	8.6297e+07	7.67754e+07	8.69112e+07
Cisd3	210148	NA	NA	186889	299903	303465
Cited2	440772	553137	649799	NA	NA	NA
Ckap2l	8.39929e+06	9.70055e+06	8.2996e+06	2.13595e+06	2.0857e+06	6.61757e+06
Ckap4	605949	359952	704866	1.28743e+06	1.57951e+06	2.09583e+06
Ckb	NA	NA	NA	10814.8	10203.4	NA
Ckmt1	3.03982e+06	2.03174e+06	1.27991e+06	273211	624483	NA
Ckmt2	7.8322e+07	7.68234e+07	8.47116e+07	1.3296e+08	1.26581e+08	1.25534e+08
Clasp1	142633	197813	91361.9	NA	NA	NA
Clasrp	278518	821373	671420	NA	253320	661757
Clca1	NA	NA	NA	NA	130371	NA
Clcc1	3.95393e+06	4.29201e+06	4.92388e+06	1.22698e+06	1.20724e+06	1.39726e+06
Clcn3	NA	NA	NA	NA	482240	NA
Clcn4-2	5.61934e+06	7.16919e+06	6.99762e+06	2.30894e+06	2.84353e+06	2.19703e+06
Clcn6	NA	NA	31803.4	NA	NA	NA
Clcn7	NA	120450	NA	NA	NA	311321
Cldn1	258041	NA	NA	NA	NA	NA
Cldn18	5.52417e+07	6.65107e+07	6.2937e+07	1.368e+07	1.41201e+07	1.56529e+07
Cldn5	NA	NA	NA	NA	4.0614e+06	1.24349e+06
Clec10a	NA	13109	NA	NA	NA	NA
Clec12a	3.70272e+06	1.49911e+06	3.08327e+06	4.77494e+06	2.46132e+06	5.94594e+06
Clec14a	NA	576970	NA	NA	NA	859615
Clec1a	227039	632969	585703	NA	NA	NA
Clec2g	NA	NA	331089	NA	NA	NA
Clec4a1	628734	NA	347780	91489.5	61724.2	59584
Clec4a3	1.06164e+07	9.82199e+06	7.44056e+06	5.41492e+06	4.26952e+06	5.42605e+06
Clec4e	NA	NA	640670	NA	NA	NA
Clec4f	219385	NA	NA	NA	NA	490186
Clec4n	242234	NA	NA	NA	NA	NA
Clec5a	439356	814810	454327	362991	532213	646798
Clec7a	1.16719e+06	631740	1.47856e+06	136398	NA	179343
Clic1	57539.4	NA	NA	NA	NA	NA
Clic3	5.30448e+06	4.06915e+06	4.6693e+06	4.61012e+06	5.08631e+06	4.08352e+06
Clic4	1.44381e+06	1.59555e+06	1.55894e+06	NA	NA	NA
Clic5	4.38782e+06	3.64456e+06	5.72486e+06	260910	149154	365861
Clint1	37054	36706.7	NA	NA	NA	NA
Clip1	81984.8	215803	712415	218272	NA	111422
Clip2	779801	549130	727326	NA	66517.1	NA
Clmn	NA	NA	NA	NA	NA	54991.1
Cln3	4.61121e+07	6.27194e+07	5.11211e+07	5.01051e+07	4.61784e+07	4.77922e+07
Cln6	1.30717e+07	1.84149e+07	1.22233e+07	1.17138e+07	2.14755e+07	1.82721e+07
Clns1a	98844.3	73417.6	51955.1	NA	69075.7	NA
Clpb	585179	532743	384174	1.0224e+06	2.34077e+06	NA
Clpp	3.69264e+06	3.51524e+06	2.75433e+06	4.53012e+06	3.29525e+06	3.53417e+06
Clps	NA	NA	NA	105106	141900	53987.5
Clptm1	NA	NA	NA	203143	210298	191990
Clptm1l	412641	251450	180800	484073	420555	448053
Clpx	NA	NA	NA	197140	178525	174098
Clta	NA	NA	NA	120050	NA	NA
Cltb	3.62439e+07	5.07611e+07	4.36845e+07	5.07483e+07	6.1984e+07	5.95576e+07
Cltc	244390	NA	NA	NA	205642	157726
Clu	353623	NA	375658	1.21741e+06	1.15143e+06	NA
Clybl	45244.6	40560.2	NA	102073	NA	NA
Cma1	333568	162111	NA	NA	NA	NA
Cmas	2.49519e+06	2.48341e+06	2.71758e+06	2.11103e+06	1.57212e+06	2.1005e+06
Cmbl	NA	NA	NA	110681	89928.7	67252.3
Cmc1	45437.2	NA	NA	NA	NA	NA
Cmklr1	1.17417e+07	1.24543e+07	1.13585e+07	4.72281e+06	4.329e+06	5.25731e+06
Cml1	204203	207665	126549	81909.8	186017	NA
Cmpk1	1.4345e+08	1.47977e+08	1.33032e+08	5.09493e+07	6.33148e+07	8.09651e+07
Cmpk2	419148	NA	410798	NA	NA	NA
Cmtm3	NA	NA	NA	701460	575130	565384
Cmtm4	47793.6	NA	NA	NA	NA	NA
Cmtm6	9.07941e+07	7.08933e+07	6.23113e+07	9.62813e+07	6.73387e+07	9.57173e+07
Cmtm8	NA	107622	NA	NA	NA	NA
Cmya5	127962	81633	125934	NA	NA	NA
Cnbp	749820	401236	957299	579574	840742	618211
Cndp1	149676	182200	295799	NA	NA	32169.3
Cnih	4.03749e+06	3.3464e+06	1.99774e+06	4.9829e+06	4.53383e+06	4.52508e+06
Cnksr3	NA	204141	135716	149905	182522	193176
Cnn3	NA	NA	1.21373e+06	NA	NA	1.05152e+06
Cnnm2	166618	333686	256772	326275	559092	286602
Cnnm3	5.46969e+07	7.40352e+07	6.90933e+07	7.06324e+07	7.25945e+07	7.40093e+07
Cnnm4	NA	NA	61688	NA	NA	NA
Cno	NA	21527.8	25604.5	13563.4	19928.5	24548.8
Cnot1	NA	32114.1	29702.8	NA	NA	NA
Cnot10	2.29463e+06	1.84176e+06	1.61124e+06	1.73476e+06	2.1279e+06	1.96529e+06
Cnot3	1.69246e+06	1.79741e+06	1.59305e+06	2.41789e+06	2.58226e+06	2.69572e+06
Cnp	471468	507749	459481	4.47062e+06	4.17496e+06	4.41071e+06
Cnpy2	411595	1.39217e+06	547128	192544	139842	942490
Cnpy3	990242	670551	321470	NA	NA	206505
Cnr2	3.7003e+06	4.21063e+06	4.0844e+06	1.38033e+06	2.7305e+06	1.13507e+06
Cnst	NA	NA	NA	1.78889e+06	1.19726e+06	1.48493e+06
Cntfr	NA	191665	NA	370066	360480	252925
Cntln	9.05236e+06	1.12821e+07	8.55217e+06	1.33346e+07	1.73039e+07	1.59128e+07
Cntn1	512740	471121	592137	NA	NA	NA
Cntrob	268962	307697	296363	276977	301539	NA
Coasy	4.33513e+06	5.1579e+06	4.16115e+06	774530	2.54678e+06	2.29176e+06
Cog1	NA	31550.4	148345	151004	74145.5	557540
Cog2	505787	199720	251530	NA	445865	927844
Cog3	NA	NA	NA	1.34093e+06	991214	441155
Cog4	NA	NA	NA	827420	767728	NA
Cog5	4.45582e+07	5.10706e+07	3.963e+07	1.7168e+07	1.66233e+07	1.25295e+07
Cog6	3.5296e+07	3.01286e+07	4.885e+07	1.33658e+08	1.09223e+08	1.33559e+08
Cog7	NA	134924	NA	NA	NA	60651
Coil	972496	373727	705204	858320	654751	876550
Col13a1	NA	NA	NA	890587	NA	NA
Col14a1	1.20975e+07	1.31916e+07	1.10335e+07	1.24169e+07	9.64902e+06	2.30266e+06
Col15a1	88858.7	160038	NA	133981	243797	93411.9
Col18a1	NA	NA	NA	NA	864996	1.20469e+06
Col1a1	2.7788e+06	2.32935e+06	2.62616e+06	2.924e+06	2.69872e+06	2.40494e+06
Col1a2	708063	562615	NA	982698	606295	1.05519e+06
Col3a1	1.09326e+06	951098	871457	581678	749355	847364
Col4a1	591316	NA	NA	NA	NA	NA
Col4a2	115723	NA	51745.7	144090	7519.41	130349
Col4a3bp	NA	NA	NA	3.26972e+06	734439	2.59261e+06
Col5a3	5.12472e+06	5.88272e+06	4.74053e+06	6.48061e+06	6.69628e+06	6.99925e+06
Col6a2	988826	419419	706647	NA	NA	NA
Col6a5	NA	NA	224367	NA	NA	NA
Colec11	NA	NA	191911	NA	NA	NA
Colec12	NA	NA	NA	398179	469341	843831
Commd10	2.18709e+06	2.17419e+06	1.58753e+06	578998	479220	575959
Commd2	NA	159665	NA	NA	NA	NA
Commd3	82140.4	179548	135503	226419	134052	79957.9
Commd4	263718	143901	149799	NA	NA	195428
Commd5	482822	NA	NA	1.19243e+06	840306	299285
Commd6	1.54677e+07	1.69406e+07	NA	NA	2.87835e+07	2.88135e+07
Commd7	3.16855e+09	1.91223e+09	NA	NA	NA	NA
Commd8	NA	928950	930173	336124	481066	459838
Commd9	2.89234e+06	2.20956e+06	2.4013e+06	2.84789e+06	1.9302e+06	2.24769e+06
Comt	13224.8	NA	NA	205140	NA	113192
Copa	295741	230849	257650	95061.9	51629.4	NA
Copb1	NA	169986	132706	NA	NA	NA
Copb2	1.14164e+06	936604	535239	865623	740598	1.34062e+06
Cope	NA	NA	NA	274257	NA	88222.6
Copg2	4.40683e+07	4.65732e+07	3.73639e+07	3.44526e+07	3.16165e+07	3.07429e+07
Cops2	NA	NA	NA	233601	NA	162685
Cops4	315771	319759	662089	NA	NA	NA
Cops5	364467	533144	683710	NA	NA	NA
Cops6	3.36642e+07	3.38992e+07	3.08314e+07	3.44874e+07	2.74409e+07	2.72279e+07
Cops7b	1.75472e+06	1.45379e+06	1.62466e+06	3.72264e+06	4.51457e+06	4.52113e+06
Cops8	4.33705e+06	4.74036e+06	6.59694e+06	8.65744e+06	1.07697e+07	8.4692e+06
Copz1	1.37696e+07	1.78028e+07	1.11668e+07	3.40868e+07	4.16045e+07	4.83311e+07
Coq3	337268	726674	193128	NA	NA	NA
Coq4	7.44232e+06	4.4871e+06	4.83133e+06	9.63161e+06	5.35761e+06	6.86008e+06
Coq5	1.60941e+07	1.9201e+07	1.83547e+07	2.08115e+07	1.68344e+07	1.14783e+07
Coq6	NA	845774	779684	NA	NA	900861
Coq7	5.09065e+06	2.55056e+06	1.94896e+06	2.28067e+07	2.28868e+07	2.18254e+07
Coro1a	4.07296e+06	1.62456e+06	1.32455e+06	1.06329e+06	1.43733e+06	963102
Coro1b	NA	NA	NA	431090	NA	347765
Coro1c	NA	NA	NA	475068	317906	NA
Coro2b	3.30072e+06	4.10562e+06	3.97003e+06	6.08867e+06	6.6397e+06	6.53361e+06
COX1	158912	229301	276198	995857	592737	3.40232e+06
Cox11	439662	446278	2.31515e+06	NA	276796	105617
Cox15	336757	NA	NA	NA	NA	701134
Cox16	NA	1.30469e+06	1.26737e+06	NA	NA	1.06135e+06
Cox17	1.58262e+06	993059	779671	1.336e+06	1.45329e+06	1.45738e+06
Cox19	3.81831e+07	5.0779e+07	3.55593e+07	2.96554e+07	3.26228e+07	1.99344e+07
COX3	215085	NA	246877	NA	NA	NA
Cox4i1	188383	NA	NA	NA	NA	NA
Cox4i2	NA	NA	NA	387768	677199	NA
Cox4nb	NA	26318	24184.8	NA	NA	14631.3
Cox5a	5.41305e+06	7.91225e+06	7.66065e+06	1.34669e+07	6.6339e+06	1.09034e+07
Cox6a1	258985	NA	NA	713788	NA	462449
Cox6b1	NA	NA	NA	NA	136031	NA
Cox6c	258692	552294	438011	261071	144036	170397
Cox7a1	78316.9	NA	80555.5	NA	NA	NA
Cox7a2	363383	371295	432706	NA	NA	NA
Cox7b	NA	95125	NA	NA	NA	NA
Cox7c	38932	69441.2	NA	153831	225887	200230
Cpa1	NA	NA	NA	160304	184421	NA
Cpa3	NA	NA	103479	NA	NA	NA
Cpb1	923467	1.06504e+06	1.05038e+06	838381	1.08366e+06	629085
Cpd	2.17828e+06	2.33225e+06	2.077e+06	NA	271151	997174
Cpeb3	1.98309e+07	2.0859e+07	2.42977e+07	2.22251e+07	1.92479e+07	2.08721e+07
Cplx2	336796	314108	281603	273171	356985	511551
Cpm	1.2378e+07	639836	599824	NA	210152	186553
Cpn1	193537	222932	246050	NA	249666	343837
Cpn2	2.00618e+06	2.3708e+06	NA	1.10174e+07	1.06423e+07	1.07529e+07
Cpne2	5.98766e+07	5.65848e+07	5.39177e+07	5.85966e+07	3.61324e+07	6.83625e+07
Cpne3	NA	NA	NA	4.9226e+06	NA	4.06915e+06
Cpne8	4.45161e+06	4.36621e+06	5.37096e+06	1.92611e+07	3.34867e+06	313465
Cpne9	NA	NA	NA	NA	NA	269872
Cpox	836037	2.92098e+06	1.89829e+06	NA	NA	NA
Cpped1	887209	1.10225e+06	1.29396e+06	2.19022e+06	1.96027e+06	1.67523e+06
Cps1	NA	36239.7	NA	NA	NA	NA
Cpsf1	200312	330757	388299	65678.5	259479	NA
Cpsf2	162880	138899	NA	NA	347700	787459
Cpsf3l	1.12962e+07	2.25004e+07	2.30888e+07	1.99458e+07	1.83629e+07	2.33129e+07
Cpsf4	NA	NA	NA	NA	NA	582390
Cpsf6	614560	683663	601267	297291	257461	239356
Cpt1a	2.39364e+06	3.09701e+06	1.95724e+06	1.83887e+06	1.76653e+06	2.2944e+06
Cr1l	1.91879e+07	2.58372e+07	1.86732e+07	2.9102e+07	3.68077e+07	4.26376e+07
Cr2	NA	NA	NA	385771	NA	406568
Crabp1	587756	NA	NA	NA	NA	298363
Cradd	NA	4.44427e+06	3.54389e+06	NA	NA	4.42305e+06
Crat	254341	383813	NA	916677	231242	850681
Crb3	2.61384e+06	2.18165e+06	1.86569e+06	2.30653e+06	2.65348e+06	2.34194e+06
Creb1	515036	293328	443968	698258	314015	785890
Creb5	2.53818e+06	1.93668e+06	2.09995e+06	1.6971e+06	368288	773291
Crebbp	1.8328e+07	2.2488e+07	1.86117e+07	2.02701e+07	1.91675e+07	1.86457e+07
Creg1	4.4224e+06	NA	NA	5.57464e+06	5.65304e+06	NA
Crip2	1.90526e+06	1.88003e+06	1.84048e+06	752621	447065	291644
Cript	368843	NA	1.05987e+06	NA	NA	NA
Crispld2	NA	537855	169714	600411	NA	257404
Crkl	172181	NA	113001	1.23553e+06	904840	593947
Crlf2	2.47592e+06	2.60886e+06	2.47091e+06	NA	653169	1.07428e+06
Crlf3	1.00582e+06	1.02213e+06	700665	NA	NA	NA
Crnkl1	1.18086e+06	1.89081e+06	NA	741808	NA	NA
Crocc	575087	NA	NA	331823	392569	155738
Crot	NA	NA	NA	NA	2.58938e+06	1.65331e+06
Cryab	NA	NA	NA	842026	NA	NA
Cryl1	NA	140930	NA	NA	NA	NA
Cryz	2.02902e+06	2.11395e+06	4.36431e+06	1.57181e+06	1.30474e+06	2.40913e+06
Cryzl1	213682	NA	491472	215686	NA	456137
Cs	162446	NA	124794	464402	1.08773e+06	797674
Csad	3.89741e+06	4.51018e+06	2.12177e+06	6.90392e+06	2.0059e+06	6.25397e+06
Csda	1.97505e+06	6.09412e+06	6.5632e+06	8.9994e+06	2.83272e+07	1.77535e+07
Csde1	2.22268e+06	2.26787e+06	NA	968937	970270	1.00783e+06
Cse1l	NA	NA	NA	65344.8	96546.9	106236
Csf1	4.1148e+06	2.13993e+07	1.5375e+07	NA	NA	NA
Csf2ra	323706	NA	309380	NA	NA	NA
Csf2rb	NA	NA	NA	185348	NA	156768
Csf2rb2	NA	NA	NA	63761	50347.4	68066.7
Csgalnact2	NA	NA	NA	44662	NA	30741.7
Csk	NA	NA	NA	129255	NA	NA
Csnk1a1	NA	NA	NA	NA	575855	NA
Csnk1d	NA	NA	562829	1.74548e+06	NA	1.42505e+06
Csnk1e	39298.1	35776.9	NA	NA	45012.5	76878.8
Csnk1g2	NA	158256	NA	NA	NA	NA
Csnk1g3	NA	489635	NA	NA	NA	NA
Csnk2a1	5.59217e+06	3.40678e+06	2.54138e+06	610367	746625	1.50756e+06
Csnk2a2	NA	NA	NA	NA	3.98741e+07	NA
Csnk2b	568823	794721	1.22768e+06	319562	1.20503e+06	1.37008e+06
Cspg4	542108	325465	532606	1.47064e+06	NA	360735
Cspp1	838130	1.71879e+06	836732	664235	736101	916299
Csrp3	3.5273e+06	NA	3.85628e+06	NA	NA	2.20386e+06
Cst3	914524	1.29824e+06	678380	NA	NA	NA
Cstb	NA	449594	NA	NA	NA	NA
Cstf1	NA	1.85641e+07	1.53411e+07	3.07341e+07	2.89339e+07	3.19142e+07
Cstf2	1.58147e+06	1.76867e+06	1.44143e+06	NA	77895.1	207476
Ctage5	NA	63200.2	NA	1.42066e+06	757150	177248
Ctbp2	1.04058e+07	1.2466e+07	9.1165e+06	3.78079e+07	NA	4.56161e+07
Ctcf	1.26937e+07	1.94387e+07	1.64221e+07	3.15421e+07	2.17551e+07	3.06147e+07
Ctcfl	NA	NA	NA	NA	NA	26808.7
Ctdp1	599851	569938	241121	128552	165600	162948
Ctdsp1	839457	1.44149e+06	935001	1.13085e+06	1.59718e+06	NA
Ctdspl	105296	149068	137346	313612	121384	106131
Ctdspl2	359709	210594	377414	997934	503118	712009
Ctgf	1.90552e+06	2.19353e+06	1.80662e+06	2.90042e+06	2.62433e+06	3.54244e+06
Cth	423154	831252	370767	NA	NA	NA
Ctnna2	246750	298482	204590	NA	NA	NA
Ctnna3	NA	72258.4	NA	NA	NA	83442.9
Ctnnb1	4.55916e+06	4.93891e+06	2.66102e+06	1.06559e+06	886534	1.93356e+06
Ctnnbl1	1.47239e+07	1.34493e+07	1.84976e+07	3.24037e+07	3.08318e+07	3.12591e+07
Ctnnd1	NA	209309	NA	NA	NA	NA
Ctnnd2	NA	NA	NA	NA	NA	184936
Ctps	2.47273e+06	2.9938e+06	4.14033e+06	2.24891e+06	872989	4.56676e+06
Ctps2	3.25492e+06	2.01447e+06	2.47379e+06	2.82725e+06	2.41252e+06	2.28973e+06
Ctr9	NA	NA	4.32518e+07	NA	80507.9	5.33683e+07
Ctrb1	3.166e+08	3.30854e+08	3.155e+08	2.48448e+08	2.39234e+08	2.50662e+08
Ctrl	2.26835e+06	1.7257e+06	1.91485e+06	3.08681e+06	3.50971e+06	3.08291e+06
Ctsa	363817	1.397e+06	821733	1.74682e+06	1.64651e+06	1.95859e+06
Ctsb	NA	NA	NA	NA	NA	1.47475e+06
Ctsd	286402	NA	393065	NA	822475	NA
Ctsf	1.70484e+06	4.9063e+06	2.82017e+06	1.51245e+07	1.54535e+07	5.5342e+06
Ctsh	NA	NA	NA	5.98267e+06	4.63327e+06	NA
Ctsk	50373.3	NA	NA	NA	NA	188745
Ctsl	NA	NA	NA	1.01679e+06	NA	NA
Ctsw	NA	NA	NA	361396	NA	85422.6
Ctsz	1.74158e+06	1.76411e+06	1.73025e+06	321250	371598	382615
Cttnbp2nl	1.73239e+07	1.91499e+07	1.90858e+07	4.34882e+06	8.27394e+06	7.12188e+06
Ctu1	236276	466009	124728	91527	104554	195272
Cul1	4.34126e+06	6.8036e+06	1.95999e+06	99581.7	193574	775231
Cul2	4.83945e+07	5.58884e+07	4.54678e+07	4.31505e+07	4.97025e+07	4.41383e+07
Cul3	NA	NA	NA	8.95652e+06	NA	NA
Cul4a	NA	NA	NA	NA	175927	NA
Cul4b	1.80397e+06	1.69683e+06	1.19293e+06	452985	266548	260147
Cutc	1.15653e+06	1.10155e+06	1.05528e+06	NA	NA	NA
Cux1	NA	NA	50426.4	NA	NA	NA
Cwc22	1.38168e+06	1.02029e+06	2.86619e+06	399385	1.19658e+06	420293
Cwf19l1	NA	NA	4238.52	63731.5	31981.8	47163.4
Cxadr	2.38828e+06	1.26657e+06	1.34036e+06	1.53751e+06	1.48455e+06	4.2349e+06
Cxcl10	5.89963e+06	5.86752e+06	3.97906e+06	267034	299626	NA
Cxcl12	313959	351620	210622	200517	260297	247452
Cxcl2	NA	NA	NA	3.18758e+06	NA	3.3004e+06
Cxcl9	7.77555e+06	1.18839e+07	8.78731e+06	2.04416e+06	2.21429e+06	1.23906e+06
Cxcr1	404361	668989	537572	56445.9	74207.5	123115
Cxcr4	37778.7	NA	NA	NA	NA	NA
Cxxc1	939504	852461	NA	961687	1.18553e+06	1.80529e+06
Cyb5	1.67345e+06	1.31908e+06	1.43128e+06	3.30094e+06	1.81546e+06	3.29321e+06
Cyb561d1	NA	NA	NA	1.00229e+06	940344	878717
Cyb561d2	3.00627e+06	1.31513e+06	2.19175e+06	2.05488e+06	2.40329e+06	1.47008e+06
Cyb5d2	1.35578e+07	7.64476e+06	1.34261e+07	1.49034e+07	1.32588e+07	1.14375e+07
Cyb5r3	1.05157e+06	154678	2.14861e+06	8.46622e+06	8.51728e+06	7.67925e+06
Cyba	6.8159e+07	5.88797e+07	6.17557e+07	1.13443e+08	1.15986e+08	1.07444e+08
Cybasc3	1.19516e+07	8.10292e+06	1.02375e+07	4.14514e+06	4.2107e+06	4.3864e+06
Cybb	1.31062e+06	1.39217e+06	1.39892e+06	848511	NA	846693
Cyc1	76051.1	NA	NA	NA	NA	NA
Cyfip1	5.96444e+07	5.20543e+07	7.50439e+07	3.23488e+07	4.293e+07	3.35932e+07
Cygb	1.86214e+07	2.00204e+07	1.77891e+07	4.61293e+07	3.20003e+07	4.79431e+07
Cyp17a1	NA	NA	NA	NA	66890.3	NA
Cyp1a1	1.83025e+06	2.6137e+06	1.66127e+06	2.35799e+06	2.47609e+06	1.66062e+06
Cyp1a2	116642	NA	NA	NA	NA	NA
Cyp20a1	NA	84962.8	NA	NA	NA	NA
Cyp26b1	521198	639698	594720	422205	519090	212865
Cyp27a1	2.24883e+06	1.69848e+06	1.25859e+06	5.55923e+06	5.27148e+06	4.67539e+06
Cyp2a22	246674	NA	268623	NA	NA	702056
Cyp2a4	395992	255760	310986	954317	460993	1.36768e+06
Cyp2a5	1.04418e+06	1.97178e+06	50533	357886	148230	291776
Cyp2b10	7.4834e+06	9.22221e+06	NA	1.84517e+07	1.61683e+07	1.56804e+07
Cyp2b13	NA	NA	NA	166173	174371	157068
Cyp2b23	644950	960245	689290	1.14655e+06	625023	240757
Cyp2b9	689934	NA	NA	1.76651e+06	1.735e+06	2.07691e+06
Cyp2c29	1.75051e+07	1.6475e+07	1.8554e+07	5.68318e+06	4.95614e+06	4.84593e+06
Cyp2c37	NA	NA	NA	1.37711e+06	1.81994e+06	1.36996e+06
Cyp2c40	NA	NA	54495.9	NA	NA	NA
Cyp2c44	NA	NA	NA	1.90654e+06	1.29225e+06	1.85954e+06
Cyp2c50	64788.4	NA	NA	NA	NA	NA
Cyp2c67	1.02408e+06	662385	474655	1.26591e+06	1.09479e+06	1.70697e+06
Cyp2c68	NA	NA	NA	81321.6	NA	NA
Cyp2c69	NA	NA	NA	NA	8015.57	NA
Cyp2c70	3.95507e+06	NA	NA	1.07321e+06	942943	NA
Cyp2d10	2.07647e+06	1.10344e+06	1.04475e+06	2.84106e+06	3.19621e+06	3.3301e+06
Cyp2d22	187898	NA	NA	NA	NA	NA
Cyp2d26	316970	433125	362829	1.05478e+07	1.25419e+07	1.12688e+07
Cyp2d34	NA	1.62664e+06	1.31828e+06	4.90679e+06	1.90158e+06	3.36303e+06
Cyp2d9	43385.8	NA	52308.7	65927.7	NA	60976.8
Cyp2e1	22663.1	NA	NA	NA	NA	NA
Cyp2f2	3.43136e+06	7.25651e+06	3.26185e+06	1.9438e+07	1.60773e+07	1.8714e+07
Cyp2j5	19908.7	22725.7	10298.6	121077	323313	121678
Cyp2j6	867486	825380	858001	768473	563985	702715
Cyp2j9	120441	170843	129320	167084	161512	78701.6
Cyp2s1	557431	1.09512e+06	756308	90844.9	NA	63738.5
Cyp2u1	3.70961e+06	4.07675e+06	5.71971e+06	6.46896e+06	4.96141e+06	6.80703e+06
Cyp2w1	5.01946e+06	7.78196e+06	4.54101e+06	9.00851e+06	4.85353e+06	5.64414e+06
Cyp39a1	1.1848e+06	2.46061e+06	2.05305e+06	1.48565e+06	228960	1.74661e+06
Cyp3a11	103969	170705	NA	181301	171377	130397
Cyp3a25	NA	NA	NA	469882	NA	NA
Cyp3a41a	778436	672582	751856	1.00959e+06	1.06071e+06	936335
Cyp3a41b	293227	30270.9	NA	NA	NA	NA
Cyp4a10	103618	106513	113164	NA	NA	NA
Cyp4a12a	3.70566e+06	4.57304e+06	4.61826e+06	223404	NA	567540
Cyp4a12b	573327	485048	497329	671619	869058	869567
Cyp4a14	554216	390943	591259	NA	NA	580857
Cyp4b1	540603	192508	101076	301271	505149	452149
Cyp4f13	7.65155e+07	8.52088e+07	6.60722e+07	7.14351e+07	5.89598e+07	7.44201e+07
Cyp4f14	NA	NA	NA	34705.9	NA	124816
Cyp4f15	680085	679849	NA	915739	118302	184565
Cyp4f16	7.82709e+06	6.32057e+06	6.7606e+06	5.48259e+06	8.06411e+06	7.57877e+06
Cyp4f18	2.36519e+06	3.87433e+06	2.18573e+06	1.45309e+06	1.29908e+06	1.5599e+06
Cyp4v3	1.03347e+06	1.20036e+06	1.31866e+06	NA	NA	807375
Cyp51	330161	352477	362014	4.77038e+06	4.78059e+06	3.43597e+06
Cyp7a1	NA	NA	NA	NA	6.77885e+06	7.32751e+06
Cyp7b1	NA	NA	661211	NA	NA	NA
Cyp8b1	NA	NA	NA	685622	1.76732e+06	753111
Cyth1	64602.1	92911.6	NA	NA	NA	NA
Cyth4	7.46324e+06	9.86552e+06	6.32255e+06	3.76069e+06	2.95696e+06	4.99982e+06
Cytip	137071	74212.1	NA	473165	571015	760476
D030016E14Rik	824313	2.28459e+06	305468	620270	1.86518e+06	1.40145e+06
D10Jhu81e	NA	NA	NA	2.23712e+06	2.00867e+06	2.30482e+06
D10Wsu52e	1.67218e+06	2.95428e+06	1.8223e+06	327669	396868	964886
D11Wsu99e	348762	202000	148984	6.72905e+06	4.5945e+06	6.28714e+06
D14Abb1e	1.7426e+07	2.14435e+07	1.61061e+07	1.33395e+07	1.0685e+07	1.30636e+07
D14Ertd668e	5.31545e+06	5.26995e+06	5.19764e+06	4.98853e+06	4.11956e+06	5.25408e+06
D15Ertd621e	1.19221e+07	1.48543e+07	1.06204e+07	9.01227e+06	8.80308e+06	9.77473e+06
D17H6S53E	NA	NA	NA	NA	NA	187032
D17Wsu104e	NA	1.03972e+06	3.01354e+06	1.57999e+06	133854	1.37175e+06
D19Bwg1357e	1.28663e+07	1.56778e+07	1.16381e+07	1.73476e+06	1.71364e+06	3.19477e+06
D1Bwg0212e	NA	NA	607286	NA	NA	NA
D1Pas1	158032	NA	155831	NA	NA	NA
D230025D16Rik	1.5659e+06	1.8582e+06	1.82192e+06	2.84293e+06	2.46382e+06	3.81993e+06
D430042O09Rik	96124.3	103357	92829.2	102764	103862	89516.1
D6Wsu116e	727748	722446	774367	198976	449861	257189
D6Wsu163e	4.38922e+07	5.22408e+07	4.26436e+07	6.93675e+07	7.48076e+07	7.30823e+07
D730040F13Rik	715782	757416	433847	799508	1.02511e+06	1.08921e+06
D8Ertd82e	8.67817e+06	1.05385e+07	NA	8.29041e+06	NA	6.49924e+06
Daam1	1.31381e+06	1.59403e+06	1.34976e+06	229782	191437	234362
Daam2	1.30807e+06	1.89634e+06	1.01698e+06	677501	380118	415622
Dab2	1.02506e+06	1.25102e+06	1.09546e+06	584412	543898	839052
Dab2ip	2.79883e+06	3.53278e+06	4.22561e+06	4.25341e+06	3.3641e+06	3.91873e+06
Dach2	NA	55345.4	NA	NA	NA	NA
Dad1	2.21592e+07	1.7018e+07	1.96601e+07	499644	714075	571839
Dagla	24463.3	253121	74193.6	192343	530419	769123
Daglb	24954.4	21710.1	9936.54	NA	NA	NA
Dak	2.86899e+06	5.33448e+06	5.06183e+06	1.212e+06	2.74989e+06	2.11476e+06
Dapk1	6.36172e+06	6.91276e+06	7.79069e+06	2.39511e+06	1.66642e+06	2.03607e+06
Dapk2	NA	NA	74855.8	NA	NA	NA
Dapk3	988749	1.25816e+06	3.8065e+06	1.62984e+06	537080	1.32193e+06
Dars	9.11385e+06	4.6757e+06	4.21721e+06	5.81424e+06	5.26858e+06	4.60461e+06
Dars2	435223	474395	534801	NA	NA	31449.5
Daxx	NA	NA	NA	NA	NA	98555.7
Dazap1	1.99444e+06	1.02641e+06	1.62666e+06	2.61473e+06	1.36426e+06	1.84242e+06
Dbi	1.60175e+07	1.47092e+07	1.63055e+07	NA	26838.2	200865
Dbn1	1.08158e+06	1.17889e+06	1.02986e+06	877804	804195	800537
Dbnl	3.35507e+06	2.92292e+06	3.08779e+06	4.44503e+06	3.04084e+06	2.90039e+06
Dbt	1.11852e+06	NA	1.06178e+06	881810	467719	1.24361e+06
Dcaf11	158542	191002	418222	234888	435841	275908
Dcaf13	326487	341548	170655	1.07206e+06	1.12279e+06	897053
Dcaf7	240473	271884	313970	176504	163635	152205
Dcdc2a	NA	NA	NA	NA	NA	1.58421e+06
Dchs2	874005	4.65249e+06	3.73752e+06	131156	1.76969e+06	1.84074e+06
Dclre1c	1.09622e+07	1.52854e+07	1.46627e+07	1.22575e+07	1.21262e+07	1.05676e+07
Dcn	61040.1	66507.9	NA	NA	NA	109006
Dcp1a	1.54205e+07	2.04777e+07	1.67745e+07	1.54582e+07	NA	1.3205e+07
Dcp1b	NA	590248	542914	NA	283799	196182
Dcps	717210	423426	665199	NA	NA	NA
Dctn1	NA	474893	NA	NA	NA	NA
Dctn2	NA	NA	NA	NA	NA	31547.7
Dctn3	NA	NA	107503	NA	NA	NA
Dctn4	4.75525e+07	5.30933e+07	4.95874e+07	5.243e+07	4.62338e+07	4.1937e+07
Dctn5	3.4792e+06	2.18386e+06	2.79747e+06	1.34629e+06	1.09438e+06	1.04855e+06
Dctn6	77147	NA	64356.7	NA	NA	NA
Dcun1d3	1.53796e+06	1.97067e+06	1.11926e+06	6.41254e+06	5.45257e+06	6.59122e+06
Dda1	164768	337071	240444	640692	343295	507994
Ddah1	1.04272e+07	1.24212e+07	8.64798e+06	4.06474e+06	3.8145e+06	3.91945e+06
Ddb1	1.32121e+06	1.97302e+06	608615	810308	441710	956395
Ddhd1	936991	NA	1.07677e+06	NA	NA	NA
Ddhd2	1.09608e+07	9.98779e+06	8.24881e+06	2.39403e+06	2.02305e+06	3.33788e+06
Ddi2	NA	NA	NA	336580	253992	304471
Ddost	NA	NA	NA	NA	1.67473e+06	1.5575e+06
Ddrgk1	NA	423743	NA	NA	NA	NA
Ddt	2.7284e+06	1.32809e+06	995372	110492	1.41056e+06	277524
Ddx1	80899.1	92574.4	84331.6	800673	883896	900370
Ddx17	NA	NA	NA	1.56377e+07	1.74094e+07	NA
Ddx18	NA	NA	NA	1.4681e+08	NA	NA
Ddx19b	NA	NA	NA	674888	NA	NA
Ddx20	815204	100026	463544	NA	NA	NA
Ddx21	633174	854506	624730	598375	284881	267788
Ddx23	7.23883e+06	6.82847e+06	1.05695e+07	1.79733e+06	751294	1.80445e+06
Ddx24	1.14738e+08	1.07601e+08	1.09383e+08	1.10243e+08	6.30695e+07	1.00835e+08
Ddx28	NA	NA	NA	160960	NA	52015
Ddx31	NA	NA	308001	472790	144735	NA
Ddx39	895196	684257	NA	639620	1.24018e+06	1.89523e+06
Ddx3x	40883.9	153945	114225	90575.6	NA	NA
Ddx3y	4.34942e+06	2.72575e+06	3.05731e+06	923859	857017	1.5181e+06
Ddx41	NA	NA	NA	NA	164163	NA
Ddx42	145886	NA	NA	305519	5.84969e+06	204446
Ddx46	3.69315e+06	3.67454e+06	2.93366e+06	2.25039e+06	2.99771e+06	3.51657e+06
Ddx47	2.08387e+06	2.28348e+06	2.19275e+06	2.25347e+06	2.75662e+06	2.19643e+06
Ddx49	NA	NA	NA	NA	108645	NA
Ddx5	NA	NA	6918.48	NA	NA	NA
Ddx50	NA	NA	NA	419056	591708	439047
Ddx51	NA	NA	NA	257936	NA	1.04056e+06
Ddx52	2.83238e+06	3.8496e+06	4.02282e+06	6.00465e+06	5.50691e+06	6.61397e+06
Ddx54	948332	2.08383e+06	1.37773e+06	247738	337953	326483
Ddx55	2.81886e+06	3.21694e+06	3.88814e+06	1.89944e+06	2.99481e+06	3.21489e+06
Ddx56	2.62621e+06	1.6895e+06	1.62679e+06	1.18829e+06	782235	1.05268e+06
Ddx58	NA	NA	NA	85091	NA	NA
Ddx60	140145	78832.4	134888	150334	144010	230530
Deb1	1.28791e+07	8.81918e+06	1.1815e+07	7.7646e+06	8.73463e+06	1.51415e+07
Decr1	1.29352e+07	1.92991e+07	2.53361e+07	8.80403e+06	7.43249e+06	2.82411e+07
Decr2	749730	1.05685e+06	750301	153550	490417	166038
Dedd	NA	NA	NA	94408	NA	315872
Def6	292692	308609	223990	335468	NA	NA
Def8	NA	NA	NA	365939	107020	128564
Defa21	1.18315e+06	711655	707249	2.08329e+06	1.18091e+06	1.86757e+06
Dek	644758	706667	656107	1.11585e+06	1.28571e+06	1.02847e+06
Dennd1a	NA	NA	NA	NA	99968.1	86329.2
Dennd1c	148374	588977	156208	140632	165205	433562
Dennd3	4.24621e+06	2.37743e+06	1.72912e+06	129848	NA	99124.6
Dennd4b	NA	NA	NA	76193.4	NA	81628.5
Dennd4c	442826	557447	376248	NA	NA	NA
Dennd5a	1.13282e+06	680208	945347	734759	524458	594091
Denr	1.92274e+06	2.00052e+06	1.73589e+06	1.20964e+06	998336	1.00002e+06
Depdc5	NA	NA	32761.5	NA	NA	NA
Deptor	4.86739e+07	5.03673e+07	4.24153e+07	2.91007e+07	3.09069e+07	3.03309e+07
Dera	NA	NA	NA	NA	NA	202386
Derl2	414006	521842	641435	576439	512627	1.04773e+06
Des	701327	668464	1.17958e+06	526578	512416	1.1329e+06
Dffa	2.38738e+06	2.09627e+06	1.90281e+06	2.05193e+06	3.99598e+06	2.85908e+06
Dfna5	5.19425e+06	5.63969e+06	4.41848e+06	1.50495e+07	6.19801e+06	1.5902e+07
Dgcr14	1.50556e+06	2.60527e+06	2.76298e+06	6.07795e+06	4.77756e+06	4.94641e+06
Dgka	1.25304e+06	1.02572e+06	1.17884e+06	204912	NA	289309
Dgkd	3.26628e+06	4.7492e+06	3.1219e+06	8.94433e+06	8.18465e+06	1.1e+07
Dgke	8.22718e+06	1.04799e+07	9.45397e+06	1.3388e+06	1.42216e+06	1.64529e+06
Dgkg	7.03802e+06	1.92812e+07	1.93918e+07	1.74775e+07	1.74173e+07	1.79391e+07
Dgkh	NA	128828	NA	NA	197847	41059.2
Dgkz	NA	3.47061e+06	6.68949e+06	NA	NA	NA
Dguok	893014	986096	1.1536e+06	2.57748e+06	3.75093e+06	2.06997e+06
Dhcr24	NA	340954	NA	19767.6	130712	253356
Dhcr7	NA	NA	NA	1.00588e+06	NA	NA
Dhdh	NA	NA	NA	NA	NA	109106
Dhfr	813214	622524	1.03921e+06	2.5748e+06	1.62633e+06	1.98014e+06
Dhodh	1.98411e+06	3.43013e+06	1.5153e+06	NA	101652	913364
Dhrs1	115093	128822	253812	31117.4	NA	NA
Dhrs13	NA	2.17654e+06	1.87647e+06	NA	NA	NA
Dhrs3	NA	NA	NA	133619	NA	144984
Dhrs4	3.07478e+06	5.22671e+06	3.56559e+06	3.98595e+06	3.39879e+06	3.35525e+06
Dhrs7	NA	138319	NA	625710	465767	352735
Dhrs7b	765550	727862	631026	67605.4	NA	49215
Dhrsx	584873	508177	683521	NA	NA	NA
Dhtkd1	NA	215637	89243.8	NA	NA	NA
Dhx15	NA	60526.7	NA	314564	300457	105064
Dhx16	NA	NA	NA	NA	2.22313e+06	NA
Dhx29	NA	141414	NA	NA	40781.5	NA
Dhx34	334333	364428	386556	882078	648460	1.60265e+06
Dhx38	6.78796e+06	1.2662e+07	6.47178e+06	4.51618e+06	3.20438e+06	4.6561e+06
Dhx40	NA	93257	64573.6	NA	NA	41029.2
Dhx57	6.83951e+06	8.25422e+06	7.44106e+06	2.20777e+06	1.90936e+06	1.89859e+06
Dhx58	34257.5	36702.6	32490.6	NA	NA	NA
Dhx9	2.93687e+07	3.65257e+07	3.05317e+07	6.8254e+06	3.37663e+06	8.53974e+06
Diablo	619408	733251	785039	1.04489e+06	825231	982790
Diap1	NA	NA	NA	NA	6.2873e+07	719434
Diap2	1.23661e+08	1.37017e+08	1.36506e+08	1.22492e+08	5.14777e+07	4.73706e+07
Dicer1	2.85802e+06	3.06979e+06	7.14986e+06	442265	1.68357e+06	1.84601e+06
Dido1	80851.9	116446	106120	NA	NA	NA
Dimt1	1.28357e+06	1.49966e+06	1.26097e+06	1.08603e+06	1.03592e+06	1.04949e+06
Dip2c	2.4041e+06	5.35686e+06	4.09456e+06	4.89178e+06	5.50282e+06	5.86618e+06
Dirc2	9.45219e+06	1.54761e+07	1.59092e+07	1.40981e+07	1.33934e+07	1.15613e+07
Dis3	292028	717209	235954	380143	456851	259632
Dis3l	1.05055e+06	NA	702634	NA	185080	514306
Dis3l2	NA	NA	NA	1.01845e+06	NA	NA
Dkc1	1.82374e+07	1.96473e+07	1.56333e+07	700214	503237	614906
Dlat	1.13908e+06	1.39852e+06	1.43241e+06	2.07565e+06	1.68304e+06	1.91368e+06
Dlc1	NA	NA	NA	486900	187982	366927
Dld	518927	878381	927966	98788.4	101593	93786.8
Dlg4	685915	322440	481314	1.35996e+06	1.11449e+06	1.1401e+06
Dlgap4	183178	212321	99448.2	25208	134936	155307
Dll4	3.37931e+07	4.20745e+07	3.04602e+07	3.1384e+07	2.95524e+07	2.82015e+07
Dlst	1.0518e+07	1.04881e+07	1.20633e+07	2.74672e+06	2.60165e+06	1.81607e+06
Dmap1	703330	1.70512e+06	1.38149e+06	411043	1.56342e+06	NA
Dmbt1	5.28496e+06	5.99257e+06	5.97993e+06	4.31358e+06	4.03331e+06	4.45143e+06
Dmd	NA	NA	NA	NA	1.34395e+07	1.02307e+08
Dmgdh	1.03086e+06	1.35475e+06	1.39052e+06	879948	703260	1.02728e+06
Dmpk	1.09567e+06	959236	903536	247805	108147	94195.2
Dmwd	7.29841e+06	8.00082e+06	7.13155e+06	1.64203e+07	1.62013e+07	2.76207e+07
Dmxl2	NA	275159	NA	NA	510913	409179
Dnahc1	43679.2	59628.6	37896.9	NA	NA	NA
Dnaja1	900312	703434	635315	588660	589400	831711
Dnaja2	180499	683193	NA	1.86621e+06	1.52306e+06	1.6102e+06
Dnaja3	1.31674e+06	1.94055e+06	1.55631e+06	961044	968898	382124
Dnaja4	NA	NA	NA	NA	242149	NA
Dnajb1	NA	249004	NA	NA	NA	NA
Dnajb11	310502	432821	887685	1.01956e+06	844764	613552
Dnajb12	NA	NA	208540	NA	NA	NA
Dnajb14	1.30666e+06	2.14145e+06	1.52057e+06	2.1125e+06	1.39011e+06	1.87799e+06
Dnajb2	4.62231e+07	7.02426e+07	2.9679e+07	2.172e+07	3.44851e+07	3.98484e+07
Dnajb6	275009	518332	869890	910781	1.33854e+06	913113
Dnajb9	NA	186995	NA	646413	NA	3.28794e+06
Dnajc1	3.27852e+06	4.17899e+06	2.36995e+06	3.47407e+06	2.82322e+06	3.85849e+06
Dnajc10	NA	NA	NA	150213	NA	NA
Dnajc13	3.90366e+06	4.65981e+06	4.16742e+06	2.36603e+06	2.58529e+06	2.76554e+06
Dnajc18	1.76365e+06	3.10709e+06	1.73238e+06	673588	190329	638846
Dnajc19	155927	179631	205869	NA	115871	79779.4
Dnajc2	799371	1.36836e+06	829533	920603	1.07482e+06	1.0321e+06
Dnajc21	4.05216e+06	5.34774e+06	3.91359e+06	2.1992e+07	1.25586e+07	1.73619e+07
Dnajc22	1.07807e+06	1.50118e+06	1.06561e+06	928978	1.00686e+06	832836
Dnajc28	1.67537e+07	1.44785e+07	1.55831e+07	NA	NA	2.63464e+07
Dnajc7	NA	NA	80081.5	NA	30016.7	NA
Dnajc9	149255	273985	NA	251437	NA	NA
Dnase1l1	778487	459667	499912	NA	NA	NA
Dnase1l2	NA	NA	NA	1.68987e+06	2.06433e+06	2.01763e+06
Dnase1l3	1.32516e+08	1.46277e+08	1.40043e+08	1.68236e+08	1.48336e+08	1.60361e+08
Dnase2a	8.36216e+06	6.54123e+06	5.25821e+06	NA	NA	1.07652e+06
Dnd1	6.99145e+06	9.683e+06	7.34199e+06	NA	1.21428e+07	1.6284e+07
Dnlz	1.84811e+07	1.19995e+07	2.12679e+07	1.56042e+07	5.20528e+07	6.8105e+07
Dnm1l	9.60325e+06	1.09867e+07	9.9536e+06	1.99713e+07	2.19358e+07	1.9011e+07
Dnm3	934962	1.31934e+06	1.06436e+06	NA	NA	NA
Dnmbp	53252.7	54331.3	55457.7	65082.2	78376.5	84876.5
Dnmt1	1.07081e+06	1.22971e+06	NA	NA	NA	NA
Dnmt3a	NA	109778	NA	NA	NA	NA
Dnpep	1.56539e+06	1.34229e+06	1.58076e+06	73924.8	260837	70890.7
Dnttip1	NA	82662.4	39673.9	NA	NA	NA
Dock1	464732	555347	NA	NA	NA	NA
Dock10	NA	NA	NA	1.08e+07	1.04954e+07	9.54922e+06
Dock2	NA	NA	NA	2.03666e+06	NA	NA
Dock4	NA	3.30481e+07	NA	1.50468e+07	1.8756e+07	2.17955e+07
Dock5	231900	NA	239227	515737	524062	NA
Dock6	703764	301245	954853	1.05648e+06	942349	1.01175e+06
Dock7	5.01194e+06	4.6938e+06	3.53875e+06	1.30095e+07	1.21918e+07	1.23726e+07
Dock8	1.00849e+08	1.00424e+08	1.13883e+08	1.08765e+08	1.09359e+08	8.18405e+07
Dock9	483409	269798	212139	203532	270083	472461
Dok3	1.43348e+06	2.70586e+06	1.97956e+06	1.45899e+06	638964	1.02661e+06
Dolk	NA	NA	NA	210366	NA	NA
Dopey1	80670.7	500288	138713	529794	295432	464592
Dot1l	189518	161033	667896	297546	382334	324902
Dpagt1	558617	980265	568698	1.01971e+06	757849	1.31858e+06
Dpcd	NA	560722	NA	NA	NA	NA
Dpep1	563019	NA	1.26561e+06	3.58114e+06	1.70876e+06	1.49834e+06
Dpm1	300946	410963	NA	NA	NA	NA
Dpm3	3.62847e+07	4.34286e+07	3.809e+07	5.08005e+07	5.08249e+07	4.83635e+07
Dpp3	3.10514e+06	3.14854e+06	2.86331e+06	3.75694e+06	3.64621e+06	3.56052e+06
Dpp7	NA	289528	327163	NA	NA	937928
Dpp8	NA	NA	1.91736e+09	3.99868e+09	NA	3.32028e+09
Dpp9	NA	NA	NA	NA	153770	126361
Dppa4	1.12141e+06	1.0718e+06	1.01764e+06	3.50047e+06	2.92359e+06	4.12795e+06
Dpt	679677	577081	1.11477e+06	953406	1.10406e+06	1.65703e+06
Dpy19l1	246699	800206	2.42613e+06	5.50818e+06	2.69806e+06	4.35347e+06
Dpy19l3	7.25197e+06	7.47468e+06	5.71206e+06	1.2213e+07	1.27071e+07	1.15658e+07
Dpy30	2.53589e+07	2.88022e+07	2.69915e+07	1.73047e+07	2.02463e+07	1.52744e+07
Dpyd	199954	236514	162704	630280	584520	478018
Dpysl2	3.95814e+07	5.11645e+07	4.2932e+07	4.25649e+07	4.54108e+07	4.84126e+07
Dr1	1.06544e+07	9.55506e+06	7.75558e+06	2.80488e+06	3.93175e+06	3.13908e+06
Dram2	NA	NA	NA	1.06362e+06	845687	759901
Drap1	2.15187e+07	2.87483e+07	2.73689e+07	2.08543e+07	1.06232e+07	1.1889e+07
Dscr3	638660	842872	NA	690298	711543	NA
Dse	1.9341e+06	1.92038e+06	2.04e+06	5.48245e+06	902637	3.1495e+06
Dsg2	NA	604673	309819	79526	173368	118885
Dsp	738121	777132	440657	2.77459e+06	2.14663e+06	1.67763e+06
Dstn	NA	1.02871e+06	1.16983e+06	NA	NA	NA
Dtnb	NA	NA	1.9378e+06	2.77325e+06	2.89497e+06	2.13811e+06
Dtnbp1	NA	NA	NA	NA	9.08335e+06	NA
Dus2l	NA	NA	NA	942271	736219	1.05568e+06
Dus3l	1.51092e+06	1.64612e+06	1.61487e+06	2.71952e+06	3.54518e+06	5.30282e+06
Dusp1	NA	NA	NA	NA	53648.6	97910.2
Dusp11	2.24628e+06	1.35332e+06	NA	258364	NA	180409
Dusp15	NA	NA	210120	107040	67721.2	146780
Dusp22	NA	NA	NA	1.81784e+06	NA	2.23967e+06
Dusp23	333160	139286	158302	1.10617e+07	8.63005e+06	1.05901e+07
Dusp3	232819	859784	365438	1.85227e+06	744607	562163
Dut	6.31669e+06	7.21686e+06	6.02897e+06	5.40701e+06	6.20486e+06	5.21216e+06
Dym	414274	241750	NA	NA	NA	190481
Dync1h1	92941.2	NA	NA	43185.3	47816.5	40189.7
Dync1i1	418127	496571	473313	322697	566201	441742
Dync1i2	3.67287e+06	4.30251e+06	4.20002e+06	1.52692e+06	3.56418e+06	4.72856e+06
Dync1li1	804257	981992	757374	241025	NA	NA
Dync1li2	183765	NA	NA	NA	507682	384544
Dynll1	NA	NA	NA	1.62756e+06	NA	2.25236e+06
Dynlrb1	NA	NA	424969	NA	NA	NA
Dynlt1b	NA	NA	NA	NA	470911	NA
Dynlt1e	1.06314e+08	8.00151e+07	6.19551e+07	2.09039e+07	2.50445e+07	1.50313e+07
Dysf	20746.9	NA	NA	NA	NA	NA
Dyx1c1	4.46335e+07	5.28156e+07	4.01956e+07	5.46999e+07	4.69961e+07	6.06127e+07
Dzip1l	2.23722e+06	1.86649e+06	1.64861e+06	3.41055e+06	3.17326e+06	3.3392e+06
E030010N08Rik	2.56485e+07	247830	240544	1.32493e+07	NA	1.36109e+07
E130309D02Rik	1.04245e+06	1.99996e+06	1.75132e+06	1.07505e+06	929081	1.04528e+06
E430025E21Rik	577958	401043	424078	NA	5244.18	NA
Ear1	1.60252e+07	2.92554e+07	2.41146e+07	2.66069e+07	3.21533e+07	3.43621e+07
Ear2	NA	NA	NA	NA	NA	267021
Ear6	224552	405657	154101	2.09267e+06	1.40845e+06	1.75296e+06
Ears2	323553	NA	232305	NA	NA	24722.5
Ebi3	1.56514e+07	1.35789e+07	1.34713e+07	NA	2.59215e+06	1.34888e+06
Ebna1bp2	NA	NA	NA	27751.3	32158.6	NA
Ebp	NA	NA	NA	NA	327877	NA
Ece1	48066.6	107928	68925.3	319441	217525	294602
Ech1	3.08065e+08	3.28408e+08	2.20818e+08	1.76062e+07	1.18005e+07	1.96134e+07
Echdc1	NA	NA	468962	NA	NA	491826
Echdc3	4.27364e+06	1.71119e+06	2.03361e+06	7.9873e+06	6.75313e+06	3.1974e+06
Echs1	NA	NA	NA	NA	NA	848274
Eci2	679166	364042	269927	92241.2	NA	NA
Ecm1	204369	NA	208841	426453	176573	322986
Ecm2	15207.4	NA	12547	8289.61	7512.81	19133.2
Ecscr	2.59802e+07	1.68273e+07	7.68911e+06	1.23069e+07	5.17784e+06	7.01661e+06
Edc3	384727	367081	278179	20524.7	NA	NA
Edc4	NA	NA	NA	NA	1.51132e+07	1.88661e+07
Edem1	1.42123e+07	1.37599e+07	1.45184e+07	5.43207e+06	6.24681e+06	6.21025e+06
Edem2	NA	NA	NA	8.35058e+06	5.15727e+06	NA
Edem3	1.07373e+06	1.50021e+06	NA	89216.8	NA	NA
Edf1	302566	409056	NA	1.53483e+06	1.83168e+06	NA
Ednra	NA	NA	NA	2.91422e+07	2.34354e+07	NA
Eed	73739.3	79385.1	NA	97089.3	175690	327297
Eef1b2	5.35985e+07	8.00096e+07	5.53674e+07	7.44126e+07	8.04459e+07	7.48237e+07
Eef1d	1.43807e+06	1.22297e+06	1.49937e+06	2.36723e+06	2.40223e+06	2.78207e+06
Eef1g	402856	1.01789e+06	459782	NA	NA	NA
Eef2	126899	1.88418e+06	1.50489e+06	85849.4	149167	154900
Eefsec	3.72569e+06	5.95858e+06	3.68372e+06	1.03464e+07	9.89236e+06	9.91413e+06
Eepd1	NA	62736	81767	574308	600729	444832
Efcab3	1.39405e+06	1.29175e+06	1.37371e+06	327414	NA	1.57044e+06
Efcab4a	NA	2.02621e+06	242099	753814	NA	664858
Efemp1	NA	NA	NA	139842	146621	192745
Efha1	1.53082e+07	1.81648e+07	1.81766e+07	3.13009e+07	2.28775e+07	2.24075e+07
Efhd2	NA	NA	NA	2.5874e+07	2.61154e+07	NA
Efnb1	295856	254006	149248	NA	NA	NA
Eftud1	NA	NA	NA	405268	490299	242650
Eftud2	4.26547e+06	4.62955e+06	4.11312e+06	1.67767e+06	1.47742e+06	2.37081e+06
EG214403	NA	NA	NA	199244	176165	228218
Egfl7	3.98416e+07	3.73561e+07	3.42764e+07	2.36147e+07	2.49812e+07	2.02458e+07
Egfr	8.6362e+06	1.12153e+07	1.29834e+07	1.46448e+06	1.33155e+06	2.23464e+06
Ehbp1l1	NA	NA	45001.3	NA	NA	NA
Ehd1	6.04584e+07	9.34684e+07	7.85967e+07	7.15758e+07	8.12728e+07	8.27723e+07
Ehd2	NA	NA	1.62328e+06	NA	1.97003e+06	NA
Ehd3	961333	1.42035e+06	1.03441e+06	644832	733146	362579
Ehd4	345254	1.74712e+06	497391	NA	NA	NA
Ehhadh	1.34698e+06	751461	794457	1.17267e+06	2.78102e+06	992395
Eif1ax	1.57828e+06	499859	1.04989e+06	1.35715e+06	1.11011e+06	1.20289e+06
Eif2a	115063	NA	NA	NA	NA	NA
Eif2ak2	NA	323296	NA	NA	NA	NA
Eif2ak4	NA	NA	NA	NA	17165.4	NA
Eif2b2	3.87712e+07	2.58068e+07	1.8549e+07	1.95344e+07	1.61775e+07	1.7284e+07
Eif2b3	NA	419654	140369	NA	NA	NA
Eif2b4	256714	564991	762842	62843.1	358343	69561.3
Eif2b5	NA	941164	NA	553967	47034.4	403394
Eif2c1	8.30118e+06	9.59899e+06	7.3391e+06	839654	601415	546605
Eif2c3	2.57914e+07	2.50165e+07	2.39039e+07	1.74856e+07	1.49246e+07	1.64301e+07
Eif2d	1.11332e+07	1.17064e+07	1.24092e+07	3.94655e+06	3.86831e+06	3.39274e+06
Eif2s1	195795	1.20836e+06	637835	1.61429e+06	910656	2.66027e+06
Eif2s2	1.59601e+06	1.87036e+06	2.46978e+06	3.23475e+06	4.76806e+06	4.02232e+06
Eif2s3x	NA	262420	983873	684576	631249	NA
Eif2s3y	3.35788e+06	5.14533e+06	6.10371e+06	4.81621e+06	7.29862e+06	7.94034e+06
Eif3a	44365.6	94608.3	167983	173261	113241	212793
Eif3b	2.44977e+06	1.53227e+06	1.60685e+06	NA	141702	204470
Eif3c	NA	22506	NA	NA	NA	NA
Eif3d	14945.9	NA	51402.1	NA	NA	NA
Eif3e	NA	194884	174530	NA	NA	NA
Eif3f	1.07743e+07	1.18206e+07	9.69363e+06	813243	3.91434e+06	1.77308e+06
Eif3g	4.98744e+06	4.06473e+06	4.35189e+06	4.53347e+06	2.2892e+06	5.12449e+06
Eif3i	9.71781e+06	9.83761e+06	9.01053e+06	1.48016e+06	1.84909e+06	1.61247e+06
Eif3j	1.02849e+06	874056	1.07386e+06	1.03482e+06	1.44775e+06	1.14665e+06
Eif3l	221362	NA	584888	1.32401e+06	1.26674e+06	260171
Eif3m	1.94864e+06	1.85364e+06	1.3149e+06	NA	NA	NA
Eif4a1	5.39251e+06	4.91528e+06	5.38914e+06	NA	3.34049e+06	1.29259e+07
Eif4a2	3.14163e+06	3.10046e+06	3.06885e+06	2.34727e+07	1.90303e+07	1.86409e+07
Eif4a3	1.17493e+06	1.41151e+06	1.14289e+06	1.33543e+06	1.20486e+06	944419
Eif4b	1.04989e+06	1.53351e+06	804138	1.41182e+06	1.88997e+06	1.51379e+06
Eif4e	2.05415e+07	1.8658e+07	1.93303e+07	1.81475e+07	1.5042e+07	1.51906e+07
Eif4e2	7.40391e+07	8.20807e+07	5.90444e+07	1.41343e+08	1.35622e+08	1.3908e+08
Eif4e3	5.70048e+07	6.44893e+07	5.86732e+07	5.24166e+07	5.15845e+07	4.67467e+07
Eif4ebp2	450456	459183	286682	255966	317233	345585
Eif4g1	76607.3	84553.9	82585.9	34413.7	NA	NA
Eif4g2	999887	1.09271e+06	993855	1.08769e+06	1.62501e+06	1.04121e+06
Eif4g3	625315	719738	NA	NA	NA	NA
Eif4h	NA	NA	NA	1.24629e+06	NA	NA
Eif5a	NA	NA	NA	104152	250089	NA
Eif5b	2.25662e+07	9.01842e+06	1.84073e+07	1.12514e+06	NA	3.0762e+06
Eif6	446411	386604	515977	619319	577280	406137
Elavl1	NA	NA	NA	7.55248e+06	6.41932e+06	NA
Ell	NA	NA	NA	296608	311443	170038
Elmo1	185985	498685	416993	685340	592328	655924
Elmo2	NA	278530	NA	141530	281557	265548
Elmo3	1.64998e+07	1.10891e+07	1.46087e+07	2.59731e+06	3.90999e+06	1.40373e+06
Elmod2	NA	NA	NA	546785	769838	1.56517e+06
Elovl2	1.38487e+07	1.49842e+07	1.3164e+07	3.21304e+07	3.09083e+07	3.38339e+07
Elovl6	1.16303e+06	1.12535e+06	1.04525e+06	2.2205e+06	NA	2.08194e+06
Elovl7	2.04573e+07	2.50703e+07	1.86393e+07	NA	NA	NA
Elp2	6.06153e+07	7.9718e+07	7.52809e+07	7.24897e+07	6.75972e+07	5.24557e+07
Elp4	NA	1.15717e+06	NA	NA	NA	1.06514e+07
Eltd1	162599	NA	341121	484931	533123	1.38768e+06
Emb	4.1629e+06	4.2413e+06	6.10923e+06	3.76244e+06	3.12076e+06	1.17325e+06
Emcn	618936	945613	561048	227692	462232	143451
Emd	1.90182e+06	NA	2.48821e+06	NA	NA	NA
Emg1	NA	518982	55040.1	NA	NA	NA
Emilin1	1.23139e+06	1.13769e+06	1.17612e+06	2.30814e+06	454833	2.78446e+06
Eml1	5.66667e+06	3.23379e+06	3.15149e+06	1.72792e+06	888578	1.79104e+06
Eml2	283927	NA	NA	NA	1.09285e+06	43464
Eml3	391144	739123	439930	NA	819085	NA
Eml4	1.26864e+06	1.2682e+06	2.09456e+06	881556	942033	405729
Eml6	650614	338937	739115	862474	984686	1.08285e+06
Emp2	NA	463494	NA	NA	NA	NA
Emr1	744908	763827	158089	1.04057e+06	NA	1.36038e+06
Enah	1.31853e+06	945875	1.93303e+06	209723	200063	497024
Endod1	NA	NA	NA	2.08074e+06	NA	556019
Endog	NA	NA	NA	NA	NA	338866
Eng	NA	NA	NA	NA	NA	48289.2
Engase	5.43856e+06	5.83602e+06	5.91547e+06	7.13842e+06	3.47594e+06	6.08977e+06
Enpp1	3.35533e+06	3.50557e+06	330060	NA	1.37363e+06	3.05309e+06
Enpp3	765052	759544	1.10704e+06	NA	NA	NA
Enpp4	6.69713e+06	1.17472e+07	1.19423e+07	1.86005e+07	1.30821e+07	1.8908e+07
Enpp6	NA	NA	NA	44580.3	120449	NA
Enpp7	309251	387530	488387	6.71793e+06	4.73562e+06	9.57868e+06
Ensa	2.19959e+06	4.41277e+06	4.80261e+06	3.06872e+06	1.24413e+06	2.42829e+06
Entpd1	1.65304e+06	3.10115e+06	NA	3.69838e+06	4.42001e+06	4.43239e+06
Entpd2	3.57208e+06	1.85282e+06	1.36719e+06	4.12062e+06	4.2839e+06	4.74497e+06
Entpd5	1.68761e+06	2.78572e+06	2.89416e+06	2.18258e+06	NA	1.43032e+06
Entpd6	1.01004e+08	9.93156e+07	9.32531e+07	6.41616e+07	6.09447e+07	7.8062e+07
Ep300	7.61901e+06	5.24909e+06	3.66453e+06	2.43075e+07	1.78393e+07	1.81607e+07
Epb4.1	NA	NA	NA	NA	NA	132026
Epb4.1l1	NA	1.22783e+06	1.06383e+06	1.82963e+06	NA	277979
Epb4.1l2	5.30716e+07	6.35719e+07	7.25909e+07	5.1839e+07	2.1374e+07	4.66569e+07
Epb4.1l3	52301	78232.7	18225.5	84386.1	65609.7	57667.8
Epb4.1l5	NA	NA	256107	1.68692e+06	1.65719e+06	2.04038e+06
Epb4.2	49086	NA	NA	NA	NA	NA
Epcam	514322	487466	NA	NA	237374	479347
Epdr1	26382	NA	NA	NA	NA	31691.4
Epha2	149522	163341	155969	117873	258437	NA
Ephb4	1.05892e+07	1.12987e+07	2.12403e+07	7.19095e+06	8.90767e+06	7.70812e+06
Ephx1	NA	NA	NA	NA	36265.6	NA
Ephx2	404412	257197	379370	249574	728319	421466
Epn3	2.89796e+06	3.10917e+06	3.75307e+06	2.44147e+06	2.76203e+06	1.71403e+06
Eppk1	1.51219e+06	6.7406e+06	1.26787e+06	1.83016e+06	4.70423e+06	4.15909e+06
Eprs	1.54447e+06	290647	325470	1.56257e+06	1.58412e+06	1.17878e+06
Eps15	NA	NA	NA	2.37956e+07	NA	1.68984e+07
Eps15l1	NA	NA	NA	NA	NA	179703
Eps8l2	NA	31546.2	34067	NA	NA	NA
Ept1	3.52003e+07	2.85356e+07	3.66052e+07	2.09455e+07	2.20163e+07	1.89523e+07
Eral1	24643.1	25746	152634	NA	NA	27209.9
Erap1	1.90667e+06	NA	1.36418e+06	NA	NA	NA
Erbb2	1.38946e+07	1.70857e+07	1.47316e+07	1.11832e+07	1.31661e+07	1.47295e+07
Erbb2ip	2.47031e+06	3.89022e+06	2.00865e+06	308949	491011	418712
Ercc2	519144	198228	209406	NA	93725.8	105946
Ercc3	NA	246876	NA	NA	498528	NA
Ercc6l	NA	NA	NA	44631.2	41278.7	NA
Ergic1	NA	NA	NA	NA	NA	166577
Ergic2	232844	326198	372849	187184	330409	211979
Ergic3	3.71229e+06	3.08913e+06	745109	1.33213e+06	1.24708e+06	4.65131e+06
Erh	NA	NA	NA	NA	2.41951e+07	NA
Eri1	NA	54077.1	NA	NA	NA	NA
Eri3	1.6288e+06	603484	1.39052e+06	1.4827e+06	1.36255e+06	1.50756e+06
Ermp1	236544	368808	308603	1.00537e+06	1.17141e+06	1.08024e+06
Ero1l	2.81044e+07	2.3621e+07	2.56007e+07	6.68979e+06	1.17467e+06	4.03801e+06
Ero1lb	5.726e+07	7.04567e+07	6.99636e+07	7.70952e+06	8.64152e+06	9.28394e+06
Erp27	1.88396e+07	3.4152e+07	2.83935e+07	3.24908e+06	2.66878e+06	2.28254e+06
Erp29	NA	NA	NA	4.26828e+06	NA	381238
Erp44	2.31403e+06	5.48163e+06	4.43579e+06	NA	NA	474209
[truncated: 4,604 more rows]

## Sheet: Lung stimulated with LPS
Symbol	WT_Alveolar MΦ_1	WT_Alveolar MΦ_2	WT_Alveolar MΦ_3	WT_lung recruited MΦ_1	WT_lung recruited MΦ_2	WT_lung recruited MΦ_3
0610009B22Rik	NA	NA	NA	225888	542121	NA
0610009D07Rik	8.84057e+06	6.89877e+06	5.07385e+06	9.54558e+06	8.15985e+06	9.34225e+06
0610011F06Rik	95560.6	127256	80625.1	129103	118448	NA
0610031J06Rik	244911	NA	232401	1.24489e+06	641200	487777
0910001L09Rik	1.00952e+06	976439	NA	930703	915112	1.16678e+06
1100001G20Rik	1.80891e+07	1.60029e+07	1.60654e+07	1.45271e+07	NA	NA
1110001A16Rik	NA	101012	NA	180697	210674	191834
1110003E01Rik	972793	802582	567472	1.26408e+06	1.3258e+06	2.54758e+06
1110004F10Rik	62315.2	56435.2	66656.5	NA	NA	NA
1110007C09Rik	1.14175e+06	242240	443001	418453	240436	805762
1110008F13Rik	1.88292e+06	1.34365e+06	583313	1.7461e+06	2.45309e+06	1.05624e+06
1110008P14Rik	1.20167e+07	1.26485e+07	1.11751e+07	1.70181e+07	1.87074e+07	2.07663e+07
1110012D08Rik	105746	260054	1.03369e+07	5.80181e+06	NA	7.03981e+06
1110018G07Rik	105307	NA	NA	151181	359594	NA
1110021L09Rik	6.43452e+06	5.21302e+06	5.46749e+06	7.85713e+06	7.94797e+06	8.80523e+06
1110037F02Rik	444642	427472	428012	526147	509051	652661
1110038F14Rik	289426	246944	235808	NA	NA	208433
1110049F12Rik	4.61986e+06	3.51204e+06	3.53334e+06	4.92977e+06	2.11701e+06	1.79854e+06
1110057K04Rik	NA	79797.4	102357	167674	184939	281009
1110058L19Rik	3.7781e+06	2.29053e+06	3.58708e+06	NA	NA	2.08182e+06
1190003J15Rik	2.75469e+06	2.53981e+06	2.1728e+06	3.54851e+06	3.55356e+06	3.94393e+06
1190005F20Rik	94411.5	117584	116678	112979	159152	89040.7
1200011M11Rik	184227	179657	169763	518979	375289	NA
1300001I01Rik	62436.6	36587.6	33100.2	30676.9	28180.1	35700.4
1300002K09Rik	1.80112e+06	1.74681e+06	1.38345e+06	1.09091e+06	1.03241e+06	723034
1300017J02Rik	4.16218e+07	4.35125e+07	3.7135e+07	2.56658e+07	1.32645e+07	3.69593e+07
1300018I17Rik	1.61024e+06	1.49988e+06	2.57402e+06	2.95255e+06	1.99298e+06	2.0247e+06
1500001M20Rik	256148	NA	NA	495310	528349	157639
1500002O20Rik	NA	NA	1.13585e+06	NA	NA	NA
1500003O03Rik	NA	NA	NA	NA	NA	1.35673e+06
1500010J02Rik	3.96975e+07	3.35704e+07	3.18473e+07	2.20985e+07	1.82771e+07	1.84385e+07
1600014C10Rik	NA	5.01792e+06	NA	NA	NA	NA
1600021P15Rik	7.08717e+06	5.97551e+06	6.71693e+06	6.02024e+06	5.1456e+06	4.66718e+06
1600029D21Rik	NA	54069.7	47786.1	246074	157716	256262
1700007B14Rik	1.15254e+08	8.81279e+07	2.81285e+09	2.64942e+09	1.52741e+08	1.65944e+08
1700007E06Rik	NA	NA	NA	1.15695e+06	NA	NA
1700010I14Rik	NA	67580.4	117717	NA	48458.7	NA
1700011F03Rik	326150	NA	NA	89171.7	207985	NA
1700021F05Rik	830595	NA	NA	3.88884e+06	3.48201e+06	5.50736e+06
1700025G04Rik	2.52409e+07	2.65201e+07	3.90313e+07	3.79686e+07	4.80415e+07	3.57183e+07
1700029G01Rik	175177	NA	NA	NA	NA	NA
1700034H14Rik	1.10326e+06	1.45648e+06	473641	1.4613e+06	1.06441e+06	1.46507e+06
1700037H04Rik	1.0539e+07	8.94195e+06	8.86892e+06	7.86203e+06	7.02612e+06	7.81624e+06
1700084C01Rik	1.25188e+07	1.06183e+07	1.07898e+07	1.75202e+07	1.53685e+07	1.45848e+07
1700112E06Rik	1.34013e+06	852861	1.35151e+06	1.19992e+06	NA	NA
1810006K21Rik	148742	181783	178529	101674	213869	56909.1
1810009N02Rik	9.54177e+06	8.15615e+06	9.47566e+06	4.17608e+06	3.84922e+06	5.29929e+06
1810012P15Rik	78275.3	71825.6	81985.9	126637	192730	114590
1810014F10Rik	NA	NA	655929	1.20464e+06	NA	173592
1810026J23Rik	2.35887e+07	2.70734e+07	3.12758e+07	3.68951e+07	3.58241e+07	1.15933e+07
1810027O10Rik	NA	1.53435e+06	NA	NA	NA	791437
1810029B16Rik	2.11437e+06	2.11875e+06	NA	2.18973e+06	NA	1.76368e+06
1810030N24Rik	NA	NA	NA	1.07836e+07	NA	NA
1810037I17Rik	4.67193e+06	4.3206e+06	4.06021e+06	3.69001e+06	2.93976e+06	3.75305e+06
1810049H13Rik	1.15843e+06	340909	1.53578e+06	659388	387872	1.46333e+06
1810063B05Rik	1.48577e+07	1.75477e+07	1.39886e+07	1.94476e+07	1.72748e+07	1.94609e+07
1810063B07Rik	434776	327896	277103	239650	263433	293203
1810074P20Rik	2.62529e+06	2.95585e+06	2.5443e+06	8.01047e+06	6.24363e+06	7.54603e+06
2010001M09Rik	NA	NA	NA	181305	238186	448561
2010002M12Rik	1.28745e+07	9.57565e+06	8.06308e+06	490593	7.30906e+06	7.38004e+06
2010005H15Rik	NA	NA	NA	709600	825617	NA
2010011I20Rik	NA	NA	949004	NA	517070	625962
2010012O05Rik	3.12369e+07	3.40909e+07	3.16959e+07	2.78163e+07	2.90994e+07	3.3018e+07
2010106G01Rik	1.96383e+07	2.08309e+07	1.96746e+07	2.50977e+07	2.98621e+07	2.8536e+07
2010107E04Rik	NA	1.19468e+06	NA	334225	NA	NA
2010109K11Rik	NA	NA	NA	NA	114486	NA
2010110P09Rik	NA	NA	NA	NA	704144	NA
2010321M09Rik	1.10702e+07	1.29547e+07	7.13461e+06	1.25541e+07	7.04878e+06	9.98599e+06
2210404J11Rik	16798.3	26834.3	18438.8	NA	NA	NA
2300009A05Rik	1.4882e+06	NA	NA	1.21167e+06	1.06965e+06	1.48373e+06
2310001A20Rik	NA	NA	151844	305974	NA	365188
2310003C23Rik	NA	NA	NA	640621	NA	NA
2310003F16Rik	338639	498264	523433	1.40348e+06	550922	987533
2310003L22Rik	1.19198e+07	6.30286e+06	1.13441e+07	9.95979e+06	9.00329e+06	2.24048e+06
2310009B15Rik	120306	108305	54991	NA	NA	NA
2310011J03Rik	NA	NA	NA	NA	738616	NA
2310021P13Rik	457092	271582	350230	75768.2	NA	49390.1
2310022B05Rik	5.32536e+06	7.49623e+06	7.02712e+06	7.26895e+06	2.97366e+06	4.48436e+06
2310028O11Rik	3.82097e+07	3.45459e+07	3.44079e+07	3.69661e+07	2.58951e+07	2.66451e+07
2310035C23Rik	NA	683708	NA	694401	1.0057e+06	185280
2310035K24Rik	NA	NA	990678	NA	NA	NA
2310036O22Rik	1.91186e+07	1.7624e+07	1.49396e+07	1.39129e+07	8.00534e+06	1.22716e+07
2310037I24Rik	1.24951e+06	1.23204e+06	1.14492e+06	1.27529e+06	1.34415e+06	1.45756e+06
2310045N01Rik	NA	1.14582e+06	NA	NA	NA	NA
2310046K01Rik	1.74261e+06	1.12171e+06	1.04704e+06	467549	NA	NA
2310046O06Rik	3.58802e+06	3.42953e+06	2.99946e+06	5.82091e+06	4.98131e+06	4.88511e+06
2310067B10Rik	689983	1.05506e+06	833485	2.16133e+06	1.13974e+06	896334
2400001E08Rik	1.44042e+06	3.18372e+06	4.23679e+06	1.42103e+06	NA	4.35955e+06
2400003C14Rik	NA	NA	NA	407007	NA	493489
2410001C21Rik	9.27867e+06	1.25726e+07	1.16021e+07	1.28655e+07	1.61288e+07	1.34165e+07
2410016O06Rik	NA	NA	NA	600418	NA	331291
2410017P09Rik	5.87583e+06	5.75091e+06	5.60054e+06	7.74166e+06	8.63087e+06	8.6104e+06
2410018M08Rik	1.6489e+06	2.43204e+06	4.83482e+06	6.82211e+06	5.88311e+06	8.97229e+06
2410075B13Rik	1.37268e+06	3.53344e+06	3.65427e+06	1.92717e+06	904225	1.07832e+06
2410091C18Rik	NA	35681.4	NA	356795	386470	487042
2500003M10Rik	NA	NA	NA	NA	NA	46542.9
2510003E04Rik	956075	1.30626e+06	666602	830752	629204	571669
2510012J08Rik	624483	136208	342963	690631	716042	598260
2610002M06Rik	314894	491343	840411	410608	442684	1.07896e+06
2610018G03Rik	443957	106185	283708	29364.9	186667	114817
2610019F03Rik	1.93999e+07	2.58858e+07	1.86502e+07	3.26482e+06	3.7009e+06	3.24343e+06
2610024G14Rik	2.35202e+06	4.08405e+06	2.37152e+06	1.40043e+06	1.89323e+06	1.54063e+06
2610029G23Rik	3.15129e+06	3.48794e+06	2.4669e+06	5.35192e+06	5.03477e+06	3.91331e+06
2610029I01Rik	231345	197262	398186	2.64299e+06	913743	1.08546e+06
2610039C10Rik	NA	NA	NA	NA	115845	NA
2610101N10Rik	NA	NA	44101.4	46756.6	52398.1	NA
2610301B20Rik	2.076e+07	2.48409e+07	2.05774e+07	1.21164e+07	NA	NA
2610301G19Rik	1.75306e+07	1.47893e+07	7.37799e+06	1.61278e+07	1.21528e+07	1.1741e+07
2610507B11Rik	NA	NA	NA	6.92981e+06	7.25104e+06	8.81991e+06
2610528E23Rik	2.06308e+09	2.35049e+09	2.54828e+09	2.96946e+09	2.31471e+09	2.38928e+09
2700060E02Rik	NA	NA	NA	NA	NA	293096
2700078E11Rik	264800	NA	NA	3.04452e+06	94601.4	152803
2700097O09Rik	3.43044e+06	2.51301e+06	4.00552e+06	2.53445e+06	2.70718e+06	2.23636e+06
2810006K23Rik	2.94242e+06	NA	NA	1.9434e+07	2.17585e+07	1.77623e+07
2810007J24Rik	522455	529149	642000	666691	534461	623401
2810405K02Rik	1.57398e+06	2.12319e+06	1.87723e+06	963975	1.176e+06	1.82182e+06
2810407C02Rik	NA	NA	NA	1.0184e+08	9.18388e+07	8.27949e+07
2900064A13Rik	NA	NA	NA	NA	184401	NA
2900073G15Rik	177477	296356	472354	597222	526295	771579
3110001D03Rik	NA	NA	NA	NA	NA	1.6533e+06
3110056O03Rik	4.19741e+06	3.49064e+06	3.39821e+06	2.33513e+06	2.85843e+06	2.60076e+06
3110082I17Rik	NA	NA	76431.3	254443	20446.5	53297.3
4632411B12Rik	NA	NA	NA	NA	1.17716e+06	2.09275e+06
4632428N05Rik	4.89137e+06	4.94813e+06	5.18645e+06	7.46287e+06	7.95823e+06	8.45193e+06
4732418C07Rik	565091	NA	544573	375358	NA	730590
4732456N10Rik	NA	NA	NA	212329	NA	149243
4831426I19Rik	NA	NA	NA	NA	51780.4	NA
4921528I01Rik	419702	375689	441979	192142	167989	237137
4922502D21Rik	NA	NA	NA	95990.1	215792	122612
4922505G16Rik	1.79562e+07	2.11548e+07	1.71848e+07	9.53054e+06	1.90089e+07	1.01536e+07
4930420K17Rik	331514	NA	506363	NA	NA	NA
4930453N24Rik	NA	514747	NA	177011	376398	NA
4930455C21Rik	NA	309292	NA	374986	247151	326796
4930471M23Rik	NA	NA	NA	568853	594455	695708
4930506M07Rik	6.68274e+06	4.61403e+06	6.34013e+06	6.2123e+06	4.52935e+06	6.513e+06
4931406C07Rik	2.02863e+07	1.80944e+07	2.12965e+07	3.32991e+07	2.19052e+07	3.25005e+07
4932425I24Rik	578872	2.10372e+06	NA	1.20483e+06	4.94709e+06	1.00848e+06
4933403F05Rik	167630	NA	NA	200241	186993	NA
4933407C03Rik	743229	1.03119e+06	978660	1.21793e+06	208931	1.25907e+06
4933424B01Rik	3.19945e+06	2.48255e+06	2.97182e+06	3.17217e+06	3.61093e+06	4.987e+06
4933434E20Rik	NA	67341.3	NA	NA	94875.2	107447
5031439G07Rik	4.2348e+07	3.23366e+07	2.5655e+07	2.42913e+07	1.50981e+07	2.03688e+07
5033414D02Rik	NA	NA	NA	NA	NA	7.53386e+06
5133401N09Rik	NA	42928.4	44203.6	304943	NA	185083
5430411K18Rik	249590	197223	139984	95246.2	85686.1	NA
5430427O19Rik	1.11787e+07	9.13417e+06	9.62517e+06	5.22732e+06	9.33481e+06	1.03466e+07
5430435G22Rik	3.79396e+08	5.65374e+08	5.96352e+08	7.39592e+08	6.67277e+08	8.11475e+08
5730437N04Rik	100198	94036.8	129681	154216	NA	NA
5730455P16Rik	NA	NA	NA	NA	572860	693470
5730469M10Rik	1.58602e+06	NA	1.24596e+06	NA	NA	NA
5830411N06Rik	NA	122053	175575	240140	NA	NA
6330409N04Rik	214334	458414	298450	25540.7	NA	NA
6330578E17Rik	NA	NA	NA	663902	782263	NA
6430527G18Rik	NA	NA	NA	NA	NA	24795.3
6430548M08Rik	315344	626623	643003	418385	NA	NA
6530401N04Rik	6.88574e+06	1.77538e+07	1.84335e+07	3.64606e+06	7.3327e+06	6.97553e+06
6720456B07Rik	1.04912e+07	1.11176e+07	1.10495e+07	1.23795e+07	2.07187e+07	1.8673e+07
6720456H20Rik	700339	NA	NA	773084	1.05293e+06	NA
8430406I07Rik	1.39629e+07	1.48016e+07	1.18621e+07	1.49535e+07	1.29627e+07	1.43803e+07
9030617O03Rik	NA	2.34104e+06	1.10264e+06	2.03182e+06	2.22426e+06	1.64614e+06
9030625A04Rik	NA	75000.8	NA	50758.4	NA	NA
9130011E15Rik	4.34443e+06	NA	NA	NA	NA	NA
9130011J15Rik	380473	NA	NA	NA	NA	1.52015e+06
9430020K01Rik	2.28194e+06	2.66281e+06	2.15085e+06	1.16244e+06	1.345e+06	713203
9530008L14Rik	4.04864e+06	4.43647e+06	7.90279e+06	9.28438e+06	1.13239e+07	1.2017e+07
9530077C05Rik	2.43854e+06	1.5057e+07	9.19973e+06	1.06438e+07	1.23528e+07	1.59149e+07
9630033F20Rik	140528	289512	200172	183131	289853	244139
9830001H06Rik	4.17569e+06	3.29284e+06	4.85829e+06	5.46993e+06	4.29368e+06	6.23348e+06
9930111J21Rik1	6.08177e+06	7.56505e+06	4.70443e+06	1.12425e+07	9.04714e+06	1.35858e+07
A1cf	NA	NA	189877	276083	324242	NA
A230046K03Rik	206190	868111	1.03479e+06	1.21805e+06	3.23476e+06	1.92639e+06
A430005L14Rik	546102	NA	1.41561e+07	1.47002e+06	2.01727e+06	NA
A4gnt	9.03221e+06	9.03893e+06	7.18325e+06	4.98962e+06	6.47083e+06	5.62716e+06
A530032D15Rik	2.68656e+06	3.28629e+06	2.5074e+06	3.74479e+06	6.13802e+06	4.76531e+06
A530064D06Rik	9.82894e+06	1.66774e+07	1.97068e+07	3.0709e+06	1.77197e+07	1.27178e+07
A630007B06Rik	NA	NA	50025	90755.8	22348.5	90177.8
A830007P12Rik	NA	NA	194513	468902	291287	274419
Aacs	825212	1.18002e+06	1.01201e+06	906206	NA	587499
Aadac	NA	NA	131644	NA	NA	NA
Aak1	2.94888e+07	3.67803e+07	3.34333e+07	6.297e+07	5.75973e+07	6.22005e+07
Aamp	1.9881e+07	1.83119e+07	1.92091e+07	3.7081e+07	3.44094e+07	3.87213e+07
Aars	NA	46273.3	50206.7	NA	NA	NA
Aarsd1	169061	169936	2.50608e+06	436256	39166.9	41831.7
Aass	3.3631e+07	NA	NA	NA	NA	5.29087e+07
Aatk	NA	NA	NA	NA	NA	2.48687e+07
AB124611	2.51449e+06	4.31983e+06	2.78352e+06	1.51704e+06	2.13657e+06	1.34174e+06
Abca13	NA	173123	NA	NA	NA	NA
Abca14	NA	56365.8	56658.3	NA	NA	NA
Abca2	1.63643e+06	NA	1.652e+06	449088	492492	NA
Abca3	1.67803e+08	1.43534e+08	1.45669e+08	1.68088e+08	1.71721e+08	1.77401e+08
Abca8b	145923	123146	122399	NA	79267.8	NA
Abca9	248650	NA	NA	316929	336743	298539
Abcb10	4.27865e+06	5.40196e+06	1.90804e+06	3.47902e+06	1.3844e+06	4.14521e+06
Abcb11	634506	NA	539198	1.07118e+06	866771	280310
Abcb1b	2.95299e+06	2.54636e+06	2.26932e+06	4.78522e+06	4.3209e+06	5.17806e+06
Abcb4	1.47687e+06	1.816e+06	1.6435e+06	441023	492280	1.24576e+06
Abcb6	335135	170308	399227	332720	153858	269674
Abcb7	22698	NA	NA	NA	NA	NA
Abcb8	NA	NA	NA	NA	55885.9	83803
Abcc1	NA	NA	NA	NA	109071	NA
Abcc10	1.21197e+08	1.62568e+08	1.39278e+08	1.26566e+08	1.56601e+08	1.48075e+08
Abcc3	NA	NA	NA	NA	224626	NA
Abcc4	NA	NA	NA	NA	2.82241e+07	NA
Abcc5	1.8077e+06	1.58346e+06	1.3375e+06	1.77079e+06	1.51363e+06	2.19858e+06
Abcc6	1.39696e+07	1.36086e+07	1.27984e+07	1.35458e+06	1.76839e+06	2.80346e+06
Abcc9	630415	430614	528884	730615	233150	261114
Abcd1	2.38314e+06	2.03393e+06	2.66826e+06	NA	NA	1.23276e+06
Abcd3	345354	343011	358633	119204	85112.4	118515
Abcd4	2.00572e+06	3.23963e+06	2.754e+06	5.26688e+06	5.42137e+06	6.10347e+06
Abce1	NA	192982	34778.8	155592	182054	142182
Abcf1	3.1787e+07	3.93059e+07	4.12721e+07	7.96347e+07	3.90806e+07	4.55043e+07
Abcf2	NA	NA	NA	NA	120444	NA
Abcf3	1.00513e+06	9.27162e+06	1.24528e+06	897955	956690	1.30521e+06
Abcg1	4.98553e+06	6.87506e+06	6.4376e+06	1.10506e+07	9.86125e+06	1.14228e+07
Abcg2	1.19312e+06	1.17977e+06	886665	440364	1.32171e+06	1.22963e+06
Abcg3	NA	NA	NA	193782	180555	NA
Abcg8	NA	NA	77228.1	NA	NA	108595
Abhd11	NA	NA	NA	97369.7	31840.8	NA
Abhd12	NA	391382	NA	532048	680251	564721
Abhd15	112611	105959	158735	NA	135669	NA
Abhd3	NA	7.70001e+06	8.56365e+06	NA	NA	NA
Abhd4	391435	286986	NA	1.07718e+06	NA	514260
Abhd5	3.20356e+06	2.80663e+06	2.33045e+06	2.7419e+06	2.18596e+06	3.46762e+06
Abhd6	NA	129807	NA	NA	NA	354533
Abhd8	31323	57499.4	45369.4	NA	NA	NA
Abi2	2.1453e+08	2.40717e+08	2.15123e+08	2.32431e+08	2.22377e+08	2.82996e+08
Abl1	1.14756e+08	1.74116e+08	1.4023e+08	1.47421e+08	1.64468e+08	1.57981e+08
Abl2	1.56032e+07	1.36456e+07	1.1515e+07	1.52375e+07	1.4719e+07	1.82522e+07
Abr	1.04867e+07	9.94484e+06	9.95239e+06	1.18205e+07	1.02857e+07	1.19706e+07
Abtb2	3.55122e+06	3.69847e+06	4.08254e+06	616749	588604	540941
Acaa1a	102522	100811	103924	200139	161776	106364
Acaa1b	1.1182e+07	1.20987e+07	1.02592e+07	8.16922e+06	8.46952e+06	1.1303e+07
Acaa2	2.1727e+07	1.39223e+07	1.04359e+07	4.61548e+06	1.55043e+07	5.03534e+06
Acaca	81284	156348	139108	197654	NA	76722.7
Acacb	3.94508e+06	2.94544e+06	3.40237e+06	3.71842e+06	4.68664e+06	4.64784e+06
Acad10	1.7984e+07	1.96105e+07	1.23756e+07	9.74981e+06	7.44548e+06	8.53125e+06
Acad11	2.14549e+06	1.05169e+06	1.46827e+06	404252	1.29422e+06	752204
Acad12	NA	NA	NA	NA	191931	NA
Acadl	6.03439e+06	5.46403e+06	5.65069e+06	3.45941e+06	2.72707e+06	2.90087e+06
Acads	495401	1.85128e+06	520405	1.62343e+06	1.55929e+06	1.66843e+06
Acadsb	1.67562e+06	789781	594554	670614	363294	401950
Acadvl	111532	64106.3	109694	302238	53542.2	NA
Acap2	1.80869e+06	2.16136e+06	2.10713e+06	2.72567e+06	2.43581e+06	3.6474e+06
Acat1	NA	NA	3.22675e+06	1.84957e+06	3.16859e+06	3.48588e+06
Acat3	136233	NA	NA	NA	NA	NA
Acbd3	3.00349e+07	2.7887e+07	2.73375e+07	2.79397e+07	2.82013e+07	3.1299e+07
Ace2	110818	NA	119727	81771.7	NA	60259.4
Acer2	NA	NA	NA	2.28086e+07	NA	NA
Acer3	5.5822e+06	4.66897e+06	5.42851e+06	3.85147e+06	5.2786e+06	3.66925e+06
Acly	1.56874e+06	1.65192e+06	1.38572e+06	1.25282e+06	1.16991e+06	1.00659e+06
Acnat1	2.40389e+07	2.11027e+07	2.18321e+07	2.08271e+06	1.79658e+07	2.42133e+07
Acnat2	1.25854e+06	NA	NA	NA	NA	NA
Aco2	4.02574e+06	3.33776e+06	3.54829e+06	5.22868e+06	2.89902e+06	3.30377e+06
Acot1	315227	245459	NA	NA	NA	NA
Acot11	NA	1.05442e+06	NA	2.373e+06	1.93154e+06	NA
Acot12	1.13627e+06	2.07036e+06	1.06626e+06	2.83083e+06	3.00235e+06	2.86775e+06
Acot13	NA	NA	NA	NA	NA	480596
Acot7	NA	419645	531874	575193	382901	565241
Acot9	71228	64108.2	68957.8	49399.1	NA	57542.9
Acox1	3.93001e+06	3.90823e+06	2.96293e+06	4.56273e+06	6.17404e+06	5.99245e+06
Acox2	511395	NA	1.37821e+06	1.19181e+06	913107	499237
Acp1	54038.6	258665	484693	NA	261477	NA
Acp5	63875.4	NA	NA	320294	332946	593515
Acpp	3.93627e+07	4.51956e+07	4.92169e+07	2.62541e+07	2.75852e+07	4.11799e+07
Acsf2	9.1479e+06	1.02178e+07	1.09887e+07	5.58135e+06	5.43734e+06	4.09328e+06
Acsf3	9.94659e+06	1.02826e+07	8.34829e+06	8.94371e+06	7.96492e+06	1.04981e+07
Acsl1	NA	NA	NA	202777	NA	NA
Acsl5	5.22377e+06	4.71852e+06	4.5271e+06	3.27597e+06	2.81003e+06	3.37737e+06
Acsm1	1.34657e+07	1.28178e+07	1.18846e+07	6.11813e+06	6.45649e+06	6.82063e+06
Acsm3	282359	59743.5	49044.7	345654	98565.2	NA
Acsm5	327579	42309.5	NA	1.143e+06	717705	594088
Acss2	7.57989e+06	4.57181e+06	1.02707e+07	8.22062e+06	8.94283e+06	1.19983e+07
Actb	170058	162055	NA	31410.6	NA	26013
Actbl2	NA	NA	NA	554703	NA	NA
Actn3	77560.7	119751	93197.2	113870	53788.3	111180
Actn4	373034	949680	507952	1.2572e+06	1.06097e+06	1.48444e+06
Actr10	1.7078e+07	5.22382e+06	300021	9.99631e+06	1.02946e+07	1.14114e+07
Actr1a	2.42151e+07	2.11085e+07	2.28635e+07	1.75135e+07	1.78501e+07	2.54417e+07
Actr1b	1.86493e+06	1.02797e+06	1.71854e+06	652557	995676	544487
Actr5	2.52389e+06	2.04569e+06	2.8666e+06	3.47649e+06	2.78313e+06	2.53039e+06
Actr6	7.8054e+06	3.28474e+06	6.73302e+06	1.09843e+07	1.14676e+07	9.77272e+06
Acy3	NA	NA	NA	NA	241756	NA
Acyp2	NA	NA	NA	41730.3	82354.7	54110.2
Adam10	1.42106e+07	1.57326e+07	1.71129e+07	3.53481e+06	4.4653e+06	4.01914e+06
Adam17	864970	732638	748776	862604	1.407e+06	1.71417e+06
Adam19	2.22027e+06	2.19336e+06	2.20781e+06	2.38517e+06	2.44445e+06	2.01324e+06
Adam22	NA	NA	NA	NA	190595	NA
Adam23	NA	NA	NA	NA	NA	4.12157e+06
Adam8	NA	383149	NA	NA	748199	NA
Adamts4	NA	337921	348318	NA	165511	234040
Adap2	2.13296e+06	4.27414e+06	2.99207e+06	6.71459e+06	9.15585e+06	1.06355e+07
Adar	4.27787e+06	2.44129e+06	2.62152e+06	7.1949e+06	2.83871e+06	3.5328e+06
Adarb1	359644	284653	177382	301730	144141	78500.9
Adck3	394293	98424.7	240501	40372.7	55141.1	169261
Adck4	681057	419355	352047	2.61966e+06	3.67108e+06	2.69513e+06
Adck5	50356.4	NA	NA	502783	492133	459448
Adcy1	3.10235e+06	1.77482e+06	2.59881e+06	7.51883e+06	1.12266e+07	4.71875e+06
Adcy4	1.1477e+06	2.4731e+06	1.52049e+06	1.16611e+06	1.02348e+06	491304
Adcy5	2.38608e+06	6.84942e+06	1.44431e+06	510526	519091	131238
Adcy6	NA	NA	144394	469105	671450	384527
Adcy9	560902	284904	NA	484524	799980	911035
Add1	1.05049e+06	1.16799e+06	8.04567e+06	1.00792e+06	492622	699308
Add3	1.23571e+08	1.24536e+08	1.28924e+08	1.45017e+08	1.42579e+08	1.57437e+08
Adh1	NA	NA	NA	115678	96580.1	373532
Adh4	4.69053e+06	6.791e+06	3.10581e+06	6.13131e+06	4.53473e+06	6.69206e+06
Adh5	NA	NA	NA	602210	NA	NA
Adhfe1	NA	857045	NA	NA	NA	NA
Adi1	NA	309388	287247	NA	NA	NA
Adipor1	NA	NA	NA	70248.2	NA	171343
Adnp	NA	NA	NA	NA	215026	147538
Ado	596901	1.50657e+06	1.71421e+06	1.88406e+06	1.20653e+06	1.39238e+06
Adpgk	NA	356506	NA	NA	NA	NA
Adprh	NA	NA	NA	NA	NA	9.07293e+06
Adprhl2	1.66072e+06	NA	72288.6	61683.4	75440.9	216258
Adrb2	NA	605667	632461	NA	NA	NA
Adrbk1	1.85084e+07	2.05321e+07	1.93132e+07	2.83877e+07	2.95965e+07	3.2531e+07
Adrm1	NA	NA	NA	248171	NA	1.86408e+06
Adss	7.53996e+06	5.61634e+06	7.50025e+06	8.14674e+06	6.611e+06	6.37172e+06
Afg3l2	NA	NA	143292	NA	NA	NA
Aga	217897	571678	1.7165e+06	NA	1.49161e+06	2.72969e+06
Agap3	3.33197e+06	1.11718e+07	1.21025e+07	6.04086e+06	7.30092e+06	1.24872e+07
Agfg2	425634	960804	388951	39262	187009	NA
Agk	NA	268710	NA	NA	NA	329948
Agl	NA	NA	NA	NA	93242.1	NA
Agpat1	1.31135e+06	1.15255e+06	1.27864e+06	2.64959e+06	2.36654e+06	2.50496e+06
Agpat2	NA	NA	NA	NA	71380.9	NA
Agpat3	104571	NA	NA	82196.1	NA	NA
Agpat6	NA	NA	321217	NA	109423	121584
Agps	772965	677944	533710	941422	532994	798457
Agr2	112961	131010	108644	429493	429645	416723
Agt	NA	NA	NA	NA	317527	NA
Agtpbp1	NA	3.06709e+06	NA	3.03404e+06	NA	NA
Agxt2	4.76198e+07	4.34277e+07	7.91698e+07	8.89688e+07	6.05636e+07	5.01851e+07
Ahctf1	1.37525e+06	2.82841e+06	1.35304e+06	3.20581e+06	3.2377e+06	3.60371e+06
Ahcy	139852	157212	135673	204603	NA	NA
Ahcyl2	954275	592673	1.73152e+06	1.39125e+06	797991	1.81215e+06
Ahnak	3.42261e+06	1.23605e+06	3.46199e+06	NA	NA	NA
Ahsg	NA	NA	42072.6	61275.9	NA	NA
Ahsp	9.19919e+07	6.48081e+07	7.60793e+07	6.47097e+07	6.42748e+07	7.26436e+07
AI314180	1.02976e+08	8.54307e+07	9.21544e+07	1.33208e+08	1.22824e+08	1.32017e+08
AI314976	NA	398226	357402	108883	122307	NA
AI464131	472048	391921	491980	712626	767105	1.87715e+06
AI467606	NA	NA	NA	320378	NA	NA
AI593442	NA	NA	NA	NA	284572	NA
AI607873	NA	253826	NA	299955	163164	404242
AI837181	5.536e+06	1.70059e+06	1.74753e+06	4.55394e+06	3.33549e+06	3.78081e+06
Aif1	7.14159e+07	6.75033e+07	5.19175e+07	7.03142e+07	6.05848e+07	7.16158e+07
Aifm1	326033	319221	449644	614467	163474	920347
Aim2	379063	431173	374322	770599	1.12108e+06	719327
Ajap1	2.08363e+06	2.60092e+06	2.64328e+06	6.75026e+06	6.31029e+06	8.1228e+06
Ak1	NA	NA	NA	NA	NA	823436
Ak4	1.86627e+06	1.82435e+06	3.65162e+06	2.78788e+06	2.18025e+06	785367
Akap1	1.18609e+06	1.05255e+06	1.37514e+06	2.52228e+06	1.9951e+06	2.23797e+06
Akap11	NA	NA	NA	28041.1	238822	NA
Akap2	9.04924e+06	1.51887e+07	1.48735e+07	2.2347e+07	3.74458e+07	4.4036e+07
Akap5	46872	NA	51486	77399.7	76912.6	NA
Akap8	313876	497724	422505	NA	NA	NA
Akna	NA	NA	NA	19065.5	NA	37552
Akr1b10	59488.5	NA	NA	NA	979573	NA
Akr1b3	9.22856e+07	1.00372e+08	9.38122e+07	9.55843e+07	9.82441e+07	1.14744e+08
Akr1b7	9.06529e+06	NA	NA	NA	NA	NA
Akr1c13	NA	NA	NA	488649	690225	659161
Akr1c14	NA	487699	234332	NA	NA	NA
Akr1c19	1.64381e+07	1.22452e+07	1.29428e+07	1.48978e+07	8.0658e+06	1.1023e+07
Akr1c6	1.20093e+06	668401	1.10578e+06	1.13263e+06	939087	1.18302e+06
Akr1d1	NA	NA	NA	283725	NA	NA
Akr1e1	NA	NA	NA	75032.8	NA	73829
Akr7a5	434736	343358	262739	1.58524e+06	767790	458105
Akt2	96774.3	101101	89928.8	116542	301669	281994
Alb	348760	NA	868761	2.20698e+06	1.52264e+06	1.4966e+06
Alcam	NA	NA	583634	711477	1.25702e+06	899754
Aldh1a7	1.47426e+06	1.31745e+06	914920	689464	864962	627036
Aldh1b1	NA	NA	NA	315374	NA	293705
Aldh1l2	1.37635e+06	1.30894e+06	1.70049e+06	1.27441e+06	1.66065e+06	2.04315e+06
Aldh2	404923	781529	513857	499604	422245	419033
Aldh3a2	5.34239e+06	1.9356e+07	2.49453e+07	2.92652e+06	NA	NA
Aldh3b1	3.6953e+07	3.59629e+07	3.83216e+07	5.59504e+07	5.2812e+07	6.36097e+07
Aldh4a1	1.0352e+06	377520	488289	276337	626531	401681
Aldh6a1	NA	NA	NA	32394.6	NA	NA
Aldh8a1	1.19711e+06	NA	1.09465e+06	5.11608e+06	1.45609e+06	5.95557e+06
Aldoa	3.03188e+06	445112	1.60478e+06	2.48475e+06	1.09968e+06	3.98566e+06
Alg10b	2.90092e+07	2.25795e+07	2.33215e+07	1.8068e+07	2.007e+07	2.44228e+07
Alg11	1.31682e+06	1.22728e+06	1.30866e+06	1.63718e+06	NA	NA
Alg12	727686	NA	NA	NA	NA	NA
Alg14	2.19619e+06	978059	240691	NA	1.58879e+06	485198
Alg2	NA	NA	NA	NA	1.84792e+06	2.24137e+06
Alg6	43718.3	NA	NA	38753.1	34235	NA
Alg8	459617	605821	NA	656700	696435	553136
Alg9	8.01761e+06	NA	NA	1.26123e+07	9.38875e+06	1.34579e+07
Alox12	9.04866e+06	6.56525e+06	5.97166e+06	5.5056e+06	3.32245e+06	5.44433e+06
Alox15	NA	NA	NA	NA	205834	NA
Alox5	2.69557e+07	NA	8.76596e+07	1.46637e+07	1.50491e+07	1.48441e+07
Alpl	5.62096e+06	5.67263e+06	4.8687e+06	9.04245e+06	9.26065e+06	6.97248e+06
Als2	2.97961e+06	1.60083e+06	2.23052e+06	3.77083e+06	2.70311e+06	4.08074e+06
Ambp	6.65945e+06	NA	NA	NA	NA	NA
Amdhd2	3.23762e+06	4.36263e+06	5.43418e+06	2.23808e+06	2.33085e+06	2.26501e+06
Amfr	NA	NA	NA	NA	NA	967406
Amica1	360995	644225	662798	1.09889e+06	980127	821932
Ampd2	8.75326e+07	1.00927e+08	8.23511e+07	1.04005e+08	8.17778e+07	1.08353e+08
Amy1	1.49568e+07	1.72003e+07	1.56778e+07	1.5294e+07	1.49351e+07	1.15926e+07
Amy2b	NA	NA	NA	372704	NA	453647
Amz1	267071	232061	NA	89922.3	173970	114396
Anapc1	NA	NA	NA	87714.3	NA	639768
Anapc4	2.84689e+06	2.35049e+06	1.75832e+06	4.69426e+06	4.10462e+06	4.47809e+06
Anapc7	1.96246e+06	852032	995712	725712	2.40647e+06	1.54061e+06
Angel2	584999	3.04588e+07	2.98583e+07	710124	721600	NA
Angptl3	NA	142803	NA	NA	NA	NA
Ank3	1.34806e+07	1.58824e+07	1.28133e+07	1.89556e+07	2.35921e+07	1.97725e+07
Ankfy1	NA	4.16598e+06	7.63329e+06	NA	NA	NA
Ankhd1	146663	163721	162486	141761	131741	142947
Ankib1	NA	369712	630304	782839	1.02699e+06	1.11161e+06
Ankmy2	NA	NA	NA	496257	468566	556860
Ankrd10	NA	759494	NA	NA	NA	NA
Ankrd17	NA	NA	NA	NA	467800	NA
Ankrd22	NA	NA	185696	242456	NA	NA
Ankrd24	1.93404e+06	1.74239e+06	1.62675e+06	2.16133e+06	1.62009e+06	1.74244e+06
Ankrd33	6.13266e+07	6.61807e+07	4.87967e+07	2.95593e+07	3.43931e+07	3.09319e+07
Ankrd40	1.10268e+06	1.08004e+06	790941	2.02591e+06	2.1307e+06	1.85369e+06
Ankrd44	5.66559e+06	4.52361e+06	4.94743e+06	NA	NA	NA
Ankrd46	713690	715692	735717	1.04616e+06	1.719e+06	2.0247e+06
Ankrd57	78040.3	283342	281361	199733	177914	171203
Anks1	378182	176319	402520	1.00709e+06	607250	443314
Anln	104685	NA	92213	NA	NA	NA
Ano10	NA	349141	151716	202405	252236	184492
Ano6	3.95017e+06	4.57932e+06	3.75798e+06	6.6096e+06	6.72705e+06	6.51371e+06
Anp32a	4.26828e+06	4.58588e+06	3.99927e+06	1.47442e+06	835152	553476
Anp32e	154965	123730	NA	364792	108134	616006
Anpep	NA	NA	305718	NA	NA	NA
Anxa1	NA	NA	NA	98003.6	NA	114115
Anxa11	NA	2.85752e+06	2.52178e+06	761672	NA	NA
Anxa13	NA	NA	NA	96424.6	107969	128917
Anxa3	2.86079e+06	NA	NA	NA	633083	1.00929e+06
Anxa4	1.80817e+06	1.56483e+06	1.62202e+06	2.4604e+06	742152	3.05147e+06
Anxa5	NA	NA	NA	NA	2.24398e+06	NA
Anxa6	436048	482957	269097	104289	349424	105581
Anxa7	NA	43003.6	16504.1	NA	72686.4	21708.2
Aox1	1.12045e+07	2.39521e+07	6.4834e+06	1.74526e+07	2.14586e+07	1.98907e+07
Aox3	128661	273896	NA	134065	135077	146195
Aox3l1	1.54254e+07	1.04473e+07	1.38409e+07	1.74644e+07	1.44729e+07	1.4733e+07
Ap1b1	1.50964e+08	1.35722e+08	1.53209e+08	1.17203e+08	1.30755e+08	1.34756e+08
Ap1g1	6.57703e+07	6.52765e+07	6.03222e+07	6.50106e+07	6.30165e+07	6.54254e+07
Ap1g2	174552	209408	225910	569766	887943	803560
Ap1m2	1.9404e+07	NA	1.8898e+07	1.15414e+07	1.62297e+07	NA
Ap1s2	4.60028e+06	5.09619e+06	5.01404e+06	814319	1.21209e+06	3.59082e+06
Ap2a1	5.01587e+07	1.19215e+07	4.1098e+07	4.83966e+07	3.92468e+07	4.14449e+07
Ap2a2	4.23813e+06	4.5506e+06	4.4654e+06	8.39763e+06	9.031e+06	8.15074e+06
Ap2b1	121109	NA	594895	NA	1.56984e+06	622237
Ap2m1	1.8593e+06	1.24968e+06	1.36755e+07	8.47743e+06	1.756e+06	1.84313e+06
Ap3b1	NA	129502	1.11356e+06	NA	NA	161385
Ap3b2	3.43103e+06	2.35936e+06	3.87304e+06	4.04252e+06	4.30932e+06	4.68115e+06
Ap3d1	NA	NA	NA	NA	89172.4	NA
Ap3m1	NA	45047.2	NA	163087	NA	91363.2
Ap3s1	3.7043e+07	4.13649e+07	3.20252e+07	2.82203e+07	3.27046e+07	3.03105e+07
Ap3s2	7.23458e+06	6.45459e+06	6.38536e+06	7.77412e+06	7.63699e+06	7.41872e+06
Ap4b1	1.82377e+06	1.78901e+06	2.11167e+06	2.88848e+06	2.03324e+06	2.63013e+06
Ap4e1	5.0421e+06	4.69249e+06	5.30701e+06	1.3101e+06	1.36891e+06	1.84617e+06
Apaf1	15797	NA	14758.8	NA	NA	NA
Apc2	2.21381e+06	2.10275e+06	463459	454058	847767	1.76731e+06
Apcs	NA	NA	138924	NA	NA	NA
Apeh	2.44637e+07	2.71293e+07	2.37246e+07	1.97316e+07	2.51926e+07	2.67579e+07
Apex1	3.74659e+07	3.79853e+07	3.67925e+07	4.09493e+07	4.4402e+07	4.7415e+07
Aph1a	NA	NA	NA	43654.3	58174.3	63171
Apip	20969.5	16035.4	15957.5	NA	NA	NA
Aplp2	NA	NA	NA	NA	1.26485e+06	1.14683e+06
Apoa1bp	3.75363e+06	4.61942e+06	3.39518e+06	7.81368e+06	7.87022e+06	7.88787e+06
Apoa2	932761	364083	542112	2.09134e+06	2.03927e+06	2.3318e+06
Apoa4	2.81244e+06	3.33294e+06	3.7065e+06	976554	601725	458893
Apob	4.44191e+07	4.11065e+07	3.61225e+07	8.24277e+07	7.94357e+07	9.22639e+07
Apobec1	511747	929418	1.23459e+06	1.44982e+06	1.37088e+06	1.49562e+06
Apobr	1.05844e+07	6.49739e+06	4.79224e+06	8.18934e+06	8.0438e+06	9.26184e+06
Apoc1	NA	1.11205e+06	953073	1.84535e+06	1.83652e+06	1.88449e+06
Apoe	941531	4.6254e+06	4.84637e+06	637747	1.00138e+06	836204
Apof	2.58869e+07	2.46423e+07	2.5267e+07	4.23288e+06	1.13255e+07	4.7252e+06
Apol9b	NA	1.04848e+08	5.83275e+07	9.15031e+07	9.65409e+07	1.13243e+08
Apold1	62358.3	65826	61747.3	36409.9	NA	93216.5
Apoo	363266	415480	427823	387801	215564	290338
Apool	725944	NA	NA	NA	401677	571562
Appl1	905277	1.05888e+06	1.04976e+06	1.01728e+06	NA	1.16003e+06
Appl2	345021	1.05049e+06	NA	1.74019e+06	2.15988e+06	1.6083e+06
Aprt	5.36256e+06	7.69654e+06	6.15391e+06	1.1951e+07	1.2632e+07	1.34883e+07
Aqp5	1.52491e+06	1.14174e+06	NA	1.56458e+06	1.44868e+06	NA
Aqp9	6.61423e+07	6.52052e+07	6.46163e+07	8.27962e+07	8.02457e+07	8.17115e+07
Aqr	203587	NA	NA	163606	NA	NA
Ar	802818	1.03939e+06	915999	3.09829e+06	3.86014e+06	3.39187e+06
Araf	3.29987e+06	4.07923e+06	2.75021e+06	1.53357e+06	1.52569e+06	1.96221e+06
Arap1	2.73315e+06	2.80663e+06	3.70574e+06	868065	829154	825746
Arap3	NA	NA	NA	394141	239816	284536
Arcn1	787509	920183	654680	470846	1.39929e+06	1.2407e+06
Arf1	573861	561383	598585	1.29996e+06	1.25155e+06	2.16366e+06
Arf2	8.89968e+06	6.7671e+06	6.45747e+06	6.2669e+06	7.5361e+06	9.48586e+06
Arf3	NA	496355	NA	NA	NA	NA
Arf5	NA	NA	NA	1.15593e+06	NA	NA
Arf6	6.38754e+06	8.91149e+06	8.64068e+06	1.39056e+07	1.9757e+07	1.82451e+07
Arfgap1	1.66505e+07	1.65165e+07	1.63438e+07	2.6129e+07	2.0924e+07	2.40665e+07
Arfgap3	NA	NA	NA	NA	848191	NA
Arfgef1	244676	75922.4	NA	NA	NA	64225.7
Arfgef2	5.09613e+06	5.57547e+06	2.9635e+06	4.21344e+06	4.25961e+06	4.3463e+06
Arfip1	NA	NA	NA	NA	NA	2.02255e+06
Arfrp1	952102	849642	854492	2.45618e+06	1.15956e+06	1.33229e+06
Arg1	510670	606515	132393	1.28268e+06	NA	1.2008e+06
Arg2	7.93304e+06	7.71601e+06	8.67228e+06	5.52268e+06	7.61108e+06	7.33993e+06
Arhgap10	NA	NA	NA	435106	363815	486219
Arhgap12	2.9246e+06	2.81858e+06	2.20706e+06	1.60255e+06	1.87433e+06	2.97948e+06
Arhgap15	2.62157e+06	2.71467e+06	2.56872e+06	2.19176e+06	2.1664e+06	2.18031e+06
Arhgap17	7.95692e+06	1.3346e+07	7.36417e+06	1.29996e+07	1.24217e+07	1.00999e+07
Arhgap18	270477	215134	258272	NA	629481	319221
Arhgap26	2.03391e+06	1.85833e+06	3.21255e+06	NA	2.18759e+06	3.44165e+06
Arhgap29	NA	1.06659e+07	7.69215e+06	NA	301180	401162
Arhgap30	754877	NA	652768	508784	390251	744898
Arhgap5	9.26262e+06	6.95507e+06	1.06528e+07	6.13115e+06	7.30906e+06	8.9406e+06
Arhgap9	1.0345e+07	1.00565e+07	9.54209e+06	8.92055e+06	1.089e+07	1.56221e+07
Arhgdib	4.77705e+06	9.56023e+06	7.24835e+06	7.57547e+06	9.63665e+06	5.63629e+06
Arhgef10	262882	121002	215766	NA	371639	457604
Arhgef10l	1.76741e+07	2.15982e+07	2.05528e+07	1.2491e+07	1.35278e+07	1.44424e+07
Arhgef11	1.29217e+06	1.11079e+06	1.02794e+06	2.06834e+06	980909	586549
Arhgef17	NA	NA	NA	NA	412613	NA
Arhgef18	99305.4	NA	NA	203690	253425	38647.9
Arhgef40	244383	246578	NA	NA	NA	NA
Arhgef5	287625	567726	792682	993781	490080	445033
Arhgef6	NA	NA	NA	NA	120932	NA
Arid1a	1.12086e+06	1.53884e+06	1.68767e+06	1.42436e+06	1.40563e+06	1.96937e+06
Arid3a	NA	NA	NA	NA	NA	94489.7
Arid5b	NA	NA	NA	80052.3	709425	NA
Arih2	NA	NA	83980.6	NA	NA	NA
Arl1	NA	NA	NA	NA	NA	26136.5
Arl11	223417	278060	359200	403626	234356	349663
Arl3	NA	NA	NA	NA	4.81719e+06	3.08836e+06
Arl6ip1	327109	338847	308878	NA	37341.5	NA
Arl8b	2.62627e+07	3.13726e+07	2.74699e+07	3.30488e+07	2.94661e+07	3.27208e+07
Armc1	8.82119e+06	8.52341e+06	8.31271e+06	1.06503e+07	1.00752e+07	1.03851e+07
Armc10	2.47573e+07	2.76248e+07	1.83747e+07	2.72719e+07	2.03438e+07	2.75923e+07
Armcx3	1.86482e+07	1.80526e+07	1.42316e+07	3.9688e+07	3.6256e+07	4.06695e+07
Arpc1b	168216	135916	NA	202236	276162	272431
Arpc2	1.25073e+06	1.42404e+06	929984	669430	364011	1.31727e+06
Arpc3	1.06359e+07	8.81356e+06	1.2082e+07	1.40569e+07	1.02886e+07	1.29943e+07
Arpc4	NA	NA	NA	958734	527664	1.6028e+06
Arpc5	NA	NA	210410	NA	304912	NA
Arpp19	7.19504e+06	7.49141e+06	7.15278e+06	1.01106e+07	8.82955e+06	9.53474e+06
Arrdc1	NA	NA	NA	117329	146951	267042
Arsa	1.03201e+06	890224	479073	1.33348e+06	1.42596e+06	1.83453e+06
Arsb	5.78715e+08	6.3472e+08	6.42851e+08	6.27688e+08	6.64213e+08	8.01053e+08
Art4	NA	NA	NA	1.56296e+06	NA	NA
Asah1	117430	NA	NA	NA	207252	545364
Asah2	1.54284e+07	8.47039e+06	1.44685e+07	6.95635e+06	6.76551e+06	8.28217e+06
Asb3	NA	NA	1.28171e+06	94478.6	240175	344488
Asb7	2.73413e+06	4.83284e+06	2.64877e+06	3.57302e+06	2.97024e+06	3.8895e+06
Asb9	400557	394852	642056	1.23467e+06	748639	859912
Ascc1	370332	591304	1.05014e+06	506451	862370	1.19606e+06
Ascc3	133230	122228	NA	86950.2	376952	107230
Asgr1	NA	NA	NA	NA	1.43277e+07	1.40384e+07
Asgr2	NA	1.68344e+07	NA	NA	1.92697e+07	2.18139e+07
Ash2l	2.33205e+06	2.2859e+06	3.04204e+06	2.64181e+06	2.82746e+06	2.83748e+06
Asna1	5.7433e+06	4.96278e+06	5.1944e+06	6.42819e+06	7.52877e+06	6.95135e+06
Aspn	NA	NA	139180	NA	NA	68270.8
Asprv1	1.69547e+06	NA	1.64744e+06	1.56691e+06	1.48923e+06	3.12435e+06
Aspscr1	NA	NA	NA	52714.5	NA	NA
Asrgl1	1.8814e+06	3.15615e+06	2.43246e+06	1.53229e+06	4.18578e+06	1.25388e+06
Atad1	515545	343281	309843	780624	535357	173286
Atad2b	NA	NA	3.40181e+06	NA	NA	NA
Atad3a	NA	NA	577730	353802	421300	NA
Atf7	1.44496e+07	1.37752e+07	1.48105e+07	1.23781e+07	8.41997e+06	1.12704e+07
Atg16l1	140782	NA	NA	312449	703427	1.07567e+06
Atg2a	1.28054e+06	1.59117e+06	1.77424e+06	591964	1.04089e+06	1.93123e+06
Atg3	8.60585e+06	1.72352e+07	2.35259e+07	1.93309e+07	2.0849e+07	2.42527e+07
Atg4a	NA	1.40058e+06	NA	NA	NA	NA
Atg5	4.87571e+06	6.53228e+06	1.89574e+06	6.76446e+06	3.704e+06	5.32848e+06
Atg9a	3.03873e+07	3.13302e+07	2.64461e+07	3.54056e+07	2.49661e+07	2.65931e+07
Atic	3.74169e+06	3.25448e+06	3.08102e+06	1.77079e+06	2.44836e+06	4.05603e+06
Atl1	8.72194e+07	9.7376e+07	9.18591e+07	1.24136e+08	1.38211e+08	1.43654e+08
Atl2	1.91695e+06	3.46924e+06	2.14782e+06	2.82542e+06	3.18945e+06	2.48419e+06
Atl3	1.11693e+06	1.7957e+06	678658	688281	1.19898e+06	747691
Atm	3.95331e+06	3.63697e+06	4.8299e+06	2.20461e+06	3.19451e+06	2.91108e+06
Atp10d	1.00296e+06	924810	1.10211e+06	1.0409e+06	832625	967441
Atp11a	4.49516e+06	NA	4.19496e+06	8.78276e+06	5.09997e+06	7.85206e+06
Atp13a1	NA	NA	NA	193901	275852	NA
Atp13a2	513196	865373	1.00553e+06	863280	688759	817241
Atp1a3	4.38417e+06	4.07557e+06	5.03694e+06	2.37858e+06	3.85932e+06	3.64257e+06
Atp1b1	1.44406e+06	656544	1.26295e+06	950552	792759	269441
Atp2b1	NA	304800	NA	NA	489102	NA
Atp2c2	303638	246423	NA	1.0361e+06	627737	807750
Atp4a	2.32696e+06	2.21245e+06	1.52072e+06	1.91297e+06	2.1765e+06	2.85575e+06
Atp5a1	2.0159e+07	9.74627e+06	6.68968e+06	6.71036e+06	4.46172e+06	9.15996e+06
Atp5b	477098	583940	761588	1.13191e+06	395663	230870
Atp5c1	NA	NA	NA	241831	167907	245034
Atp5d	652633	761421	1.19982e+06	1.12021e+06	507454	NA
Atp5e	1.63261e+06	1.97243e+06	2.06606e+06	NA	3.39628e+06	NA
Atp5f1	NA	NA	NA	168108	716042	NA
Atp5j2	132377	NA	NA	NA	NA	NA
Atp5k	NA	38635	NA	NA	NA	NA
Atp5l	1.24057e+06	4.13822e+06	2.85771e+06	1.87882e+06	1.74198e+06	2.09884e+06
Atp5o	NA	NA	79692.1	NA	NA	NA
Atp5sl	7.00613e+07	5.00404e+07	7.01709e+07	5.68312e+07	5.95058e+07	5.49644e+07
ATP6	270027	917754	192961	1.16063e+06	NA	425139
Atp6ap1	222027	103885	NA	NA	NA	NA
Atp6v0c	6.108e+06	7.26989e+06	6.9094e+06	7.88097e+06	9.54082e+06	2.90445e+06
Atp6v1a	118865	NA	NA	NA	NA	NA
Atp6v1c1	3.41008e+07	2.58627e+07	2.79525e+07	3.98182e+07	3.30452e+07	4.1239e+07
Atp6v1d	NA	3.12685e+06	NA	NA	NA	1.08756e+07
Atp6v1e1	1.75864e+06	1.27293e+06	1.12287e+06	993528	107565	466038
Atp6v1f	NA	NA	NA	807506	NA	826158
Atp6v1g1	NA	NA	NA	NA	700184	NA
Atp6v1h	2.47593e+06	2.04318e+06	2.16296e+06	1.9598e+06	5.3627e+06	5.02388e+06
Atp7a	NA	89872.6	NA	NA	NA	NA
Atp7b	1.96442e+07	1.62996e+07	8.67475e+06	2.27815e+07	2.21692e+07	2.69316e+07
ATP8	NA	NA	NA	NA	181223	NA
Atp8b5	266229	229901	259086	273919	340981	345079
Atpaf2	1.70962e+06	1.09001e+06	1.30177e+06	2.24738e+06	2.47851e+06	2.05013e+06
Atpif1	1.51702e+08	1.76838e+08	1.22393e+08	1.82641e+08	1.78436e+08	1.67269e+08
Atr	NA	NA	NA	134703	136666	NA
Atrn	316617	NA	NA	574601	346131	480847
Atxn2	4.66703e+06	4.57142e+06	6.05625e+06	5.44018e+06	5.77375e+06	4.89496e+06
Atxn2l	4.70697e+07	3.57181e+07	4.26517e+07	5.40146e+07	5.65574e+07	6.78249e+07
Atxn3	NA	268671	NA	NA	NA	NA
Atxn7	3.97092e+07	3.81048e+07	4.08822e+07	4.42443e+07	4.76373e+07	5.15174e+07
AU015228	791268	2.55388e+06	614596	NA	NA	NA
AU022252	2.68793e+06	2.21476e+06	2.08707e+06	2.32363e+06	4.07332e+06	3.63111e+06
AU023871	3.16773e+07	5.0399e+07	4.04999e+07	1.45323e+07	1.85037e+07	1.72226e+07
AU040320	4.36439e+06	1.65261e+06	2.79525e+06	4.27836e+06	1.11793e+06	6.39231e+06
AU041133	7.61121e+06	9.24039e+06	7.53564e+06	5.76968e+06	7.38925e+06	5.17519e+06
Aup1	1.458e+06	1.32483e+06	1.76858e+06	NA	NA	NA
Avl9	576875	1.30998e+06	1.41436e+06	831800	991813	1.48324e+06
AW555464	NA	NA	174990	514516	238903	235436
Axin2	NA	NA	NA	347953	405328	396918
Azi1	3.51011e+06	2.88625e+06	2.73412e+06	3.41173e+06	6.68174e+06	3.71043e+06
Azi2	5.34572e+06	5.00134e+06	4.6274e+06	6.78796e+06	5.68557e+06	6.31907e+06
B230208H17Rik	NA	NA	149218	130207	82783.4	90731.1
B2m	NA	NA	NA	NA	147513	NA
B3galnt1	NA	NA	713026	NA	NA	NA
B3galt6	1.99652e+06	2.27781e+06	3.48943e+06	964618	1.30835e+06	1.20637e+06
B3galtl	NA	NA	NA	1.76031e+06	5.84497e+06	9.93657e+06
B3gat3	NA	NA	NA	861928	721730	760405
B3gnt1	NA	NA	NA	279025	NA	313259
B3gnt3	1.03406e+06	2.50067e+06	2.39763e+06	1.57788e+06	462291	519668
B3gnt7	7.41056e+08	7.90378e+08	7.63462e+08	4.96172e+08	5.69388e+08	5.8868e+08
B3gnt8	7.99039e+07	8.4168e+07	9.75954e+07	7.48383e+07	5.86844e+07	7.50019e+07
B4galt1	NA	NA	NA	NA	256327	NA
B4galt5	NA	42781.9	NA	NA	NA	NA
B4galt7	NA	270291	230509	586149	607217	237120
B9d1	6.45116e+06	NA	6.40467e+06	3.91081e+06	2.33655e+06	887560
B9d2	NA	NA	NA	NA	NA	978239
Bach1	2.35711e+06	9.16655e+06	8.75272e+06	1.88068e+06	NA	NA
Bag1	1.06819e+07	1.52176e+07	1.07792e+07	1.75135e+07	1.79838e+07	1.83382e+07
Bag3	NA	NA	NA	1.60145e+06	174198	NA
Bag5	NA	1.19265e+06	NA	NA	NA	NA
Baiap2	5.26546e+07	4.88759e+07	5.78354e+07	1.10232e+08	8.71383e+07	9.79725e+07
Bak1	312780	116474	333803	NA	NA	NA
Banf1	1.59381e+06	349604	2.53976e+06	NA	NA	NA
Bank1	NA	NA	NA	2.41239e+06	NA	2.15399e+06
Bax	NA	NA	NA	3.10437e+06	NA	3.28927e+06
Baz1a	861819	1.40167e+06	1.60232e+06	289321	319548	1.29236e+06
Baz1b	221185	298573	16720.4	315087	242310	228847
Baz2a	1.93654e+08	2.04145e+08	2.13722e+08	2.41712e+08	2.29336e+08	2.63245e+08
Baz2b	897114	NA	1.06944e+06	1.69369e+06	2.07284e+06	1.48176e+06
BC003266	NA	2.32851e+06	5.99077e+06	1.7691e+06	823678	6.30904e+06
BC003331	7.15569e+06	8.18275e+06	7.82463e+06	NA	2.48536e+06	1.9298e+06
BC004004	NA	NA	NA	207595	144353	182719
BC013712	NA	NA	NA	NA	107569	NA
BC014805	622428	865508	365881	112083	139991	NA
BC017158	4.85457e+06	4.38499e+06	4.44515e+06	911768	667766	833285
BC024659	5.99387e+06	6.87814e+06	6.35035e+06	1.11218e+07	1.84955e+07	1.94573e+07
BC026590	445190	875437	864428	550442	NA	NA
BC026782	8.6129e+06	8.58973e+06	6.93382e+06	5.13129e+06	7.63243e+06	8.45229e+06
BC037034	174701	NA	320953	291485	NA	NA
BC046331	NA	191669	NA	NA	408685	NA
BC046404	9.91644e+06	6.18179e+06	1.07823e+07	9.11548e+06	1.38438e+07	1.65319e+07
BC048355	303756	322787	311755	162018	NA	NA
BC117090	4.89313e+06	5.24483e+06	6.10773e+06	4.86941e+06	3.63163e+06	7.29086e+06
Bcam	2.77583e+06	3.43859e+06	2.18927e+06	5.19774e+06	5.59332e+06	6.34002e+06
Bcar1	NA	NA	238571	259143	654939	1.02838e+06
Bcar3	NA	NA	120016	NA	NA	NA
Bccip	8.82745e+06	8.56736e+06	5.06741e+06	7.57699e+06	8.30751e+06	7.62643e+06
Bcl2	3.75598e+06	4.21225e+06	2.86906e+06	3.68985e+06	3.16908e+06	4.36814e+06
Bcl2a1d	59891.7	NA	NA	126063	67343.8	147361
Bcl2l15	NA	2.29188e+06	2.44911e+06	2.45736e+06	3.05678e+06	3.7971e+06
Bcl7b	2.52174e+06	2.54308e+06	2.00967e+06	812206	1.74557e+06	1.02241e+06
Bcl7c	NA	NA	NA	139567	98027.4	204977
Bclaf1	NA	NA	708806	1.23764e+06	272120	NA
Bco2	7.88429e+06	5.48563e+06	8.91169e+06	6.15752e+06	5.21128e+06	6.86271e+06
Bcs1l	3.62091e+06	3.0559e+06	220933	4.52012e+06	1.39311e+06	3.23644e+06
Bdh1	401771	403238	NA	1.0738e+06	475232	558024
Becn1	NA	NA	NA	NA	386177	NA
Bgn	NA	NA	NA	1.49643e+06	NA	915996
Bhlhb9	2.36787e+06	2.33506e+06	1.80781e+06	3.37065e+06	3.96266e+06	3.3326e+06
Bhmt	4.84322e+07	5.58048e+07	5.0341e+07	4.80838e+07	4.16736e+07	5.41532e+07
Bhmt2	1.25678e+06	5.21611e+06	1.02539e+06	8.1907e+06	4.33491e+06	2.92576e+06
Bid	1.19079e+07	1.29296e+07	1.31366e+07	2.17215e+07	2.45455e+07	2.36135e+07
Bin1	2.58927e+06	2.1336e+06	2.08499e+06	3.72941e+06	5.56089e+06	6.73271e+06
Blmh	1.01649e+06	1.02878e+06	994463	1.15779e+06	835494	933920
Bloc1s1	296415	NA	118555	82718.5	132996	71032
Bloc1s3	NA	6.96336e+06	1.0132e+07	4.39028e+06	5.60832e+06	6.85878e+06
Blvrb	1.01553e+06	1.54713e+06	4.73736e+06	117135	NA	2.5927e+06
Blzf1	6.76613e+07	8.05763e+07	7.23264e+07	8.49197e+06	7.83991e+06	6.02307e+06
Bmi1	3.52793e+07	4.03238e+07	3.51157e+07	2.72533e+07	2.92167e+07	3.59476e+07
Bmp10	NA	NA	NA	NA	379755	NA
Bmp2k	151735	159202	127533	264080	284262	260667
Bmpr2	NA	NA	NA	792442	NA	NA
Bms1	3.93804e+06	4.13398e+06	4.59939e+06	3.8655e+06	2.31944e+06	3.46243e+06
Bnip1	NA	NA	142319	NA	NA	NA
Bnip2	1.29955e+06	834219	479167	1.13252e+06	2.11473e+06	939167
Bnip3l	NA	293946	241353	NA	332473	NA
Bod1l	55661.4	159446	NA	NA	119753	156303
Bola2	219326	1.31153e+07	299529	300158	426434	3.1752e+07
Bola3	NA	NA	NA	NA	42095.8	NA
Bop1	NA	NA	908523	567044	NA	1.23337e+06
Bphl	235730	215963	103856	548295	647263	482422
Bpnt1	NA	NA	NA	598473	NA	NA
Bptf	NA	113819	102344	NA	NA	NA
Brap	157843	252438	292584	752492	678295	721655
Brca1	NA	1.94949e+07	3.14537e+07	NA	NA	NA
Brcc3	1.8673e+06	3.4116e+06	343303	NA	NA	NA
Brd1	NA	NA	349643	93117.7	NA	NA
Brd2	9.11482e+06	9.85076e+06	8.96468e+06	2.07257e+06	2.07317e+06	2.55725e+06
Brd3	141857	134785	130238	172294	264655	66809.6
Brd4	7.77878e+06	1.06678e+07	5.32631e+06	6.36987e+06	7.50921e+06	7.51684e+06
Brd7	1.35315e+06	NA	NA	1.78414e+06	2.30428e+06	2.54901e+06
Brd8	419311	219606	NA	194154	247069	200447
Brd9	649247	607556	620236	498235	813312	836168
Bri3	NA	NA	NA	NA	164908	214056
Bri3bp	NA	NA	NA	1.07661e+06	809987	NA
Brix1	NA	2.70464e+07	NA	4.47989e+07	5.53758e+07	6.54362e+07
Brms1l	4.85574e+07	5.25505e+07	5.04811e+07	5.62158e+07	5.28691e+07	5.052e+07
Brox	573215	732677	555663	514837	361322	907347
Brpf1	285433	261808	273299	1.48094e+07	797779	2.11334e+06
Bscl2	NA	2.76556e+07	1.3924e+07	1.48297e+07	1.95403e+07	1.91547e+07
Bsdc1	172233	140422	93522.7	153088	421430	263478
Bsg	1.15555e+06	1.20302e+06	986779	1.72683e+06	1.25878e+06	1.66021e+06
Bst1	346998	325236	344647	NA	NA	201933
Bst2	340519	320763	396672	779711	485761	852821
Btaf1	1.09224e+07	9.75071e+06	9.4925e+06	1.088e+07	1.14372e+07	1.37657e+07
Btbd9	7.7596e+06	7.35067e+06	7.35074e+06	4.94498e+06	5.59511e+06	6.1674e+06
Btd	NA	NA	NA	1.66145e+07	2.57174e+06	2.7159e+06
Btf3l4	6.66316e+06	5.77578e+06	6.70993e+06	9.77856e+06	1.09096e+07	8.52535e+06
Btk	1.19854e+06	1.23262e+06	1.3073e+06	3.53904e+06	1.77768e+06	3.53513e+06
Btn2a2	NA	NA	NA	314123	166212	167726
Btnl9	NA	NA	NA	255897	NA	NA
Bub3	NA	NA	NA	518979	334788	NA
Bud31	2.43423e+06	3.15172e+06	1.48141e+06	2.35778e+06	2.4306e+06	917625
Bysl	3.38072e+07	3.77154e+07	2.4529e+07	2.31653e+07	3.04179e+07	3.01136e+07
Bzw1	68223.1	NA	841774	223741	NA	NA
Bzw2	2.31247e+08	1.99036e+08	2.33272e+08	2.4036e+08	2.21089e+08	2.29384e+08
C030048B08Rik	1.5207e+06	1.5351e+06	1.51829e+06	3.73313e+06	950268	889798
C1galt1	NA	1.03734e+06	NA	NA	NA	NA
C1galt1c1	262099	384133	NA	680656	598416	623849
C1qb	909172	1.13426e+06	737685	1.21972e+06	656716	547101
C1qtnf1	7.39138e+07	5.82127e+07	7.01349e+07	7.34165e+07	5.61239e+07	7.02477e+07
C1ra	4.54371e+06	5.70406e+06	4.64292e+06	7.8901e+06	9.99033e+06	9.16604e+06
C1rb	377712	371736	96009.4	67921.9	51527.7	56092.5
C1rl	2.5556e+06	2.45189e+06	1.72954e+06	2.05583e+06	1.80131e+06	1.29649e+06
C230096C10Rik	794380	678098	677958	571339	379511	320099
C2cd2	1.76179e+06	1.2006e+06	2.32023e+06	1.65603e+06	1.94637e+06	2.8955e+06
C330006K01Rik	2.10771e+06	1.14154e+06	4.30586e+06	1.18445e+06	5.04585e+06	4.22579e+06
C4b	900853	930478	1.67161e+06	3.05873e+06	3.44583e+06	3.39438e+06
C530008M17Rik	126151	NA	178080	NA	NA	NA
C5ar1	288643	168452	157302	NA	NA	NA
C730048C13Rik	NA	NA	301706	400059	384433	405173
C77080	4.47206e+07	3.83593e+07	4.32668e+07	2.78569e+07	3.88899e+07	4.39088e+07
C78339	7.59908e+06	4.77057e+06	7.4817e+06	1.68656e+07	1.07823e+07	1.14004e+07
C85492	NA	NA	NA	NA	NA	75848.9
C8a	NA	NA	NA	1.91568e+06	1.889e+06	530896
C8b	1.64301e+06	2.71544e+06	2.29487e+06	5.87907e+06	5.75402e+06	5.01386e+06
Cab39	5.7987e+06	5.55368e+06	4.74171e+06	3.46178e+06	4.87749e+06	5.89934e+06
Cab39l	NA	NA	NA	293125	NA	753905
Cacna2d1	9.63201e+06	8.28493e+06	9.08334e+06	9.31887e+06	9.5004e+06	1.17475e+07
Cad	134211	NA	NA	NA	NA	NA
Cadm1	1.46767e+07	1.37374e+07	1.23406e+07	1.63584e+07	1.72829e+07	1.90312e+07
Cadm3	NA	NA	NA	403085	473716	617385
Calcb	NA	2.65182e+06	5.0623e+06	2.1309e+07	5.67302e+06	1.83346e+07
Calcrl	1.02093e+06	1.3658e+06	1.58302e+06	3.18907e+06	2.60825e+06	3.22445e+06
Cald1	888813	1.67382e+06	1.61633e+06	569090	512132	498574
Calhm2	NA	NA	NA	1.66169e+06	810883	1.47282e+06
Calm1	1.82275e+08	1.64845e+08	1.75596e+08	1.46914e+08	1.53799e+08	1.58209e+08
Calml4	6.82134e+06	1.08145e+07	8.37629e+06	6.93285e+06	9.59346e+06	9.12719e+06
Calr	1.0253e+06	932657	878773	NA	602702	626804
Camk1	NA	21480.6	NA	NA	NA	NA
Camk2d	6.78688e+06	6.14921e+06	6.44649e+06	1.71719e+07	1.59117e+07	1.07843e+07
Caml	4.9683e+06	6.68979e+06	5.00307e+06	603393	7.2957e+06	7.10965e+06
Camp	4.58051e+06	4.03045e+06	NA	NA	NA	NA
Camsap1l1	NA	NA	NA	3.08831e+07	2.10495e+07	2.78287e+07
Cand1	1.07521e+07	4.1122e+07	9.72585e+06	1.72734e+07	1.5376e+07	1.55464e+07
Canx	57869.6	47836.8	NA	66684.3	53798.1	213107
Capn1	106799	262888	1.25533e+06	584458	556464	523912
Capn2	345843	306072	NA	NA	571523	663047
Capn7	617906	865238	408311	NA	109984	64193.5
Capns1	NA	NA	NA	NA	NA	749715
Caprin1	282770	545440	33149.4	141886	75884.2	NA
Capzb	NA	NA	1.0748e+06	NA	NA	1.47445e+06
Car1	637442	88494.2	465144	906747	357687	592924
Car14	237962	438827	439897	214019	406224	309140
Car4	8.14583e+07	6.25158e+07	7.39464e+07	1.04609e+08	9.55418e+07	9.23857e+07
Car5a	NA	NA	220138	NA	NA	428416
Car5b	1.30812e+06	1.15938e+06	930969	1.67797e+06	2.07382e+06	1.53433e+06
Card10	NA	NA	NA	3.82036e+06	NA	NA
Card11	NA	NA	NA	1.06925e+06	NA	1.16067e+06
Carhsp1	1.5797e+07	2.37285e+07	2.29449e+07	2.73885e+07	2.50964e+07	2.53862e+07
Casc3	NA	162080	163949	NA	NA	NA
Casd1	594983	NA	175399	322221	310633	353155
Cask	9.5447e+06	5.23982e+06	7.10301e+06	1.42336e+06	2.66171e+06	2.17243e+06
Casp1	180815	162662	NA	NA	NA	NA
Casp3	NA	NA	NA	37537.5	NA	NA
Casp6	53698	46689.7	43719.1	42648.4	41582.4	46080.9
Casp8	171432	300675	370416	NA	NA	NA
Casq2	506188	547522	680077	NA	916498	NA
Casr	NA	NA	464879	408596	293226	NA
Cast	5.1621e+06	3.37536e+06	3.09673e+06	898209	NA	NA
Cav2	NA	NA	224566	NA	NA	NA
Cbara1	3.6628e+06	3.61384e+06	3.91165e+06	3.32297e+06	3.8634e+06	4.40539e+06
Cbr1	NA	4.29592e+06	NA	4.48378e+06	2.36002e+06	2.34989e+06
Cbr4	50235.1	65608.1	40746	NA	NA	NA
Cbx5	6.61971e+06	7.4515e+06	7.45274e+06	1.14487e+07	9.4929e+06	NA
Cc2d1a	NA	NA	120637	NA	NA	NA
Cc2d1b	2.07678e+06	1.42369e+06	1.26494e+06	5.57712e+06	4.98311e+06	912629
Ccar1	727334	716849	669195	843685	871400	870853
Ccbl2	406880	NA	1.54929e+06	928911	609075	538954
Ccdc102a	1.1588e+06	1.20796e+06	NA	NA	NA	NA
Ccdc104	NA	NA	NA	NA	160144	NA
Ccdc109a	205329	140331	118612	378013	429449	634539
Ccdc109b	357726	NA	571390	1.1421e+06	NA	139210
Ccdc124	193709	237439	609127	NA	NA	NA
Ccdc132	NA	237266	NA	NA	NA	NA
Ccdc134	463806	448891	NA	838681	830833	911412
Ccdc150	NA	NA	NA	NA	NA	191690
Ccdc22	3.00584e+06	8.15749e+06	9.67589e+06	2.65381e+06	3.18994e+06	1.69366e+06
Ccdc25	NA	NA	NA	429797	NA	546277
Ccdc28b	983090	1.82772e+06	2.1622e+06	1.35844e+06	843855	1.33336e+06
Ccdc33	1.16651e+06	2.44187e+06	1.68642e+06	1.31982e+06	1.28201e+06	2.24836e+06
Ccdc43	1.2495e+07	1.23665e+07	1.23243e+07	1.95473e+07	1.90041e+07	3.05111e+07
Ccdc50	3.22744e+06	NA	NA	1.40104e+06	4.05132e+06	2.57802e+06
Ccdc51	287625	NA	613101	223335	488564	156194
Ccdc56	1.15318e+06	2.14362e+06	2.92621e+06	4.81666e+06	2.31569e+06	4.23671e+06
Ccdc58	58249.3	42625.7	NA	NA	NA	NA
Ccdc6	NA	NA	114198	NA	58876.7	NA
Ccdc61	2.81459e+07	4.14015e+07	3.55264e+07	NA	1.71933e+07	3.01207e+07
Ccdc69	NA	521302	910264	1.42033e+06	5.52356e+06	6.89566e+06
Ccdc7	NA	NA	NA	NA	682321	NA
Ccdc8	5.75916e+06	5.36051e+06	4.03315e+06	2.98265e+06	2.30738e+06	2.869e+06
Ccdc9	144363	NA	265483	2.86024e+06	2.88956e+06	NA
Ccdc90a	361132	120698	460034	483915	1.25101e+06	1.22644e+06
Ccdc91	212337	750953	256096	1.22422e+06	519727	78078.3
Ccl6	NA	NA	105546	NA	NA	NA
Ccm2	2.64565e+06	3.66261e+06	3.86131e+06	4.53348e+06	4.16525e+06	4.49868e+06
Ccndbp1	4.51082e+08	4.30518e+08	4.35885e+08	4.71421e+08	4.66854e+08	4.84714e+08
Ccnh	2.26295e+06	1.48976e+06	2.04581e+06	1.94256e+06	1.50522e+06	3.22552e+06
Ccnk	991057	NA	NA	1.57471e+06	1.49255e+06	1.91314e+06
Ccnl1	759105	315191	785642	652540	604870	896316
Ccnl2	328852	NA	355851	NA	689378	944324
Ccnt1	6.14911e+06	5.34933e+06	4.71786e+06	2.99989e+06	4.56619e+06	2.89103e+06
Ccny	5.14331e+06	6.52129e+06	3.37909e+06	2.3779e+06	1.54446e+06	3.26312e+06
Ccr5	NA	NA	NA	129769	118814	602934
Ccrl2	875267	744321	757765	496984	653456	423062
Ccs	3.99441e+06	3.49778e+06	4.29224e+06	3.90692e+06	2.85811e+06	2.71751e+06
Cct2	NA	NA	117350	NA	NA	NA
Cct3	NA	NA	NA	70052.1	NA	NA
Cct4	NA	282205	NA	NA	NA	NA
Cct6a	NA	1.9759e+06	2.07799e+06	NA	NA	5.31093e+06
Cct8	NA	NA	NA	283996	401041	290822
Ccz1	1.36638e+06	945304	1.07346e+06	NA	NA	NA
Cd101	NA	NA	23196.6	NA	NA	NA
Cd151	217995	533930	576954	559707	476813	974729
Cd163	847998	803527	675213	NA	NA	NA
Cd177	NA	NA	NA	NA	87.994	NA
Cd180	214001	281087	404356	NA	NA	NA
Cd1d1	2.37649e+08	1.31573e+08	2.57875e+08	1.49469e+08	1.48651e+08	1.59641e+08
Cd200	NA	NA	NA	936198	689247	675653
Cd200r1	77226	78349.6	74309.8	49218.2	NA	46358.5
Cd207	NA	123381	115830	159914	NA	NA
Cd209b	3.74365e+06	2.44264e+06	2.06569e+06	7.29702e+06	5.60196e+06	5.24342e+06
Cd244	1.75318e+06	1.86123e+06	1.29541e+06	1.95422e+06	2.40175e+06	1.94681e+06
Cd274	2.43795e+06	2.46963e+06	3.02292e+06	3.47936e+06	1.84075e+06	2.79146e+06
Cd2ap	104368	320782	231644	559200	717281	635667
Cd2bp2	140868	137397	131343	39737.1	NA	NA
Cd300a	NA	NA	NA	NA	279161	223958
Cd300lb	2.82673e+06	4.16483e+06	3.19912e+06	6.15093e+06	5.75647e+06	6.94061e+06
Cd300ld	NA	NA	NA	113853	106822	NA
Cd302	1.16939e+07	9.65566e+06	9.49156e+06	1.41584e+07	1.68396e+07	1.58979e+07
Cd33	2.84219e+06	640408	729358	NA	NA	NA
Cd34	249903	93732.2	NA	1.99835e+06	1.66082e+06	1.91082e+06
Cd36	2.95044e+06	3.39618e+06	2.40899e+06	1.78837e+06	2.55398e+06	2.65358e+06
Cd3d	286412	209176	198469	388545	473912	494241
Cd40	881238	300559	331607	2.32143e+06	1.98141e+06	9.20938e+06
Cd44	1.64743e+08	2.58588e+08	1.78538e+08	2.16758e+08	2.57875e+08	2.88547e+08
Cd48	6.98068e+06	6.1814e+06	3.5392e+06	1.03441e+07	1.13633e+07	1.04308e+07
Cd55	8.81394e+08	9.46846e+08	9.42948e+08	8.01487e+08	7.65084e+08	8.29901e+08
Cd59a	2.66875e+07	2.66878e+07	2.09407e+07	2.2342e+07	2.82339e+07	2.82155e+07
Cd63	NA	512029	164884	948371	772614	653377
Cd69	239821	549546	754529	NA	291808	NA
Cd79a	1.15598e+06	408656	627749	1.49288e+06	1.13889e+06	1.29918e+06
Cd79b	326659	NA	NA	3.93617e+07	3.83471e+07	5.32525e+06
Cd81	53341.7	116746	121651	404573	543995	516409
Cd86	2.34888e+07	2.71756e+07	2.75059e+07	2.71941e+07	3.12736e+07	2.67024e+07
Cd93	2.55462e+06	2.14787e+06	5.06325e+06	NA	NA	NA
Cd97	1.08909e+07	1.07713e+07	1.45945e+07	8.45156e+06	1.20793e+07	1.30258e+07
Cd99l2	NA	NA	216959	153831	NA	NA
Cda	NA	NA	NA	128863	90908.2	119151
Cdan1	490175	529361	439500	195591	NA	118429
Cdc23	3.42026e+08	3.29496e+08	3.27917e+08	3.91977e+08	4.06094e+08	4.06176e+08
Cdc37	230915	215404	828848	1.473e+06	720182	1.35218e+06
Cdc40	5.59962e+06	5.65914e+06	7.80438e+06	4.69037e+06	7.29391e+06	7.5215e+06
Cdc42	756384	684518	497354	17976.7	NA	NA
Cdc42bpa	NA	NA	NA	48428.7	119021	NA
Cdc42bpb	NA	158569	NA	NA	NA	NA
Cdc42bpg	NA	NA	NA	NA	NA	876368
Cdc42ep1	1.46034e+06	1.32246e+06	1.51025e+06	1.88524e+06	1.95517e+06	1.76506e+06
Cdc42ep4	4.83538e+06	4.80971e+06	2.06266e+06	5.21684e+06	4.99794e+06	6.90784e+06
Cdc73	280304	325756	741338	239565	223306	531773
Cdh13	403846	NA	NA	132065	155683	115863
Cdh9	1.36587e+08	1.40123e+08	1.29481e+08	1.81914e+08	1.85021e+08	3.44237e+07
Cdhr1	1.31918e+06	2.22479e+06	1.37579e+06	1.82675e+06	1.98304e+06	1.28208e+06
Cdhr5	1.44729e+06	951974	2.13401e+06	1.84653e+06	2.04367e+06	3.19257e+06
Cdipt	NA	NA	NA	615380	671205	627502
Cdk1	2.1269e+06	1.87914e+06	2.37e+06	1.88372e+06	NA	NA
Cdk11b	128919	129572	NA	196504	216705	203007
Cdk19	NA	3.15635e+06	3.03768e+06	NA	NA	NA
Cdk2	NA	NA	NA	357387	483120	NA
Cdk2ap1	64934.4	NA	67676.5	69550	68210.9	157568
Cdk4	1.15197e+06	700808	522714	758967	946976	665661
Cdk5	1.9267e+07	1.97166e+07	1.47138e+07	2.03859e+07	1.93105e+07	2.38427e+07
Cdk5rap3	203763	155172	158022	NA	NA	612586
Cdkn2aip	5.07989e+06	4.24329e+06	4.65314e+06	1.84721e+06	1.52032e+06	2.41722e+06
Cdr2l	7.44502e+07	7.49391e+07	7.18609e+07	7.19034e+07	7.35014e+07	7.52884e+07
Cds2	442253	733062	743628	557458	579363	766636
Cdv3	1.80488e+06	1.93985e+06	2.81588e+06	5.59724e+06	3.64337e+06	4.5037e+06
Cdyl	NA	165407	160701	NA	79362.3	NA
Ceacam1	7.68932e+06	NA	NA	2.88357e+07	2.57859e+07	8.8491e+07
Ceacam10	NA	106892	108958	NA	NA	NA
Cebpb	4.06508e+07	4.3796e+08	3.91581e+08	1.4827e+06	4.84832e+06	1.19067e+07
Cebpz	703726	431250	749703	335577	675394	443135
Celf2	3.4138e+07	4.99267e+07	5.18759e+07	4.7208e+07	3.97553e+07	5.44881e+07
Cenpe	23492.8	36926.9	NA	87425.2	45622.8	61192.3
Cenpf	2.73041e+06	NA	2.73791e+06	1.21221e+06	290276	NA
Cenph	NA	NA	NA	NA	103137	24716.5
Cenpi	559296	1.56909e+06	691886	943586	927092	974747
Cenpm	332199	115548	56440.6	42093.8	NA	NA
Cenpn	113527	107891	99955.4	253733	88240.1	186551
Cenpo	2.17251e+06	2.37651e+06	2.60638e+06	1.75845e+06	1.0786e+06	2.39591e+06
Cenpp	356414	267534	365711	205211	62400.5	155646
Cenpv	NA	NA	NA	NA	1.15882e+06	NA
Cep290	612268	NA	NA	138895	461264	NA
Cep350	728313	636976	3.79431e+06	NA	NA	NA
Cep78	5.0701e+07	5.12511e+07	5.51689e+07	3.85232e+07	3.44159e+07	4.0777e+07
Cerk	NA	NA	NA	NA	NA	91067.7
Ces1c	NA	324175	NA	NA	113739	NA
Ces1d	4.45092e+07	4.18237e+07	5.03978e+07	6.01517e+07	5.81759e+07	6.0032e+07
Ces1e	3.27383e+08	1.0747e+08	2.64726e+08	3.22779e+08	3.63391e+08	3.68662e+08
Ces1g	381667	322768	397108	416086	583014	452662
Ces2a	5.71277e+07	5.78657e+07	2.83424e+07	5.67923e+07	5.16549e+07	5.45024e+07
Ces2c	902908	2.33873e+06	979833	2.17401e+06	2.76357e+06	2.45195e+06
Ces3a	9.20174e+07	9.15113e+07	7.9431e+07	1.69352e+08	1.51865e+08	1.70158e+08
Ces3b	1.21537e+06	2.09176e+06	1.67719e+06	2.76252e+06	3.202e+06	1.88073e+06
Cetn2	1.80752e+06	1.82816e+06	2.15085e+06	2.71231e+06	3.22482e+06	3.36985e+06
Cfb	5.22905e+06	7.59474e+06	5.93854e+06	7.63498e+06	1.02689e+07	9.65328e+06
Cfdp1	1.89265e+07	1.78436e+07	2.30963e+07	6.65237e+06	1.5598e+06	8.92126e+06
Cfhr1	4.08564e+06	4.89492e+06	5.4181e+06	9.03027e+06	5.10323e+06	7.19846e+06
Cfl1	NA	NA	NA	5.24829e+06	NA	NA
Cfl2	305302	250183	283045	696852	849266	918252
Cgnl1	NA	NA	NA	1.38048e+07	NA	NA
Ch25h	351187	455947	333651	1.31409e+06	540393	729086
Chchd1	969172	423558	867739	649785	133690	1.09757e+06
Chchd3	NA	1.88662e+07	7.23227e+06	7.87776e+06	8.20157e+06	1.43753e+06
Chchd4	970092	NA	999951	1.17314e+06	1.02164e+06	3.10071e+06
Chchd6	5.26233e+06	4.01503e+06	3.6043e+06	5.39351e+06	4.93144e+06	4.97267e+06
Chchd8	167100	NA	NA	256049	329637	253056
Chd1l	NA	290514	NA	NA	NA	441237
Chd4	2.41838e+06	1.47258e+06	1.63434e+06	1.14058e+06	394864	896209
Chd8	5.28974e+06	7.62983e+06	2.997e+06	7.60134e+06	4.95002e+06	9.83396e+06
Chdh	4.09934e+07	5.65894e+07	6.85755e+07	4.31268e+07	4.02296e+07	4.83389e+07
Cherp	NA	NA	NA	148909	47757.9	61312.3
Chi3l1	6.91099e+06	8.36802e+06	8.00782e+06	7.20758e+06	6.28927e+06	6.46662e+06
Chia	58274.8	53074.9	43802.4	20987.7	30059.3	33838.2
Chid1	1.30117e+07	2.19047e+07	8.20654e+06	2.24417e+07	2.78118e+07	1.86247e+07
Chkb	NA	8.35954e+06	1.34475e+07	7.10581e+06	NA	NA
Chmp1a	NA	NA	NA	218212	NA	NA
Chmp1b	NA	NA	NA	959749	NA	1.37951e+06
Chmp2a	333491	354058	342735	626133	302060	NA
Chmp4b	NA	NA	217091	253310	177181	168405
Chmp6	125173	103121	396615	358688	341649	NA
Chordc1	1.41532e+07	1.78828e+07	1.94835e+07	2.62338e+07	4.06778e+07	3.3283e+07
Chpf2	2.2465e+07	2.25197e+07	2.30774e+07	2.2959e+07	2.18612e+07	2.32195e+07
Chpt1	391885	553864	207477	NA	NA	NA
Chrac1	9.50829e+06	9.74434e+06	1.0448e+07	1.31866e+07	7.75124e+06	9.79672e+06
Chrnd	790994	635029	333746	NA	253328	NA
Chst12	NA	NA	NA	NA	39391.9	NA
Chst13	9.15926e+06	NA	NA	4.06821e+06	4.65518e+06	3.83309e+06
Chst14	NA	NA	NA	371892	233769	NA
Chsy1	NA	NA	NA	NA	193757	53968.8
Chtf18	NA	160480	551783	23432.4	243760	177625
Ciao1	NA	4.79583e+06	NA	NA	NA	NA
Cirbp	1.40134e+08	1.44548e+08	1.34151e+08	2.67309e+07	3.40965e+07	2.63962e+07
Cirh1a	NA	NA	NA	NA	NA	1.08029e+07
Cisd1	1.79247e+06	NA	1.24225e+06	NA	1.65528e+06	1.00855e+06
Cisd2	8.77538e+07	8.51068e+07	8.1104e+07	5.50594e+07	5.24339e+07	6.22667e+07
Cisd3	170160	121093	145022	NA	NA	NA
Ckap2l	2.86509e+06	2.57123e+06	4.63989e+06	2.02117e+06	744385	1.58436e+06
Ckap4	847176	227048	654642	724528	732960	1.2881e+06
Ckap5	57734.5	58449.9	64211.3	45627.3	38691	NA
Ckb	126369	129126	117009	36499.5	50134.2	82479.7
Ckmt1	2.15587e+06	3.9491e+06	3.76479e+06	510543	2.54599e+06	2.54382e+06
Ckmt2	1.1396e+08	1.00873e+08	1.07408e+08	1.39223e+08	1.42817e+08	1.34721e+08
Clasrp	NA	378619	NA	138464	NA	NA
Clca1	NA	NA	NA	313869	344713	350809
Clcc1	1.16379e+06	1.49311e+06	1.55497e+06	6.40182e+06	5.48102e+06	7.57898e+06
Clcn4-2	2.17955e+06	2.59919e+06	2.32193e+06	3.59229e+06	3.33141e+06	4.09238e+06
Clcn5	NA	NA	NA	NA	2.29173e+06	2.92218e+06
Clcn7	NA	NA	NA	649971	655656	783128
Cldn18	1.52291e+07	1.40414e+07	1.52193e+07	1.39391e+07	1.22596e+07	1.38741e+07
Clec12a	3.85269e+06	3.54424e+06	3.03844e+06	7.85307e+06	5.63439e+06	5.35301e+06
Clec2d	NA	NA	NA	NA	NA	168145
Clec4a1	NA	NA	NA	1.06976e+06	654890	437477
Clec4a3	2.06719e+06	4.24561e+06	1.21422e+06	3.52399e+06	1.69211e+06	3.66029e+06
Clec4d	NA	NA	NA	NA	66185	NA
Clec4n	NA	NA	NA	NA	328382	382933
Clec5a	964963	876825	796202	592235	801023	694849
Clec7a	NA	137910	NA	NA	492736	NA
Clic3	NA	1.59036e+06	NA	1.56914e+06	1.70939e+06	1.88234e+06
Clic4	777761	840118	1.03398e+06	NA	NA	NA
Clic5	1.09794e+08	5.87391e+07	9.95674e+07	6.87655e+07	8.68384e+07	6.61972e+07
Clip1	333511	309523	460166	285264	732161	344989
Clip2	635563	546808	456930	NA	NA	NA
Clk3	1.44834e+06	1.34517e+06	1.583e+06	2.23318e+06	1.64419e+06	2.67185e+06
Cln3	8.47587e+06	1.03856e+07	1.13224e+07	6.59185e+06	1.22521e+07	1.06417e+07
Cln6	7.43777e+06	7.16675e+06	3.29317e+06	2.1216e+06	9.81708e+06	8.63207e+06
Clpb	436714	409581	NA	NA	NA	NA
Clpp	3.96055e+06	5.05436e+06	3.55113e+06	3.29373e+06	5.26018e+06	3.45347e+06
Clptm1l	1.372e+06	415075	259654	746439	1.16904e+06	1.7455e+06
Clpx	130946	NA	104013	232448	507584	276711
Cltb	1.24141e+08	1.05596e+08	1.30478e+08	9.41202e+07	1.58117e+08	1.31035e+08
Cltc	NA	NA	NA	1.03013e+06	NA	NA
Clu	NA	NA	NA	NA	757457	NA
Cmas	2.085e+06	1.81835e+06	1.33565e+06	1.44733e+06	1.76154e+06	1.63735e+06
Cmklr1	3.24799e+07	3.36321e+07	3.33065e+07	3.30286e+07	2.99485e+07	3.70184e+07
Cml1	NA	NA	NA	146231	184972	NA
Cml2	NA	NA	NA	96848.9	NA	NA
Cmpk1	6.64574e+07	7.51242e+07	7.51728e+07	5.45133e+07	6.01985e+07	7.10069e+07
Cmtm4	NA	NA	93102.5	NA	NA	NA
Cmtm6	7.63001e+07	8.68111e+07	7.79794e+07	5.80147e+07	6.88335e+07	7.71131e+07
Cmya5	NA	56928.8	NA	NA	NA	NA
Cnbp	663263	480797	430984	479908	310209	459717
Cndp1	NA	NA	NA	71189.9	121623	133558
Cnih	4.04159e+06	6.80411e+06	6.23093e+06	1.03463e+07	1.2772e+07	1.04931e+07
Cnn2	NA	NA	NA	133861	NA	268778
Cnn3	NA	929283	1.42166e+06	NA	NA	NA
Cnnm2	NA	64657.7	NA	64371.5	79559.5	63858.6
Cnnm3	3.04578e+07	2.88085e+07	2.59881e+07	1.4147e+07	1.50887e+07	1.80427e+07
Cnot10	5.68732e+06	4.75939e+06	5.88801e+06	5.70189e+06	4.38332e+06	4.56028e+06
Cnot3	3.40656e+06	2.58608e+06	2.78939e+06	2.75289e+06	2.08474e+06	1.58334e+06
Cnp	736632	548081	654377	824040	821265	767227
Cnpy2	1.28512e+07	1.44868e+07	1.66564e+06	1.85295e+07	2.33297e+07	3.73156e+07
Cnpy3	430469	344187	236035	NA	NA	NA
Cnpy4	2.10125e+06	2.03894e+06	1.43565e+06	2.27223e+06	1.47948e+06	1.26097e+06
Cnr2	1.16446e+06	1.01908e+06	861948	1.62355e+06	2.07594e+06	2.08952e+06
Cntfr	NA	NA	NA	176842	187058	NA
Cntln	7.26198e+06	6.39598e+06	7.5362e+06	5.15327e+06	6.47197e+06	6.38174e+06
Cntn1	NA	105149	75369.6	NA	NA	NA
Cntn4	289739	538499	409466	641940	94233.1	128029
Cntrob	1.04289e+06	920145	1.03097e+06	852223	807721	940313
Coasy	2.01571e+06	1.93426e+06	2.07288e+06	2.49371e+06	2.87734e+06	2.53755e+06
Cobll1	NA	NA	NA	NA	NA	67237.6
Cog1	NA	NA	NA	NA	NA	48972.8
Cog3	NA	724329	NA	207510	314333	901008
Cog5	2.63606e+07	2.55812e+07	2.89518e+07	4.9318e+07	5.00543e+07	5.27672e+07
Cog6	6.43374e+06	1.98361e+06	4.69194e+06	6.87436e+06	7.21193e+06	6.24404e+06
Cog7	271965	320088	257534	535429	347223	479683
Coil	356042	259938	200721	588346	479714	494384
Col14a1	316656	5.64352e+07	3.6168e+07	3.34664e+07	3.35016e+07	3.47621e+07
Col15a1	160630	243339	NA	596174	709881	766296
Col18a1	NA	NA	NA	555480	NA	584329
Col1a1	1.17385e+06	1.11247e+06	931593	1.90536e+06	2.08295e+06	1.5002e+06
Col1a2	540543	739193	535772	620993	674937	NA
Col3a1	290111	280508	204865	151731	155111	71107.2
Col4a1	1.59015e+06	NA	NA	958802	1.18697e+06	674202
Col4a3	NA	NA	211641	NA	NA	NA
Col4a3bp	579577	606187	590428	490847	440760	1.13077e+06
Col5a3	4.94775e+06	9.17658e+06	6.34505e+06	9.31566e+06	8.62941e+06	5.98833e+06
Col6a1	NA	NA	NA	NA	590479	NA
Col6a4	NA	NA	NA	69578.7	NA	NA
Commd1	NA	NA	462078	NA	NA	177915
Commd10	1.06875e+06	1.2155e+06	706345	270098	257500	340208
Commd4	129483	NA	NA	NA	87107.4	101923
Commd5	1.49795e+06	774801	2.58499e+06	1.74779e+06	1.00105e+06	2.43709e+06
Commd6	915006	NA	NA	NA	NA	NA
Commd7	1.14191e+10	7.84498e+09	1.07544e+10	NA	NA	NA
Commd8	NA	1.06208e+06	442301	542953	518798	612657
Commd9	1.29885e+06	2.91324e+06	3.43795e+06	6.19962e+06	7.56707e+06	6.88098e+06
Copa	52868	167551	150923	NA	NA	NA
Copb2	518696	NA	454905	2.50639e+06	1.99347e+06	3.36286e+06
Copg2	1.87145e+07	1.8346e+07	1.5023e+07	1.87628e+06	6.00828e+06	5.62805e+06
Cops2	845806	NA	781687	569175	426271	654380
Cops4	NA	NA	NA	92130.3	583796	210743
Cops6	2.6574e+07	2.3262e+07	2.33348e+07	2.79752e+07	3.03543e+07	3.77973e+07
Cops7b	2.33303e+06	1.51989e+06	2.44968e+06	5.29816e+06	3.50662e+06	5.65366e+06
Cops8	2.25786e+06	2.3449e+06	1.99812e+06	2.20782e+06	2.243e+06	3.21245e+06
Copz1	7.39412e+06	4.55754e+06	7.33314e+06	9.98515e+06	9.86092e+06	9.56286e+06
Coq3	NA	NA	12889.2	23170.4	25008.4	26915.5
Coq4	890145	1.01062e+06	NA	1.21451e+06	2.75298e+06	3.84115e+06
Coq5	1.09248e+07	1.12242e+07	1.03568e+07	1.32425e+07	1.19647e+07	1.3264e+07
Coq6	897583	444688	2.07515e+06	3.03911e+06	3.75159e+06	1.31041e+06
Coq7	9.93504e+06	4.03103e+06	2.20441e+07	2.29506e+07	2.76309e+07	3.52026e+07
Coro1a	1.16661e+07	2.68209e+06	1.67626e+06	733810	1.36898e+06	2.98253e+06
Coro2b	4.02691e+06	3.99112e+06	4.42093e+06	6.48703e+06	5.83405e+06	5.70451e+06
Coro6	NA	NA	727031	NA	NA	162626
COX1	NA	NA	NA	200173	73789.9	225892
Cox11	418606	NA	381210	NA	NA	NA
Cox15	NA	NA	NA	NA	1.26388e+06	NA
Cox17	8.15581e+06	8.48967e+06	7.08181e+06	7.6999e+06	7.71979e+06	7.64559e+06
Cox19	1.76616e+07	2.66782e+07	1.81837e+07	7.56144e+06	1.67092e+07	1.14135e+07
Cox4i2	315873	NA	399038	310978	NA	NA
Cox5a	6.21821e+06	9.17349e+06	8.31308e+06	1.36992e+07	9.82832e+06	1.08306e+07
Cox6a1	871724	NA	912270	561600	NA	2.11638e+06
Cox7a2	384329	527221	854549	NA	NA	NA
Cox7c	NA	NA	NA	NA	27841.1	23165.8
Cpb1	NA	NA	NA	476527	NA	414861
Cpd	825780	804510	1.55637e+06	506282	514120	674471
Cpeb3	1.98752e+07	2.10372e+07	1.95459e+07	1.86191e+07	1.52945e+07	1.66424e+07
Cplx2	432505	445767	838746	1.18969e+06	796752	575698
Cpm	NA	NA	NA	102100	NA	1.33309e+06
Cpn1	NA	NA	NA	146891	NA	134334
Cpn2	4.95088e+06	3.07229e+07	4.43815e+06	2.29202e+07	3.45936e+07	NA
Cpne2	4.0042e+07	2.83246e+07	2.82629e+07	3.65012e+07	4.15873e+07	5.42302e+07
Cpne8	NA	7.53074e+06	7.28299e+06	NA	4.91416e+06	4.86451e+06
Cpne9	NA	NA	NA	208525	NA	NA
Cpox	NA	NA	300381	NA	NA	NA
Cpped1	NA	141064	302065	219108	335277	378707
Cps1	142971	648466	NA	1.14998e+06	NA	NA
Cpsf1	657605	369018	172662	103955	901731	NA
Cpsf2	NA	NA	150635	231636	216183	248830
Cpsf3l	1.97323e+06	7.56814e+06	3.42414e+06	1.45335e+06	3.63408e+06	5.49393e+06
Cpsf6	577404	277366	550875	689819	452332	695135
Cpt1a	2.50549e+06	2.37902e+06	3.55283e+06	2.63268e+06	1.99917e+06	4.77767e+06
Cr1l	7.49454e+07	7.53633e+07	6.65808e+07	6.55178e+07	5.90413e+07	5.55016e+07
Cr2	436576	NA	412910	641923	200586	767281
Crabp1	1.45212e+06	1.64301e+06	509731	NA	2.24104e+06	2.51391e+06
Cradd	7.82185e+06	7.47097e+06	7.99798e+06	1.38863e+07	1.19965e+07	1.46516e+07
Crat	2.13551e+06	1.52099e+06	963463	2.00968e+06	1.86699e+06	1.81591e+06
Crb3	829343	1.98554e+06	1.52115e+06	1.67146e+06	3.25041e+06	1.79061e+06
Creb1	166659	438249	54506.5	786829	558811	482369
Creb5	1.33854e+06	1.09487e+06	1.21509e+06	1.14466e+06	1.98711e+06	1.9785e+06
Crebbp	1.87008e+07	1.76705e+07	1.62532e+07	1.18557e+07	7.39317e+06	1.39536e+07
Crebzf	149472	273896	104019	266193	222996	299130
Crip2	319729	1.15394e+06	1.2597e+06	NA	NA	NA
Crispld2	NA	NA	NA	175591	NA	NA
Crlf2	NA	NA	NA	768147	486673	778616
Crlf3	NA	NA	738178	734926	NA	789951
Crnkl1	NA	NA	790827	NA	NA	NA
Crocc	277426	257200	262814	417253	622424	459788
Cryz	2.24141e+06	544977	2.10902e+06	1.35277e+06	1.83228e+06	357703
Cryzl1	NA	NA	385601	780218	NA	NA
Csad	1.62317e+06	1.58166e+06	1.70412e+06	1.38716e+06	1.27973e+06	1.48433e+06
Csda	691217	491054	3.10052e+06	NA	2.14537e+06	NA
Csde1	2.15783e+06	1.90256e+06	915961	1.11181e+06	1.6031e+06	1.9982e+06
Csf1r	397915	NA	NA	NA	NA	NA
Csf2ra	NA	NA	576613	NA	NA	NA
Csf2rb2	NA	NA	NA	NA	NA	93988.3
Csf3r	NA	NA	410790	NA	NA	NA
Csl	NA	111517	57589.4	NA	NA	NA
Csnk1e	62589.3	NA	105642	NA	NA	46082.7
Csnk2a1	NA	2.14941e+06	2.61698e+06	1.83689e+06	1.24266e+06	NA
Csnk2b	NA	NA	NA	496493	NA	1.70881e+06
Cspg4	898406	NA	429167	1.05965e+06	879826	4.85878e+06
Cspp1	NA	NA	670198	479671	742837	113537
Csrp1	NA	1.36655e+06	NA	NA	1.96315e+06	NA
Csrp3	1.34224e+07	1.06238e+07	1.53769e+07	1.00426e+07	8.75246e+06	NA
Cstf2	315051	517100	514406	152319	426304	499183
Ctage5	784377	407306	960416	895183	1.07927e+06	1.13114e+06
Ctbp2	5.89834e+06	5.01715e+06	6.01859e+06	2.33073e+06	1.44317e+06	1.67305e+06
Ctcf	3.53713e+06	3.42355e+06	2.95933e+06	2.54629e+06	3.63375e+06	3.34514e+06
Ctdp1	NA	NA	NA	NA	217927	NA
Ctdsp1	NA	NA	NA	668230	796394	1.03332e+06
Ctdspl	NA	253614	116611	345958	263253	318308
Ctdspl2	1.95355e+06	1.03647e+06	2.06493e+06	3.17893e+06	5.21454e+06	5.86138e+06
Ctgf	3.4551e+06	3.74937e+06	3.09749e+06	5.2089e+06	5.48265e+06	5.7371e+06
Cth	NA	NA	NA	NA	109603	NA
Ctnna2	NA	NA	NA	NA	44328.7	NA
Ctnnb1	2.27645e+06	1.11326e+06	1.29318e+06	1.49114e+06	1.24025e+06	2.19428e+06
Ctnnbl1	2.00925e+07	2.04935e+07	2.08291e+07	2.93379e+07	2.78672e+07	2.62046e+07
Ctps2	519871	789704	1.10618e+06	729651	1.15666e+06	751828
Ctr9	7.06505e+06	1.92944e+07	5.70349e+06	NA	614486	8.82618e+06
Ctrb1	2.2007e+08	2.08791e+08	2.25267e+08	2.32211e+08	2.30184e+08	2.58679e+08
Ctrl	983658	1.53672e+06	1.20754e+06	225685	865500	820929
Ctsa	NA	488721	352652	888505	1.58022e+06	2.29312e+06
Ctsd	101915	114451	NA	NA	NA	NA
Ctsf	1.25478e+07	1.56219e+07	1.44009e+07	4.30152e+07	7.8831e+07	5.91187e+07
Ctsg	NA	NA	317527	430930	506769	NA
Ctsh	NA	NA	2.01875e+06	NA	NA	NA
Ctsk	99056.8	92263.2	NA	NA	NA	115883
Ctso	9.09153e+06	9.34662e+06	8.89182e+06	8.32544e+06	9.44205e+06	2.34595e+07
Ctsz	917727	407480	371464	178685	149417	221022
Cttnbp2nl	1.06241e+07	1.29859e+07	1.26312e+07	1.07889e+07	1.07834e+07	1.60665e+07
Ctu1	448909	162830	388762	72608.4	207447	359243
Cul1	831594	1.00368e+06	789408	818393	761352	566422
Cul2	3.33863e+07	3.8982e+07	3.909e+07	3.0616e+07	3.96836e+07	4.35883e+07
Cul3	NA	NA	NA	NA	9.87624e+06	8.45444e+06
Cul4b	254503	258068	269627	154216	74391.3	157331
Cutc	29713.9	310082	303636	NA	221480	NA
Cwf19l1	NA	NA	NA	37425.9	13055.4	6793.24
Cxadr	825839	776093	334352	387632	808650	2.59951e+06
Cxcl12	92226.8	89238.3	49411.8	69982.8	83497.2	44327.9
Cxcl9	1.46232e+06	NA	1.4555e+06	4.1519e+06	2.92803e+06	NA
Cxcr1	169472	37998.8	32882.5	NA	NA	NA
Cxcr2	NA	NA	10.0389	NA	NA	NA
Cxxc1	364675	468131	522033	NA	NA	NA
Cyb5	858295	797974	902713	873728	469332	518343
Cyb561d1	NA	NA	905514	952462	1.04503e+06	985921
Cyb561d2	4.91173e+06	5.0694e+06	4.87135e+06	2.74376e+06	2.39507e+06	2.61258e+06
Cyb5d2	6.84796e+06	6.71023e+06	4.42301e+06	4.19958e+06	4.75395e+06	4.14431e+06
Cyb5r3	1.60695e+06	1.69167e+06	3.69496e+06	8.51834e+06	7.85963e+06	6.77014e+06
Cyb5r4	138369	156400	130179	610545	133319	153472
Cyba	1.56294e+08	1.67414e+08	1.37369e+08	1.62176e+08	1.22547e+08	1.4258e+08
Cybasc3	2.16017e+06	1.97146e+06	NA	1.60948e+06	300756	7.12451e+06
Cyfip1	3.70274e+07	2.82957e+07	4.18039e+07	3.44504e+07	4.29547e+07	4.66396e+07
Cygb	5.92399e+07	4.43223e+07	4.59674e+07	4.76578e+07	5.41127e+07	6.27788e+07
Cyp1a1	4.14652e+06	2.52708e+06	3.29791e+06	4.32367e+06	2.66953e+06	2.11155e+06
Cyp1a2	124298	NA	154044	NA	NA	122911
Cyp26b1	856886	465721	469894	723041	1.18663e+06	1.14049e+06
Cyp27a1	3.54691e+06	3.37439e+06	467490	4.84084e+06	5.1707e+06	5.41496e+06
Cyp2a4	240213	241758	126458	NA	60245.8	169658
Cyp2a5	2.07071e+06	776787	1.13803e+06	NA	448193	924143
Cyp2b10	NA	NA	NA	NA	NA	5.09444e+06
Cyp2b13	213159	107332	253844	120280	167793	153368
Cyp2b23	NA	NA	NA	NA	69050.2	NA
Cyp2c29	NA	9.53517e+06	9.74364e+06	NA	NA	NA
Cyp2c37	NA	46924.9	3.5992e+06	113380	78536	66157.8
Cyp2c38	1.00644e+06	997434	1.07259e+06	NA	NA	582395
Cyp2c67	167795	623172	707273	NA	NA	NA
Cyp2d10	3.18672e+06	3.88374e+06	3.6906e+06	4.0601e+06	3.12785e+06	3.19687e+06
Cyp2d26	659876	653729	547828	1.61626e+06	1.48973e+06	1.65892e+06
Cyp2d34	363912	537535	268322	NA	NA	NA
Cyp2d9	NA	NA	NA	59737.5	64762.1	NA
Cyp2f2	1.68049e+06	3.10159e+06	3.98281e+06	4.98573e+06	6.62241e+06	7.58704e+06
Cyp2j5	NA	NA	NA	66063.9	NA	NA
Cyp2j6	NA	NA	NA	NA	NA	133333
Cyp2j9	108308	101721	104935	126068	117274	124949
Cyp2s1	NA	NA	NA	NA	69244.2	99233.2
Cyp2u1	661246	1.30088e+06	1.28951e+06	2.34409e+06	1.71949e+06	1.40057e+06
Cyp2w1	1.23407e+07	8.89048e+06	4.09806e+06	9.14355e+06	9.55858e+06	1.01271e+07
Cyp39a1	NA	1.70258e+06	1.1608e+06	NA	738290	816256
Cyp3a11	176120	76444.8	NA	NA	32513.9	NA
Cyp3a13	66201	NA	NA	NA	NA	NA
Cyp3a41a	NA	372334	NA	700656	NA	1.07044e+06
Cyp4a12a	2.15176e+06	2.34355e+06	1.05459e+06	NA	NA	NA
Cyp4a12b	NA	113061	93696.8	325924	861490	535354
Cyp4a14	373543	227723	121725	NA	NA	1.058e+06
Cyp4f13	2.80695e+07	3.36417e+07	3.409e+07	3.83473e+07	4.0373e+07	4.36922e+07
Cyp4f15	628672	453036	NA	264790	194376	NA
Cyp4f16	4.96106e+06	4.58781e+06	4.71408e+06	5.24406e+06	5.26344e+06	5.22247e+06
Cyp4f18	955567	1.55379e+06	1.55718e+06	526367	486038	654845
Cyp4v3	426495	306959	465333	458809	215955	265573
Cyp51	472420	409099	409314	NA	501749	256477
Cyp8b1	497222	668362	879719	2.12464e+06	2.02998e+06	2.59646e+06
Cyth4	2.99136e+06	2.98399e+06	4.28637e+06	2.83793e+06	110387	345902
Cytip	160325	414304	294098	1.01735e+06	201564	808878
D030016E14Rik	1.06404e+07	8.28936e+06	1.16808e+07	2.19751e+07	1.9066e+07	2.02291e+07
D10Wsu52e	NA	NA	NA	NA	681343	NA
D11Wsu99e	606669	742914	459977	762484	465762	709461
D14Abb1e	3.30222e+06	3.40177e+06	3.46975e+06	2.71738e+06	2.94905e+06	3.2368e+06
D14Ertd668e	5.0517e+06	4.8768e+06	4.46237e+06	4.2224e+06	4.33296e+06	NA
D15Ertd621e	1.8479e+07	1.65585e+07	1.55278e+07	2.28086e+07	2.2355e+07	2.84841e+07
D17Wsu104e	2.03195e+06	1.26786e+06	2.09388e+06	1.60967e+06	212516	NA
D19Bwg1357e	7.72084e+06	8.19933e+06	4.86378e+06	1.43874e+07	1.54412e+07	1.05774e+07
D1Pas1	230249	250433	1.07175e+06	469646	NA	145481
D230025D16Rik	868533	976516	969898	940323	379136	948460
D230037D09Rik	NA	NA	101350	508666	387090	271232
D430042O09Rik	NA	NA	NA	NA	NA	39946.1
D6Wsu116e	600405	789627	990810	1.67851e+06	967642	1.42064e+06
D6Wsu163e	6.28398e+07	6.14188e+07	6.61663e+07	6.85846e+07	7.48965e+07	8.78177e+07
D730040F13Rik	1.60501e+06	1.84247e+06	470121	558929	673210	1.05647e+06
D8Ertd82e	NA	9.40465e+06	NA	NA	NA	NA
Daam1	1.15575e+06	1.37445e+06	1.44422e+06	1.50865e+06	1.23174e+06	1.13276e+06
Daam2	NA	NA	215615	NA	NA	NA
Dab2	361269	324387	379034	576106	279633	330825
Dab2ip	2.4452e+06	4.03257e+06	3.73659e+06	5.94213e+06	4.27868e+06	3.7389e+06
Dad1	1.54243e+06	1.07528e+06	1.74422e+06	1.13192e+06	1.19567e+06	1.92192e+06
Dagla	NA	NA	33533.6	416323	124630	289192
Dak	408955	NA	1.23763e+06	1.52806e+06	NA	NA
Dap3	NA	NA	NA	NA	NA	2.41722e+06
Dapk1	4.1287e+06	5.42798e+06	1.62028e+06	4.15275e+06	4.99419e+06	5.17663e+06
Dapk3	1.52105e+06	1.57031e+06	406930	1.51016e+06	1.48967e+06	889171
Dars	1.43499e+07	1.52622e+07	1.33943e+07	772188	385346	466235
Dars2	41578.7	102219	127490	84427.7	108793	NA
Daxx	1.18239e+06	1.47673e+06	1.0258e+06	1.04543e+06	1.38459e+06	793693
Dazap1	767816	605532	NA	244417	580879	276854
Dbi	7.22831e+06	5.92152e+06	NA	NA	1.63441e+06	5.73012e+06
Dbn1	1.58692e+06	1.13379e+06	1.12758e+06	1.55831e+06	2.0453e+06	2.03187e+06
Dbnl	640614	795044	896695	344690	362511	394895
Dbr1	NA	NA	NA	NA	849136	723589
Dbt	767131	NA	NA	895538	365233	296140
Dcaf11	122976	NA	NA	NA	108745	NA
Dcaf13	34327.9	39708.8	68524.4	187814	345968	307206
Dcaf7	2.6801e+06	2.88471e+06	2.98413e+06	2.26243e+06	2.57696e+06	2.43888e+06
Dcaf8	1.62954e+07	1.53015e+07	1.47668e+07	7.57648e+06	7.97991e+06	9.61228e+06
Dcdc2a	421973	681086	NA	1.93427e+06	2.53605e+06	2.32965e+06
Dchs2	1.75893e+07	6.76343e+06	1.46933e+07	5.69056e+06	5.59397e+06	5.00222e+06
Dclre1c	4.66273e+06	4.10873e+06	2.68322e+06	4.00566e+06	4.02329e+06	4.13178e+06
Dcn	NA	NA	NA	146121	236051	256495
Dcp1a	2.53916e+06	4.21495e+06	2.64707e+06	3.8158e+06	3.37151e+06	3.58491e+06
Dcp1b	NA	NA	NA	NA	NA	130772
Dctn3	102387	NA	NA	NA	NA	NA
Dctn4	9.4249e+06	1.13121e+07	1.01119e+07	5.94906e+06	5.13468e+06	187661
Dctn5	1.40949e+06	1.7112e+06	1.24236e+06	674908	3.07602e+06	4.59359e+06
Dctn6	103444	NA	NA	231146	NA	237854
Dcun1d3	155294	697165	810415	770379	150474	318559
Dda1	NA	NA	NA	NA	120182	52233.6
Ddah1	654219	244746	999724	1.36784e+06	2.04644e+06	1.54473e+06
Ddah2	NA	NA	NA	NA	313437	NA
Ddb1	763803	1.00908e+06	906517	394310	417128	299453
Ddhd1	1.45387e+06	5.50491e+06	4.46635e+06	843973	625960	615039
Ddhd2	NA	NA	2.53238e+07	2.59312e+07	2.09713e+07	2.39913e+07
Ddi2	NA	848022	724457	726895	717460	1.27117e+06
Ddost	426221	360690	NA	355104	404953	440145
Ddrgk1	180955	360555	NA	NA	NA	370667
Ddt	1.93793e+06	1.14766e+06	1.18517e+06	63066.3	892099	926865
Ddx18	2.93498e+07	NA	NA	4.86654e+07	6.21853e+07	4.81599e+07
Ddx20	NA	NA	NA	1.42135e+06	NA	NA
Ddx21	229153	935954	287928	278315	221920	460433
Ddx23	6.64261e+06	4.93059e+06	7.28261e+06	7.8125e+06	7.34753e+06	4.23939e+06
Ddx24	9.7338e+07	9.57238e+07	6.32859e+07	1.03e+08	7.17754e+07	7.02799e+07
Ddx39	1.06245e+06	926488	852940	4.57084e+06	3.40492e+06	4.25712e+06
Ddx3x	234027	63591.6	127959	239295	109803	434092
Ddx3y	1.27645e+06	1.02687e+06	649399	1.18283e+06	153343	560030
Ddx42	259691	243493	231228	NA	NA	NA
Ddx46	1.66587e+06	1.5042e+06	1.62971e+06	2.04366e+06	2.47917e+06	1.8802e+06
Ddx47	1.06366e+06	1.30821e+06	1.32844e+06	1.53888e+06	1.18546e+06	1.21083e+06
Ddx5	NA	NA	59858.5	75775	NA	NA
Ddx50	NA	NA	NA	NA	316924	374660
Ddx52	1.59009e+06	2.40543e+06	2.50797e+06	1.2514e+06	2.78753e+06	3.35105e+06
Ddx54	606141	NA	543437	NA	NA	99662.9
Ddx55	728587	272681	270176	NA	NA	NA
Ddx56	1.85384e+06	2.05436e+06	1.4942e+06	531186	NA	405209
Ddx60	NA	NA	NA	65367.3	NA	NA
Deb1	2.75097e+07	1.7074e+07	2.82553e+07	1.32324e+07	1.28437e+07	3.26724e+07
Decr1	6.47759e+06	1.31856e+07	9.9874e+06	1.15034e+07	7.31412e+06	1.32471e+07
Decr2	66878.3	106703	387475	111099	224414	115976
Dedd	NA	NA	NA	NA	NA	275870
Def6	946777	NA	238249	972851	740832	302139
Defa21	NA	368324	191239	585270	716352	633519
Degs1	8.68161e+06	1.51877e+07	1.40156e+07	4.43728e+06	5.74164e+06	5.77883e+06
Dek	243619	260979	245044	185109	146830	83733.2
Dennd3	213845	200327	NA	612709	NA	710786
Dennd4c	6.54473e+06	6.47734e+06	7.01103e+06	1.72311e+06	3.89697e+06	4.26017e+06
Dennd5a	639674	804124	764256	682854	369618	428917
Denr	1.71103e+06	1.35583e+06	1.56733e+06	676243	842519	875652
Deptor	3.26992e+07	2.67572e+07	3.16392e+07	3.7808e+07	3.29148e+07	3.96668e+07
Dera	77758.5	75841.4	72814.7	NA	NA	NA
Derl2	NA	149292	469440	1.44811e+06	489265	359493
Dfna5	1.96187e+06	1.84764e+06	1.79668e+06	8.77093e+06	7.17705e+06	8.71766e+06
Dgat1	NA	NA	327652	NA	954147	NA
Dgcr14	968741	1.48714e+06	1.93813e+06	2.31653e+06	3.19874e+06	3.43288e+06
Dgka	1.54665e+06	1.51397e+06	724003	NA	173204	NA
Dgkd	4.12557e+06	4.19085e+06	4.18039e+06	4.99249e+06	2.0528e+06	4.90015e+06
Dgke	1.17552e+06	2.508e+06	1.27995e+06	1.2899e+06	2.24104e+06	2.53737e+06
Dgkg	1.13825e+06	981028	4.55321e+06	3.21528e+06	2.94107e+06	2.4935e+06
Dgkh	NA	NA	NA	66603.2	NA	NA
Dgkz	707934	1.16157e+07	1.02491e+07	NA	NA	NA
Dguok	685755	314150	399341	724833	620011	674578
Dhfr	736965	7.38827e+06	859999	861065	715244	285199
Dhodh	1.41949e+06	1.12068e+06	1.42149e+06	NA	NA	NA
Dhrs1	NA	NA	NA	NA	37822.3	89015.6
Dhrs3	1.39001e+06	2.25486e+06	1.34441e+06	581263	3.74784e+06	1.77064e+06
Dhrs4	5.01548e+06	5.85713e+06	5.39974e+06	6.14771e+06	6.6656e+06	5.88036e+06
Dhrs7	375598	370907	386680	676666	1.42767e+06	660199
Dhrs7b	220285	214208	217356	121585	143922	164435
Dhrs9	240761	226527	312853	531997	653945	576916
Dhrsx	NA	349045	362209	NA	NA	NA
Dhtkd1	878086	1.08384e+06	666773	2.62744e+06	1.33095e+06	1.63362e+06
Dhx15	NA	219375	210183	NA	390398	NA
Dhx34	NA	NA	NA	32932.2	NA	NA
Dhx36	469503	NA	NA	NA	NA	NA
Dhx38	2.39175e+06	3.01349e+06	1.81296e+06	1.15859e+06	2.99404e+06	2.91198e+06
Dhx57	2.82908e+06	2.71293e+06	2.59465e+06	1.36378e+06	1.29586e+06	1.39288e+06
Dhx58	74232.9	63915.4	61599.6	NA	234633	121720
Dhx9	1.40062e+07	1.86844e+07	1.54125e+07	1.2029e+07	7.8505e+06	1.75848e+07
Diablo	NA	204549	NA	NA	NA	NA
Diap2	5.53854e+07	6.23905e+07	5.05341e+07	6.0953e+07	5.99899e+07	6.81866e+07
Dicer1	2.02158e+06	2.26103e+06	1.34123e+06	1.92836e+06	2.20014e+06	2.55152e+06
Dido1	NA	56238.6	NA	NA	NA	NA
Dimt1	3.69314e+06	3.77751e+06	3.5358e+06	1.88812e+06	1.89829e+06	2.2403e+06
Dip2c	7.8935e+06	3.04491e+06	3.85639e+06	1.80443e+06	NA	1.65235e+06
Dirc2	7.02179e+06	4.58029e+06	3.23242e+06	3.79636e+06	1.97293e+06	7.26042e+06
Dis3	NA	79548.7	NA	NA	145539	484965
Dkc1	1.43382e+06	5.64487e+06	1.99036e+06	1.19935e+06	3.81238e+06	891714
Dlat	326365	335473	293454	285957	243663	182415
Dld	NA	NA	NA	61791.6	NA	70860.1
Dlgap4	242719	NA	207496	101079	215776	115612
Dll4	3.40068e+07	3.21187e+07	2.69949e+07	5.11963e+07	5.63602e+07	5.5815e+07
Dmbt1	9.47266e+06	8.08732e+06	8.96108e+06	1.07661e+07	9.03247e+06	8.4453e+06
Dmd	NA	NA	NA	4.72993e+07	5.03233e+07	4.82011e+07
Dmgdh	6.16124e+06	3.71813e+06	6.14388e+06	3.50235e+06	4.55315e+06	2.52054e+06
Dmpk	1.31778e+06	757527	1.21825e+06	639979	1.49492e+06	1.02095e+06
Dmwd	2.2238e+07	2.85405e+07	2.91675e+07	4.80838e+07	4.83854e+07	6.95583e+07
Dnahc1	NA	NA	NA	341545	425929	450620
Dnaja1	269048	330499	461131	259481	355422	246055
Dnaja2	NA	NA	NA	NA	853651	NA
Dnaja3	2.34223e+06	NA	774211	2.31332e+06	2.0334e+06	939740
Dnajb11	88525.1	40077	82345.4	NA	NA	308030
Dnajb14	2.03881e+06	2.73645e+06	1.22734e+06	1.37553e+06	1.93365e+06	1.60123e+06
Dnajb2	5.19969e+07	7.6038e+07	8.18155e+07	9.76672e+07	1.37175e+08	3.93534e+07
Dnajb6	NA	NA	627598	150003	NA	NA
Dnajc1	789819	1.19815e+06	1.36928e+06	1.7292e+06	1.76692e+06	1.68949e+06
Dnajc10	NA	130534	NA	221425	NA	NA
Dnajc11	NA	148743	NA	NA	NA	NA
Dnajc13	2.52291e+06	2.93252e+06	3.07364e+06	2.0675e+06	1.71868e+06	2.9118e+06
Dnajc17	NA	1.46221e+06	NA	NA	NA	NA
Dnajc18	900148	1.92462e+06	2.16561e+06	953020	994030	691088
Dnajc19	NA	NA	NA	NA	23960.4	NA
Dnajc2	2.57694e+06	1.76437e+06	1.7981e+06	3.10133e+06	2.8643e+06	3.15336e+06
Dnajc21	1.52365e+07	2.48544e+07	2.6482e+07	1.07128e+08	8.51564e+07	1.07708e+08
Dnajc22	56986.7	NA	NA	NA	NA	NA
Dnajc28	5.83237e+06	4.08212e+06	4.27482e+06	4.02037e+06	6.98978e+06	8.18243e+06
Dnajc3	NA	NA	8.54227e+09	NA	NA	NA
Dnajc8	7.85239e+06	3.79911e+06	5.78941e+06	2.26277e+06	NA	2.24048e+06
Dnase1l2	807946	649469	1.52656e+06	889316	933415	1.10244e+06
Dnase1l3	8.54106e+07	8.41525e+07	9.40355e+07	7.94471e+07	8.55704e+07	8.85017e+07
Dnase2a	3.38757e+06	4.93117e+06	6.23718e+06	815959	1.04271e+06	1.71626e+06
Dnd1	9.43253e+06	8.8685e+06	6.41413e+06	NA	NA	1.88825e+07
Dnlz	4.79114e+06	1.06094e+07	8.58977e+06	2.59768e+07	3.15083e+07	2.64857e+07
Dnm1l	1.23256e+07	1.52246e+07	1.22497e+07	1.76774e+07	2.6622e+07	3.39169e+07
Dnm3	400303	516020	378258	NA	236247	51692.9
Dnpep	NA	88255.1	85596.8	NA	NA	NA
Dnttip2	520067	NA	NA	NA	NA	NA
Dock10	NA	NA	817323	2.34544e+06	3.50565e+06	4.1855e+06
Dock11	NA	NA	NA	NA	1.92502e+06	1.85745e+06
Dock4	2.50725e+07	2.73009e+07	2.66978e+07	NA	NA	NA
Dock5	NA	1.18621e+06	NA	NA	1.04599e+06	1.50204e+06
Dock6	NA	204357	422467	1.28424e+06	NA	NA
Dock7	8.46413e+06	5.71794e+06	5.21711e+06	5.11946e+06	5.25659e+06	5.80175e+06
Dock8	2.56167e+08	3.00694e+08	2.20687e+08	2.50487e+08	1.89356e+08	1.69443e+08
Dock9	225257	NA	393152	151252	363228	180069
Dok3	398384	725543	689369	1.24285e+06	1.52235e+06	1.92013e+06
Dolpp1	518912	NA	1.52622e+06	1.69285e+06	969386	2.30405e+06
Dopey1	358861	146840	93853.9	239667	281720	216652
Dot1l	504582	408790	390370	457828	260939	361266
Dpagt1	701142	641622	NA	453906	719106	873199
Dpep1	622878	598071	595406	1.20655e+06	NA	NA
Dpf2	NA	NA	NA	NA	233248	457765
Dpm3	1.84927e+07	2.00327e+07	1.72392e+07	2.03301e+07	1.81598e+07	2.03133e+07
Dpp3	4.62593e+06	4.27028e+06	4.11529e+06	5.02681e+06	4.722e+06	5.79011e+06
Dpp8	NA	NA	NA	NA	9.92986e+09	NA
Dpp9	NA	NA	NA	NA	NA	101470
Dppa4	1.10105e+06	655387	611814	1.71804e+06	2.18873e+06	1.95612e+06
Dpt	260082	288760	825044	2.67613e+06	3.70074e+06	2.16491e+06
Dpy19l3	6.08451e+06	5.13128e+06	6.18741e+06	4.9881e+06	4.76487e+06	5.44165e+06
Dpy30	1.21872e+07	1.52429e+07	1.08233e+07	1.28762e+07	1.48523e+07	1.45278e+07
Dpyd	472987	NA	NA	431353	365869	369217
Dpysl2	3.38737e+07	3.24195e+07	2.97164e+07	3.28595e+07	2.69968e+07	2.63765e+07
Dr1	350365	864409	238155	911582	2.14798e+06	3.33762e+06
Drap1	1.21819e+07	1.29689e+07	1.34464e+07	2.79262e+06	2.84588e+06	3.41587e+06
Drg2	NA	NA	166822	160514	179789	NA
Dscr3	276076	345748	271804	221103	NA	317753
Dse	332669	9.58934e+06	3.3437e+06	329761	355992	379370
Dsg2	NA	NA	NA	158463	311709	436617
Dsp	NA	NA	NA	49816.7	250508	272306
Dst	NA	NA	4.68039e+06	NA	NA	NA
Dtnb	NA	601869	2.33651e+06	812713	3.24748e+06	3.42178e+06
Dtymk	601404	252458	614445	335239	1.1871e+06	885859
Dus2l	714159	871196	864522	2.17908e+06	1.42268e+06	1.27644e+06
Dus3l	NA	NA	NA	1.88795e+06	NA	2.42402e+06
Dusp23	740019	1.29842e+06	1.0551e+06	1.53323e+06	591130	1.55634e+06
Dusp3	NA	426103	NA	NA	NA	375681
Dut	9.47286e+06	1.05693e+07	9.99648e+06	9.64077e+06	9.80111e+06	9.51612e+06
Dym	61865	NA	689975	543933	NA	411620
Dync1i1	NA	902948	NA	2.15998e+06	2.41234e+06	NA
Dync1i2	300408	1.49169e+06	582272	1.11771e+06	1.22038e+06	953922
Dync1li1	269205	270329	278428	NA	NA	NA
Dync1li2	NA	NA	NA	NA	360295	333565
Dynlrb1	NA	NA	719177	NA	NA	NA
Dynlt1e	1.5788e+07	1.04841e+07	1.13284e+07	4.24218e+07	3.62658e+07	4.11279e+07
Dynlt3	1.71608e+06	NA	NA	NA	NA	92756.3
Dyx1c1	2.85022e+07	2.65914e+07	2.55888e+07	1.8587e+07	2.0735e+07	2.2086e+07
Dzip1l	NA	2.2003e+06	1.81334e+06	2.76793e+06	3.13159e+06	NA
E030010N08Rik	2.3389e+07	2.49238e+07	2.451e+07	176758	1.94718e+07	2.13537e+07
E130309D02Rik	1.38098e+06	1.60079e+06	1.29923e+06	1.02487e+06	988276	1.18816e+06
Ear1	2.17525e+07	3.03605e+07	2.21179e+07	2.79126e+07	2.265e+07	3.11343e+07
Ear6	NA	NA	NA	NA	104733	185781
Ebag9	NA	NA	NA	6.28736e+06	NA	NA
Ebi3	9.34836e+06	1.21694e+07	1.26725e+07	2.1309e+06	1.66946e+06	2.05049e+06
Ece1	54265.7	164029	488573	414683	400634	NA
Ech1	6.23935e+07	4.56969e+07	5.30719e+07	2.94376e+07	2.56538e+07	2.41525e+07
Echdc3	1.44611e+06	2.67187e+06	1.81852e+06	1.89556e+06	1.55872e+06	2.24066e+06
Echs1	274764	182043	299075	537914	300055	NA
Eci2	383546	311509	591848	NA	NA	NA
Ecm1	NA	NA	629339	664274	860985	431389
Ecm2	NA	NA	NA	9069.5	NA	NA
Ecscr	9.33113e+06	8.31847e+06	8.30097e+06	3.43811e+06	4.65208e+06	2.11173e+06
Edc3	99009.8	249296	233575	NA	NA	NA
Edc4	NA	NA	NA	NA	NA	4.54273e+07
Edem1	4.90018e+06	7.84479e+06	7.20766e+06	7.78088e+06	7.90054e+06	6.48471e+06
Edem2	1.95672e+06	1.5491e+06	98227.5	1.94036e+06	1.95745e+06	1.92084e+06
Edem3	NA	NA	NA	NA	87228	303768
Eef1b2	2.24866e+07	2.13746e+07	2.33102e+07	3.2376e+07	3.21244e+07	3.52814e+07
Eef1d	2.10125e+06	4.30248e+06	2.95479e+06	5.21464e+06	4.54875e+06	6.21217e+06
Eef1e1	2.62921e+06	2.60805e+06	3.49719e+06	186107	137568	NA
Eef1g	NA	304453	413516	NA	NA	NA
Eef2	192654	158207	132102	NA	176301	183812
Eefsec	3.40773e+06	3.21129e+06	3.14537e+06	5.69107e+06	5.59772e+06	6.30206e+06
Eepd1	NA	NA	NA	NA	54952	116064
Efcab3	808612	692075	661019	NA	431470	438014
Efemp1	NA	NA	NA	63115.4	NA	NA
Efha1	1.70344e+07	4.74262e+07	2.56455e+07	4.69511e+07	4.61329e+07	4.28595e+07
Eftud2	1.39273e+06	1.98554e+06	1.89347e+06	1.43886e+06	1.19463e+06	1.13421e+06
EG214403	NA	NA	NA	NA	211310	296946
Egfl7	1.65661e+07	1.41557e+07	1.70582e+07	1.43147e+07	NA	1.59754e+07
Egfr	NA	1.88829e+06	1.10306e+06	323489	220519	NA
Egr2	NA	NA	NA	NA	434649	NA
Ehd1	9.63847e+07	8.39752e+07	9.05968e+07	9.21658e+07	9.11445e+07	8.74327e+07
Ehd3	235593	NA	NA	459620	246124	291592
Ehd4	NA	433988	358254	318400	NA	190777
Eif1ax	1.53689e+06	1.71268e+06	1.86589e+06	2.14882e+06	1.1556e+06	1.54396e+06
Eif2ak2	165454	37138.9	NA	1.2621e+06	401856	1.51732e+06
Eif2b2	3.96368e+07	3.19317e+07	2.90142e+07	1.9735e+07	3.56839e+07	4.2e+07
Eif2b4	2.4129e+06	1.72814e+06	2.37341e+06	2.91958e+06	3.81141e+06	2.34058e+06
Eif2b5	NA	NA	NA	74714.9	269789	NA
Eif2c1	1.27254e+06	1.51727e+06	1.20788e+06	356592	519287	627950
Eif2c3	1.22628e+07	1.57636e+07	1.57721e+07	1.41232e+07	1.62405e+07	1.33048e+07
Eif2d	1.19811e+07	7.25755e+06	1.28476e+07	3.09507e+07	3.66179e+07	3.20224e+07
Eif2s1	NA	1.05086e+06	1.02584e+06	NA	2.17667e+06	3.33708e+06
Eif2s2	3.27423e+06	3.43647e+06	1.80925e+06	3.76745e+06	1.53093e+06	1.3794e+06
Eif2s3x	NA	3.41758e+06	1.58347e+06	NA	1.07839e+06	NA
Eif2s3y	3.56199e+06	4.13996e+06	1.11517e+07	4.5416e+06	1.07857e+07	6.7465e+06
Eif3a	27372.7	28982	30041.9	33733.6	NA	32556
Eif3b	131977	117989	72317	NA	NA	NA
Eif3e	NA	NA	NA	304706	350353	301261
Eif3f	4.03963e+06	772757	3.72959e+06	549732	835918	589003
Eif3g	347351	2.4839e+06	361982	1.4566e+06	4.49203e+06	1.66453e+06
Eif3i	7.59086e+06	9.01579e+06	8.90147e+06	6.5413e+06	8.87861e+06	1.04394e+07
Eif3j	584431	628512	302330	1.22905e+06	1.50968e+06	1.10077e+06
Eif4a1	627243	NA	1.64259e+06	NA	NA	NA
Eif4a2	1.85476e+06	1.75907e+06	1.78679e+06	2.34645e+06	2.0497e+06	2.76657e+06
Eif4a3	3.15305e+06	2.44515e+06	2.45214e+06	3.28916e+06	3.16126e+06	3.84294e+06
Eif4b	1.08815e+06	1.17108e+06	604793	497102	1.2744e+06	1.33202e+06
Eif4e	1.64547e+07	1.83803e+07	2.18378e+07	8.7853e+06	1.10561e+07	1.06933e+07
Eif4e2	2.76252e+08	2.41854e+08	3.19457e+08	2.67292e+08	3.39775e+08	3.49985e+08
Eif4e3	3.39051e+07	1.40661e+08	1.33854e+08	9.03906e+07	8.17174e+07	9.48013e+07
Eif4ebp2	117129	243165	127522	129688	207887	113200
Eif4g2	1.29168e+06	1.09969e+06	933391	2.22929e+06	1.00852e+06	1.43278e+06
Eif4h	878947	NA	359541	2.66362e+06	1.93594e+06	NA
Eif5b	1.38261e+07	2.92114e+07	1.48582e+07	5.34837e+06	3.40997e+06	2.33037e+06
Eif6	NA	453151	710925	590764	354150	142037
Elane	90619.7	NA	82487.4	NA	NA	NA
Elf2	NA	504607	NA	249760	228326	NA
Elk3	NA	NA	NA	518962	5.41713e+06	6.7576e+06
Ell	NA	NA	NA	NA	NA	516320
Elmo1	187214	63414.2	NA	65049.5	80607.5	57326.3
Elmo2	250529	NA	NA	181001	NA	NA
Elmo3	2.43737e+06	621591	686058	1.55055e+06	1.7573e+06	1.43273e+06
Elmod2	NA	181436	205149	154067	285077	265287
Elovl1	1.69786e+06	700192	1.33196e+06	1.35426e+06	1.22579e+06	2.20645e+06
Elovl2	1.65021e+07	1.63364e+07	1.4392e+07	4.5585e+06	4.60074e+06	4.91644e+06
Elovl6	1.16328e+06	NA	1.01483e+06	635228	869721	1.56561e+06
Elovl7	NA	NA	NA	NA	3.46082e+06	NA
Elp2	3.79435e+07	2.62444e+07	3.41127e+07	9.87492e+06	3.2729e+07	2.21881e+07
Elp3	4.94481e+06	NA	NA	NA	NA	NA
Eltd1	NA	197397	NA	NA	125901	135041
Emb	1.78203e+06	2.26759e+06	2.25778e+06	857718	4.91416e+06	1.48629e+06
Emcn	NA	417582	949080	NA	927271	265018
Emd	684933	NA	NA	NA	124416	NA
Eml1	1.21512e+06	657797	1.17402e+06	494279	NA	NA
Eml2	6.73422e+07	785848	7.40695e+07	NA	2.53621e+06	160689
Eml4	1.16115e+06	1.21619e+06	909129	725949	1.1975e+06	470765
Eml6	605084	553575	574361	NA	NA	NA
Emp2	95562.5	NA	NA	NA	NA	NA
Enah	635583	524213	570708	198364	NA	NA
Endod1	NA	375072	NA	NA	NA	NA
Endog	7.81989e+06	3.87429e+06	NA	NA	NA	NA
Engase	9.54294e+06	8.94928e+06	9.37271e+06	1.23722e+07	1.16158e+07	1.32672e+07
Enpep	NA	3.66242e+07	NA	6.21365e+07	4.34714e+07	5.45096e+07
Enpp1	798902	NA	NA	NA	NA	287079
Enpp4	8.876e+06	6.7991e+06	1.14183e+07	1.27698e+07	1.60203e+07	1.19015e+07
Enpp7	705194	766646	811683	329897	546978	707455
Ensa	357863	349604	671069	NA	246629	231622
Entpd1	8.22354e+06	9.46171e+06	7.3708e+06	8.62198e+06	9.32193e+06	1.08056e+07
Entpd2	596549	433178	642454	1.09799e+06	1.21416e+06	1.53111e+06
Entpd3	134659	NA	NA	NA	NA	NA
Entpd5	NA	NA	NA	347733	NA	NA
Entpd6	3.30261e+08	3.54559e+08	3.29015e+08	3.29474e+08	3.24047e+08	3.141e+08
Eny2	NA	NA	NA	NA	NA	49927.3
Ep300	9.57328e+06	4.78407e+06	NA	NA	2.6961e+06	NA
Epb4.1l1	NA	NA	NA	960138	NA	NA
Epb4.1l2	1.10103e+07	2.27279e+07	1.12177e+07	2.61358e+07	3.54867e+07	3.74893e+07
Epb4.1l3	30295.3	29090	113129	211754	141430	232231
Epb4.1l5	NA	NA	NA	NA	NA	58912.8
Epha2	NA	NA	NA	167432	142449	176762
Ephb4	1.78577e+07	2.78349e+07	2.8683e+07	1.70232e+07	1.68918e+07	1.76853e+07
Ephx1	NA	NA	603525	NA	NA	NA
Ephx2	NA	266454	NA	NA	183326	NA
Epn3	3.30398e+06	2.08078e+06	1.81243e+06	1.0115e+06	536498	765687
Eppk1	892513	1.90158e+06	3.09806e+06	176588	2.67524e+06	3.41139e+06
Eprs	3.51931e+06	1.34071e+06	1.7186e+06	784225	1.78029e+06	1.10319e+06
Eps15	NA	NA	2.046e+07	NA	NA	NA
Eps15l1	NA	NA	NA	NA	207415	NA
Ept1	2.10693e+07	2.06497e+07	2.01534e+07	9.85125e+06	9.08625e+06	9.79331e+06
Epx	65971.9	131610	NA	NA	219932	170412
Erap1	NA	1.21766e+06	NA	NA	NA	NA
Erbb2	1.01972e+07	1.6592e+07	1.44946e+07	7.34875e+06	5.04194e+06	5.6456e+06
Erbb2ip	82891.2	NA	NA	46917.3	92883.6	108217
Ercc2	768736	564815	551272	576850	445112	351006
Ercc4	NA	NA	NA	NA	NA	2.92093e+07
Ergic2	294868	316695	227973	58166.8	92753.2	47579.7
Ergic3	NA	NA	NA	440364	428097	453432
Erh	4.14397e+07	NA	NA	NA	NA	NA
Eri3	2.73511e+06	2.07943e+06	3.78712e+06	1.6826e+06	1.89926e+06	2.43852e+06
Erlec1	NA	NA	NA	286903	NA	NA
Ermp1	1.79329e+06	1.26329e+06	1.10099e+06	3.30522e+06	2.43076e+06	3.98566e+06
Ero1l	2.31619e+06	1.93599e+06	2.99075e+06	2.9392e+06	2.52529e+06	NA
Ero1lb	1.09328e+07	9.78232e+06	6.27162e+06	3.74242e+07	2.81394e+07	2.44963e+07
Erp27	2.3988e+06	1.80115e+06	1.96992e+06	689921	692035	943500
Erp29	1.18705e+06	1.21353e+06	NA	NA	NA	NA
Erp44	1.46988e+06	1.64615e+06	1.54206e+06	378757	352341	1.40431e+06
Esam	453000	569172	548358	356727	NA	NA
Esd	7.18838e+08	7.31173e+08	7.53015e+08	6.82465e+08	5.5617e+08	6.81186e+08
Esf1	NA	NA	137764	131188	162881	93837.9
Esyt1	1.70302e+06	1.42716e+06	1.5301e+06	3.25349e+06	3.61061e+06	2.21971e+06
Esyt2	4.00479e+06	3.34914e+06	3.80415e+06	3.68004e+06	2.95459e+06	3.99175e+06
Etfa	NA	NA	NA	NA	86962.3	NA
Etfb	3.45863e+06	6.46731e+06	5.10072e+06	4.22578e+06	6.99548e+06	6.79234e+06
Ethe1	1.19092e+07	1.2069e+07	1.35166e+07	5.61955e+06	5.92565e+06	5.4189e+06
Evi2a	NA	NA	253371	935386	692018	1.12054e+06
Evi2b	NA	NA	NA	456510	NA	NA
Evi5	NA	NA	NA	NA	633295	NA
Evpl	4.70795e+06	2.5508e+06	1.26511e+06	2.60986e+06	6.45339e+06	7.89432e+06
Ewsr1	4.77176e+06	5.09889e+06	NA	7.87235e+06	7.93248e+06	6.54845e+06
Exd2	814837	686330	738064	390608	351461	803596
Exoc1	1.15062e+06	1.23952e+06	809923	NA	NA	NA
Exoc3	8.97407e+06	9.82821e+06	6.6189e+06	1.77501e+07	2.05573e+07	1.59294e+07
Exoc3l	121984	451995	144282	NA	810215	101325
Exoc4	1.48462e+07	1.17839e+07	1.18466e+07	3.59601e+06	7.10582e+06	5.36948e+06
Exoc6	9.43547e+06	255388	9.92986e+06	8.00794e+06	1.07277e+07	9.21976e+06
Exoc6b	195586	NA	NA	NA	NA	40846.8
Exoc7	5.42735e+06	5.46847e+06	3.5939e+06	7.8666e+06	8.1768e+06	5.53333e+06
Exog	1.55889e+06	247272	NA	3.17758e+06	3.88491e+06	NA
Exosc1	NA	151012	183646	NA	NA	NA
Exosc3	3.87461e+06	3.08386e+06	3.53826e+06	1.75202e+06	2.17618e+06	2.4507e+06
Exosc4	806400	248544	501083	708974	593347	907365
Exosc5	401516	652091	189498	154311	246156	187930
Exosc7	2.07365e+06	1.77889e+06	4.41222e+06	1.87899e+06	2.61901e+06	3.65671e+06
Exosc8	381177	858915	153777	NA	NA	54113.8
Exosc9	NA	NA	NA	279329	331414	NA
Ext2	320062	360458	NA	584187	423044	501618
Ezh2	4.0964e+08	3.59841e+08	3.75249e+08	4.1492e+08	4.19784e+08	3.96686e+08
Ezr	NA	NA	NA	NA	62141.3	NA
F10	1.55384e+07	1.29099e+07	1.52931e+07	1.29245e+07	1.10895e+07	1.00916e+07
F12	NA	NA	NA	NA	NA	214575
F2r	604066	570232	459958	857464	1.61401e+06	1.90097e+06
F5	8.64598e+06	8.06361e+06	1.02783e+07	1.59954e+07	1.12642e+07	1.56627e+07
F630110N24Rik	NA	66086.3	NA	NA	NA	NA
F7	1.96559e+08	2.04415e+08	2.03086e+08	1.46062e+08	1.42242e+08	1.46571e+08
F8a	888344	653190	1.08576e+06	3.62966e+06	3.16077e+06	2.52627e+06
F9	1.0243e+07	1.08091e+07	9.80496e+06	2.87428e+07	1.23083e+07	1.41387e+07
Fabp1	571335	NA	335165	109339	111826	109726
Fabp2	217721	287989	287417	303303	297008	340477
Fabp4	1.79045e+06	2.326e+06	2.27443e+06	3.11638e+06	3.33696e+06	3.56861e+06
Fadd	818698	769567	557702	NA	NA	NA
Fads1	NA	400635	NA	NA	794079	NA
Fads2	603968	500385	590712	266210	225718	219052
Fads3	2.33381e+07	2.14709e+07	2.45914e+07	1.92667e+07	1.70711e+07	2.07932e+07
Fads6	1.63651e+06	1.13913e+06	1.37687e+06	NA	2.49041e+06	NA
Faf2	1.69901e+06	1.44048e+06	2.11035e+06	1.42936e+06	2.243e+06	3.02389e+06
Fah	627106	480566	745237	1.45817e+06	1.16151e+06	1.37641e+06
Fahd1	NA	NA	7947.26	145083	191589	211621
Faim	NA	NA	NA	NA	380260	NA
Fam105a	3.0724e+06	2.92693e+06	2.97561e+06	1.40569e+06	1.39347e+06	1.70031e+06
Fam107b	1.89261e+06	1.92394e+06	721599	3.21748e+06	2.61167e+06	2.85235e+06
Fam108a	NA	NA	NA	296439	NA	315945
Fam108b	197753	237227	172916	NA	NA	113290
Fam114a2	320689	684595	NA	455258	163050	300366
Fam116a	7.335e+06	7.11277e+06	8.20975e+06	6.43157e+06	1.10515e+07	5.81321e+06
Fam118b	4.69268e+06	2.28475e+06	4.56533e+06	3.49728e+06	1.11138e+06	4.78304e+06
Fam120a	84780.2	70512.7	116996	101781	60938.5	104996
Fam120c	1.78407e+06	3.07827e+06	1.63088e+06	4.29121e+06	5.69812e+06	3.53674e+06
Fam125a	NA	NA	NA	238213	132169	NA
Fam126b	6.33253e+07	8.48581e+07	6.77674e+07	5.30171e+07	5.02206e+07	7.9543e+07
Fam129a	1.838e+06	NA	NA	NA	NA	NA
Fam129b	242817	67148.5	NA	NA	NA	NA
Fam134a	NA	NA	NA	NA	910125	817563
Fam134b	NA	NA	NA	869147	5.47744e+06	NA
Fam135a	NA	NA	NA	3.27039e+06	440891	NA
Fam136a	NA	833717	861400	3.889e+06	7.01846e+06	5.41908e+06
Fam149b	NA	155010	NA	144584	151433	NA
Fam160b1	6.41964e+06	4.70097e+06	1.06619e+07	5.29816e+06	7.0716e+06	8.08162e+06
Fam162a	209871	NA	NA	NA	NA	NA
Fam168b	1.07758e+07	9.54134e+06	9.32577e+06	2.12921e+07	2.15531e+07	1.95594e+07
Fam171a1	133757	NA	126687	92301.1	88758.4	59373
Fam171b	1.06807e+06	1.21849e+06	861570	NA	NA	NA
Fam173a	241525	125647	91545	665897	850163	598690
Fam175a	116550	123669	139454	124454	NA	NA
Fam176b	593632	NA	312266	NA	NA	NA
Fam177a	9.88747e+06	9.41622e+06	8.91737e+06	8.46864e+06	7.42625e+06	8.51639e+06
Fam188b	2.80852e+09	1.53397e+10	NA	8.29653e+09	NA	8.42328e+09
Fam195b	4.45014e+08	4.48486e+08	4.13535e+08	5.85016e+08	4.45389e+08	4.46305e+08
Fam26f	339246	646635	346539	644983	616312	742516
Fam32a	1.7917e+06	264738	2.17394e+06	2.61087e+06	2.01221e+06	2.8314e+06
Fam3b	1.16671e+06	1.90077e+06	1.2164e+06	2.07866e+06	1.43147e+06	1.82236e+06
Fam3c	518364	448640	1.01466e+06	832223	1.20055e+06	1.53929e+06
Fam40a	NA	NA	NA	87442.2	NA	78608.3
Fam46a	331044	177328	266486	190756	61499.2	100857
Fam48a	1.18848e+07	1.30237e+07	9.75916e+06	1.1834e+07	1.06121e+07	1.45572e+07
Fam49a	561156	137465	832387	785459	352308	159482
Fam49b	NA	NA	961116	NA	NA	NA
Fam50a	NA	1.67424e+07	NA	NA	NA	1.81931e+07
Fam53c	1.00689e+06	162670	542832	237164	405099	429741
Fam55c	509887	NA	NA	114176	148543	124061
Fam55d	780325	832040	548528	188406	231129	333977
Fam63a	NA	NA	NA	NA	25779.3	NA
Fam65a	8.67456e+06	8.53845e+06	5.93002e+06	5.05133e+06	6.18805e+06	5.36124e+06
Fam65b	644881	290514	259389	729195	831778	1.01187e+06
Fam69a	1.79164e+06	2.32176e+06	2.27841e+06	2.31501e+06	1.97766e+06	981928
Fam82a1	98356	592191	NA	339939	NA	232070
Fam82a2	NA	NA	NA	4.00245e+06	NA	NA
Fam82b	1.95533e+06	NA	494591	614552	887486	NA
Fam89b	2.78894e+06	2.45729e+06	2.76497e+06	3.73752e+06	2.14798e+06	3.68823e+06
Fam96b	NA	NA	NA	225888	202656	201020
Fam98a	6.18258e+07	7.19625e+07	5.36719e+07	4.29087e+07	3.56905e+07	4.25784e+07
Fam98b	973752	NA	932199	NA	NA	52994.7
Fap	1.42037e+07	1.39169e+07	1.44888e+07	1.38667e+07	4.60042e+06	1.50869e+07
Far1	623622	393714	3.44439e+06	92133.7	474254	NA
Farp1	1.2271e+06	1.28635e+06	2.27121e+06	869603	814795	910391
Farsa	1.47777e+08	1.67704e+08	1.98658e+08	2.16386e+08	1.4279e+08	1.84313e+08
Fas	NA	NA	NA	42993.3	39401.6	NA
Fat3	NA	NA	NA	NA	NA	54529.3
Fat4	1.20662e+07	1.03709e+07	9.91226e+06	5.80434e+06	1.65854e+07	1.30428e+07
Fbf1	1.41129e+06	1.18089e+06	572052	980966	2.3579e+06	781248
Fbl	4.08662e+06	2.66338e+06	2.59502e+06	2.60394e+06	3.0884e+06	3.9998e+06
Fblim1	1.3441e+06	1.37345e+06	1.05565e+06	1.35754e+06	1.37977e+06	951003
Fbln2	1.88343e+06	NA	1.85289e+06	3.04774e+06	1.53972e+06	242420
Fbn1	NA	1.5518e+07	NA	1.86141e+07	NA	2.06428e+07
Fbp1	NA	NA	NA	633538	NA	1.25712e+06
Fbp2	130924	166948	141678	148870	229858	297089
Fbxo11	124006	NA	NA	NA	80454.3	101855
Fbxo28	NA	NA	NA	1.06367e+06	1.14795e+06	1.17464e+06
Fbxo3	1.90411e+08	1.9233e+08	1.92148e+08	3.55054e+07	4.3209e+07	4.56422e+07
Fbxo38	126972	849083	121591	NA	NA	NA
Fbxo6	NA	411432	NA	NA	1.14414e+06	375162
Fbxo7	NA	NA	NA	NA	596053	157415
Fbxo8	1.56969e+06	NA	NA	980459	904469	1.48659e+06
Fbxw8	NA	NA	NA	NA	NA	245285
Fcer1g	4.96165e+07	3.77366e+07	4.66374e+07	5.00365e+07	5.56349e+07	5.08459e+07
Fcgbp	1.43447e+08	1.88099e+08	2.42602e+08	1.3356e+08	1.2405e+08	1.0763e+08
Fcgr1	2.54464e+07	2.29072e+07	2.2362e+07	1.68605e+07	2.27853e+07	1.90723e+07
Fcgr2b	3.60075e+06	3.56949e+06	3.0568e+06	4.50744e+06	3.59398e+06	3.26939e+06
Fcgr4	6.16301e+06	8.62597e+06	8.43364e+06	8.71345e+06	8.99303e+06	1.22451e+07
Fcgrt	1.37169e+06	1.95527e+06	1.30785e+06	365992	297839	1.4827e+06
Fchsd1	3.97229e+07	3.88991e+07	3.91922e+07	3.53684e+07	3.53841e+07	3.81393e+07
Fchsd2	1.02907e+06	NA	NA	1.52088e+06	1.79169e+06	1.82916e+06
Fcna	7.07347e+07	NA	8.76994e+07	NA	7.79297e+07	9.31467e+07
Fcnb	4.57483e+06	4.74994e+06	4.84996e+06	7.10259e+06	1.56055e+06	4.1855e+06
Fcrla	499904	545285	489917	315814	308906	NA
Fdft1	6.69605e+06	1.23709e+07	4.87116e+06	5.94653e+06	5.86942e+06	7.94983e+06
Fdx1	NA	NA	NA	NA	95649.4	120248
Fdx1l	642943	NA	340805	501920	637972	1.20164e+06
Fdxr	125012	5.25756e+06	3.34749e+06	NA	1.20425e+07	2.15184e+06
Fech	670838	NA	NA	585050	1.01681e+06	1.34993e+06
Fermt2	1.78146e+07	1.32959e+07	1.94116e+07	1.23154e+07	1.00477e+07	6.35667e+06
Fermt3	NA	NA	NA	698087	NA	NA
Fert2	2.75351e+07	2.73163e+07	2.44154e+07	3.04638e+07	3.08188e+07	3.14279e+07
Fes	1.409e+06	NA	NA	2.49743e+06	1.86227e+06	1.73524e+06
Fetub	7.57304e+06	8.18969e+06	9.44614e+06	7.95603e+06	6.22358e+06	5.65187e+06
Fezf2	NA	196799	NA	NA	NA	NA
Fga	1.5318e+06	NA	1.6235e+06	2.56607e+06	1.85575e+06	1.79299e+06
Fgb	3.85915e+08	4.45266e+08	4.4179e+08	3.5999e+08	3.67531e+08	3.45884e+08
Fgd2	NA	NA	345763	NA	NA	NA
Fgd3	2.7866e+07	2.52342e+07	6.35243e+07	6.20841e+07	1.52957e+08	2.32052e+06
Fgd4	564895	533159	NA	395460	NA	NA
Fgd5	NA	NA	NA	352890	404855	535605
Fgd6	306770	NA	590731	NA	463709	743143
Fgf1	5.86937e+07	7.23654e+07	6.40788e+07	3.57235e+07	4.28471e+07	4.08003e+07
Fgfr1op	1.07878e+07	1.45928e+07	1.30612e+07	2.4577e+07	2.54126e+07	2.77929e+07
Fgfr1op2	8.25134e+06	9.6734e+06	8.87592e+06	5.3455e+06	9.81626e+06	1.23176e+07
Fggy	2.69929e+06	3.81665e+06	NA	NA	2.27804e+06	NA
Fgl2	NA	NA	NA	NA	34997.8	37731.1
Fgr	97772.6	34114.1	36150.9	NA	16878.7	NA
Fh1	5.59492e+07	4.91285e+07	5.47904e+07	4.66332e+07	5.36628e+07	4.40414e+07
Fhl3	1.94523e+06	2.06477e+06	1.91769e+06	1.90469e+06	1.66489e+06	2.15524e+06
Fhod1	NA	NA	NA	251772	244249	392925
Fibp	NA	NA	NA	NA	212076	NA
Fig4	74604.8	204280	42986.7	162745	200781	82877.2
Fip1l1	2.49081e+07	NA	NA	NA	NA	NA
Fis1	NA	NA	NA	647198	1.63637e+06	1.3182e+06
Fkbp10	NA	NA	NA	3.50776e+06	NA	2.12498e+06
Fkbp1a	2.17584e+07	2.18719e+07	2.12303e+07	NA	2.5442e+07	2.41041e+07
Fkbp2	1.00576e+06	1.4202e+06	438535	1.60607e+06	1.55385e+06	1.41658e+06
Fkbp4	881884	2.19953e+06	971696	928117	4.46742e+06	831154
Fkbp5	653475	1.15643e+06	652446	3.69644e+06	1.88036e+06	1.6998e+06
Fkbp8	NA	NA	NA	NA	NA	2.56459e+06
Fkbp9	291325	434740	117149	802400	528381	519256
Flad1	3.16617e+06	2.74262e+06	505341	1.64068e+06	NA	485789
Flii	184048	248737	238325	240275	306021	408504
Flna	NA	51328.2	NA	42452.2	NA	NA
Flnb	183085	38261	NA	27973.5	NA	30921.2
Flnc	NA	NA	NA	98438.1	80143	NA
Flot1	NA	NA	NA	81758.2	NA	81835.1
Flot2	NA	NA	NA	2.00849e+06	NA	NA
Flrt3	3.74502e+06	3.69057e+06	3.025e+06	8.85546e+06	9.97794e+06	1.16483e+07
Flt1	832103	886484	718628	1.43212e+06	1.39677e+06	1.43565e+06
Flt3	2.48141e+06	3.82822e+06	6.03354e+06	888454	806385	1.05422e+06
Flt4	1.30294e+06	2.26354e+06	2.34975e+06	NA	NA	9.43232e+06
Fmn1	56336.8	NA	NA	540417	392598	473917
Fmnl1	5.32967e+06	4.77732e+06	5.31647e+06	120538	219965	NA
Fmnl2	62980.8	NA	156205	NA	75377.3	159371
Fmnl3	NA	852071	NA	NA	NA	NA
Fmo1	1.60528e+06	1.66668e+06	1.33003e+06	724106	683233	682350
Fmo2	2.22125e+06	1.39701e+06	1.28139e+06	2.90961e+06	1.63702e+06	1.44055e+06
Fmo3	NA	NA	NA	NA	4.67213e+06	NA
Fmo4	9.6557e+06	8.70906e+06	9.68497e+06	3.13971e+06	4.6674e+06	6.10312e+06
Fmod	279658	91862.2	289366	1.9784e+06	1.92665e+06	1.37491e+06
Fmr1	1.57042e+07	1.42473e+07	1.57798e+07	1.58015e+07	1.23223e+07	1.34026e+07
Fnbp1	107142	151498	42748.2	100120	115904	210510
Fnbp4	NA	2.94235e+07	4.1274e+07	4.65656e+07	4.64752e+07	5.3437e+07
Fndc3b	1.27075e+06	2.16387e+06	1.97106e+06	1.49391e+06	2.04579e+06	869385
Fnip1	NA	NA	NA	488530	2.58511e+06	3.15765e+06
Fnip2	3.64264e+07	3.57046e+07	3.18133e+07	1.3837e+07	1.45601e+07	1.46779e+07
Folr2	1.717e+06	1.54154e+06	1.11011e+06	1.57464e+06	1.34741e+06	956697
Fos	NA	NA	NA	397810	133152	422596
Fosl2	NA	NA	NA	NA	2.24072e+06	NA
Foxj2	43892.6	NA	39504.5	106868	135377	136318
Foxk1	600934	332427	485166	471286	569290	409775
Foxk2	3.56258e+06	5.25177e+06	4.07743e+06	4.75479e+06	3.31919e+06	3.90776e+06
Foxo1	1.07339e+06	1.19657e+06	1.94475e+06	3.37217e+06	2.56408e+06	4.11351e+06
Foxred1	6.40085e+06	6.39019e+06	6.38574e+06	1.09008e+07	1.43279e+07	1.19772e+07
Fpr1	3.51618e+06	3.53499e+06	3.77785e+06	7.38358e+06	6.91546e+06	8.45748e+06
Frg1	288565	308598	504111	788807	402997	616418
Frmd4a	4.59637e+06	4.8633e+06	5.17661e+06	3.33954e+06	6.7365e+06	6.46734e+06
Frrs1	3.07632e+06	3.77732e+06	3.68871e+06	2.5167e+06	3.13143e+06	2.94009e+06
Fry	1.86e+07	1.93811e+07	2.78125e+07	1.1816e+07	2.05459e+07	1.31981e+07
Fscn1	714512	NA	1.42106e+06	NA	NA	NA
Fsip2	NA	NA	NA	104827	120382	NA
Ftcd	2.06171e+07	1.6437e+07	1.91145e+07	1.23796e+07	1.77246e+07	1.90688e+07
Ftsj2	NA	NA	NA	348680	NA	NA
Fubp1	349465	58741	297845	660132	614649	651497
Fubp3	979977	1.16331e+06	1.13629e+06	1.37328e+06	2.04432e+06	1.40306e+06
Fuca1	NA	NA	NA	2.08948e+06	NA	NA
Fuca2	3.47664e+06	3.50857e+06	3.31645e+06	1.66495e+06	1.35838e+06	2.38785e+06
Fundc1	203430	185432	191731	NA	NA	NA
Fundc2	1.32097e+06	1.99749e+06	2.0303e+06	2.18212e+06	3.35391e+06	2.31479e+06
Fus	1.08152e+06	1.21018e+06	625137	NA	NA	NA
Fxc1	1.42376e+07	2.41584e+07	2.37473e+07	1.73326e+07	1.57178e+07	1.98728e+07
Fxn	2.99371e+07	3.00559e+07	2.05452e+07	3.28409e+07	3.07879e+07	3.03965e+07
Fxr1	963749	780874	429754	143223	172340	280686
Fxyd1	1.08858e+06	704799	753034	535125	554899	730769
Fxyd5	NA	NA	NA	153553	743685	381572
Fxyd6	2.45401e+07	2.17775e+07	2.09653e+07	2.14104e+07	2.6578e+07	2.21129e+07
Fyn	6.87341e+06	6.36667e+06	4.60412e+06	4.6356e+06	4.936e+06	3.76576e+06
Fyttd1	1.35376e+06	1.62427e+06	1.84967e+06	685001	585736	447182
Fzd4	5.46631e+06	9.04317e+06	3.5674e+06	6.62312e+06	6.36734e+06	3.54426e+06
G0s2	8.00899e+07	9.44301e+07	1.04499e+08	7.96297e+07	8.23612e+07	7.92708e+07
G3bp1	665416	921784	1.04984e+06	771782	739920	875795
G6pc3	NA	NA	160692	269084	81161.7	NA
G6pdx	3.46372e+07	4.95796e+06	8.5839e+06	1.17886e+07	8.41964e+06	7.62034e+06
Gab1	4.18704e+06	7.26449e+06	7.20293e+06	1.6308e+06	1.38029e+06	1.54405e+06
Gabarapl1	379396	1.0829e+06	1.36842e+06	2.03723e+06	1.58928e+06	1.91082e+06
Gabpa	215117	NA	331759	NA	NA	NA
Gak	1.16982e+08	1.216e+08	1.35802e+08	1.3549e+08	1.40566e+08	1.40553e+08
Galc	NA	NA	NA	NA	NA	4.49188e+06
Gale	2.05916e+07	2.064e+07	1.871e+07	1.06279e+07	1.82331e+07	2.18371e+07
Galk1	1.91417e+07	1.68322e+07	1.78357e+07	1.5849e+07	1.78012e+07	1.75437e+07
Galk2	64756.3	NA	NA	NA	NA	28258.4
Galm	2.42092e+06	2.39791e+06	2.35051e+06	1.79835e+06	1.79251e+06	1.88109e+06
Galns	8.09356e+07	7.26199e+07	6.3619e+07	5.54635e+06	5.16809e+06	3.76648e+06
Galnt10	7.12535e+06	6.52708e+06	5.80758e+06	6.0314e+06	6.85743e+06	6.12389e+06
Galnt2	852285	1.55143e+06	1.15926e+06	575430	NA	1.19899e+06
Galnt4	1.81682e+07	4.77192e+06	1.54358e+06	7.06658e+06	8.79891e+06	7.57791e+06
Galnt6	1.46909e+07	1.09738e+07	1.05794e+07	NA	1.77654e+07	2.0127e+07
Galnt7	NA	NA	NA	NA	NA	83169.1
Galnt9	9.60147e+06	5.32484e+06	8.63481e+06	1.63565e+07	1.63246e+07	1.89703e+07
Galntl4	545084	2.17293e+06	891150	282119	235253	344756
Galt	NA	NA	NA	147673	NA	161813
Gamt	NA	NA	NA	NA	NA	1.92908e+06
Ganc	NA	NA	NA	153939	137665	187500
Gapdh	NA	2.23578e+06	2.44381e+06	2.19903e+06	2.16835e+06	2.20771e+06
Gar1	992878	390321	664085	4.75715e+06	5.43897e+06	5.17716e+06
Gars	7.99411e+06	8.25312e+06	9.9327e+06	955657	1.61093e+06	2.08093e+06
Gart	2.53211e+08	2.46712e+08	2.43908e+08	2.31619e+08	2.61053e+08	2.34648e+08
Gata4	1.88478e+06	2.11837e+06	1.3816e+06	NA	NA	NA
Gata5	59245.7	61602	NA	NA	NA	NA
Gatad2b	NA	NA	NA	422054	250084	503624
Gatc	1.92231e+06	1.11733e+06	948777	822992	1.43393e+06	181394
Gatm	5.77345e+07	5.82166e+07	5.4109e+07	6.82634e+07	5.80145e+07	6.96228e+07
Gbas	1.34205e+07	1.3367e+07	1.03608e+07	7.20978e+06	5.97275e+06	7.63789e+06
Gbf1	556654	433815	NA	207798	278656	331201
Gbp10	4.03024e+07	3.35222e+07	2.84711e+07	1.95456e+07	1.72047e+07	1.77743e+07
Gbp2	5.00374e+07	5.23327e+07	6.15334e+07	4.56628e+07	4.24364e+07	3.76738e+07
Gbp3	NA	NA	1.82992e+06	NA	260222	NA
Gbp5	3.47625e+07	4.12473e+07	4.70859e+07	3.35188e+07	4.13297e+07	2.45142e+07
Gbp6	NA	NA	NA	NA	1.62718e+08	NA
Gbp7	NA	1.81228e+07	NA	NA	NA	1.18866e+06
Gcat	841068	285328	367982	NA	NA	86913.4
Gcc1	169760	202255	91679.4	337640	175730	170349
Gcc2	NA	1.39028e+07	NA	1.84974e+07	2.2047e+07	NA
Gcfc1	300115	298688	325495	NA	70020	NA
Gch1	NA	NA	NA	4.14362e+06	NA	NA
Gchfr	6.77749e+07	5.91439e+07	6.64104e+07	7.08552e+07	7.07339e+07	7.07025e+07
Gckr	807966	341873	452388	830515	958157	574946
Gclc	131047	359861	275116	454244	141161	160318
Gcn1l1	NA	3.37786e+06	NA	NA	NA	NA
Gcnt2	1.03872e+08	1.04162e+08	9.92684e+07	9.94001e+07	1.61015e+08	1.83149e+08
Gcom1	2.78288e+06	6.16e+06	2.99018e+06	1.16009e+06	1.25448e+06	5.94643e+07
Gcsh	2.44187e+06	3.01542e+06	2.49056e+06	4.57592e+06	2.15108e+06	2.6115e+06
Gda	878634	NA	NA	1.00394e+06	316843	632570
Gdap2	8.50504e+07	7.71196e+07	7.66792e+07	3.23489e+06	2.96291e+06	2.81797e+06
Gde1	5.3696e+06	6.40523e+06	5.00155e+06	6.21788e+06	4.10282e+06	5.03409e+06
Gdf2	NA	179134	NA	164240	NA	250926
Gdi1	3.90241e+06	3.26084e+06	902694	3.03793e+06	965572	583828
Gdpd1	NA	NA	81518.4	71881.4	NA	NA
Gdpd5	3.0585e+07	2.79429e+07	2.84313e+07	2.78467e+07	2.72788e+07	3.03141e+07
Gemin4	2.23848e+06	2.6148e+06	1.21494e+06	1.71415e+06	1.6168e+06	1.61358e+06
Get4	53410.2	NA	33749.3	63732.5	49966.3	53644.7
Gfap	407879	209369	222825	80919.6	NA	NA
Gfer	5.40249e+08	5.44418e+08	6.49002e+08	4.13449e+08	4.7339e+08	4.82046e+08
Gfm1	218249	128911	316127	513586	181794	298933
Gfm2	9.64004e+07	1.00434e+08	9.89447e+07	1.20428e+08	1.16806e+08	1.24315e+08
Gfod1	4.75023e+07	4.65355e+07	4.10128e+07	3.38637e+07	3.28431e+07	3.45562e+07
Gfod2	NA	NA	NA	NA	3.93267e+06	NA
Gfpt1	3.42104e+06	3.38384e+06	3.72164e+06	5.25809e+06	5.41665e+06	5.33116e+06
Gfra1	1.07791e+07	9.30363e+06	8.82709e+06	1.35308e+07	1.04123e+07	1.07126e+07
Gga1	1.62642e+06	2.05436e+06	1.54744e+06	1.59302e+06	1.11705e+06	1.18866e+06
Ggh	2.76115e+06	2.44881e+06	1.66542e+06	4.4033e+06	5.10779e+06	1.71076e+06
Ggps1	NA	NA	NA	151893	NA	161341
Ggt5	1.19316e+07	NA	NA	4.80567e+09	NA	5.11574e+09
Ggta1	4.79839e+06	2.14922e+06	1.47719e+06	1.19455e+06	2.81231e+06	2.70014e+06
Ghitm	NA	NA	NA	NA	171362	NA
Gigyf1	1.17123e+07	1.28768e+07	1.32847e+07	2.28103e+07	2.23338e+07	2.39859e+07
Gimap3	928435	NA	308443	3.69661e+06	3.02614e+06	2.58088e+06
Gimap5	NA	NA	149134	307783	449562	524557
Gimap6	645919	663523	578714	1.46637e+06	1.70385e+06	657191
Gimap8	508458	689627	528146	1.68669e+06	1.44025e+06	1.17876e+06
Gins4	3.46842e+06	4.07884e+06	3.56929e+06	3.06836e+06	2.69952e+06	1.36579e+06
Gipc1	2.24768e+06	NA	118364	316304	240354	1.70908e+06
Gipc3	1.7557e+06	777712	1.72643e+06	8.7951e+06	2.66203e+06	4.31174e+06
Git1	1.37e+07	1.09732e+07	8.90601e+06	1.37408e+07	7.90999e+06	8.91088e+06
Gja1	1.18611e+07	1.45932e+07	1.08205e+07	3.43388e+07	3.23558e+07	3.7928e+07
Gk5	NA	354867	380775	NA	NA	NA
Gkap1	8.51013e+06	9.75283e+06	9.55212e+06	1.03926e+07	8.82385e+06	1.14887e+07
Gla	5.44987e+06	8.58086e+06	6.66091e+06	1.01803e+07	9.26766e+06	7.70433e+06
Glb1l	1.12259e+06	882108	1.12368e+06	601686	701015	852946
Gldc	342163	542856	459050	439704	305597	478805
Glipr1	334352	445980	623794	845748	949046	1.25137e+06
Glod4	NA	NA	NA	762872	943097	1.26181e+06
Glrx	NA	NA	NA	225465	NA	370184
Glrx2	546298	NA	1.66792e+06	NA	NA	NA
Glrx3	1.58661e+07	1.84044e+07	1.47906e+07	NA	1.36221e+07	1.2749e+07
Gls	162541	72033.8	23773.8	100746	120963	43314.3
Glt25d1	168809	178091	158058	NA	NA	NA
Glt25d2	2.87625e+06	3.90938e+06	3.02557e+06	5.51812e+06	4.95768e+06	4.97267e+06
Gltp	4.23187e+06	3.45652e+06	3.61888e+06	2.13428e+06	2.11652e+06	1.52919e+06
Gltpd2	NA	NA	NA	422189	NA	433322
Glul	287234	269385	NA	NA	NA	NA
Glyat	NA	NA	265956	NA	NA	463298
Glyctk	1.94989e+06	1.42265e+06	1.73334e+06	1.25707e+06	3.37314e+06	1.79693e+06
Glyr1	1.55024e+07	1.72893e+07	1.66761e+07	1.06093e+07	1.54943e+07	1.33601e+07
Gm10071	90735.2	77466.6	25800.7	67911.8	NA	NA
Gm10145	8.31437e+06	1.14922e+07	1.01377e+07	3.20091e+07	3.33647e+07	4.10366e+07
Gm10224	NA	NA	100780	NA	98527.7	209525
Gm10349	210497	143796	246652	152130	65542.8	365456
Gm10362	1.28528e+06	708289	1.00423e+06	863855	1.36096e+06	1.32077e+06
Gm11449	2.59456e+06	2.58145e+06	2.61187e+06	3.23777e+06	6.18838e+06	2.86972e+06
Gm12185	923815	1.26682e+06	519137	1.12876e+06	350222	383166
Gm12250	812390	902543	2.20403e+06	942741	1.72536e+06	1.17417e+06
Gm12657	312330	289145	153561	89694.1	101849	244193
Gm13202	545398	761286	957710	434582	1.21054e+06	465465
Gm14535	4.28061e+07	5.13938e+07	4.56173e+07	4.39349e+07	3.99053e+07	3.76576e+07
Gm14685	9.32193e+06	1.14041e+07	8.92853e+06	4.77406e+06	8.89491e+06	9.63842e+06
Gm221	277798	259398	440087	828723	609287	641183
Gm2663	39848.2	NA	40604	75042.9	78906	70559.3
Gm2a	1.47221e+06	1.26717e+06	1.50226e+06	NA	NA	NA
Gm382	3.30594e+06	3.11914e+06	3.15862e+06	1.6449e+06	1.78208e+06	1.55281e+06
Gm4862	2.59475e+06	6.34643e+06	4.26896e+06	1.11461e+06	1.0432e+06	753887
Gm4951	3.30104e+06	3.31964e+06	3.28485e+06	4.74988e+06	5.23948e+06	5.70487e+06
Gm4980	NA	NA	NA	NA	417503	293579
Gm5093	NA	NA	NA	NA	7.6973e+07	NA
Gm5136	1.48419e+08	1.53642e+08	1.46542e+08	1.53949e+08	NA	1.58422e+08
Gm5150	2.69537e+06	2.64276e+06	1.78947e+06	2.32245e+06	2.55577e+06	2.86972e+06
Gm5174	1.17849e+08	1.55303e+08	1.14488e+08	7.35061e+07	7.40115e+07	8.07965e+07
Gm527	NA	NA	NA	79328.7	NA	NA
Gm5409	4.14945e+07	4.14266e+07	9.51427e+07	7.49635e+07	7.82622e+07	7.51147e+07
Gm5445	4.36381e+06	4.87198e+06	4.06494e+06	3.94868e+06	3.76903e+06	3.89935e+06
Gm5451	979899	484383	586984	748654	538242	500777
Gm5483	113433	102714	136021	70189.1	63955.3	68557.3
Gm561	754603	491015	1.51199e+06	412908	1.18526e+06	1.06186e+06
Gm5631	225179	163670	302765	314850	250117	279773
Gm5633	NA	NA	NA	NA	NA	60332.8
Gm5637	NA	NA	NA	NA	1.3025e+07	NA
Gm5848	204566	78471	1.62503e+06	NA	NA	NA
Gm6377	633625	451590	110667	1.28888e+06	1.15794e+06	1.22129e+06
Gm6747	1.05754e+06	1.01806e+06	990659	3.75527e+06	1.46346e+06	1.64227e+06
Gm6921	373445	NA	NA	NA	502809	NA
Gm6988	1.24456e+07	1.25384e+07	1.62514e+07	2.25212e+07	2.06877e+07	2.22866e+07
Gm806	339579	416155	NA	597713	524681	557165
Gm8069	2.11006e+06	1.04245e+06	1.01386e+06	NA	1.33376e+06	1.89506e+06
Gm8210	2.73981e+07	1.7389e+07	1.58686e+07	6.05507e+07	2.14505e+07	2.54901e+07
Gm8290	NA	NA	NA	755383	NA	927689
Gm8618	NA	NA	426631	NA	NA	NA
Gm8841	2.31561e+06	1.61099e+06	2.63287e+06	541262	2.04823e+06	2.7048e+06
Gm962	3.48251e+06	3.04973e+06	NA	NA	NA	938397
Gm9705	2.9524e+07	2.84229e+07	2.95687e+07	2.57807e+07	2.59407e+07	2.57247e+07
Gm9733	3.31455e+06	3.95218e+06	5.45633e+06	5.87281e+06	9.96034e+06	9.00596e+06
Gmcl1	1.32792e+06	976516	1.06488e+06	524592	423712	527923
Gmeb2	4.42038e+06	3.49354e+06	5.77048e+06	6.56243e+06	5.98188e+06	7.04626e+06
Gmfb	NA	NA	NA	NA	153846	NA
Gmfg	103847	773471	639880	234459	1.15623e+06	NA
Gmip	2.32167e+07	3.05802e+07	3.40483e+07	2.38247e+07	3.16468e+07	2.52519e+07
Gmpr	2.50999e+06	2.56198e+06	2.44873e+06	2.59988e+06	2.34242e+06	2.48777e+06
Gmpr2	187151	741757	NA	317589	189763	321782
Gmps	1.30392e+06	1.2983e+06	1.18644e+06	1.22731e+06	1.10356e+06	1.60114e+06
[truncated: 3,442 more rows]
