# Supplementary material for: Integrated proteomic and transcriptomic landscape of macrophages in mouse tissues
Source: Nat Commun. 2022 Nov 30;13:7389. doi: 10.1038/s41467-022-35095-7 (PMC9712610; doi:10.1038/s41467-022-35095-7)
Supplement: Supplementary file 13 — Supplementary Data 10 [file 41467_2022_35095_MOESM13_ESM.xlsx]

## Sheet: liver
Symbol	Il18KO_Kupffer cells_1	Il18KO_Kupffer cells_2	Il18KO_Kupffer cells_3	Il18KO_liver recruited MΦ_1	Il18KO_liver recruited MΦ_2	Il18KO_liver recruited MΦ_3
0610007P14Rik	NA	NA	804153	1.46849e+06	601660	1.47113e+06
0610009B22Rik	78482	229673	213179	770176	165505	619744
0610009D07Rik	7.9956e+06	8.56981e+06	9.25406e+06	2.21595e+07	1.34243e+07	1.81646e+07
0610011F06Rik	NA	18841.9	NA	NA	NA	NA
0610037L13Rik	299763	397079	313297	NA	NA	NA
0910001L09Rik	NA	NA	581955	417304	106052	907540
1100001G20Rik	2.37561e+06	2.4357e+06	2.33489e+06	NA	NA	NA
1110001A16Rik	45258.8	53070.4	145730	NA	114238	NA
1110003E01Rik	122776	178081	425790	3.41512e+06	1.6481e+06	2.38063e+06
1110004F10Rik	39830.3	40073.7	197542	235584	45612.5	84049.4
1110007C09Rik	586889	678771	467376	3.06283e+06	770830	2.31579e+06
1110008F13Rik	629032	309664	926808	1.87196e+06	1.24698e+06	1.03495e+06
1110008P14Rik	7.22694e+06	6.72566e+06	3.99047e+06	9.9671e+06	4.59605e+06	1.01535e+07
1110012D08Rik	2.60619e+06	2.65783e+06	2.74888e+06	1.98734e+06	1.54647e+06	2.27486e+06
1110018G07Rik	NA	NA	NA	142726	78431.4	159138
1110020G09Rik	NA	NA	50680.5	NA	NA	NA
1110021L09Rik	1.51657e+07	1.57642e+07	1.78002e+07	1.99219e+07	8.34685e+06	1.92409e+07
1110031I02Rik	NA	NA	NA	308504	451028	971756
1110037F02Rik	295257	154559	235249	684453	259963	780371
1110038F14Rik	101831	119580	203733	435365	155532	513236
1110049F12Rik	308931	297205	292216	305900	160670	742184
1110057K04Rik	NA	28762.9	55551.6	269702	123052	111104
1110058L19Rik	3.31279e+07	3.3828e+07	2.56852e+07	6.22242e+06	1.75009e+06	1.41161e+07
1110067D22Rik	1.94118e+06	2.02296e+06	237991	3.79408e+06	NA	NA
1190002N15Rik	NA	NA	NA	NA	87650.2	90169.4
1190003J15Rik	1.73874e+06	1.93118e+06	3.96438e+06	6.323e+06	2.4026e+06	6.47089e+06
1190005F20Rik	87255.6	194862	NA	213834	58001.5	149359
1190007F08Rik	NA	NA	NA	NA	1568.15	NA
1200011M11Rik	180772	182284	538275	671217	225725	360050
1300001I01Rik	75614.5	56918.3	122469	376919	128761	365432
1300002K09Rik	228888	476217	1.04012e+06	2.13107e+06	824052	1.62354e+06
1300010F03Rik	2.34337e+07	2.25302e+07	1.88259e+07	4.34165e+07	2.06931e+07	4.36889e+07
1300014I06Rik	105878	NA	64593.9	NA	NA	187320
1300017J02Rik	3.34672e+07	3.71823e+07	5.06228e+07	2.73186e+07	2.67216e+07	6.20395e+07
1300018I17Rik	2.10624e+06	1.91214e+06	3.05696e+06	5.47381e+06	2.05024e+06	6.14935e+06
1500001M20Rik	781194	1.07239e+06	777838	308913	336012	855641
1500002O20Rik	NA	NA	NA	NA	172164	NA
1500010J02Rik	6.46519e+07	6.99656e+07	4.7989e+07	5.98246e+07	2.16565e+07	6.56124e+07
1600021P15Rik	2.02558e+06	2.19444e+06	1.61454e+06	4.63905e+06	2.20605e+06	5.32236e+06
1600029D21Rik	220803	1.20164e+06	310431	600224	331569	500494
1700007B14Rik	2.18008e+07	5.91911e+06	1.25778e+08	3.7106e+07	1.81555e+07	5.74941e+07
1700007E06Rik	835722	1.30483e+06	638463	NA	3.51694e+06	NA
1700010I14Rik	27514.4	37677.9	96644.7	160902	66367.3	245065
1700011F03Rik	NA	NA	98833.1	214817	189028	596466
1700021F05Rik	NA	NA	NA	NA	936674	2.92911e+06
1700025G04Rik	2.98688e+07	2.81226e+07	2.89335e+07	4.9422e+07	2.17647e+07	5.29951e+07
1700029G01Rik	NA	NA	NA	NA	15494.4	NA
1700034H14Rik	460785	NA	997598	NA	534140	1.44044e+06
1700037H04Rik	2.1412e+06	2.25857e+06	2.09854e+06	5.27023e+06	3.47459e+06	5.49323e+06
1700047I17Rik2	NA	NA	334137	510277	240925	410700
1700084C01Rik	7.54323e+06	8.31001e+06	6.43018e+06	3.16431e+07	1.30085e+07	3.28919e+07
1700112E06Rik	1.11037e+06	523498	1.67139e+06	1.61859e+06	2.92158e+06	3.31297e+06
1810006K21Rik	NA	46776.2	92945.6	103598	48586.6	109991
1810009N02Rik	3.37504e+07	4.19282e+07	3.64797e+07	7.00663e+06	3.65522e+06	8.6267e+06
1810012P15Rik	601843	653198	675438	133868	73233.9	108295
1810013D10Rik	181211	707130	247219	NA	NA	NA
1810026J23Rik	4.51541e+06	5.85022e+06	51072.2	NA	3.22962e+06	1.63284e+06
1810027O10Rik	1.54424e+06	NA	3.00206e+06	3.09666e+06	1.16382e+06	1.1217e+06
1810029B16Rik	NA	NA	653360	1.71305e+06	604630	1.71628e+06
1810030N24Rik	6.43155e+06	4.94753e+06	8.36316e+06	9.666e+06	4.73065e+06	1.04203e+07
1810030O07Rik	NA	NA	NA	44576.8	NA	55158.2
1810035L17Rik	NA	NA	131417	NA	NA	NA
1810037I17Rik	2.56039e+06	1.85485e+06	1.47311e+06	5.386e+06	2.92104e+06	7.78085e+06
1810048J11Rik	NA	NA	NA	3.75209e+06	3.77669e+06	4.69827e+06
1810049H13Rik	459121	1.241e+06	468201	1.5244e+06	417544	1.81673e+06
1810063B05Rik	2.64049e+07	2.6843e+07	2.83424e+07	2.78471e+07	1.54986e+07	2.92898e+07
1810063B07Rik	294342	231279	216847	338091	178811	514737
1810074P20Rik	3.42747e+06	3.64775e+06	6.74068e+06	5.33405e+06	2.96951e+06	1.21932e+07
2010002M12Rik	5.01349e+06	7.51962e+06	8.16535e+06	1.41016e+07	5.9869e+06	1.38038e+07
2010003K15Rik	360721	429759	577625	NA	114921	NA
2010005H15Rik	496358	616176	428749	688563	574318	2.4363e+06
2010011I20Rik	46447.7	NA	34146.5	52970.3	316642	447306
2010012O05Rik	3.10062e+07	2.84358e+07	1.75635e+07	6.44591e+07	3.20877e+07	7.34345e+07
2010106G01Rik	3.02744e+06	3.54536e+06	3.60241e+06	1.18964e+07	6.35339e+06	1.40443e+07
2010107E04Rik	203773	NA	214448	NA	20826.7	NA
2010300C02Rik	62049.9	70236.2	204994	293200	64710.1	105259
2010321M09Rik	7.35947e+07	7.87626e+07	6.1911e+07	2.73429e+07	1.48773e+07	2.3211e+07
2210010C04Rik	NA	NA	NA	329016	NA	NA
2210404J11Rik	114748	95146.3	112251	133549	31889.3	102501
2300009A05Rik	809112	NA	NA	359356	424797	954151
2310001A20Rik	NA	70423.5	NA	777273	783364	689474
2310003C23Rik	NA	NA	78997.9	NA	NA	NA
2310003F16Rik	446793	486367	421039	467428	365920	548672
2310003L22Rik	NA	4.4656e+06	600404	1.19721e+07	5.27576e+06	1.21428e+07
2310009B15Rik	55330.6	36629.2	104798	267239	172728	513329
2310021P13Rik	113411	289969	206902	570841	250946	493332
2310022B05Rik	7.64492e+06	6.37586e+06	4.87437e+06	9.85823e+06	4.89335e+06	9.09507e+06
2310028O11Rik	3.16764e+06	4.27321e+06	3.36855e+06	4.98917e+06	2.12503e+06	4.85307e+06
2310033P09Rik	NA	NA	NA	378208	170501	404177
2310035C23Rik	929524	62625.7	296748	764177	710005	1.36192e+06
2310035K24Rik	NA	NA	89254.2	1.28137e+06	135164	NA
2310036O22Rik	8.14477e+06	9.48717e+06	5.843e+06	1.99181e+07	1.14344e+07	2.53011e+07
2310037I24Rik	813524	985273	957803	1.18597e+06	501138	1.06928e+06
2310044H10Rik	NA	NA	NA	NA	8451.99	NA
2310045N01Rik	NA	NA	NA	NA	NA	282933
2310046O06Rik	2.06587e+06	2.36136e+06	1.65371e+06	1.1424e+07	5.58524e+06	1.14818e+07
2310047M10Rik	NA	NA	191849	293839	106070	295037
2310061C15Rik	23690.7	NA	26082.4	102092	38966.8	135926
2310067B10Rik	NA	NA	112485	NA	NA	891237
2400001E08Rik	NA	NA	NA	1.34277e+07	6.94502e+06	4.84337e+06
2410001C21Rik	3.77862e+07	4.44845e+07	3.87763e+07	1.23298e+07	5.35857e+06	1.29305e+07
2410002O22Rik	NA	NA	NA	152963	61710.4	175069
2410015M20Rik	11680.4	18755.7	14447.6	460153	289805	633550
2410017P09Rik	690579	1.21968e+06	1.44765e+06	7.3422e+06	3.98174e+06	7.09219e+06
2410018M08Rik	423053	1.53281e+06	1.9906e+06	9.05231e+06	5.04993e+06	1.20364e+07
2410075B13Rik	341121	864593	849009	NA	NA	NA
2410091C18Rik	NA	NA	NA	592247	345516	490861
2500003M10Rik	NA	NA	NA	52638.5	10687.8	71272.7
2510003E04Rik	607815	572503	735318	1.89059e+06	604511	1.2709e+06
2510012J08Rik	638659	499342	784528	1.64412e+06	634983	1.12705e+06
2510039O18Rik	NA	NA	109736	NA	NA	NA
2610002M06Rik	132871	155055	625971	548951	331747	284155
2610018G03Rik	71236.6	28435.8	NA	NA	109171	161928
2610019F03Rik	1.64602e+07	1.14762e+07	1.37078e+07	1.91995e+07	1.05524e+07	2.6857e+07
2610024G14Rik	1.77538e+06	2.65317e+06	3.09216e+06	1.15815e+07	4.69822e+06	1.06014e+07
2610029G23Rik	5.38436e+06	5.67349e+06	2.00267e+06	9.87367e+06	3.63455e+06	1.25418e+07
2610029I01Rik	6.87495e+06	6.75341e+06	5.86644e+06	7.16899e+06	6.56367e+06	1.54262e+07
2610039C10Rik	332223	319874	672868	NA	157884	397945
2610101N10Rik	407631	368919	401998	811761	484429	1.01446e+06
2610301B20Rik	6.22293e+07	6.15145e+07	5.906e+07	8.4944e+07	3.17664e+07	7.30757e+07
2610528E23Rik	2.02727e+08	1.49197e+08	7.22632e+07	5.16888e+07	2.41697e+07	2.93682e+07
2700007P21Rik	NA	NA	1.32748e+06	NA	NA	NA
2700029M09Rik	NA	NA	672417	2.05436e+06	787581	2.41132e+06
2700060E02Rik	NA	NA	76987.9	662372	NA	741533
2700078E11Rik	88314.6	NA	92478.3	899781	683513	1.42051e+06
2700094K13Rik	1.36039e+06	1.39909e+06	NA	NA	NA	NA
2700097O09Rik	1.24646e+06	1.08637e+06	1.97355e+06	4.80549e+06	1.92069e+06	4.64034e+06
2810006K23Rik	2.71199e+07	3.00763e+07	1.63595e+07	1.00526e+07	1.67133e+07	1.23785e+07
2810007J24Rik	53155.7	60943.6	112072	388330	266663	515867
2810055F11Rik	603890	1.12502e+06	341636	598054	128476	218013
2810405K02Rik	NA	NA	NA	116439	50154.2	NA
2810407C02Rik	1.92978e+07	NA	NA	NA	1.47513e+07	NA
2810408M09Rik	NA	NA	4474.86	15729	6195.99	13110.1
2810422J05Rik	NA	NA	NA	160609	NA	NA
2810432D09Rik	NA	NA	122655	193501	112307	187067
2810459M11Rik	NA	NA	NA	426813	169200	138703
2900010M23Rik	NA	NA	125856	NA	NA	NA
2900073G15Rik	53684.7	62350.1	941838	NA	271237	348252
3110001D03Rik	NA	NA	234276	1.03079e+06	636527	1.20531e+06
3110003A17Rik	4.979e+06	5.65595e+06	NA	NA	NA	1.10113e+07
3110043O21Rik	225252	NA	NA	NA	NA	NA
3110047P20Rik	NA	NA	NA	138157	57169.3	267454
3110056O03Rik	714787	782501	1.32959e+06	2.77833e+06	1.13281e+06	2.46022e+06
3110082I17Rik	1.29496e+06	919199	1.4925e+06	451499	31343.5	276077
4632411B12Rik	660717	645456	2.62755e+06	426724	2.42072e+06	269765
4632415K11Rik	NA	NA	NA	NA	72247.9	161995
4632428N05Rik	897502	NA	1.29641e+06	1.59919e+06	2.22921e+06	3.49806e+06
4732418C07Rik	166154	235145	190494	966051	164704	2.51522e+06
4732456N10Rik	924486	1.27341e+06	1.31603e+06	1.92404e+06	731092	1.31235e+06
4921528I01Rik	115000	115179	73304.4	NA	119239	258259
4922501C03Rik	NA	NA	NA	70086.8	NA	NA
4922502D21Rik	172061	199719	305439	243127	70263.9	164772
4922505G16Rik	1.59499e+07	1.64987e+07	9.43318e+06	2.76901e+07	1.3653e+07	3.18236e+07
4930433I11Rik	47261.8	72612.1	66087.5	34511.1	25904.2	44925.9
4930444A02Rik	NA	NA	55343.7	186609	150418	209097
4930453N24Rik	5.00573e+06	2.75091e+06	2.72607e+06	817262	440657	2.19222e+06
4930455C21Rik	NA	NA	2.97885e+06	NA	152301	NA
4930471M23Rik	NA	NA	NA	2.14e+06	1.55758e+06	2.73499e+06
4930506M07Rik	1.12962e+06	998942	914270	1.9608e+06	804985	2.05164e+06
4930572J05Rik	NA	NA	NA	NA	186028	NA
4931406C07Rik	2.81163e+07	2.84834e+07	3.3455e+07	2.18838e+07	1.34297e+07	2.87517e+07
4931406P16Rik	NA	NA	NA	NA	1.68565e+07	NA
4932425I24Rik	1.25786e+06	1.01579e+06	1.58136e+06	1.77393e+06	693373	1.16709e+06
4932438A13Rik	NA	NA	13626	NA	NA	NA
4933403F05Rik	NA	NA	NA	137621	89277.8	196740
4933407C03Rik	NA	NA	260512	1.1302e+06	391830	1.04623e+06
4933424B01Rik	3.94378e+06	4.65621e+06	3.42563e+06	7.13555e+06	4.27916e+06	7.55391e+06
4933434E20Rik	43200.7	37840.5	55908.3	42595.8	NA	58239.5
5031439G07Rik	2.70938e+07	2.69639e+07	2.02868e+07	2.98663e+07	1.35259e+07	3.16735e+07
5033414D02Rik	827571	1.06258e+06	2.91204e+06	NA	NA	4.48236e+06
5133401N09Rik	34692.5	33547.5	65130.4	NA	NA	NA
5430411K18Rik	NA	NA	NA	74888.6	72568.6	172638
5430427O19Rik	3.43869e+06	3.48906e+06	3.13009e+06	7.9518e+06	3.8159e+06	1.02025e+07
5430435G22Rik	1.48012e+08	1.08894e+08	9.7883e+07	2.48986e+08	1.03552e+08	2.04712e+08
5430437P03Rik	NA	NA	NA	931052	311462	1.25444e+06
5730437N04Rik	72555.4	170736	134134	219986	159233	210917
5730455P16Rik	335130	NA	436770	1.98875e+06	778671	1.7968e+06
5830411N06Rik	NA	NA	NA	110337	65185.3	87815
5830433M19Rik	656333	1.64392e+06	1.21191e+06	NA	NA	3.37303e+06
6330409N04Rik	194726	201206	374251	602432	198740	512572
6330578E17Rik	NA	NA	NA	1.67693e+06	710539	NA
6430527G18Rik	108429	182581	450920	362662	43083.2	91490.1
6430548M08Rik	898736	973478	875721	1.42152e+06	676682	852705
6530401N04Rik	3.85573e+06	1.07269e+07	4.35882e+06	1.37876e+07	6.15856e+06	1.32763e+07
6720456B07Rik	2.62741e+07	1.94971e+07	3.03882e+07	4.01158e+07	1.93465e+07	4.04642e+07
6720456H20Rik	394312	NA	1.62123e+06	2.714e+06	1.12551e+06	4.87831e+06
8430406I07Rik	3.28176e+06	3.41878e+06	3.52562e+06	5.16939e+06	1.7116e+06	1.01935e+07
9030617O03Rik	180622	249517	374718	2.2619e+06	971007	2.90387e+06
9130011E15Rik	NA	NA	NA	NA	40994.7	NA
9130011J15Rik	NA	NA	425073	NA	NA	NA
9430016H08Rik	285827	156750	439613	NA	NA	NA
9430020K01Rik	387312	590038	380567	690925	364756	856864
9530003J23Rik	NA	NA	NA	23157.6	7471.3	NA
9530008L14Rik	3.95125e+06	4.17478e+06	4.95037e+06	1.13492e+07	3.69282e+06	1.16597e+07
9530077C05Rik	2.07493e+07	1.99769e+07	1.86514e+07	1.87974e+07	8.8862e+06	2.24098e+07
9630033F20Rik	147358	148265	394296	727327	132562	852705
9830001H06Rik	1.11205e+07	1.20343e+07	1.34251e+07	2.3529e+07	1.04217e+07	2.3413e+07
9930111J21Rik1	3.6374e+07	3.94938e+07	3.9569e+07	1.40225e+07	6.56605e+06	9.66508e+06
9930111J21Rik2	81271	195447	464689	NA	NA	NA
A130022J15Rik	266937	418093	258690	189162	85232.7	203397
A1cf	NA	NA	134329	NA	180706	NA
A230046K03Rik	NA	99015	181553	574696	NA	NA
A230051G13Rik	NA	NA	NA	NA	26637.2	NA
A430005L14Rik	2.19466e+06	1.07368e+06	2.34907e+06	2.24288e+06	788175	5.40049e+06
A430084P05Rik	NA	NA	NA	NA	1.75942e+06	NA
A4gnt	6.11778e+07	4.91918e+07	3.49915e+07	1.56371e+07	9.28596e+06	1.6149e+07
A530032D15Rik	6.46921e+06	5.29029e+06	3.46496e+06	2.34818e+07	8.5987e+06	1.91811e+07
A530064D06Rik	44669	NA	228147	NA	119494	NA
A830007P12Rik	70667.4	80057.1	NA	NA	NA	NA
A830010M20Rik	461346	201632	539022	231129	NA	NA
AA414992	NA	NA	NA	20010	20481	50199.5
Aaas	299557	NA	NA	320222	626192	NA
Aacs	115935	78906.3	125771	1.30052e+06	277824	649202
Aadac	NA	NA	NA	56410.2	NA	63909
Aak1	NA	NA	NA	3.00399e+07	1.44971e+07	2.53356e+07
Aamp	3.37027e+07	3.47518e+07	4.89609e+07	3.69388e+07	1.40623e+07	5.00268e+07
Aars	NA	24252.9	67112.4	NA	NA	783055
Aars2	NA	NA	NA	42829.4	NA	NA
Aarsd1	NA	1.24774e+06	NA	NA	NA	NA
Aass	3.3155e+07	NA	NA	5.33698e+07	NA	8.52453e+07
AB124611	3.06464e+06	2.73584e+06	3.62601e+06	4.82541e+06	2.51593e+06	5.5606e+06
Abat	853938	591485	741291	NA	92224	NA
Abca1	NA	57076.9	NA	NA	NA	NA
Abca14	448279	677027	1.14891e+06	113903	NA	NA
Abca2	1.0584e+07	7.9054e+06	1.16659e+07	1.97905e+06	808668	1.52242e+06
Abca3	1.05747e+07	1.08191e+07	1.51555e+07	5.55104e+07	2.54771e+07	5.08718e+07
Abca8b	NA	NA	NA	NA	29256.7	NA
Abca9	90183.9	NA	111262	722873	174350	647209
Abcb10	1.96259e+06	1.46263e+06	2.74647e+06	3.55846e+06	3.20058e+06	4.69376e+06
Abcb11	NA	353030	103934	1.70884e+06	786274	1.23677e+06
Abcb1b	2.35206e+06	1.83523e+06	1.992e+06	NA	NA	NA
Abcb4	430511	724743	873852	3.43669e+06	1.3245e+06	3.18515e+06
Abcb6	NA	NA	NA	386390	191035	414753
Abcb8	NA	NA	NA	181171	NA	NA
Abcc1	NA	NA	NA	302722	83426.9	NA
Abcc10	1.84557e+08	1.90075e+08	2.44369e+08	3.10483e+08	1.52835e+08	2.86892e+08
Abcc2	NA	NA	47876.9	53618.7	28001.6	37640.7
Abcc5	NA	NA	322736	890450	NA	1.03625e+06
Abcc6	3.34719e+06	3.71734e+06	2.76391e+06	5.99918e+06	2.16999e+06	6.87734e+06
Abcc9	296416	436252	391867	842828	74909	309799
Abcd2	NA	NA	564503	NA	59356.4	114782
Abcd3	818160	614769	722639	1.51508e+06	576528	1.31544e+06
Abce1	254198	236998	272942	381488	263075	639569
Abcf1	2.92295e+07	2.86817e+07	3.09754e+07	5.69782e+07	2.86336e+07	6.38134e+07
Abcf2	709282	560084	750511	NA	NA	NA
Abcf3	351552	304847	1.06574e+06	547215	158164	576695
Abcg1	1.42862e+06	2.08075e+06	1.78033e+06	2.80347e+06	1.12871e+06	2.65128e+06
Abcg2	130179	248169	223342	486625	305950	1.11154e+06
Abcg3	NA	NA	NA	448767	NA	NA
Abcg8	485908	317415	503176	408574	216464	544886
Abhd11	NA	508154	NA	NA	NA	NA
Abhd12	NA	NA	154281	NA	108595	NA
Abhd13	NA	NA	NA	45162.6	NA	NA
Abhd14b	622910	741832	346262	2.60627e+06	1.90287e+06	2.1594e+06
Abhd15	6.00693e+06	6.31262e+06	5.60259e+06	1.08329e+06	550659	1.04118e+06
Abhd16a	NA	NA	69499.3	356178	174807	380884
Abhd2	NA	NA	23728.2	28933.3	NA	49026.3
Abhd3	4.0822e+06	5.98324e+06	4.9862e+06	1.02719e+07	3.41857e+06	9.29796e+06
Abhd4	769314	824975	383627	NA	490131	1.72996e+06
Abhd5	1.40236e+06	2.28841e+06	2.71921e+06	3.14912e+06	1.14523e+06	3.84193e+06
Abhd6	198595	227314	NA	1.15793e+06	1.65802e+06	1.59391e+06
Abhd8	38437.7	36029.5	32302.4	272229	112895	194800
Abi1	NA	NA	NA	NA	182393	NA
Abi2	5.31389e+06	6.6987e+06	7.20412e+06	829298	423259	280727
Abl1	3.44383e+07	2.73574e+07	3.95387e+07	5.28184e+07	2.01579e+07	5.80295e+07
Abl2	2.41898e+07	1.88508e+07	1.53853e+07	7.03893e+07	2.45119e+07	7.84875e+07
Abr	3.72675e+06	4.29472e+06	6.41881e+06	1.22078e+07	3.75596e+06	1.31194e+07
Abtb2	2.63068e+06	1.93911e+06	2.11528e+06	3.57607e+06	NA	3.6215e+06
Acaa1a	73886.3	132594	85469.4	229764	148683	102090
Acaa1b	1.35058e+07	2.49448e+07	1.24042e+07	1.68943e+07	9.16003e+06	2.16325e+07
Acaa2	2.22513e+07	2.6841e+07	2.45342e+07	8.72709e+07	1.56857e+07	5.71592e+07
Acaca	139488	147452	180089	414241	238716	296818
Acacb	9.48768e+06	8.20038e+06	7.09727e+06	6.19906e+06	2.82464e+06	6.53042e+06
Acad10	8.62892e+06	8.87064e+06	1.70409e+07	2.77513e+07	1.41924e+07	2.12352e+07
Acad11	1.38105e+06	1.00152e+06	1.23754e+06	4.73606e+06	1.99268e+06	NA
Acad12	NA	536810	557744	734488	570196	733680
Acad8	NA	NA	NA	55127.4	27193.8	53457.5
Acadl	3.50477e+07	4.1611e+07	3.63964e+07	1.59932e+07	7.21291e+06	1.46436e+07
Acads	991482	953703	729453	4.58008e+06	1.80783e+06	4.92203e+06
Acadsb	1.12495e+06	2.17581e+06	2.0779e+06	2.95766e+06	1.60718e+06	3.97108e+06
Acadvl	NA	NA	NA	157915	21282.3	45414.9
Acap1	NA	165730	NA	NA	NA	NA
Acap2	238804	299435	359984	1.14926e+06	683810	1.59935e+06
Acat1	1.92436e+06	NA	NA	4.37407e+06	1.41336e+06	5.02978e+06
Acat2	205746	162737	285339	NA	NA	NA
Acat3	150377	170131	258737	765096	187964	515495
Acbd3	1.37235e+07	1.25913e+07	1.29945e+07	1.0718e+07	6.30647e+06	1.26368e+07
Acbd5	597562	794297	994015	58030	50176.7	53393.7
Acd	NA	NA	NA	90743.9	NA	NA
Ace	NA	NA	NA	NA	1.38669e+06	NA
Acer3	2.82172e+06	2.96996e+06	2.78634e+06	3.70192e+06	1.9075e+06	3.19445e+06
Acin1	112944	189579	309022	NA	NA	NA
Acly	NA	NA	NA	841143	547285	NA
Acnat1	NA	NA	NA	NA	347191	1.83281e+07
Aco1	73159.2	85712	179622	NA	NA	86409.2
Aco2	1.6578e+06	2.26264e+06	2.03733e+06	4.38735e+06	1.20552e+06	4.26153e+06
Acot1	547007	559697	722896	1.16361e+06	352419	821255
Acot11	2.86948e+06	3.05204e+06	2.75932e+06	NA	NA	2.27805e+06
Acot12	854807	888144	787409	1.4496e+06	793402	1.34411e+06
Acot13	1.47208e+06	1.32029e+06	1.71001e+06	3.83199e+06	1.72764e+06	3.91169e+06
Acot2	NA	NA	NA	NA	NA	38447.2
Acot5	267526	187051	393611	206291	310696	NA
Acot7	479609	1.26617e+06	2.83735e+06	6.99489e+06	3.53226e+06	4.28678e+06
Acot8	84751.7	NA	NA	806157	309342	504626
Acot9	54823.1	60840.5	53091.5	79204	38991.2	141201
Acox1	518902	260797	541693	1.40186e+06	587909	1.39686e+06
Acox2	581262	145311	644000	871955	328178	423097
Acox3	NA	NA	53642.1	348392	153608	309347
Acp1	39976.1	NA	146852	783463	144003	778404
Acp5	2.12307e+06	1.73611e+06	1.91054e+06	1.66148e+06	548069	1.18382e+06
Acp6	NA	NA	NA	NA	8144.3	NA
Acpl2	NA	NA	NA	NA	9849.07	NA
Acpp	1.93969e+07	2.05081e+07	1.19424e+07	3.17197e+07	1.38752e+07	3.07421e+07
Acsf2	2.18924e+07	2.31121e+07	1.70682e+07	1.60558e+07	7.33646e+06	1.83546e+07
Acsf3	6.77073e+06	7.87279e+06	8.30085e+06	9.2527e+06	3.51468e+06	9.23564e+06
Acsl1	712132	529495	455017	655556	237486	396988
Acsl4	NA	NA	NA	NA	NA	185978
Acsl5	2.6233e+06	4.10698e+06	2.18179e+06	8.06183e+06	4.53327e+06	7.59709e+06
Acsm1	8.19879e+06	7.3752e+06	6.47021e+06	2.4106e+07	1.94778e+07	2.51642e+07
Acsm3	NA	NA	NA	NA	NA	20063.3
Acsm5	NA	NA	NA	56587.6	23979.1	126099
Acss1	222925	NA	294217	NA	93524.9	NA
Acss2	6.57922e+06	5.62125e+06	5.2495e+06	1.11443e+07	3.92032e+06	9.10676e+06
Acss3	132730	559578	825024	NA	NA	NA
Actb	NA	137451	136003	NA	62934	NA
Actbl2	NA	NA	NA	NA	NA	476604
Actc1	1.27964e+06	1.29591e+06	1.29275e+06	1.09001e+06	NA	1.63324e+06
Actg1	140731	151051	97291.1	259121	104336	273566
Actn1	NA	NA	4.06951e+06	2.85223e+06	NA	NA
Actn3	NA	NA	NA	273557	120795	229612
Actn4	407584	518909	492203	1.6759e+06	2.02785e+06	3.79569e+06
Actr1a	1.85912e+07	2.42708e+07	2.11209e+07	3.80493e+07	1.84496e+07	3.89441e+07
Actr1b	NA	413355	NA	NA	NA	369484
Actr5	820945	712333	837951	3.47817e+06	1.18794e+06	1.97498e+06
Actr6	925617	701549	1.24711e+06	3.05888e+06	1.95384e+06	3.96324e+06
Actr8	2.94902e+07	3.54417e+07	NA	NA	1.7972e+07	NA
Acy3	318456	NA	458163	1.053e+06	441352	658277
Acyp2	NA	NA	13510.8	NA	NA	NA
Adam10	7.71324e+06	1.12473e+07	8.54539e+06	7.34271e+06	6.99313e+06	2.12711e+07
Adam15	NA	NA	NA	34170.3	NA	NA
Adam17	147152	209304	230795	463280	234724	703904
Adam19	728928	1.01619e+06	1.02844e+06	1.23962e+06	581779	2.22025e+06
Adam23	NA	NA	NA	7.5911e+07	5.65616e+07	1.23023e+08
Adam8	NA	NA	NA	1.20756e+06	NA	NA
Adam9	NA	1.29056e+06	1.81273e+06	NA	NA	NA
Adamts4	255208	295827	194388	369605	NA	405067
Adamts5	NA	NA	308905	709675	554597	1.07664e+06
Adamtsl3	NA	NA	NA	275446	39611.3	103609
Adamtsl4	NA	NA	NA	847091	456653	954377
Adap1	NA	NA	1.29672e+07	NA	NA	NA
Adap2	NA	239377	83234.4	NA	NA	NA
Adarb1	NA	301080	495949	496275	324786	1.10237e+06
Adck3	91576.6	110718	NA	NA	189164	NA
Adck4	1.36338e+07	1.46323e+07	1.52918e+07	5.22058e+06	1.9849e+06	4.78677e+06
Adck5	41979.1	28298.1	NA	215634	46090.6	91988.4
Adcy4	6.93224e+06	8.54295e+06	7.58128e+06	1.02257e+07	5.34586e+06	1.22644e+07
Adcy5	4.43569e+06	4.06347e+06	5.74137e+06	4.27873e+06	1.92627e+06	6.32274e+06
Adcy6	159863	221070	42878	1.10481e+06	1.23005e+06	2.67095e+06
Adcy9	NA	NA	1.2866e+06	337938	199969	454043
Add1	NA	NA	NA	343835	208707	333888
Add3	1.2044e+07	1.43498e+07	1.13879e+07	1.42394e+07	8.1835e+06	1.84609e+07
Adh4	2.61619e+06	3.62059e+06	2.7724e+06	9.64366e+06	3.84162e+06	1.01633e+07
Adh5	76866	91346	215235	654739	352692	714667
Adi1	251843	280404	NA	276352	121716	186469
Adipor1	NA	NA	34001.7	NA	NA	NA
Adipor2	NA	NA	NA	NA	55254.8	132197
Adnp	497003	38050.6	107431	326948	271653	516611
Ado	1.98474e+06	2.23459e+06	5.26157e+06	5.60898e+06	2.4936e+06	3.41449e+06
Adpgk	131347	NA	NA	899526	448088	2.06161e+06
Adprhl2	NA	NA	NA	NA	NA	73227.2
Adrb2	NA	333721	265855	585329	298989	919153
Adrbk1	4.95685e+06	5.7397e+06	4.09654e+06	1.324e+07	4.79974e+06	1.09878e+07
Adrm1	NA	NA	NA	1.31456e+06	NA	NA
Adss	2.207e+07	1.70667e+07	2.45778e+07	8.80086e+06	4.62124e+06	7.78829e+06
Adssl1	545390	NA	NA	NA	NA	NA
AF251705	122814	NA	NA	NA	NA	NA
Afap1	NA	NA	NA	NA	NA	87363.2
Afap1l1	NA	NA	NA	NA	2.79761e+06	NA
Afg3l2	NA	NA	114961	NA	40663.9	NA
Aga	1.06018e+06	NA	1.33862e+06	749320	737388	4.00483e+06
Agap3	6.76279e+06	7.4087e+06	6.19141e+06	1.59205e+07	8.45793e+06	1.62593e+07
Agfg1	NA	NA	NA	217855	91362.7	225360
Agfg2	NA	NA	51330	NA	NA	67108.5
Agk	NA	NA	NA	4.32825e+06	949267	6.05315e+06
Agl	39783.6	NA	297722	863646	458441	475102
Agmat	NA	NA	20556.3	77511.5	81312.3	223434
Agpat1	221681	338241	357749	1.60596e+06	815974	1.4714e+06
Agpat3	NA	NA	NA	NA	34864.1	190615
Agpat5	NA	NA	NA	182409	NA	NA
Agpat6	608161	774472	606962	306641	190204	299449
Agpat9	NA	NA	NA	NA	535863	NA
Agps	54144.6	NA	450079	719388	526293	523414
Agr2	2.01287e+06	2.29267e+06	2.33988e+06	1.18734e+06	466609	1.02336e+06
Agt	68703.7	107566	379258	1.85294e+06	559165	1.66805e+06
Agxt2	6.31472e+07	4.59486e+07	6.18098e+07	9.65426e+07	6.20311e+07	1.44018e+08
Ahctf1	3.11848e+06	2.98483e+06	2.91157e+06	5.13468e+06	2.48059e+06	1.13003e+07
Ahcy	1.21178e+06	679574	516438	314503	74540.7	427575
Ahcyl1	293379	NA	NA	NA	NA	NA
Ahcyl2	475281	509324	1.09603e+06	1.39829e+06	488990	2.42713e+06
Ahdc1	NA	NA	NA	NA	NA	67164.3
Ahnak	NA	NA	NA	NA	757940	2.21188e+06
Ahsg	NA	NA	NA	NA	10915.9	NA
Ahsp	1.01251e+08	1.12602e+08	1.03545e+08	1.29324e+08	6.03145e+07	1.51777e+08
AI314180	1.77042e+07	1.65423e+07	1.68089e+07	3.04841e+07	1.21781e+07	2.87304e+07
AI464131	102064	118033	226169	868688	588907	821095
AI593442	NA	27859	NA	NA	383746	628740
AI837181	3.03922e+06	2.30268e+06	4.24972e+06	3.73434e+06	1.6945e+06	3.83502e+06
Aida	NA	NA	NA	NA	59465.1	NA
Aif1	1.72631e+07	1.57335e+07	3.14574e+07	3.21332e+07	1.59975e+07	2.83597e+07
Aifm1	1.23832e+06	1.65958e+06	2.41238e+06	829566	705669	1.13944e+06
Aifm2	NA	NA	NA	433476	154742	260518
Aim2	NA	NA	NA	341665	224085	511363
Ajap1	706337	1.49128e+06	1.38215e+06	1.22941e+06	465854	1.18148e+06
Ak1	314764	NA	888415	1.33881e+06	620371	1.80357e+06
AK129341	18852.9	NA	NA	NA	NA	NA
Ak2	344888	NA	104074	NA	454432	1.00131e+06
Ak3	39478.9	36570.7	NA	NA	NA	NA
Ak4	233084	800115	150403	814071	130424	709923
Akap1	1.15206e+06	1.10629e+06	1.65986e+06	3.24995e+06	1.82238e+06	3.94889e+06
Akap10	NA	NA	31595.3	46636.9	104270	55802.6
Akap11	NA	NA	NA	20990.3	12930.1	NA
Akap12	119028	96390.3	NA	176666	127199	154209
Akap2	8.72949e+06	4.85584e+06	9.34985e+06	2.63996e+07	7.56634e+06	2.04872e+07
Akap5	62635.9	40835.9	34531.2	NA	NA	NA
Akap7	491984	240616	531554	NA	NA	NA
Akap8	141479	432336	422200	382688	133851	683602
Akna	587991	634950	333849	4.72393e+06	NA	4.5193e+06
Akr1b10	NA	NA	583046	NA	NA	NA
Akr1b3	1.11028e+08	1.24496e+08	1.74459e+08	2.28462e+08	1.26373e+08	2.17136e+08
Akr1b8	NA	NA	51419.5	NA	NA	NA
Akr1c13	NA	NA	NA	134021	NA	1.05347e+06
Akr1c14	24465.5	39667.3	391080	562494	71879.6	164559
Akr1c19	3.14941e+07	3.27833e+07	4.93418e+07	4.45934e+07	1.68535e+07	2.58379e+07
Akr1c6	1.59807e+06	1.78507e+06	2.31215e+06	3.4275e+06	918736	2.34927e+06
Akr1d1	NA	NA	276462	NA	NA	NA
Akr7a5	165228	180004	484836	1.31328e+06	574680	1.50422e+06
Akt1	804308	791779	606494	150882	46441.7	NA
Akt2	235748	298949	236332	127831	80748	116193
Akt3	49399.3	55267.9	NA	NA	NA	NA
Alas1	NA	NA	148246	NA	NA	NA
Alb	183062	NA	172489	1.43735e+06	279410	694298
Alcam	344327	NA	472274	381910	144858	77099
Aldh16a1	NA	NA	NA	128584	58872.3	149638
Aldh18a1	NA	NA	NA	NA	49765.1	121090
Aldh1a1	NA	NA	216497	223101	NA	415563
Aldh1a7	1.1801e+06	785415	625956	1.46632e+07	886660	2.7338e+06
Aldh1l1	NA	47326.3	218007	58321	NA	NA
Aldh1l2	1.67462e+06	1.70637e+06	1.30178e+06	2.43064e+06	753604	2.85006e+06
Aldh2	283116	106020	161360	1.98951e+06	325332	1.16249e+06
Aldh3a2	NA	1.1621e+07	NA	NA	NA	NA
Aldh3b1	1.89585e+08	2.05993e+08	1.99442e+08	1.02092e+08	5.60644e+07	9.66149e+07
Aldh4a1	NA	NA	NA	965885	601541	1.0031e+06
Aldh8a1	540072	1.19471e+06	1.44648e+06	585073	792274	3.41821e+06
Aldh9a1	NA	NA	NA	1.34698e+06	NA	2.53476e+06
Aldoa	1.31721e+06	2.42321e+06	970497	2.5145e+06	1.21817e+06	4.72937e+06
Aldoart1	NA	NA	NA	NA	64217	NA
Aldob	NA	190491	195929	248042	NA	NA
Aldoc	32027.8	NA	NA	NA	NA	NA
Alg1	NA	NA	2.29525e+06	NA	NA	NA
Alg10b	8.8738e+06	8.58686e+06	1.01473e+07	2.81164e+07	1.54421e+07	2.50207e+07
Alg11	376834	548258	441497	239847	261620	673264
Alg12	NA	NA	NA	645702	NA	723768
Alg14	1.17524e+06	1.19808e+06	747147	1.98709e+06	1.77308e+06	2.5321e+06
Alg2	NA	NA	NA	3.86045e+06	2.09236e+06	NA
Alg3	1.42236e+07	405167	1.70799e+07	2.33235e+06	5.04244e+06	3.17173e+06
Alg5	NA	123138	43782.2	520449	196037	543424
Alg6	NA	NA	60819.2	539595	390541	770047
Alg8	1.55844e+06	1.77228e+06	2.91647e+06	357173	249978	662156
Alox12	3.88461e+06	3.88208e+06	2.74258e+06	NA	3.48979e+06	7.02031e+06
Alox15	NA	NA	NA	118997	47331.5	178125
Alox5	5.30267e+07	5.49041e+07	5.2143e+07	3.58296e+07	1.96084e+07	3.90238e+07
Alox5ap	NA	40893.4	NA	NA	NA	NA
Alpk1	426791	467039	342189	336470	401019	498381
Alpl	8.94511e+06	9.80823e+06	1.00796e+07	1.0922e+07	6.07956e+06	1.2234e+07
Als2	3.36794e+06	3.53039e+06	4.34707e+06	5.31516e+06	2.86681e+06	7.86071e+06
Als2cl	NA	1.27162e+07	NA	NA	NA	NA
Als2cr11	742948	1.0599e+06	1.36058e+06	92460.7	51364.7	74082.9
Amacr	NA	319467	NA	NA	NA	NA
Amdhd2	4.65159e+06	4.20997e+06	4.76293e+06	6.35784e+06	3.49205e+06	6.43621e+06
Amfr	NA	NA	NA	NA	513285	720553
Amica1	152330	228246	210274	790777	317848	553230
Amotl1	45777.5	NA	45469	262490	150323	252678
Ampd2	1.16813e+08	1.27103e+08	1.17329e+08	1.82703e+08	8.74305e+07	2.08592e+08
Amy1	2.05484e+06	672437	792315	1.8957e+06	271100	5.26935e+06
Amy2a2	NA	NA	NA	68199	NA	NA
Amy2b	NA	NA	NA	NA	292318	305906
Amz1	NA	NA	33670.7	NA	29283.5	139659
Anapc4	1.42787e+06	1.27995e+06	1.22508e+06	2.96289e+06	1.37172e+06	3.47388e+06
Anapc5	NA	NA	NA	93754.9	50193.4	38985.3
Anapc7	2.50917e+06	2.40567e+06	NA	2.22526e+06	NA	NA
Angptl3	852742	751784	1.15717e+06	1.48636e+06	415014	1.32976e+06
Angptl6	390256	590791	347804	903419	185921	978254
Ank3	2.71798e+06	3.23016e+06	2.4271e+06	5.16556e+06	2.57729e+06	6.09447e+06
Ankhd1	89818.5	171222	124306	376689	85589.1	373324
Ankle1	NA	NA	NA	1.50717e+06	619658	893961
Ankmy2	708440	282079	251635	150780	78063.1	155949
Ankrd17	NA	NA	NA	NA	93697.1	296871
Ankrd22	NA	NA	NA	285682	96423.6	NA
Ankrd24	2.09316e+06	2.06747e+06	1.83212e+06	7.34807e+06	3.83027e+06	8.51815e+06
Ankrd33	6.98729e+06	7.01846e+06	9.82879e+06	3.3056e+07	1.14083e+07	2.78681e+07
Ankrd36	NA	231220	122398	587894	NA	NA
Ankrd40	7.8612e+06	9.24859e+06	1.03054e+07	2.11971e+07	8.82145e+06	2.2637e+07
Ankrd44	2.38627e+06	2.40289e+06	3.64696e+06	3.7457e+06	1.26308e+06	3.19366e+06
Ankrd46	87873.5	56181.8	78912.2	452877	217658	412733
Ankrd57	NA	NA	NA	146747	NA	NA
Anks1	153779	203971	352010	731514	429543	778431
Ano10	NA	53849.5	48701.6	356803	161549	488110
Ano6	4.89039e+06	4.79468e+06	2.33123e+06	1.28316e+06	1.07329e+06	2.16378e+06
Anp32a	3.11306e+07	2.82693e+07	3.59291e+07	4.92177e+06	1.68606e+06	4.54654e+06
Anp32b	NA	NA	NA	NA	NA	323697
Anp32e	3.99051e+06	NA	4.93971e+06	5.19454e+06	NA	NA
Anxa11	NA	5.44948e+06	NA	NA	2.71528e+06	6.83668e+06
Anxa2	NA	NA	NA	NA	159055	36892.6
Anxa3	6.2348e+06	NA	5.04647e+06	6.10844e+06	39028	129992
Anxa4	1.07626e+06	1.28867e+06	1.60986e+06	1.91816e+06	2.0468e+06	3.25823e+06
Anxa6	183604	223151	346309	3.1495e+06	NA	5.37883e+06
Anxa7	21184	NA	NA	NA	14430	56114.9
Anxa9	NA	23682	NA	NA	NA	NA
Aox1	7.26479e+06	2.3124e+06	8.7907e+06	1.76372e+07	9.90015e+06	2.20085e+07
Aox3	NA	NA	NA	422780	56337.1	117485
Aox3l1	2.78004e+06	3.07236e+06	174420	159626	1.82529e+06	6.38173e+06
Ap1b1	1.21122e+08	1.39741e+08	1.42335e+08	1.74228e+08	6.35577e+07	1.94548e+08
Ap1g1	5.77935e+07	5.95926e+07	4.80981e+07	7.47954e+07	3.81495e+07	7.67017e+07
Ap1g2	72672.2	46725.7	76742.6	202691	160284	393268
Ap1m2	NA	1.75494e+06	NA	NA	NA	NA
Ap1s2	1.79407e+06	1.55501e+06	1.47101e+06	2.55917e+06	1.16471e+06	2.63255e+06
Ap2a1	1.69079e+07	1.45589e+07	1.5629e+07	4.31013e+07	1.78573e+07	4.60274e+07
Ap2a2	523033	558180	351496	2.79964e+06	1.2057e+06	2.8276e+06
Ap2b1	187305	439423	354743	1.39152e+06	220717	1.01968e+06
Ap2m1	447662	2.01275e+07	1.24182e+06	2.52254e+06	1.71535e+06	2.73911e+06
Ap2s1	3.04567e+06	3.56132e+06	6.05902e+06	1.68561e+06	1.70032e+06	2.19806e+06
Ap3b1	NA	74156.4	NA	198288	87002.8	183573
Ap3m1	87182.7	56514.9	83063.1	388190	203860	282800
Ap3s1	1.10037e+07	1.28838e+07	3.81299e+06	2.75522e+07	1.78247e+07	3.56848e+07
Ap3s2	NA	NA	135676	NA	NA	NA
Ap4b1	681793	682716	592056	1.25252e+06	517164	1.11807e+06
Ap4e1	1.56181e+06	1.42952e+06	1.60426e+06	3.13355e+06	1.44757e+06	2.75253e+06
Apaf1	26141.4	29956.4	20282.2	10055.4	6283.3	NA
Apbb1ip	NA	NA	NA	103567	67347.4	166114
Apc2	996716	1.26429e+06	1.98733e+06	1.15098e+06	380794	455889
Apcs	350178	84245	349533	592617	238419	2.23819e+06
Apeh	2.3257e+07	2.19365e+07	2.11956e+07	2.97629e+07	1.57504e+07	3.18887e+07
Apex1	1.86566e+07	NA	1.57677e+07	3.35347e+07	1.63135e+07	3.2678e+07
Apip	12418.8	11500	25167.3	14547.1	9439.21	14045.7
Apitd1	NA	NA	NA	292843	NA	NA
Aplp2	NA	NA	NA	NA	504915	1.86283e+06
Apoa1	NA	NA	NA	NA	124377	NA
Apoa1bp	1.81529e+06	1.97608e+06	2.32181e+06	3.91674e+06	1.4373e+06	3.91727e+06
Apoa2	NA	NA	NA	679437	173899	658808
Apoa4	1.81061e+07	1.5449e+07	1.77434e+07	2.24824e+06	1.19827e+06	2.79864e+06
Apoa5	68649.5	NA	NA	NA	NA	NA
Apob	1.07065e+07	NA	1.86109e+07	4.49507e+07	1.33263e+07	4.16494e+07
Apobec1	1.30702e+07	1.06734e+07	1.33402e+07	2.08039e+06	2.14861e+06	3.5245e+06
Apobec3	2.18849e+06	2.41905e+06	2.16972e+06	490697	117089	540434
Apobr	2.01427e+06	2.50092e+06	8.55707e+06	2.1663e+07	9.83956e+06	2.38063e+07
Apoc1	NA	NA	1.02688e+06	5.32843e+06	1.96958e+06	5.26536e+06
Apoe	3.22503e+06	2.08818e+06	3.42275e+06	4.44121e+06	3.79843e+06	1.14344e+07
Apof	456102	860044	1.52256e+06	5.5869e+06	3.36755e+06	5.33485e+06
Apoh	NA	NA	82658.1	139050	71232.1	97650
Apol9b	3.73152e+07	3.5751e+07	2.13872e+07	1.19537e+08	NA	1.47366e+08
Apold1	249244	NA	NA	NA	59910.6	47522.2
Apoo	273891	279561	747170	1.57903e+06	576474	1.055e+06
Apool	NA	NA	NA	458442	350880	NA
App	NA	NA	NA	197381	NA	NA
Appl1	467514	612786	598426	1.1451e+06	519261	1.32059e+06
Appl2	436820	499610	NA	NA	253494	NA
Aprt	4.40456e+06	4.59139e+06	6.08324e+06	5.3038e+06	2.15437e+06	6.30733e+06
Aqp5	1.31338e+06	1.25586e+06	2.24354e+06	5.19109e+06	1.72509e+06	4.55637e+06
Aqp9	1.68023e+06	1.50129e+06	1.47311e+06	163225	16336.7	124712
Aqr	NA	74507.3	62737.3	NA	NA	NA
Ar	108635	94609.1	163089	4.14841e+06	2.122e+06	4.30365e+06
Araf	5.0992e+06	5.05676e+06	5.56163e+06	7.01212e+06	2.15116e+06	5.86261e+06
Arap1	7.74334e+06	8.80245e+06	6.93186e+06	7.17588e+06	1.72723e+06	4.83327e+06
Arap2	34958.9	47356.1	21767.3	NA	NA	NA
Arcn1	831376	1.26944e+06	1.39687e+06	4.49086e+06	1.62434e+06	4.48515e+06
Arf1	118131	151298	243660	1.26572e+06	589317	2.06214e+06
Arf2	4.50522e+06	3.9014e+06	4.85871e+06	1.15344e+07	7.0062e+06	8.96871e+06
Arf5	NA	NA	NA	2.57678e+06	NA	NA
Arf6	1.2286e+06	989635	579393	4.70811e+06	1.46141e+06	4.52355e+06
Arfgap1	6.75129e+06	7.59029e+06	5.78677e+06	1.6491e+07	7.43982e+06	1.62433e+07
Arfgap2	NA	NA	NA	NA	18377.7	NA
Arfgef1	1.07513e+06	955289	1.04775e+06	141986	121086	124880
Arfgef2	NA	875893	1.22079e+06	2.75012e+06	1.28577e+06	3.63611e+06
Arfrp1	8.05701e+06	9.22024e+06	9.89966e+06	2.23433e+07	1.06029e+07	1.38025e+07
Arg1	1.38815e+06	1.03373e+06	1.4274e+06	1.23334e+06	1.76352e+06	2.96432e+06
Arg2	5.72794e+06	5.41974e+06	6.45658e+06	1.41463e+07	4.07821e+06	1.0037e+07
Arhgap10	3.06165e+06	3.9693e+06	5.46163e+06	2.6586e+06	1.2844e+06	2.8571e+06
Arhgap12	3.1439e+06	2.93408e+06	3.66012e+06	3.04739e+06	2.75246e+06	4.44782e+06
Arhgap15	976247	1.25586e+06	2.03242e+06	1.79218e+06	1.43931e+06	2.40973e+06
Arhgap17	2.05147e+06	985908	4.33936e+06	3.06998e+06	2.90851e+06	3.97121e+06
Arhgap21	NA	NA	NA	NA	425397	NA
Arhgap23	NA	NA	NA	42338	NA	NA
Arhgap24	82970.3	57680.5	70928.3	32708.9	21183.7	NA
Arhgap26	4.38297e+06	4.62142e+06	4.87421e+06	3.7323e+06	1.94647e+06	3.00445e+06
Arhgap27	NA	NA	NA	NA	26120.4	NA
Arhgap29	NA	NA	NA	6.30717e+06	3.69086e+06	7.11159e+06
Arhgap30	939422	868291	760962	3.21255e+06	1.09581e+06	3.01654e+06
Arhgap4	NA	NA	NA	NA	NA	1.22089e+06
Arhgap5	9.96809e+06	4.88211e+06	1.17975e+07	1.33728e+07	6.37894e+06	1.16552e+07
Arhgap9	7.3905e+06	8.72523e+06	7.37638e+06	1.39472e+07	6.313e+06	1.47671e+07
Arhgdia	NA	16294.5	6793.17	15270.8	4710.46	12428.2
Arhgdib	8.64846e+06	7.63668e+06	6.82081e+06	3.55093e+06	1.97142e+06	8.332e+06
Arhgef1	829553	NA	454736	NA	NA	NA
Arhgef10	NA	NA	NA	119413	54039.5	51586.7
Arhgef10l	8.27843e+06	8.33886e+06	9.71899e+06	2.19604e+07	9.19864e+06	2.27181e+07
Arhgef11	805037	588174	550696	3.21307e+06	1.95259e+06	2.17362e+06
Arhgef18	315605	NA	28958.4	141412	76251.4	236681
Arhgef2	NA	NA	76304.9	NA	NA	75427.5
Arhgef4	57885	28013.6	29996.5	68478.5	29447.4	43651.7
Arhgef40	146872	148979	225491	628139	289894	445154
Arhgef5	100130	44561.9	48145.6	36259.8	69218.5	453923
Arhgef7	NA	NA	NA	30285	11593	30185.4
Arid1a	332578	459951	355973	513378	566632	911194
Arid1b	NA	NA	3.81649e+06	798563	NA	NA
Arid3a	NA	NA	NA	NA	73352.7	277671
Arid4b	NA	NA	43071.1	82406.5	NA	132809
Arid5a	154012	NA	NA	NA	NA	NA
Arid5b	255282	191145	NA	1.14616e+06	446929	786669
Arih1	NA	NA	NA	113173	NA	80702.4
Arih2	NA	NA	75491.9	NA	7903.13	147711
Arl11	165368	102699	160317	173245	216940	252386
Arl15	197362	212119	167427	148521	89058	206626
Arl2	NA	NA	NA	NA	NA	202985
Arl6ip1	747387	1.13751e+06	1.17508e+06	462169	250952	240308
Arl6ip4	NA	NA	NA	NA	28166.2	NA
Arl6ip6	134123	116517	26633	NA	NA	NA
Arl8b	1.92511e+07	2.07123e+07	2.77248e+07	1.65306e+07	6.32607e+06	1.66672e+07
Armc1	1.02476e+07	7.89638e+06	9.88408e+06	2.96506e+06	962513	2.23301e+06
Armc10	2.52067e+07	2.07778e+07	2.92714e+07	5.2724e+07	2.79369e+07	6.30812e+07
Armc6	NA	90501.5	NA	NA	187264	NA
Armc8	NA	NA	NA	NA	1.02607e+06	NA
Armcx3	NA	NA	4201.59	2.50301e+07	1.09058e+07	2.87942e+07
Arpc1a	44580.2	48890.5	56659.8	NA	43940.4	72624
Arpc1b	1.87875e+06	397000	NA	602445	140558	527201
Arpc2	NA	NA	246713	NA	175924	109930
Arpc3	2.77742e+06	2.72117e+06	4.18983e+06	7.61969e+06	4.13481e+06	8.11635e+06
Arpc4	NA	656290	1.06294e+06	2.9874e+06	1.21781e+06	2.80076e+06
Arpc5	202680	NA	43269.7	600428	291973	392723
Arpc5l	NA	NA	NA	98537.6	13393.4	NA
Arpp19	3.78283e+06	4.11085e+06	3.53209e+06	9.46318e+06	4.61554e+06	1.01993e+07
Arrdc1	NA	NA	NA	126299	54786.1	108749
Arsa	4.56513e+06	5.18463e+06	6.22864e+06	3.23591e+06	1.62215e+06	3.12164e+06
Arsb	2.43861e+07	2.28405e+07	2.72404e+07	1.3069e+08	6.26608e+07	1.59882e+08
Arsk	611909	942681	1.28263e+06	247046	NA	NA
Art4	257497	484999	NA	NA	NA	NA
As3mt	NA	NA	217735	668805	NA	530921
Asah2	8.66163e+07	9.20537e+07	9.83969e+07	5.265e+07	2.66622e+07	4.71648e+07
Asap2	NA	NA	NA	NA	10424.7	NA
Asb3	2.24214e+06	2.63127e+06	2.51105e+06	913987	100724	1.54501e+06
Asb7	1.43077e+06	1.70369e+06	1.80432e+06	2.07465e+06	1.59672e+06	2.47842e+06
Asb9	118767	NA	180432	1.16701e+06	543876	765981
Ascc1	968770	3.31966e+06	319029	1.47258e+06	791026	1.30895e+06
Ascc3	111616	NA	89230.9	218761	272063	435760
Asgr1	NA	NA	NA	1.53193e+07	6.87492e+06	1.38543e+07
Ash2l	2.72246e+06	2.95619e+06	2.33225e+06	4.45793e+06	2.31944e+06	5.45842e+06
Asl	NA	NA	167341	NA	NA	NA
Asna1	1.40843e+06	1.69596e+06	1.65745e+06	4.5506e+06	2.37706e+06	5.29725e+06
Aspg	NA	NA	NA	959274	NA	NA
Asph	NA	NA	NA	NA	56470.7	NA
Aspn	2.2857e+06	2.10949e+06	3.22744e+06	323400	NA	335470
Asprv1	1.57069e+07	1.97112e+07	1.47233e+07	1.0166e+07	5.97442e+06	2.40561e+07
Aspscr1	14357.2	14043.5	NA	69419.2	28944.9	131451
Asrgl1	1.3674e+06	1.45976e+06	2.03125e+06	5.63617e+06	1.98906e+06	4.14461e+06
Ass1	84373.2	349382	139570	451754	183414	666103
Atad1	NA	489628	307854	131417	NA	201019
Atad2	41361.3	NA	194201	664950	176643	376765
Atad3a	NA	NA	693319	5.72756e+06	2.30221e+06	2.98917e+06
Ate1	NA	NA	284833	NA	336262	NA
Atf3	NA	97370.6	NA	898964	244792	NA
Atf7	1.14794e+07	1.32356e+07	1.02602e+07	2.87099e+07	1.43623e+07	3.24295e+07
Atg16l1	218719	253314	355779	1.12828e+06	2.18579e+06	6.37297e+06
Atg2a	936618	913629	1.59943e+06	798269	422112	1.66951e+06
Atg3	6.01385e+06	5.77212e+06	5.542e+06	6.47246e+06	3.25588e+06	8.98984e+06
Atg4a	NA	NA	NA	NA	NA	1.42689e+07
Atg5	1.303e+07	1.44875e+07	1.17812e+07	3.56943e+06	2.05897e+06	3.67225e+06
Atg9a	1.04831e+07	1.28669e+07	1.00211e+07	2.09112e+07	1.13929e+07	2.11077e+07
Atic	718497	1.02452e+06	963176	9.07184e+06	3.24269e+06	8.92433e+06
Atl1	1.86108e+08	1.80143e+08	1.84863e+08	1.45139e+08	6.67593e+07	1.35554e+08
Atl2	5.43119e+06	7.19659e+06	8.46517e+06	1.66569e+06	653516	1.63257e+06
Atl3	1.63415e+06	216936	2.03483e+06	741827	187721	810439
Atm	437241	468258	1.15997e+06	4.61544e+06	1.66533e+06	3.96271e+06
Atox1	NA	503535	NA	NA	NA	NA
Atp10a	1.63995e+06	1.65978e+06	2.27929e+06	7.46767e+06	911489	8.97309e+06
Atp10d	1.23459e+06	1.15545e+06	1.40092e+06	1.40301e+06	557829	1.49319e+06
Atp11a	2.35056e+06	2.85102e+06	3.25532e+06	6.7742e+06	2.77254e+06	7.42144e+06
Atp11c	NA	NA	NA	NA	1.60641e+06	NA
Atp13a1	NA	NA	54192.7	200253	119001	168718
Atp13a2	854994	828860	890985	1.27038e+06	826072	1.58208e+06
Atp13a3	NA	NA	NA	40036.6	25187.9	175827
Atp1a1	NA	NA	NA	NA	NA	274496
Atp1a2	NA	604133	NA	NA	NA	NA
Atp1a3	2.45253e+06	2.51966e+06	2.18288e+06	6.12682e+06	2.19179e+06	5.57854e+06
Atp1a4	NA	NA	NA	NA	38249.3	NA
Atp1b1	409575	332759	465569	816049	266984	530801
Atp2a2	2.0868e+06	534966	369220	NA	NA	NA
Atp2a3	NA	NA	NA	141641	NA	NA
Atp2b1	1.1629e+06	1.4434e+06	919488	1.11901e+06	801540	3.39389e+06
Atp2b4	NA	NA	397614	NA	NA	NA
Atp2c2	NA	NA	198842	316124	183527	336187
Atp4a	1.31777e+06	2.02683e+06	1.06543e+06	1.23369e+06	352151	1.15954e+06
Atp5a1	8.40049e+07	8.24469e+07	NA	NA	NA	8.22198e+07
Atp5b	NA	NA	NA	NA	NA	130509
Atp5c1	NA	NA	NA	NA	43401	NA
Atp5d	910943	650611	564246	NA	NA	617499
Atp5e	1.47984e+07	1.95833e+07	1.95174e+07	2.7662e+07	1.02815e+07	2.29971e+07
Atp5f1	48975.9	NA	83320.1	451256	NA	NA
Atp5g1	NA	NA	NA	NA	80076.8	NA
Atp5j2	NA	NA	NA	339457	153501	369179
Atp5k	29620.1	32368	66839.8	83051.1	19914.4	45545.1
Atp5l	435792	634127	1.34267e+06	3.27689e+06	668187	3.44478e+06
Atp5o	NA	NA	175861	235699	101841	NA
Atp5sl	1.07289e+07	1.02333e+07	1.04245e+07	7.04722e+07	3.1028e+07	7.00343e+07
ATP6	194090	9783.64	19746.4	539634	345855	1.05908e+06
Atp6ap1	2.20878e+06	1.50585e+06	3.31668e+06	302684	121746	292181
Atp6ap2	NA	NA	NA	NA	595839	1.31083e+06
Atp6v0a2	NA	12592.3	46504.7	NA	NA	NA
Atp6v0c	828544	NA	NA	704939	1.6781e+06	4.1474e+07
Atp6v0d1	NA	NA	NA	NA	NA	3.00326e+06
Atp6v0d2	NA	NA	NA	325046	NA	NA
Atp6v1a	270891	496775	325321	1.30218e+06	789898	1.32617e+06
Atp6v1b2	402733	382260	623588	NA	NA	NA
Atp6v1c1	1.14187e+07	1.25884e+07	1.22936e+07	4.79094e+07	2.22553e+07	4.46004e+07
Atp6v1d	553905	844967	4.15526e+06	NA	NA	NA
Atp6v1e1	6.07395e+06	3.36229e+06	5.61116e+06	2.45131e+06	1.21259e+06	2.67268e+06
Atp6v1f	NA	NA	37325.4	875785	116340	NA
Atp6v1h	1.04251e+07	1.57107e+07	1.51555e+07	5.07954e+06	2.7805e+06	5.25433e+06
Atp7b	1.58602e+07	1.53657e+07	1.91241e+07	3.31365e+07	1.68689e+07	3.43468e+07
Atp8a1	214232	NA	694534	NA	NA	NA
Atp8b5	916429	352048	1.04339e+06	930031	556979	1.08416e+06
Atp9a	1.10962e+06	789341	5.07903e+06	960639	280842	332254
Atp9b	NA	617772	918320	7.92104e+06	3.92294e+06	9.47109e+06
Atpaf2	6.37463e+06	7.91313e+06	8.36471e+06	3.19405e+06	2.22315e+06	3.2294e+06
Atpif1	5.35445e+07	5.63325e+07	6.74021e+07	1.23829e+08	6.19302e+07	1.11506e+08
Atr	NA	27935.3	67672.3	220382	41831.7	94749.4
Atrn	91966.3	NA	NA	419040	181116	NA
Atrnl1	NA	NA	NA	133192	84009	186881
Atrx	150236	162549	161602	NA	27253.8	63841.3
Atxn10	64945.4	143131	142366	NA	69753.1	106851
Atxn2	918046	766156	755970	748822	638666	2.5899e+06
Atxn2l	7.50079e+07	7.40107e+07	8.3577e+07	3.86275e+07	2.18799e+07	4.09226e+07
Atxn3	NA	NA	NA	NA	7176.67	NA
Atxn7	1.5476e+07	1.88736e+07	1.67528e+07	3.34964e+07	1.74112e+07	3.29052e+07
AU015228	5.75673e+07	5.59965e+07	1.1162e+08	6.95915e+07	4.01287e+07	6.55579e+07
AU022252	864752	871046	1.06675e+06	3.04075e+06	2.08166e+06	4.1761e+06
AU023871	1.32927e+08	9.44584e+07	1.66905e+08	9.91337e+07	4.72335e+07	9.44611e+07
AU040320	3.81049e+06	4.21869e+06	5.92149e+06	6.1198e+06	2.25737e+06	5.32396e+06
AU041133	7.20965e+06	6.00237e+06	6.23386e+06	8.41233e+06	3.82101e+06	6.12769e+06
Aup1	1.07177e+06	822903	944564	1.54571e+06	428676	1.46608e+06
Avl9	106579	NA	305992	928857	427535	1.28074e+06
AW549877	365544	383380	249306	NA	137427	305295
AW555464	NA	90336	NA	392695	138550	418606
Axin2	72481.6	NA	92564	NA	50514.1	NA
Axl	394518	NA	NA	867782	NA	810413
Azi1	2.34028e+06	2.24826e+06	3.11584e+06	5.19594e+06	2.88611e+06	5.91722e+06
Azi2	3.7661e+06	4.59565e+06	7.69731e+06	1.0591e+07	6.52803e+06	1.33428e+07
B230208H17Rik	NA	NA	NA	311695	84169.4	NA
B2m	NA	NA	NA	92223.3	52199.9	NA
B3galnt1	1.32048e+06	1.57246e+06	1.22437e+06	NA	NA	NA
B3galt4	NA	NA	NA	NA	NA	91838.3
B3galt6	1.15841e+06	1.16219e+06	1.60387e+06	3.48238e+06	1.47994e+06	2.40601e+06
B3galtl	NA	NA	NA	2.83806e+06	1.15348e+06	NA
B3gat3	2.31794e+06	2.87729e+06	2.51253e+06	5.70293e+06	2.13001e+06	4.68034e+06
B3gnt1	NA	NA	121417	487850	233809	462613
B3gnt2	NA	NA	NA	300999	114303	NA
B3gnt3	NA	NA	2.09916e+06	1.61285e+06	617104	802321
B3gnt7	8.56153e+07	9.29319e+07	8.60146e+07	7.00727e+06	3.45843e+06	6.26042e+06
B3gnt8	3.6259e+07	4.24605e+07	3.37462e+07	1.07414e+08	3.14118e+07	1.31718e+08
B4galnt1	104130	NA	NA	NA	NA	NA
B4galt5	30375.3	153261	131058	36493.4	NA	29742.9
B4galt7	NA	NA	NA	NA	238442	NA
B9d1	2.5503e+06	2.57596e+06	2.02962e+06	2.94349e+06	3.65332e+06	3.75384e+06
Baat	NA	NA	NA	994145	460924	NA
Bach1	1.71715e+06	2.26392e+06	5.39007e+06	1.19888e+06	2.98252e+06	5.86567e+06
Bag1	1.01859e+07	8.01642e+06	1.17189e+07	1.94446e+07	8.90105e+06	1.74724e+07
Bag2	NA	NA	41092.3	121640	NA	111441
Bag5	NA	NA	332385	470160	474348	3.32985e+06
Bag6	327559	525887	551490	NA	140474	405239
Baiap2	550820	1.54708e+06	NA	NA	NA	NA
Bak1	NA	NA	NA	NA	NA	467648
Banf1	NA	NA	NA	NA	596195	NA
Basp1	NA	22273.5	NA	79433.8	42097.8	NA
Batf	NA	NA	NA	2.27543e+06	1.14356e+06	3.55586e+06
Bax	8.91063e+06	6.65677e+06	1.2827e+07	1.51444e+07	9.82293e+06	1.64081e+07
Baz1a	307941	262562	1.26285e+06	2.17523e+06	1.08339e+06	NA
Baz1b	102812	269639	362359	1.34136e+06	644131	1.02823e+06
Baz2a	8.22665e+06	7.5219e+06	1.07501e+07	1.6417e+07	7.72256e+06	1.4229e+07
Baz2b	248637	172550	141206	355373	256090	349687
Bbox1	48971.2	70289.7	200493	NA	NA	NA
BC003266	1.5848e+06	2.5707e+06	4.39862e+06	7.40423e+06	3.30839e+06	5.55542e+06
BC003331	1.7221e+07	1.89282e+07	2.06022e+07	6.39958e+06	2.76066e+06	7.47924e+06
BC003965	NA	NA	11233.7	NA	NA	NA
BC006779	574532	NA	2.87068e+06	878350	767385	NA
BC013712	3.69002e+06	3.11399e+06	4.85778e+06	1.81299e+06	995124	2.74735e+06
BC014805	1.00859e+06	438224	545431	716720	409680	NA
BC017158	2.14344e+06	2.68737e+06	1.8438e+06	4.05089e+06	2.17765e+06	5.02513e+06
BC024659	297211	1.00538e+06	761897	1.98479e+06	3.24334e+06	5.62664e+06
BC026585	NA	NA	109253	NA	NA	NA
BC026590	164967	726300	790368	591034	1.21989e+06	2.84634e+06
BC026782	1.42329e+07	1.32951e+07	1.3848e+07	8.56549e+06	4.26686e+06	9.63133e+06
BC027072	NA	NA	NA	68287.1	NA	NA
BC029214	1.0456e+07	NA	1.15304e+07	2.2439e+07	1.04585e+07	2.23979e+07
BC037034	NA	NA	NA	2.92218e+06	1.59613e+06	5.13927e+06
BC046331	68965.4	28945.3	NA	250416	250013	NA
BC046404	6.61427e+07	6.20062e+07	4.3427e+07	2.10069e+07	1.22209e+07	2.18531e+07
BC048355	263526	258389	206022	NA	106735	207742
BC057079	NA	83286.5	477570	540987	NA	NA
BC089597	2.29262e+06	2.87828e+06	2.89553e+06	NA	NA	NA
BC117090	2.36365e+06	2.13764e+06	2.54197e+06	6.9677e+06	2.46075e+06	1.02076e+07
Bcam	343149	234629	319255	1.72288e+06	921587	1.92302e+06
Bcar1	107859	105792	122874	340695	175318	240361
Bcas2	NA	NA	NA	152261	21369.6	250871
Bcas3	NA	NA	1.7118e+06	NA	NA	NA
Bcat2	NA	NA	NA	NA	172247	NA
Bccip	2.59301e+06	2.08858e+06	1.71297e+06	4.04974e+06	2.62315e+06	4.38696e+06
Bche	NA	NA	NA	48905	NA	NA
Bckdhb	42237.1	36607.4	60394	36664.4	54700	99435.7
Bcl2	4.8489e+06	4.37828e+06	6.48929e+06	1.42828e+07	5.32067e+06	1.15679e+07
Bcl2l11	127945	NA	204239	2.50262e+06	122280	322342
Bcl2l13	NA	NA	200882	NA	NA	NA
Bcl2l15	2.14989e+06	2.34401e+06	1.74763e+06	3.41767e+06	1.32509e+06	3.29823e+06
Bcl6b	NA	5017.61	NA	NA	NA	NA
Bcl7b	2.06306e+06	1.93673e+06	1.99987e+06	1.37034e+07	7.2034e+06	1.20363e+07
Bcl7c	NA	NA	73974.9	NA	NA	NA
Bclaf1	NA	272018	115086	NA	NA	NA
Bco2	9.29486e+06	1.28679e+07	1.5277e+07	1.22586e+07	9.0941e+06	1.44868e+07
Bcs1l	4.23885e+06	4.42219e+06	5.34692e+06	7.17218e+06	943802	2.43643e+06
Bdh1	113944	313014	275013	441594	225404	700808
Bet1	NA	NA	NA	92377.7	NA	NA
Bet1l	1.02775e+06	798846	678873	276671	400912	465297
Beta-s	750743	NA	1.86678e+06	579291	281905	665903
Bfar	151517	NA	NA	NA	NA	102031
Bgn	156966	729491	3.95753e+06	1.1571e+07	4.15038e+06	7.74073e+06
Bhlhb9	2.13597e+06	2.13021e+06	NA	722069	513154	1.13564e+06
Bhmt	2.46553e+07	2.4583e+07	2.88377e+07	5.15369e+07	2.3707e+07	4.43386e+07
Bhmt2	4.42868e+06	4.16834e+06	5.34054e+06	1.30307e+07	6.9759e+06	1.37401e+07
Bicd2	81754.3	78923.2	64794	224377	116720	NA
Bid	1.96829e+07	2.39348e+07	1.69576e+07	3.8422e+07	1.89895e+07	3.93069e+07
Bin1	3.20016e+07	3.2023e+07	3.98969e+07	1.717e+07	7.92333e+06	2.02188e+07
Bin3	NA	NA	NA	83413.6	55117	NA
Blmh	512088	570253	786475	946344	482795	1.01206e+06
Bloc1s1	103036	254206	96512.3	433782	202820	434883
Bloc1s3	1.06457e+07	1.16566e+07	4.09568e+06	4.92662e+06	5.11313e+06	3.33091e+06
Blvra	NA	NA	NA	NA	NA	38855.1
Blvrb	1.73238e+06	2.53552e+06	934829	3.96205e+06	3.04388e+06	6.20183e+06
Blzf1	4.85282e+07	4.96121e+07	6.85142e+07	5.07609e+07	2.78377e+07	5.94698e+07
Bmf	NA	NA	98249	NA	NA	NA
Bmi1	3.57646e+07	3.87365e+07	5.54309e+07	5.03116e+07	1.21657e+07	4.82091e+07
Bms1	1.08383e+06	1.24823e+06	1.79054e+06	3.15754e+06	1.55366e+06	3.42658e+06
Bmx	NA	NA	NA	NA	NA	218836
Bnip1	NA	NA	NA	777081	NA	NA
Bnip2	147760	483275	328405	1.77023e+06	204781	1.15351e+06
Bnip3	863621	2.08184e+06	2.15796e+06	NA	NA	NA
Bnip3l	NA	NA	NA	NA	NA	492429
Bod1l	98989.3	103383	NA	NA	110454	NA
Bok	323578	370693	620169	693324	551770	942219
Bola2	1.08691e+06	1.09578e+06	1.20171e+06	1.20112e+07	1.56328e+06	2.99688e+06
Bop1	NA	NA	541958	NA	1.20997e+06	NA
Bphl	NA	NA	89892.8	555155	NA	489040
Bpnt1	NA	NA	NA	71806.1	NA	130223
Bptf	58295.4	62093.4	51666.4	331735	68476	305481
Braf	NA	NA	NA	NA	49045.8	NA
Brap	209877	640699	937711	950326	674959	916482
Brca1	NA	NA	1.97285e+07	2.20229e+07	1.54255e+07	4.18314e+07
Brcc3	393209	778665	158424	239451	845852	226583
Brd1	121561	NA	88109.5	NA	NA	41463.3
Brd2	1.62798e+07	1.83671e+07	1.40793e+07	9.23139e+06	4.61084e+06	8.4949e+06
Brd3	44702.7	48382	69483	892186	180118	226875
Brd4	4.78366e+06	4.72173e+06	6.56803e+06	1.09889e+07	3.06758e+06	1.17162e+07
Brd7	677541	NA	712476	7.4064e+06	2.82511e+06	6.4026e+06
Brd8	NA	NA	317152	246957	216197	270217
Brd9	596992	448344	314348	924862	662901	874522
Bri3bp	356608	NA	NA	605827	NA	341834
Brms1l	6.33631e+07	7.30562e+07	3.43521e+07	4.94092e+07	2.14195e+07	6.92916e+07
Brox	172163	60471.8	320765	1.1073e+06	407435	1.08066e+06
Brp44	595814	1.32921e+06	1.79498e+06	6.56653e+06	3.4156e+06	7.22267e+06
Brpf1	2.03231e+06	1.60913e+06	1.44258e+06	4.0431e+06	452988	1.60307e+06
Bscl2	2.77649e+07	3.80972e+07	3.28724e+07	7.79864e+07	3.79065e+07	8.71891e+07
Bsdc1	160097	244472	337532	631138	425231	819169
Bsg	NA	NA	NA	486982	196750	539212
Bst1	1.80603e+06	2.95282e+06	2.8002e+06	1.40863e+06	911311	1.1417e+06
Btaf1	3.74815e+07	3.78414e+07	4.10908e+07	3.766e+07	1.82832e+07	3.25438e+07
Btbd11	NA	NA	NA	457332	NA	1.07332e+06
Btbd9	2.19298e+06	2.55623e+06	2.809e+06	6.06236e+06	2.59559e+06	5.45749e+06
Btd	3.71591e+06	3.15621e+06	6.1077e+06	1.24392e+07	7.98095e+06	NA
Btf3l4	1.75809e+06	1.3651e+06	2.45739e+06	3.49336e+06	1.50483e+06	6.12251e+06
Btg2	NA	NA	NA	NA	1.95871e+06	NA
Btk	828515	520346	602460	996774	967384	1.10031e+06
Btn2a2	90482.1	NA	112516	541497	170792	524158
Btnl9	NA	NA	NA	150653	90073.7	NA
Bub3	185856	NA	432222	634763	318668	1.68625e+06
Bud31	1.7006e+06	NA	1.46501e+06	1.75274e+06	426561	3.30793e+06
Bysl	3.74432e+07	3.41958e+07	3.84391e+07	2.77833e+07	1.31671e+07	2.93762e+07
Bzw1	365058	303191	446583	1.13248e+06	665396	1.85951e+06
Bzw2	2.58806e+07	2.58924e+07	2.0969e+07	1.41284e+08	7.04124e+07	1.40669e+08
C030048B08Rik	2.52525e+07	2.16817e+07	3.28545e+07	3.43835e+07	1.48755e+07	2.46699e+07
C130039O16Rik	25031.9	32997.4	23721.2	NA	63147.8	133747
C1galt1	NA	NA	NA	1.32273e+06	NA	NA
C1galt1c1	528996	688515	1.2204e+06	3.71303e+06	2.21799e+06	5.34083e+06
C1qb	452728	214567	180167	766321	282113	481241
C1qbp	40808.9	184177	87416.4	680241	273173	1.36989e+06
C1qtnf1	8.68005e+07	8.27254e+07	6.4875e+07	8.37748e+07	3.34094e+07	8.36309e+07
C1qtnf3	580262	268043	498394	542876	211944	372274
C1ra	735125	1.30176e+06	2.81087e+06	4.89522e+06	3.29793e+06	8.04633e+06
C1rb	211241	166979	239229	70680.3	127288	68724.2
C1rl	476048	651087	1.33948e+06	3.05952e+06	1.31469e+06	3.19153e+06
C1s	NA	147611	NA	NA	NA	NA
C2	811682	NA	1.09253e+06	1.23546e+06	531586	NA
C230096C10Rik	1.39553e+06	1.50158e+06	1.48012e+06	996021	366496	733029
C2cd2	863780	1.07883e+06	857187	1.40339e+06	693195	1.70512e+06
C2cd2l	93802	NA	NA	NA	NA	NA
C3	521425	215757	514032	NA	NA	NA
C330006K01Rik	2.11699e+06	2.29188e+06	1.47046e+06	3.31696e+06	1.76928e+06	3.74307e+06
C330007P06Rik	NA	NA	744756	NA	NA	NA
C4b	276611	305689	278222	387960	92521	268796
C530008M17Rik	210522	221942	261930	531171	323396	679323
C5ar1	23622.5	21558.8	171188	97387.5	78686.8	NA
C730048C13Rik	NA	NA	NA	398286	239571	NA
C77080	4.76917e+07	5.38237e+07	5.07467e+07	9.06405e+07	3.93006e+07	9.19273e+07
C78339	7.45724e+06	7.94673e+06	1.2901e+07	2.39605e+07	1.03688e+07	2.17043e+07
C85492	988024	697941	1.06488e+06	NA	NA	NA
C8a	100410	72890.7	214978	1.04835e+06	223973	351387
C8b	NA	51309	82198.6	133217	146800	48241
Cab39	500854	1.02025e+06	415331	5.77096e+06	2.94385e+06	8.2653e+06
Cab39l	147629	128451	371167	650897	583632	1.18232e+06
Cacna2d1	8.18356e+06	7.14237e+06	7.69163e+06	2.29291e+07	1.1321e+07	2.47869e+07
Cadm1	1.2444e+07	1.31583e+07	2.3141e+07	1.17589e+07	6.75969e+06	1.7184e+07
Cadm3	NA	NA	NA	503307	NA	468645
Cage1	NA	NA	57758.7	NA	NA	NA
Calcb	1.88856e+07	1.74106e+07	1.32803e+07	9.29061e+06	4.41352e+06	1.72704e+07
Calcoco1	NA	NA	NA	NA	1.65773e+06	NA
Calcrl	540801	650859	648112	1.23395e+06	642943	1.27138e+06
Cald1	2.07363e+06	1.69398e+06	1.54546e+06	3.23349e+06	5.77924e+06	7.05127e+06
Calm1	2.63105e+08	2.69084e+08	2.43699e+08	2.31487e+08	1.04437e+08	2.31486e+08
Calml4	3.52552e+06	4.79468e+06	4.01142e+06	8.07447e+06	2.44026e+06	5.87896e+06
Calr	NA	NA	NA	NA	22707.9	45858.7
Calr4	983257	896213	2.39751e+06	1.8172e+06	471729	1.00404e+06
Camk1	NA	NA	2.34657e+06	NA	NA	NA
Camk2d	997090	820465	842312	6.02419e+06	2.36316e+06	3.89069e+06
Camk2g	NA	NA	NA	NA	75734.6	NA
Caml	5.12144e+06	6.01823e+06	4.85163e+06	1.36459e+07	5.53683e+06	6.12928e+06
Camsap1l1	1.97549e+07	2.08749e+07	2.31091e+07	2.56274e+07	1.26218e+07	2.98518e+07
Cand1	3.99303e+06	4.98282e+06	5.15978e+06	1.62995e+07	5.82771e+06	9.20296e+06
Canx	NA	NA	22863	52869.5	NA	68542.2
Capn2	NA	5113.36	13130.8	NA	NA	NA
Capn5	NA	NA	NA	394827	137481	364023
Capn7	50535.9	79651.7	215726	470070	365540	957539
Caprin1	597132	505042	591005	204261	122785	178670
Capzb	NA	NA	NA	680547	454800	709538
Car1	88170.7	NA	181740	1.03148e+06	439303	320934
Car14	206970	186913	136588	120885	134457	287251
Car2	NA	NA	NA	NA	198983	NA
Car3	NA	NA	NA	NA	680899	NA
Car4	7.54893e+07	7.50346e+07	5.83412e+07	7.90828e+07	4.11569e+07	8.98492e+07
Car5b	593169	573227	NA	2.09175e+06	NA	NA
Car8	134422	163540	332447	NA	NA	NA
Card11	553316	562591	NA	NA	NA	NA
Carhsp1	2.16849e+07	2.37246e+07	1.78812e+07	3.26795e+07	NA	3.23046e+07
Carkd	NA	NA	1.85938e+06	NA	NA	NA
Carm1	NA	NA	NA	NA	38115.6	NA
Cars2	NA	NA	NA	171254	NA	NA
Casc3	NA	NA	72741.3	1.1817e+06	NA	272516
Casd1	267274	262314	395395	909571	144300	948398
Caskin2	NA	240745	NA	NA	NA	NA
Casp6	26396.5	NA	17108.7	51968.4	66931.6	176225
Casp7	NA	NA	NA	3.02148e+09	NA	NA
Casp9	NA	855831	NA	NA	189592	NA
Casq2	270022	492433	380746	1.1521e+06	430422	1.16847e+06
Casr	NA	NA	248169	1.63634e+06	898361	1.97737e+06
Cast	2.61713e+06	4.21711e+06	2.49797e+06	NA	2.1438e+06	2.32735e+06
Cat	NA	NA	NA	NA	5864.89	NA
Catsperg2	449391	553036	672868	63341	91713.2	306703
Cav2	2.00297e+06	2.25619e+06	3.32198e+06	162830	NA	230263
Cbara1	4.55532e+06	4.77476e+06	2.85207e+06	7.0111e+06	3.25219e+06	6.97048e+06
Cbl	29163.1	NA	107205	108696	77778	86805.1
Cbr1	6.89607e+06	8.72295e+06	8.77824e+06	NA	NA	6.15439e+06
Cbr2	NA	NA	198460	NA	NA	NA
Cbr4	117439	NA	27657.1	129260	95235.6	363558
Cbwd1	140189	NA	NA	174138	NA	442775
Cbx1	NA	NA	97953	NA	NA	174073
Cbx5	NA	NA	NA	4.6716e+06	2.02256e+06	4.94036e+06
Cc2d1a	50994.8	80199.8	NA	NA	29563.8	384990
Ccar1	518126	589582	168751	723256	309182	691002
Ccbl1	NA	NA	NA	NA	78265.1	NA
Ccbl2	241505	NA	NA	776673	408236	1.63084e+06
Ccdc101	NA	850062	1.60394e+06	NA	NA	NA
Ccdc102a	NA	NA	NA	1.87757e+06	1.05304e+06	NA
Ccdc109a	221195	233291	248730	261865	131588	482889
Ccdc109b	728180	1.80331e+06	1.26837e+06	681900	NA	914755
Ccdc12	NA	76053.6	25095.7	124479	33068.4	158593
Ccdc124	1.09308e+07	1.08518e+07	1.98359e+07	1.31596e+07	6.06115e+06	7.18732e+06
Ccdc127	NA	NA	302994	NA	NA	NA
Ccdc132	NA	NA	NA	NA	54765.4	NA
Ccdc134	1.74248e+06	NA	NA	255828	1.5814e+06	NA
Ccdc22	9.08195e+06	6.99041e+06	6.77354e+06	1.37748e+07	7.23013e+06	4.21768e+06
Ccdc25	39410.7	63343.3	277318	558831	NA	117438
Ccdc28b	678737	714484	575328	1.24949e+06	598215	1.61198e+06
Ccdc33	1.47881e+06	1.97717e+06	2.27407e+06	3.54774e+06	1.53726e+06	3.6498e+06
Ccdc43	NA	NA	NA	NA	NA	2.29679e+07
Ccdc50	NA	NA	1.27741e+06	NA	NA	NA
Ccdc51	282481	425011	576216	451652	501512	1.0707e+06
Ccdc53	NA	NA	NA	87762.3	44045.5	78373.2
Ccdc56	1.57059e+06	2.15053e+06	2.7893e+06	7.84318e+06	2.84946e+06	7.12634e+06
Ccdc58	NA	NA	NA	65613	NA	NA
Ccdc6	157723	178329	204667	472649	242618	681967
Ccdc61	6.83223e+07	7.60605e+07	7.70448e+07	6.75901e+07	4.04263e+07	7.21284e+07
Ccdc65	NA	NA	NA	45448.5	NA	43153.4
Ccdc69	1.34226e+06	1.01232e+06	1.73696e+06	1.01158e+06	501761	1.59377e+06
Ccdc8	9.53255e+06	1.26885e+07	1.39376e+07	6.59155e+06	3.34308e+06	8.48121e+06
Ccdc86	1.64434e+06	1.70726e+06	1.50021e+06	NA	46245.1	NA
Ccdc88a	NA	NA	NA	NA	95574.2	153385
Ccdc88b	NA	NA	NA	18787.2	NA	NA
Ccdc9	6.88084e+06	7.95308e+06	1.41759e+07	NA	NA	NA
Ccdc90a	995501	518116	366183	387590	552150	1.29052e+06
Ccdc90b	NA	NA	NA	266307	224662	NA
Ccdc91	84947	77888.3	140910	248833	291593	1.14619e+06
Cchcr1	NA	NA	NA	2.29023e+06	1.31719e+06	NA
Ccl3	NA	NA	255287	NA	420895	NA
Ccl7	NA	NA	NA	NA	NA	219501
Ccm2	2.02054e+06	2.01295e+06	1.67076e+06	8.18155e+06	2.58674e+06	7.12036e+06
Ccndbp1	4.49943e+07	5.15231e+07	4.71893e+07	8.68101e+07	4.53505e+07	8.37943e+07
Ccnh	509265	270482	400573	2.07235e+06	893372	1.7673e+06
Ccnk	853873	731969	731899	1.79512e+06	845674	716992
Ccnl1	1.52723e+06	1.10133e+06	1.88103e+06	1.97279e+06	1.12681e+06	3.24946e+06
Ccnl2	NA	NA	NA	NA	258609	371437
Ccnt1	5.53166e+06	5.57804e+06	5.27925e+06	7.39274e+06	3.18507e+06	5.87165e+06
Ccny	3.98172e+06	1.5898e+06	1.09378e+06	784918	3.8535e+06	7.70857e+06
Ccpg1	NA	81333.8	62453.8	143237	59006.5	236309
Ccr1	NA	NA	NA	NA	52322.2	90475
Ccr2	7112.44	NA	6110.19	NA	NA	NA
Ccr5	81778.6	NA	NA	NA	NA	NA
Ccrl2	52918.3	109975	NA	460701	262517	457789
Ccs	3.24148e+06	3.55032e+06	2.0448e+06	4.13551e+06	2.0124e+06	2.55376e+06
Cct2	531791	1.08805e+06	596962	840058	735131	1.55644e+06
Cct3	NA	NA	131245	NA	47083.8	104494
Cct4	74659.3	NA	31628.8	362202	144698	749412
Cct5	NA	NA	NA	NA	24519	NA
Cct8	NA	NA	83250	184490	194760	94615.2
Ccz1	836563	577816	729516	NA	185713	154767
Cd101	1.62994e+06	1.56572e+06	1.51664e+06	NA	551396	NA
Cd151	120552	142031	119953	429277	409686	956397
Cd163	108607	126409	542932	768746	521007	1.45546e+06
Cd177	NA	NA	282481	NA	235573	NA
Cd180	159424	NA	180860	397763	197760	369896
Cd19	NA	128243	65901.4	149415	202090	219620
Cd1d1	9.42226e+06	9.23897e+06	4.68341e+06	2.21276e+07	1.07775e+07	2.71958e+07
Cd2	NA	NA	NA	2.551e+07	1.14742e+07	2.25188e+07
Cd200	NA	NA	NA	1.16832e+06	314064	NA
Cd200r1	34564.5	33248.2	26395.5	78595.2	52729.1	76467.9
Cd200r4	NA	NA	114478	NA	NA	NA
Cd207	462178	430017	726876	1.41182e+06	644546	504825
Cd209b	900232	1.08518e+06	43601.5	792015	611283	1.13824e+06
Cd22	NA	81104.8	NA	356012	837120	1.62486e+06
Cd244	499760	598622	675220	1.40429e+06	738457	1.65396e+06
Cd274	68093.3	162479	86224.8	1.07424e+06	393713	1.46688e+06
Cd2ap	337999	537543	667993	1.21554e+06	495287	980765
Cd2bp2	3.02716e+06	2.37117e+06	1.24665e+06	1.22483e+06	347132	1.07138e+06
Cd300a	908475	1.89648e+06	1.94224e+06	794402	414337	NA
Cd300lb	371946	NA	NA	NA	NA	NA
Cd300ld	NA	115456	NA	NA	421423	862511
Cd300lf	NA	NA	NA	86044.2	NA	NA
Cd302	4.09201e+06	4.66533e+06	4.11873e+06	1.11355e+07	4.7534e+06	1.08901e+07
Cd33	456971	501830	369181	NA	NA	NA
Cd34	5.72794e+06	6.83004e+06	6.05739e+06	587869	302749	336705
Cd36	2.12438e+06	1.56681e+06	965123	2.72612e+06	1.42334e+06	3.09268e+06
Cd37	3.48766e+06	3.57777e+06	NA	NA	NA	NA
Cd38	75049.1	NA	102447	39738	42794.5	439786
Cd3d	114916	81557.8	60105.9	263677	165274	366853
Cd40	2.10466e+07	1.09876e+06	2.01653e+07	1.55924e+07	2.28873e+07	9.15871e+06
Cd44	1.8222e+08	1.62499e+08	2.76524e+08	2.72242e+08	1.64187e+08	3.7933e+08
Cd47	NA	NA	NA	104516	347946	306398
Cd48	6.76877e+06	5.73584e+06	7.28924e+06	9.75982e+06	5.17146e+06	1.1076e+07
Cd55	1.73967e+08	1.77615e+08	1.72489e+08	5.46628e+08	2.58323e+08	5.84321e+08
Cd59a	7.38237e+06	6.50601e+06	7.10304e+06	1.6648e+07	7.88234e+06	1.68638e+07
Cd5l	141282	NA	NA	488182	NA	NA
Cd63	811383	1.11908e+06	1.00663e+06	2.58763e+06	90590.5	2.14824e+06
Cd68	5.05508e+07	520851	4.62353e+07	2.33708e+07	1.2866e+07	NA
Cd69	357777	440484	468816	134391	205939	785313
Cd74	40723.8	NA	15410.2	NA	NA	NA
Cd79a	126954	192592	276571	466432	258133	413079
Cd79b	1.12018e+07	9.99438e+06	9.35764e+06	2.05614e+07	8.69196e+06	1.96926e+07
Cd80	17361.2	71214.5	74911.7	697600	251611	711053
Cd81	1.72556e+06	1.37302e+06	1.47747e+06	1.8763e+06	1.06219e+06	2.75838e+06
Cd84	NA	55700.1	53509.7	NA	NA	NA
Cd86	5.37212e+06	4.64779e+06	6.72409e+06	1.2591e+07	6.62604e+06	1.08895e+07
Cd9	1.01924e+06	NA	1.13116e+06	NA	NA	NA
Cd93	638098	1.81352e+06	2.9178e+06	8.47423e+06	3.27572e+06	9.2185e+06
Cd97	1.12327e+07	1.15704e+07	1.00383e+07	1.67654e+07	7.11727e+06	1.63616e+07
Cda	NA	NA	106185	124097	66005	329889
Cdan1	1.85744e+06	2.16917e+06	3.02231e+06	2.7108e+06	947663	2.17375e+06
Cdc16	NA	NA	NA	3.06641e+06	NA	2.84873e+06
Cdc23	1.13112e+08	1.02917e+08	9.41916e+07	2.37243e+08	9.31744e+07	2.00793e+08
Cdc26	NA	NA	NA	22747.9	NA	339575
Cdc37	760688	472887	1.59795e+06	NA	329015	NA
Cdc40	5.66578e+06	6.52028e+06	5.76247e+06	1.29018e+07	5.1929e+06	1.00143e+07
Cdc42	1.81473e+06	2.04526e+06	2.08974e+06	1.6117e+06	1.11517e+06	2.08552e+06
Cdc42bpb	398481	NA	422659	566042	291427	797298
Cdc42bpg	729751	737748	1.48113e+06	NA	NA	NA
Cdc42ep1	547661	452448	1.11293e+06	3.32207e+06	562159	949687
Cdc42ep4	3.64263e+06	2.14776e+06	6.31703e+06	3.68942e+06	3.04649e+06	5.93423e+06
Cdc42se1	903307	1.0151e+06	343513	490148	406544	NA
Cdc5l	NA	NA	NA	NA	120142	NA
Cdc73	NA	NA	234509	94781.2	53709.8	NA
Cdh13	NA	NA	74581.5	NA	123124	208499
Cdh2	NA	NA	11139.5	NA	NA	NA
Cdh9	1.7608e+08	1.76307e+08	1.94769e+08	2.6609e+08	6.68425e+07	2.08685e+08
Cdhr1	2.25214e+06	1.86189e+06	3.30204e+06	2.25807e+06	1.5868e+06	3.39177e+06
Cdhr5	2.97258e+06	3.73785e+06	2.62561e+06	3.44294e+06	1.62904e+06	2.63215e+06
Cdipt	NA	414832	420860	1.53154e+06	737151	1.7479e+06
Cdk1	1.42984e+06	1.06545e+06	2.39276e+06	NA	NA	3.66601e+06
Cdk11b	NA	210414	559706	1.38642e+06	664386	718427
Cdk13	947740	1.23753e+06	810227	429021	139476	466878
Cdk17	NA	NA	NA	NA	2.24941e+06	6.40937e+06
Cdk18	NA	NA	NA	84443.6	38616.9	148708
Cdk19	NA	NA	NA	1.0719e+06	NA	NA
Cdk2ap1	83245	NA	NA	58466.5	NA	NA
Cdk4	1.2015e+06	1.41049e+06	1.16371e+06	718456	581339	1.68107e+06
Cdk5	NA	3.73141e+06	NA	NA	3.0592e+06	5.11735e+06
Cdk5rap2	NA	955041	NA	NA	864563	1.47485e+06
Cdk5rap3	3.10698e+06	3.35426e+06	3.36356e+06	346924	164585	325066
Cdk6	NA	NA	NA	261342	124401	346006
Cdk9	NA	NA	NA	NA	842823	NA
Cdkn1b	NA	NA	NA	61053.7	23140.9	NA
Cdkn2aip	2.62778e+06	2.81078e+06	3.75489e+06	7.93955e+06	2.94332e+06	6.60389e+06
Cdkn2c	NA	NA	NA	717703	75609.9	NA
Cdr2l	1.84492e+08	1.85555e+08	1.85089e+08	4.84532e+07	2.17997e+07	4.77082e+07
Cds2	1.06224e+06	1.18876e+06	679605	1.45062e+06	719212	2.43311e+06
Cdv3	4.70879e+07	4.71786e+07	4.31732e+07	6.79475e+06	4.12466e+06	8.30768e+06
Cdyl	265919	239506	408462	798793	602135	1.02412e+06
Ceacam1	6.76382e+06	7.73095e+06	7.34181e+06	1.66135e+07	8.78225e+06	1.81221e+07
Ceacam10	92653.3	56818.2	NA	201058	660703	1.29466e+06
Cebpb	9.56993e+07	8.78896e+07	NA	9.91987e+06	1.14938e+06	3.58496e+07
Cebpe	NA	123019	NA	NA	NA	NA
Cebpg	NA	NA	4.65429e+06	NA	NA	NA
Cebpz	483618	499758	503627	1.15743e+06	532186	1.51538e+06
Cecr5	NA	NA	NA	332130	NA	NA
Celf2	1.95997e+07	1.30017e+07	2.44112e+07	2.51437e+07	1.01972e+07	2.98997e+07
Celsr1	NA	NA	1.35715e+06	NA	NA	NA
Cenpe	NA	NA	22880.9	63734.2	30783.9	NA
Cenpf	786755	1.07348e+06	1.46673e+06	2.79683e+06	1.15497e+06	4.31322e+06
Cenpi	250974	113295	283027	1.14896e+06	417402	1.03152e+06
Cenpm	2.20214e+06	1.87131e+06	1.9167e+06	342929	265137	420905
Cenpn	194474	222884	366705	898721	488408	521487
Cenpo	1.24786e+06	2.17759e+06	3.54953e+06	3.90104e+06	2.15758e+06	5.53921e+06
Cenpp	9.86154e+06	NA	NA	NA	NA	NA
Cenpq	207419	204308	170191	390564	199672	448090
Cep110	NA	NA	66957.4	NA	NA	NA
Cep135	233841	568063	1.48253e+06	NA	84306	NA
Cep152	NA	NA	NA	70785	NA	74830.9
Cep170	828805	702124	1.12664e+06	NA	NA	NA
Cep290	NA	NA	244026	472814	141389	1.09839e+06
Cep350	NA	NA	NA	417623	NA	NA
Cep55	NA	NA	64703.7	NA	NA	61686.1
Cep78	8.92156e+07	9.07661e+07	6.82377e+07	1.36421e+08	6.09441e+07	1.48389e+08
Cept1	937552	NA	2.6242e+06	NA	NA	NA
Ces1b	58539.3	68189.3	NA	NA	NA	NA
Ces1c	2.05867e+06	2.3575e+06	1.81522e+06	2.841e+06	887016	2.21281e+06
Ces1d	3.32541e+06	3.84728e+06	3.63426e+06	4.93696e+06	2.04353e+06	5.83524e+06
Ces1e	NA	7.59981e+06	NA	NA	NA	NA
Ces1g	351346	322480	504328	1.60366e+06	531622	1.4318e+06
Ces2a	1.0771e+07	8.27344e+06	7.57178e+06	3.63313e+07	1.93388e+07	3.77669e+07
Ces2c	1.43021e+06	1.5896e+06	2.82622e+06	2.93188e+06	1.07597e+06	2.27712e+06
Ces2e	NA	NA	NA	NA	93311	NA
Ces2f	56783.1	54447.2	75495.8	160609	79328.3	176810
Ces3a	2.72237e+07	3.02567e+07	3.07324e+07	6.77471e+07	4.54141e+07	1.00194e+08
Ces3b	9.0268e+06	9.11547e+06	8.90362e+06	3.93448e+06	1.81365e+06	3.73842e+06
Cetn2	58860.8	304678	255575	1.61859e+06	446264	1.32989e+06
Cfb	1.15495e+06	1.55055e+06	1.75495e+06	4.57472e+06	2.16583e+06	4.11072e+06
Cfdp1	3.32756e+06	3.47201e+06	3.7672e+06	2.95996e+06	1.25684e+06	2.7884e+06
Cfh	NA	NA	NA	1.44424e+07	NA	NA
Cfhr1	1.65658e+06	2.63117e+06	301717	2.84202e+06	2.91172e+06	1.94442e+06
Cfl2	119028	88406.1	59012.5	380812	48577.7	302239
Cfp	NA	27163.1	24221.9	1.08527e+06	162256	288447
Cgnl1	4.26006e+06	4.61874e+06	4.29559e+06	NA	NA	NA
Ch25h	200175	177347	298166	459106	145048	443931
Chchd1	NA	NA	NA	649991	119667	227752
Chchd3	2.57871e+07	1.63689e+07	2.05166e+07	1.16994e+07	3.9407e+06	7.44868e+06
Chchd4	2.92678e+06	3.23254e+06	NA	1.49478e+06	256791	2.00115e+06
Chchd5	NA	NA	NA	NA	554675	NA
Chchd6	1.58097e+06	1.5333e+06	1.83345e+06	4.18057e+06	1.45119e+06	3.55785e+06
Chchd8	NA	NA	NA	166263	28791.6	NA
Chd1	NA	NA	63647.7	78181.7	65749.6	NA
Chd1l	NA	NA	NA	NA	875968	1.77129e+06
Chd2	NA	55595	NA	NA	NA	NA
Chd4	2.53778e+06	89427	82728.2	5.94174e+06	74659.5	345448
Chd8	7.27788e+06	6.54893e+06	3.27985e+06	1.85881e+07	1.22393e+07	2.02839e+07
Chdh	1.47872e+08	1.55204e+08	1.59063e+08	1.90948e+08	9.53128e+07	1.96448e+08
Cherp	NA	NA	61552.8	52024.5	NA	89831.9
Chi3l1	2.24401e+06	2.10265e+06	2.79608e+06	4.45857e+06	2.15063e+06	4.833e+06
Chi3l4	NA	NA	60219.6	93054.2	173738	95932
Chia	NA	NA	NA	47356.8	21220.6	45955.7
Chid1	6.11582e+06	6.94462e+06	9.93003e+06	1.14143e+07	6.15144e+06	1.73727e+07
Chkb	1.77024e+07	2.3228e+07	3.3557e+06	6.96273e+06	1.51719e+06	3.53022e+06
Chm	210924	NA	709065	NA	NA	NA
Chmp1a	NA	NA	NA	NA	72241.9	686458
Chmp1b	NA	909178	745558	NA	NA	NA
Chmp2a	NA	NA	NA	429494	240218	1.18379e+06
Chmp4b	NA	NA	NA	91830.1	30608.7	87157.2
Chmp6	2.18008e+06	3.01546e+06	2.55022e+06	4.55787e+06	1.58128e+06	4.77587e+06
Chmp7	NA	NA	NA	418261	114451	254645
Chordc1	4.36381e+07	3.3269e+07	3.92856e+07	6.18591e+07	4.11183e+07	6.71138e+07
Chpf2	2.32e+07	2.36741e+07	2.14301e+07	2.94438e+07	1.1602e+07	3.00897e+07
Chpt1	NA	533053	NA	7.50009e+06	NA	3.8608e+06
Chrac1	8.25375e+06	9.02339e+06	6.80625e+06	1.40901e+07	6.66168e+06	1.41546e+07
Chrnd	NA	284012	583373	770035	369894	723037
Chst13	NA	17871.5	396765	56512.3	NA	42773.4
Chst15	2.70872e+06	2.51926e+06	2.36682e+06	1.19059e+06	1.11873e+06	1.43739e+06
Chst7	210727	81084	321412	253415	102381	256651
Chsy1	NA	NA	NA	27299.5	2680.12	32705.9
Chtf18	957087	619328	824478	564562	186319	547144
Chuk	NA	NA	NA	393410	212271	379848
Cib1	NA	NA	NA	142101	145987	555515
Cilp	NA	NA	NA	NA	39644	NA
Cir1	NA	NA	NA	NA	15791.4	NA
Cirbp	1.63462e+08	1.53142e+08	1.73065e+08	3.5813e+08	1.75609e+08	4.21582e+08
Cirh1a	5.5411e+06	NA	79675.4	8.1642e+06	4.99569e+06	283438
Cisd1	NA	312539	79387.3	NA	NA	NA
Cisd2	7.35349e+07	7.34616e+07	6.4097e+07	9.13974e+07	4.39998e+07	8.60079e+07
Cisd3	NA	NA	NA	344652	184329	151697
Cited2	NA	NA	87190.5	281483	103397	322236
Ckap2l	5.45184e+06	4.81827e+06	7.7931e+06	9.84074e+06	5.00948e+06	9.18688e+06
Ckap4	270498	266487	294996	1.53359e+06	651437	1.44164e+06
Ckb	NA	NA	7487.75	23516.3	8592.17	NA
Ckm	NA	23053.6	21250.2	33636.8	14293.4	34967.3
Ckmt1	1.10542e+06	1.28818e+06	1.53308e+06	2.59197e+06	1.54273e+06	2.3017e+06
Ckmt2	4.80478e+07	6.65182e+07	4.9158e+07	1.05805e+08	5.55667e+07	1.13834e+08
Clasp1	301342	308960	337431	NA	NA	NA
Clasrp	NA	NA	235234	NA	178740	160932
Clca1	NA	NA	43360.9	NA	NA	NA
Clcc1	1.83744e+06	1.63391e+06	2.03125e+06	898607	194231	1.72425e+06
Clcn4-2	NA	636218	2.86025e+06	5.58843e+06	2.58995e+06	5.34203e+06
Clcn7	NA	NA	NA	135464	41585.7	222397
Cldn1	104625	NA	NA	NA	NA	382984
Cldn18	4.73814e+07	4.26795e+07	5.56716e+07	3.70486e+07	1.76904e+07	3.52317e+07
Cldn5	NA	NA	571146	3.09947e+06	1.27626e+06	983037
Clec12a	1.15953e+06	1.04989e+06	2.11232e+06	4.15606e+06	1.74992e+06	5.33313e+06
Clec14a	NA	NA	NA	NA	755980	1.94056e+06
Clec1a	166742	629657	200127	278215	51964.7	138782
Clec1b	224943	167485	NA	NA	NA	NA
Clec4a1	NA	324165	NA	356395	233411	NA
Clec4a3	7.04421e+06	6.93144e+06	8.77434e+06	8.43722e+06	3.014e+06	1.24328e+07
Clec4d	NA	NA	NA	NA	NA	128019
Clec4e	NA	NA	NA	481085	72883.5	NA
Clec4n	NA	NA	253402	630577	431082	NA
Clec5a	379461	311924	657519	1.21944e+06	388516	992271
Clec7a	2.26887e+06	2.41984e+06	1.60145e+06	99590.6	171594	212220
Clic1	NA	34878.7	NA	NA	NA	NA
Clic3	2.31785e+06	2.53284e+06	3.36123e+06	5.7028e+06	2.09325e+06	5.30257e+06
Clic4	766894	848724	NA	694384	NA	879000
Clic5	3.3985e+06	3.62238e+06	2.87325e+06	251539	135408	440742
Clint1	NA	NA	NA	NA	9409.51	NA
Clip1	164780	NA	201949	103045	563531	1.15893e+06
Clip2	98736.9	260817	525020	440611	161858	510047
Clmn	NA	NA	NA	31727.3	11349.5	32259.4
Cln3	2.81957e+07	3.10259e+07	2.7534e+07	4.62961e+07	1.98775e+07	3.35177e+07
Cln6	6.90065e+06	5.66318e+06	9.56946e+06	1.27767e+07	4.81524e+06	1.19803e+07
Cln8	NA	NA	464891	NA	NA	NA
Clns1a	37740.4	46822.8	83943.1	NA	28377.6	64649.1
Clpb	840330	572355	NA	1.2422e+06	328730	1.9791e+06
Clpp	2.49385e+06	3.17931e+06	2.74826e+06	6.93452e+06	4.10731e+06	5.86593e+06
Clptm1	NA	NA	NA	104802	44549.2	114752
Clptm1l	354982	349650	NA	NA	NA	NA
Clpx	NA	NA	NA	143441	NA	39732
Clta	NA	NA	NA	126597	NA	NA
Cltb	2.46254e+07	2.61174e+07	2.54516e+07	6.3632e+07	3.65968e+07	6.59353e+07
Cltc	NA	NA	NA	39106.1	262553	NA
Clu	NA	NA	226270	512931	209111	NA
Clybl	NA	NA	NA	86659.5	15971.4	28023.6
Cma1	NA	NA	287146	NA	NA	NA
Cmas	731452	630122	1.17103e+06	2.3275e+06	1.32634e+06	2.69819e+06
Cmbl	NA	NA	56732.2	NA	NA	NA
Cmc1	127636	136946	147693	NA	NA	NA
Cmklr1	6.64642e+06	7.97419e+06	6.53843e+06	8.43888e+06	4.5199e+06	8.91995e+06
Cml1	NA	NA	NA	519377	84698.1	700662
Cmpk1	7.45107e+07	5.6268e+07	8.76033e+07	1.21077e+08	5.7019e+07	1.11975e+08
Cmpk2	NA	283407	318725	422256	NA	NA
Cmtm4	NA	NA	10169.1	NA	NA	NA
Cmtm6	7.40247e+07	7.64927e+07	7.22009e+07	1.00862e+08	4.43823e+07	1.01358e+08
Cmtm8	NA	101490	NA	NA	NA	NA
Cmya5	NA	122236	238512	NA	60237.3	165888
Cnbp	149704	246752	509943	1.01019e+06	555144	904830
Cndp1	50420.9	90481.7	74652.4	NA	60914.4	NA
Cnih	1.71341e+06	2.03386e+06	2.35148e+06	3.96295e+06	1.99945e+06	3.98344e+06
Cnksr3	NA	NA	NA	74819.6	38587.2	45824.1
Cnn3	NA	NA	313601	NA	NA	1.3659e+06
Cnnm2	64294.9	73748	62816	273774	165618	173927
Cnnm3	4.44662e+07	4.55015e+07	5.60158e+07	1.01458e+08	2.5571e+07	8.63693e+07
Cnnm4	52349.1	NA	206910	NA	NA	NA
Cno	NA	NA	NA	40588	NA	NA
Cnot10	1.45685e+06	1.66414e+06	1.5988e+06	2.25003e+06	1.21627e+06	2.86786e+06
Cnot3	2.05989e+06	2.28177e+06	1.58658e+06	3.91674e+06	2.33886e+06	4.69841e+06
Cnp	167565	154778	205516	2.17702e+06	1.23076e+06	2.26038e+06
Cnpy2	452700	1.72718e+06	429442	388726	146913	370202
Cnpy3	288257	246792	452587	209954	136572	1.31056e+06
Cnr2	7.96223e+06	8.97274e+06	1.04814e+07	5.69591e+06	2.18371e+06	5.11907e+06
Cnst	NA	NA	NA	NA	NA	711438
Cntfr	93512.2	NA	NA	221186	NA	186044
Cntln	4.93965e+06	4.60338e+06	4.29333e+06	1.69403e+07	7.74097e+06	1.46223e+07
Cntn1	91226.1	161637	134306	319494	62571.7	324588
Cntn4	105952	176039	NA	143760	125862	288753
Cntrob	NA	NA	125366	728616	330714	669517
Coasy	2.64806e+06	3.37924e+06	2.6235e+06	3.88483e+06	2.54118e+06	5.11336e+06
Cobll1	NA	NA	NA	NA	24856.4	NA
Cobra1	NA	1.29621e+06	NA	NA	NA	NA
Cog1	NA	NA	NA	NA	81330.1	40838.9
Cog2	NA	NA	100593	NA	354533	697380
Cog3	NA	NA	NA	613779	1.32978e+06	2.92832e+06
Cog5	4.18501e+07	4.47304e+07	5.08191e+07	1.84796e+07	8.31953e+06	1.88648e+07
Cog6	1.94978e+07	1.93871e+07	2.56782e+07	1.09968e+08	5.55815e+07	1.22651e+08
Cog7	NA	NA	NA	269345	NA	476072
Cog8	NA	NA	NA	73436	NA	104001
Coil	155723	345308	394374	277603	139423	529831
Col11a1	NA	NA	NA	80093.7	NA	NA
Col14a1	5.05125e+06	7.98519e+06	7.87098e+06	9.47161e+06	4.31331e+06	1.0286e+07
Col15a1	NA	NA	NA	136880	62031.1	189751
Col1a1	535595	448037	846595	1.52121e+06	724498	705047
Col1a2	305034	162499	302737	811071	400360	969112
Col2a1	NA	NA	NA	NA	30325.9	60029.2
Col3a1	229673	278471	532130	1.35923e+06	733646	1.73262e+06
Col4a1	NA	NA	NA	NA	325659	NA
Col4a2	NA	NA	NA	113813	114428	52475.6
Col4a3bp	NA	NA	NA	1.52299e+06	749090	2.11861e+06
Col4a5	NA	NA	642878	NA	NA	NA
Col5a3	2.50478e+06	2.61957e+06	3.27299e+06	6.18247e+06	2.84839e+06	4.84204e+06
Col6a2	436830	321618	579160	NA	131873	NA
Col6a4	NA	36855.2	NA	62336.5	NA	NA
Col6a5	NA	NA	67694.9	NA	NA	NA
Colec12	NA	NA	NA	665256	369437	761902
Commd10	452364	459803	1.09635e+06	1.72824e+06	618411	956782
Commd2	NA	NA	NA	NA	39618.4	NA
Commd3	60606.8	42686.5	NA	NA	43117.1	NA
Commd4	228785	236681	NA	NA	118586	NA
Commd5	NA	NA	209534	585086	174273	1.05511e+06
Commd6	NA	NA	NA	3.89249e+07	NA	3.17785e+06
Commd7	NA	1.85109e+09	1.18185e+09	NA	NA	NA
Commd8	NA	672447	505457	630883	568586	1.03983e+06
Commd9	1.32076e+06	589760	535268	2.4771e+06	1.28927e+06	1.47632e+06
Comt	NA	NA	NA	NA	71107.4	NA
Comtd1	NA	NA	NA	NA	91190.5	NA
Copa	NA	39308.4	228388	151240	71523.2	161982
Copb2	NA	NA	1.1099e+06	1.53754e+06	503537	1.27578e+06
Cope	NA	NA	NA	NA	239030	351826
Copg	NA	54494.8	NA	NA	NA	NA
Copg2	3.87545e+07	3.68542e+07	3.70684e+07	3.17184e+07	1.44038e+07	3.10836e+07
Cops2	NA	NA	NA	NA	261436	NA
Cops3	1.57807e+06	1.41654e+06	NA	NA	NA	NA
Cops4	105653	136272	44782.1	119412	65517.9	235326
Cops5	468000	560787	840677	NA	NA	NA
Cops6	2.21859e+07	2.21694e+07	1.86055e+07	2.5727e+07	1.16744e+07	2.97881e+07
Cops7b	423492	358769	612740	1.49261e+06	912914	2.27367e+06
Cops8	1.61527e+06	1.70003e+06	1.44593e+06	7.93138e+06	4.00235e+06	8.97894e+06
Copz1	7.2289e+06	6.54724e+06	6.65906e+06	4.23035e+07	2.05594e+07	3.8398e+07
Coq10b	2.07101e+06	2.05111e+06	2.49547e+06	1.40148e+06	460484	3.23046e+06
Coq3	78626.9	109350	213078	NA	NA	18055.7
Coq4	1.01756e+06	354566	2.81765e+06	6.08533e+06	611045	2.01869e+06
Coq5	1.4675e+07	1.48196e+07	1.72683e+07	1.60277e+07	7.77364e+06	1.6905e+07
Coq6	605955	NA	NA	898760	576700	NA
Coq7	2.02596e+06	3.53069e+06	2.8819e+06	9.0638e+06	4.3584e+06	1.59484e+07
Coq9	NA	NA	NA	242528	97581.9	259654
Coro1a	154629	309099	1.66352e+06	2.7131e+06	1.70335e+06	3.32042e+06
Coro1b	NA	NA	NA	292154	NA	NA
Coro1c	NA	NA	NA	NA	305992	621751
Coro2b	1.54872e+06	1.72173e+06	2.14269e+06	3.73345e+06	2.22606e+06	4.5569e+06
Coro7	NA	NA	NA	NA	75681.2	NA
COX1	NA	NA	NA	559890	363645	1.02387e+06
Cox11	207120	162459	849243	NA	NA	287371
Cox16	NA	NA	NA	NA	NA	2.77884e+06
Cox17	391050	668681	1.0254e+06	1.36727e+06	736854	1.75056e+06
Cox19	2.11877e+07	1.44856e+07	2.15118e+07	1.73309e+07	8.93015e+06	4.8617e+07
COX2	NA	NA	NA	265911	NA	NA
COX3	502031	134309	147810	NA	71006.4	201909
Cox4i1	NA	NA	69901.9	NA	38709	NA
Cox4i2	129300	NA	NA	NA	NA	439095
Cox4nb	NA	NA	NA	30019.5	15713.6	44718.6
Cox5a	7.93681e+06	8.51559e+06	1.19704e+07	8.99296e+06	4.34669e+06	1.1628e+07
Cox6a1	NA	NA	NA	566706	481114	1.09683e+06
Cox6b1	105027	118608	106706	220663	70958.9	NA
Cox6c	472188	474284	814510	731744	350601	595469
Cox7a2	399612	473095	209838	743665	360247	1.04963e+06
Cox7c	33139.1	14627.3	17100.9	104478	53422.9	48920
Cpa1	110962	NA	NA	202398	122102	273632
Cpa3	NA	NA	40605.6	NA	NA	NA
Cpb1	NA	NA	202993	NA	NA	NA
Cpd	644575	614025	926886	NA	733111	1.78604e+06
Cpeb2	NA	NA	NA	NA	41584.6	NA
Cpeb3	1.74425e+07	1.816e+07	2.22267e+07	2.5436e+07	1.49289e+07	2.50539e+07
Cplx2	68486.8	248011	190945	879754	433119	365139
Cpm	552503	565069	533524	340235	144769	300193
Cpn1	NA	NA	41535.4	77978.7	105025	184662
Cpn2	646753	1.40167e+06	NA	8.43326e+06	1.06551e+07	5.7607e+06
Cpne1	613694	NA	739359	NA	NA	NA
Cpne2	5.74532e+07	6.01843e+07	6.81964e+07	5.19365e+07	4.64547e+07	9.56476e+07
Cpne5	NA	NA	NA	NA	100249	NA
Cpne8	NA	3.56816e+06	4.3445e+06	2.88235e+06	1.66848e+06	3.09547e+06
Cpne9	NA	NA	NA	NA	139785	402409
Cpox	209512	NA	1.25257e+06	2.14268e+06	1.44739e+06	1.97086e+06
Cpped1	283668	NA	174303	1.53461e+06	627914	842594
Cpsf1	NA	NA	92634.1	186749	183462	318276
Cpsf3l	1.66546e+06	2.26521e+06	4.83037e+06	1.64157e+07	8.05995e+06	1.68904e+07
Cpsf6	372124	405405	481035	353574	192817	325066
Cpt1a	1.34254e+06	1.37332e+06	1.39407e+06	2.47735e+06	1.14671e+06	2.69314e+06
Cpt2	347570	861075	712749	230504	127098	NA
Cr1l	1.35693e+07	1.29383e+07	1.72746e+07	3.56905e+07	1.68178e+07	5.56339e+07
Cr2	NA	NA	NA	NA	66682.1	NA
Crabp1	206998	NA	NA	NA	52710.7	NA
Cradd	2.65517e+06	3.45258e+06	2.9213e+06	4.96951e+06	2.36298e+06	4.69176e+06
Crat	280284	38672.1	223350	215238	149759	224829
Crb3	2.25504e+06	2.55068e+06	2.77085e+06	2.88529e+06	1.71077e+06	3.89534e+06
Creb1	241225	201820	157131	386658	270322	353420
Creb5	835161	893190	704354	1.40416e+06	687968	1.53292e+06
Crebbp	6.33649e+06	5.17898e+06	7.79933e+06	1.99271e+07	7.52001e+06	2.33266e+07
Creld1	NA	NA	NA	1.37021e+06	NA	1.55391e+06
Creld2	NA	NA	181958	NA	NA	NA
Crip1	NA	NA	NA	NA	NA	190535
Crip2	2.95089e+06	3.36209e+06	1.87456e+06	1.16346e+06	564743	1.42609e+06
Cript	1.21776e+06	1.12978e+06	551926	NA	NA	NA
Crispld2	NA	NA	135053	NA	92063.6	711318
Crk	NA	NA	NA	NA	NA	79927.8
Crkl	205129	205894	NA	831124	492626	597941
Crlf2	440456	1.12255e+06	1.4904e+06	1.868e+06	662188	1.84131e+06
Crls1	NA	NA	NA	NA	33768.7	NA
Crnkl1	1.14e+06	1.45956e+06	1.04098e+07	2.68681e+06	1.12182e+06	2.35405e+06
Crocc	307464	150198	NA	293047	80837.1	188874
Crot	219205	NA	NA	NA	NA	72907
Cryl1	NA	NA	316568	122995	NA	NA
Cryz	2.97304e+06	3.22332e+06	2.22649e+06	2.17166e+06	1.06682e+06	3.88963e+06
Cryzl1	NA	74281.3	830475	NA	NA	304391
Cs	95998.4	26916.3	107314	126945	62850.8	NA
Csad	1.35478e+06	1.35984e+06	1.16044e+06	2.64137e+06	1.12402e+06	4.98474e+06
Csda	1.33235e+06	1.69874e+06	2.30919e+06	1.30613e+06	4.10808e+06	2.02228e+06
Csde1	1.33142e+06	1.48424e+06	2.70177e+06	1.3383e+06	744041	1.34358e+06
Cse1l	NA	NA	NA	76516	NA	45158.4
Csf1r	NA	NA	NA	NA	39774.1	NA
Csf2rb2	NA	NA	NA	153652	48122.1	141878
Csgalnact2	NA	NA	NA	145483	14937.2	198321
Csnk1a1	NA	NA	NA	200853	NA	161503
Csnk1d	NA	NA	618223	955061	652862	NA
Csnk1e	32204.5	40526.6	21415.3	92199	44831.3	102383
Csnk1g3	230682	NA	NA	257819	NA	NA
Csnk2a1	1.29637e+06	1.34061e+06	NA	4.68143e+06	NA	5.16558e+06
Csnk2b	201867	539427	209441	1.29311e+06	1.09361e+06	1.21913e+06
Cspg4	187277	214270	165480	1.00087e+06	560413	924853
Cspp1	NA	278946	196880	1.10293e+06	607837	1.25145e+06
Csrp1	435016	390517	861703	NA	NA	NA
Csrp2	NA	NA	NA	492943	NA	NA
Csrp3	2.65704e+06	2.77876e+06	3.04816e+06	3.89211e+06	2.12996e+06	4.0427e+06
Cst3	819935	770815	663111	NA	NA	NA
Cstb	NA	NA	546833	NA	NA	NA
Cstf1	NA	NA	9.76649e+06	2.54194e+07	9.89124e+06	2.9436e+07
Cstf2	1.04485e+06	3.40025e+06	1.23598e+06	416832	101924	403233
Ctage5	NA	NA	NA	462769	142144	364249
Ctbp2	2.32103e+06	2.98216e+06	4.03867e+06	1.82167e+07	7.67088e+06	1.58274e+07
Ctbs	NA	NA	NA	NA	NA	285112
Ctcf	1.20215e+07	1.08775e+07	1.39072e+07	3.68316e+07	1.28624e+07	3.65525e+07
Ctdp1	1.25524e+06	1.33516e+06	2.03336e+06	NA	NA	150249
Ctdsp1	NA	841924	NA	1.52848e+06	547232	1.68997e+06
Ctdspl	106345	56796.4	69314	253824	141953	262498
Ctdspl2	163770	157959	178049	866965	239244	859295
Ctgf	1.01391e+06	1.41069e+06	1.67582e+06	4.30719e+06	2.41852e+06	4.76737e+06
Cth	91870	76997.2	171702	303335	190370	474943
Ctnna2	29767.8	32232.2	41386.7	NA	NA	NA
Ctnnb1	1.58863e+06	1.47393e+06	2.43738e+06	5.31899e+06	1.67008e+06	3.9756e+06
Ctnnbl1	1.77388e+07	1.17786e+07	1.31494e+07	4.13922e+07	1.88018e+07	3.62349e+07
Ctnnd2	128188	NA	NA	875044	136435	NA
Ctps	1.3259e+06	831576	1.46057e+06	3.72771e+06	1.19934e+06	2.70642e+06
Ctps2	681223	453211	910376	2.13847e+06	1.22851e+06	2.43869e+06
Ctr9	NA	4.4096e+06	NA	NA	2.39523e+06	NA
Ctrb1	2.39702e+08	2.59975e+08	2.85075e+08	2.85989e+08	1.56114e+08	3.48796e+08
Ctrl	939141	997554	491580	2.90367e+06	780215	1.71561e+06
Ctsa	455710	NA	524732	1.49159e+06	893491	1.42304e+06
Ctsd	118346	322054	542262	726549	NA	NA
Ctsf	1.31282e+06	559935	5.35136e+06	5.9771e+06	2.12461e+06	4.42948e+06
Ctsg	NA	NA	NA	150972	NA	NA
Ctsh	2.07634e+06	NA	2.5105e+06	NA	3.76374e+06	8.16843e+06
Ctsk	NA	NA	NA	NA	76845.4	108116
Ctso	NA	NA	NA	NA	1.7473e+06	NA
Ctsw	NA	NA	NA	NA	NA	66296.7
Ctsz	513537	424942	512116	1.16279e+06	400580	1.23133e+06
Cttnbp2nl	3.06913e+06	5.22487e+06	5.75383e+06	1.47934e+07	4.83835e+06	1.39248e+07
Ctu1	89508.2	NA	102602	109010	68184.9	124891
Ctu2	NA	NA	212213	NA	NA	NA
Cul1	1.4031e+07	6.83043e+06	1.95735e+07	NA	271997	1.0609e+06
Cul2	3.92873e+07	4.37451e+07	3.78285e+07	5.2484e+07	2.21513e+07	5.7704e+07
Cul3	NA	NA	NA	1.35961e+07	6.72702e+06	9.15765e+06
Cul4b	2.55161e+06	2.47902e+06	3.17354e+06	553878	226105	508134
Cuta	NA	NA	NA	105549	NA	71437.4
Cutc	636977	776475	885767	262082	NA	282601
Cux2	NA	129938	NA	NA	NA	NA
Cwc22	4.26885e+06	3.1351e+06	4.44698e+06	465577	NA	909254
Cwf19l1	NA	NA	NA	19694.8	485747	4297.94
Cxadr	1.42049e+06	1.55115e+06	1.11067e+06	1.64131e+06	493742	909812
Cxcl10	7.98747e+06	8.51093e+06	9.46511e+06	724443	NA	NA
Cxcl12	136927	131296	119930	295587	99055	250632
Cxcl9	1.11317e+07	1.56691e+07	1.75962e+07	3.78974e+06	2.8298e+06	6.33895e+06
Cxcr1	129730	239605	252982	366963	212859	265434
Cxxc1	419539	635465	400698	4.31255e+06	1.66016e+06	1.44828e+06
Cyb5	1.30618e+06	1.22791e+06	1.36821e+06	3.15844e+06	1.13911e+06	2.10957e+06
Cyb561d1	NA	NA	NA	320005	139209	356941
Cyb561d2	769399	691062	681809	1.55618e+06	1.04704e+06	1.63417e+06
Cyb5b	NA	NA	NA	NA	NA	423615
Cyb5d2	1.45657e+07	1.48801e+07	1.18076e+07	1.40288e+07	6.27439e+06	1.61955e+07
Cyb5r1	2.96173e+06	3.04123e+06	NA	NA	NA	1.04687e+06
Cyb5r3	416744	506846	NA	5.70063e+06	2.37041e+06	5.01823e+06
Cyba	4.69804e+07	6.26356e+07	4.97724e+07	1.03637e+08	4.35834e+07	9.22754e+07
Cybasc3	NA	NA	NA	2.89039e+06	251285	1.19122e+06
Cybb	279443	327932	491089	1.09201e+06	305392	781553
Cyc1	NA	NA	987084	126807	920874	NA
Cycs	67792.4	NA	NA	NA	NA	NA
Cyfip1	2.23186e+07	2.39764e+07	3.32533e+07	4.28779e+07	2.20474e+07	4.66559e+07
Cygb	1.26842e+07	1.79677e+07	1.96077e+07	6.83738e+07	3.16078e+07	4.26605e+07
Cyp17a1	NA	NA	NA	54481.6	NA	NA
Cyp1a1	1.10972e+06	898582	1.44025e+06	2.43383e+06	899074	2.36349e+06
Cyp1a2	NA	NA	77273.7	NA	NA	NA
Cyp26b1	NA	NA	NA	750902	331641	436105
Cyp27a1	2.75209e+06	2.91188e+06	2.62179e+06	3.21498e+06	798986	2.92765e+06
Cyp2a12	NA	73756	81949.4	NA	NA	NA
Cyp2a22	NA	125894	NA	NA	NA	NA
Cyp2a4	296444	334206	401150	375132	150584	165051
Cyp2a5	NA	346527	811785	1.04667e+06	767504	NA
Cyp2b10	6.31369e+06	7.48176e+06	6.61086e+06	NA	NA	1.84423e+07
Cyp2b13	NA	34401	30891.3	NA	16754.3	22591.8
Cyp2b23	391162	453102	759911	1.05057e+06	573950	894373
Cyp2b9	621368	618773	NA	NA	NA	1.42157e+06
Cyp2c29	7.43041e+06	7.15307e+06	8.28917e+06	9.79032e+06	4.48747e+06	1.04285e+07
Cyp2c37	NA	NA	NA	652939	457313	786762
Cyp2c44	NA	NA	NA	1.94982e+06	NA	2.11582e+06
Cyp2c67	132646	300456	524303	1.16526e+06	544648	948996
Cyp2c68	NA	NA	NA	NA	40053.8	81829.2
Cyp2d10	1.14766e+06	1.19708e+06	670446	3.25404e+06	1.42738e+06	3.71916e+06
Cyp2d26	NA	NA	NA	1.38208e+07	5.42664e+06	1.20335e+07
Cyp2d34	2.1898e+06	2.52293e+06	2.15103e+06	622025	NA	2.56877e+06
Cyp2d9	NA	NA	NA	NA	32995.4	NA
Cyp2e1	NA	NA	NA	NA	6814.34	NA
Cyp2f2	3.46374e+06	2.40646e+06	3.34417e+06	6.26543e+06	4.5581e+06	3.00113e+06
Cyp2j5	NA	NA	NA	98385.7	28010.5	53231.6
Cyp2j6	296388	136539	280176	706637	NA	779852
Cyp2j9	42463.2	50929.4	20936.3	130575	101716	133574
Cyp2s1	1.27665e+06	1.60368e+06	1.29836e+06	84741	199951	108381
Cyp2u1	4.23941e+06	4.27777e+06	5.55267e+06	6.68192e+06	2.86342e+06	5.41338e+06
Cyp2w1	5.65083e+06	5.8076e+06	5.93442e+06	7.70993e+06	4.03841e+06	5.46666e+06
Cyp39a1	1.17533e+06	1.15476e+06	1.97596e+06	1.71228e+06	914696	2.2253e+06
Cyp3a11	NA	96213.8	NA	249139	120308	279066
Cyp3a13	70614.1	NA	136899	NA	65286.2	NA
Cyp3a25	NA	NA	NA	NA	NA	206533
Cyp3a41a	272480	315155	426257	1.08851e+06	372620	842926
Cyp4a10	NA	NA	NA	35219.5	18640.2	29214.1
Cyp4a12a	1.13719e+06	833340	2.38286e+06	3.9521e+06	1.49664e+06	4.75368e+06
Cyp4a12b	164742	131335	473878	888625	324121	536794
Cyp4a14	93559	NA	46534.3	1.19482e+06	131749	326793
Cyp4b1	NA	NA	NA	NA	158758	353115
Cyp4f13	1.01438e+08	1.11135e+08	9.53987e+07	8.52503e+07	2.24893e+07	7.75043e+07
Cyp4f15	168331	361167	745044	1.27264e+06	864860	2.70058e+06
Cyp4f16	3.41121e+06	3.29875e+06	2.8671e+06	9.30172e+06	4.42082e+06	9.99539e+06
Cyp4f18	3.60001e+06	3.08881e+06	3.08414e+06	1.12671e+06	511420	1.13937e+06
Cyp4v3	412575	587798	547145	802354	593760	1.30308e+06
Cyp51	1.15355e+06	NA	108645	2.57193e+06	599818	1.42569e+06
Cyp7b1	NA	NA	141899	NA	NA	NA
Cyp8b1	NA	NA	NA	957742	695155	956729
Cyth1	NA	NA	NA	NA	38839.1	NA
Cyth4	861658	1.15833e+06	2.58285e+06	5.92706e+06	2.36583e+06	5.53921e+06
Cytip	NA	NA	NA	167527	113032	121664
D030016E14Rik	1.84707e+06	NA	3.38179e+06	NA	628627	2.01869e+06
D10Jhu81e	NA	NA	NA	2.31295e+06	1.19589e+06	1.77793e+06
D10Wsu52e	715768	437501	742326	926598	336214	2.23075e+06
D11Wsu99e	29165	35363.4	29387.5	4.75099e+06	2.79565e+06	6.31171e+06
D14Abb1e	1.33254e+07	1.45827e+07	1.51034e+07	6.7922e+06	3.33001e+06	9.8119e+06
D14Ertd668e	3.21671e+06	3.50056e+06	3.57936e+06	4.75571e+06	NA	5.58571e+06
D15Ertd621e	8.33516e+06	9.04222e+06	8.58666e+06	1.30281e+07	8.90461e+06	1.38968e+07
D17H6S53E	NA	62944.8	243411	135579	218840	NA
D17Wsu104e	629126	753796	1.12905e+06	623659	295722	NA
D18Ertd653e	1.3131e+06	NA	NA	2.84904e+06	NA	2.76754e+06
D19Bwg1357e	6.11741e+06	4.53915e+06	9.0952e+06	1.50653e+06	890105	1.74538e+06
D1Pas1	NA	NA	96356.6	NA	NA	NA
D230025D16Rik	1.12785e+06	906680	1.06924e+06	4.53758e+06	2.79363e+06	6.88491e+06
D430042O09Rik	37418.9	41792.4	33937.8	98934.5	46421.5	84793.5
D6Wsu116e	169799	134953	359096	961022	251279	680665
D6Wsu163e	3.20802e+07	3.3151e+07	3.18305e+07	6.19166e+07	3.05796e+07	5.18179e+07
D730040F13Rik	548278	614095	526422	1.13237e+06	674009	1.53651e+06
D8Ertd82e	5.63915e+06	5.5031e+06	5.67377e+06	9.0555e+06	5.11075e+06	1.08353e+07
Daam1	892081	635971	266470	135770	NA	473202
Daam2	456682	795625	723309	525223	136738	417517
Dab2	466580	407140	444760	822151	492442	891370
Dab2ip	2.23214e+06	2.43758e+06	1.66539e+06	6.02687e+06	2.86354e+06	5.62757e+06
Dach2	NA	44252.6	NA	NA	NA	62996.2
Dad1	2.24532e+07	2.52303e+07	1.98904e+07	6.60789e+06	4.4232e+06	1.11447e+07
Dagla	144460	NA	NA	788313	76958.3	1.01115e+06
Daglb	15408.7	22294.3	15734.2	30255.6	NA	19201
Dak	1.51919e+06	2.36384e+06	344565	1.71649e+06	806767	1.80597e+06
Dap3	NA	NA	NA	121483	85042.6	109265
Dapk1	3.94611e+06	4.52488e+06	4.23531e+06	3.99715e+06	1.74558e+06	3.45993e+06
Dapk3	529996	699071	787876	2.33401e+06	838665	2.23939e+06
Dars	6.57483e+06	6.32739e+06	4.24201e+06	3.077e+06	3.00343e+06	1.91186e+06
Dars2	NA	134428	89783.8	NA	78259.1	184543
Daxx	NA	NA	NA	73871.3	29110.6	48937.3
Dazap1	595356	1.11531e+06	628385	3.91061e+06	2.68558e+06	2.89178e+06
Dbi	2.35122e+07	2.62819e+07	2.42056e+07	2.68974e+06	1.08517e+06	2.75426e+06
Dbn1	438802	402094	425774	1.02995e+06	484654	657147
Dbnl	869248	803277	1.15047e+06	2.59325e+06	1.84793e+06	3.28308e+06
Dbt	NA	NA	198772	621591	280682	712341
Dcaf11	167948	115833	57068.7	72574.5	18409.8	150435
Dcaf13	7119.83	NA	NA	151342	237415	172412
Dcaf7	137721	249785	331707	218059	77795.8	192316
Dcaf8	NA	1.12958e+07	NA	NA	NA	NA
Dcdc2a	NA	NA	NA	366746	NA	NA
Dchs2	2.03521e+06	793851	1.57279e+06	2.54424e+06	2.96541e+06	2.2447e+06
Dclre1c	5.71495e+06	5.18899e+06	4.47393e+06	1.24434e+07	4.89501e+06	1.18819e+07
Dcn	NA	NA	NA	NA	36453.6	NA
Dcp1a	1.49816e+07	4.86427e+06	1.01006e+07	1.75198e+07	1.45939e+07	1.20039e+07
Dcp1b	230822	NA	252133	380748	637834	379343
Dcps	779128	620438	811006	NA	NA	260903
Dctn1	NA	NA	385808	NA	NA	NA
Dctn4	1.49844e+07	3.71962e+07	1.18738e+07	6.86661e+07	2.09936e+06	6.57134e+07
Dctn5	2.96884e+06	3.24423e+06	5.1481e+06	1.5997e+06	524969	1.46555e+06
Dctn6	NA	NA	NA	NA	39582.2	117834
Dcun1d3	1.69303e+06	1.5e+06	2.26558e+06	1.20656e+07	4.85872e+06	9.53367e+06
Dda1	NA	NA	NA	212953	344293	466439
Ddah1	1.22412e+07	1.47809e+07	1.22258e+07	3.43503e+06	2.62606e+06	4.66878e+06
Ddb1	267265	235690	658235	1.68548e+06	631122	1.27639e+06
Ddhd1	85862.1	660662	886935	1.68037e+06	720934	1.27605e+06
Ddhd2	6.98898e+06	5.49071e+06	7.84995e+06	6.91397e+06	2.23925e+06	4.93651e+06
Ddi2	NA	NA	NA	574352	451545	746422
Ddost	NA	NA	NA	NA	781047	306331
Ddrgk1	971948	948420	578326	NA	34073.5	385030
Ddt	2.46113e+06	2.46861e+06	2.54329e+06	1.47155e+06	574134	1.17571e+06
Ddx1	45180.3	50098.8	71467.3	834710	338881	833612
Ddx18	2.27084e+07	2.32905e+07	NA	NA	NA	NA
Ddx21	304398	203446	546740	349923	238027	409491
Ddx23	3.5358e+06	4.56859e+06	3.30056e+06	3.78617e+06	2.05434e+06	5.23148e+06
Ddx24	4.89226e+07	5.95321e+07	5.62424e+07	6.5216e+07	2.81371e+07	8.159e+07
Ddx27	NA	NA	NA	8084.8	NA	NA
Ddx39	271667	NA	NA	NA	NA	NA
Ddx3x	NA	54952.7	61061.4	77835.8	74136.8	50479.9
Ddx3y	1.11831e+06	1.62668e+06	1.55846e+06	2.38583e+06	411212	2.05337e+06
Ddx42	470561	131643	NA	40014.9	NA	NA
Ddx46	1.33674e+06	1.52726e+06	1.69124e+06	3.64423e+06	1.63813e+06	2.6934e+06
Ddx47	2.00091e+06	1.01599e+06	2.49875e+06	2.73965e+06	1.94522e+06	3.58443e+06
Ddx49	NA	NA	NA	NA	NA	76065.3
Ddx51	NA	NA	NA	598195	175740	NA
Ddx52	2.62245e+06	3.77958e+06	3.90364e+06	4.89165e+06	1.55348e+06	3.95234e+06
Ddx54	777567	717646	592539	1.29733e+06	955920	961937
Ddx55	2.07895e+06	862839	945732	5.99407e+06	2.14599e+06	6.0085e+06
Ddx56	518705	408091	631789	1.17994e+06	478328	983250
Ddx6	336065	NA	460297	NA	165672	112509
Ddx60	NA	53656.2	23378.5	159422	43841.2	124423
Deb1	5.70644e+06	6.03181e+06	5.97056e+06	2.01274e+07	5.28016e+06	1.10328e+07
Decr1	2.07905e+07	2.13834e+07	2.86056e+07	2.84342e+07	1.10501e+07	3.43216e+07
Decr2	568672	486248	646383	397048	163504	271918
Dedd	NA	NA	NA	86540.8	44205.3	NA
Def6	410061	286390	379461	111630	123831	380393
Def8	NA	NA	NA	133651	75200.1	121929
Defa21	574084	602111	634102	1.68114e+06	443668	1.64094e+06
Degs1	NA	NA	NA	6.35274e+06	1.91035e+06	5.98937e+06
Dek	501854	482383	486222	1.06336e+06	466472	843564
Dennd1a	72746.1	NA	NA	78279.9	34010.5	182669
Dennd1c	NA	130384	37627.6	758931	59750.2	588799
Dennd3	3.06978e+06	3.27734e+06	4.21436e+06	248935	146349	NA
Dennd4c	363497	552858	543469	NA	NA	NA
Dennd5a	388209	436271	544738	1.02365e+06	513196	937091
Denr	5.03891e+06	6.00525e+06	4.30275e+06	7.18035e+06	1.09693e+06	1.05028e+07
Depdc5	NA	NA	NA	NA	NA	41686.6
Deptor	3.05053e+07	3.28051e+07	3.41987e+07	3.70129e+07	1.72449e+07	3.67146e+07
Dera	NA	232062	180853	324498	136085	297748
Derl2	NA	NA	NA	432953	221003	427721
Des	146685	202038	558117	786884	357129	1.19843e+06
Dffa	2.72386e+06	2.93309e+06	942383	2.68387e+06	1.34701e+06	6.84412e+06
Dfna5	2.28682e+06	2.56426e+06	2.60894e+06	1.42905e+07	6.14787e+06	1.43885e+07
Dgat1	526388	643811	NA	1.12219e+06	NA	NA
Dgcr14	2.62227e+06	2.12367e+06	2.83634e+06	6.10754e+06	2.62951e+06	6.35516e+06
Dgka	384825	645645	643711	1.32668e+06	515714	411258
Dgkd	5.05807e+06	3.73002e+06	5.56669e+06	1.38221e+07	2.69954e+06	1.26682e+07
Dgke	1.10803e+07	1.08706e+07	1.11566e+07	3.35053e+06	1.90412e+06	3.90119e+06
Dgkg	NA	1.29373e+07	1.00905e+07	2.45757e+07	1.09515e+07	2.58445e+07
Dgkz	NA	NA	NA	8.21768e+06	3.44002e+06	8.67706e+06
Dguok	949516	937229	95733.6	1.59562e+06	730141	1.40988e+06
Dhcr24	40736.9	NA	30450.5	165395	99185.7	94891.6
Dhcr7	459598	NA	NA	541982	NA	NA
Dhdh	NA	NA	NA	NA	21066.1	NA
Dhfr	401331	471370	273463	1.55707e+06	169960	1.01877e+06
Dhodh	794204	NA	1.25833e+06	1.33677e+06	1.02043e+06	2.04938e+06
Dhrs1	NA	NA	NA	369197	83807.1	142662
Dhrs3	NA	NA	111465	318664	154231	368647
Dhrs4	3.67665e+06	2.92556e+06	3.74531e+06	6.55211e+06	3.2453e+06	9.00977e+06
Dhrs7	NA	NA	275200	226675	129539	384950
Dhrs7b	629247	654615	449612	NA	217985	507004
Dhrsx	48826.4	16682.1	178789	197484	128820	294705
Dhtkd1	73465.7	NA	NA	NA	NA	NA
Dhx15	NA	NA	49951.5	501993	25525.8	NA
Dhx29	28699.5	115288	NA	NA	NA	102494
Dhx34	980079	370762	412886	1.10085e+06	734240	1.11258e+06
Dhx38	2.45038e+06	3.00753e+06	3.40071e+06	6.55747e+06	4.02778e+06	4.86104e+06
Dhx40	NA	NA	NA	NA	24999	27497.4
Dhx57	9.19644e+06	8.43233e+06	8.33512e+06	6.4343e+06	2.96024e+06	6.10656e+06
Dhx58	27445.2	35438.8	44506.4	66595.8	28108.5	53371.1
Dhx9	3.17054e+07	3.32601e+07	3.0924e+07	1.43888e+07	7.17846e+06	1.18222e+07
Diablo	654072	524529	500559	1.09022e+06	621024	1.56069e+06
Diap1	NA	NA	NA	NA	220426	627172
Diap2	2.26486e+07	1.14475e+08	1.04043e+08	1.42956e+08	6.56842e+07	1.587e+08
Dicer1	1.01494e+06	1.18083e+06	742443	1.68867e+06	455810	2.70098e+06
Dido1	45454.1	NA	NA	86104.2	NA	278296
Dimt1	1.07859e+06	862779	660237	1.30001e+06	562373	1.79799e+06
Dip2b	NA	NA	23305.3	NA	NA	NA
Dip2c	2.22046e+06	1.80965e+06	941293	7.73546e+06	5.47986e+06	1.18463e+07
Dirc2	1.21141e+07	7.06832e+06	1.13287e+07	1.9793e+07	5.66685e+06	1.96076e+07
Dis3	411332	226650	54872.6	NA	64151.7	590619
Dis3l	NA	NA	NA	677688	349057	615705
Dkc1	2.16148e+07	2.46891e+07	2.6337e+07	1.68127e+06	917132	2.12924e+06
Dlat	492058	596530	1.15039e+06	2.08473e+06	764534	2.72303e+06
Dlc1	NA	NA	NA	270442	30276	NA
Dld	582598	1.00162e+06	1.18154e+06	220395	1.231e+06	NA
Dlg4	341729	738521	431062	805021	319363	702150
Dlgap4	100896	131246	48960.2	152146	76019.8	129575
Dll4	3.04277e+07	3.16969e+07	4.87912e+07	4.66726e+07	2.51279e+07	5.66198e+07
Dlst	1.47498e+06	1.3199e+06	1.4281e+06	4.89739e+06	2.53975e+06	4.64566e+06
Dmap1	486441	354625	1.13155e+06	NA	179987	2.00713e+06
Dmbt1	2.48095e+06	2.3907e+06	2.92138e+06	4.8323e+06	2.41662e+06	7.09312e+06
Dmd	NA	NA	NA	7.02974e+07	2.55787e+07	7.32312e+07
Dmgdh	988398	1.25101e+06	905236	1.43926e+06	619955	419682
Dmpk	341009	211286	518517	509153	241662	397254
Dmwd	4.47354e+06	4.66801e+06	4.47502e+06	2.79798e+07	1.00784e+07	2.55336e+07
Dmxl2	239001	NA	NA	NA	NA	NA
Dnahc1	NA	NA	22763.3	40623.8	NA	NA
Dnaja1	217326	237127	290884	892454	387399	469070
Dnaja2	NA	NA	NA	1.41144e+06	442421	1.05697e+06
Dnaja3	1.33712e+06	995175	2.76173e+06	1.73232e+06	1.06124e+06	1.78165e+06
Dnaja4	NA	NA	NA	320017	NA	NA
Dnajb1	NA	NA	NA	NA	123825	218411
Dnajb11	75615.5	138869	185883	2.00866e+06	871572	1.12185e+06
Dnajb14	546128	1.14752e+06	1.53588e+06	2.26662e+06	1.14891e+06	1.61105e+06
Dnajb2	3.26989e+07	2.20059e+07	2.39042e+07	3.35538e+07	2.84501e+07	4.23429e+07
Dnajb6	135824	124407	305097	NA	336333	531984
Dnajb9	NA	NA	72580.9	NA	NA	NA
Dnajc1	2.28299e+06	2.30744e+06	3.52742e+06	3.34734e+06	1.54748e+06	3.59466e+06
Dnajc11	30263.2	34832.1	NA	NA	NA	NA
Dnajc13	1.33226e+06	1.4999e+06	2.02666e+06	3.02761e+06	1.79845e+06	3.74786e+06
Dnajc18	307950	206578	442300	1.03383e+06	1.1242e+06	2.31167e+06
Dnajc19	313352	121413	164771	248654	92319.1	165795
Dnajc2	314726	678900	685196	808212	418198	868437
Dnajc21	4.77263e+06	4.52527e+06	2.59539e+06	1.07033e+07	5.5477e+06	6.78406e+06
Dnajc22	637173	805705	1.07407e+06	321230	129664	894200
Dnajc28	3.68992e+06	4.39503e+06	4.20915e+06	1.73947e+07	9.47366e+06	1.44868e+07
Dnajc7	NA	NA	NA	201313	131517	162035
Dnajc9	NA	NA	147140	NA	82066.7	305149
Dnase1l1	343719	365291	691909	NA	NA	NA
Dnase1l2	NA	NA	NA	296749	260385	291197
Dnase1l3	1.01578e+08	1.14356e+08	1.07898e+08	1.49632e+08	8.07064e+07	1.59763e+08
Dnase2a	2.22971e+06	2.81246e+06	2.91149e+06	446010	1.47709e+06	NA
Dnd1	3.13736e+06	2.44561e+06	3.39643e+06	9.74641e+06	5.36718e+06	1.27179e+07
Dnlz	1.38862e+07	1.41971e+07	9.42461e+06	1.84796e+07	6.73533e+06	1.48814e+07
Dnm1l	4.83553e+06	4.32356e+06	450118	1.19684e+07	5.51503e+06	1.41559e+07
Dnm3	232084	312330	285487	85859.2	42573.6	NA
Dnmbp	NA	NA	NA	86522.9	20880.2	24388.2
Dnmt1	633565	596104	NA	NA	NA	NA
Dnpep	153928	117458	209994	301484	48874.7	583936
Dnttip1	11436.4	12328.7	31579.7	NA	13814	NA
Dock10	NA	NA	NA	NA	1.14024e+07	NA
Dock5	661137	NA	592149	464875	279125	854233
Dock6	518163	201959	475600	333215	138740	1.20898e+06
Dock7	1.9695e+06	1.89886e+06	1.6657e+06	5.41689e+06	2.47263e+06	6.63631e+06
Dock8	7.59239e+07	1.1276e+08	7.91459e+07	1.7119e+08	4.69905e+07	1.60852e+08
Dock9	362655	427797	266805	847551	448100	782284
Dok3	188520	230714	456076	1.85052e+06	1.07116e+06	3.10756e+06
Dolk	NA	NA	NA	47684.8	48919.8	NA
Dopey1	41370.6	44534.1	160005	548913	204882	471475
Dopey2	NA	NA	NA	1.07115e+06	NA	NA
Dot1l	84133.9	41844	123972	478163	213714	411498
Dpagt1	543530	320676	563055	795385	168879	856452
Dpep1	NA	1.21919e+06	567509	2.47033e+06	1.41645e+06	5.53057e+06
Dpm1	NA	NA	88125	NA	NA	NA
Dpm3	2.40169e+07	2.4361e+07	2.2641e+07	5.61345e+07	2.54064e+07	5.44739e+07
Dpp3	1.76164e+06	1.89668e+06	1.8572e+06	3.65916e+06	1.12248e+06	2.20019e+06
Dpp4	NA	NA	NA	549066	226794	NA
Dpp8	NA	NA	NA	NA	1.31398e+06	5.36462e+09
Dpp9	51634.1	NA	53914.7	NA	NA	NA
Dppa4	575757	1.20957e+06	1.04611e+06	1.8523e+06	336042	1.34052e+06
Dpt	428577	225560	462617	NA	NA	NA
Dpy19l3	2.64162e+06	3.79316e+06	3.42368e+06	7.3533e+06	3.65825e+06	7.45173e+06
Dpy30	2.1484e+07	2.09829e+07	2.73892e+07	2.85887e+07	1.54243e+07	2.92553e+07
Dpyd	183361	86875.6	298057	290124	399428	349155
Dpys	NA	NA	NA	1.34072e+06	NA	NA
Dpysl2	2.45739e+07	2.61283e+07	2.11622e+07	5.67229e+07	2.74373e+07	4.79447e+07
Dr1	1.96661e+07	2.3458e+07	2.0649e+07	3.47013e+06	1.26201e+06	4.05226e+06
Dram2	NA	NA	NA	400443	199892	701831
Drap1	1.66827e+07	1.27698e+07	6.88529e+06	2.43e+07	1.57582e+07	3.17333e+07
Dsc2	NA	NA	NA	169620	NA	NA
Dscr3	395967	519781	336715	NA	262398	NA
Dse	236514	410867	1.07563e+06	3.47205e+06	675791	3.06291e+06
Dsel	NA	NA	NA	134557	NA	23908.6
Dsg2	99942.6	559102	98311.3	344830	178086	459597
Dsp	436297	150902	266112	1.60289e+06	591467	1.36789e+06
Dstn	475179	549775	1.19704e+06	186341	88547.2	NA
Dtd1	NA	NA	NA	184247	NA	NA
Dtnb	NA	NA	56288.3	1.61068e+06	1.40647e+06	3.14197e+06
Dtx3l	NA	NA	NA	NA	29668.4	NA
Dus2l	NA	NA	NA	1.17216e+06	470190	1.20514e+06
Dus3l	NA	NA	NA	NA	945703	NA
Dusp1	NA	NA	NA	46543.7	NA	72751.5
Dusp11	775838	348064	NA	NA	153519	NA
Dusp15	184772	241885	169631	NA	NA	NA
Dusp23	NA	NA	NA	6.97447e+06	3.10655e+06	6.04464e+06
Dusp3	400359	NA	NA	558473	481607	568058
Dut	3.6545e+06	3.24185e+06	4.7588e+06	8.0788e+06	7.19449e+06	8.66231e+06
Dym	239963	NA	199660	78823.7	NA	NA
Dync1h1	NA	NA	NA	107110	59150.2	22193.2
Dync1i1	NA	NA	202175	547981	228386	832854
Dync1i2	3.76171e+06	3.33404e+06	3.67678e+06	3.68763e+06	1.79096e+06	4.68246e+06
Dync1li1	431306	387088	408641	623608	278080	635357
Dync1li2	43080.1	NA	NA	NA	95461.3	NA
Dynll1	NA	NA	NA	NA	NA	2.97097e+06
Dynll2	NA	NA	NA	2.1931e+06	NA	2.49171e+06
Dynlt1b	NA	NA	NA	NA	NA	158514
Dynlt1e	5.5783e+07	6.89209e+07	6.96356e+07	2.30606e+07	1.04936e+07	2.21773e+07
Dynlt3	575177	218235	715599	NA	NA	1.07148e+06
Dyx1c1	2.83443e+07	3.07454e+07	3.70147e+07	6.8042e+07	3.38287e+07	6.5441e+07
Dzip1l	NA	1.04186e+06	1.20389e+06	3.56509e+06	1.64092e+06	3.58124e+06
E030010N08Rik	9.87837e+06	9.86691e+06	1.15226e+07	2.53734e+07	1.15253e+07	NA
E130309D02Rik	1.34889e+06	1.35498e+06	1.06262e+06	2.2139e+06	1.073e+06	2.08566e+06
E2f2	NA	NA	393284	541829	NA	NA
E430025E21Rik	466066	1.34646e+06	867856	NA	NA	NA
Ear1	6.91775e+06	8.86618e+06	1.51306e+07	3.20285e+07	1.32842e+07	4.28239e+07
Ear6	NA	NA	279958	NA	546489	NA
Ears2	329802	143805	759280	110131	51230.5	134982
Ebag9	NA	NA	NA	NA	2.48356e+06	NA
Ebi3	9.41104e+06	1.05177e+07	1.25638e+07	3.75017e+06	1.92134e+06	4.69974e+06
Ece1	53281.9	64900.5	29695.9	563962	278466	496176
Ech1	1.53975e+08	1.8499e+08	2.40311e+08	7.45273e+07	4.90648e+07	8.15355e+07
Echdc1	147414	95599.3	NA	NA	NA	NA
Echdc2	NA	NA	NA	214153	NA	NA
Echdc3	1.42488e+06	1.81263e+06	1.95859e+06	8.2358e+06	3.99095e+06	8.3894e+06
Echs1	166658	192007	286188	231627	289871	535266
Eci1	NA	NA	NA	124881	NA	NA
Eci2	350813	417865	243823	NA	NA	NA
Ecm1	NA	NA	56100.7	60369.6	NA	201803
Ecm2	7989.06	6990.91	NA	23560.9	11667.9	23419.6
Ecscr	9.82696e+06	9.36248e+06	8.30786e+06	1.15544e+07	7.12678e+06	1.6529e+07
Edc3	56474.7	76816.8	5730.7	251641	89200.6	154036
Edc4	NA	NA	NA	NA	4.12068e+06	NA
Edem1	1.13617e+07	1.3529e+07	1.82815e+07	6.34176e+06	2.35342e+06	5.10127e+06
Edem2	4.81058e+06	NA	3.52788e+06	NA	NA	NA
Edem3	NA	159783	NA	243881	146189	287570
Edf1	193726	457394	584463	2.55228e+06	1.63106e+06	2.10824e+06
Eed	29661.3	NA	NA	203623	84810.9	291118
Eef1b2	4.50513e+07	3.62961e+07	4.30408e+07	7.15572e+07	4.27292e+07	8.76502e+07
Eef1d	597740	305233	645246	3.11351e+06	1.73934e+06	3.06265e+06
Eef1e1	NA	NA	NA	1.31009e+06	729963	1.04401e+06
Eef1g	357767	NA	NA	NA	NA	NA
Eef2	722114	3.57857e+06	2.78899e+06	271476	224727	276542
Eefsec	1.00017e+06	818889	2.2152e+06	1.10578e+07	5.93635e+06	1.26416e+07
Eepd1	NA	NA	NA	NA	142149	NA
Efcab3	1.7221e+06	1.95437e+06	1.93056e+06	1.85805e+06	1.20356e+06	2.06825e+06
Efcab4a	342467	399854	511399	523053	299618	916682
Efha1	1.04093e+07	5.36047e+06	7.72823e+06	4.04706e+07	1.52871e+07	4.04708e+07
Efnb1	NA	58489.4	25694.6	99308.5	NA	NA
Efr3a	NA	NA	NA	NA	17398.2	NA
Eftud2	1.87576e+06	1.56611e+06	1.83204e+06	4.54856e+06	2.00112e+06	4.62214e+06
EG214403	NA	NA	34036.7	NA	NA	NA
Egfl7	1.93632e+07	1.90352e+07	2.37586e+07	2.62592e+07	1.25696e+07	2.68729e+07
Egfr	8.738e+06	8.93745e+06	1.11535e+07	747533	601660	573120
Egr2	NA	NA	145707	NA	NA	NA
Ehbp1l1	NA	NA	NA	NA	NA	32567.7
Ehd1	6.2634e+07	8.84675e+07	7.72044e+07	9.05576e+07	4.79457e+07	9.08098e+07
Ehd3	437783	541369	794418	844232	475269	777660
Ehd4	148124	200165	724563	134864	337860	NA
Ehhadh	NA	NA	155083	808991	584072	1.06884e+06
Ehmt1	NA	NA	NA	NA	124122	201656
Ehmt2	62686.4	66229.7	156119	NA	NA	NA
Ei24	NA	NA	NA	80320.9	NA	NA
Eif1ax	139665	350958	419848	675174	576207	416520
Eif2a	71011.3	NA	NA	NA	NA	166154
Eif2ak4	NA	NA	NA	21951.4	NA	NA
Eif2b2	9.61386e+06	5.19275e+06	2.46977e+07	3.54212e+07	1.66028e+07	4.00961e+07
Eif2b3	NA	130780	169257	NA	NA	NA
Eif2b4	413473	752329	400083	215174	78110.6	244308
Eif2b5	52270.6	52303.2	NA	NA	NA	NA
Eif2c1	1.15364e+07	1.45728e+07	1.19034e+07	1.9899e+06	1.589e+06	2.09376e+06
Eif2c3	1.98381e+07	1.8046e+07	2.13304e+07	1.75989e+07	8.78997e+06	1.99079e+07
Eif2d	5.18397e+06	6.71258e+06	6.49474e+06	5.55971e+06	2.19506e+06	6.42053e+06
Eif2s1	413688	NA	NA	443598	463431	1.16994e+06
Eif2s2	326709	342186	1.53993e+06	3.42393e+06	1.12456e+06	1.75255e+06
Eif2s3x	2.0297e+06	2.44849e+06	217657	2.04338e+06	2.24062e+06	3.34912e+06
Eif2s3y	3.26746e+06	1.32792e+06	3.15509e+06	5.44241e+06	3.54159e+06	6.35197e+06
Eif3a	NA	NA	10033.6	39723.9	25899.5	41578.9
Eif3b	1.32198e+06	990903	1.7449e+06	476452	285635	176159
Eif3c	NA	NA	NA	25406.6	NA	NA
Eif3e	NA	81386.3	63849.4	2.32521e+06	1.03356e+06	2.22079e+06
Eif3f	8.39629e+06	7.11005e+06	6.30106e+06	1.81656e+06	770414	NA
Eif3g	4.29474e+06	1.53539e+06	2.17182e+06	2.93047e+06	NA	2.4088e+06
Eif3h	NA	NA	NA	NA	NA	39310.8
Eif3i	3.57655e+06	3.19259e+06	3.85465e+06	6.87555e+06	2.24085e+06	5.33273e+06
Eif3j	103522	340292	276002	880954	453279	1.30477e+06
Eif3l	NA	NA	NA	1.08742e+06	364221	NA
Eif3m	860555	530773	232796	61838.7	470891	NA
Eif4a1	2.05232e+06	5.23121e+06	4.80482e+06	3.68967e+06	3.9442e+06	7.36776e+06
Eif4a2	740144	882782	1.03155e+06	1.21836e+07	5.23632e+06	1.36072e+07
Eif4a3	1.16729e+06	1.20908e+06	1.08684e+06	2.08627e+06	981165	2.16657e+06
Eif4b	59124.4	NA	344385	917931	100178	525048
Eif4e	1.42993e+07	1.56017e+07	1.57365e+07	3.0673e+07	1.62494e+07	2.59176e+07
Eif4e2	5.59634e+07	4.77347e+07	5.21469e+07	2.44085e+08	9.94233e+07	1.88755e+08
Eif4e3	5.41997e+07	5.81454e+07	4.11375e+07	8.94573e+07	6.60406e+07	9.21306e+07
Eif4ebp2	197231	92114.2	166796	477078	195271	514472
Eif4g1	85619.1	117607	45835.8	78710.1	54027.6	69698.2
Eif4g2	793644	587659	530759	1.69543e+06	746952	1.21984e+06
Eif4h	NA	NA	NA	1.12011e+06	605937	821985
Eif5b	2.83593e+06	6.55269e+06	1.04502e+07	2.59606e+07	1.46937e+07	2.29944e+07
Eif6	190726	257467	139453	436782	230881	510246
Elmo1	194548	200215	234751	426226	295217	524530
Elmo2	73097.5	NA	109673	78176.5	174196	786536
Elmo3	2.02016e+07	2.03496e+07	1.98383e+07	4.63624e+06	3.01947e+06	5.84215e+06
Elmod2	NA	NA	NA	1.30243e+06	646744	1.4621e+06
Elovl2	9.66901e+06	9.49798e+06	9.02978e+06	4.24784e+07	2.04252e+07	4.39839e+07
Elovl5	NA	NA	85189.1	131609	64638.8	NA
Elovl6	883025	862948	828684	2.42311e+06	1.2901e+06	1.76079e+06
Elovl7	1.23113e+07	1.29521e+07	NA	1.57303e+07	6.66762e+06	1.58939e+07
Elp2	6.18667e+07	8.56059e+07	5.9859e+07	7.7837e+07	2.79292e+07	9.60436e+07
Elp4	695991	NA	NA	NA	NA	NA
Eltd1	149311	286896	236682	158005	164549	256678
Emb	817169	871581	1.33846e+06	3.44677e+06	1.8964e+06	3.48504e+06
Emcn	561503	553660	183508	354991	106545	805842
Emd	NA	136490	523727	NA	NA	NA
Emg1	NA	33380	32346.8	44281.9	24180.4	NA
Emilin1	NA	NA	555867	1.82014e+06	650724	1.81885e+06
Emilin2	5.24986e+06	5.89473e+06	3.38599e+06	NA	NA	NA
Eml1	1.41357e+07	1.27063e+07	1.51275e+07	5.00155e+06	1.76007e+06	1.53597e+06
Eml2	126263	142903	234868	1.67463e+06	424999	NA
Eml3	265255	219117	426584	1.26122e+06	474093	255389
Eml4	498844	365241	1.26183e+06	1.16504e+06	169135	1.47485e+06
Eml6	255039	NA	12934.5	793253	440211	NA
Emp2	524220	487884	1.47444e+06	NA	218781	NA
Emr1	178042	205646	1.12313e+06	1.46517e+06	952356	1.35939e+06
Emr4	NA	NA	NA	NA	106676	NA
Enah	394499	505379	1.03085e+06	1.81171e+06	391973	2.09443e+06
Endod1	NA	NA	NA	NA	433927	NA
Endog	NA	NA	1.44048e+06	NA	NA	NA
Eng	NA	NA	NA	256210	59378.9	272117
Engase	4.6943e+06	4.84335e+06	5.07724e+06	7.50877e+06	4.37681e+06	8.90095e+06
Enpep	NA	NA	NA	2.87993e+07	1.67555e+07	3.35403e+07
Enpp1	NA	1.93405e+06	201825	95099	1.40225e+06	3.04444e+06
Enpp3	671325	1.51497e+06	1.14393e+06	NA	NA	744695
Enpp4	6.15741e+06	6.48162e+06	7.98779e+06	1.42433e+07	6.55298e+06	1.2223e+07
Enpp7	158246	184395	168361	3.6187e+06	1.44603e+06	3.47508e+06
Ensa	3.28587e+06	1.62747e+06	1.37538e+06	1.52478e+06	824171	1.70073e+06
Entpd1	1.213e+06	666629	1.37203e+06	4.45831e+06	2.43527e+06	3.98769e+06
Entpd2	222962	246465	1.41408e+06	2.29444e+06	1.34659e+06	3.68262e+06
Entpd5	NA	1.10461e+06	2.33793e+06	2.89346e+06	1.94392e+06	2.99555e+06
Entpd6	1.22075e+08	1.38204e+08	9.83269e+07	1.20372e+08	6.28627e+07	1.09766e+08
Ep300	1.37572e+06	1.26439e+06	4.72578e+06	3.02059e+07	1.72396e+07	3.05189e+07
Ep400	NA	NA	61749	137595	NA	NA
Epb4.1	NA	NA	NA	165165	71968.7	NA
Epb4.1l1	NA	NA	NA	399894	NA	1.81606e+06
Epb4.1l2	3.68207e+07	4.1392e+07	6.76093e+07	5.75054e+07	3.94872e+07	4.05705e+07
Epb4.1l3	NA	NA	NA	126866	16538.7	60790.6
Epb4.1l5	NA	NA	NA	2.0929e+06	1.21965e+06	2.38501e+06
Epcam	132422	323016	NA	139114	NA	348438
Epdr1	NA	NA	NA	NA	18407.4	NA
Epha2	NA	NA	73897	NA	110068	NA
Ephb4	5.78355e+06	6.13896e+06	6.04532e+06	2.04772e+07	8.79829e+06	1.96647e+07
Ephx1	NA	NA	NA	NA	NA	24402.9
Ephx2	NA	NA	286461	439909	298383	394862
Epn3	1.95502e+06	2.11623e+06	2.0367e+06	3.05109e+06	2.22915e+06	3.74507e+06
Eppk1	610404	3.61693e+06	4.31257e+06	1.0214e+07	4.39065e+06	1.08827e+07
Eprs	NA	2.17472e+06	857420	3.09219e+06	1.47198e+06	4.394e+06
Eps15l1	NA	NA	NA	NA	NA	236375
Eps8l2	38694.7	55040.9	41938.8	NA	27628.6	88303.9
Ept1	3.6717e+07	3.61841e+07	4.01033e+07	3.45915e+07	1.00974e+07	3.21399e+07
Erap1	503807	NA	NA	1.5207e+06	NA	NA
Erbb2	7.95401e+06	1.71697e+07	2.33334e+07	1.59753e+07	7.21113e+06	1.91425e+07
Erbb2ip	1.7922e+06	1.6349e+06	1.92293e+06	989205	274991	814625
Erc1	NA	13472.5	15673.4	NA	NA	48924
Ercc2	144563	490154	154227	746894	296981	NA
Ercc3	NA	NA	NA	695162	NA	609779
Ercc6l	NA	NA	NA	NA	49048.1	NA
Erg	301875	NA	322494	NA	NA	NA
Ergic1	NA	NA	NA	NA	32646.1	79215.6
Ergic2	129936	144786	114401	217612	168469	173887
Ergic3	1.44629e+06	1.57444e+06	2.067e+06	5.47739e+06	2.74361e+06	6.48644e+06
Eri3	780128	863751	1.46501e+06	1.27343e+06	851733	2.05403e+06
Erlin2	141722	NA	356448	NA	NA	NA
Ermp1	96035.8	229723	237866	1.06832e+06	319814	1.50382e+06
Ero1l	3.11894e+07	3.50839e+07	3.57344e+07	1.38029e+07	4.57313e+06	8.06705e+06
Ero1lb	3.22979e+07	3.24106e+07	3.60638e+07	3.31365e+07	1.01977e+07	2.73672e+07
Erp27	3.46206e+07	3.12618e+07	2.31963e+07	1.11053e+07	5.42628e+06	1.14677e+07
Erp44	1.0584e+06	803584	1.27795e+06	2.04529e+06	713628	1.49518e+06
Esam	219803	203258	NA	1.44717e+06	834329	1.8728e+06
Esd	6.41856e+07	1.22236e+08	8.34369e+08	1.60073e+08	8.93728e+07	1.45745e+08
Esf1	46583.2	91319.2	90219.9	139561	165149	291211
Esrra	751734	NA	218420	NA	NA	NA
Esyt1	3.36308e+06	1.99342e+06	2.04971e+06	4.90888e+06	3.00034e+06	4.50428e+06
Esyt2	377096	735012	417379	1.81644e+06	447761	1.72824e+06
Etfb	NA	NA	NA	8.4473e+06	2.93476e+06	4.55876e+06
Ethe1	1.1343e+07	1.14386e+07	8.72684e+06	2.39719e+07	1.0509e+07	2.46513e+07
Etl4	NA	NA	36206.3	NA	NA	NA
Etnk1	773932	NA	NA	NA	NA	NA
Ets1	NA	980585	NA	NA	NA	NA
Evc2	NA	NA	NA	NA	32773.2	NA
Evi2a	NA	NA	NA	960129	156797	592214
Evi2b	NA	NA	60265.5	121723	NA	103300
Evi5	52825.8	NA	NA	25423.2	12142.5	NA
Evl	NA	NA	2.53846e+06	NA	1.13626e+06	3.52743e+06
Evpl	NA	NA	823466	834519	328516	NA
Ewsr1	NA	2.38574e+06	2.83338e+06	6.2842e+06	1.84317e+06	6.51088e+06
Exd2	143526	485227	299069	1.36472e+06	304531	482583
[truncated: 4,577 more rows]

## Sheet: lung
Symbol	Il18KO_Alveolar MΦ_1	Il18KO_Alveolar MΦ_2	Il18KO_Alveolar MΦ_3	Il18KO_lung recruited MΦ_1	Il18KO_lung recruited MΦ_2	Il18KO_lung recruited MΦ_3
0610007P14Rik	NA	44676.5	NA	NA	NA	NA
0610009D07Rik	NA	NA	103961	198660	NA	NA
0610010K14Rik	NA	NA	NA	46843.2	NA	NA
0610011F06Rik	8959.73	NA	NA	4279.1	NA	NA
0610031J06Rik	NA	NA	NA	140104	92953.2	NA
0610037L13Rik	NA	NA	73175.9	157812	147238	NA
1100001G20Rik	NA	NA	1.29044e+06	NA	1.11448e+06	NA
1110038F14Rik	NA	NA	NA	14242.2	NA	NA
1110057K04Rik	NA	13146.6	7072.75	NA	NA	NA
1190002N15Rik	NA	35776.9	2615.42	NA	NA	NA
1600014C10Rik	NA	NA	NA	NA	NA	6000.03
1700009N14Rik	NA	NA	NA	NA	NA	54299.3
1700052N19Rik	NA	NA	NA	NA	3553.84	NA
1700071K01Rik	NA	NA	NA	NA	NA	156442
1810009A15Rik	NA	NA	NA	NA	NA	6679.28
1810009N02Rik	25547	NA	NA	NA	NA	11348
1810024B03Rik	NA	NA	NA	NA	NA	2665.09
1810026J23Rik	NA	48481.3	20656.5	NA	NA	NA
2010107E04Rik	NA	NA	NA	NA	NA	35.6874
2010300C02Rik	8494.77	NA	NA	NA	NA	770440
2200002D01Rik	NA	NA	NA	345073	NA	NA
2210016F16Rik	10215.2	NA	NA	9154.98	15847.2	11043.9
2210016L21Rik	NA	NA	NA	23579.3	4342.35	NA
2300009A05Rik	NA	NA	NA	NA	NA	14554.4
2310011J03Rik	NA	NA	NA	NA	NA	2821.84
2310022B05Rik	NA	24709.5	NA	NA	NA	NA
2310035C23Rik	NA	15146.1	4969.26	73344.7	19376.5	NA
2410015M20Rik	NA	20691.2	10824.8	37113.3	9660.2	62318.8
2510039O18Rik	NA	7327.58	5502.5	NA	NA	NA
2610018G03Rik	NA	NA	NA	NA	10899.4	NA
2610301G19Rik	NA	NA	14202.7	40454.5	NA	NA
2610507B11Rik	NA	2296.27	NA	23552.4	NA	NA
2700029M09Rik	NA	23007.9	46362.9	49436.5	3888.57	104502
2700060E02Rik	218863	54038.1	94352.8	89827.1	65267.9	109923
2700094K13Rik	NA	NA	36684.4	NA	26638.1	15494.4
2810006K23Rik	NA	NA	NA	NA	NA	5786.43
2810403A07Rik	NA	NA	NA	9139.38	12360.8	NA
2810459M11Rik	NA	95557.8	NA	NA	NA	NA
3110043O21Rik	NA	NA	NA	21673.8	4425.49	NA
4922502D21Rik	NA	NA	565248	89408.8	302340	NA
4930444A02Rik	NA	7340.28	NA	NA	NA	NA
4930506M07Rik	NA	19890.7	NA	28666.6	13707.2	NA
4930544G11Rik	NA	NA	NA	NA	NA	264776
4931406C07Rik	83202.9	NA	NA	135382	NA	65602
5033411D12Rik	NA	16818.3	11788.8	NA	NA	NA
5430421N21Rik	NA	NA	NA	NA	NA	23832.5
5730508B09Rik	NA	NA	44152	NA	49518.8	NA
9030617O03Rik	NA	32771.5	4986.38	33507.8	3635.98	NA
9030624J02Rik	NA	30267.4	12226.5	37205.5	7565.79	NA
9130011E15Rik	NA	NA	NA	14058.6	1289.81	735.624
9430016H08Rik	NA	NA	NA	21390.2	10260.9	NA
9930111J21Rik1	NA	NA	NA	NA	NA	14242.6
9930111J21Rik2	NA	NA	NA	NA	NA	14242.6
A230046K03Rik	NA	7032.79	7653.05	7586.85	3881.18	2113.1
A2m	639556	NA	NA	NA	NA	54134.7
A430005L14Rik	NA	NA	NA	NA	NA	5787.51
AA467197	NA	NA	161572	NA	NA	NA
Aaas	NA	NA	13851.4	NA	13699.4	NA
Aadac	NA	275263	206422	130895	NA	NA
Aadat	NA	29650.3	NA	NA	NA	NA
Aars	663697	16777.1	54060.5	75705.4	55557.6	144211
Aarsd1	NA	NA	200.857	NA	NA	963.471
Aass	NA	190323	103086	24280.5	NA	NA
Abat	NA	483375	440640	490239	834481	NA
Abca1	NA	24060	NA	8304.98	NA	NA
Abca3	60560.8	NA	NA	NA	NA	19126.9
Abca6	NA	25186.3	4648.8	NA	NA	NA
Abca8b	NA	5752.99	579.345	NA	NA	NA
Abca9	NA	NA	NA	21081.1	NA	NA
Abcb10	NA	2711.21	4203.85	NA	NA	NA
Abcb11	36085	37238.6	6534.32	NA	NA	NA
Abcb1b	NA	NA	3770.72	NA	4536.55	NA
Abcb4	NA	5091.23	810.139	NA	NA	NA
Abcb7	NA	6560.1	2752.89	NA	1615.42	2631.61
Abcc2	NA	36387.3	33700.8	1967.75	NA	NA
Abcc3	NA	38239.9	2610.34	35972	NA	NA
Abcc9	NA	4334.49	1864.48	2662.2	NA	NA
Abcd1	10394.3	56284.6	80107.7	93350.4	83046.7	7584.23
Abcd2	NA	4081.88	NA	2266.34	2055.6	NA
Abcd3	43454.9	237606	195616	92847.1	48314.7	6247.99
Abce1	89575.3	NA	12656.9	43218.5	8767.61	37362.7
Abcf1	197062	15767.2	15766.1	6978.74	3020.16	57426.2
Abcg1	34360.8	NA	NA	NA	NA	105358
Abcg2	NA	46399.5	21180.1	17363.5	NA	NA
Abcg3	NA	29563.9	NA	20271.5	NA	NA
Abhd11	NA	72589.6	24526.8	NA	NA	NA
Abhd12	908600	279837	18991.9	139267	43731.8	440725
Abhd14b	NA	42624.2	5531.12	127315	NA	3889.96
Abhd16a	NA	24716.1	NA	NA	NA	NA
Abhd5	NA	NA	NA	NA	5970.81	10626.5
Abhd6	NA	10148.4	6775.98	NA	NA	NA
Abi1	287980	123842	248696	390933	107770	37067.9
Abi3	93952.7	111842	34554.5	164838	NA	18701.8
Abr	114079	25061.3	1299.38	96941.8	36254.5	257793
Abracl	951164	733164	647126	4.29272e+06	2.3169e+06	373742
Acaa1a	1.16053e+06	2.49962e+06	677068	1.08713e+06	283348	215406
Acaa1b	NA	162363	84013.5	6953.22	NA	616970
Acaa2	2.15768e+06	4.54699e+06	2.86413e+06	1.93485e+06	559407	578691
Acaca	34170.4	NA	8622.87	NA	3422.44	14459.9
Acad10	NA	20660.7	5083.68	NA	NA	NA
Acad11	NA	81601	34674.8	NA	NA	NA
Acad12	NA	NA	NA	28734.6	NA	NA
Acad8	NA	15727.1	43637.9	NA	18952.3	NA
Acad9	155226	120407	71723.8	48554.6	33930.7	31092.1
Acadl	349341	753037	248209	279123	110750	110524
Acadm	280240	486170	205129	254325	75334.1	116741
Acads	416430	142099	59296.4	2203.46	22768.1	202483
Acadsb	52002.6	61296.1	13112.6	21932.5	4222.16	NA
Acadvl	285569	388910	110691	201312	46248.6	145034
Acap1	NA	NA	7306.99	NA	1032.93	NA
Acap2	94859.9	4403.2	22304.1	20825.2	NA	16604.6
Acat1	871428	565540	416474	397314	128524	357773
Acat2	102212	34121	80118.3	58120	72291.9	50960.8
Acat3	NA	NA	24442	NA	NA	32182.5
Acbd3	24326.9	70597.2	30686.4	104197	42727	7630.92
Acbd5	NA	13893.3	32095.5	NA	NA	NA
Ace	505973	NA	NA	NA	25908.3	67383.6
Acin1	361499	303227	466751	734369	690910	212973
Acly	776040	335614	150305	916689	142230	251444
Aco1	594164	4911.92	24200.3	45960.6	7465.45	202947
Aco2	2.12393e+06	728183	389139	693018	263904	624476
Acot1	NA	NA	NA	32662	NA	78155.4
Acot10	NA	NA	NA	NA	NA	33655.4
Acot12	NA	27858.7	NA	4491.57	NA	NA
Acot2	176747	107421	46508.1	119687	69696.7	53137
Acot3	NA	NA	NA	NA	NA	31994.9
Acot4	NA	35086.7	16942.6	NA	NA	20446.9
Acot5	NA	NA	NA	NA	NA	20446.9
Acot6	NA	NA	NA	NA	NA	20446.9
Acot7	81098.4	NA	58929.7	23794.2	29913.8	50137.7
Acot8	47128.6	NA	NA	NA	NA	4830.28
Acot9	284200	438348	45103.8	233567	105537	61101.1
Acox1	73305.6	1.95741e+06	1.31725e+06	694159	15293.9	32061.1
Acox2	NA	106074	20188.6	19459.1	NA	NA
Acox3	175522	67837.4	24730.8	53051.2	23125.6	172443
Acp2	NA	119609	NA	NA	NA	NA
Acp5	NA	243060	107157	115908	54896.2	NA
Acp6	23203	21454.1	10669	19779.5	8086.66	7819.72
Acsf2	350356	572402	229581	174302	3234.75	24461.5
Acsf3	10513.5	4512.53	3754.82	NA	NA	2654.06
Acsl1	323353	342018	197339	190245	13964	94298.7
Acsl4	166346	19970.5	12764.4	18877.1	22383.6	31333.4
Acsl5	90104.6	80737	37672.2	80065.3	3694.09	13949.8
Acsm1	NA	688590	706480	287587	NA	NA
Acsm5	NA	108407	52178.1	NA	NA	NA
Acss1	NA	NA	NA	NA	NA	66036
Acss3	NA	19074	1986.21	NA	NA	NA
Acta1	NA	4.2248e+06	2.89264e+06	5.88488e+06	2.43042e+06	2.59169e+06
Acta2	NA	NA	NA	NA	NA	2.59169e+06
Actb	1.20408e+07	15694	612520	137069	943398	2.61238e+06
Actbl2	41802.6	NA	10461.8	NA	13160.3	32556.6
Actc1	1.29415e+07	NA	NA	NA	NA	2.59169e+06
Actg1	155662998	NA	2.63132e+07	3.45534e+07	NA	5.49257e+07
Actg2	NA	NA	NA	NA	NA	2.57993e+06
Actl6a	234022	10733.4	56365.8	75088.7	26310.6	79720
Actn1	5.94953e+06	157250	203619	983696	155795	2.60222e+06
Actn3	NA	16725.3	NA	25522.5	NA	269943
Actn4	2.54939e+06	710191	1.05689e+06	2.302e+06	530262	939967
Actr10	88659.8	14549.4	23412.3	47228.9	17448.6	22732.5
Actr1a	1.60148e+06	37439.9	143183	120289	187959	397353
Actr1b	226681	NA	38458.2	68828.2	27574.9	44349.6
Actr2	1.12165e+06	229906	377708	781937	251630	280382
Actr3	9.65784e+06	771182	1.9719e+06	1.99568e+06	NA	2.9777e+06
Actr3b	NA	NA	NA	NA	NA	139151
Acy1	122779	NA	NA	13488.6	NA	76334.1
Acyp1	59568.5	NA	NA	NA	NA	29560.2
Ada	12898.7	63034.3	107125	331944	NA	NA
Adam10	29339	409393	59322.9	336566	25533.9	NA
Adam17	NA	NA	NA	10628.8	2027.23	NA
Adam23	NA	68853.9	67441.8	32399.7	NA	NA
Adam8	NA	NA	2528.56	NA	NA	NA
Adam9	NA	5781.86	12800.5	NA	NA	4555.68
Adap2	NA	NA	NA	11385.2	NA	NA
Adar	NA	10198.2	NA	9029.5	NA	NA
Adarb1	NA	NA	NA	19354.2	NA	NA
Adck1	NA	10115.4	NA	2621.87	NA	1108.37
Adck2	NA	8534.18	NA	NA	NA	NA
Adck3	NA	21832.8	NA	NA	NA	NA
Adck4	NA	12097.1	NA	11605.7	NA	NA
Adck5	NA	4087.83	NA	NA	NA	NA
Adcy4	NA	40954	NA	14624.3	NA	NA
Adcy7	NA	4874.51	1099.86	16484.5	NA	NA
Add1	21128	NA	205950	187040	30499.4	50628.1
Add3	249317	NA	3472.41	NA	7171.72	NA
Adgre1	NA	NA	NA	NA	NA	4710.13
Adgre5	874022	NA	NA	NA	NA	90590.3
Adgrg7	NA	NA	NA	NA	NA	713877
Adh1	125905	755070	1.0802e+06	1.72239e+06	48602	5732.69
Adh5	320667	64299.9	79800.3	252099	NA	54773.4
Adhfe1	NA	27334.7	NA	NA	NA	NA
Adk	67494.9	NA	96534.1	70840.8	59078.7	42533.4
Adnp	NA	NA	1747.15	4451.3	3338.33	NA
Adpgk	139543	822415	320712	242238	158814	18509.7
Adprh	340170	NA	NA	39516.6	NA	92702.8
Adrbk1	199245	6918.93	3945.61	29164.2	10966	11508.2
Adrm1	NA	NA	5643.47	NA	NA	NA
Adsl	167939	24295.3	133426	296753	175443	30229
Adss	189052	9365.19	NA	19404.5	13403.9	7738.92
Adssl1	562022	NA	47668.2	88926.8	201459	21602.1
Aes	NA	NA	NA	NA	14430.1	NA
Afg3l2	NA	42660.2	20385.2	NA	NA	NA
Aftph	NA	NA	NA	NA	2118.54	NA
Aga	59342.8	88145.4	NA	182958	NA	73955.7
Ager	4.47373e+06	NA	NA	NA	1.63036e+06	2.61606e+06
Agfg1	NA	28653.1	32850.2	76456.9	27334.5	NA
Agk	24533.8	216742	32122.6	61503	19133.4	4471.28
Agl	NA	NA	5156.87	1153.77	2976.01	NA
Agmat	NA	947751	494621	NA	NA	NA
Agpat1	NA	NA	NA	NA	NA	13214.9
Agpat3	NA	225830	19270.7	130051	NA	6713.09
Agpat4	NA	NA	5898.91	NA	7761.91	11513.8
Agpat6	NA	1887.73	NA	NA	NA	NA
Agpat9	NA	NA	NA	NA	NA	10359.2
Agps	115364	26070.1	71315.8	34036.6	35731.3	49042.6
Agrn	396028	2662.92	2285.16	1588.12	35092.8	NA
Agxt	NA	NA	74071.5	6671.21	NA	NA
Agxt2	NA	44322.3	20752.4	NA	NA	NA
Ahctf1	NA	1052.15	387.942	4287.47	NA	NA
Ahcy	285310	134546	213295	267461	142837	99621.9
Ahcyl1	NA	NA	NA	NA	NA	4115.06
Ahcyl2	84466.6	NA	NA	21818.4	NA	64063
Ahnak	1.81133e+07	591.319	31927.6	3868.57	159954	3.5264e+06
Ahsa1	447193	61179.2	55602.7	296881	174919	99068.9
Ahsg	2.00991e+06	451416	36567.8	68671.5	NA	39449.7
AI314180	170526	2245.03	11549.3	13733.9	14307.9	22406.8
AI607873	5000.99	15225.4	NA	NA	4990.19	NA
AI837181	NA	NA	NA	NA	NA	7924.93
Aif1	162798	126526	NA	1.16355e+06	NA	NA
Aifm1	2043.87	158816	106033	64000.5	24918.1	46741.5
Aifm2	41461.2	NA	NA	NA	NA	38524.8
Aim2	NA	NA	NA	5821.92	NA	NA
Aimp1	23287.3	23373.3	109001	289289	98663.6	15459
Aimp2	367232	NA	NA	59923.5	65231.4	124969
Aip	91170.2	NA	NA	97405.4	146039	43471.6
Ak1	36252.9	NA	NA	NA	NA	3766.93
Ak2	107524	631136	662918	692826	364269	120853
Ak3	60254.3	75410.4	88200.1	NA	7324.06	45864
Ak4	NA	10374.6	61336.8	NA	NA	NA
Akap1	NA	NA	1482.76	NA	NA	NA
Akap10	NA	9438.38	1095.62	NA	NA	NA
Akap12	36656.8	2806	6782.34	12632.9	NA	NA
Akap13	NA	NA	3822.92	1999.29	4813.68	46381.3
Akap2	37865.2	71573.1	153490	201049	6627.14	NA
Akap5	23815.4	NA	NA	NA	17374.2	2474.49
Akap8	20841.3	NA	NA	NA	NA	7884.33
Akap9	NA	67227.5	15045.4	NA	NA	12473
Akr1a1	674958	96198.3	81708.2	622622	100223	363175
Akr1b10	36355.4	NA	NA	476145	11548	17873.9
Akr1b3	416425	164900	193708	1.4245e+06	306449	313621
Akr1b8	NA	168412	186061	217794	NA	NA
Akr1c13	86424.1	NA	17749.7	137289	NA	23602.9
Akr1c14	NA	10439.1	NA	NA	NA	NA
Akr1c6	NA	27836.9	NA	18814.7	NA	NA
Akr1e1	NA	NA	13272.1	57136	13542.1	8674.41
Akr7a5	NA	37332.2	66116.9	79824.3	NA	32449.9
Akt1	161442	63308.8	69211.9	NA	11709.5	42458.5
Akt2	96910.8	NA	NA	NA	NA	14554.4
Akt3	NA	14576.4	NA	NA	NA	NA
Alad	34915.1	9093.27	17975.5	90443.9	NA	1120.92
Alb	4.91776e+07	371573	NA	297065	208018	3.4354e+06
Alcam	575599	26341.1	25890.3	5678.23	38966	65345.2
Aldh16a1	97609.4	24806.1	51577.1	97150.2	79439	32558.4
Aldh18a1	10981.7	249179	30858.1	209003	34193.8	202320
Aldh1a1	3.14746e+06	207903	252486	446654	160839	162409
Aldh1a2	NA	NA	NA	NA	NA	9193.91
Aldh1a3	NA	NA	NA	NA	NA	9193.91
Aldh1a7	NA	9254.9	4774.03	NA	NA	88250.9
Aldh1b1	141628	405494	372329	118517	99635.1	11682.7
Aldh1l1	NA	67979.7	158721	123274	NA	NA
Aldh2	1.09435e+07	6.8244e+06	2.6592e+06	NA	2.64232e+06	1.69202e+06
Aldh3a1	NA	NA	NA	NA	NA	7536.21
Aldh3a2	561745	322684	130920	61101	12834.2	90114
Aldh3b1	NA	183644	45833	67599.7	38691.4	70930.2
Aldh3b2	49313.2	NA	NA	NA	NA	27823.7
Aldh3b3	NA	NA	NA	NA	NA	27823.7
Aldh4a1	129237	402999	234865	75698.4	14344.3	12117.4
Aldh5a1	NA	35577.1	31860.8	26588	NA	NA
Aldh6a1	26793.6	257093	264436	112775	828.232	11594.7
Aldh7a1	88746.2	210557	165457	55860	NA	NA
Aldh8a1	NA	NA	7193.05	4526.3	NA	NA
Aldh9a1	32516.1	NA	6621.23	38882.8	12902.2	101599
Aldoa	8.95434e+06	624885	2.99127e+06	6.54998e+06	NA	7.44476e+06
Aldoart1	NA	NA	NA	NA	234919	NA
Aldob	NA	313261	418997	401198	NA	21503.3
Aldoc	85106.1	NA	NA	NA	NA	151831
Alg1	NA	36776.1	6776.51	12557.8	5828.5	4898.8
Alg11	NA	NA	NA	21079.7	NA	NA
Alg12	NA	4380.08	1486.31	NA	NA	NA
Alg14	NA	9865.82	NA	NA	NA	NA
Alg2	NA	17175.6	NA	NA	NA	NA
Alg3	NA	27496.8	NA	NA	NA	NA
Alg5	72445.9	NA	NA	3346.1	NA	18613.5
Alox15	3.29057e+06	NA	222702	NA	9413.45	291271
Alox5	525588	9842.95	25408.6	NA	25070.9	451611
Alox5ap	76424.5	NA	NA	NA	NA	82049.2
Alpl	NA	5891.74	NA	NA	NA	NA
Als2	NA	NA	NA	NA	NA	1146.34
Alyref	907914	NA	NA	111421	87566.7	245767
Alyref2	NA	NA	72842	NA	NA	22764.9
Amacr	NA	74022.9	47434.5	13855.1	NA	NA
Amdhd1	NA	NA	1992.89	NA	NA	NA
Amdhd2	25149.5	NA	NA	NA	NA	23584.2
Amfr	NA	NA	6971	NA	NA	NA
Ampd2	NA	9285.39	13104.7	27625.9	13602.3	NA
Ampd3	20830.1	NA	NA	20446.6	6929.99	4933.15
Amy2a2	NA	295370	NA	26064.1	NA	NA
Anapc1	7166.27	5348.41	5356.24	9423.66	4748	NA
Anapc2	NA	14776.6	14079.8	13727.5	12749.4	NA
Anapc4	NA	NA	4914.63	8492.14	6326.57	NA
Anapc5	NA	NA	NA	2802.99	NA	NA
Angel2	NA	13028.2	8304.36	11153.4	7652.9	NA
Angptl1	NA	8450.83	294622	NA	NA	NA
Angptl2	NA	NA	NA	56242.1	NA	NA
Angptl3	NA	NA	3909.09	NA	NA	NA
Angptl6	NA	NA	NA	3767.69	NA	NA
Ank3	NA	2709.89	NA	4044.03	NA	NA
Ankfy1	48037.6	16433	23733.9	65908.9	1413.41	59273.7
Ankhd1	NA	31966	NA	1702.75	NA	NA
Ankib1	NA	1151.11	NA	NA	NA	NA
Ankle2	43039.8	5680.82	3737.33	15492	8725.2	NA
Ankmy2	NA	NA	NA	NA	NA	3930.98
Ankrd13a	NA	8278.02	NA	22043.1	19310.4	NA
Ankrd28	NA	NA	3012.68	9415.15	4877.99	NA
Ankrd33b	NA	NA	NA	NA	NA	10120.9
Ankrd35	NA	NA	NA	NA	15140.2	NA
Ankrd44	152733	8254.64	26111.3	36610	18705.1	18415.3
Ankrd46	NA	28568.8	NA	NA	NA	NA
Anks1	NA	2055.3	617.554	7622.3	1122.1	NA
Ano10	NA	70729.4	26285.7	58419.9	NA	NA
Ano6	42444	352834	29665.7	421665	50244	18410.1
Anp32a	3.5155e+06	NA	118519	279442	1.40944e+06	769468
Anp32b	144899	116625	743471	970581	394458	48453.4
Anp32e	665522	NA	252470	1.56304e+06	2.90353e+06	166616
Anpep	169595	79857.7	49901.4	44844.1	14340.7	7838.83
Anxa1	1.11833e+07	254602	3.37225e+06	442940	1.88634e+06	1.95519e+06
Anxa11	812383	227715	294193	280236	211147	209479
Anxa2	1.26145e+07	555019	2.25702e+06	1.44109e+06	3.29505e+06	5.67333e+06
Anxa3	2.16083e+06	210994	260604	651447	225656	142567
Anxa4	2.32991e+06	100834	178324	90259.5	159425	1.40867e+06
Anxa5	1.61251e+07	970572	1.44698e+06	NA	754618	3.8131e+06
Anxa6	9.56025e+06	1.91512e+06	1.67762e+06	1.7869e+06	1.15143e+06	974509
Anxa7	381153	35479	95725.4	30070.2	17477.8	176415
Aoah	NA	3986.84	NA	NA	NA	NA
Aox3	NA	NA	1463.89	NA	NA	NA
Ap1b1	1.22616e+06	1.01776e+06	1.7587e+06	2.7265e+06	339530	705230
Ap1g1	174342	NA	8454.87	76286.8	3322.1	72502.8
Ap1g2	37933.4	NA	NA	52658.5	1138.93	13998.7
Ap1m1	123349	NA	35214.8	119878	25407.1	33277.5
Ap2a1	287999	41555.3	63776.7	96289.6	12944.1	155305
Ap2a2	1.54019e+06	260585	352551	853042	94207.5	309308
Ap2b1	1.26622e+06	137504	371592	1.21527e+06	446869	1.18056e+06
Ap2m1	721023	60808.2	98131.4	286481	16588.8	149578
Ap2s1	NA	NA	NA	NA	NA	36396.5
Ap3b1	140089	32267.4	7677.96	19240.1	13528.8	42176
Ap3d1	330800	54632.8	57245.5	71693	36792.7	68116
Ap3m1	79752.2	NA	34983.3	NA	24320.6	36160.3
Ap3s1	NA	28261.3	14382.4	10721	9008.43	NA
Ap3s2	NA	37766.2	NA	NA	NA	NA
Ap4b1	NA	NA	NA	65662.2	1221.66	NA
Ap4e1	NA	NA	NA	NA	2202.19	NA
Ap5z1	NA	NA	NA	NA	NA	21642
Apaf1	41376.1	1882.19	14519.7	16812.7	12727.5	1097.62
Apbb1ip	90713.7	38546.9	49413.9	NA	38226.7	45692.8
Apcs	NA	NA	NA	17131	NA	NA
Apeh	29645	NA	27379	NA	52839.2	13467.7
Apex1	816020	43412.5	123670	882462	219740	385794
Aph1a	NA	144961	NA	NA	NA	NA
Api5	317186	40468.6	61252	240260	110910	50036.4
Apip	NA	NA	NA	62539.4	12619.4	NA
Apmap	69593.6	320803	172341	251794	86581.5	12381
Apoa1	704337	13508.5	NA	NA	NA	44807.2
Apoa1bp	737491	213332	99037.6	119020	115270	157524
Apoa2	NA	1223.08	NA	NA	NA	NA
Apoa4	NA	13410.4	NA	NA	NA	NA
Apob	306321	52233.8	45337	22618.1	7197.26	4263.9
Apobr	107848	15630.5	10821.6	35181.5	57026.2	77421.4
Apoe	94538.9	750852	NA	634922	1825.81	NA
Apool	66789.8	NA	61214.9	NA	NA	37625.3
Appl1	79060.3	15197.5	6956.16	1468.03	4927.25	7500.3
Appl2	NA	11191.4	3828.33	22366.4	NA	NA
Aprt	512244	NA	93171	98199.4	250071	227607
Aqp1	1.02615e+06	83989.9	3.44602e+06	459698	NA	97993.1
Aqp5	NA	NA	NA	NA	NA	9464.27
Aqr	1831.6	2707.35	10294.9	11502.2	3010.63	2085.08
Arap1	238192	NA	NA	30501.9	13001.3	42931.2
Arap3	45828.4	NA	13255.7	10916.6	NA	NA
Arcn1	22087.8	25559.3	70536.7	84545.7	30779.5	45579.9
Arf1	1.47716e+06	NA	NA	NA	NA	402143
Arf2	NA	NA	NA	NA	NA	285643
Arf3	NA	36887.4	51364.6	182887	51306.7	402143
Arf4	NA	NA	NA	NA	NA	10007.7
Arf5	25489.6	NA	NA	NA	NA	14073.4
Arf6	NA	NA	NA	NA	NA	19580
Arfgap1	NA	NA	NA	NA	11651.5	NA
Arfgef1	NA	4226.48	1175.22	10080.1	2718.27	3374.24
Arfgef2	NA	NA	NA	5383.81	NA	14609.4
Arfip1	NA	51700.1	40643.7	168616	20366.7	4948.87
Arfrp1	NA	NA	NA	NA	NA	20390
Arg1	NA	156041	413745	69094.1	NA	NA
Arhgap1	929051	58689.7	131492	324316	178718	212225
Arhgap10	NA	3268.82	NA	NA	NA	NA
Arhgap15	27365.3	NA	NA	NA	7512.88	1378.22
Arhgap17	849196	445591	259036	1.45569e+06	134027	580793
Arhgap18	27334.5	NA	NA	NA	NA	4118.2
Arhgap25	72543	NA	NA	22813	NA	68703.8
Arhgap27	NA	NA	NA	NA	NA	7201.05
Arhgap29	NA	NA	NA	3153.7	NA	NA
Arhgap30	55992.5	5572.56	NA	18574.4	26746.2	37044.9
Arhgap31	NA	1408.79	4280.54	16259.8	1513.93	7418.38
Arhgap4	NA	109793	3735.53	64304.6	31179.5	555292
Arhgap9	285031	NA	40931.5	NA	102034	109735
Arhgdia	6.15441e+06	2.24183e+06	3.25688e+06	9.85397e+06	4.30449e+06	2.13498e+06
Arhgdib	7.18449e+06	4927.32	825561	492025	2.58098e+06	1.25448e+06
Arhgef1	174358	108944	302280	483965	542750	367120
Arhgef10	NA	NA	NA	9680.29	NA	NA
Arhgef10l	18223.7	NA	NA	NA	1597.22	NA
Arhgef12	NA	3272.07	3012.99	7700.99	478.631	NA
Arhgef15	7355.69	16042.2	10816.3	NA	NA	NA
Arhgef2	61545.6	158012	23907.2	230319	36300.1	195075
Arhgef37	NA	NA	NA	NA	32255.9	NA
Arhgef6	249608	20785.8	15455.6	38787.1	42296.4	22694.6
Arhgef7	290985	273545	268032	610390	113692	82457.9
Arid1a	NA	5156.29	2253.52	7422.38	2610.85	9737.28
Arid3a	14047	NA	NA	NA	11537.1	NA
Arih1	NA	NA	NA	50063.1	24235.3	NA
Arl1	75135.1	50193.2	13716.2	128839	14809.1	6896.61
Arl11	65429.5	NA	NA	NA	NA	41801
Arl3	25776.7	NA	NA	29539.9	22819.6	NA
Arl6ip1	71987.4	107792	NA	231653	NA	15372.7
Arl6ip5	364277	59268.1	10715.1	256777	31880.9	73689.8
Arl6ip6	NA	NA	NA	NA	NA	8881.91
Arl8a	NA	NA	NA	NA	NA	388272
Arl8b	100665	1.22887e+06	592487	1.46165e+06	477719	411647
Armc1	26383.8	NA	NA	NA	NA	29379.4
Armc10	62912.8	NA	4015.83	NA	NA	2991.64
Armc8	NA	6895.56	NA	NA	8181.52	NA
Arpc1a	35171.5	31597.5	7248.7	96420.1	5905.58	3377.65
Arpc1b	919786	1.19954e+06	1.39473e+06	3.43691e+06	2.67567e+06	401375
Arpc2	1.02257e+06	126135	342673	849994	460205	248265
Arpc3	410910	105637	648133	775274	836123	100112
Arpc4	760706	854994	1.68477e+06	3.17638e+06	2.58531e+06	132739
Arpc5	3.17593e+06	119019	NA	166716	360219	723799
Arpc5l	88160.7	78475.2	1250.11	NA	NA	NA
Arrb1	32439	53432.3	37268.4	335078	11676.2	4032.85
Arrb2	NA	32477.8	27751.5	65088.7	NA	2845.08
Arsa	49221.1	30508.3	31990.1	86587.3	14714.2	NA
Arvcf	NA	69575.6	13336.3	54704.4	NA	NA
As3mt	166137	3971.03	10488.8	13540.3	NA	13765.4
Asah1	8.41366e+06	2.48915e+06	192368	1.91202e+06	209802	3.06677e+06
Asap1	10609.2	NA	NA	NA	61452.7	45963.4
Asap2	13159.6	3306.23	2758.25	5477.18	NA	NA
Asb15	NA	NA	NA	NA	NA	4320.92
Asb3	NA	97977.2	NA	NA	NA	NA
Asf1b	NA	NA	47631.6	NA	NA	NA
Asgr1	NA	318780	58718.8	70941.5	NA	NA
Asgr2	NA	90556.6	36348.4	31232.1	NA	NA
Ash2l	29456.9	NA	NA	NA	20723.8	NA
Asl	95369.5	10177.4	129436	38107.2	34966.9	39536.7
Asna1	171853	73255.4	234388	442032	188885	86292.6
Asph	210746	99382.5	9559.56	52718.7	315963	270199
Aspn	NA	4361.83	12299.7	560266	NA	46525.9
Aspscr1	25175.1	NA	NA	4478.59	6497.6	9615.39
Ass1	562879	51893.3	133055	94846.3	34057.9	21307.3
Asun	NA	1032.88	2154.84	NA	3555.53	NA
Atad1	NA	22440.2	NA	NA	NA	NA
Atad2	NA	1566.81	1699.4	13685	3251.13	NA
Atad2b	NA	3775.6	NA	NA	4851.54	NA
Atad3a	53272.2	32956	27920	13112.9	10223.5	8160.91
Ate1	NA	NA	NA	83064	66335.2	NA
Atf7ip	NA	NA	NA	3413.66	NA	NA
Atg16l1	NA	NA	5260.68	NA	NA	45593.2
Atg3	149170	NA	NA	NA	NA	66036.5
Atg4b	NA	NA	NA	NA	9485.06	13976.6
Atg5	NA	NA	45139.3	30336.1	33684.8	22616.3
Atg7	319211	NA	4503.01	5517.23	7326.7	157735
Atic	1.80309e+06	NA	66604.5	97129	194568	354034
Atl1	NA	8096.57	NA	NA	NA	NA
Atl2	NA	3318.07	4351.34	NA	NA	NA
Atl3	506356	147873	235469	119415	160739	343526
Atox1	874587	108727	499460	1.45605e+06	2.22271e+06	192117
Atp11a	NA	4425.67	3824.04	2105.06	2473.02	NA
Atp11c	NA	151014	32407.2	88515.6	NA	NA
Atp12a	NA	NA	NA	NA	NA	15159.8
Atp13a1	107133	51374.9	5095.13	11073.3	2818.29	13477.7
Atp13a2	NA	24901.7	NA	NA	NA	NA
Atp13a3	NA	487.411	NA	NA	NA	NA
Atp1a1	762008	267771	287007	200560	68565.5	439704
Atp1a2	NA	NA	NA	NA	NA	178965
Atp1a3	NA	NA	NA	NA	29513.3	NA
Atp1a4	NA	NA	NA	NA	NA	71469.7
Atp1b3	625842	193596	119976	940381	82134.5	207121
Atp2a2	1.74794e+06	530450	63590.1	276691	171694	490012
Atp2a3	172928	NA	51559.1	NA	51204.5	41592.6
Atp2b1	371640	87964.5	73907.2	117170	13432.6	91728.1
Atp2b3	NA	NA	NA	NA	NA	29205.5
Atp2b4	6214.5	41456.7	24697.9	NA	NA	139918
Atp2c1	NA	NA	NA	NA	NA	10736.3
Atp4a	NA	NA	NA	NA	NA	44973
Atp5a1	1.11409e+07	2.51705e+06	1.29309e+06	2.86729e+06	908050	2.86048e+06
Atp5b	1.36938e+07	NA	2.27975e+06	NA	1.77313e+06	3.41775e+06
Atp5c1	143418	302963	178541	148632	36525.4	164158
Atp5d	344553	236722	NA	307019	177920	87313.7
Atp5f1	160485	345398	39288.6	144492	27418.5	22033.2
Atp5g1	NA	210531	NA	NA	5471.38	NA
Atp5h	765541	6.01627e+06	3.28009e+06	2.48037e+06	866910	295983
Atp5j	80837	411649	109382	113760	204187	41577.7
Atp5j2	285628	240422	NA	253197	193564	63526.2
Atp5k	197594	274872	179553	371672	51881.4	38319.3
Atp5l	268279	82241.5	649457	537637	67169.9	89028.3
Atp5o	NA	NA	2.46857e+06	2.3434e+06	1.24447e+06	NA
Atp6ap1	NA	104757	NA	NA	NA	NA
Atp6ap2	NA	21731.6	NA	NA	6341.16	3664.26
Atp6v0a1	107301	38383.7	144173	167742	32023.7	188193
Atp6v0a2	NA	3592.28	NA	NA	NA	NA
Atp6v0c	54697	9.35756e+06	556292	7.76124e+06	595667	99747.9
Atp6v0d1	214442	119624	58088.2	51425	49724	133301
Atp6v0d2	43945.4	NA	NA	NA	NA	115287
Atp6v1a	1.63292e+06	169118	91777.3	508621	167279	1.0131e+06
Atp6v1b1	NA	NA	NA	NA	NA	331171
Atp6v1b2	1.83434e+06	529098	384401	1.09755e+06	543535	863156
Atp6v1c1	270613	65509.6	5611.14	129562	55539.3	202321
Atp6v1c2	NA	NA	NA	NA	NA	4913.48
Atp6v1d	156380	41344.4	22881.3	60332.5	33018	55977.9
Atp6v1e1	241399	329301	208870	574118	428100	299457
Atp6v1e2	NA	NA	NA	NA	NA	19041.5
Atp6v1f	NA	NA	NA	42484.8	NA	52437.4
Atp6v1g1	245784	974486	380649	926202	781847	121619
Atp6v1h	563073	173174	150846	127230	139790	274440
Atp7a	NA	NA	NA	NA	NA	4822.68
Atp7b	NA	1045.79	NA	NA	NA	NA
ATP8	NA	NA	NA	NA	NA	21055.8
Atp8a1	NA	854.587	NA	NA	NA	NA
Atp9b	NA	NA	NA	4710.98	NA	NA
Atpaf1	NA	23946.1	11580	NA	NA	NA
Atpif1	794.594	NA	NA	NA	NA	30.8654
Atrx	NA	4589.18	5290.95	11354.8	4610.26	NA
Atxn10	22210.3	NA	NA	NA	10906.3	12848.4
Atxn2l	NA	NA	NA	21467.5	11285.3	NA
AU015228	NA	NA	12125.3	4773.15	7871.83	NA
Auh	NA	7231.51	30533.8	30334.6	21785.6	NA
Aup1	67943.7	71186.8	12737.4	9004.69	NA	16282.6
AW549877	NA	13828.7	3814.23	42635.8	NA	NA
Axl	NA	77483.1	NA	57690.4	NA	117680
B2m	63363.9	402470	239189	461854	39734.5	12367.5
B3galtl	NA	14999.2	NA	NA	NA	NA
B3gat3	NA	17284.9	NA	10882.6	NA	NA
B3gnt2	NA	1716.54	NA	NA	NA	NA
B4galnt1	28340.1	NA	NA	NA	30695.5	269268
B4galt1	NA	6547.4	NA	8583.59	NA	1852.01
Baat	NA	29342.8	NA	NA	NA	NA
Babam1	NA	NA	6226.95	40325.4	17439	37072
Bag1	80239.2	NA	NA	NA	23843.1	31733.8
Bag3	NA	7395.68	NA	NA	NA	NA
Bag5	38356.6	NA	4363	47459.3	NA	26456.5
Bag6	NA	27584.8	87850.8	198873	195475	52791.8
Baiap2	NA	6800	1962.95	NA	NA	NA
Bak1	40701.1	53270.7	188759	31048.5	121861	23841.5
Banf1	740844	335151	987938	698136	703717	399245
Bank1	NA	20559.6	NA	20920.9	NA	NA
Basp1	21843.4	498455	218913	1.00078e+06	101190	NA
Bax	67697.7	NA	NA	NA	NA	37798.7
Baz1a	NA	6369	8238.65	7716.58	10738	4587.47
Baz1b	133339	50973.3	32643.5	49940.5	23449	16280.8
BC003331	NA	94444.8	43062.9	86055.7	12504.4	NA
BC017158	18197.8	21700.1	5408.7	28784.2	8697.37	NA
BC017643	NA	NA	82068.5	174387	77272.5	NA
BC021614	NA	NA	NA	NA	NA	14535.9
BC026585	13470.9	79608.7	22442.5	55758.6	12153.2	NA
BC026590	NA	19663.5	26304.2	71820.6	54768.5	NA
BC037034	NA	NA	NA	NA	NA	2866.2
BC094916	NA	74881.9	73112.3	228591	171147	NA
Bcam	205678	NA	NA	NA	18599.8	NA
Bcap29	NA	151985	10904.8	114632	NA	3317.94
Bcap31	216844	326912	104401	325578	107033	61025.1
Bcas2	NA	43481.1	29520.5	168262	124096	30976.5
Bcas3	NA	NA	NA	NA	NA	13770
Bcat2	NA	625891	243969	398129	374531	30127.8
Bccip	24970.4	NA	NA	NA	14819.6	12994.6
Bckdha	NA	75146.1	37853.5	NA	NA	18013.8
Bckdhb	NA	262724	68915.1	61454	NA	14982.5
Bcl2l1	NA	11985.3	613.103	NA	NA	NA
Bcl2l13	121553	NA	9440.05	NA	NA	NA
Bclaf1	NA	NA	NA	57163	40563.7	NA
Bco2	NA	20077.8	NA	13777.8	NA	NA
Bcr	NA	NA	NA	NA	NA	34974
Bcs1l	14109.5	26364.9	2686.76	NA	1497.83	NA
Bdh1	NA	116737	299434	29494.6	NA	NA
Bgn	NA	NA	15388.2	523934	35709.9	48192.9
Bhmt	NA	718475	642568	254013	NA	NA
Bicd2	NA	NA	3930.29	NA	NA	NA
Bid	35707.7	NA	NA	NA	193733	NA
Bin1	190531	NA	NA	104293	10940	6745.15
Bin2	792421	321418	215643	651397	403858	242376
Bin3	14660.8	NA	NA	NA	27138	NA
Birc6	6158.69	1615.71	878.397	5873.75	2311.38	NA
Blmh	333348	NA	84098.2	33960.8	142627	55169.8
Bloc1s1	58802.5	NA	NA	NA	NA	8609.01
Bloc1s2	NA	NA	NA	NA	NA	24096.1
Bloc1s3	NA	34681.6	26872.9	52007.7	17448.6	NA
Bloc1s4	32513.3	NA	NA	NA	NA	6218.06
Bloc1s6	NA	NA	NA	NA	NA	8711.09
Blvra	NA	8835.07	5829.48	408188	69541.6	326176
Blvrb	412401	422836	56042.5	5.0972e+06	24748.9	50496.4
Bmp2k	NA	NA	NA	11740.4	NA	NA
Bms1	NA	4177.54	NA	7962.58	NA	NA
Bnip2	NA	66312.6	50769	90280.8	30529.5	NA
Bnip3l	NA	NA	7481.88	NA	NA	NA
Bod1	NA	NA	9387.06	101333	27173.5	NA
Bola1	NA	99380	10068.6	124947	42721.5	NA
Bola2	NA	NA	NA	225585	248178	NA
Bop1	12581.1	NA	3056.93	3922.09	2078.45	11752.9
Borcs6	NA	NA	NA	NA	NA	12691.5
Bphl	NA	480788	119722	42656.4	19063.6	NA
Bpnt1	NA	35983.7	50142.6	219226	53053.6	13486.2
Brap	NA	NA	NA	5332.98	2444.7	NA
Brat1	NA	NA	NA	21185.3	36977.9	8686.29
Brd2	NA	2359.75	19731.7	41175.4	24487.1	7096.6
Brd3	NA	1807.68	4800.21	5957.75	27164	NA
Brd4	43001.1	NA	3530.44	95203.5	17697.6	17203.7
Bre	NA	110394	69866.9	127635	62222.1	41134.1
Brix1	NA	NA	NA	41771.6	NA	NA
Brk1	24374.8	324722	174222	798243	104584	14421.5
Brox	NA	6015.76	4815.74	36880.1	6927.71	35056.6
Brwd3	NA	NA	NA	NA	736.374	NA
Bsdc1	NA	NA	NA	NA	7717.21	NA
Bsg	NA	84792.9	76731.9	138338	NA	NA
Bst1	57121.7	NA	66519.7	NA	58047.9	4434.55
Bst2	NA	9360.1	NA	NA	NA	NA
Btaf1	NA	11319.4	8490.38	18579.3	7838.99	7836.48
Btd	NA	NA	5365.77	NA	NA	NA
Btf3	784824	55676.8	953915	311825	1.2509e+06	595019
Btf3l4	245940	NA	110294	193138	209113	92553.1
Btk	149330	5351.46	5420.36	41709.2	16870.2	22978.4
Bub3	NA	31855.2	11704	101489	29096.5	16744.3
Bzw1	45158.9	NA	28127.8	2404.79	17558	38628.2
Bzw2	31091.6	NA	NA	NA	1416.37	40994.8
C1qb	NA	139517	NA	229938	NA	NA
C1qbp	1.47858e+06	1.01845e+06	534034	1.37892e+06	352716	347420
C1qc	NA	387197	NA	404757	NA	NA
C1qtnf1	NA	8736.47	NA	NA	NA	NA
C1qtnf3	NA	NA	NA	NA	57464.1	NA
C1qtnf5	NA	NA	NA	1581.39	NA	NA
C230081A13Rik	NA	1506.43	3240.08	459.755	NA	NA
C2cd2	NA	45736.7	16909.7	NA	NA	NA
C2cd2l	NA	39037.4	NA	9232.25	NA	13692.1
C2cd5	NA	NA	6737.5	5084.22	7708.59	6107.6
C3	263497	48377.7	45707.4	70984	18395.4	NA
C6	NA	41123.8	NA	25052.5	NA	NA
C87499	NA	NA	NA	NA	NA	6272.64
C8b	NA	8606.36	4389.44	NA	2558.22	NA
Cab39	58004.4	17622.9	63138.6	81362.6	50581.5	10803.4
Cacna1a	NA	NA	NA	NA	NA	40576
Cactin	NA	NA	NA	9702.97	2122.1	NA
Cacybp	146030	21825.7	34403	46811.3	184164	50511.4
Cad	64803.7	NA	3802.31	1081.81	14306.9	30868.1
Cadm3	NA	59014	NA	NA	NA	NA
Calcrl	52155.4	NA	NA	55146.8	87598.6	3534.32
Cald1	NA	17927.8	87410.5	118942	17173.5	NA
Calhm2	7599.48	7361.63	NA	NA	NA	NA
Calm1	NA	1.73591e+06	4.22569e+06	4.16936e+06	1.64324e+06	NA
Calm2	3.5988e+06	NA	NA	NA	NA	854909
Calml3	NA	NA	NA	NA	NA	503844
Calr	7.48551e+06	8.11029e+06	5.43202e+06	6.4255e+06	NA	1.87326e+06
Calu	573377	1.71639e+06	1.28471e+06	1.5517e+06	199918	234375
Camk1	189323	48011.2	85518.5	162739	24508.1	86987.9
Camk1d	18228.3	NA	NA	NA	NA	37670.8
Camk2a	NA	NA	NA	NA	NA	116778
Camk2b	NA	NA	NA	NA	NA	350334
Camk2d	612617	28641.4	133927	95882.7	96727.9	1.1237e+06
Camk2g	59664.8	30735	74475.4	46180.4	20083.9	23845
Camkk2	NA	NA	NA	NA	NA	4625.42
Camp	982427	NA	1.18031e+06	NA	506636	9392.66
Cand1	123482	25196.5	111301	223671	46362.6	61264.9
Canx	4.28451e+06	2.92305e+06	1.50941e+06	2.71948e+06	996260	1.0034e+06
Cap1	7.2331e+06	216452	1.15291e+06	1.53155e+06	1.58404e+06	2.07984e+06
Cap2	NA	NA	NA	NA	NA	8859.87
Capg	4.76984e+06	NA	13713.6	20046.1	93865.4	1.877e+06
Capn1	347661	NA	69720.6	18743.1	70225.7	260410
Capn2	1.22722e+06	30181	63620.9	142606	32829.6	396434
Capn5	NA	7221.86	5826.3	NA	NA	NA
Capns1	421765	102048	212013	232972	82663.6	199310
Capns2	NA	NA	NA	NA	NA	15418.4
Caprin1	207481	29739.3	61273.2	114241	NA	80262.5
Capza1	1.53514e+06	856265	908022	820503	592565	922666
Capza2	2.72459e+06	911919	689840	2.79484e+06	1.78987e+06	762307
Capzb	2.25757e+06	935558	1.87126e+06	2.14441e+06	2.32036e+06	1.13669e+06
Car14	NA	32069.6	31735.2	NA	NA	NA
Car2	440993	NA	31516.3	24128.8	36712.9	7372.79
Car3	NA	35880.1	NA	227634	NA	NA
Car4	NA	NA	NA	NA	95521.1	26244.3
Car8	NA	NA	21168.4	43254	NA	NA
Card11	NA	NA	NA	NA	NA	63745.4
Card9	NA	NA	13689.7	NA	24303.3	62062
Carhsp1	30344.1	147787	125541	451588	122340	NA
Carkd	89541.8	73656.9	97764.7	193109	255480	120426
Carm1	NA	NA	NA	27728.7	NA	3436.01
Cars2	NA	2340.18	NA	NA	NA	NA
Casc1	NA	NA	NA	NA	NA	9654.01
Casp1	89601.5	NA	NA	65613.3	69090	7500.44
Casp2	NA	NA	NA	6199.71	5335.92	NA
Casp3	NA	NA	NA	35713.9	17993.2	NA
Casp6	NA	NA	NA	7407.49	4967.39	NA
Casp7	NA	NA	NA	18418.4	NA	NA
Casp8	234497	NA	NA	176280	24405.9	200065
Cast	310260	NA	27873.9	NA	NA	178618
Cat	582808	4.80625e+06	2.13507e+06	2.4328e+06	180958	484060
Catsperg1	NA	NA	NA	NA	NA	10974.3
Cav1	815570	59699.1	105559	36254.1	1.34924e+06	142907
Cav2	189920	66922.5	NA	NA	332643	8949.33
Cav3	NA	NA	NA	NA	NA	18141.6
Cbfb	55780.3	NA	NA	NA	139273	217659
Cbl	NA	NA	NA	11286.7	59744.6	NA
Cbr1	784500	NA	62942.5	106387	68574.7	112380
Cbr2	1.44782e+07	NA	NA	NA	740980	588876
Cbr3	48818.7	NA	NA	NA	NA	26227.2
Cbr4	NA	22854.4	NA	NA	NA	NA
Cbx1	1.72767e+06	NA	40255.2	66128.7	18763.5	203960
Cbx3	598139	NA	NA	NA	NA	34545.1
Cbx5	227552	NA	99943.8	NA	209035	24109.1
Cc2d1a	NA	NA	NA	NA	NA	5338.36
Cc2d1b	26640.3	NA	NA	NA	NA	13376.5
Ccar1	NA	7928.85	27654.5	40746.5	23616.4	49598.6
Ccar2	221821	NA	NA	NA	NA	32937.5
Ccbl2	NA	NA	NA	NA	NA	3641.76
Ccdc115	NA	NA	NA	NA	NA	5648.89
Ccdc12	NA	NA	NA	NA	NA	9795.92
Ccdc124	46499.2	NA	NA	NA	NA	7720.29
Ccdc132	NA	4505.41	3284.17	7472	897.286	NA
Ccdc134	NA	NA	31674.8	81710	31520.2	NA
Ccdc22	43508.2	38163.7	13240.9	86743.3	10442	65545.3
Ccdc43	NA	NA	21357.6	NA	NA	NA
Ccdc47	207195	378735	78777.5	272274	49596.3	47976.5
Ccdc50	NA	25427.2	6200.98	72614.6	1064.72	NA
Ccdc51	NA	67339.3	NA	30161	13487.3	NA
Ccdc53	NA	166719	NA	202833	NA	22006.7
Ccdc58	NA	NA	NA	29226.6	NA	NA
Ccdc88b	NA	15995.4	6560.82	18726.1	370.668	53810.6
Ccdc90b	NA	427029	18557.9	183624	26325.2	32810.4
Ccdc93	11445	22101.2	8764.36	26724.8	5822.12	NA
Ccl6	NA	NA	206433	NA	NA	25818.9
Ccnk	NA	NA	NA	20928.7	10795.4	NA
Ccnl1	NA	NA	NA	NA	283.635	NA
Ccnt1	NA	NA	2989.04	NA	NA	NA
Ccny	NA	8212.46	NA	55875.6	9551.65	6460.18
Cct2	2.54229e+06	166953	276174	515774	388032	414796
Cct3	772763	70698.9	210275	334936	220497	281010
Cct4	944741	29619.8	37645.7	102169	69678.4	188727
Cct5	2.152e+06	110419	229517	439048	203339	373107
Cct6a	941100	79481.6	284484	718064	342258	226635
Cct6b	NA	NA	NA	NA	NA	12005.3
Cct7	703452	1046	152558	NA	143229	237406
Cct8	386546	NA	33406.6	73798.5	58444.7	104546
Ccz1	NA	NA	NA	NA	NA	1393.87
Cd14	84236.4	74211	30372.7	128385	138942	NA
Cd151	22178.5	12586.5	NA	NA	1628.1	2127.95
Cd163	181872	101992	NA	265717	NA	NA
Cd177	NA	NA	NA	NA	7132.95	NA
Cd180	427879	809047	218998	650936	143389	6632.8
Cd1d1	NA	236564	40230.9	89018.9	NA	NA
Cd2	NA	NA	NA	NA	NA	2046.95
Cd200r1	NA	NA	NA	NA	NA	10819.9
Cd22	32104.3	28178.4	1070.29	NA	NA	30891.1
Cd2ap	50322	32085.9	8809.41	93719.1	13535.7	NA
Cd300a	NA	135146	NA	203998	55252	NA
Cd300ld	NA	38272.4	NA	48800.6	NA	NA
Cd300lh	NA	29290	NA	NA	NA	NA
Cd302	NA	721220	142043	426571	NA	NA
Cd34	104299	NA	NA	NA	33970.8	NA
Cd36	2.39212e+06	182831	322010	190692	131612	225095
Cd38	83889.5	1.61011e+06	978505	1.38842e+06	NA	9725.01
Cd40	NA	99791.6	NA	NA	NA	NA
Cd44	13276.2	444961	43301.4	259120	126932	840492
Cd47	719402	770674	750943	842337	90431	123900
Cd48	NA	162597	123839	98447.6	28189.3	NA
Cd5l	NA	358226	NA	359592	NA	NA
Cd68	NA	1.35233e+06	64532.4	53637.5	98686.4	NA
Cd72	NA	NA	NA	77903.1	NA	NA
Cd74	167360	569200	325280	151446	180848	NA
Cd81	46184.6	761779	534723	430328	6648.57	19147.3
Cd84	NA	2824.6	NA	30608.3	9253.36	NA
Cd9	153025	37285.4	118709	135077	130399	115655
Cd97	NA	54587.1	27160.6	59418	25995	NA
Cda	NA	13729.1	35954.7	NA	NA	NA
Cdc123	NA	NA	NA	NA	NA	11014.3
Cdc16	NA	NA	NA	NA	6034.2	NA
Cdc23	NA	3896.47	2452.52	NA	NA	NA
Cdc37	299721	18303.4	9622.36	145860	79758.2	144202
Cdc40	NA	NA	NA	8286.55	NA	NA
Cdc42	3.63534e+06	947700	1.04819e+06	2.01687e+06	2.04876e+06	948313
Cdc42bpb	31391.5	27130.9	25489.7	55443.1	3535.92	NA
Cdc42se1	NA	138424	91597.1	NA	NA	NA
Cdc5l	111167	26987.6	8386.51	109259	9571.72	13731.1
Cdc73	44856.3	NA	8690.7	NA	NA	12971.4
Cdh1	NA	NA	NA	NA	NA	2183.92
Cdh2	NA	34648.6	14544	12430.9	NA	NA
Cdipt	14431.4	241748	112339	83432.7	84519.9	NA
Cdk11b	NA	NA	NA	4690.63	NA	NA
Cdk13	NA	NA	NA	NA	NA	28418.4
Cdk2	46336.4	NA	NA	NA	NA	7106.24
Cdk4	NA	NA	23302.6	37805.2	NA	NA
Cdk5	NA	NA	NA	NA	NA	2757.85
Cdk5rap2	NA	1989.38	NA	NA	NA	NA
Cdk5rap3	6980.52	5148.67	5712.36	9393.17	3419.52	8067.55
Cdk6	NA	NA	NA	38323.4	NA	NA
Cdkn1b	NA	NA	NA	NA	NA	1648.47
Cdkn2aip	NA	1361.27	4840.06	15467.9	12942.3	NA
Cdo1	NA	NA	NA	NA	NA	3661.45
Cds2	170378	389993	217260	313427	49815.3	30682.8
Ceacam1	73910.2	47762.2	289397	23933.8	36060.2	NA
Cebpg	NA	NA	NA	NA	NA	7216.22
Cecr5	NA	20390.3	NA	16826.9	NA	2472.34
Celf1	NA	NA	NA	16228.6	3532.36	NA
Celf2	319769	213604	270999	1.29782e+06	814969	320428
Celsr1	NA	5829.74	20486.4	49850.5	91671.6	NA
Cenpv	NA	144976	38645.8	32090.6	NA	12083.1
Cep110	NA	1217.74	NA	623.622	971.22	NA
Cep112	NA	196788	NA	NA	NA	NA
Cep135	NA	2016.11	2072.43	NA	NA	NA
Cep170	NA	1848.29	3567.17	8027.09	3113.16	NA
Cep250	NA	1214.79	NA	NA	1308.69	NA
Cept1	NA	12891	48545.3	172225	31270.7	3838.19
Cerk	NA	10362.4	NA	NA	NA	11212.8
Ces1c	NA	3695.81	NA	NA	NA	79347.1
Ces1d	1.70075e+06	446221	173268	43361	28345.3	140899
Ces1e	NA	NA	6869.78	NA	NA	NA
Ces1f	NA	363568	89371.3	120977	NA	NA
Ces1g	NA	106541	116818	3049.49	NA	NA
Ces2a	NA	182536	24022.8	142953	NA	NA
Ces2c	NA	24669.4	NA	16059.1	NA	NA
Ces2e	NA	111405	66572.7	44155	NA	NA
Ces2g	32939.7	224158	242061	114157	NA	NA
Ces3a	NA	405993	308941	304275	NA	NA
Ces3b	NA	905362	188849	460131	NA	NA
Cetn3	51296	NA	NA	40539.5	NA	NA
Cfdp1	NA	30927.1	52620.6	124479	66389.9	NA
Cfh	NA	32602.3	NA	29034.5	NA	NA
Cfl1	2.11837e+07	562694	NA	4.57394e+06	4.83101e+06	5.80384e+06
Cfl2	NA	NA	56614.9	NA	NA	300909
Cfp	NA	268259	11130.6	77421	39482.3	NA
Cggbp1	NA	10366.5	24278.7	28098.7	66353.4	6292.92
Chchd1	NA	88777.7	65327.3	NA	83233.7	NA
Chchd3	62469.1	376798	196284	257678	101455	55327.2
Chchd4	NA	203787	389335	292705	78932.7	62077.7
Chchd5	NA	NA	NA	32995.9	NA	NA
Chchd6	NA	47125.8	NA	NA	NA	NA
Chd2	NA	NA	NA	1352.19	NA	NA
Chd3	NA	NA	NA	NA	NA	12851.2
Chd4	417547	1952.83	33747.9	85020.6	43917	39323.6
Chdh	NA	111156	26149.5	9162.78	7650.62	NA
Cherp	26248.6	10414.7	17891.7	25931.5	NA	2044.94
Chi3l3	NA	354989	3.18163e+06	715228	4.23489e+06	NA
Chia	NA	NA	NA	NA	11635.1	NA
Chia1	NA	NA	NA	NA	NA	21456
Chid1	NA	60254.1	15735.9	109145	15247	NA
Chil3	1.33362e+07	NA	NA	NA	NA	4.36601e+06
Chkb	26611	NA	13671.7	5570.33	NA	NA
Chmp1a	NA	NA	NA	NA	NA	3021.63
Chmp2a	NA	NA	NA	NA	NA	26347.3
Chmp4b	203760	NA	28312.2	94442.2	NA	93509.7
Chmp5	83634	NA	NA	NA	NA	24368.2
Chordc1	59014	NA	12648.9	143506	68524.5	24799.9
Chp1	53952.8	86765	66069.2	104154	42201.6	42179.1
Chp2	NA	47027.7	NA	NA	NA	NA
Chtop	13988	50687.2	NA	NA	NA	NA
Ciao1	50734.4	NA	16379.8	NA	NA	NA
Ciapin1	134626	NA	NA	7768.33	35482.8	9744.33
Cib1	NA	68284.6	9819.5	46775.2	NA	NA
Cilp	NA	NA	NA	16736.9	NA	NA
Cirbp	143354	NA	NA	NA	NA	5005.46
Cisd1	NA	714664	173941	NA	NA	7590
Cisd2	NA	NA	NA	177499	NA	30406.4
Ckap4	258802	NA	246868	155565	90499.4	10984
Ckap5	NA	1382.36	508.183	36037.2	6478.81	26555
Ckb	2.44352e+06	108742	59100.4	3.10109e+06	40485.3	83366.4
Ckm	187564	NA	NA	50592.7	NA	4784.47
Clasp1	NA	3155.63	5456.4	6199.07	10234.4	15363.4
Clasp2	31708.3	32430.5	11944.5	25548.7	9602.46	46090.3
Clca1	NA	126933	25530	27625.1	NA	NA
Clca4	NA	NA	2.66821e+06	NA	3.47329e+06	NA
Clcc1	NA	19316.9	5845.38	NA	NA	16884.4
Clcn7	NA	35831.8	NA	41542.6	NA	21580.6
Cldn18	NA	NA	NA	NA	69181.3	NA
Clec10a	43880.9	NA	78339.8	NA	NA	40564.9
Clec11a	NA	NA	74103.3	373033	NA	NA
Clec14a	NA	4599.49	NA	NA	NA	NA
Clec1a	NA	NA	14584.3	NA	NA	NA
Clec1b	NA	60691.3	NA	182220	NA	NA
Clec4f	NA	390379	17000.9	821920	NA	NA
Clec4g	NA	110450	71188.6	148051	NA	NA
Clec4n	NA	43205.6	NA	NA	NA	NA
Clec7a	NA	121316	71829.8	114122	66513.1	NA
Clic1	4.03181e+06	30426.4	710349	362839	1.45583e+06	1.17384e+06
Clic3	89251.5	NA	NA	NA	NA	4232.45
Clic4	3.05543e+06	265957	885499	794414	299535	1.31093e+06
Clic5	1.33451e+06	NA	NA	NA	104091	59776.2
Clic6	NA	NA	NA	NA	NA	30866.7
Clint1	17232.2	164305	108344	149752	125149	42469.8
Clip1	71829.3	4578.65	11420.5	22267.8	2520.82	NA
Clip2	NA	NA	1659.55	15489.2	NA	NA
Clk2	NA	NA	NA	9195.39	NA	NA
Clk3	NA	NA	NA	1762.73	NA	NA
Cln3	NA	61717.9	10519.6	45398.5	NA	6905.78
Cln5	NA	NA	NA	NA	NA	8452.97
Cln6	NA	NA	NA	36376	NA	NA
Cln8	NA	174999	NA	NA	NA	NA
Clns1a	NA	NA	NA	NA	NA	28692.5
Clpb	NA	NA	9712.98	10216.2	4493	NA
Clpp	NA	NA	NA	NA	NA	3297.6
Clptm1	NA	92350.7	85926.6	31253.4	47954.4	NA
Clptm1l	NA	37746.9	962.819	4453.14	NA	NA
Clpx	NA	26031	2032.26	NA	NA	NA
Clta	1.779e+06	433037	186917	431079	NA	1.19904e+06
Cltb	NA	NA	NA	NA	NA	2208.39
Cltc	1.08477e+07	1.16163e+06	861757	NA	325820	2.75645e+06
Clu	35368.4	21009.4	23481.7	41664.6	34293.3	NA
Clybl	NA	NA	18605.6	4543.25	NA	NA
Cmas	NA	4901.4	21946.4	23105.8	17408.9	10818.1
Cmbl	NA	18071.2	19631	NA	NA	NA
Cmc1	NA	NA	NA	NA	NA	2802.33
Cmklr1	NA	251238	NA	197186	NA	NA
Cml2	NA	16364.4	NA	NA	NA	NA
Cmpk1	946203	144203	156246	740324	388575	194617
Cmpk2	94459.4	48232.3	13596.5	NA	51384.2	NA
Cmtm3	141184	NA	NA	NA	NA	50746.7
Cmtr1	37455.1	NA	NA	NA	NA	12158.7
Cnbp	444918	36829	142160	344839	158864	NA
Cndp2	2.16599e+06	158577	149844	1.16823e+06	305259	1.57247e+06
Cnih4	126193	NA	NA	NA	NA	19585.5
Cnn2	515547	NA	NA	NA	NA	15362.3
Cnnm3	NA	8506.23	NA	NA	NA	NA
Cnot1	2254.87	1742.67	22229.4	36293.1	12680.7	82940.3
Cnot10	NA	1238.88	7209.48	2809.02	4000.14	NA
Cnp	NA	131273	57337.7	116107	7477.67	52504.6
Cnpy2	188449	419370	102519	235708	39044	75088.1
Cnpy3	NA	138165	34377	144357	49354.6	5078.56
Cnpy4	58140.7	90653.1	28781.7	73862.3	42825.1	11801.9
Cnrip1	NA	NA	NA	36567.5	NA	NA
Cnst	15127.5	NA	NA	NA	NA	1590.12
Cntrl	17249.8	NA	NA	NA	NA	2122.34
Coa5	NA	67557.8	105530	NA	NA	NA
Coasy	NA	42110.3	24082.1	19505.9	NA	NA
Cog1	NA	NA	NA	3060.26	NA	1082.74
Cog2	NA	NA	NA	27211.8	10349.4	1222.49
Cog3	28769.8	NA	NA	7290.52	4904.44	2090.22
Cog4	NA	NA	NA	6488.24	NA	NA
Cog5	13675.9	25888.7	10390.8	23294.4	11530.7	10369.2
Cog6	NA	NA	4858.5	NA	3374.68	6755.17
Cog7	NA	20454.4	9064.85	33504.2	NA	NA
Col13a1	NA	NA	NA	NA	NA	19225
Col15a1	NA	NA	NA	49135.9	NA	NA
Col1a1	45352.7	24473.7	17790	84694.5	5948.91	439.58
Col1a2	NA	NA	NA	2357.79	NA	NA
Col2a1	NA	NA	NA	103287	NA	33235.4
Col3a1	NA	NA	NA	NA	NA	9254.57
Col4a1	260373	17055.2	46371.4	210017	85637.4	32982.7
Col4a2	183980	8592.63	5225.71	119141	11145.7	50582.8
Col4a3	77402.5	NA	NA	NA	16666.4	2120.34
Col4a3bp	NA	NA	22303.6	NA	NA	35684
Col4a4	75921.7	NA	NA	NA	20343	NA
Col6a1	108638	175700	77018.1	182341	35516.1	1711.64
Col6a2	NA	214877	58994.4	61536.3	34220.3	NA
Col6a3	334298	168620	64836.6	122362	30784	9952.75
Colgalt1	50071.3	NA	NA	NA	NA	15432.1
Commd1	28398.5	NA	NA	NA	NA	13470.2
Commd2	NA	58907.3	27163.8	113448	27634.7	NA
Commd3	54540.8	76427	45268.1	14250	61783.3	25276
Commd4	NA	9934.95	17343.2	33176.7	NA	20095.2
Commd5	75024.2	175471	110633	498051	59817.5	40701
Commd6	NA	NA	NA	NA	NA	11595
Commd8	NA	NA	NA	103048	NA	57382.6
Commd9	98406.5	199822	136362	334170	95274.8	93103.5
Comt	338521	163466	28540.6	135070	659.065	252865
Comtd1	54884.2	NA	NA	5847.02	5444.92	18223.4
Copa	684881	70510.8	41725.3	188331	40405	243811
Copb1	503975	43798.7	109928	172104	95607.7	289347
Copb2	201479	10401.5	20320.5	4580.54	16688.2	84246.4
Cope	365842	37644.2	629690	286595	348980	125381
Copg1	423780	174923	282052	331150	138828	129340
Copg2	114612	11297.1	4527.12	21073.3	11098.3	26150.8
Cops2	NA	NA	29908.4	124217	28524	NA
Cops3	85070.2	16650.1	29697	122062	24539.6	16047.3
Cops4	11762.6	NA	956.353	19005.4	3946.77	15954.3
Cops5	NA	19070.9	NA	NA	NA	NA
Cops6	NA	NA	105858	17075.7	67119.7	NA
Cops7a	NA	19767.7	66556.8	171034	56218.9	NA
Cops7b	52424.6	NA	29195.1	78916.8	31228.3	13636.1
Cops8	84162.1	19861.8	7134.23	NA	NA	17938.9
Copz1	203014	NA	82434.2	44767.5	34076.6	56319.9
Coq3	NA	53397.7	29320.7	NA	NA	NA
Coq5	NA	45431.3	6924.9	9162.07	3292.09	NA
Coq6	30605.2	11359.6	NA	NA	NA	NA
Coq7	NA	6761.37	NA	NA	NA	NA
Coq9	NA	31312.8	NA	NA	8217.1	NA
Coro1a	8.11526e+06	NA	2.10497e+06	269134	2.88023e+06	1.14843e+06
Coro1b	268873	23423.6	55051.5	244357	231799	314529
Coro1c	480247	12625.7	254950	274415	62408.2	307286
Coro2b	NA	9665.57	8498.33	6193.82	NA	NA
Coro6	NA	NA	NA	NA	NA	48694.7
Coro7	1.34708e+06	54714.1	133241	363831	293560	124367
Cotl1	2.2274e+06	247802	876277	2.52318e+06	1.6577e+06	1.10607e+06
COX1	60182.9	212015	29872.4	156551	14904	21231.3
Cox15	NA	NA	NA	NA	NA	3216.75
COX2	2.38131e+06	786074	1.87185e+06	2.71105e+06	774549	472913
COX3	NA	5.28793e+06	2.52459e+06	3.67255e+06	1.21414e+06	NA
Cox4i1	NA	1.48432e+06	1.03055e+06	760174	445765	NA
Cox5a	772695	763507	300287	486517	140424	100132
Cox6a1	206967	3.99222e+06	1.16441e+06	1.87389e+06	308410	NA
Cox6b1	668158	2.22546e+06	1.49638e+06	591600	192442	129104
Cox6c	148134	1.086e+06	1.55705e+06	657990	192588	20736.4
Cox7a2	25235.8	429560	406288	310102	174376	40513.5
Cp	NA	64228.7	20303.6	52640.8	1351.74	NA
Cplx2	NA	NA	NA	56357.6	NA	NA
Cpn1	NA	29724.5	NA	31308	7819.84	NA
Cpne1	456019	3036.9	52712.8	68380.9	115895	96346.8
Cpne2	NA	23392.1	94633.7	37072.9	NA	NA
Cpne3	289166	54083.9	207344	98794.9	106504	37442.2
Cpne4	NA	NA	NA	NA	NA	6668.08
Cpne5	13478.6	NA	NA	NA	NA	17888.1
Cpne6	NA	NA	NA	NA	NA	13336.2
Cpne7	NA	NA	NA	NA	NA	6668.08
Cpne8	NA	NA	NA	NA	NA	6668.08
Cpne9	NA	NA	NA	NA	NA	6668.08
Cpox	NA	94211	27557	9256.35	6391.33	NA
Cpped1	13965	NA	NA	NA	NA	7389.08
Cpq	319237	NA	NA	NA	NA	74845.1
Cps1	NA	NA	2.44409e+06	587708	NA	NA
Cpsf1	26593.3	2161.42	8393.18	11202.8	NA	5405.89
Cpsf2	6894.52	5632.02	4977.48	NA	5299.88	4914.3
Cpsf3	NA	29016.5	NA	NA	NA	4890.83
Cpsf4	30618.6	NA	NA	10648	9674.34	NA
Cpsf6	599589	114130	160862	382199	183776	46482.8
Cpsf7	75633.4	NA	15496.9	50604	NA	16595.6
Cpt1a	359526	32336.5	83335.1	42805.9	29264.3	177938
Cpt1b	NA	NA	NA	NA	NA	24391.6
Cpt2	154683	106867	100225	61685.2	20369	3282.07
Cr1l	99911.3	430536	25741.9	282249	NA	23120.7
Crat	64201.1	66897.1	9551.87	68884.9	23946.2	14337.5
Creg1	NA	135477	307230	326011	197231	176891
Creld1	NA	70851.4	NA	NA	NA	NA
Creld2	NA	130689	175695	105912	109724	NA
Crip1	353782	130104	636633	2.53928e+06	3.35425e+06	62026.8
Crip2	962795	490506	740662	1.62541e+06	145578	191478
Crk	231967	101846	NA	1.07982e+06	70285.5	151147
Crkl	237577	143024	257971	361095	163448	76389.4
Crlf3	382408	37282.9	121815	120360	166805	36022.1
Crls1	NA	21316.9	12863.5	NA	NA	NA
Crmp1	NA	NA	NA	NA	NA	89778
Crocc	NA	15251.8	6330.71	9907.42	NA	56541.9
Crot	16108.3	75049.6	52160.6	12265.7	9035.8	18183.7
Cryl1	213576	NA	45149.3	122267	52620.3	63673.2
Cryz	NA	13812.5	41821.8	103623	NA	NA
Cryzl1	NA	NA	48510.8	147980	62298.7	16957.2
Cs	1.99308e+06	228773	216120	239657	219279	147685
Csad	NA	NA	10647.8	24759.7	NA	NA
Csde1	NA	NA	NA	NA	NA	20735.1
Cse1l	577144	5492.25	11786.7	160230	74900.8	127752
Csf1r	NA	13792.1	NA	34569.7	NA	NA
Csk	339929	NA	NA	68095.9	2689.3	16210.5
Csl	NA	NA	NA	NA	NA	115347
Csnk1a1	NA	NA	NA	NA	NA	3481.18
Csnk1d	NA	NA	NA	NA	5585.68	12822.9
Csnk1e	NA	NA	NA	NA	NA	4307.75
Csnk1g3	NA	17327.1	5514.69	9890.84	NA	NA
Csnk2a1	NA	232981	242517	67391.2	217222	NA
Csnk2a2	NA	36770.5	NA	41824.8	NA	NA
Csnk2b	191412	496569	119589	480137	29622.3	81002.6
Csrp1	109809	496081	609393	3.27981e+06	430025	16151.9
Csrp2	NA	NA	31840.1	125720	NA	NA
Csrp3	NA	9257.44	NA	NA	NA	NA
Cstb	278089	199212	141333	3.06643e+06	724561	202071
Cstf1	NA	NA	NA	7985.97	14582.4	14826.4
Cstf2	NA	NA	NA	NA	NA	33181
Cstf2t	67036.4	NA	NA	NA	NA	33181
Cstf3	NA	NA	2865.93	1654.19	6807.75	16492
Ctage5	566734	24281.6	15703	17888.1	10239.4	NA
Ctbp1	30770.2	154423	397147	971417	538107	28780.9
Ctbp2	12910.1	124524	35116.8	182334	50574.2	10929.8
Ctbs	119505	NA	9774.45	25536.7	11216.9	19266.9
Ctc1	NA	NA	NA	9104.64	NA	NA
Ctcf	256260	NA	26761.6	11366.1	126148	53482.7
Ctdp1	NA	NA	6479.21	18029.2	13122	2380.59
Ctdsp1	NA	NA	28693.8	NA	NA	NA
Cth	NA	NA	NA	NA	NA	17140.5
Ctnna1	450007	178318	157359	257586	65445.8	60717
Ctnna2	NA	NA	3338.92	7428.76	NA	NA
Ctnnb1	141133	223045	40219.2	290876	8838.31	NA
Ctnnbl1	NA	NA	NA	NA	NA	3732.74
Ctnnd1	343603	1.59195e+06	690338	2.00996e+06	253884	601905
Ctps	NA	NA	6692.78	NA	7857.69	NA
Ctps2	NA	NA	NA	NA	NA	15157
Ctr9	7589.79	3749.58	1930.46	16495.1	6119.04	771.772
Ctsa	49814.2	986979	146988	1.72806e+06	247681	298033
Ctsb	1.16558e+06	1.71151e+06	747022	4.50071e+06	619156	428736
Ctsc	2.36013e+06	462176	348783	570800	427576	3.27658e+06
Ctsd	3.81954e+06	471355	557087	813484	1.06098e+06	3.41778e+06
Ctsf	NA	152478	21916.7	58107.2	NA	NA
Ctsg	361172	NA	NA	NA	340511	NA
Ctsh	4.03823e+06	166384	415266	NA	632930	4.36552e+06
Ctsl	90867.3	49881.6	NA	NA	NA	85552.9
Ctso	9820.9	NA	NA	NA	NA	8924.13
Ctss	1.59426e+06	762836	261680	NA	NA	1.91822e+06
Ctsz	569752	1.11822e+06	866049	2.45073e+06	346992	356472
Cttn	NA	3094.99	66739.1	NA	NA	16424.9
Cttnbp2nl	NA	2452.66	3005.63	NA	NA	2667.56
Ctu2	15445.8	NA	NA	NA	NA	3488.91
Cul1	20942.7	NA	NA	7114.71	4944.13	5935.34
Cul2	NA	NA	5891.49	4916.42	5264.31	6370.99
Cul3	76577.9	15696.6	15205.9	26411.5	21303.5	31936.3
Cul4b	NA	1337.28	7235.45	18959.3	4490.4	NA
Cul5	105081	NA	11255.1	NA	NA	15892.8
Cuta	NA	NA	NA	NA	NA	70704.6
Cutc	NA	52726.8	12327.8	94701.6	17503.3	6246.72
Cwc15	NA	NA	NA	54368.4	NA	NA
Cwc22	NA	1754.87	17262.7	NA	8211.63	NA
Cwc27	NA	NA	NA	NA	12948.2	NA
Cwf19l1	NA	14347.7	172.171	62098.5	15223.3	NA
Cxadr	28356.8	6645.49	NA	NA	4052.72	NA
Cyb5	NA	5.57967e+06	5.36312e+06	2.28336e+06	299279	NA
Cyb5a	405000	NA	NA	NA	NA	149418
Cyb5b	438011	2.06363e+06	2.11854e+06	496874	974458	168463
Cyb5r1	53825.6	141225	NA	184773	3466.73	23319.8
Cyb5r3	3.0023e+06	2.95136e+06	1.13007e+06	2.09436e+06	399001	800342
Cyba	132201	860839	1.20421e+06	879626	406686	41318.9
Cybb	2.17761e+06	1.05011e+06	442066	647718	409409	680501
Cyc1	709208	669428	462151	577159	266709	195724
Cycs	532859	690826	NA	637999	232939	117285
Cyct	NA	NA	NA	NA	NA	16997.7
Cyfip1	146508	23206.1	47719.1	275415	60208.9	94638.4
Cyfip2	NA	NA	NA	NA	NA	12981.8
Cyp17a1	NA	36135.2	3820.59	NA	NA	NA
Cyp1a1	NA	NA	NA	NA	6343.9	NA
Cyp1a2	NA	743533	261330	46960.2	NA	NA
Cyp20a1	NA	120381	60626.6	87487.7	31404.3	NA
Cyp27a1	NA	128366	149039	47025.4	NA	NA
Cyp2a12	NA	436803	58358.4	72352.3	NA	NA
Cyp2a5	NA	51847.5	NA	6342.91	NA	NA
Cyp2b10	NA	27247.3	2904.2	NA	35004.8	NA
Cyp2b9	NA	115629	17119.6	NA	NA	NA
Cyp2c29	NA	1.62729e+06	372833	618163	NA	NA
Cyp2c37	NA	NA	169707	14988.7	NA	NA
Cyp2c38	NA	18341	NA	NA	NA	NA
Cyp2c40	NA	232971	103823	NA	NA	NA
Cyp2c44	NA	320295	83939.3	126492	NA	NA
Cyp2c50	NA	214613	89466.7	75195	NA	NA
Cyp2c54	NA	108671	79196.2	NA	NA	NA
Cyp2c67	NA	204285	NA	206926	NA	NA
Cyp2c68	NA	15784.5	NA	NA	NA	NA
Cyp2c69	NA	187400	48365.1	NA	NA	NA
Cyp2c70	NA	232036	43372.9	71487.4	NA	NA
Cyp2d10	NA	28021.9	68469.9	25309.1	NA	NA
Cyp2d22	NA	139146	12131.7	81773.8	NA	NA
Cyp2d26	NA	480529	145334	105352	NA	NA
Cyp2d9	NA	24962.7	18997.8	20085.8	NA	NA
Cyp2e1	NA	413784	59503.1	245328	NA	NA
Cyp2f2	437587	1.16646e+06	436914	613427	107767	NA
Cyp2j5	NA	147990	12893.8	46504.4	NA	NA
Cyp2s1	59562.1	NA	NA	NA	6961.46	NA
Cyp3a11	NA	193998	52002.7	84283.4	NA	NA
Cyp3a13	NA	245088	30423.5	9211.69	NA	NA
Cyp4a10	NA	36035.1	4340.69	5214.88	NA	NA
Cyp4a12a	NA	11424.7	NA	NA	NA	NA
Cyp4a12b	NA	6239.9	NA	8503.48	NA	NA
Cyp4a14	NA	61672.2	8856.57	NA	NA	NA
Cyp4b1	323842	410008	254680	282575	36498.5	9310.25
Cyp4f13	NA	NA	NA	27420.3	NA	NA
Cyp4f15	NA	2674.41	NA	NA	NA	NA
Cyp4f16	61874.7	5234.56	12518.6	6195.1	18117.2	44396
Cyp4f17	NA	NA	NA	NA	NA	1183.19
Cyp4f18	34136.2	4738.2	44544.1	9454.85	20138.2	19498.5
Cyp4f37	NA	NA	NA	NA	NA	1183.19
Cyp4f39	NA	NA	NA	NA	NA	1183.19
Cyp4v3	NA	38119.5	3641.68	5566.64	NA	3831.37
Cyp51	18979.1	1465.62	NA	NA	NA	8344.46
Cyp7b1	NA	54942.8	NA	25429.6	NA	NA
Cyp8b1	NA	10474.7	NA	NA	NA	NA
Cyth4	121118	6793.9	NA	20318.3	3339.43	21324.6
D10Jhu81e	NA	805134	547812	1.07196e+06	403471	NA
D10Wsu52e	NA	32542.3	93070.4	146456	59708.1	NA
D17Wsu104e	NA	515578	318041	NA	255179	NA
D19Bwg1357e	NA	NA	NA	NA	13274.3	NA
D1Bwg0212e	NA	NA	NA	8431.88	NA	NA
D1Pas1	NA	NA	NA	NA	NA	116984
D230025D16Rik	NA	NA	NA	NA	NA	956.788
D6Wsu163e	NA	NA	1977.36	NA	NA	NA
Dab2	174804	142388	348290	1.10066e+06	50371.2	245371
Dad1	63135.4	90134.7	NA	NA	NA	NA
Daglb	NA	7947.65	NA	2301.22	NA	NA
Dak	NA	7715.38	68210.3	68750.2	18091.7	NA
Dap3	NA	51303.7	20731.2	NA	9861.34	NA
Dapk2	NA	NA	7698.1	NA	NA	NA
Dars	291964	25034.8	25893.5	101255	88962.3	93531.9
Dars2	NA	6141.3	15711.5	25035.5	9951.19	NA
Dazap1	299639	NA	396733	253722	380086	208527
Dbi	320534	NA	4.15038e+06	1.07377e+07	7.57436e+06	375150
Dbil5	NA	25611.2	NA	NA	NA	NA
Dbn1	NA	13619.3	8796.69	17492.6	NA	NA
Dbnl	1.56509e+06	62813.2	552810	774267	808898	934228
Dbt	109294	144940	78989.5	45977.6	17153.5	29345.8
Dcaf8	NA	NA	NA	8677.88	6347.55	NA
Dcps	830246	70541.3	107533	783781	199407	273685
Dctn1	207313	112725	123036	118160	107216	398685
Dctn2	416820	NA	108761	160160	353966	524747
Dctn3	50601.6	NA	NA	NA	NA	30196.5
Dctn4	54935.1	37995.9	37534.5	NA	23911	27123.3
Dctn6	73702.2	NA	NA	NA	NA	58924.9
Dcun1d1	NA	NA	NA	NA	NA	34383.2
Dcxr	NA	NA	19248.4	68461	18772.6	NA
Ddah1	101621	NA	NA	NA	NA	16024.4
Ddah2	275276	336854	504250	1.377e+06	81676.6	28702.2
Ddb1	163723	14253.6	7829.53	43037	16821.4	29227
Ddhd1	NA	25073.5	NA	NA	NA	82379.2
Ddi1	NA	NA	NA	NA	NA	11027.1
Ddi2	197069	27132.9	7984.8	120275	87224.6	106881
Ddost	650068	449566	198123	205579	132442	215663
Ddrgk1	34866.3	75781.5	101083	103204	NA	36550.4
Ddt	341447	238811	323240	465795	158659	79776.9
Ddx1	371329	44089.5	80584.7	166851	82823.2	187049
Ddx17	102535	266272	541649	554360	177811	33382.1
Ddx18	46050.2	NA	14192.1	NA	NA	6227.25
Ddx19a	NA	NA	NA	NA	9410.71	17695.8
Ddx19b	23216.5	NA	NA	NA	NA	17695.8
Ddx21	NA	7074.97	21378.8	15587	NA	33280.2
Ddx23	29201.9	3577.13	3610.15	NA	6500.34	NA
Ddx31	NA	NA	NA	NA	4037.26	NA
Ddx39	451217	NA	NA	NA	NA	18182.9
Ddx39b	2.03148e+06	104488	313616	429725	404529	341440
Ddx3x	566313	244127	181594	290579	176073	181257
Ddx3y	67378.1	NA	14847.2	NA	12548.2	2357.02
Ddx42	NA	4557.46	20515.5	27917.9	14074.3	10482.3
Ddx46	NA	NA	NA	NA	2519.45	NA
Ddx47	28511.6	2161.88	15402.6	23012.9	29877.8	5611.13
Ddx49	NA	NA	NA	NA	NA	719.913
Ddx5	465354	124884	176580	232256	170394	153673
Ddx50	4395.08	6551.97	6152.75	7362.12	2949.01	NA
Ddx52	NA	NA	NA	NA	5193.61	NA
Ddx58	187977	49672.7	49472.7	149759	15073.2	6069.81
Ddx6	NA	39021.6	63249.9	236346	67315.8	24604.7
Ddx60	NA	NA	NA	5872.26	NA	NA
Decr1	211756	446048	354332	151872	85249.7	7718.35
Decr2	NA	213123	54993.2	NA	NA	NA
Def6	NA	NA	NA	NA	NA	11577.6
Degs1	NA	108813	8139.55	78633.3	NA	NA
Dek	279122	NA	NA	146200	30649.5	3015.28
Dennd3	NA	NA	NA	NA	NA	2397.77
Dennd4b	NA	NA	NA	NA	NA	1802.68
Dennd4c	20221.2	NA	NA	NA	NA	34917.6
Denr	28351.1	34013.7	63053.8	62949.2	201026	14413.9
Dera	NA	7418.55	28604.2	NA	34704.7	NA
Derl2	NA	234984	NA	192635	NA	NA
Des	236451	106180	158885	171970	189856	789210
Dffa	NA	NA	NA	7620.88	NA	NA
Dgat1	NA	68305	38050.1	NA	17296.2	NA
Dgcr14	NA	NA	NA	4849.36	2488.48	NA
Dgkd	NA	NA	NA	1511.13	797.4	NA
Dgke	NA	NA	6430.98	NA	NA	NA
Dgkz	5513.73	12474.2	7788.72	NA	NA	NA
Dguok	NA	41576.1	46195.5	15184.3	19299	NA
Dhcr7	NA	30561.1	102620	NA	24147.8	15951.5
Dhdh	171687	14711.1	38760.2	146980	20321.1	NA
Dhodh	NA	16263.8	9824.8	NA	NA	NA
Dhrs1	81276.8	359680	51916.8	250766	2240.55	21847.5
Dhrs3	NA	71024.2	12266.8	23600.6	NA	NA
Dhrs4	NA	387390	210884	157876	65281.6	NA
Dhrs7	71830.1	397159	203942	132419	134353	NA
Dhrs7b	6902.09	NA	NA	NA	NA	400487
Dhrsx	NA	5053.93	NA	NA	NA	NA
Dhtkd1	NA	11231	NA	NA	NA	NA
Dhx15	112675	50329.9	76601.5	108672	55314.9	30689.5
Dhx16	NA	NA	1699.45	NA	NA	NA
Dhx29	13985.4	NA	896.681	1958.32	937.058	8025.79
Dhx36	12822.8	NA	NA	2299.09	822.075	NA
Dhx40	NA	NA	NA	3463.42	NA	NA
Dhx58	NA	NA	NA	9050.06	NA	NA
Dhx8	NA	NA	NA	NA	4149.46	NA
Dhx9	718806	18240.9	82778.7	111626	76510.8	196383
Diablo	NA	NA	NA	NA	NA	2007.32
Diap1	NA	4430.55	37482.5	7855.53	82358	NA
Diap2	NA	7431.77	4908.74	9095.43	19958.5	NA
Diaph1	309709	NA	NA	NA	NA	285247
Diaph2	40576.2	NA	NA	NA	NA	67175.3
Dido1	6012.94	NA	NA	NA	NA	6315.4
Dip2b	NA	6671.41	NA	5333.05	1427.41	9434.1
Dis3l	NA	NA	NA	5014.47	552.155	NA
Dis3l2	NA	2065.67	2068.67	8266.7	6343.9	NA
Dkc1	150831	71308.8	53186.1	60465.1	82914.4	62506.8
Dlat	795700	297820	271241	264888	89144.8	255849
Dlc1	NA	NA	NA	1606.69	NA	NA
Dld	744433	1.08905e+06	610400	829364	239973	209264
Dlg1	NA	NA	NA	36491.6	NA	21414.1
Dlgap4	39903.3	NA	NA	NA	NA	85674.2
Dlst	407175	78825.9	209353	42406.1	92342	130154
Dmbt1	NA	25834.8	NA	NA	NA	NA
Dmd	NA	1137.08	590.633	628.988	NA	10581.4
Dmgdh	NA	176386	175732	40142.5	NA	NA
Dmxl2	NA	NA	NA	NA	NA	22607.8
Dnaja1	38298.7	68376.1	110114	99106.9	71562.1	32954.4
Dnaja2	430290	133845	125011	70118.5	105824	69416
Dnaja3	92840.4	175349	8564.36	133509	24139.6	20648.4
Dnajb11	149062	692758	144179	453907	203466	31443.6
Dnajb12	NA	8485.9	NA	NA	NA	NA
Dnajb4	23073.3	NA	NA	NA	NA	1830.16
Dnajc10	57597.9	NA	NA	NA	6329.76	3708.8
Dnajc11	17895.6	55120.7	22453	NA	5034.89	13364.3
Dnajc13	335607	44473.7	23814.5	79398.9	2137.29	41946.2
Dnajc17	NA	NA	NA	NA	NA	634.966
Dnajc2	64189.3	NA	3726.05	112158	32200.7	20864.6
Dnajc25	NA	24315.1	NA	NA	NA	NA
Dnajc28	NA	646150	465611	NA	443370	NA
Dnajc3	18304.3	305174	90939.9	230016	NA	NA
Dnajc5	NA	147263	152425	89330.9	58540.5	27118.2
Dnajc7	78872.9	NA	NA	16334.2	NA	41216.7
Dnajc8	493022	NA	NA	142627	12017.3	16954.2
Dnajc9	65178.1	NA	81300.1	NA	70649.9	8856.78
Dnase1l1	NA	17089.2	3209.02	14779.5	NA	NA
Dnase2a	NA	NA	4149.06	16919.1	2382.44	9099.95
Dnm1	NA	NA	NA	NA	NA	5757.34
Dnm1l	422046	63674.7	157453	148266	128126	530892
Dnm2	942242	296132	560245	648916	435247	620597
Dnm3	NA	NA	NA	NA	NA	39583.2
Dnmt1	30592.4	NA	13194.8	3133.42	37679.3	NA
Dnmt3a	NA	NA	763.662	NA	NA	NA
Dnpep	423096	96645.5	81000.1	183851	75523.8	172015
Dnph1	NA	NA	16343.8	43074.6	59124.3	NA
Dnttip2	NA	1068.21	NA	NA	NA	NA
Dock1	9724.83	2409.1	2902.71	16408.6	NA	3610.28
Dock10	200706	6826.94	10089.8	22779.7	17472.7	145211
Dock11	NA	1177.18	938.971	NA	3144.76	NA
Dock2	246238	26772.1	17586.5	22818.7	40086.2	82929.2
Dock4	54075.1	4000.71	155.382	7560.62	NA	13309.5
Dock5	NA	679.289	839.181	NA	NA	17797.7
Dock6	NA	3623.28	4561.68	3659.3	NA	NA
Dock7	1.55881e+07	NA	NA	2482.28	NA	569524
Dock8	NA	18529.6	5224.91	19072.8	35943	54572.8
Dock9	15158.3	5009.61	3212.36	7251.53	3008.48	NA
Dohh	12715.6	NA	NA	NA	NA	5179.79
Dok1	38212.6	NA	NA	9422.24	24122.7	NA
Dok3	229695	NA	NA	19467.6	39300.8	27719.3
Dolpp1	NA	13557.3	NA	NA	NA	NA
Dopey2	NA	1028.21	636.092	NA	NA	11293.2
Dpep1	709842	NA	NA	NA	154846	42960.3
Dpep2	NA	NA	NA	NA	2824.99	NA
Dpf2	103404	NA	NA	NA	NA	11060.4
Dpm1	NA	7589.84	2998.42	NA	NA	8247.24
Dpm3	NA	205454	NA	124203	31719	NA
Dpp3	18387.1	NA	10587.4	68458.2	30960.5	51281.7
Dpp4	261618	1.00091e+06	1.28439e+06	1.28371e+06	NA	36777.4
Dpp7	73203.4	47901.4	53096	64698.1	27186.8	69123.5
Dpp9	69763.8	NA	NA	NA	NA	9802.42
Dpy19l1	NA	34324.3	19048.1	23324.8	6546.86	NA
Dpy30	93974.4	256244	405191	958671	429733	22655.7
Dpysl2	8.15159e+06	261769	521219	541947	400246	1.34086e+06
Dpysl3	179066	NA	20128.7	23699.2	NA	18036.9
Dr1	105483	NA	71178	64218.1	80565.5	23703.7
Drap1	108376	1744.14	NA	NA	2666.45	3286.75
Drg1	NA	NA	NA	NA	2183.63	NA
Drg2	29771.5	NA	NA	24462.7	NA	8409.56
Dscr3	46151.3	NA	88899.6	27814.4	NA	43346.8
Dse	NA	4956.65	NA	4720.62	NA	NA
Dsp	NA	NA	NA	NA	NA	1938.47
Dst	NA	NA	NA	13659.8	23725	30959.2
Dstn	713371	NA	152319	335794	688848	610552
Dstyk	NA	NA	NA	6211.9	1748.87	NA
Dtd1	NA	NA	NA	12217.5	NA	NA
Dtd2	35646.3	17476	38330.4	63453.9	27184.5	3027.49
Dtx3l	93283.5	9858.71	26668.8	37639.3	16503.5	24221.9
Dus3l	8500.62	2475.99	1821.5	32791.7	8212.08	4741.36
Dusp22	NA	NA	NA	NA	6577.42	NA
Dusp3	429366	214287	317325	1.11874e+06	43514.2	120797
Dync1h1	4.78467e+06	61540	62492.1	124919	52095.8	1.19523e+06
Dync1i2	162337	396544	573913	467461	527366	468158
Dync1li1	170033	21715.4	50684.7	69327.3	34634.4	64798.5
Dync1li2	21508.7	30402.6	8101.92	94449.3	11573.1	17557.8
Dynll1	43197.4	NA	NA	NA	NA	86033.8
Dynll2	NA	NA	292640	NA	203092	45899.7
Dynlrb1	113883	71527.3	154513	160641	133491	79492.4
Dynlt1b	148965	NA	NA	NA	NA	88991.2
Dynlt1f	NA	227634	289323	654679	475439	88991.2
Dyrk1a	NA	NA	NA	5297.82	NA	NA
Dysf	NA	403212	158562	298951	NA	7005.86
E030010N08Rik	NA	NA	NA	NA	965.382	NA
E130309D02Rik	NA	NA	NA	NA	NA	3432.18
E430025E21Rik	NA	18485.4	3205.69	33614.1	3800.41	6206.62
Ear1	NA	85875.5	4.08302e+06	NA	268588	NA
Ear2	2.48474e+06	634.663	NA	NA	NA	491402
Ear6	4.7018e+06	NA	4.64446e+06	NA	NA	454007
Ear7	NA	NA	NA	NA	NA	336772
Ebp	NA	4.68691e+06	1.8719e+06	2.17581e+06	973774	17127.3
Ece1	26258.1	76742.1	6652.5	47016.9	8193.38	NA
Ech1	10253.8	191578	82619.7	112945	23885.1	324911
Echdc1	41161.1	NA	NA	NA	NA	75816.8
Echdc2	NA	44353.3	10310.8	NA	NA	NA
Echdc3	NA	85240.2	105265	20226.9	4516.3	NA
Echs1	510609	NA	382737	461060	178331	202261
Eci1	179575	327558	83536.5	200929	67854	59018.3
Eci2	NA	171222	117438	20208.4	NA	88385.2
Ecm1	NA	NA	NA	NA	NA	28042.1
Ecsit	NA	NA	NA	NA	5376.51	1121.92
Edc3	NA	NA	NA	17160.1	8966.02	4113.28
Edc4	25283.6	38505.7	29516.3	79455.6	24251.3	43260.1
Edf1	NA	NA	NA	NA	NA	4587.23
Eea1	64052.2	47711.3	66848.3	104303	18583.8	93922.6
Eed	NA	NA	NA	NA	5723.6	NA
Eef1a2	NA	NA	NA	NA	NA	855749
Eef1b2	1.63531e+06	267848	234229	764356	283507	230468
Eef1d	547212	303278	421546	608578	399836	263368
Eef1e1	NA	NA	19710.5	NA	NA	10425.6
Eef1g	269237	24403.1	269359	255509	171745	73396.8
Eef2	4.30874e+06	277139	500912	1.00645e+06	692178	1.47551e+06
Efcab4a	NA	12129.6	9893.16	16305.1	NA	NA
Efhd1	NA	NA	NA	NA	NA	45818.3
Efhd2	957840	325972	146776	981144	429405	165583
Efnb1	NA	6974.84	16728	NA	NA	NA
Efr3a	18742.5	2344.09	NA	6183.05	NA	3388.4
Eftud2	627114	94410.2	173125	335588	88138.6	323056
Egfr	NA	248839	128985	147377	NA	NA
Ehbp1l1	32374.8	12982.2	20528.5	NA	4043.6	132204
Ehd1	3.00681e+06	82698.9	85454.9	219219	85587.2	473955
Ehd2	3.56365e+06	NA	NA	NA	15464.5	145510
Ehd3	27587	470297	1.20506e+06	2.38154e+06	21976.7	NA
Ehd4	3.41374e+06	NA	NA	7630.8	32971.5	347342
Ehhadh	NA	367243	182203	86672.4	NA	6995.34
Ehmt1	NA	5568.49	3186.5	NA	3659.38	NA
Eif1	423108	NA	254309	1.16674e+06	468050	134086
Eif1a	NA	NA	NA	NA	NA	7835.36
Eif1ax	NA	NA	NA	NA	NA	7835.36
Eif1b	36113.5	NA	NA	NA	NA	131429
Eif2a	51009.4	NA	32393.4	46752.5	41901.5	26462.3
Eif2ak2	NA	NA	NA	10779.1	NA	7511.13
Eif2b2	86431.7	NA	NA	NA	NA	11231.8
Eif2b4	NA	7478.53	NA	22012.6	12802.3	NA
Eif2b5	101976	NA	NA	NA	NA	4345.24
Eif2c1	NA	NA	NA	11631.2	NA	NA
Eif2c2	NA	NA	17988.2	42585.5	21938.4	NA
Eif2d	NA	NA	6035.53	9501.36	NA	4781.11
Eif2s1	130138	19219.3	78570.8	139678	54969.2	150997
Eif2s2	176300	59654.4	166358	358373	111703	40471.6
Eif2s3x	205616	58729.4	285867	158287	212711	101452
Eif2s3y	NA	6200.76	NA	32464.9	17969.4	92842.8
Eif3a	621944	17981.2	64797.4	72515.3	75137.9	173182
Eif3b	489938	54292.3	104904	179505	95808.4	174874
Eif3c	80424.4	1902.67	19132.9	40845.8	11849.5	116301
Eif3d	250538	NA	17731.2	8697.02	20286	82949.7
Eif3e	637278	6123	10337.3	19517.2	15408.9	48287.8
Eif3f	18702.4	33845	10399.8	113278	52401.3	11719.9
Eif3g	172820	5915.12	31577.3	75648.7	265893	69476.9
Eif3h	24799.2	66297.4	110442	82532.3	39532.9	18753.3
Eif3i	153388	36181.5	66975.5	97717.4	65099.2	71365.5
Eif3j1	NA	NA	NA	13080.3	NA	42660.2
Eif3j2	NA	NA	NA	NA	NA	42660.2
Eif3k	367696	111390	108163	193712	107982	84862.4
Eif3l	NA	29030.8	59243.4	76995.7	26615.7	34180.7
Eif3m	197590	129194	165234	433752	144561	63694.5
Eif4a1	2.17647e+06	540544	1.20437e+06	3.05317e+06	1.6478e+06	980104
Eif4a2	95429.5	7690.52	21514	81535.6	NA	23614.3
Eif4a3	287079	68157.6	40833.4	94846.3	54964.6	109122
Eif4b	12479.1	26264.3	NA	110839	56825.5	13787.3
Eif4e	25476.4	NA	NA	64012.5	NA	117677
Eif4e3	NA	NA	NA	51641.9	59639.7	NA
Eif4ebp2	NA	NA	18552.6	74720	74795.9	NA
Eif4g1	NA	11943.1	10507.4	78498.6	51096.9	41565.8
Eif4g2	135009	NA	5342.77	4079.4	29277.1	40305.7
Eif4g3	NA	5375.86	2199.09	15486.3	3145.54	NA
Eif4h	277782	NA	NA	NA	NA	64584.2
Eif5a	2.07471e+06	NA	618879	898626	1.42869e+06	387554
Eif5a2	NA	NA	NA	NA	NA	178483
Eif5b	85988.5	15990.9	26213.6	172707	35428.5	69221.3
Eif6	196643	NA	NA	77102	136903	56194.1
Elane	123248	NA	707752	13537.5	306992	NA
Elavl1	271267	27138.5	77585.1	138423	43563.9	98531.9
Elmo1	297690	105555	54611.7	74798	59256.5	118905
Elmo2	333949	NA	NA	5857.51	NA	328501
Elmsan1	NA	NA	2385.69	NA	6155.98	NA
Elovl1	543128	370211	197190	368943	15001.1	76703.2
Elovl5	88237.1	NA	NA	NA	NA	11262.7
Elp2	NA	18165.2	NA	40831.6	17145.3	NA
Elp3	8266.2	NA	NA	NA	NA	4060.36
Eltd1	NA	22183.5	42689.3	31239.9	NA	NA
Emb	NA	NA	NA	NA	75466.3	NA
Emc1	25863.8	95023.2	23656	25159.5	10036	16418.6
Emc2	32103.4	NA	NA	NA	NA	9016.94
Emc3	41642.7	NA	NA	NA	NA	31475.1
Emc7	NA	384391	142181	NA	110595	13160.5
Emc8	75026.6	167588	67505.4	164653	50786.8	55422.9
Emd	26570.5	22404.6	NA	88317.1	74198.4	5009.55
Emilin1	4561.5	1335.81	14396.7	16062.7	NA	NA
Eml1	NA	NA	10003.9	28522.6	NA	NA
Eml2	NA	NA	NA	5979.73	8401.82	NA
Eml4	NA	NA	27199.3	44778.9	18182	48579.1
Emr1	NA	536366	NA	315391	NA	NA
Emr4	NA	25760.1	NA	47184.2	NA	NA
Enah	NA	NA	NA	6734.23	NA	NA
Enam	NA	62998.8	NA	117319	84884.8	NA
Endog	NA	59136	NA	NA	NA	NA
Eng	NA	NA	83033.6	14836.9	NA	12488.1
Engase	NA	NA	NA	24264.9	NA	NA
Eno1b	1.44422e+07	NA	NA	NA	NA	3.51546e+06
Eno2	NA	NA	NA	NA	NA	1.4188e+06
Eno3	443911	NA	NA	NA	NA	69082.5
Enoph1	58365.9	NA	NA	NA	NA	38273.1
Enpep	446292	123548	122748	40190.7	15242	51747.4
Enpp1	NA	12927.1	14384.5	8606.98	NA	NA
Enpp4	18108.6	128056	58967.9	44590.3	NA	NA
Enpp6	NA	4937.99	16156.1	24997.9	NA	NA
Enthd1	NA	NA	NA	NA	NA	104416
Entpd1	271040	219868	8408.76	182362	17631.5	25959.1
Entpd5	NA	35828.7	33647.8	21415.7	NA	NA
Eny2	56687.4	NA	NA	188310	NA	11552.8
Ep300	NA	NA	NA	NA	924.196	NA
Epb4.1	NA	NA	NA	42816.6	4709.69	NA
Epb4.1l1	NA	2691.89	NA	2296.05	NA	NA
Epb4.1l2	NA	203878	236921	420275	48816.4	NA
Epb4.1l3	NA	39653.4	NA	103332	NA	NA
Epb41l2	491918	NA	NA	NA	NA	132332
Epcam	41233.9	NA	NA	NA	NA	13317.7
Ephx1	83593.6	1.85245e+06	322985	1.40593e+06	88966.9	22646.4
Ephx2	NA	845693	211462	189806	NA	NA
Epn1	1.43465e+06	57728.1	66233.5	151319	29976.3	20816.3
Epn2	NA	NA	3437.33	NA	NA	NA
Epor	NA	NA	NA	518652	521915	NA
Eppk1	NA	63.0292	863.717	NA	NA	NA
Eprs	445259	19960.9	68289.7	120126	57819.8	117384
Eps15	638706	82848.3	214536	67007	243311	82186.8
Eps15l1	52787.4	37273.7	44104.8	156118	19119.7	35790.1
Eps8	NA	NA	NA	NA	5522.92	NA
Epx	1.1997e+07	129901	1.85213e+06	NA	67680.7	1.02885e+06
Erap1	92397.5	80045.8	36698.2	65319.1	NA	44303.9
Erbb2ip	268895	12241.9	10992.8	19528.6	4054.09	28976.7
Erg	NA	329.962	NA	NA	NA	NA
Ergic1	NA	123207	58909.6	74167.1	37052.2	13149.7
Ergic2	NA	NA	NA	NA	13054	NA
Ergic3	NA	NA	NA	NA	NA	10041.5
Erh	295085	175405	141042	338232	220023	50673.4
Erlec1	NA	27922.2	14920.8	17656.3	4990.19	NA
Erlin1	12419.7	NA	NA	NA	NA	8757.62
Erlin2	75775.6	42820.9	21661.8	NA	NA	28771.3
Ermp1	122489	16225.2	24384.2	15595.5	4420.43	49839.4
Ero1l	139672	235512	48646.5	168226	75712.6	24953.7
Ero1lb	NA	54607.4	27215.7	65478.6	33260.2	NA
Erp29	696018	92838.7	26848	56888.6	11444	144929
Erp44	262633	1.40041e+06	471277	971786	276173	83012.5
Esam	365768	179360	170385	175939	95475.4	29811.1
Esd	588814	NA	87309.8	227201	164816	224121
Esyt1	3.01805e+06	96681.1	310420	132802	391147	1.16668e+06
Esyt2	396912	34456.4	36228.1	4869.99	4468.05	69583.6
Etf1	86429.5	NA	11273.2	4097.55	32795.4	15327.3
Etfa	905416	2.00488e+06	540075	221764	233998	633163
Etfb	766564	417916	108375	192393	131343	339266
Etfdh	222112	1.04737e+06	227641	347186	45319.9	65781
Ethe1	317211	181870	241001	55511.2	174107	33084
Evi2b	NA	NA	28188.7	NA	85281.6	NA
Evl	70869.2	244920	89894.9	1.52395e+06	309984	629419
Ewsr1	98890	NA	90473.6	71707.1	140050	33736.1
Exoc1	59657.2	20766	17066.1	27613.8	8744.81	13088.8
Exoc2	NA	38450.3	20291.9	59798	11748.2	NA
Exoc3	NA	20484.9	13174.6	35026.3	7044.47	NA
Exoc3l	NA	NA	NA	24006.1	NA	NA
Exoc3l2	NA	95883.1	32275.7	32415.3	NA	NA
Exoc4	41550.9	38158.6	37189.5	59286.9	5322.69	21260
Exoc5	NA	NA	NA	7625.84	NA	NA
Exoc6	NA	13302.7	8962.04	23896.2	NA	NA
Exoc6b	NA	2413.88	139.939	2132.22	NA	NA
Exoc7	NA	16182.5	10491	19725	NA	NA
Exoc8	NA	NA	NA	9896.51	2468.05	NA
Exog	NA	32068.6	13673.8	14070.6	22517.7	NA
Exosc10	NA	NA	NA	9465.48	NA	NA
Exosc3	18244.8	NA	NA	NA	NA	28932
Exosc4	NA	31847	15782	87913	23522	7898.18
Exosc5	23046	NA	27030.3	71537	34463.8	7489.63
Exosc6	NA	NA	NA	NA	NA	8678.82
Exosc7	NA	NA	NA	NA	NA	16226.1
Exosc8	NA	NA	NA	NA	18316.1	24332.2
Extl2	NA	788.412	NA	18901.2	NA	NA
Ezr	843413	34328.9	93653.3	107905	155580	511038
F11r	33664.9	182491	167274	148674	130504	NA
F13a1	5.31883e+06	NA	201213	195.818	807115	483882
F2	NA	11298.1	NA	NA	NA	3813.31
F5	387847	NA	NA	NA	761.733	38384.7
F8	NA	8357.82	5145	6958.96	NA	NA
F8a	NA	9553.75	73864.9	NA	NA	NA
Faah	27099.1	273469	70335.4	34938.4	NA	NA
Fabp1	146453	286252	302296	165433	NA	940577
Fabp4	NA	49132.4	334846	473069	NA	58977.5
Fabp5	1.18643e+06	533352	877141	4.06849e+06	924164	1.43483e+06
Fabp7	NA	NA	NA	1.70346e+06	NA	NA
Fadd	85458.8	NA	11948.3	7688.22	4753.48	16397.2
Fads1	NA	14235.8	NA	NA	NA	NA
Fads2	NA	15006.4	NA	NA	NA	NA
Faf1	34856.2	NA	NA	NA	2020.11	1567.05
Faf2	163312	236376	97108.6	112179	64031.9	32430.3
Fahd2a	NA	128905	NA	16374.6	NA	NA
Faim	17110.3	NA	6789.76	50245.3	12078.9	5581.25
Fam105a	40394.3	NA	NA	NA	NA	50295.3
Fam107b	86546.8	NA	NA	NA	519407	32360.6
Fam114a1	NA	5337.23	NA	22094.9	NA	NA
Fam114a2	18953	NA	5570.34	20898.9	7372.4	NA
Fam115c	NA	1555.63	7241.28	NA	NA	NA
Fam116a	NA	NA	NA	6247.99	NA	NA
Fam118b	NA	NA	NA	2618.89	NA	31116.7
Fam120a	121743	58820.9	57150.1	135304	51931.6	45886.8
Fam124a	NA	NA	NA	7252.24	NA	NA
Fam126a	NA	5706.74	NA	8363.82	NA	6796.84
Fam129a	1.75791e+06	589733	33426.3	801575	128693	1.25527e+06
Fam129b	306736	4402.9	32592.6	44470.5	65318.1	193472
Fam129c	NA	NA	NA	NA	NA	6051.07
Fam134c	NA	33652.4	10359	NA	NA	NA
Fam160b1	NA	NA	NA	8784.92	NA	3700.69
Fam162a	70188	86688.7	19428.1	118588	NA	NA
Fam21	43708.5	3657.33	12412	74053.7	8781.3	16543.6
Fam213a	NA	44658.2	NA	NA	NA	NA
Fam26f	NA	4023.58	NA	NA	NA	NA
Fam45a	34047	12668.9	51085.4	24423.7	31707.2	43680.4
Fam49a	34500.5	NA	NA	73507.8	10398.2	59755.3
Fam49b	1.98833e+06	98012.7	372451	590742	1.04032e+06	662058
Fam50a	NA	NA	NA	25762.8	NA	NA
Fam63a	NA	61606.1	28094.4	46853.2	33486	NA
Fam65b	19301.3	NA	NA	NA	6051.08	NA
Fam76b	NA	NA	NA	337.219	2536.24	NA
Fam91a1	NA	NA	NA	NA	NA	8922.75
Fam96b	NA	NA	NA	153417	NA	NA
Fam98b	68865.3	NA	NA	14007.5	9549.37	36858.4
Fam98c	43338.7	14368	12449.1	32872.6	12955.1	15699.4
Far1	NA	NA	NA	NA	6762.6	NA
Farsa	396757	19096.8	189161	212754	111225	115000
Farsb	30197.6	53331.7	74469	196604	82996.5	30614.2
Fas	NA	NA	10285.9	NA	NA	NA
Fasn	949902	4674.11	35220.7	15920.9	28786.3	90974
Fau	NA	NA	NA	NA	NA	9550.54
Fbl	NA	195019	244330	342776	261355	NA
Fbll1	NA	NA	NA	NA	NA	10220
Fbln1	347523	NA	NA	NA	NA	30624.5
Fbln5	NA	NA	NA	8136.97	5882.32	NA
Fbn1	370701	NA	2535.35	75195	33797.5	75034.4
Fbp1	NA	62322.8	284209	112881	NA	NA
Fbxl20	NA	NA	NA	NA	64670.4	NA
Fbxo11	NA	2239.09	NA	NA	NA	NA
Fbxo22	49332.3	NA	NA	NA	NA	8305.05
Fbxo6	NA	NA	NA	9688.08	NA	NA
Fcer1g	NA	997408	158101	388438	71644.2	15020.8
Fcgr1	40737.3	NA	NA	NA	NA	5712.33
Fcgr2b	NA	2.02379e+06	1.10596e+06	603836	81947.5	NA
Fcgr4	NA	184676	18372.4	34046.5	NA	NA
Fcgrt	68497.5	768742	287637	641444	NA	2524.15
Fcho2	667742	55745.9	37679.1	102843	26083	51477.3
Fchsd2	NA	7489.2	6904.23	14131.6	NA	NA
Fcna	NA	112742	NA	119127	NA	NA
Fdps	176433	13348.9	24803.9	8676.74	76111.3	88358.9
Fdxr	36259.1	37676.8	10342	6344.97	15594.5	22606.3
Fech	14807.9	159004	23410.1	54035.2	8688.71	36793.6
Fen1	288490	NA	NA	NA	NA	34813.4
Fermt2	224610	17602	41641.6	36684.4	2533.18	1037.61
Fermt3	854016	27817.5	25982.5	117156	142249	141335
Fes	123703	1803.46	12486.2	10114.9	5968.98	2503.05
Fga	187582	169906	16161.4	97603.9	NA	NA
Fgb	381105	104823	40968.5	89486.8	NA	236823
Fgd2	NA	15545.1	7297.45	28372.3	8329.76	NA
Fgd3	12703.5	8860.99	9144.34	47236	17619.1	2755.82
Fgd4	NA	2721.47	1889.44	NA	2172.22	NA
Fgd5	NA	NA	8418.3	3356.38	NA	NA
Fgg	72021.6	294577	105752	898342	17203.2	53017.7
Fgr	98199.4	NA	NA	NA	5590.42	58085
Fh1	1.1713e+06	320432	236306	283787	201578	263154
Fhl3	NA	NA	53339.8	NA	NA	NA
Fhod1	NA	37536.5	12282.7	54138.7	13969.9	12244.9
Fip1l1	36012.8	NA	NA	NA	NA	29926.1
Fis1	2.03621e+06	197459	975230	588190	456730	265991
Fkbp15	251833	70302.4	36766	163200	24276.8	54970.1
Fkbp1a	271323	43627.5	199146	1.81469e+06	43680.3	71809.2
Fkbp2	143788	125189	NA	78760.9	40440.6	NA
Fkbp3	16629.5	15399.8	NA	135021	102331	NA
Fkbp4	22516.7	22593.7	94723.8	158443	122860	11012.6
Fkbp5	113815	14144.4	42528.7	233213	132839	18174.9
Fkbp8	NA	41629.5	NA	104497	63844	30169.2
Fkbp9	NA	6076.75	NA	2049.7	NA	NA
Flad1	NA	NA	NA	8918.91	5133.86	NA
Fli1	NA	NA	31117.8	132369	46777.6	NA
Flii	526021	22909.3	23237.4	54560.5	43361	332136
Flna	3.3275e+07	82571.8	1.03235e+06	397867	NA	1.24265e+07
Flnb	392364	85153.8	175706	235241	15026.2	11690.5
Flot1	41583.6	33991.4	67834	20465.1	15602.7	NA
Flot2	108500	193322	119430	141672	94750.2	24261.4
Flt4	NA	NA	4584.25	NA	NA	NA
Fmnl1	1.63487e+06	NA	97257	NA	189911	954419
Fmnl2	NA	NA	NA	14849	NA	NA
Fmnl3	NA	5209.66	6972.06	9418.7	NA	NA
Fmo1	435008	53682.4	66604.5	NA	NA	36702.2
Fmo2	1.62031e+06	NA	8045.75	NA	62462.9	42016.2
Fmo3	8599.1	70312.6	9596.39	NA	NA	NA
Fmo5	NA	219812	24947	42857.7	NA	NA
Fmr1	45233.4	NA	NA	12567.7	13699.4	11912.8
Fn1	3.96103e+06	1.79417e+06	4.03241e+06	4.67729e+07	1.5581e+06	1.74522e+07
Fnbp1	419207	NA	NA	181317	27546.2	428431
Fnbp1l	NA	NA	NA	201.042	NA	NA
Fndc3a	26961.1	22062.5	11940.4	10273.7	1811.26	51733.1
Fndc3b	NA	11077	5867.11	8380.13	9831.69	NA
Fnta	71928.3	NA	NA	58740.3	14847.4	18158.3
Folr2	NA	1.09977e+06	NA	292514	NA	NA
Fos	NA	NA	NA	NA	23154.4	NA
Fpr1	NA	NA	NA	NA	NA	6509.83
Fpr2	NA	NA	92916.7	NA	33041.3	NA
Frg1	NA	NA	16437	5525.81	20721.1	NA
Frmd4a	NA	NA	NA	NA	NA	47034
Frmd4b	NA	8372.56	NA	6938.9	NA	NA
Fry	NA	NA	NA	NA	674.983	NA
Fryl	6004.17	1549.73	2325.91	NA	NA	4589.32
Fscn1	NA	158628	142367	NA	2932.45	NA
Ftcd	NA	NA	19551.6	NA	NA	NA
Fth1	2.0924e+06	871919	1.27576e+06	1.71459e+06	1.48296e+06	2.34439e+06
Fto	24793.1	NA	NA	NA	NA	11379.8
Ftsjd2	NA	2472.73	6642.96	30296.4	5395.21	NA
Fubp1	144999	5109.02	34470.3	85743.7	44645.4	14920.2
Fubp3	60353.2	8575.86	2517.01	3360.77	NA	16740.2
Fuca2	NA	NA	NA	NA	2907.64	5451.7
Fundc1	12497.6	NA	NA	NA	NA	2849.79
Fuom	36300.8	NA	NA	NA	NA	10866.9
Fus	719775	33445.5	69063.5	84907.2	107047	142597
Fut8	NA	4957.56	74654.5	NA	NA	NA
Fxn	NA	11135.5	NA	NA	NA	NA
Fxr1	19560	NA	10571.5	19637.1	NA	NA
Fxr2	NA	5918.17	4401.68	16230	7241.05	NA
Fxyd5	39109.5	NA	15216.5	NA	184867	NA
Fyb	90815.7	61222.9	NA	544677	99429.8	24386.1
Fyco1	NA	NA	NA	8007.95	NA	NA
Fyn	33807.3	5478.02	14983.4	119477	NA	NA
G3bp1	372642	NA	43338	191699	73587.2	80566.4
G3bp2	40265.9	27301.7	47152	79868.2	66100.8	23904.6
G6pc	NA	64142.3	NA	NA	NA	NA
G6pc3	42512.9	116569	NA	NA	NA	25707.3
G6pd2	NA	NA	NA	NA	NA	42111.2
G6pdx	3.16799e+06	96965.7	246094	360173	290413	470529
Gaa	56814	3048.03	4917.65	45449.5	2740.3	40534.4
Gabarap	NA	NA	NA	NA	173806	NA
Gabarapl2	NA	16286.2	NA	NA	NA	NA
Gabpa	NA	NA	NA	NA	NA	12163
Gak	31339.1	1741.45	6359.97	13228.4	8483.92	13123.9
Galc	63425.5	NA	NA	8704.81	NA	89992.3
Gale	NA	NA	NA	NA	NA	10242.3
Galk1	88098.2	NA	NA	NA	NA	10668.4
Galk2	NA	NA	NA	32359.3	NA	40252.8
Galm	48954.6	NA	NA	NA	NA	7556.97
Galns	315671	52296.8	62877.9	316107	103361	452378
Galnt1	NA	NA	NA	NA	4506	NA
Galnt2	NA	14959.1	22369.8	13466.6	10668.6	2331.7
Gan	NA	NA	NA	NA	2616.6	NA
Ganab	1.09446e+06	637357	403485	497583	274691	239742
Gapdh	NA	2.05525e+06	2.32369e+06	NA	NA	NA
Gapdhs	NA	NA	NA	NA	NA	687856
Gapvd1	NA	17485.6	8880.95	34603.7	8599.31	NA
Gar1	NA	NA	NA	68466	41948.9	NA
Gars	133786	6497.08	5740.45	20894.7	54494.8	88785.4
Gart	347582	NA	63249.9	89912.2	132762	85850.3
Gas7	NA	NA	3594.09	NA	10355.8	NA
Gatm	193497	414252	110299	404452	14042.9	4922.4
Gba	10301.2	45009.9	9906.41	40821.7	NA	18372.5
Gba2	NA	20918.9	7977.91	NA	NA	NA
Gbas	NA	77590.9	NA	110939	46795.9	NA
Gbe1	NA	5813.47	23879.2	34310.3	11149.4	NA
Gbf1	NA	12364.4	6275.17	6443.22	3496.78	30352.9
Gbp2	144664	NA	NA	125252	10673.2	18236.5
Gbp2b	NA	37189.3	NA	135418	NA	NA
Gbp3	86213.8	NA	NA	49866.1	11058.6	1674.48
Gbp5	4352.51	26461	9953.58	55253.1	6107.64	NA
Gbp7	63130.6	33350.5	39689.2	137204	2141.39	22549.1
Gbp9	42576.4	39163.9	36913.3	112881	6039.22	NA
Gc	28345.8	302806	39418.4	116064	NA	NA
Gcat	NA	49853.6	105932	NA	34965.1	NA
Gcc1	NA	NA	NA	NA	NA	2098.95
Gcc2	NA	NA	NA	NA	NA	1658.89
Gcdh	NA	403055	189956	136658	NA	NA
Gchfr	NA	NA	47641.2	NA	NA	NA
Gclm	NA	NA	NA	93910.5	NA	NA
Gcn1l1	338803	1774.49	12529.1	15884.7	10009.6	75674.9
Gda	1.47957e+06	NA	60197.4	3351.98	230960	733727
Gde1	NA	23709.3	NA	NA	NA	NA
Gdi1	267936	NA	43587.6	148830	27244.7	49526.1
Gdi2	3.02525e+06	357179	737271	1.82993e+06	699521	1.20923e+06
Gdpd1	18505.6	NA	NA	NA	NA	1653.72
Get4	54635.7	NA	NA	NA	NA	15832.5
Gfap	NA	NA	NA	NA	NA	47665.1
Gfm2	NA	11523.3	NA	NA	NA	NA
Gfpt1	NA	NA	3115.01	NA	2954.39	NA
Gga1	32305.3	NA	35031	2039.91	13080	36141.4
Gga2	NA	NA	NA	3111.59	NA	NA
Ggh	93756.8	NA	4931.74	14306	455.065	3386.05
Ggt5	23348.8	95583.3	63297.6	126344	NA	NA
Gid8	128679	48502.7	30588.4	14130.2	16146.9	17399.7
Gimap3	NA	24993.1	7980.03	NA	NA	NA
Gimap4	284226	1.80793e+06	4.87769e+06	7.83859e+06	98138.6	49075.3
Gipc1	NA	NA	NA	33976.4	10915.4	NA
Gipc3	NA	NA	12169.8	NA	NA	NA
Git2	176278	143825	205442	360889	155329	88038.7
Gjb1	NA	43463.3	20658.6	NA	NA	NA
Gla	NA	NA	NA	NA	NA	28023.6
Glb1	93044	48262.8	24386.8	130080	22958.7	122496
Gldc	NA	2217.69	2978.65	NA	NA	NA
Glg1	229799	173301	53159.6	166695	66795.9	13018.2
Glipr2	82845.1	10081.3	249449	NA	62189.3	159690
Glmp	NA	NA	NA	NA	NA	48875.2
Glo1	NA	8856.93	515740	110322	191375	NA
Glod4	138504	27277.3	24047.7	139565	35986.3	59821.2
Glrx	192712	NA	NA	197888	370002	29030.5
Glrx2	NA	52401.5	28115.6	NA	23372.4	NA
Glrx3	363137	NA	NA	NA	11087.8	58216.9
Glrx5	NA	NA	NA	385765	294978	54555.2
Gls	343605	276046	167624	414950	204889	207518
Gls2	NA	55471.4	30401.8	NA	NA	NA
Glt25d1	NA	125316	37577.9	44102.5	NA	NA
Glt8d1	NA	5040.97	NA	3480.01	NA	NA
Gltp	62739.9	53682.4	159569	1.27265e+06	341911	98903.8
Gltscr2	NA	NA	NA	NA	19720.9	NA
Glud1	2.4632e+06	2.89327e+06	1.23177e+06	1.5324e+06	368100	869951
Glul	16930.5	269870	168875	186240	NA	47813.9
Glyat	NA	213738	65539.3	69383.3	NA	NA
Glyctk	NA	9531.39	6457.48	NA	NA	NA
Glyr1	302895	145850	194122	423522	205610	106635
Gm10045	NA	NA	NA	NA	NA	17179.8
Gm10094	87462.5	NA	NA	22326	50189.3	NA
Gm10166	NA	3.55914e+06	806271	2.84234e+06	840866	NA
Gm10349	479307	NA	NA	309982	117897	62453.1
Gm10480	NA	NA	NA	35250.3	NA	NA
Gm10705	NA	NA	NA	NA	NA	181168
Gm11449	NA	NA	NA	NA	89673.8	NA
Gm11780	NA	NA	NA	NA	NA	1118.39
Gm11964	NA	NA	100283	107749	109054	NA
Gm12185	NA	NA	NA	NA	NA	14242.6
Gm12250	NA	41347.9	56137.9	34023.1	39598.2	NA
Gm12271	NA	NA	NA	NA	NA	115565
Gm12657	NA	NA	NA	NA	NA	1.71582e+06
Gm12854	NA	NA	838386	33587.2	869281	NA
Gm13213	NA	NA	NA	NA	NA	9361.4
Gm14517	NA	NA	155589	NA	NA	NA
Gm14548	NA	NA	NA	NA	NA	8830.67
Gm15210	NA	111888	202426	255402	280228	NA
Gm17296	NA	NA	NA	NA	NA	1382.55
Gm1966	22032.9	NA	NA	NA	3059.52	287.906
Gm20899	1.86538e+07	NA	NA	NA	NA	4.33895e+06
Gm21540	111654	NA	NA	NA	NA	28207.8
Gm21596	1.43753e+06	NA	NA	NA	NA	499476
Gm2382	NA	NA	34554	NA	NA	NA
Gm29720	NA	NA	NA	NA	NA	20891.8
Gm2a	564278	NA	NA	NA	NA	83841.1
Gm3213	NA	NA	NA	NA	NA	113300
Gm3258	NA	61102.9	81024.5	NA	NA	NA
Gm4070	NA	36627.2	13825.4	28906.9	6727.93	30769.3
Gm4883	NA	40918.4	54383.8	NA	NA	NA
Gm4925	NA	NA	NA	NA	NA	15896.8
Gm4952	NA	296010	141508	4259.96	NA	NA
Gm5093	NA	NA	NA	79604.5	NA	NA
Gm5431	NA	7284.37	NA	7284.85	NA	NA
Gm5445	NA	289947	173427	NA	NA	NA
Gm5451	NA	17983.2	290292	100135	206846	NA
Gm5506	NA	128219	1.27809e+06	4.6191e+06	3.78563e+06	NA
Gm5549	NA	34291.8	11198.4	NA	NA	NA
Gm5621	NA	NA	NA	152340	402175	169266
Gm5803	NA	NA	NA	NA	NA	81991.9
Gm6415	NA	317906	791273	764711	350992	NA
Gm6570	NA	NA	NA	NA	NA	60007.9
Gm6834	NA	1.34999e+06	1.36807e+06	NA	1.21774e+06	NA
Gm6988	NA	24860	916395	500412	472474	NA
Gm7429	NA	243665	296647	181292	167580	70081.6
Gm8210	NA	NA	NA	NA	NA	18623.9
Gm8213	NA	NA	NA	150206	41965.8	NA
Gm8290	NA	31547.2	413464	130540	454226	NA
Gm8841	NA	445591	263281	125145	168424	NA
Gm8994	NA	NA	NA	NA	NA	35801.9
Gm9385	NA	NA	NA	25881.2	NA	NA
Gm962	NA	3371.74	NA	NA	NA	NA
Gm9846	NA	NA	NA	444740	97724	NA
Gmds	NA	NA	NA	NA	NA	20420.9
Gmeb2	55747.7	3324.78	NA	NA	6402.28	4387.85
Gmfb	174730	NA	NA	309812	NA	151070
Gmfg	759635	NA	NA	NA	NA	237267
Gmip	54853.7	2060.18	3669.55	27639.3	5807.98	17337.7
Gmppa	NA	NA	NA	138927	NA	9513.59
Gmppb	43041.7	NA	NA	18032.1	NA	12781.5
Gmpr	NA	12736	56927.6	52883.2	3494.5	43648.3
Gmpr2	NA	26058.5	NA	218.404	34620.3	NA
Gmps	461725	NA	4782.14	45287.2	12431	68899.7
Gna11	NA	78968.3	39947.9	52547.9	19099.6	1987.21
Gna12	NA	NA	NA	NA	NA	8499.98
Gna13	296526	45122.3	5442.62	55902.5	NA	80167.6
Gna14	NA	NA	NA	NA	NA	1987.21
Gnai1	NA	NA	NA	NA	NA	71910.4
Gnai2	3.36229e+06	1.1447e+06	1.30225e+06	867079	582896	683038
Gnai3	180698	82617.6	51422.9	54324.4	33467.7	36143.7
Gnal	NA	NA	NA	NA	NA	17000
Gnao1	NA	NA	NA	NA	NA	81232.8
Gnaq	118092	35605.6	58591.6	75365.2	19581.7	17406.5
Gnas	NA	780707	298830	376209	41654.7	445038
Gnat1	NA	NA	NA	NA	NA	8499.98
Gnat2	NA	NA	NA	NA	NA	8499.98
Gnat3	NA	NA	NA	NA	NA	8499.98
Gnb1	860327	1.45423e+06	658997	1.35574e+06	950604	184467
Gnb2	1.62571e+06	988819	569700	602928	396629	328818
Gnb2l1	NA	113393	550197	631186	574595	NA
Gnb4	NA	NA	NA	NA	NA	30491.6
Gne	NA	3114.21	NA	1993.34	NA	NA
Gng10	40061.7	31650.8	NA	NA	NA	12531.8
Gng11	NA	NA	NA	62146	NA	NA
Gng12	203839	335187	244059	363044	118896	23002.7
Gng2	NA	149276	81035.1	195151	NA	72992.9
Gng5	NA	1.27121e+06	672086	1.36991e+06	331047	NA
Gnl3	14806.3	NA	NA	NA	3685.79	3625.91
Gnl3l	NA	NA	NA	NA	NA	7878.3
Gnmt	NA	48058.5	180963	64604.5	NA	NA
Gnpat	NA	4755.17	2402.07	1870.98	952.337	NA
Gnpda1	154828	34367.5	9703.97	93626.9	NA	83061.4
Gns	121415	NA	NA	NA	NA	190534
Golga2	NA	34440.7	28133.6	68626.9	23479.1	NA
Golga3	NA	19706.7	9781.34	47550.7	3759.77	NA
Golga4	NA	NA	1739.78	1385.01	279.042	NA
Golgb1	NA	1675.53	2002.37	6887.15	610.809	NA
Golim4	NA	21242.7	29009.6	24009	9181.75	NA
Golm1	NA	62709	10927.1	17360.7	8292.36	NA
Golph3	NA	NA	NA	NA	5990.42	NA
Golt1b	40070.7	343507	142685	298909	100374	9283.63
Gopc	NA	NA	NA	9559.06	NA	NA
Gorasp2	232898	59568	101094	NA	78563.2	62689.8
Gosr1	NA	80676	30617	133922	NA	NA
Gosr2	83122.3	NA	NA	NA	NA	14067.9
Got1	105163	5637.1	99085.3	244832	23270.2	34683.9
Got2	1.0994e+06	821855	1.06955e+06	501546	383129	343965
Gp1bb	NA	NA	66408.4	NA	83977.2	NA
Gpam	NA	21564.9	21048.7	3237.07	NA	NA
Gpatch8	6317.29	NA	NA	4637.82	1440.87	NA
Gpc4	NA	55578.2	4959.41	31961.6	NA	NA
Gpc6	NA	25879.6	7214.25	24401.7	NA	NA
Gpd1	NA	79339.3	37712.5	32541.5	NA	NA
Gpd1l	NA	NA	NA	NA	6670.01	NA
Gpd2	145047	374724	147873	252637	62253.1	144525
Gphn	25463.3	2186.53	NA	NA	NA	13745.1
Gpi1	4.53409e+06	151731	936056	846166	477218	809555
Gpnmb	NA	NA	NA	NA	NA	22751.7
Gpr116	NA	22236.3	32600.1	12362.1	NA	NA
Gpr182	NA	238211	337220	180640	NA	NA
Gpr77	NA	23623.4	22835.7	NA	NA	NA
Gpr97	NA	11086.7	30123.6	NA	NA	NA
Gprc5a	NA	NA	NA	NA	19783.3	NA
Gps1	NA	3537.18	NA	12842.8	13004.8	NA
Gpsm3	NA	122196	107061	102169	143694	12215.6
Gpx1	1.82157e+06	1.22399e+06	631757	2.66405e+06	575416	293324
Gpx4	NA	40949.4	140374	NA	NA	10907.6
Gpx7	NA	104707	6646.14	NA	NA	NA
Gramd4	NA	NA	NA	NA	NA	2993.79
Grap2	NA	NA	NA	NA	NA	29316.1
Grb2	8628.25	NA	79561.8	150326	81427.6	13182.6
Grcc10	58000.3	NA	NA	NA	NA	13552
Grhpr	NA	131436	69328.5	354396	64474.3	4344.24
Gripap1	NA	NA	1159.75	4766.84	5993.61	NA
Grk5	59735.8	NA	NA	NA	NA	4324.25
Grk6	NA	38798	75926.9	86839.7	18656.8	12972.8
Grn	54582.8	1.8708e+06	630909	3.8992e+06	462349	18493.5
Grpel1	97995.1	44842.2	126463	226173	56214.3	18509.7
Grsf1	NA	3833.9	NA	4112.23	NA	NA
Gsdma2	NA	NA	NA	NA	NA	227.887
Gsdmd	NA	NA	NA	NA	NA	41402.3
Gse1	NA	NA	11335.2	NA	NA	NA
Gsk3a	NA	NA	NA	41422.8	71553	NA
Gsk3b	33088.4	NA	NA	57289.9	50973.8	7908.6
Gsn	1.71871e+06	NA	517859	33916.1	356378	764528
Gspt1	5178.75	NA	NA	NA	NA	2535.77
Gsr	1.82291e+06	189525	245246	460457	430116	770877
Gss	92982.5	NA	NA	NA	NA	15075.9
Gsta3	NA	NA	45050.2	NA	NA	NA
Gstk1	53904.6	117926	131752	160776	10889.8	13170
Gstm1	2.73697e+06	411934	452734	1.09032e+06	783215	627184
Gstm2	44154.8	48133.2	109610	450539	10930	282660
Gstm3	NA	NA	NA	NA	NA	28196.3
Gstm4	NA	NA	NA	NA	NA	14359.4
Gstm5	NA	NA	NA	NA	NA	18589.6
Gstm6	NA	NA	NA	NA	NA	21812.7
Gstm7	NA	NA	NA	NA	NA	282660
Gsto1	103689	3849.45	NA	55855.7	64218.9	89413.1
Gsto2	NA	NA	NA	NA	NA	19023.5
Gstp1	1.77473e+06	1.37998e+06	1.67232e+06	4.4513e+06	938700	311712
Gstp2	NA	NA	NA	NA	NA	213715
Gstt1	NA	15149.7	NA	137027	NA	NA
Gstt3	17546.9	NA	20966.5	6778.11	NA	NA
Gstz1	71671.5	338379	239359	456218	51449	17910
Gtf2b	NA	NA	NA	6351.98	14186.1	12979.7
Gtf2e2	NA	NA	NA	NA	13104.7	NA
Gtf2f1	NA	NA	NA	NA	NA	17257.7
Gtf2f2	NA	NA	NA	NA	NA	10974.4
Gtf2h1	NA	NA	NA	17920.8	NA	NA
Gtf2i	29326.8	NA	NA	15456.6	15450.6	48141.7
Gtf3c1	NA	NA	568.534	NA	676.761	NA
Gtf3c3	NA	8081.83	3952.28	11534.1	4873.43	NA
Gtf3c4	53580.8	3875.48	9490.4	7442.37	4610.72	10940.5
Gtpbp1	183855	NA	NA	5618.18	10501.2	7725.54
Gtpbp10	NA	6551.46	NA	NA	NA	NA
Gtpbp4	NA	NA	6584.67	NA	12060.7	NA
Gtpbp8	7411.41	NA	NA	NA	NA	4683.31
Gucy1a2	NA	NA	NA	3915.57	1706.95	NA
Gucy1a3	NA	NA	NA	NA	13395.7	NA
Gucy1b3	18770.8	1349.84	NA	NA	NA	NA
Guf1	NA	NA	2018.17	NA	NA	NA
Guk1	NA	NA	26032.4	41867.3	19501.9	10542.5
Gulo	NA	223477	53451.1	43582.2	NA	NA
Gusb	436507	167248	83684.9	271828	133127	257092
Gvin1	198508	NA	NA	NA	NA	30769.3
[truncated: 3,145 more rows]
