# Supplementary material for: Integrated proteomic and transcriptomic landscape of macrophages in mouse tissues
Source: Nat Commun. 2022 Nov 30;13:7389. doi: 10.1038/s41467-022-35095-7 (PMC9712610; doi:10.1038/s41467-022-35095-7)
Supplement: Supplementary file 14 — Supplementary Data 11 [file 41467_2022_35095_MOESM14_ESM.xlsx]

## Sheet: Kupffer cells
Symbol	WT_Kupffer cells_PBS_1	WT_Kupffer cells_PBS_2	WT_Kupffer cells_PBS_3	WT_Kupffer cells_LPS_1	WT_Kupffer cells_LPS_2	WT_Kupffer cells_LPS_3	Il18KO_Kupffer cells_PBS_1	Il18KO_Kupffer cells_PBS_2	Il18KO_Kupffer cells_PBS_3	Il18KO_Kupffer cells_LPS_1	Il18KO_Kupffer cells_LPS_2	Il18KO_Kupffer cells_LPS_3
0610009B22Rik	517121	188020	346413	NA	66366.3	NA	517121	188020	346413	208704	NA	350420
0610009D07Rik	1.32408e+07	1.32527e+07	1.37391e+07	7.82539e+06	8.13414e+06	2.09303e+06	1.32408e+07	1.32527e+07	1.37391e+07	9.36496e+06	1.06212e+07	1.17901e+07
0610010K14Rik	NA	35229.1	NA	NA	NA	NA	NA	35229.1	NA	NA	NA	NA
0610011F06Rik	NA	NA	NA	25247.3	93097.7	31201.7	NA	NA	NA	149975	426529	96606.8
0610031J06Rik	NA	NA	NA	257182	NA	NA	NA	NA	NA	NA	NA	NA
0610037L13Rik	NA	NA	NA	NA	254108	NA	NA	NA	NA	146713	151144	116651
0910001L09Rik	1.03017e+06	934531	452105	926929	NA	NA	1.03017e+06	934531	452105	NA	NA	NA
1100001G20Rik	1.46631e+07	1.25734e+07	1.40629e+07	1.28381e+07	3.29986e+06	1.61848e+06	1.46631e+07	1.25734e+07	1.40629e+07	1.19064e+07	1.10493e+07	8.60739e+06
1110001A16Rik	436159	225628	288018	NA	34903.3	18913.2	436159	225628	288018	NA	NA	NA
1110002N22Rik	NA	NA	NA	NA	NA	43726.6	NA	NA	NA	NA	188978	NA
1110003E01Rik	646347	833643	827936	884979	71583.2	17067.3	646347	833643	827936	91937.3	242993	119135
1110004F10Rik	155853	125085	152360	69352.3	84516.1	90558.3	155853	125085	152360	257119	238227	285321
1110007C09Rik	8.10495e+06	5.5264e+06	7.56701e+06	911421	696138	404137	8.10495e+06	5.5264e+06	7.56701e+06	2.3297e+06	2.47065e+06	1.06114e+06
1110008F13Rik	681984	765286	1.34668e+06	723137	1.05907e+06	207484	681984	765286	1.34668e+06	818126	1.66638e+06	619973
1110008P14Rik	1.60441e+07	1.56881e+07	1.60534e+07	1.18473e+07	7.09445e+06	1.67704e+06	1.60441e+07	1.56881e+07	1.60534e+07	9.09324e+06	8.42596e+06	8.77183e+06
1110012D08Rik	814704	NA	NA	1.08451e+07	2.54385e+06	1.28178e+06	814704	NA	NA	5.4224e+06	564196	7.0617e+06
1110018G07Rik	63790.9	NA	166781	NA	NA	NA	63790.9	NA	166781	NA	NA	NA
1110020G09Rik	NA	NA	NA	NA	NA	115579	NA	NA	NA	NA	NA	580914
1110021L09Rik	7.90145e+06	7.39322e+06	6.5135e+06	5.16815e+06	1.56858e+07	3.45089e+06	7.90145e+06	7.39322e+06	6.5135e+06	1.52076e+07	1.84358e+07	1.49945e+07
1110031I02Rik	9.70851e+06	9.31029e+06	8.17457e+06	NA	NA	NA	9.70851e+06	9.31029e+06	8.17457e+06	NA	NA	NA
1110037F02Rik	338461	184394	356112	313549	189241	142691	338461	184394	356112	509936	461389	673148
1110038F14Rik	200738	607234	NA	NA	111933	52902.4	200738	607234	NA	NA	333949	NA
1110049F12Rik	1.17034e+06	2.20698e+06	589634	4.11183e+06	NA	599114	1.17034e+06	2.20698e+06	589634	2.62932e+06	1.80445e+06	NA
1110057K04Rik	80660.4	99184.7	NA	97757.5	29627.4	NA	80660.4	99184.7	NA	NA	NA	NA
1110058L19Rik	NA	NA	1.3421e+07	3.683e+06	2.76137e+07	4.8053e+06	NA	NA	1.3421e+07	2.32721e+07	2.33662e+07	2.23827e+07
1110067D22Rik	2.53945e+06	2.22259e+06	NA	1.53838e+06	NA	35169.3	2.53945e+06	2.22259e+06	NA	NA	3.64553e+06	2.52314e+06
1190003J15Rik	8.87725e+06	7.26549e+06	5.77655e+06	2.77436e+06	1.78323e+06	695528	8.87725e+06	7.26549e+06	5.77655e+06	3.74907e+06	5.16517e+06	4.37217e+06
1190005F20Rik	115124	119260	125106	107873	78563.6	NA	115124	119260	125106	115028	161082	77290.5
1200011M11Rik	318429	748173	724364	119543	254348	239295	318429	748173	724364	270539	560270	766343
1300001I01Rik	66691.5	49572.4	46700.4	32321.9	63449.1	18198.3	66691.5	49572.4	46700.4	29707.9	36225.2	69526.8
1300002K09Rik	6.94194e+06	5.80432e+06	4.76203e+06	2.03928e+06	266447	468711	6.94194e+06	5.80432e+06	4.76203e+06	2.09884e+06	1.58814e+06	375933
1300010F03Rik	2.61707e+07	2.04461e+07	NA	NA	2.19501e+07	NA	2.61707e+07	2.04461e+07	NA	NA	NA	NA
1300014I06Rik	685875	121445	372891	NA	49681.9	20371.2	685875	121445	372891	107998	248946	110410
1300017J02Rik	3.03439e+07	2.87285e+07	2.83238e+07	3.91123e+07	3.38061e+07	8.89108e+06	3.03439e+07	2.87285e+07	2.83238e+07	3.98791e+07	4.76381e+07	3.20866e+07
1300018I17Rik	8.69479e+06	9.40737e+06	7.07405e+06	1.91209e+06	1.65348e+06	1.17097e+06	8.69479e+06	9.40737e+06	7.07405e+06	3.42637e+06	6.3742e+06	4.99943e+06
1500001M20Rik	240107	NA	784479	NA	554055	158739	240107	NA	784479	620815	660958	2.20884e+06
1500002O20Rik	NA	NA	NA	NA	NA	NA	NA	NA	NA	NA	520516	624508
1500010J02Rik	1.43826e+07	2.17139e+07	1.74447e+07	3.30282e+07	6.23703e+07	1.18283e+07	1.43826e+07	2.17139e+07	1.74447e+07	5.49149e+07	5.83972e+07	6.45382e+07
1500032L24Rik	NA	NA	55083.7	NA	NA	NA	NA	NA	55083.7	51413.8	NA	NA
1600014C10Rik	NA	NA	NA	NA	NA	1.16728e+06	NA	NA	NA	NA	NA	4.21059e+06
1600021P15Rik	5.02569e+06	5.32462e+06	5.40778e+06	7.51116e+06	2.17932e+06	862713	5.02569e+06	5.32462e+06	5.40778e+06	3.9047e+06	4.75687e+06	3.75663e+06
1600029D21Rik	NA	159107	85727.4	NA	198460	11577.2	NA	159107	85727.4	52681	NA	144954
1700007B14Rik	9.67992e+07	1.31911e+08	9.18889e+07	8.61125e+07	2.02059e+07	2.92562e+08	9.67992e+07	1.31911e+08	9.18889e+07	1.1026e+07	7.28942e+07	3.22113e+08
1700007E06Rik	4.02647e+06	NA	NA	NA	NA	NA	4.02647e+06	NA	NA	NA	NA	NA
1700010I14Rik	344754	449334	393090	50268.9	27417.1	90368.5	344754	449334	393090	510135	567829	483004
1700011F03Rik	1.85544e+06	793916	673848	347306	NA	88882.2	1.85544e+06	793916	673848	570342	190037	77760.6
1700021F05Rik	NA	NA	2.5402e+06	871496	NA	NA	NA	NA	2.5402e+06	NA	NA	NA
1700025G04Rik	2.60119e+07	3.38928e+07	3.42913e+07	3.50225e+07	3.84702e+07	8.01827e+06	2.60119e+07	3.38928e+07	3.42913e+07	3.0065e+07	3.6574e+07	2.83775e+07
1700029G01Rik	NA	NA	NA	NA	NA	50603.1	NA	NA	NA	213936	NA	NA
1700034H14Rik	580871	NA	NA	1.39425e+06	NA	179888	580871	NA	NA	NA	NA	644826
1700037H04Rik	5.50614e+06	5.24277e+06	5.87495e+06	8.69706e+06	2.16825e+06	1.31255e+06	5.50614e+06	5.24277e+06	5.87495e+06	6.09272e+06	6.79584e+06	4.81803e+06
1700047I17Rik2	215330	NA	218143	NA	358188	NA	215330	NA	218143	NA	908553	427712
1700084C01Rik	2.37943e+07	2.00235e+07	2.42801e+07	9.40354e+06	8.02875e+06	2.53477e+06	2.37943e+07	2.00235e+07	2.42801e+07	1.42652e+07	1.77739e+07	1.6415e+07
1700112E06Rik	705729	833738	1.07782e+06	1.18109e+06	1.16797e+06	115532	705729	833738	1.07782e+06	979147	2.7084e+06	1.63774e+06
1810006K21Rik	355316	772843	1.08596e+06	169522	NA	45266.6	355316	772843	1.08596e+06	200384	230904	108458
1810009A15Rik	NA	671669	NA	NA	NA	NA	NA	671669	NA	NA	NA	NA
1810009N02Rik	1.51281e+07	1.42394e+07	1.51946e+07	9.44459e+06	3.18145e+07	1.62543e+07	1.51281e+07	1.42394e+07	1.51946e+07	7.13126e+07	7.71124e+07	5.5477e+07
1810012P15Rik	200102	730832	479203	157607	656963	50585.2	200102	730832	479203	153856	194767	320806
1810013D10Rik	NA	NA	NA	NA	266299	85218.3	NA	NA	NA	675142	629824	298146
1810014F10Rik	NA	NA	NA	291484	55955.5	80053.8	NA	NA	NA	NA	NA	331243
1810026J23Rik	1.14167e+06	8.17444e+06	8.89751e+06	2.69245e+07	3.71163e+06	2.1686e+06	1.14167e+06	8.17444e+06	8.89751e+06	1.05638e+07	1.07047e+07	NA
1810027O10Rik	1.17395e+06	NA	952786	NA	1.27511e+06	336135	1.17395e+06	NA	952786	NA	NA	NA
1810029B16Rik	5.55955e+06	1.53093e+06	2.42601e+06	NA	NA	434436	5.55955e+06	1.53093e+06	2.42601e+06	2.00782e+06	2.10763e+06	1.33888e+06
1810030N24Rik	5.61176e+06	2.40191e+06	2.43121e+06	NA	NA	NA	5.61176e+06	2.40191e+06	2.43121e+06	NA	NA	NA
1810035L17Rik	NA	236935	NA	NA	118273	46964.3	NA	236935	NA	NA	NA	NA
1810037I17Rik	5.36399e+06	3.62208e+06	5.85195e+06	3.85967e+06	1.80261e+06	818553	5.36399e+06	3.62208e+06	5.85195e+06	3.02078e+06	4.37687e+06	3.84058e+06
1810049H13Rik	980956	620007	556077	425776	270581	80236.4	980956	620007	556077	1.7361e+06	388091	650833
1810063B05Rik	3.56646e+07	2.57513e+07	2.92517e+07	1.6401e+07	2.61057e+07	8.30909e+06	3.56646e+07	2.57513e+07	2.92517e+07	3.66686e+07	4.16084e+07	3.58724e+07
1810063B07Rik	202584	204651	NA	276094	252143	64237.9	202584	204651	NA	311994	344923	216754
1810074P20Rik	5.19424e+06	2.34689e+06	3.19395e+06	2.39885e+06	4.32496e+06	1.30302e+06	5.19424e+06	2.34689e+06	3.19395e+06	4.78579e+06	5.02658e+06	5.36209e+06
2010001M09Rik	NA	NA	107866	NA	NA	NA	NA	NA	107866	NA	NA	NA
2010002M12Rik	2.52476e+07	2.63471e+07	2.5756e+07	6.26377e+06	7.7363e+06	5.38694e+06	2.52476e+07	2.63471e+07	2.5756e+07	2.03622e+07	4.10825e+07	2.67556e+07
2010003K15Rik	NA	NA	NA	NA	460201	NA	NA	NA	NA	255524	525045	NA
2010005H15Rik	866581	1.04815e+06	686207	NA	461797	218644	866581	1.04815e+06	686207	NA	994596	891599
2010011I20Rik	587422	433230	599794	1.9992e+06	62367.5	NA	587422	433230	599794	437290	583935	308207
2010012O05Rik	3.19203e+07	3.07405e+07	3.48293e+07	3.27616e+07	2.89768e+07	5.82675e+06	3.19203e+07	3.07405e+07	3.48293e+07	2.58215e+07	4.26986e+07	5.50805e+07
2010106G01Rik	9.92094e+06	8.45845e+06	8.9855e+06	2.0206e+07	3.74061e+06	2.06234e+06	9.92094e+06	8.45845e+06	8.9855e+06	1.03796e+07	9.51757e+06	9.23465e+06
2010107E04Rik	NA	NA	NA	NA	NA	NA	NA	NA	NA	273860	278473	259883
2010110P09Rik	NA	NA	NA	272553	NA	NA	NA	NA	NA	NA	NA	NA
2010300C02Rik	102999	NA	189311	NA	70381.6	24712.4	102999	NA	189311	NA	139817	127518
2010305A19Rik	69883.9	NA	NA	NA	NA	NA	69883.9	NA	NA	NA	NA	NA
2010321M09Rik	2.45467e+07	2.89664e+07	3.10016e+07	1.48867e+07	5.74524e+07	9.32874e+06	2.45467e+07	2.89664e+07	3.10016e+07	4.13622e+07	5.48236e+07	5.09088e+07
2200002D01Rik	1.84613e+06	1.89562e+06	NA	NA	NA	NA	1.84613e+06	1.89562e+06	NA	NA	NA	NA
2210404J11Rik	84597.3	136055	148003	20418.1	76283.3	21712.9	84597.3	136055	148003	1.55037e+06	117066	242088
2300009A05Rik	1.06956e+06	1.8296e+06	69194.6	1.59438e+06	NA	258305	1.06956e+06	1.8296e+06	69194.6	1.33402e+06	2.88151e+06	4.50297e+06
2310001A20Rik	1.59597e+06	2.06288e+06	1.10389e+06	NA	NA	NA	1.59597e+06	2.06288e+06	1.10389e+06	NA	NA	170667
2310003C23Rik	NA	1.68291e+06	2.25843e+06	378282	NA	NA	NA	1.68291e+06	2.25843e+06	NA	209686	NA
2310003F16Rik	935234	829341	629971	942086	485607	129217	935234	829341	629971	757172	450688	603590
2310003L22Rik	798007	NA	633471	1.11693e+07	637370	NA	798007	NA	633471	NA	NA	NA
2310009B15Rik	269986	352976	399909	127953	167111	NA	269986	352976	399909	NA	NA	134115
2310014H01Rik	NA	714138	NA	NA	NA	NA	NA	714138	NA	NA	NA	NA
2310021P13Rik	1.21326e+06	807107	792679	368806	39314.6	266457	1.21326e+06	807107	792679	1.57899e+06	1.16853e+06	1.28401e+06
2310022B05Rik	1.75971e+07	8.86086e+06	1.83268e+07	6.16707e+06	6.20076e+06	2.26047e+06	1.75971e+07	8.86086e+06	1.83268e+07	1.12243e+07	1.2492e+07	1.49589e+07
2310028O11Rik	1.89977e+07	1.66359e+07	1.99613e+07	3.64176e+07	3.34415e+06	6.33496e+06	1.89977e+07	1.66359e+07	1.99613e+07	1.93109e+07	2.152e+07	2.21635e+07
2310033P09Rik	NA	NA	NA	NA	61728.9	NA	NA	NA	NA	NA	NA	NA
2310035C23Rik	1.58128e+06	1.84287e+06	1.871e+06	433715	213909	NA	1.58128e+06	1.84287e+06	1.871e+06	NA	NA	NA
2310035K24Rik	NA	NA	NA	NA	NA	112595	NA	NA	NA	509687	1.2872e+06	483800
2310036O22Rik	2.02465e+07	1.58184e+07	1.88431e+07	1.89392e+07	8.75356e+06	2.55737e+06	2.02465e+07	1.58184e+07	1.88431e+07	1.43775e+07	1.94511e+07	1.37785e+07
2310037I24Rik	767016	593833	717345	1.23431e+06	927655	126133	767016	593833	717345	360840	581744	643114
2310046K01Rik	NA	NA	782579	436536	NA	204866	NA	NA	782579	1.04958e+06	NA	NA
2310046O06Rik	6.65605e+06	7.22685e+06	6.28451e+06	2.83702e+06	1.99798e+06	544747	6.65605e+06	7.22685e+06	6.28451e+06	2.32621e+06	2.95656e+06	2.78414e+06
2310047M10Rik	NA	NA	715065	NA	113059	20260.6	NA	NA	715065	NA	559430	178506
2310061C15Rik	NA	59952.5	NA	140711	23204.3	NA	NA	59952.5	NA	NA	NA	NA
2310067B10Rik	NA	1.08204e+06	704086	1.13903e+06	NA	NA	NA	1.08204e+06	704086	730183	NA	458737
2400001E08Rik	830388	NA	1.90135e+06	NA	NA	NA	830388	NA	1.90135e+06	NA	NA	NA
2410001C21Rik	1.26915e+07	1.21896e+07	1.11869e+07	8.12444e+06	3.86427e+07	7.48176e+06	1.26915e+07	1.21896e+07	1.11869e+07	4.75373e+07	4.26986e+07	3.44173e+07
2410015M20Rik	NA	25966.4	NA	NA	16609.6	NA	NA	25966.4	NA	NA	NA	NA
2410017P09Rik	2.4918e+07	2.91568e+07	2.01184e+07	6.4885e+06	1.28148e+06	190364	2.4918e+07	2.91568e+07	2.01184e+07	924920	1.547e+06	1.24712e+06
2410018M08Rik	5.00306e+06	6.19303e+06	2.47621e+06	4.41069e+06	1.99106e+06	289801	5.00306e+06	6.19303e+06	2.47621e+06	3.01713e+06	3.21933e+06	3.54054e+06
2410075B13Rik	2.58015e+06	4.9047e+06	2.44521e+06	2.52843e+06	573739	308844	2.58015e+06	4.9047e+06	2.44521e+06	1.98723e+06	781587	1.74677e+06
2410091C18Rik	1.68246e+06	1.41895e+06	1.34622e+06	NA	NA	NA	1.68246e+06	1.41895e+06	1.34622e+06	NA	NA	NA
2510003E04Rik	1.23085e+06	801263	1.28196e+06	324989	444171	112649	1.23085e+06	801263	1.28196e+06	NA	939176	409631
2510012J08Rik	1.22081e+06	482665	407628	504985	550825	258008	1.22081e+06	482665	407628	428221	1.47682e+06	761012
2510039O18Rik	NA	570438	1.01838e+06	NA	NA	113484	NA	570438	1.01838e+06	93501.8	438691	NA
2610002M06Rik	687781	420552	395109	658150	831724	286975	687781	420552	395109	1.40041e+06	441905	1.70307e+06
2610018G03Rik	197605	165984	210284	293761	32773.4	NA	197605	165984	210284	124432	NA	NA
2610019F03Rik	3.2774e+07	3.60438e+07	3.9385e+07	1.64413e+07	8.9111e+06	1.48471e+07	3.2774e+07	3.60438e+07	3.9385e+07	7.23191e+07	7.92726e+07	7.55546e+07
2610024G14Rik	2.56605e+06	2.31529e+06	3.59132e+06	2.7837e+06	2.12589e+06	649792	2.56605e+06	2.31529e+06	3.59132e+06	2.57966e+06	2.85558e+06	2.56849e+06
2610029G23Rik	1.04935e+07	9.75686e+06	1.13437e+07	1.56998e+06	5.04673e+06	369289	1.04935e+07	9.75686e+06	1.13437e+07	4.05185e+06	4.86954e+06	3.63469e+06
2610029I01Rik	6.06581e+06	4.21961e+06	6.87487e+06	654064	7.76085e+06	245122	6.06581e+06	4.21961e+06	6.87487e+06	829005	807754	2.90262e+06
2610039C10Rik	NA	137671	NA	NA	305475	NA	NA	137671	NA	NA	NA	NA
2610101N10Rik	NA	56731.7	53999.8	NA	275666	21826.8	NA	56731.7	53999.8	58053.9	97830.8	88261.9
2610301B20Rik	6.12398e+07	4.84264e+07	6.32391e+07	2.71891e+07	6.10008e+07	7.90939e+06	6.12398e+07	4.84264e+07	6.32391e+07	4.20548e+07	3.64991e+07	4.73333e+07
2610301G19Rik	NA	NA	2.26682e+07	1.55539e+07	NA	3.87483e+06	NA	NA	2.26682e+07	1.55819e+07	1.85764e+07	1.72274e+07
2610507B11Rik	1.41914e+06	1.39232e+07	1.17109e+07	NA	NA	NA	1.41914e+06	1.39232e+07	1.17109e+07	NA	NA	NA
2610528E23Rik	1.26956e+09	1.02168e+09	1.02624e+09	3.19989e+09	1.64028e+08	2.34273e+08	1.26956e+09	1.02168e+09	1.02624e+09	9.94527e+08	1.29277e+09	9.56757e+08
2700029M09Rik	NA	1.12142e+06	NA	NA	403473	NA	NA	1.12142e+06	NA	NA	NA	NA
2700078E11Rik	541799	564728	199805	NA	94721.9	46244.4	541799	564728	199805	192245	648048	87276.8
2700094K13Rik	NA	NA	NA	NA	1.45987e+06	138805	NA	NA	NA	NA	NA	NA
2700097O09Rik	5.5111e+06	5.08839e+06	7.55062e+06	2.03987e+06	1.402e+06	823030	5.5111e+06	5.08839e+06	7.55062e+06	4.70856e+06	7.59528e+06	5.49889e+06
2810006K23Rik	6.84307e+07	5.13865e+07	6.66148e+07	2.14454e+07	2.53933e+07	3.92425e+06	6.84307e+07	5.13865e+07	6.66148e+07	3.61421e+06	2.0618e+07	5.29677e+06
2810007J24Rik	457303	471967	506821	492669	147648	92811.1	457303	471967	506821	438469	645254	339292
2810055F11Rik	582300	345800	381211	NA	NA	NA	582300	345800	381211	NA	NA	281267
2810403A07Rik	NA	NA	NA	NA	NA	NA	NA	NA	NA	108446	NA	NA
2810405K02Rik	383806	528217	564856	1.37934e+06	NA	11430	383806	528217	564856	242188	NA	139039
2810407C02Rik	273044	194372	447185	NA	NA	NA	273044	194372	447185	NA	NA	NA
2810432D09Rik	NA	NA	NA	NA	NA	NA	NA	NA	NA	NA	126503	NA
2900064A13Rik	264824	149069	551457	235507	NA	NA	264824	149069	551457	NA	NA	NA
2900073G15Rik	967118	265831	968125	NA	1.03166e+06	392784	967118	265831	968125	123103	847654	1.57557e+06
3110001D03Rik	1.89056e+06	997863	1.64179e+06	NA	NA	NA	1.89056e+06	997863	1.64179e+06	NA	NA	NA
3110002H16Rik	414916	625223	273919	NA	NA	NA	414916	625223	273919	NA	NA	NA
3110003A17Rik	NA	NA	NA	NA	5.38154e+06	2.07792e+06	NA	NA	NA	NA	NA	8.3006e+06
3110043O21Rik	NA	2.18395e+09	NA	NA	NA	NA	NA	2.18395e+09	NA	NA	NA	NA
3110056O03Rik	2.43998e+06	3.74068e+06	3.68252e+06	2.85433e+06	936053	NA	2.43998e+06	3.74068e+06	3.68252e+06	NA	2.96222e+06	NA
3110082I17Rik	NA	NA	NA	NA	746895	529167	NA	NA	NA	2.98325e+06	2.48544e+06	2.54777e+06
4632411B12Rik	9.21972e+06	3.91409e+06	8.46175e+06	NA	476637	NA	9.21972e+06	3.91409e+06	8.46175e+06	NA	NA	1.75322e+06
4632428N05Rik	5.03145e+06	3.6158e+06	4.26567e+06	5.45145e+06	NA	633425	5.03145e+06	3.6158e+06	4.26567e+06	2.43051e+06	2.88699e+06	NA
4732418C07Rik	1.25565e+06	1.05939e+06	1.20471e+06	607776	217960	211516	1.25565e+06	1.05939e+06	1.20471e+06	359162	1.06081e+06	305609
4732456N10Rik	1.34529e+06	714956	362652	NA	1.17147e+06	169620	1.34529e+06	714956	362652	424086	1.38725e+06	907877
4921528I01Rik	NA	NA	NA	452218	115117	71490.4	NA	NA	NA	349380	399559	212925
4922502D21Rik	NA	NA	NA	NA	268080	13501.9	NA	NA	NA	256056	859304	949985
4922505G16Rik	2.01591e+07	2.16548e+07	3.43473e+07	1.81734e+07	1.90348e+07	3.96401e+06	2.01591e+07	2.16548e+07	3.43473e+07	1.8228e+07	2.08188e+07	1.74376e+07
4930420K17Rik	NA	NA	59001.4	NA	NA	NA	NA	NA	59001.4	NA	1.2776e+06	748383
4930433I11Rik	10024	NA	10930	NA	16080.8	NA	10024	NA	10930	31888.6	NA	NA
4930444A02Rik	NA	101654	NA	NA	NA	NA	NA	101654	NA	NA	NA	NA
4930453N24Rik	2.8035e+06	1.41128e+06	1.07196e+06	NA	5.11345e+06	NA	2.8035e+06	1.41128e+06	1.07196e+06	198773	659534	1.11669e+06
4930455C21Rik	NA	251517	NA	NA	NA	37992.6	NA	251517	NA	240925	1.19734e+07	NA
4930471M23Rik	1.08451e+06	575768	400169	NA	NA	NA	1.08451e+06	575768	400169	NA	NA	NA
4930506M07Rik	4.98141e+06	5.60825e+06	4.70244e+06	6.08633e+06	960878	582317	4.98141e+06	5.60825e+06	4.70244e+06	2.05864e+06	3.21951e+06	1.79302e+06
4930534B04Rik	NA	503852	NA	NA	NA	NA	NA	503852	NA	NA	NA	NA
4931406C07Rik	2.44395e+07	1.50994e+07	2.05304e+07	1.44662e+07	2.43551e+07	8.94731e+06	2.44395e+07	1.50994e+07	2.05304e+07	3.96366e+07	5.55704e+07	3.23389e+07
4932425I24Rik	3.89067e+06	6.78141e+06	7.91539e+06	1.45544e+06	858330	257933	3.89067e+06	6.78141e+06	7.91539e+06	1.66419e+06	720926	NA
4932438A13Rik	NA	NA	NA	NA	NA	13080	NA	NA	NA	NA	NA	NA
4933403F05Rik	134485	NA	118061	NA	NA	NA	134485	NA	118061	NA	NA	NA
4933407C03Rik	2.07031e+06	1.41036e+06	2.16503e+06	1.00483e+06	495703	NA	2.07031e+06	1.41036e+06	2.16503e+06	NA	1.34867e+06	NA
4933424B01Rik	5.57305e+06	8.029e+06	8.51094e+06	4.54786e+06	3.67232e+06	1.07896e+06	5.57305e+06	8.029e+06	8.51094e+06	5.16845e+06	4.99225e+06	3.98654e+06
4933434E20Rik	NA	44958.2	NA	68589.6	33387.1	34473.4	NA	44958.2	NA	137877	331465	134841
5031439G07Rik	3.08442e+07	2.17043e+07	3.26875e+07	2.98158e+07	2.93228e+07	1.00257e+07	3.08442e+07	2.17043e+07	3.26875e+07	4.95304e+07	4.93126e+07	4.33283e+07
5033411D12Rik	NA	NA	NA	NA	NA	NA	NA	NA	NA	NA	NA	77192.9
5033414D02Rik	NA	NA	NA	NA	1.10761e+06	NA	NA	NA	NA	NA	NA	3.4599e+06
5133401N09Rik	NA	NA	NA	NA	30444.1	32768.6	NA	NA	NA	NA	NA	NA
5430411K18Rik	188929	360000	340914	90540.9	42580.6	37079.3	188929	360000	340914	253880	222431	306811
5430427O19Rik	1.51434e+07	1.5494e+07	1.67761e+07	1.03349e+07	2.85744e+06	1.90951e+06	1.51434e+07	1.5494e+07	1.67761e+07	8.82036e+06	8.70297e+06	7.87397e+06
5430435G22Rik	2.99588e+08	4.51352e+08	5.58297e+08	4.5537e+08	1.34838e+08	8.57555e+07	2.99588e+08	4.51352e+08	5.58297e+08	3.98508e+08	1.97871e+08	3.39622e+08
5430437P03Rik	NA	2.01472e+06	2.13463e+06	NA	453713	NA	NA	2.01472e+06	2.13463e+06	NA	NA	691499
5730437N04Rik	412117	NA	312056	45889.2	65449.9	43200.1	412117	NA	312056	265390	560452	258471
5730455P16Rik	1.50513e+06	713034	1.59748e+06	365246	446801	108555	1.50513e+06	713034	1.59748e+06	533088	736685	95840.9
5730469M10Rik	NA	NA	NA	NA	2.55336e+06	572575	NA	NA	NA	2.20796e+06	NA	NA
5730494N06Rik	796875	NA	NA	NA	NA	NA	796875	NA	NA	NA	NA	NA
5830433M19Rik	NA	NA	NA	NA	1.86795e+06	NA	NA	NA	NA	465026	586145	661360
6330409N04Rik	1.28757e+06	1.04627e+06	1.065e+06	358455	242757	321229	1.28757e+06	1.04627e+06	1.065e+06	1.38043e+06	1.94256e+06	1.58188e+06
6430527G18Rik	NA	NA	NA	NA	160254	11705.8	NA	NA	NA	55017.9	NA	43424.4
6430548M08Rik	NA	NA	NA	243932	1.14646e+06	264340	NA	NA	NA	1.49619e+06	1.71673e+06	NA
6530401N04Rik	1.87289e+06	2.85495e+06	4.10028e+06	1.6158e+07	3.90433e+06	3.44963e+06	1.87289e+06	2.85495e+06	4.10028e+06	1.58776e+07	2.58332e+07	1.0128e+07
6720456B07Rik	1.44352e+07	1.703e+07	2.15483e+07	1.15683e+07	2.80419e+07	3.70256e+06	1.44352e+07	1.703e+07	2.15483e+07	2.0985e+07	1.92265e+07	1.70112e+07
6720456H20Rik	2.40643e+06	233718	1.58422e+06	NA	NA	NA	2.40643e+06	233718	1.58422e+06	NA	NA	NA
8430406I07Rik	7.24669e+06	7.4488e+06	7.34023e+06	1.27484e+07	3.59858e+06	2.0911e+06	7.24669e+06	7.4488e+06	7.34023e+06	1.02851e+07	1.2885e+07	1.07963e+07
9030617O03Rik	1.538e+06	1.57308e+06	1.51104e+06	2.53816e+06	428879	315344	1.538e+06	1.57308e+06	1.51104e+06	710402	1.2329e+06	949700
9030625A04Rik	NA	NA	NA	77823.9	NA	NA	NA	NA	NA	NA	NA	NA
9130011E15Rik	NA	NA	NA	3.96104e+06	NA	33505	NA	NA	NA	NA	157965	NA
9130011J15Rik	NA	NA	NA	NA	NA	NA	NA	NA	NA	NA	NA	283970
9430016H08Rik	NA	NA	NA	NA	318441	NA	NA	NA	NA	NA	529482	550415
9430020K01Rik	2.16501e+06	1.08447e+06	1.18185e+06	2.93333e+06	430641	446828	2.16501e+06	1.08447e+06	1.18185e+06	1.62841e+06	1.44874e+06	1.60966e+06
9530008L14Rik	1.06172e+07	9.81149e+06	5.74876e+06	4.01299e+06	4.09176e+06	NA	1.06172e+07	9.81149e+06	5.74876e+06	1.02944e+06	1.5035e+06	1.1396e+06
9530077C05Rik	6.08804e+07	3.18351e+07	3.23735e+07	6.02562e+06	1.85596e+07	2.4183e+06	6.08804e+07	3.18351e+07	3.23735e+07	5.54165e+06	1.31578e+07	6.65054e+06
9630033F20Rik	1.2758e+07	1.40469e+07	NA	358144	234682	NA	1.2758e+07	1.40469e+07	NA	135055	207549	198373
9830001H06Rik	NA	1.51236e+07	1.12047e+07	4.59359e+06	1.2034e+07	1.88906e+06	NA	1.51236e+07	1.12047e+07	1.05432e+07	1.05677e+07	1.16109e+07
9930111J21Rik1	1.23157e+07	9.03637e+06	1.05496e+07	6.38071e+06	3.96514e+07	9.85952e+06	1.23157e+07	9.03637e+06	1.05496e+07	4.3322e+07	5.88829e+07	3.20356e+07
9930111J21Rik2	NA	NA	NA	NA	138428	NA	NA	NA	NA	NA	NA	NA
A130022J15Rik	NA	NA	NA	NA	456887	36932.5	NA	NA	NA	161484	200939	163850
A1cf	377214	NA	512360	NA	NA	NA	377214	NA	512360	NA	341070	291673
A230046K03Rik	121141	506917	164033	1.02565e+06	476286	NA	121141	506917	164033	NA	NA	NA
A230051G13Rik	NA	NA	NA	NA	NA	NA	NA	NA	NA	NA	NA	201827
A2ld1	NA	NA	NA	826122	NA	NA	NA	NA	NA	NA	NA	1.56071e+06
A430005L14Rik	1.09339e+06	2.50946e+06	400069	516971	2.79579e+06	NA	1.09339e+06	2.50946e+06	400069	NA	7.22423e+06	NA
A4gnt	9.93702e+06	7.81543e+06	8.44795e+06	7.49345e+06	4.00104e+07	5.50728e+06	9.93702e+06	7.81543e+06	8.44795e+06	3.09087e+07	2.90123e+07	3.02516e+07
A530032D15Rik	3.36853e+07	2.89074e+07	2.82338e+07	1.21304e+06	3.98877e+06	976175	3.36853e+07	2.89074e+07	2.82338e+07	3.54246e+06	4.16559e+06	3.40313e+06
A530064D06Rik	2.37526e+06	NA	580515	2.07586e+07	146402	145577	2.37526e+06	NA	580515	714787	2.71443e+06	3.33526e+06
A630007B06Rik	93674.3	103492	108050	NA	NA	NA	93674.3	103492	108050	63300.6	121047	70830.3
A830007P12Rik	NA	NA	NA	167929	80338.3	28196.1	NA	NA	NA	157942	NA	114481
A830010M20Rik	157692	202748	NA	NA	193624	NA	157692	202748	NA	NA	NA	NA
Aaas	2.03934e+06	NA	NA	NA	NA	NA	2.03934e+06	NA	NA	NA	NA	NA
Aacs	385652	431955	469884	385053	148312	NA	385652	431955	469884	NA	NA	265409
Aadac	NA	184776	239861	151980	NA	NA	NA	184776	239861	409819	1.08888e+06	307802
Aadat	NA	154656	NA	NA	NA	NA	NA	154656	NA	NA	NA	NA
Aak1	1.34259e+08	1.73353e+08	1.40321e+08	4.30018e+07	NA	NA	1.34259e+08	1.73353e+08	1.40321e+08	NA	NA	NA
Aamp	5.04435e+07	4.83884e+07	4.94882e+07	2.01477e+07	3.50418e+07	8.6873e+06	5.04435e+07	4.83884e+07	4.94882e+07	3.9992e+07	4.6725e+07	3.45809e+07
Aars	94784.1	NA	207384	NA	50806.9	7430.9	94784.1	NA	207384	NA	25172.1	NA
Aarsd1	NA	NA	NA	441128	102271	NA	NA	NA	NA	2.41158e+06	NA	NA
Aass	NA	5.83078e+07	NA	NA	NA	NA	NA	5.83078e+07	NA	NA	8.49498e+07	NA
Aatk	1.42121e+07	NA	NA	NA	NA	NA	1.42121e+07	NA	NA	NA	NA	1.07375e+07
AB056442	NA	41781.1	NA	NA	NA	NA	NA	41781.1	NA	NA	NA	NA
AB124611	4.79857e+06	5.32082e+06	6.22352e+06	3.14735e+06	2.40385e+06	1.10507e+06	4.79857e+06	5.32082e+06	6.22352e+06	4.76254e+06	6.95872e+06	6.62862e+06
Abat	NA	409455	NA	NA	771461	455066	NA	409455	NA	2.35743e+06	1.38968e+06	2.18241e+06
Abca1	NA	NA	NA	NA	50704.5	NA	NA	NA	NA	NA	NA	NA
Abca13	NA	NA	NA	168178	NA	NA	NA	NA	NA	NA	NA	NA
Abca14	76350.2	166812	72332.4	NA	1.38798e+06	182546	76350.2	166812	72332.4	1.17033e+06	1.41875e+06	1.10856e+06
Abca2	1.94315e+06	1.56111e+06	1.64477e+06	645912	1.22491e+07	1.29181e+06	1.94315e+06	1.56111e+06	1.64477e+06	5.00685e+06	1.05489e+07	9.95486e+06
Abca3	7.30109e+07	7.74347e+07	7.97058e+07	1.75177e+08	9.48327e+06	1.71386e+07	7.30109e+07	7.74347e+07	7.97058e+07	5.74892e+07	8.69475e+07	5.82536e+07
Abca6	NA	NA	648850	NA	NA	NA	NA	NA	648850	NA	NA	NA
Abca8b	NA	NA	NA	132617	NA	NA	NA	NA	NA	NA	NA	NA
Abca9	773071	1.19062e+06	470584	NA	121577	46405.5	773071	1.19062e+06	470584	NA	NA	143972
Abcb10	9.1814e+06	9.94227e+06	8.93811e+06	2.9845e+06	782120	616842	9.1814e+06	9.94227e+06	8.93811e+06	3.96034e+06	4.33067e+06	3.13538e+06
Abcb11	1.33456e+06	1.19638e+06	1.30378e+06	1.13687e+06	374255	512298	1.33456e+06	1.19638e+06	1.30378e+06	1.71169e+06	1.7651e+06	1.34813e+06
Abcb1b	986416	787672	836655	2.65412e+06	782425	423907	986416	787672	836655	2.3091e+06	2.06472e+06	2.55032e+06
Abcb4	2.79675e+06	2.38021e+06	2.6126e+06	1.69546e+06	191142	68499.8	2.79675e+06	2.38021e+06	2.6126e+06	854715	1.27053e+06	729161
Abcb6	1.37389e+06	1.2106e+06	1.16211e+06	182825	NA	107646	1.37389e+06	1.2106e+06	1.16211e+06	471072	590107	227897
Abcb7	NA	48059.1	NA	NA	NA	NA	NA	48059.1	NA	NA	55212.5	NA
Abcb8	NA	NA	NA	NA	NA	NA	NA	NA	NA	NA	51390.6	NA
Abcc1	384302	421618	NA	NA	NA	NA	384302	421618	NA	NA	NA	NA
Abcc10	1.39593e+08	1.44427e+08	1.5795e+08	1.8216e+08	1.97094e+08	5.61723e+07	1.39593e+08	1.44427e+08	1.5795e+08	2.12026e+08	2.96989e+08	1.85309e+08
Abcc3	NA	169845	174788	NA	NA	NA	NA	169845	174788	NA	NA	NA
Abcc5	1.2344e+06	647209	1.40123e+06	817911	NA	NA	1.2344e+06	647209	1.40123e+06	297926	922412	849942
Abcc6	2.99905e+07	3.67367e+07	3.66012e+07	1.69519e+07	2.25851e+06	6.64656e+06	2.99905e+07	3.67367e+07	3.66012e+07	2.48532e+07	2.76976e+07	2.39129e+07
Abcc9	144969	113772	389250	430874	252835	51613.1	144969	113772	389250	554862	625770	528385
Abcd1	NA	NA	NA	2.58972e+06	NA	801039	NA	NA	NA	NA	NA	2.70515e+06
Abcd2	NA	NA	NA	NA	114877	NA	NA	NA	NA	NA	NA	NA
Abcd3	2.58193e+06	2.07069e+06	2.79918e+06	527147	830349	350758	2.58193e+06	2.07069e+06	2.79918e+06	1.47297e+06	2.06764e+06	1.15228e+06
Abcd4	2.76081e+06	3.25622e+06	2.97977e+06	2.30234e+06	115228	98803	2.76081e+06	3.25622e+06	2.97977e+06	1.17594e+06	936309	745064
Abce1	254441	252373	169631	191085	243948	46079.6	254441	252373	169631	316594	348283	265739
Abcf1	2.02624e+07	2.7139e+07	1.56564e+07	3.27168e+07	2.81213e+07	1.18068e+07	2.02624e+07	2.7139e+07	1.56564e+07	3.80372e+07	6.05099e+07	4.22321e+07
Abcf2	NA	NA	NA	NA	530448	NA	NA	NA	NA	NA	600424	NA
Abcf3	5.04356e+06	2.82297e+06	5.70096e+06	1.04449e+07	280797	183724	5.04356e+06	2.82297e+06	5.70096e+06	2.38583e+06	838834	577220
Abcg1	1.01324e+06	2.01625e+06	2.11904e+06	5.26952e+06	1.65283e+06	593205	1.01324e+06	2.01625e+06	2.11904e+06	4.45478e+06	2.77341e+06	3.31093e+06
Abcg2	1.4701e+06	803662	650070	1.45526e+06	90102.1	104508	1.4701e+06	803662	650070	371519	652303	591651
Abcg3	261588	253154	284098	NA	NA	NA	261588	253154	284098	NA	NA	NA
Abcg8	NA	NA	NA	60950.8	356259	NA	NA	NA	NA	NA	NA	NA
Abhd11	NA	NA	NA	24591.6	NA	NA	NA	NA	NA	NA	NA	NA
Abhd12	352477	187588	571296	NA	NA	NA	352477	187588	571296	NA	NA	NA
Abhd14b	1.17242e+06	1.10128e+06	1.30802e+06	NA	487572	NA	1.17242e+06	1.10128e+06	1.30802e+06	NA	NA	NA
Abhd15	82012.4	95427.1	204704	97181.6	3.49541e+06	636433	82012.4	95427.1	204704	2.18039e+06	4.72838e+06	1.83552e+06
Abhd16a	99890.4	168849	83685.5	NA	NA	NA	99890.4	168849	83685.5	NA	NA	NA
Abhd3	NA	7.3698e+06	2.47061e+06	2.88332e+06	4.98407e+06	2.34234e+06	NA	7.3698e+06	2.47061e+06	1.28393e+07	1.75402e+07	NA
Abhd4	NA	1.82269e+06	7.09125e+06	413791	220461	141527	NA	1.82269e+06	7.09125e+06	641991	907840	NA
Abhd5	4.10409e+06	4.32754e+06	5.87155e+06	2.76541e+06	2.21762e+06	1.04644e+06	4.10409e+06	4.32754e+06	5.87155e+06	4.17857e+06	4.14971e+06	5.87341e+06
Abhd6	NA	NA	NA	NA	195867	45735.8	NA	NA	NA	234581	279569	NA
Abhd8	341637	115432	123810	NA	33149	13962.5	341637	115432	123810	57228.5	73588.1	61757
Abi2	3.04789e+07	3.81758e+07	3.59772e+07	1.93663e+08	1.09838e+07	2.36329e+07	3.04789e+07	3.81758e+07	3.59772e+07	1.12369e+08	1.35705e+08	1.23323e+08
Abl1	5.63638e+07	4.38788e+07	4.65424e+07	1.38691e+08	3.8185e+07	9.37745e+06	5.63638e+07	4.38788e+07	4.65424e+07	4.01332e+07	5.73088e+07	4.67702e+07
Abl2	1.92278e+07	1.28522e+07	1.55174e+07	1.34335e+07	1.94612e+07	7.10427e+06	1.92278e+07	1.28522e+07	1.55174e+07	1.31247e+07	2.64577e+07	3.43737e+07
Abr	6.36937e+06	8.62634e+06	6.5099e+06	1.03949e+07	3.95241e+06	1.71425e+06	6.36937e+06	8.62634e+06	6.5099e+06	6.65094e+06	8.88503e+06	6.18096e+06
Abtb2	NA	NA	NA	4.32644e+06	2.22224e+06	1.51695e+06	NA	NA	NA	6.7687e+06	9.74601e+06	7.36234e+06
Acaa1a	490716	440197	391590	104881	81884.1	29100.8	490716	440197	391590	130843	145556	106351
Acaa1b	1.34324e+07	1.02514e+07	1.45193e+07	6.95158e+06	1.35614e+07	3.5858e+06	1.34324e+07	1.02514e+07	1.45193e+07	1.55514e+07	1.41791e+07	2.17099e+07
Acaa2	1.88395e+07	2.16263e+07	1.99489e+07	4.27391e+06	2.78278e+07	4.66992e+06	1.88395e+07	2.16263e+07	1.99489e+07	2.32887e+07	2.98304e+07	2.70455e+07
Acaca	260655	488091	375611	92757.1	119353	96467.8	260655	488091	375611	488760	490953	583933
Acacb	5.24626e+06	5.00711e+06	5.44018e+06	3.16409e+06	8.03983e+06	1.00332e+06	5.24626e+06	5.00711e+06	5.44018e+06	4.64943e+06	5.83625e+06	4.27907e+06
Acad10	2.07289e+07	2.52335e+07	2.20023e+07	1.75406e+07	1.04901e+07	3.31991e+06	2.07289e+07	2.52335e+07	2.20023e+07	1.7949e+07	2.84006e+07	2.09966e+07
Acad11	942361	329810	NA	879434	1.36675e+06	287924	942361	329810	NA	595570	1.49725e+06	1.23735e+06
Acad12	249200	NA	277339	NA	475612	NA	249200	NA	277339	NA	324873	NA
Acad8	50763.1	43783.7	45328.5	NA	33460.9	NA	50763.1	43783.7	45328.5	NA	NA	NA
Acad9	NA	NA	NA	NA	NA	5663.07	NA	NA	NA	24982.8	NA	NA
Acadl	5.64769e+06	8.60597e+06	7.37683e+06	4.88719e+06	3.55936e+07	6.41555e+06	5.64769e+06	8.60597e+06	7.37683e+06	3.68513e+07	4.13528e+07	3.42461e+07
Acadm	NA	NA	4.87002e+06	NA	NA	NA	NA	NA	4.87002e+06	NA	NA	NA
Acads	2.74533e+06	3.63579e+06	4.52245e+06	NA	887723	409617	2.74533e+06	3.63579e+06	4.52245e+06	1.3076e+06	4.15555e+06	914395
Acadsb	2.80568e+06	2.46149e+06	2.08924e+06	1.68322e+06	1.28055e+06	524368	2.80568e+06	2.46149e+06	2.08924e+06	1.44602e+06	1.65526e+06	1.53608e+06
Acadvl	190275	47404.2	75712.1	46253	6860.42	NA	190275	47404.2	75712.1	NA	NA	NA
Acap2	614522	1.35541e+06	1.36241e+06	2.03481e+06	241908	134174	614522	1.35541e+06	1.36241e+06	1.31225e+06	1.21681e+06	583002
Acat1	1.51366e+06	3.46219e+06	2.632e+06	2.74732e+06	NA	NA	1.51366e+06	3.46219e+06	2.632e+06	NA	NA	NA
Acat2	NA	NA	NA	NA	147500	28960.8	NA	NA	NA	NA	NA	NA
Acat3	145390	NA	158648	NA	259452	26574.4	145390	NA	158648	111130	111583	211468
Acbd3	2.69212e+07	2.48224e+07	2.67859e+07	2.63603e+07	1.28037e+07	6.17845e+06	2.69212e+07	2.48224e+07	2.67859e+07	2.69741e+07	3.13168e+07	3.31588e+07
Acbd5	NA	NA	NA	NA	546035	37749.1	NA	NA	NA	309004	205614	154629
Ace	548847	NA	779860	NA	NA	NA	548847	NA	779860	NA	NA	NA
Ace2	NA	79246.9	121961	100530	NA	NA	NA	79246.9	121961	NA	113507	NA
Acer2	1.67535e+07	1.99188e+07	2.07564e+07	NA	NA	NA	1.67535e+07	1.99188e+07	2.07564e+07	1.90701e+07	1.42032e+07	1.70832e+07
Acer3	3.35026e+06	4.38808e+06	5.228e+06	5.79058e+06	2.86519e+06	1.38117e+06	3.35026e+06	4.38808e+06	5.228e+06	6.14139e+06	7.37123e+06	4.96609e+06
Acin1	NA	NA	NA	NA	225666	NA	NA	NA	NA	NA	NA	NA
Acly	1.08274e+06	865794	1.07664e+06	1.30441e+06	NA	213644	1.08274e+06	865794	1.07664e+06	NA	NA	NA
Acnat1	NA	3.77494e+07	3.50473e+07	NA	NA	NA	NA	3.77494e+07	3.50473e+07	1.37017e+07	NA	1.13092e+07
Aco1	NA	NA	NA	NA	178831	NA	NA	NA	NA	NA	NA	174602
Aco2	1.99904e+06	2.45026e+06	3.32034e+06	4.94556e+06	2.36048e+06	848888	1.99904e+06	2.45026e+06	3.32034e+06	5.34899e+06	6.74233e+06	8.17491e+06
Acot1	243958	295660	882052	NA	442279	144890	243958	295660	882052	692150	913574	491699
Acot11	NA	NA	823476	46537.1	3.17075e+06	NA	NA	NA	823476	1.92611e+06	1.12271e+06	1.44683e+06
Acot12	3.39195e+06	4.85045e+06	3.23455e+06	1.98188e+06	646322	501554	3.39195e+06	4.85045e+06	3.23455e+06	3.43965e+06	3.90118e+06	2.81852e+06
Acot13	485276	1.57923e+06	682107	NA	1.42987e+06	131377	485276	1.57923e+06	682107	1.32526e+06	669559	1.15671e+06
Acot2	NA	34077.4	28411.8	NA	NA	NA	NA	34077.4	28411.8	NA	NA	NA
Acot5	NA	NA	NA	NA	217591	NA	NA	NA	NA	287147	NA	NA
Acot7	1.64968e+06	4.80686e+06	4.59724e+06	NA	899360	582209	1.64968e+06	4.80686e+06	4.59724e+06	NA	3.21038e+06	738727
Acot8	816570	594994	725484	NA	NA	NA	816570	594994	725484	NA	NA	NA
Acot9	NA	NA	466644	NA	83672.6	23690.6	NA	NA	466644	101213	220295	89638.9
Acox1	3.06596e+06	2.3705e+06	2.65899e+06	3.30009e+06	351257	536617	3.06596e+06	2.3705e+06	2.65899e+06	3.17475e+06	3.09644e+06	2.48139e+06
Acox2	3.62602e+06	1.79069e+06	2.88258e+06	661653	307791	NA	3.62602e+06	1.79069e+06	2.88258e+06	688695	NA	448570
Acp1	386069	374582	4.20567e+06	132543	244898	24043.7	386069	374582	4.20567e+06	NA	77881.2	36190.8
Acp5	789411	759728	920529	NA	1.99512e+06	54263.4	789411	759728	920529	189505	90926.5	264718
Acpl2	NA	61743.7	62317.2	NA	NA	NA	NA	61743.7	62317.2	NA	NA	NA
Acpp	2.73639e+07	2.67602e+07	2.38682e+07	5.15531e+07	1.09801e+07	6.73717e+06	2.73639e+07	2.67602e+07	2.38682e+07	3.18056e+07	3.50438e+07	2.95353e+07
Acsf2	1.29289e+07	1.26661e+07	1.20385e+07	8.98191e+06	1.85965e+07	2.96713e+06	1.29289e+07	1.26661e+07	1.20385e+07	1.23306e+07	1.72177e+07	1.34553e+07
Acsf3	6.97708e+06	4.87006e+06	5.78555e+06	9.13776e+06	6.79323e+06	2.25502e+06	6.97708e+06	4.87006e+06	5.78555e+06	8.27427e+06	8.91369e+06	1.05186e+07
Acsl1	1.23599e+06	374582	275839	NA	472308	217555	1.23599e+06	374582	275839	810818	194913	686919
Acsl3	505845	NA	256100	NA	NA	NA	505845	NA	256100	NA	NA	158383
Acsl4	1.29623e+06	982253	812197	NA	NA	NA	1.29623e+06	982253	812197	NA	NA	NA
Acsl5	1.56363e+07	1.30194e+07	1.80314e+07	3.98828e+06	3.30918e+06	2.33185e+06	1.56363e+07	1.30194e+07	1.80314e+07	1.01957e+07	1.03992e+07	8.56279e+06
Acsm1	6.29194e+07	4.09569e+07	5.76255e+07	1.13465e+07	6.21128e+06	4.82644e+06	6.29194e+07	4.09569e+07	5.76255e+07	2.24632e+07	1.76873e+07	2.4416e+07
Acsm3	NA	217405	159500	NA	22101.5	14366.5	NA	217405	159500	65167.4	155885	68360
Acss1	NA	NA	NA	NA	185097	9202.32	NA	NA	NA	NA	238793	NA
Acss2	2.12114e+07	1.44301e+07	1.53348e+07	1.04137e+07	6.29988e+06	626298	2.12114e+07	1.44301e+07	1.53348e+07	5.07162e+06	8.84467e+06	6.8345e+06
Acss3	NA	NA	NA	NA	373591	237293	NA	NA	NA	1.0824e+06	1.28326e+06	5.06265e+06
Actb	156604	106224	12854.1	NA	89060.2	45897	1.10464e+06	82896	NA	50837.5	203130	46235.6
Actc1	NA	NA	NA	NA	581279	378995	NA	NA	NA	962356	2.02181e+06	1.8214e+06
Actg1	NA	NA	NA	NA	139840	NA	NA	NA	NA	209272	NA	30444.9
Actg2	NA	5.48376e+06	NA	NA	NA	NA	NA	5.48376e+06	NA	NA	NA	3.12247e+06
Actl6a	NA	NA	NA	NA	NA	NA	NA	NA	NA	NA	132708	97536.3
Actn1	NA	NA	NA	NA	NA	NA	NA	NA	NA	1.98806e+06	NA	NA
Actn3	273143	345362	285898	63474.4	23141.5	32630.7	273143	345362	285898	54443.2	16357.4	102978
Actn4	4.06538e+06	2.98154e+06	4.29267e+06	715432	134774	216033	4.06538e+06	2.98154e+06	4.29267e+06	629651	427442	634510
Actr10	NA	NA	NA	692823	NA	NA	NA	NA	NA	NA	NA	NA
Actr1a	2.87874e+07	3.40356e+07	2.71639e+07	2.39671e+07	2.06471e+07	5.76801e+06	2.87874e+07	3.40356e+07	2.71639e+07	2.58514e+07	2.0523e+07	2.54642e+07
Actr1b	1.08656e+06	1.47181e+06	1.03306e+06	2.36713e+06	111601	197889	1.08656e+06	1.47181e+06	1.03306e+06	366404	NA	414707
Actr2	NA	NA	NA	NA	NA	20046	NA	NA	NA	NA	113699	NA
Actr5	1.18326e+06	1.87573e+06	2.98737e+06	2.84869e+06	642520	248463	1.18326e+06	1.87573e+06	2.98737e+06	675624	904243	997964
Actr6	2.77709e+06	3.37386e+06	4.55345e+06	8.17561e+06	696212	639872	2.77709e+06	3.37386e+06	4.55345e+06	3.43218e+06	2.01651e+06	3.70227e+06
Actr8	NA	NA	NA	NA	3.16678e+07	NA	NA	NA	NA	2.46323e+07	3.00714e+07	NA
Acy3	NA	131102	NA	NA	NA	56573.4	NA	131102	NA	393443	392839	NA
Acyp1	NA	NA	NA	2.43037e+06	NA	NA	NA	NA	NA	NA	NA	NA
Acyp2	284579	313154	280618	NA	NA	NA	284579	313154	280618	NA	NA	NA
Adam10	2.35799e+07	3.72412e+07	3.40554e+07	7.48625e+06	9.23963e+06	1.46244e+07	2.35799e+07	3.72412e+07	3.40554e+07	1.58214e+07	1.56093e+07	6.52305e+07
Adam17	428833	485825	274739	889610	229865	137723	428833	485825	274739	624585	418860	658642
Adam19	1.76945e+06	928916	1.09212e+06	2.24163e+06	1.02612e+06	483575	1.76945e+06	928916	1.09212e+06	2.19035e+06	2.70493e+06	2.03689e+06
Adam23	NA	5.8047e+06	9.34828e+06	NA	NA	NA	NA	5.8047e+06	9.34828e+06	NA	NA	NA
Adam8	882344	NA	NA	NA	NA	380535	882344	NA	NA	1.51036e+06	NA	1.96827e+06
Adam9	NA	NA	NA	NA	1.59313e+06	NA	NA	NA	NA	NA	NA	NA
Adamts4	NA	NA	NA	369195	342518	68396	NA	NA	NA	421378	461279	NA
Adamtsl3	NA	NA	NA	NA	NA	40299.1	NA	NA	NA	NA	NA	NA
Adap1	NA	NA	NA	NA	NA	NA	NA	NA	NA	NA	NA	1.44305e+07
Adap2	2.82335e+06	571600	2.46701e+06	4.10152e+06	171882	74112.1	2.82335e+06	571600	2.46701e+06	310931	886640	1.02909e+06
Adar	NA	NA	699106	2.29417e+06	NA	NA	NA	NA	699106	NA	NA	NA
Adarb1	977323	1.4736e+06	1.0543e+06	224144	337848	148178	977323	1.4736e+06	1.0543e+06	479824	1.01879e+06	725782
Adck2	1.41515e+06	1.24177e+06	1.39023e+06	NA	NA	NA	1.41515e+06	1.24177e+06	1.39023e+06	NA	NA	NA
Adck3	335522	565394	498941	312731	125684	79917.7	335522	565394	498941	347254	223545	64688.4
Adck4	2.4237e+06	2.33642e+06	1.47457e+06	481287	1.08482e+07	1.85379e+06	2.4237e+06	2.33642e+06	1.47457e+06	7.66673e+06	8.85581e+06	5.93123e+06
Adck5	213325	146431	160728	NA	26007	18482	213325	146431	160728	134675	95327.3	293385
Adcy1	2.75367e+06	2.94823e+06	2.574e+06	2.86348e+06	NA	196814	2.75367e+06	2.94823e+06	2.574e+06	1.99819e+06	906453	2.02203e+06
Adcy4	4.04731e+06	4.47354e+06	3.9421e+06	630560	5.71663e+06	643954	4.04731e+06	4.47354e+06	3.9421e+06	3.52652e+06	4.54121e+06	2.36697e+06
Adcy5	7.53575e+06	6.97291e+06	1.09854e+07	4.83155e+06	4.02411e+06	4.56284e+06	7.53575e+06	6.97291e+06	1.09854e+07	2.38467e+07	2.14689e+07	1.69616e+07
Adcy6	349479	768218	NA	NA	365063	NA	349479	768218	NA	251273	458814	3.4638e+06
Adcy7	37856.5	92910.6	70870.5	NA	NA	NA	37856.5	92910.6	70870.5	NA	NA	NA
Adcy9	430938	469893	433826	NA	80090	NA	430938	469893	433826	153012	107293	109841
Add1	519385	429728	150734	1.0907e+06	NA	5533.78	519385	429728	150734	34828.4	42433.8	NA
Add3	3.12612e+07	3.40622e+07	3.8493e+07	1.24521e+08	1.11776e+07	1.57174e+07	3.12612e+07	3.40622e+07	3.8493e+07	3.70124e+07	8.56419e+07	6.45787e+07
Adh1	NA	NA	NA	NA	NA	NA	NA	NA	NA	NA	NA	79594.1
Adh4	6.61634e+06	8.50794e+06	9.66685e+06	5.43432e+06	1.75527e+06	1.02581e+06	6.61634e+06	8.50794e+06	9.66685e+06	4.81502e+06	1.87189e+06	5.24285e+06
Adh5	1.26426e+06	1.83253e+06	1.85954e+06	185269	NA	186808	1.26426e+06	1.83253e+06	1.85954e+06	1.09871e+06	1.8896e+06	687099
Adhfe1	NA	NA	NA	NA	111084	NA	NA	NA	NA	NA	NA	NA
Adi1	907717	NA	NA	NA	NA	NA	907717	NA	NA	NA	NA	602148
Adipor1	NA	NA	NA	NA	NA	NA	NA	NA	NA	NA	83289.9	23789.8
Adipor2	158440	152644	NA	NA	NA	NA	158440	152644	NA	NA	NA	NA
Adnp	NA	156175	NA	NA	NA	NA	NA	156175	NA	NA	NA	NA
Ado	3.55554e+06	500121	2.89098e+06	2.86523e+06	2.62682e+06	507678	3.55554e+06	500121	2.89098e+06	2.35179e+06	3.3866e+06	1.35603e+06
Adpgk	1.53546e+06	980940	419808	258427	396422	NA	1.53546e+06	980940	419808	587631	339664	499643
Adprh	NA	NA	NA	NA	NA	NA	NA	NA	NA	1.44686e+07	NA	1.40046e+07
Adrb2	NA	2.01529e+06	302877	NA	341254	NA	NA	2.01529e+06	302877	198656	NA	759480
Adrbk1	1.91559e+07	2.07449e+07	2.12964e+07	1.94336e+07	5.53907e+06	2.44456e+06	1.91559e+07	2.07449e+07	2.12964e+07	1.22486e+07	1.2939e+07	1.05624e+07
Adrm1	3.03122e+06	776441	2.83278e+06	NA	NA	NA	3.03122e+06	776441	2.83278e+06	NA	NA	NA
Adsl	NA	NA	NA	NA	NA	NA	NA	NA	NA	NA	NA	1.88012e+06
Adss	1.28096e+07	6.83681e+06	9.0257e+06	6.6066e+06	2.01219e+07	7.73175e+06	1.28096e+07	6.83681e+06	9.0257e+06	3.21859e+07	4.37869e+07	4.62761e+07
Adssl1	NA	NA	3.10636e+06	NA	NA	NA	NA	NA	3.10636e+06	NA	3.57779e+06	NA
AF251705	NA	NA	NA	NA	132568	NA	NA	NA	NA	NA	NA	NA
Afg3l2	NA	127327	NA	NA	NA	NA	NA	127327	NA	NA	NA	NA
Aga	1.27749e+06	1.61041e+06	2.16343e+06	561566	NA	387805	1.27749e+06	1.61041e+06	2.16343e+06	NA	NA	231711
Agap3	7.66579e+06	9.49208e+06	1.02624e+07	6.96111e+06	6.18157e+06	1.60168e+06	7.66579e+06	9.49208e+06	1.02624e+07	8.58386e+06	8.21486e+06	7.44553e+06
Agfg1	107298	99845.3	122197	NA	NA	27105.5	107298	99845.3	122197	117065	133004	NA
Agfg2	1.27689e+06	1.27877e+06	1.37931e+06	387952	NA	104859	1.27689e+06	1.27877e+06	1.37931e+06	186681	243340	575658
Agk	6.3777e+06	2.7929e+06	4.88902e+06	606881	NA	NA	6.3777e+06	2.7929e+06	4.88902e+06	NA	NA	NA
Agl	576483	NA	575735	NA	NA	NA	576483	NA	575735	NA	NA	NA
Agpat1	NA	4.58243e+06	3.8569e+06	1.42528e+06	177650	155992	NA	4.58243e+06	3.8569e+06	401498	555047	427066
Agpat3	NA	NA	NA	NA	NA	58776.1	NA	NA	NA	NA	303527	224968
Agpat4	609162	NA	NA	NA	NA	NA	609162	NA	NA	NA	NA	NA
Agpat6	185899	NA	179554	NA	765897	48156.9	185899	NA	179554	788762	629002	319920
Agpat9	3.53232e+06	1.08345e+06	2.11964e+06	1.10054e+06	NA	NA	3.53232e+06	1.08345e+06	2.11964e+06	NA	NA	963785
Agps	1.19712e+06	1.15553e+06	916049	NA	59150.4	37108	1.19712e+06	1.15553e+06	916049	688944	179107	NA
Agr2	927273	462621	663789	197216	2.51091e+06	464020	927273	462621	663789	2.95302e+06	3.60445e+06	4.14196e+06
Agt	NA	667101	67688.8	NA	228518	NA	NA	667101	67688.8	NA	NA	NA
Agtpbp1	NA	NA	NA	NA	3.98831e+06	NA	NA	NA	NA	NA	NA	NA
Agxt2	1.37709e+08	1.30839e+08	1.34978e+08	4.86482e+07	6.09943e+07	1.95249e+07	1.37709e+08	1.30839e+08	1.34978e+08	8.76406e+07	9.78655e+07	5.56001e+07
Ahctf1	5.85238e+06	9.56879e+06	8.17137e+06	3.21896e+06	2.19381e+06	1.87166e+06	5.85238e+06	9.56879e+06	8.17137e+06	NA	3.12036e+06	NA
Ahcy	606998	583630	NA	133101	2.86159e+06	247192	606998	583630	NA	879977	1.19899e+06	2.02443e+06
Ahcyl1	NA	NA	NA	NA	NA	NA	NA	NA	NA	NA	NA	233333
Ahcyl2	1.08648e+06	243370	859074	1.88608e+06	179975	39740.4	1.08648e+06	243370	859074	1.12834e+06	1.38663e+06	856429
Ahdc1	255910	NA	NA	NA	NA	NA	255910	NA	NA	NA	NA	NA
Ahnak	NA	NA	NA	3.6079e+06	NA	NA	NA	NA	NA	NA	NA	NA
Ahsa1	NA	NA	NA	NA	145765	NA	NA	NA	NA	NA	NA	NA
Ahsg	NA	NA	NA	56172.2	NA	NA	NA	NA	NA	NA	NA	NA
Ahsp	7.68981e+07	8.04956e+07	8.53414e+07	7.92189e+07	1.10697e+08	2.14346e+07	7.68981e+07	8.04956e+07	8.53414e+07	1.04105e+08	1.09508e+08	9.22609e+07
AI314180	6.95425e+07	5.40324e+07	6.92406e+07	1.04702e+08	1.26588e+07	1.45563e+07	6.95425e+07	5.40324e+07	6.92406e+07	6.90788e+07	7.65664e+07	6.89652e+07
AI314976	NA	NA	NA	NA	NA	51863.8	NA	NA	NA	NA	NA	NA
AI464131	990704	558408	614752	907472	NA	103334	990704	558408	614752	676388	628454	476517
AI593442	782561	899258	NA	NA	33920.5	63593.2	782561	899258	NA	289788	305024	247359
AI607873	171601	96163.8	NA	NA	NA	NA	171601	96163.8	NA	NA	NA	NA
AI837181	7.53158e+06	8.51156e+06	5.34259e+06	6.3021e+06	2.87931e+06	981511	7.53158e+06	8.51156e+06	5.34259e+06	3.93708e+06	8.67119e+06	4.1708e+06
Aif1	4.02111e+07	5.17653e+07	4.30967e+07	4.72959e+07	3.74615e+07	7.84099e+06	4.02111e+07	5.17653e+07	4.30967e+07	6.97381e+07	7.31407e+07	7.20571e+07
Aifm1	345806	281840	248341	399393	1.13161e+06	519999	345806	281840	248341	2.98607e+06	3.22024e+06	2.96239e+06
Aim2	595443	294994	476803	729363	NA	NA	595443	294994	476803	NA	NA	NA
Ajap1	2.60794e+06	2.41675e+06	1.13081e+06	2.95687e+06	1.04523e+06	720276	2.60794e+06	2.41675e+06	1.13081e+06	2.91748e+06	3.02376e+06	2.78263e+06
Ak1	1.671e+06	NA	1.13443e+06	NA	128609	NA	1.671e+06	NA	1.13443e+06	179872	NA	296944
AK129341	90475.9	NA	111863	NA	37249.2	15548.7	90475.9	NA	111863	60081.8	118920	100803
Ak2	NA	982368	NA	NA	NA	NA	NA	982368	NA	NA	NA	NA
Ak3	533143	382196	574156	NA	NA	51129.6	533143	382196	574156	NA	253018	229053
Ak4	317376	547272	355732	240819	NA	57332.7	317376	547272	355732	293243	237752	483019
Akap1	1.65256e+06	1.9618e+06	1.92871e+06	1.38354e+06	1.17018e+06	241297	1.65256e+06	1.9618e+06	1.92871e+06	852423	1.12797e+06	690733
Akap10	NA	NA	NA	NA	22056.3	NA	NA	NA	NA	NA	4.07703e+06	74731.7
Akap12	804201	711892	529979	NA	87513.5	11179.7	804201	711892	529979	74466.6	456842	375543
Akap13	NA	NA	NA	NA	NA	11363.8	NA	NA	NA	NA	NA	46526.9
Akap2	2.65023e+07	2.11447e+07	2.72579e+07	2.0387e+07	1.30972e+07	3.7681e+06	2.65023e+07	2.11447e+07	2.72579e+07	2.3777e+07	1.65322e+07	1.55725e+07
Akap5	NA	NA	NA	NA	44657.9	NA	NA	NA	NA	NA	NA	NA
Akap7	NA	NA	NA	NA	212488	213934	NA	NA	NA	1.02628e+06	1.82481e+06	1.03084e+06
Akap8	1.26389e+06	1.17617e+06	1.08364e+06	304832	143606	578341	1.26389e+06	1.17617e+06	1.08364e+06	1.78958e+06	2.06052e+06	1.53968e+06
Akap8l	53737.2	NA	NA	NA	NA	NA	53737.2	NA	NA	NA	NA	NA
Akap9	93168	108604	73224.3	NA	NA	NA	93168	108604	73224.3	NA	NA	NA
Akna	NA	185024	195147	NA	370065	99705.5	NA	185024	195147	111650	713147	204320
Akr1a4	NA	3.83566e+06	NA	NA	NA	NA	NA	3.83566e+06	NA	NA	NA	NA
Akr1b10	NA	823611	2.30842e+06	70895.2	45949.9	NA	NA	823611	2.30842e+06	NA	NA	819803
Akr1b3	1.33133e+08	1.40852e+08	1.53476e+08	9.74384e+07	1.11924e+08	2.52048e+07	1.33133e+08	1.40852e+08	1.53476e+08	1.04821e+08	1.22331e+08	1.02782e+08
Akr1b7	NA	5.81136e+06	NA	7.12027e+06	NA	NA	NA	5.81136e+06	NA	NA	NA	NA
Akr1b8	NA	NA	NA	NA	NA	NA	NA	NA	NA	NA	88923.3	NA
Akr1c13	1.08566e+06	1.20486e+06	NA	NA	NA	NA	1.08566e+06	1.20486e+06	NA	NA	NA	1.12948e+06
Akr1c14	449779	324842	234302	224475	108334	21241.5	449779	324842	234302	619055	105354	39830.9
Akr1c19	1.17214e+07	2.70838e+07	1.5601e+07	9.6343e+06	2.35651e+07	5.66737e+06	1.17214e+07	2.70838e+07	1.5601e+07	2.78793e+07	3.60846e+07	3.27083e+07
Akr1c6	2.29565e+06	1.99797e+06	1.95313e+06	690429	1.39213e+06	187692	2.29565e+06	1.99797e+06	1.95313e+06	1.35455e+06	1.75999e+06	1.05395e+06
Akr1d1	195151	NA	553797	NA	NA	NA	195151	NA	553797	NA	417564	228272
Akr1e1	NA	NA	NA	142514	NA	NA	NA	NA	NA	NA	NA	NA
Akr7a5	455556	285743	544138	468309	303832	15055.2	455556	285743	544138	97202.2	223089	NA
Akt1	NA	NA	93486.2	NA	805542	90307.6	NA	NA	NA	453417	NA	358889
Akt2	181215	312244	29102.9	95543.3	295904	189984	235799	215216	381770	767902	822290	766974
Akt3	NA	NA	NA	NA	52063.8	23120.4	NA	NA	NA	114997	107286	103213
Alas1	NA	NA	NA	NA	NA	77116.9	NA	NA	NA	NA	NA	NA
Alb	1.11149e+06	695654	628271	664630	NA	55946.7	1.11149e+06	695654	628271	499207	724450	554590
Alcam	NA	409093	NA	NA	213955	NA	NA	409093	NA	NA	NA	474895
Aldh1a7	3.34966e+06	1.63927e+06	6.4337e+06	1.49025e+06	728456	779765	3.34966e+06	1.63927e+06	6.4337e+06	2.40311e+06	2.38373e+06	2.01362e+06
Aldh1b1	NA	NA	NA	NA	NA	NA	NA	NA	NA	NA	265892	NA
Aldh1l1	NA	NA	NA	NA	43207.2	NA	NA	NA	NA	NA	NA	NA
Aldh1l2	2.18487e+06	1.11918e+06	1.34354e+06	1.69036e+06	1.39914e+06	460044	2.18487e+06	1.11918e+06	1.34354e+06	3.39365e+06	1.81771e+06	2.2168e+06
Aldh2	605330	310470	338174	584272	302051	90959.5	605330	310470	338174	551208	600187	873984
Aldh3a2	NA	NA	NA	2.72533e+07	7.18582e+06	NA	NA	NA	NA	1.59468e+07	NA	NA
Aldh3b1	6.49027e+07	6.43192e+07	8.13337e+07	3.66452e+07	1.94603e+08	2.79056e+07	6.49027e+07	6.43192e+07	8.13337e+07	1.40347e+08	2.03039e+08	1.72965e+08
Aldh4a1	427900	250260	306536	631066	52465.3	NA	427900	250260	306536	92156.5	NA	68311.9
Aldh7a1	NA	NA	NA	NA	NA	NA	NA	NA	NA	3.03573e+06	NA	NA
Aldh8a1	4.16564e+06	4.35077e+06	4.32787e+06	4.74166e+06	1.28175e+06	772495	4.16564e+06	4.35077e+06	4.32787e+06	2.58979e+06	3.29292e+06	3.09018e+06
Aldh9a1	NA	1.07334e+06	1.05828e+06	NA	NA	NA	NA	1.07334e+06	1.05828e+06	NA	NA	NA
Aldoa	5.98401e+06	6.38624e+06	5.94714e+06	2.56287e+06	810664	1.10826e+06	5.98401e+06	6.38624e+06	5.94714e+06	6.15085e+06	5.73618e+06	6.167e+06
Aldob	NA	NA	NA	NA	157891	NA	NA	NA	NA	NA	NA	NA
Alg1	NA	NA	NA	NA	NA	662686	NA	NA	NA	NA	NA	NA
Alg10b	1.61295e+07	1.93097e+07	1.8292e+07	2.46091e+07	8.92863e+06	3.54014e+06	1.61295e+07	1.93097e+07	1.8292e+07	2.12192e+07	2.44527e+07	2.04155e+07
Alg11	1.08612e+06	1.0888e+06	1.34746e+06	1.5126e+06	218403	518996	1.08612e+06	1.0888e+06	1.34746e+06	2.40294e+06	2.73214e+06	2.59462e+06
Alg14	NA	849994	760541	721288	1.23238e+06	211205	NA	849994	760541	1.11939e+06	1.50494e+06	1.02738e+06
Alg2	NA	NA	NA	NA	NA	54918.8	NA	NA	NA	NA	NA	NA
Alg3	4.16484e+06	4.60927e+06	500301	NA	NA	2.14897e+06	4.16484e+06	4.60927e+06	500301	644134	9.84863e+06	749854
Alg6	195357	NA	191323	NA	NA	NA	195357	NA	191323	NA	NA	NA
Alg8	264229	345019	958306	NA	2.59064e+06	231297	264229	345019	958306	1.69807e+06	3.47133e+06	2.91673e+06
Alg9	4.96911e+06	NA	5.98454e+06	7.67751e+06	NA	1.1416e+06	4.96911e+06	NA	5.98454e+06	5.5732e+06	7.56132e+06	5.17513e+06
Alox12	1.50552e+07	1.78729e+07	1.77114e+07	9.29575e+06	NA	4.27918e+06	1.50552e+07	1.78729e+07	1.77114e+07	2.73744e+07	2.75478e+07	2.52975e+07
Alox15	NA	NA	NA	NA	NA	20130.9	NA	NA	NA	229499	90417	NA
Alox5	3.35125e+07	4.72177e+07	4.51165e+07	9.49168e+07	4.63421e+07	1.44567e+07	3.35125e+07	4.72177e+07	4.51165e+07	5.60542e+07	6.21552e+07	1.76569e+07
Alpk1	NA	NA	NA	NA	368155	166031	NA	NA	NA	120564	252342	431646
Alpl	7.69279e+06	6.9851e+06	7.7716e+06	4.3103e+06	7.81419e+06	1.28096e+06	7.69279e+06	6.9851e+06	7.7716e+06	5.29966e+06	5.07442e+06	6.31476e+06
Als2	3.70842e+06	2.55686e+06	3.8825e+06	2.27101e+06	3.92684e+06	874782	3.70842e+06	2.55686e+06	3.8825e+06	4.55061e+06	5.39051e+06	4.03429e+06
Als2cr11	NA	NA	NA	NA	1.4296e+06	54671.7	NA	NA	NA	1.57631e+06	328598	838574
Amacr	NA	417012	NA	NA	NA	NA	NA	417012	NA	NA	NA	NA
Ambp	NA	NA	NA	5.71314e+06	NA	NA	NA	NA	NA	NA	NA	NA
Amdhd1	NA	NA	NA	NA	2.7742e+06	83055.1	NA	NA	NA	758202	NA	NA
Amdhd2	1.47924e+07	1.66567e+07	1.64333e+07	4.54047e+06	3.74855e+06	2.81882e+06	1.47924e+07	1.66567e+07	1.64333e+07	1.7851e+07	1.88193e+07	1.50199e+07
Amica1	580315	483960	362952	631358	134082	46631.2	580315	483960	362952	224616	345964	343437
Amot	NA	NA	10475.8	NA	NA	NA	NA	NA	10475.8	NA	NA	NA
Amotl1	200341	65718.3	311296	NA	50447.9	NA	200341	65718.3	311296	107513	NA	NA
Ampd2	1.35035e+08	1.19185e+08	1.2421e+08	1.03221e+08	1.15283e+08	3.16558e+07	1.35035e+08	1.19185e+08	1.2421e+08	1.40785e+08	1.44769e+08	1.45946e+08
Amt	NA	NA	NA	NA	NA	3.07275e+06	NA	NA	NA	NA	NA	NA
Amy1	NA	1.10916e+06	342174	1.49223e+07	1.92988e+06	913104	NA	1.10916e+06	342174	576769	479960	NA
Amy2a2	100418	98608	NA	NA	NA	NA	100418	98608	NA	NA	NA	NA
Amy2b	NA	NA	NA	NA	36356.8	NA	NA	NA	NA	NA	NA	NA
Amz1	880895	NA	1.09094e+06	NA	136214	64578.1	880895	NA	1.09094e+06	NA	320052	202188
Anapc4	5.64511e+06	5.63014e+06	6.65229e+06	2.33503e+06	942420	808632	5.64511e+06	5.63014e+06	6.65229e+06	3.86517e+06	2.23819e+06	4.80301e+06
Anapc5	NA	84786.2	84661.5	NA	NA	NA	NA	84786.2	84661.5	NA	NA	NA
Anapc7	2.88529e+06	3.33008e+06	2.75339e+06	1.12866e+06	NA	NA	2.88529e+06	3.33008e+06	2.75339e+06	2.23719e+06	2.22176e+06	1.82591e+06
Angel2	NA	NA	NA	2.84616e+07	NA	NA	NA	NA	NA	NA	NA	510845
Angptl3	1.31938e+06	1.429e+06	1.49172e+06	189069	931162	169305	1.31938e+06	1.429e+06	1.49172e+06	893912	414167	555235
Angptl6	189205	100277	136585	NA	356610	212158	189205	100277	136585	853553	711540	584623
Ank3	8.48872e+06	1.24955e+07	1.08298e+07	1.30873e+07	2.83972e+06	1.82094e+06	8.48872e+06	1.24955e+07	1.08298e+07	8.13077e+06	8.30434e+06	5.83587e+06
Ankfy1	NA	3.50806e+07	NA	NA	NA	NA	NA	3.50806e+07	NA	NA	2.37953e+07	NA
Ankhd1	623853	567183	323195	162929	84928.6	125403	623853	567183	323195	362567	593120	366353
Ankmy2	NA	NA	235642	NA	429340	NA	NA	NA	235642	NA	NA	NA
Ankrd10	NA	NA	NA	NA	NA	NA	NA	NA	NA	NA	440846	NA
Ankrd13a	168170	NA	170179	78464	NA	NA	168170	NA	170179	NA	144643	NA
Ankrd17	NA	NA	NA	234398	NA	NA	NA	NA	NA	323504	NA	400141
Ankrd22	NA	NA	NA	NA	NA	40213.1	NA	NA	NA	NA	NA	NA
Ankrd24	1.14961e+06	1.08727e+06	1.21689e+06	2.17548e+06	2.18828e+06	269204	1.14961e+06	1.08727e+06	1.21689e+06	811566	728321	878294
Ankrd27	NA	NA	NA	NA	171780	NA	NA	NA	NA	NA	NA	NA
Ankrd33	4.28397e+07	5.24544e+07	9.90623e+07	4.53639e+07	6.30504e+06	7.29946e+06	4.28397e+07	5.24544e+07	9.90623e+07	2.52302e+07	2.52178e+07	1.98719e+07
Ankrd36	NA	NA	NA	NA	30629.6	NA	NA	NA	NA	NA	NA	NA
Ankrd40	5.85576e+06	5.02786e+06	6.05833e+06	1.17382e+06	9.01972e+06	676475	5.85576e+06	5.02786e+06	6.05833e+06	2.70372e+06	3.1346e+06	2.61985e+06
Ankrd44	5.90956e+06	5.91377e+06	4.78183e+06	5.29131e+06	2.76811e+06	3.20706e+06	5.90956e+06	5.91377e+06	4.78183e+06	1.01155e+07	1.60568e+07	1.10786e+07
Ankrd46	NA	328496	401529	1.03441e+06	96899.9	97574.5	NA	328496	401529	328171	320180	433929
Ankrd54	425419	NA	544798	NA	NA	NA	425419	NA	544798	NA	NA	NA
Ankrd57	NA	NA	131148	206555	NA	NA	NA	NA	131148	NA	NA	NA
Anks1	NA	419886	NA	142571	NA	129887	NA	419886	NA	1.6612e+06	397313	1.14564e+06
Ano10	308462	284715	313216	132475	NA	27809.7	308462	284715	313216	NA	195461	122631
Ano6	6.97231e+06	1.35052e+07	1.58618e+07	4.48658e+06	4.13965e+06	1.79086e+06	6.97231e+06	1.35052e+07	1.58618e+07	9.85973e+06	8.74953e+06	7.77786e+06
Anp32a	4.00125e+06	3.95958e+06	5.57357e+06	4.43132e+06	2.53887e+07	1.54997e+07	4.00125e+06	3.95958e+06	5.57357e+06	5.83828e+07	8.8611e+07	5.57203e+07
Anp32e	232781	102914	349433	69218.1	NA	942867	232781	102914	349433	NA	NA	3.54684e+06
Anxa11	1.15231e+07	1.31302e+07	1.34442e+07	NA	5.61226e+06	1.27118e+06	1.15231e+07	1.31302e+07	1.34442e+07	6.10452e+06	6.21424e+06	NA
Anxa3	NA	NA	NA	3.27966e+06	NA	NA	NA	NA	NA	NA	NA	6.56239e+06
Anxa4	2.95855e+06	4.20762e+06	4.06869e+06	1.71719e+06	1.41428e+06	345669	2.95855e+06	4.20762e+06	4.06869e+06	2.10033e+06	2.55593e+06	2.63216e+06
Anxa6	NA	2.37278e+06	NA	281425	417537	NA	NA	2.37278e+06	NA	469261	784947	764631
Anxa7	NA	NA	NA	NA	NA	NA	NA	NA	NA	NA	NA	21900.7
Anxa9	288033	NA	NA	NA	NA	NA	288033	NA	NA	NA	NA	NA
Aoc3	NA	NA	NA	NA	998253	NA	NA	NA	NA	NA	NA	NA
Aox1	2.9111e+07	3.47589e+07	3.04536e+07	1.63938e+07	5.51074e+06	5.14555e+06	2.9111e+07	3.47589e+07	3.04536e+07	3.12575e+07	3.36761e+07	2.52569e+07
Aox3	425796	288084	299957	125840	43509	27391	425796	288084	299957	124709	125150	191300
Aox3l1	3.26985e+07	3.29962e+07	2.94997e+07	1.0534e+07	399633	6.17917e+06	3.26985e+07	3.29962e+07	2.94997e+07	1.4643e+07	3.35117e+07	1.40734e+07
Ap1b1	1.2109e+08	1.29661e+08	1.34406e+08	1.39549e+08	1.60457e+08	2.84414e+07	1.2109e+08	1.29661e+08	1.34406e+08	1.52502e+08	1.95698e+08	1.54884e+08
Ap1g1	5.64948e+07	5.24125e+07	5.02741e+07	6.68638e+07	5.36834e+07	1.26295e+07	5.64948e+07	5.24125e+07	5.02741e+07	5.76155e+07	6.13663e+07	5.38732e+07
Ap1g2	566675	576891	651670	294714	58605	30606.8	566675	576891	651670	205881	327101	116778
Ap1m1	NA	NA	NA	NA	NA	NA	NA	NA	NA	NA	NA	6.89697e+06
Ap1m2	NA	1.4464e+07	1.72791e+07	NA	NA	NA	NA	1.4464e+07	1.72791e+07	NA	1.14948e+07	1.08611e+07
Ap1s2	4.14221e+06	4.47164e+06	4.68004e+06	5.30338e+06	1.67175e+06	957551	4.14221e+06	4.47164e+06	4.68004e+06	6.1952e+06	6.03164e+06	1.01633e+07
Ap2a1	4.77216e+07	3.00229e+07	3.8219e+07	3.34037e+07	1.24853e+07	1.29063e+07	4.77216e+07	3.00229e+07	3.8219e+07	4.84574e+07	5.76266e+07	5.3286e+07
Ap2a2	1.0265e+07	6.61942e+06	8.55334e+06	5.47402e+06	490000	272757	1.0265e+07	6.61942e+06	8.55334e+06	2.22241e+06	2.5258e+06	NA
Ap2b1	5.88137e+06	2.40647e+06	4.38586e+06	685779	102825	616162	5.88137e+06	2.40647e+06	4.38586e+06	2.56405e+06	4.58358e+06	2.07188e+06
Ap2m1	1.61384e+06	1.05904e+06	3.51713e+06	1.11521e+06	1.21577e+06	151437	1.61384e+06	1.05904e+06	3.51713e+06	5.76088e+06	2.12589e+06	2.6182e+06
Ap2s1	494409	422285	1.24486e+06	NA	5.36502e+06	55688.8	494409	422285	1.24486e+06	126105	259793	229999
Ap3b1	NA	NA	NA	1.13451e+06	86580.5	NA	NA	NA	NA	NA	NA	NA
Ap3b2	1.24203e+06	1.21828e+06	1.42503e+06	4.6183e+06	NA	NA	1.24203e+06	1.21828e+06	1.42503e+06	NA	NA	323344
Ap3d1	645275	451676	NA	NA	NA	NA	645275	451676	NA	NA	NA	NA
Ap3m1	91452.7	384061	446425	NA	79576	12885.9	91452.7	384061	446425	55888.2	NA	57678.5
Ap3s1	5.54684e+07	5.19709e+07	4.48925e+07	3.37072e+07	1.43116e+07	9.62744e+06	5.54684e+07	5.19709e+07	4.48925e+07	4.84425e+07	5.73161e+07	4.6647e+07
Ap3s2	7.50855e+06	6.19836e+06	6.03933e+06	6.83444e+06	NA	484148	7.50855e+06	6.19836e+06	6.03933e+06	1.70189e+06	2.32128e+06	3.17142e+06
Ap4b1	3.31591e+06	1.61494e+06	2.35742e+06	1.12348e+06	632156	350619	3.31591e+06	1.61494e+06	2.35742e+06	1.68395e+06	1.29111e+06	1.65727e+06
Ap4e1	7.36382e+06	6.30933e+06	6.23172e+06	5.03507e+06	1.81978e+06	2.13375e+06	7.36382e+06	6.30933e+06	6.23172e+06	9.98878e+06	1.15836e+07	1.02529e+07
Ap4s1	445609	395330	468844	NA	NA	NA	445609	395330	468844	NA	NA	NA
Apaf1	NA	NA	NA	NA	33673.2	14102.5	NA	NA	NA	71279.4	94147.6	49290
Apc2	973332	780286	1.52018e+06	711657	1.36472e+06	309299	973332	780286	1.52018e+06	1.25395e+06	1.54886e+06	1.49815e+06
Apcs	1.00839e+06	233224	713765	NA	63093.8	NA	1.00839e+06	233224	713765	122110	530706	819698
Apeh	2.03338e+07	1.77244e+07	1.74471e+07	2.05699e+07	1.76072e+07	6.7651e+06	2.03338e+07	1.77244e+07	1.74471e+07	3.0819e+07	3.42951e+07	3.07036e+07
Apex1	2.60417e+07	4.52132e+07	3.96549e+07	3.99957e+07	1.60937e+07	7.50576e+06	2.60417e+07	4.52132e+07	3.96549e+07	3.2739e+07	3.80878e+07	3.03312e+07
Aph1a	NA	NA	NA	NA	NA	NA	NA	NA	NA	NA	671184	254822
Apip	31578.8	27485.4	31745.5	20441.5	NA	NA	31578.8	27485.4	31745.5	NA	30882.2	27327.8
Apitd1	218824	NA	760621	NA	NA	NA	218824	NA	760621	NA	NA	NA
Aplp2	2.69013e+06	1.54563e+06	1.69333e+06	NA	NA	NA	2.69013e+06	1.54563e+06	1.69333e+06	NA	NA	NA
Apoa1bp	6.08586e+06	5.75921e+06	5.94234e+06	3.08178e+06	1.70941e+06	673573	6.08586e+06	5.75921e+06	5.94234e+06	4.04172e+06	6.90832e+06	4.16299e+06
Apoa2	2.01433e+06	2.30178e+06	2.50081e+06	1.05721e+06	NA	NA	2.01433e+06	2.30178e+06	2.50081e+06	NA	NA	NA
Apoa4	1.58333e+06	1.03772e+06	1.63191e+06	2.60159e+06	1.8494e+07	1.88863e+06	1.58333e+06	1.03772e+06	1.63191e+06	8.52838e+06	1.08254e+07	1.07291e+07
Apoa5	NA	NA	NA	NA	84411.8	NA	NA	NA	NA	NA	NA	NA
Apob	3.36197e+07	4.5297e+07	4.89942e+07	4.61052e+07	1.21079e+07	7.06631e+06	3.36197e+07	4.5297e+07	4.89942e+07	2.86234e+07	4.33761e+07	3.0648e+07
Apobec1	1.46028e+06	2.23439e+06	2.51361e+06	334076	1.09386e+07	4.32717e+06	1.46028e+06	2.23439e+06	2.51361e+06	1.58874e+07	1.85454e+07	1.70742e+07
Apobec3	457641	214207	199073	NA	1.55197e+06	NA	457641	214207	199073	NA	155708	NA
Apobr	9.73571e+06	5.15711e+06	7.64981e+06	9.473e+06	7.96665e+06	1.2546e+06	9.73571e+06	5.15711e+06	7.64981e+06	5.74992e+06	7.05477e+06	4.5758e+06
Apoc1	1.56645e+07	1.14364e+07	1.59926e+07	1.09251e+06	273784	320036	1.56645e+07	1.14364e+07	1.59926e+07	939652	5.97357e+06	929096
Apoc3	NA	NA	NA	NA	NA	NA	NA	NA	NA	55698.8	NA	NA
Apoe	1.62629e+07	1.11303e+07	2.33402e+07	2.46889e+06	1.93228e+06	3.75163e+06	1.62629e+07	1.11303e+07	2.33402e+07	1.94936e+07	2.69032e+07	2.10252e+07
Apof	1.66064e+06	717888	800238	2.04064e+07	701278	118662	1.66064e+06	717888	800238	4.51855e+06	1.86257e+06	2.60949e+06
Apol9b	NA	NA	6.4115e+07	9.43058e+07	NA	1.05167e+07	NA	NA	6.4115e+07	3.90769e+07	4.0889e+07	3.3731e+07
Apold1	147157	229664	268819	NA	NA	16573.1	147157	229664	268819	84089.7	85782.5	135986
Apoo	737315	677704	736963	289714	186565	64162.6	737315	677704	736963	271037	410296	330237
Apool	NA	NA	406129	1.56231e+06	NA	NA	NA	NA	406129	NA	NA	NA
Appl1	NA	NA	421607	NA	514889	NA	NA	NA	421607	627442	1.44293e+06	779438
Appl2	568006	470445	569416	434162	504295	NA	568006	470445	569416	NA	NA	NA
Aprt	1.03502e+07	4.0561e+06	7.8106e+06	8.48614e+06	4.25575e+06	1.1781e+06	1.03502e+07	4.0561e+06	7.8106e+06	5.6222e+06	6.14759e+06	3.86731e+06
Aqp5	8.77361e+06	3.64036e+06	NA	1.06482e+06	1.10715e+06	431392	8.77361e+06	3.64036e+06	NA	2.42204e+06	3.65959e+06	2.61069e+06
Aqp9	1.38561e+07	1.68767e+07	1.60152e+07	5.28917e+07	1.36961e+06	3.55651e+06	1.38561e+07	1.68767e+07	1.60152e+07	1.72132e+07	1.51555e+07	1.27094e+07
Aqr	NA	NA	NA	NA	76154.1	NA	NA	NA	NA	NA	NA	NA
Ar	9.01503e+06	8.21479e+06	8.93491e+06	915060	34501.9	46516.6	9.01503e+06	8.21479e+06	8.93491e+06	344447	364024	607149
Araf	7.41465e+06	7.44461e+06	6.62329e+06	3.42092e+06	6.15194e+06	1.43396e+06	7.41465e+06	7.44461e+06	6.62329e+06	6.81437e+06	1.29588e+07	6.28007e+06
Arap1	1.37445e+07	1.16709e+07	1.17755e+07	2.9236e+06	8.31484e+06	2.17548e+06	1.37445e+07	1.16709e+07	1.17755e+07	1.05291e+07	1.27948e+07	1.15246e+07
Arap2	NA	NA	NA	NA	35419.2	26760.3	NA	NA	NA	105502	126471	99668.7
Arcn1	1.04574e+06	811657	478243	723487	1.26191e+06	148736	1.04574e+06	811657	478243	820950	652577	1.14303e+06
Arf1	600903	685413	903290	675603	180871	67830.1	600903	685413	903290	313704	490971	219007
Arf2	7.27349e+06	7.53161e+06	1.0028e+07	7.40804e+06	6.38561e+06	1.38085e+06	7.27349e+06	7.53161e+06	1.0028e+07	1.16425e+07	1.39233e+07	1.19629e+07
Arf5	NA	NA	NA	4.64457e+06	NA	NA	NA	NA	NA	NA	1.20939e+06	NA
Arf6	2.05165e+07	2.15996e+07	9.78824e+06	7.65047e+06	1.00951e+06	527950	2.05165e+07	2.15996e+07	9.78824e+06	1.25085e+06	3.36158e+06	3.90905e+06
Arfgap1	3.37726e+07	3.17018e+07	3.56092e+07	1.67505e+07	7.46101e+06	3.67928e+06	3.37726e+07	3.17018e+07	3.56092e+07	1.70372e+07	1.92539e+07	1.59329e+07
Arfgef1	96481.5	185686	97602.4	NA	959216	506102	96481.5	185686	97602.4	1.38393e+06	1.64082e+06	933316
Arfgef2	1.83489e+06	1.96199e+06	2.6432e+06	3.14677e+06	635239	236168	1.83489e+06	1.96199e+06	2.6432e+06	2.20879e+06	4.13309e+06	262871
Arfrp1	1.34805e+07	1.3398e+07	1.54788e+07	2.05582e+06	8.72975e+06	481999	1.34805e+07	1.3398e+07	1.54788e+07	NA	3.68297e+06	1.84993e+06
Arg1	1.22632e+06	1.53409e+06	922849	521485	1.77631e+06	314162	1.22632e+06	1.53409e+06	922849	745397	1.69467e+06	1.20038e+06
Arg2	5.56252e+06	4.83617e+06	4.61104e+06	9.55744e+06	5.85875e+06	1.19687e+06	5.56252e+06	4.83617e+06	4.61104e+06	4.68647e+06	6.96055e+06	5.79488e+06
Arglu1	400304	NA	NA	NA	NA	NA	400304	NA	NA	NA	NA	NA
Arhgap1	NA	NA	NA	NA	NA	NA	NA	NA	NA	1.88608e+06	NA	1.32437e+06
Arhgap10	NA	NA	NA	NA	3.413e+06	476519	NA	NA	NA	1.08568e+06	2.69087e+06	945209
Arhgap12	3.42888e+06	1.72365e+06	4.21927e+06	2.96582e+06	3.09987e+06	896128	3.42888e+06	1.72365e+06	4.21927e+06	4.00285e+06	3.11634e+06	1.13351e+06
Arhgap15	3.20434e+06	2.96745e+06	3.66292e+06	1.95425e+06	1.25471e+06	421543	3.20434e+06	2.96745e+06	3.66292e+06	2.72814e+06	3.73446e+06	2.40706e+06
Arhgap17	6.30861e+06	2.86961e+06	7.57821e+06	6.18458e+06	2.10107e+06	1.35213e+06	6.30861e+06	2.86961e+06	7.57821e+06	8.30068e+06	6.78963e+06	5.21087e+06
Arhgap18	NA	NA	NA	315553	NA	NA	NA	NA	NA	NA	NA	NA
Arhgap21	NA	NA	88795.1	NA	NA	NA	NA	NA	88795.1	NA	NA	176013
Arhgap24	45390.8	NA	24296.1	NA	51623.6	24254.7	45390.8	NA	24296.1	142167	122048	113761
Arhgap25	NA	1.51173e+06	NA	NA	NA	NA	NA	1.51173e+06	NA	NA	NA	NA
Arhgap26	1.62168e+06	3.22386e+06	2.22223e+06	1.86909e+06	5.03889e+06	1.65745e+06	1.62168e+06	3.22386e+06	2.22223e+06	6.75923e+06	8.88959e+06	5.05905e+06
Arhgap27	115326	99670.1	114855	NA	NA	NA	115326	99670.1	114855	NA	NA	NA
Arhgap29	7.77657e+06	NA	NA	8.37096e+06	NA	NA	7.77657e+06	NA	NA	6.34385e+06	NA	NA
Arhgap30	2.54898e+06	5.19728e+06	4.66184e+06	NA	NA	148711	2.54898e+06	5.19728e+06	4.66184e+06	1.75122e+06	1.73928e+06	989975
Arhgap4	NA	192164	49414.2	NA	157107	76046.1	NA	192164	49414.2	NA	NA	209816
Arhgap5	2.15548e+07	1.44906e+07	1.94769e+07	1.05019e+07	7.96249e+06	5.54095e+06	2.15548e+07	1.44906e+07	1.94769e+07	1.93292e+07	2.75168e+07	1.85924e+07
Arhgap9	7.02691e+06	8.70934e+06	1.16195e+07	1.02684e+07	7.96092e+06	2.35681e+06	7.02691e+06	8.70934e+06	1.16195e+07	7.59033e+06	1.27809e+07	8.17265e+06
Arhgdia	NA	NA	NA	NA	NA	9221.3	NA	NA	NA	38254.7	NA	30295.1
Arhgdib	1.90738e+07	1.16568e+07	1.61108e+07	5.55048e+06	7.11494e+06	2.75489e+06	1.90738e+07	1.16568e+07	1.61108e+07	1.00758e+07	3.32104e+06	7.64976e+06
Arhgef10	NA	60791.9	NA	147404	NA	NA	NA	60791.9	NA	NA	NA	NA
Arhgef10l	3.4938e+07	3.52881e+07	3.67892e+07	2.00309e+07	9.11228e+06	5.60076e+06	3.4938e+07	3.52881e+07	3.67892e+07	2.97727e+07	3.48283e+07	2.40631e+07
Arhgef11	3.32524e+06	2.55743e+06	2.66239e+06	579428	876021	168632	3.32524e+06	2.55743e+06	2.66239e+06	715219	585962	1.57197e+06
Arhgef18	409258	367881	304496	NA	NA	26993.8	409258	367881	304496	NA	295656	66262.1
Arhgef2	NA	NA	NA	NA	43355.8	NA	NA	NA	NA	NA	NA	NA
Arhgef37	552996	NA	NA	NA	NA	NA	552996	NA	NA	NA	NA	NA
Arhgef4	44618.5	44526.1	25320	NA	26475.8	5414.88	44618.5	44526.1	25320	NA	NA	17834.1
Arhgef40	1.0617e+06	646238	632211	250819	142692	61215.1	1.0617e+06	646238	632211	246190	NA	256098
Arhgef5	NA	241333	235022	598418	37666.4	32930.9	NA	241333	235022	295003	606505	286628
Arhgef6	NA	NA	204424	NA	NA	NA	NA	NA	204424	NA	NA	NA
Arid1a	460698	1.05051e+06	994663	954032	306084	247962	460698	1.05051e+06	994663	677135	1.90019e+06	546706
Arid1b	1.04973e+06	NA	NA	NA	NA	NA	1.04973e+06	NA	NA	NA	NA	3.70572e+06
Arid3a	183717	NA	NA	NA	NA	79795.9	183717	NA	NA	460641	400253	NA
Arid3b	243224	NA	863413	NA	NA	41975.2	243224	NA	863413	55360	156029	73778.1
Arid4b	68208.3	NA	NA	NA	NA	NA	68208.3	NA	NA	NA	NA	NA
Arid5a	NA	NA	NA	NA	111472	NA	NA	NA	NA	NA	NA	NA
Arid5b	2.18506e+06	142091	180000	NA	200518	NA	2.18506e+06	142091	180000	628306	484817	843620
Arih1	197021	761365	494642	NA	NA	24126.8	197021	761365	494642	NA	61527	102231
Arih2	294485	339423	272599	37684.2	NA	106324	294485	339423	272599	431460	636288	477192
Arl1	NA	NA	151442	NA	NA	NA	NA	NA	151442	NA	NA	NA
Arl11	126875	541676	372151	204551	115320	39733.2	126875	541676	372151	172232	168687	97030.3
Arl15	NA	NA	NA	NA	173497	58002.5	NA	NA	NA	279158	273159	391791
Arl2	NA	72062.9	204924	158379	NA	NA	NA	72062.9	204924	NA	250717	NA
Arl3	NA	5.66936e+06	NA	NA	NA	NA	NA	5.66936e+06	NA	NA	NA	NA
Arl6ip1	720361	774956	805998	153492	1.28295e+06	294174	720361	774956	805998	1.20355e+06	2.74748e+06	1.8175e+06
Arl6ip5	118467	1.78055e+06	1.73757e+06	NA	NA	NA	118467	1.78055e+06	1.73757e+06	NA	NA	NA
Arl6ip6	NA	NA	NA	NA	134968	NA	NA	NA	NA	NA	NA	NA
Arl8a	NA	NA	128062	NA	NA	NA	NA	NA	128062	NA	NA	NA
Arl8b	1.8366e+07	1.40164e+07	1.49472e+07	3.09054e+07	2.0181e+07	3.20949e+06	1.8366e+07	1.40164e+07	1.49472e+07	1.59782e+07	1.87408e+07	1.51355e+07
Armc1	5.43745e+06	5.4908e+06	4.99021e+06	1.12469e+07	1.08749e+07	2.98748e+06	5.43745e+06	5.4908e+06	4.99021e+06	9.4118e+06	1.24964e+07	6.56374e+06
Armc10	1.88699e+07	2.25685e+07	2.05924e+07	2.34262e+07	2.49383e+07	2.72406e+06	1.88699e+07	2.25685e+07	2.05924e+07	1.17631e+07	1.73619e+07	1.37273e+07
Armcx3	2.31411e+07	2.11751e+07	2.42421e+07	2.08403e+07	NA	NA	2.31411e+07	2.11751e+07	2.42421e+07	NA	NA	NA
Arpc1a	323571	58315.4	286798	NA	75125.1	31578.1	323571	58315.4	286798	703709	588719	671601
Arpc1b	NA	91157.4	NA	NA	311824	90264.6	NA	91157.4	NA	240278	532641	479385
Arpc2	35765.9	NA	NA	1.50577e+06	107199	NA	35765.9	NA	NA	NA	NA	NA
Arpc3	1.53717e+07	1.4965e+07	1.20569e+07	1.1201e+07	3.15377e+06	1.764e+06	1.53717e+07	1.4965e+07	1.20569e+07	1.3684e+07	1.2803e+07	1.20969e+07
Arpc4	3.28574e+06	2.86447e+06	2.08984e+06	199317	NA	310291	3.28574e+06	2.86447e+06	2.08984e+06	857887	1.60744e+06	1.28317e+06
Arpc5	NA	279061	123140	NA	101173	NA	NA	279061	123140	NA	NA	NA
Arpp19	1.0612e+07	1.14548e+07	1.31698e+07	7.65747e+06	1.81683e+06	1.95568e+06	1.0612e+07	1.14548e+07	1.31698e+07	8.89577e+06	1.13805e+07	9.64236e+06
Arrb1	NA	NA	4.07928e+07	NA	NA	NA	NA	NA	4.07928e+07	NA	NA	NA
Arrdc1	NA	162440	NA	NA	NA	NA	NA	162440	NA	NA	NA	NA
Arsa	1.30328e+06	1.40776e+06	1.18727e+06	525765	5.40471e+06	705807	1.30328e+06	1.40776e+06	1.18727e+06	2.84257e+06	3.86959e+06	3.46936e+06
Arsb	5.96396e+08	5.42532e+08	5.87435e+08	6.74669e+08	2.68357e+07	4.97507e+07	5.96396e+08	5.42532e+08	5.87435e+08	2.04752e+08	2.24605e+08	2.03539e+08
Arsg	NA	NA	NA	NA	106156	NA	NA	NA	NA	NA	NA	NA
Arsk	483907	NA	246421	NA	914430	114006	483907	NA	246421	89397.8	581488	210567
Art4	NA	NA	NA	NA	400141	121778	NA	NA	NA	1.19541e+06	NA	NA
Asah2	3.26846e+07	2.75292e+07	3.00117e+07	1.03921e+07	9.02691e+07	5.23114e+06	3.26846e+07	2.75292e+07	3.00117e+07	2.41307e+07	3.91232e+07	2.28572e+07
Asb3	153582	NA	153184	NA	2.55022e+06	293902	153582	NA	153184	1.65522e+06	2.25791e+06	927099
Asb7	4.7402e+06	4.37665e+06	4.81523e+06	2.30429e+06	1.80695e+06	985164	4.7402e+06	4.37665e+06	4.81523e+06	2.16212e+06	5.5848e+06	1.5577e+06
Asb9	2.08342e+06	448934	1.43145e+06	NA	NA	76028.2	2.08342e+06	448934	1.43145e+06	277248	NA	336484
Ascc1	387776	471663	552777	403128	382468	281173	387776	471663	552777	447637	492304	667742
Ascc3	59544.3	7.30394e+07	532219	101355	116603	120410	59544.3	7.30394e+07	532219	387895	405621	3.81144e+07
Asgr1	2.81402e+07	2.4099e+07	2.82678e+07	8.07346e+06	NA	NA	2.81402e+07	2.4099e+07	2.82678e+07	NA	NA	NA
Asgr2	NA	3.03998e+07	3.13856e+07	NA	NA	NA	NA	3.03998e+07	3.13856e+07	NA	NA	NA
Ash2l	1.34828e+06	994360	1.41825e+06	2.3681e+06	2.49106e+06	470144	1.34828e+06	994360	1.41825e+06	2.27755e+06	2.51283e+06	2.55318e+06
Asl	NA	NA	NA	NA	103674	NA	NA	NA	NA	NA	NA	NA
Asna1	6.4051e+06	6.10946e+06	NA	5.41448e+06	1.4678e+06	899029	6.4051e+06	6.10946e+06	NA	3.9992e+06	4.71998e+06	3.8218e+06
Aspg	NA	NA	NA	NA	NA	431464	NA	NA	NA	NA	1.93836e+06	NA
Aspn	123845	145243	140355	NA	2.81065e+06	198802	123845	145243	140355	2.09967e+06	1.41698e+06	996763
Asprv1	5.03998e+06	9.32571e+06	8.13857e+06	NA	1.50592e+07	2.63513e+06	5.03998e+06	9.32571e+06	8.13857e+06	1.52742e+07	5.67939e+06	1.07737e+07
Aspscr1	239591	279537	386550	NA	15941.4	NA	239591	279537	386550	NA	NA	95749.3
Asrgl1	4.04314e+06	3.81701e+06	4.10728e+06	2.24805e+06	1.09949e+06	755626	4.04314e+06	3.81701e+06	4.10728e+06	2.18603e+06	4.22348e+06	3.21707e+06
Ass1	NA	NA	372131	NA	91552.8	NA	NA	NA	372131	NA	29644.1	139352
Atad1	983358	1.11982e+06	785859	344349	NA	185511	983358	1.11982e+06	785859	320198	977176	349954
Atad2b	NA	NA	NA	1.11364e+06	NA	NA	NA	NA	NA	NA	3.23595e+06	3.35418e+06
Atad3a	NA	NA	1.21103e+06	NA	NA	472472	NA	NA	1.21103e+06	NA	NA	998610
Ate1	614125	1.07534e+06	143297	NA	NA	NA	614125	1.07534e+06	143297	NA	NA	NA
Atf3	NA	197932	NA	NA	NA	NA	NA	197932	NA	NA	151688	169301
Atf7	1.45643e+07	1.64776e+07	1.55822e+07	1.4253e+07	1.09958e+07	3.4241e+06	1.45643e+07	1.64776e+07	1.55822e+07	1.58482e+07	1.47582e+07	1.92006e+07
Atg16l1	1.98508e+06	1.74611e+06	2.15283e+06	NA	202216	43658.5	1.98508e+06	1.74611e+06	2.15283e+06	682467	647938	325897
Atg2a	735032	968034	1.21337e+06	867624	1.10484e+06	335741	735032	968034	1.21337e+06	1.07061e+06	1.54174e+06	850062
Atg3	9.40495e+06	8.77425e+06	1.01986e+07	2.26109e+07	5.6129e+06	1.75744e+06	9.40495e+06	8.77425e+06	1.01986e+07	7.05453e+06	1.42197e+07	1.48565e+07
Atg4a	2.49557e+06	NA	1.34584e+07	1.6203e+06	NA	NA	2.49557e+06	NA	1.34584e+07	NA	NA	NA
Atg4b	2.77531e+06	1.57778e+06	1.90453e+06	NA	NA	NA	2.77531e+06	1.57778e+06	1.90453e+06	NA	NA	NA
Atg5	1.02295e+07	1.00161e+07	8.31816e+06	5.12107e+06	1.44842e+07	5.47182e+06	1.02295e+07	1.00161e+07	8.31816e+06	2.20762e+07	2.39724e+07	2.48064e+07
Atg9a	1.6798e+07	1.82842e+07	1.75688e+07	3.47948e+07	1.34995e+07	3.8734e+06	1.6798e+07	1.82842e+07	1.75688e+07	1.97942e+07	2.43029e+07	2.1345e+07
Atic	2.06793e+07	1.16507e+07	1.32188e+07	3.31157e+06	453805	703837	2.06793e+07	1.16507e+07	1.32188e+07	3.71038e+06	5.60799e+06	330117
Atl1	1.18209e+08	1.12784e+08	1.3364e+08	9.10954e+07	1.82439e+08	5.96679e+07	1.18209e+08	1.12784e+08	1.3364e+08	2.4639e+08	3.55861e+08	2.90292e+08
Atl2	1.77132e+06	1.3217e+06	1.76108e+06	3.14327e+06	6.05357e+06	1.61329e+06	1.77132e+06	1.3217e+06	1.76108e+06	7.70725e+06	7.95118e+06	6.05437e+06
Atl3	846469	1.43697e+06	3.33854e+06	1.23746e+06	1.65662e+06	302275	846469	1.43697e+06	3.33854e+06	2.64593e+06	1.45255e+06	1.60471e+06
Atm	7.71523e+06	7.67513e+06	6.05953e+06	5.91374e+06	951741	834061	7.71523e+06	7.67513e+06	6.05953e+06	4.45162e+06	7.11065e+06	3.27894e+06
Atox1	NA	NA	NA	NA	486077	NA	NA	NA	NA	NA	NA	NA
Atp10a	NA	227760	3.23755e+06	NA	1.58076e+06	NA	NA	227760	3.23755e+06	762437	1.27252e+06	600616
Atp10d	892410	1.78911e+06	843395	NA	888978	620173	892410	1.78911e+06	843395	3.66072e+06	2.56524e+06	3.69776e+06
Atp11a	7.65269e+06	NA	7.34663e+06	5.56974e+06	2.79515e+06	1.68413e+06	7.65269e+06	NA	7.34663e+06	5.23123e+06	7.30805e+06	6.62786e+06
Atp11c	7.2991e+06	7.05153e+06	8.04718e+06	NA	NA	NA	7.2991e+06	7.05153e+06	8.04718e+06	NA	NA	NA
Atp12a	NA	NA	NA	NA	NA	NA	NA	NA	NA	NA	303855	NA
Atp13a2	717303	685641	1.07492e+06	746679	526240	285371	717303	685641	1.07492e+06	980144	1.71749e+06	627887
Atp13a3	132071	210838	NA	NA	NA	29005.9	132071	210838	NA	95068	470939	312907
Atp1a3	592802	2.9941e+06	2.10844e+06	5.41097e+06	1.78047e+06	795918	592802	2.9941e+06	2.10844e+06	3.85853e+06	4.0175e+06	4.87975e+06
Atp1a4	NA	NA	NA	NA	NA	NA	NA	NA	NA	NA	65117	NA
Atp1b1	1.2004e+06	551022	693226	1.23902e+06	260541	565627	1.2004e+06	551022	693226	869264	1.96611e+06	1.36876e+06
Atp2a2	NA	1.0093e+06	NA	NA	1.54735e+06	NA	NA	1.0093e+06	NA	832393	1.29774e+06	NA
Atp2b1	NA	2.08268e+06	661689	NA	1.27096e+06	NA	NA	2.08268e+06	661689	1.11765e+06	1.37526e+06	NA
Atp2c2	680217	360590	823276	521290	NA	73399.3	680217	360590	823276	416446	NA	309138
Atp4a	2.01889e+06	2.03795e+06	3.10516e+06	1.14983e+06	2.15367e+06	512227	2.01889e+06	2.03795e+06	3.10516e+06	2.25861e+06	3.07489e+06	1.50605e+06
Atp5a1	7.13769e+07	1.08371e+08	1.15191e+08	7.46543e+06	7.97347e+07	4.49228e+06	7.13769e+07	1.08371e+08	1.15191e+08	2.20214e+07	4.14258e+07	1.82756e+06
Atp5b	652025	790870	1.05778e+06	789679	NA	NA	652025	790870	1.05778e+06	145239	396966	318509
Atp5d	4.98757e+06	4.58662e+06	2.96837e+06	NA	NA	330670	4.98757e+06	4.58662e+06	2.96837e+06	2.06329e+06	NA	801002
Atp5e	5.11622e+06	4.06885e+06	8.08297e+06	2.67183e+06	1.31267e+07	1.38973e+06	5.11622e+06	4.06885e+06	8.08297e+06	9.77403e+06	2.41495e+07	1.55185e+07
Atp5f1	3.06457e+06	2.58826e+06	2.90118e+06	131562	NA	NA	3.06457e+06	2.58826e+06	2.90118e+06	NA	NA	NA
Atp5j	56866.1	NA	NA	NA	NA	NA	56866.1	NA	NA	NA	NA	NA
Atp5j2	199705	304493	297617	NA	NA	NA	199705	304493	297617	NA	NA	NA
Atp5k	129138	153564	121153	NA	31478.6	39482.5	129138	153564	121153	37397.7	37700.7	411013
Atp5l	2.05145e+06	1.52052e+06	2.08864e+06	2.60256e+06	505725	278630	2.05145e+06	1.52052e+06	2.08864e+06	1.3902e+06	3.66708e+06	1.16217e+06
Atp5o	NA	279194	236482	NA	230437	NA	NA	279194	236482	NA	89914.8	NA
Atp5sl	9.74007e+07	9.53776e+07	9.24268e+07	6.35211e+07	9.22837e+06	1.11059e+07	9.74007e+07	9.53776e+07	9.24268e+07	3.95668e+07	5.96498e+07	4.59022e+07
ATP6	1.00774e+06	823345	2.11084e+06	364331	219649	NA	1.00774e+06	823345	2.11084e+06	493593	NA	372419
Atp6ap1	67197.8	NA	53469.9	97010.4	2.32966e+06	362663	67197.8	NA	53469.9	2.59809e+06	1.49674e+06	2.50077e+06
Atp6v0c	NA	NA	NA	5.97503e+06	572549	1.01579e+06	NA	NA	NA	2.61038e+06	3.68863e+06	3.28059e+06
Atp6v0d2	NA	NA	77454	NA	NA	NA	NA	NA	77454	NA	NA	NA
Atp6v1a	1.69566e+06	164831	215763	242609	255373	36656.7	1.69566e+06	164831	215763	192029	131867	104880
Atp6v1b2	NA	NA	NA	NA	396265	NA	NA	NA	NA	NA	32421.6	64427.1
Atp6v1c1	5.64769e+07	4.33554e+07	5.08281e+07	2.70179e+07	1.36952e+07	3.90885e+06	5.64769e+07	4.33554e+07	5.08281e+07	1.85303e+07	1.26825e+07	1.08988e+07
Atp6v1d	2.79377e+06	2.44988e+06	1.57956e+06	2.43484e+06	598555	NA	2.79377e+06	2.44988e+06	1.57956e+06	1.97527e+06	NA	1.89063e+06
Atp6v1e1	3.96631e+06	3.07215e+06	2.5646e+06	718233	4.44207e+06	1.11152e+06	3.96631e+06	3.07215e+06	2.5646e+06	4.5619e+06	5.12683e+06	4.3046e+06
Atp6v1f	337508	NA	NA	NA	NA	NA	337508	NA	NA	NA	NA	NA
Atp6v1h	3.87618e+06	3.5014e+06	2.96757e+06	1.39247e+06	1.6485e+07	2.77678e+06	3.87618e+06	3.5014e+06	2.96757e+06	1.06045e+07	1.26354e+07	1.1853e+07
Atp7b	1.73854e+07	2.03147e+07	1.99255e+07	1.7182e+07	1.89075e+07	5.13588e+06	1.73854e+07	2.03147e+07	1.99255e+07	2.41224e+07	2.70311e+07	2.16679e+07
Atp8a1	NA	NA	NA	NA	172316	NA	NA	NA	NA	NA	NA	NA
Atp8b5	NA	269391	492762	499966	552809	158671	NA	269391	492762	1.66253e+06	1.28563e+06	1.62828e+06
Atp9a	51041.1	49677.1	NA	NA	3.992e+06	24187.3	51041.1	49677.1	NA	45544.3	308384	812220
Atp9b	688436	NA	NA	NA	795899	NA	688436	NA	NA	NA	NA	NA
Atpaf2	5.90162e+06	3.41193e+06	5.63556e+06	4.18597e+06	5.35875e+06	2.51629e+06	5.90162e+06	3.41193e+06	5.63556e+06	7.7516e+06	1.52689e+07	7.18259e+06
Atpif1	1.36589e+08	1.05369e+08	1.13523e+08	2.00737e+08	5.89853e+07	2.23855e+07	1.36589e+08	1.05369e+08	1.13523e+08	1.2068e+08	1.27446e+08	1.15418e+08
Atrn	1.03934e+06	1.37576e+06	1.38633e+06	343648	NA	70437.4	1.03934e+06	1.37576e+06	1.38633e+06	336691	560215	238889
Atrx	NA	NA	NA	NA	36936.4	38383	NA	NA	NA	170438	214762	NA
Atxn10	NA	NA	NA	NA	NA	10944.4	NA	NA	NA	57862.9	64174.8	72459.6
Atxn2	3.58791e+06	2.88617e+06	1.91937e+06	3.68437e+06	678345	426879	3.58791e+06	2.88617e+06	1.91937e+06	2.35876e+06	1.6545e+06	2.55543e+06
Atxn2l	2.6546e+07	3.06111e+07	3.15716e+07	4.84303e+07	6.60414e+07	1.75827e+07	2.6546e+07	3.06111e+07	3.15716e+07	7.35332e+07	8.53661e+07	7.35739e+07
Atxn7	3.30936e+07	3.34835e+07	3.19755e+07	2.79051e+07	1.24327e+07	6.06492e+06	3.30936e+07	3.34835e+07	3.19755e+07	2.70738e+07	3.18244e+07	2.71175e+07
AU015228	3.61491e+07	3.75895e+07	3.73411e+07	974948	6.25622e+07	3.22217e+06	3.61491e+07	3.75895e+07	3.73411e+07	1.43946e+07	2.00081e+07	1.16542e+07
AU022252	2.90257e+06	3.38109e+06	5.33259e+06	1.97799e+06	949157	525013	2.90257e+06	3.38109e+06	5.33259e+06	2.42669e+06	2.53931e+06	1.90805e+06
AU023871	7.8401e+07	7.81771e+07	7.33803e+07	3.92446e+07	8.60443e+07	1.81912e+07	7.8401e+07	7.81771e+07	7.33803e+07	1.06038e+08	1.0634e+08	1.11648e+08
AU040320	6.4049e+06	6.87926e+06	2.65419e+06	2.85881e+06	1.95885e+06	1.06854e+06	6.4049e+06	6.87926e+06	2.65419e+06	2.20746e+06	5.91751e+06	2.10672e+06
AU041133	9.54571e+06	9.47913e+06	7.25004e+06	7.27962e+06	5.4155e+06	1.31584e+06	9.54571e+06	9.47913e+06	7.25004e+06	3.84507e+06	6.76169e+06	6.19433e+06
Auh	NA	NA	NA	NA	NA	1.13154e+06	NA	NA	NA	NA	NA	NA
Aup1	4.04275e+06	3.5941e+06	488722	1.48217e+06	702339	665336	4.04275e+06	3.5941e+06	488722	2.46855e+06	3.05115e+06	3.20551e+06
Avl9	2.29585e+06	1.02918e+06	1.02848e+06	892315	NA	95271.6	2.29585e+06	1.02918e+06	1.02848e+06	361089	801582	1.31541e+06
AW549877	86116.1	NA	NA	NA	357939	145012	86116.1	NA	NA	722676	791703	NA
AW555464	309296	NA	NA	NA	152603	NA	309296	NA	NA	148965	NA	NA
Axin2	NA	NA	NA	NA	127271	NA	NA	NA	NA	NA	NA	NA
Axl	NA	NA	NA	NA	348138	NA	NA	NA	NA	NA	NA	NA
Azgp1	NA	NA	NA	NA	47973.7	NA	NA	NA	NA	NA	NA	NA
Azi1	6.18671e+06	4.43452e+06	4.97102e+06	2.84383e+06	3.31038e+06	1.00056e+06	6.18671e+06	4.43452e+06	4.97102e+06	3.21511e+06	3.85589e+06	4.09316e+06
Azi2	7.40393e+06	5.62805e+06	8.55354e+06	6.49025e+06	5.8043e+06	545069	7.40393e+06	5.62805e+06	8.55354e+06	1.19815e+06	1.9305e+06	1.05431e+06
B230208H17Rik	220194	NA	192093	NA	NA	NA	220194	NA	192093	NA	NA	NA
B2m	141275	128610	NA	NA	NA	NA	141275	128610	NA	NA	NA	NA
B3galnt1	NA	NA	NA	NA	1.36998e+06	155204	NA	NA	NA	NA	NA	NA
B3galt6	3.73264e+06	4.04049e+06	5.50397e+06	1.88071e+06	543451	517957	3.73264e+06	4.04049e+06	5.50397e+06	4.65358e+06	3.37016e+06	4.41167e+06
B3galtl	1.58924e+07	NA	NA	NA	NA	NA	1.58924e+07	NA	NA	NA	2.8669e+06	NA
B3gat3	1.00712e+06	916771	1.02268e+06	NA	2.58381e+06	97656.9	1.00712e+06	916771	1.02268e+06	655079	782573	589609
B3gnt1	NA	NA	NA	NA	NA	NA	NA	NA	NA	NA	145425	NA
B3gnt2	NA	148730	NA	NA	NA	NA	NA	148730	NA	NA	NA	NA
B3gnt3	1.24689e+07	9.55242e+06	7.39383e+06	7.61525e+06	NA	542741	1.24689e+07	9.55242e+06	7.39383e+06	183659	2.02856e+06	2.08224e+06
B3gnt7	9.44386e+08	7.46803e+08	9.87864e+08	7.86469e+08	9.02978e+07	1.322e+08	9.44386e+08	7.46803e+08	9.87864e+08	6.40945e+08	4.98239e+08	6.68463e+08
B3gnt8	2.15608e+08	2.00197e+08	1.81168e+08	7.73802e+07	3.11002e+07	4.7326e+07	2.15608e+08	2.00197e+08	1.81168e+08	1.70754e+08	2.67681e+08	1.95775e+08
B4galt5	NA	NA	NA	NA	2.44271e+06	9667.2	NA	NA	NA	154386	NA	NA
B4galt7	412534	NA	NA	NA	NA	NA	412534	NA	NA	NA	NA	NA
B9d1	5.10411e+06	4.93363e+06	6.84127e+06	6.36709e+06	2.42296e+06	1.51562e+06	5.10411e+06	4.93363e+06	6.84127e+06	7.21796e+06	7.97236e+06	6.09672e+06
B9d2	NA	NA	NA	NA	3.16992e+06	NA	NA	NA	NA	NA	NA	NA
Bach1	4.93496e+06	1.79545e+06	4.61524e+06	9.87206e+06	6.33504e+06	1.02886e+06	4.93496e+06	1.79545e+06	4.61524e+06	6.9954e+06	1.32011e+07	5.24165e+06
Bag1	1.8857e+07	1.4917e+07	1.91773e+07	1.47114e+07	7.69819e+06	1.3748e+06	1.8857e+07	1.4917e+07	1.91773e+07	9.83914e+06	8.1064e+06	1.06893e+07
Bag3	592525	615191	NA	NA	NA	25515.7	592525	615191	NA	NA	NA	155200
Bag5	2.9387e+06	294271	3.16156e+06	NA	NA	527878	2.9387e+06	294271	3.16156e+06	NA	1.17884e+06	652470
Bag6	652621	475470	NA	265723	73294.1	43493.8	652621	475470	NA	1.01476e+06	NA	659828
Baiap2	1.68321e+07	1.58086e+07	1.73241e+07	6.5459e+07	1.48395e+06	5.78198e+06	1.68321e+07	1.58086e+07	1.73241e+07	3.04835e+07	2.79623e+07	2.90157e+07
Bak1	NA	455216	NA	273545	NA	20964	NA	455216	NA	74534.7	123699	118790
Banf1	1.31711e+07	4.41606e+06	1.10013e+07	NA	NA	996948	1.31711e+07	4.41606e+06	1.10013e+07	2.17308e+06	2.16314e+07	1.01032e+07
Bax	2.81263e+07	2.43198e+07	2.50401e+07	1.85357e+06	9.92347e+06	398013	2.81263e+07	2.43198e+07	2.50401e+07	2.54677e+06	3.32232e+06	NA
Baz1a	2.00916e+06	3.39175e+06	2.27002e+06	1.20353e+06	530162	346006	2.00916e+06	3.39175e+06	2.27002e+06	689426	1.95424e+06	316947
Baz1b	715953	786187	699446	133749	306813	68317.2	715953	786187	699446	548999	759583	527079
Baz2a	4.20574e+07	4.24055e+07	5.31419e+07	2.12334e+08	8.69173e+06	1.66139e+07	4.20574e+07	4.24055e+07	5.31419e+07	7.97448e+07	9.00554e+07	8.08796e+07
Baz2b	1.09204e+06	218757	1.03324e+06	836571	NA	60137	1.09204e+06	218757	1.03324e+06	1.32097e+06	1.21341e+06	297365
Bbox1	NA	NA	NA	NA	98311.8	NA	NA	NA	NA	NA	NA	NA
BC003266	1.23045e+07	1.76578e+07	4.22807e+06	3.90715e+06	5.35865e+06	2.84873e+06	1.23045e+07	1.76578e+07	4.22807e+06	1.39684e+07	3.24216e+07	1.12535e+07
BC003331	5.95443e+06	5.95185e+06	6.73428e+06	5.27069e+06	1.74171e+07	6.7035e+06	5.95443e+06	5.95185e+06	6.73428e+06	3.21428e+07	5.99256e+07	4.61259e+07
BC006779	1.10849e+06	NA	NA	NA	965215	NA	1.10849e+06	NA	NA	NA	NA	NA
BC013712	530284	1.25163e+06	777740	NA	3.45757e+06	274250	530284	1.25163e+06	777740	1.58281e+06	2.22505e+06	1.4133e+06
BC014805	4.93138e+06	2.98953e+06	4.58405e+06	232705	781207	438949	4.93138e+06	2.98953e+06	4.58405e+06	1.81333e+06	2.53767e+06	1.03479e+06
BC017158	1.06716e+07	9.72774e+06	1.03586e+07	3.94412e+06	2.64195e+06	1.77431e+06	1.06716e+07	9.72774e+06	1.03586e+07	8.63584e+06	1.19661e+07	7.55666e+06
BC018507	359088	NA	379391	NA	NA	NA	359088	NA	379391	NA	NA	NA
BC024659	3.73204e+06	3.12792e+06	5.1466e+06	4.37256e+06	234802	551731	3.73204e+06	3.12792e+06	5.1466e+06	3.08489e+06	3.12164e+06	1.83657e+06
BC026585	126964	NA	NA	NA	NA	NA	126964	NA	NA	NA	NA	NA
BC026590	537670	447126	NA	369837	852562	285911	537670	447126	NA	1.23389e+06	1.21343e+06	595676
BC026782	7.17144e+06	8.50908e+06	8.16857e+06	7.10431e+06	1.65108e+07	3.21669e+06	7.17144e+06	8.50908e+06	8.16857e+06	1.2603e+07	1.67423e+07	1.48269e+07
BC027072	408662	331542	400509	NA	NA	NA	408662	331542	400509	NA	NA	NA
BC029214	3.46938e+07	3.37824e+07	3.47693e+07	NA	1.09294e+07	NA	3.46938e+07	3.37824e+07	3.47693e+07	2.52252e+07	NA	NA
BC031781	NA	NA	NA	216128	NA	NA	NA	NA	NA	NA	NA	NA
BC037034	NA	2.1809e+06	NA	407253	NA	NA	NA	2.1809e+06	NA	NA	NA	NA
BC046331	NA	249880	NA	NA	87275.4	NA	NA	249880	NA	NA	43441.8	118507
BC046404	4.87381e+07	5.22469e+07	4.93922e+07	1.03369e+07	5.26831e+07	1.26599e+07	4.87381e+07	5.22469e+07	4.93922e+07	4.29135e+07	5.05817e+07	4.80826e+07
BC048355	NA	NA	NA	354992	259996	51147.5	NA	NA	NA	285138	274255	248139
BC089597	552560	962989	1.0505e+06	NA	3.15331e+06	746099	552560	962989	1.0505e+06	3.79325e+06	5.06091e+06	4.00246e+06
BC117090	8.22685e+06	6.25851e+06	7.753e+06	5.5248e+06	1.84996e+06	975315	8.22685e+06	6.25851e+06	7.753e+06	4.13921e+06	5.28405e+06	4.02859e+06
Bcam	6.25541e+06	6.25641e+06	5.46338e+06	2.28055e+06	710119	130338	6.25541e+06	6.25641e+06	5.46338e+06	857290	1.26752e+06	723064
Bcap29	1.18864e+06	759728	1.12741e+06	NA	NA	NA	1.18864e+06	759728	1.12741e+06	NA	NA	NA
Bcap31	659669	NA	NA	NA	NA	NA	659669	NA	NA	NA	NA	NA
Bcar1	1.18866e+06	246567	845175	NA	109746	93566.8	1.18866e+06	246567	845175	284191	498622	266430
Bcar3	NA	NA	NA	NA	57924.9	NA	NA	NA	NA	NA	NA	NA
Bccip	1.01911e+07	8.40972e+06	1.37975e+07	8.31006e+06	2.04625e+06	1.4335e+06	1.01911e+07	8.40972e+06	1.37975e+07	6.72502e+06	7.44409e+06	6.59182e+06
Bckdhb	765130	751504	847474	NA	53251.6	NA	765130	751504	847474	22229	NA	NA
Bcl2	3.981e+06	3.82063e+06	4.06749e+06	5.07593e+06	4.88209e+06	1.24278e+06	3.981e+06	3.82063e+06	4.06749e+06	6.10319e+06	7.28613e+06	5.03697e+06
Bcl2l1	314736	295717	302297	NA	NA	NA	314736	295717	302297	NA	NA	NA
Bcl2l11	532984	NA	973445	NA	143882	NA	532984	NA	973445	NA	NA	243064
Bcl2l13	NA	NA	NA	NA	85067.9	NA	NA	NA	NA	NA	NA	NA
Bcl2l15	2.47671e+06	2.43084e+06	1.92929e+06	2.52804e+06	2.56286e+06	887461	2.47671e+06	2.43084e+06	1.92929e+06	3.74924e+06	4.27424e+06	3.88022e+06
Bcl6b	15230.3	NA	11172.7	NA	5636.99	2671.16	15230.3	NA	11172.7	NA	4510.72	11777.3
Bcl7b	1.82842e+07	1.66319e+07	1.79368e+07	1.46077e+06	3.01091e+06	1.14963e+06	1.82842e+07	1.66319e+07	1.79368e+07	5.15051e+06	9.10561e+06	7.89724e+06
Bclaf1	NA	NA	NA	NA	54930.2	NA	NA	NA	NA	NA	437979	NA
Bco2	7.02473e+06	1.06401e+07	1.16147e+07	8.57701e+06	8.87215e+06	1.09093e+06	7.02473e+06	1.06401e+07	1.16147e+07	7.43022e+06	5.16645e+06	7.26173e+06
Bcs1l	1.17977e+07	1.16347e+07	1.19351e+07	6.05558e+06	4.67888e+06	2.49681e+06	1.17977e+07	1.16347e+07	1.19351e+07	9.46212e+06	1.4157e+07	7.09339e+06
Bdh1	453035	974354	1.66211e+06	531388	281822	119543	453035	974354	1.66211e+06	669263	740903	251503
Becn1	202167	247710	305176	NA	NA	NA	202167	247710	305176	NA	NA	NA
Bet1	333656	183750	295417	NA	NA	NA	333656	183750	295417	NA	NA	NA
Bet1l	314378	NA	347013	NA	669181	NA	314378	NA	347013	719770	124119	242959
Beta-s	1.39905e+06	1.49142e+06	1.34342e+06	NA	201616	111012	1.39905e+06	1.49142e+06	1.34342e+06	491118	557366	NA
Bfar	NA	NA	NA	NA	NA	42548.3	NA	NA	NA	193624	222231	NA
Bgn	NA	1.03622e+06	436766	NA	1.24179e+06	5238.31	NA	1.03622e+06	436766	NA	NA	NA
Bhlhb9	603980	652900	854954	2.14999e+06	2.15662e+06	NA	603980	652900	854954	4.23338e+06	3.71145e+06	3.68515e+06
Bhlhe40	NA	172571	NA	NA	NA	NA	NA	172571	NA	NA	NA	NA
Bhmt	4.02885e+07	3.65749e+07	3.10936e+07	4.82123e+07	2.4332e+07	5.13409e+06	4.02885e+07	3.65749e+07	3.10936e+07	2.49894e+07	2.59939e+07	1.69976e+07
Bhmt2	2.87775e+06	3.40717e+06	2.39601e+06	5.63298e+06	3.7611e+06	1.71876e+06	2.87775e+06	3.40717e+06	2.39601e+06	3.37123e+06	5.85816e+06	5.5531e+06
Bicd2	NA	NA	86351.3	NA	54583.2	NA	NA	NA	86351.3	NA	NA	NA
Bid	2.08024e+07	2.14512e+07	2.30382e+07	1.42905e+07	1.49567e+07	4.68783e+06	2.08024e+07	2.14512e+07	2.30382e+07	1.91033e+07	2.78254e+07	1.66838e+07
Bin1	4.2796e+06	4.73414e+06	5.29679e+06	2.17159e+06	3.6833e+07	5.4686e+06	4.2796e+06	4.73414e+06	5.29679e+06	2.60009e+07	2.47229e+07	3.50029e+07
Blmh	1.74531e+06	2.0073e+06	1.65891e+06	931229	585441	262847	1.74531e+06	2.0073e+06	1.65891e+06	1.79008e+06	1.65398e+06	1.02262e+06
Bloc1s1	746627	368224	698626	41509.4	350335	89634.3	746627	368224	698626	627658	976537	582356
Bloc1s3	1.01022e+07	7.13852e+06	1.19811e+07	9.82303e+06	2.77586e+06	3.74983e+06	1.01022e+07	7.13852e+06	1.19811e+07	1.16302e+07	5.32568e+06	1.25324e+07
Blvra	61551.5	131821	NA	NA	NA	NA	61551.5	131821	NA	NA	NA	NA
Blvrb	353609	5.07583e+06	4.14608e+06	1.02534e+06	703124	1.07793e+06	353609	5.07583e+06	4.14608e+06	5.98859e+06	6.06743e+06	1.75322e+06
Blzf1	1.07756e+08	1.05173e+08	1.10141e+08	5.87249e+07	5.5735e+07	3.95112e+07	1.07756e+08	1.05173e+08	1.10141e+08	2.19234e+08	2.16479e+08	2.07158e+08
Bmi1	4.08801e+07	4.60546e+07	3.9343e+07	3.92155e+07	3.91835e+07	7.85675e+06	4.08801e+07	4.60546e+07	3.9343e+07	3.37571e+07	4.65972e+07	4.90633e+07
Bmp2k	NA	NA	NA	163510	NA	NA	NA	NA	NA	NA	NA	NA
Bmpr2	393931	NA	NA	NA	NA	NA	393931	NA	NA	NA	NA	NA
Bms1	4.74397e+06	4.03953e+06	5.66816e+06	4.46906e+06	1.53176e+06	1.27179e+06	4.74397e+06	4.03953e+06	5.66816e+06	5.00236e+06	5.67775e+06	4.88815e+06
Bnip1	572056	475984	563556	NA	NA	NA	572056	475984	563556	NA	NA	NA
Bnip2	1.6953e+06	1.59893e+06	1.6127e+06	464924	NA	262703	1.6953e+06	1.59893e+06	1.6127e+06	1.71219e+06	775196	2.46938e+06
Bnip3	NA	NA	NA	NA	921490	166121	NA	NA	NA	406796	NA	NA
Bnip3l	NA	NA	407548	NA	NA	NA	NA	NA	407548	NA	NA	NA
Bod1	NA	NA	NA	NA	155547	NA	NA	NA	NA	NA	NA	83015
Bod1l	NA	NA	152108	147291	NA	66157.5	NA	NA	152108	NA	153350	NA
Bok	NA	NA	188923	NA	612629	19985.5	NA	NA	188923	71673	102560	65425.7
Bola1	NA	NA	NA	NA	139379	NA	NA	NA	NA	NA	NA	NA
Bola2	849924	1.98179e+06	2.03324e+06	311564	1.23838e+06	124382	849924	1.98179e+06	2.03324e+06	1.31189e+06	1.58346e+06	9.54355e+06
Bola3	NA	NA	NA	NA	NA	NA	NA	NA	NA	NA	587569	NA
Bop1	708349	NA	NA	NA	358345	NA	708349	NA	NA	NA	NA	NA
Bpgm	NA	NA	NA	NA	12613.6	NA	NA	NA	NA	108370	195662	NA
Bphl	1.72995e+06	1.20807e+06	888971	221770	49039.6	NA	1.72995e+06	1.20807e+06	888971	NA	NA	240241
Bptf	NA	NA	NA	114765	NA	130467	NA	NA	NA	573414	514819	NA
Brap	881788	1.07772e+06	1.20351e+06	311330	304487	143060	881788	1.07772e+06	1.20351e+06	695388	756570	237598
Brca1	7.6511e+07	8.5009e+07	NA	NA	NA	NA	7.6511e+07	8.5009e+07	NA	NA	NA	NA
Brcc3	1.42161e+06	4.36784e+06	372538	NA	639908	73073.4	4.12415e+06	3.51644e+06	4.02269e+06	2.60025e+06	314392	320941
Brd1	NA	NA	NA	263739	137349	NA	NA	NA	NA	463000	448625	NA
Brd2	6.34395e+06	6.44334e+06	6.54309e+06	9.49265e+06	1.6425e+07	4.96755e+06	6.34395e+06	6.44334e+06	6.54309e+06	2.27207e+07	2.04646e+07	1.88582e+07
Brd3	295994	177109	186418	218988	44040.5	61390.6	295994	177109	186418	118792	315049	988954
Brd4	1.01391e+07	7.61479e+06	8.89431e+06	7.9036e+06	4.88412e+06	1.98523e+06	1.01391e+07	7.61479e+06	8.89431e+06	7.25267e+06	9.92661e+06	5.39302e+06
Brd7	1.23305e+06	3.78655e+06	1.49402e+06	NA	559214	121585	1.23305e+06	3.78655e+06	1.49402e+06	432838	742893	1.28955e+06
Brd8	423413	226466	199769	204784	NA	NA	423413	226466	199769	77911.3	NA	NA
Brd9	546981	635902	529839	485178	405429	214604	546981	635902	529839	1.063e+06	1.14019e+06	1.39094e+06
Bri3	1.09362e+06	1.36656e+06	NA	NA	NA	NA	1.09362e+06	1.36656e+06	NA	NA	NA	NA
Bri3bp	NA	981454	952066	NA	NA	26975.9	NA	981454	952066	NA	NA	NA
Brix1	NA	NA	NA	2.74888e+07	NA	NA	NA	NA	NA	NA	NA	NA
Brms1l	6.34832e+07	4.8356e+07	7.39903e+07	3.76784e+07	6.2493e+07	1.97216e+07	6.34832e+07	4.8356e+07	7.39903e+07	9.09009e+07	9.55263e+07	7.22539e+07
Brox	2.91349e+06	2.02196e+06	2.12684e+06	908717	158445	364597	2.91349e+06	2.02196e+06	2.12684e+06	1.36661e+06	2.50334e+06	2.19893e+06
Brp44	2.44812e+06	2.00026e+06	1.34388e+06	NA	1.52096e+06	12462.2	2.44812e+06	2.00026e+06	1.34388e+06	NA	154440	175878
Brpf1	1.54594e+06	1.2478e+06	942427	462258	1.85651e+06	202799	1.54594e+06	1.2478e+06	942427	628472	895606	1.8654e+06
Bscl2	1.14508e+08	6.50388e+07	1.21097e+08	NA	3.79321e+07	4.42173e+06	1.14508e+08	6.50388e+07	1.21097e+08	1.87412e+07	2.41349e+07	2.07804e+07
Bsdc1	294644	275559	419308	300804	260901	139475	294644	275559	419308	275887	525392	302696
Bsg	382555	386764	425007	1.37354e+06	4374.89	41405.8	382555	386764	425007	204735	176848	282138
Bst1	1.61331e+06	NA	2.42021e+06	NA	4.0805e+06	87686	1.61331e+06	NA	2.42021e+06	433569	446726	368290
Bst2	NA	NA	NA	413012	NA	NA	NA	NA	NA	NA	NA	NA
Btaf1	1.19722e+07	1.69236e+07	1.50866e+07	1.12041e+07	3.85809e+07	4.72221e+06	1.19722e+07	1.69236e+07	1.50866e+07	1.86565e+07	2.15931e+07	2.2201e+07
Btbd11	NA	NA	NA	NA	NA	123694	NA	NA	NA	NA	NA	NA
Btbd9	1.48073e+07	1.55275e+07	1.61018e+07	7.3699e+06	2.55456e+06	3.37073e+06	1.48073e+07	1.55275e+07	1.61018e+07	1.58209e+07	1.79472e+07	1.28989e+07
Btd	2.03497e+07	NA	NA	2.15797e+07	3.39925e+06	1.8188e+06	2.03497e+07	NA	NA	NA	8.96592e+06	NA
Btf3	4.58752e+06	NA	4.79443e+06	NA	NA	NA	4.58752e+06	NA	4.79443e+06	NA	NA	NA
Btf3l4	4.12236e+06	2.57741e+06	3.9077e+06	3.5328e+06	1.60448e+06	814864	4.12236e+06	2.57741e+06	3.9077e+06	4.12908e+06	2.78747e+06	3.67118e+06
Btk	2.81581e+06	2.94994e+06	1.30954e+06	3.95482e+06	214361	175694	2.81581e+06	2.94994e+06	1.30954e+06	849832	1.36357e+06	681888
Btn2a2	NA	NA	NA	NA	41078.2	14446.7	NA	NA	NA	153122	95520.8	295773
Btnl9	NA	479829	477343	273175	NA	NA	NA	479829	477343	NA	NA	NA
Bub3	NA	NA	NA	301894	188503	NA	NA	NA	NA	NA	NA	NA
Bud31	4.65443e+06	4.75108e+06	5.44658e+06	1.93637e+06	565581	590912	4.65443e+06	4.75108e+06	5.44658e+06	2.5187e+06	1.79583e+06	3.14529e+06
Bysl	4.92185e+07	4.77507e+07	4.82783e+07	2.77942e+07	3.94669e+07	9.78682e+06	4.92185e+07	4.77507e+07	4.82783e+07	4.20781e+07	5.25721e+07	4.87254e+07
Bzw1	NA	NA	494282	351470	363190	32234.3	NA	NA	494282	430397	583296	NA
Bzw2	2.00202e+08	2.12608e+08	2.20603e+08	2.27238e+08	2.4584e+07	2.71478e+07	2.00202e+08	2.12608e+08	2.20603e+08	1.26335e+08	1.32904e+08	1.06815e+08
C030048B08Rik	2.33674e+06	2.38763e+06	NA	1.56323e+06	1.30243e+07	1.91854e+06	2.33674e+06	2.38763e+06	NA	4.30762e+06	9.67717e+06	1.11684e+07
C130039O16Rik	NA	NA	NA	NA	28647.3	NA	NA	NA	NA	NA	NA	NA
C1galt1c1	2.11359e+06	2.48471e+06	2.31182e+06	271697	626970	97413.3	2.11359e+06	2.48471e+06	2.31182e+06	477084	490788	338421
C1qb	1.17234e+06	1.1029e+06	1.13365e+06	1.08354e+06	318321	164652	1.17234e+06	1.1029e+06	1.13365e+06	739202	NA	958319
C1qbp	204411	72287.5	242221	NA	57274.3	NA	204411	72287.5	242221	NA	NA	NA
C1qtnf1	6.56492e+07	8.62843e+07	8.03098e+07	6.15773e+07	8.277e+07	2.61575e+07	6.56492e+07	8.62843e+07	8.03098e+07	1.28397e+08	1.51745e+08	1.30896e+08
C1qtnf3	NA	NA	NA	NA	430503	NA	NA	NA	NA	NA	NA	NA
C1ra	8.6531e+06	6.05483e+06	3.8135e+06	6.49453e+06	611973	826074	8.6531e+06	6.05483e+06	3.8135e+06	1.69873e+06	2.76866e+06	2.90277e+06
C1rb	210525	328877	515700	269576	217305	173596	210525	328877	515700	856692	1.00511e+06	854582
C1rl	2.16561e+06	2.54581e+06	2.93697e+06	2.78507e+06	554904	561938	2.16561e+06	2.54581e+06	2.93697e+06	1.59242e+06	3.4023e+06	2.41832e+06
C2	NA	NA	NA	492708	NA	NA	NA	NA	NA	NA	NA	NA
C230096C10Rik	480809	684880	807098	598204	1.06728e+06	602122	480809	684880	807098	3.08772e+06	4.40261e+06	2.33138e+06
C2cd2	2.1666e+06	2.07031e+06	2.17743e+06	1.08988e+06	1.61509e+06	613798	2.1666e+06	2.07031e+06	2.17743e+06	3.31426e+06	4.58869e+06	4.29168e+06
C2cd2l	NA	NA	NA	NA	102059	40263.3	NA	NA	NA	NA	NA	132823
C3	NA	NA	NA	NA	294871	NA	NA	NA	NA	NA	NA	NA
C330006K01Rik	5.97528e+06	5.77577e+06	2.01324e+06	4.07428e+06	2.08316e+06	925103	5.97528e+06	5.77577e+06	2.01324e+06	4.54247e+06	5.35508e+06	3.68875e+06
C4b	354959	357925	238462	1.19512e+06	248719	224850	354959	357925	238462	1.14233e+06	1.21137e+06	1.15024e+06
C530008M17Rik	NA	NA	NA	192978	NA	84290.7	NA	NA	NA	345394	399120	268653
C5ar1	240047	198750	155584	161656	69784.5	172145	240047	198750	155584	811483	925316	971564
C730048C13Rik	710394	497856	94526.7	330710	NA	120478	710394	497856	94526.7	529252	582620	424783
C77080	8.77599e+07	6.83605e+07	7.44502e+07	4.75819e+07	5.5387e+07	2.0055e+07	8.77599e+07	6.83605e+07	7.44502e+07	5.38852e+07	8.84083e+07	5.09524e+07
C78339	2.42926e+07	2.87018e+07	2.51701e+07	4.22274e+06	6.23777e+06	1.68048e+06	2.42926e+07	2.87018e+07	2.51701e+07	5.41276e+06	1.01205e+07	9.20071e+06
C85492	NA	NA	NA	NA	768453	235985	NA	NA	NA	665891	1.02137e+06	1.75262e+06
C8a	1.86006e+06	1.52364e+06	NA	NA	576462	NA	1.86006e+06	1.52364e+06	NA	NA	616877	293491
C8b	249001	376485	633051	2.2642e+06	106202	108774	249001	376485	633051	715584	1.06903e+06	280936
Cab39	6.30325e+06	5.0271e+06	6.35631e+06	5.6392e+06	457607	598111	6.30325e+06	5.0271e+06	6.35631e+06	3.388e+06	2.27672e+06	2.30329e+06
Cab39l	315192	305026	337454	NA	NA	NA	315192	305026	337454	NA	739844	144296
Cables1	162137	NA	NA	NA	NA	NA	162137	NA	NA	NA	NA	NA
Cacna2d1	2.85849e+07	2.83763e+07	2.5962e+07	9.73703e+06	7.61421e+06	1.92549e+06	2.85849e+07	2.83763e+07	2.5962e+07	1.2503e+07	1.00687e+07	8.10838e+06
Cacybp	NA	NA	72962.4	NA	NA	NA	NA	NA	72962.4	NA	NA	NA
Cadm1	2.0848e+07	1.76254e+07	2.16723e+07	2.0173e+07	1.3315e+07	3.48917e+06	2.0848e+07	1.76254e+07	2.16723e+07	1.04452e+07	1.4281e+07	1.53278e+07
Calcb	3.60637e+07	2.88617e+07	3.9109e+07	5.1557e+06	1.00324e+07	1.61336e+06	3.60637e+07	2.88617e+07	3.9109e+07	6.443e+06	7.17456e+06	2.60183e+06
Calcrl	2.37705e+06	1.18481e+06	1.20163e+06	1.94589e+06	758191	152282	2.37705e+06	1.18481e+06	1.20163e+06	958038	831913	1.2583e+06
Cald1	1.89983e+06	1.98236e+06	1.49408e+06	909203	1.34211e+06	363057	1.89983e+06	1.98236e+06	1.49408e+06	1.64954e+06	1.72451e+06	1.6867e+06
Calm1	1.74241e+08	1.5099e+08	1.52982e+08	1.70351e+08	2.76571e+08	5.21682e+07	1.74241e+08	1.5099e+08	1.52982e+08	2.42835e+08	2.93155e+08	2.28287e+08
Calml4	4.67428e+06	6.237e+06	8.29276e+06	6.67062e+06	2.89223e+06	1.32269e+06	4.67428e+06	6.237e+06	8.29276e+06	7.95987e+06	7.41907e+06	4.15052e+06
Calr	NA	NA	NA	887684	57204.1	52633.8	NA	NA	NA	NA	NA	NA
Calr4	645553	704829	1.60868e+06	NA	1.68901e+06	148034	645553	704829	1.60868e+06	1.01856e+06	764605	1.38087e+06
Calu	NA	NA	NA	NA	328703	NA	NA	NA	NA	NA	NA	469759
Camk1	1.00768e+06	1.03873e+06	888171	NA	NA	NA	1.00768e+06	1.03873e+06	888171	NA	NA	NA
Camk2d	3.53926e+06	2.64137e+06	2.12904e+06	6.99458e+06	1.02234e+06	169570	3.53926e+06	2.64137e+06	2.12904e+06	1.11228e+06	1.20567e+06	995711
Camk2g	120318	139216	200804	NA	NA	43780.3	120318	139216	200804	166402	158105	311976
Caml	1.49055e+07	1.21274e+07	1.10357e+07	5.29015e+06	6.04138e+06	945016	1.49055e+07	1.21274e+07	1.10357e+07	4.56406e+06	5.18654e+06	3.31228e+06
Camp	NA	NA	NA	NA	NA	NA	NA	NA	NA	9.02083e+06	NA	NA
Camsap1l1	NA	1.19682e+07	NA	NA	1.93523e+07	2.0224e+06	NA	1.19682e+07	NA	9.18957e+06	1.11393e+07	9.61308e+06
Cand1	1.85595e+07	1.72803e+07	1.94815e+07	1.60563e+07	6.80717e+06	2.78279e+06	1.85595e+07	1.72803e+07	1.94815e+07	1.16714e+07	1.66479e+07	1.493e+07
Canx	NA	NA	NA	NA	NA	9914.68	NA	NA	NA	NA	50786.2	43498
Capn1	NA	NA	NA	137465	NA	NA	NA	NA	NA	NA	NA	NA
Capn7	566219	621587	526719	789874	81647.8	88635.1	566219	621587	526719	365341	842705	577190
Caprin1	1.52422e+06	1.08588e+06	1.28096e+06	NA	347871	85143.1	1.52422e+06	1.08588e+06	1.28096e+06	235743	631814	273068
Capza1	NA	NA	NA	NA	NA	143418	NA	NA	NA	NA	NA	NA
Capzb	1.1624e+06	170977	918369	NA	NA	NA	1.1624e+06	170977	918369	NA	NA	NA
Car1	300680	NA	NA	886945	NA	98924.7	300680	NA	NA	484275	225298	259432
Car14	290197	250260	246381	318705	216474	55420.2	290197	250260	246381	251289	167473	37329
Car3	1.4783e+06	NA	NA	NA	NA	NA	1.4783e+06	NA	NA	NA	NA	NA
Car4	8.14327e+07	9.13021e+07	8.78712e+07	8.60503e+07	4.75031e+07	1.79175e+07	8.14327e+07	9.13021e+07	8.78712e+07	7.23241e+07	8.02386e+07	6.27962e+07
Car5b	846310	768656	1.21739e+06	965239	940390	212670	846310	768656	1.21739e+06	979313	797072	908884
Card10	2.25753e+06	NA	1.3371e+06	NA	NA	NA	2.25753e+06	NA	1.3371e+06	NA	NA	NA
Card11	1.07869e+06	NA	751202	442743	NA	NA	1.07869e+06	NA	751202	679278	NA	736715
Card9	NA	NA	NA	NA	125176	NA	NA	NA	NA	NA	NA	NA
Carhsp1	NA	1.32425e+07	1.27806e+07	2.31285e+07	2.10457e+07	4.28957e+06	NA	1.32425e+07	1.27806e+07	1.98191e+07	2.13813e+07	1.79407e+07
Carkd	NA	7.79639e+06	NA	3.34465e+06	NA	NA	NA	7.79639e+06	NA	NA	NA	NA
Casd1	115168	108697	NA	230409	260439	NA	115168	108697	NA	NA	631029	NA
Cask	363436	215844	NA	6.04333e+06	NA	91901.4	363436	215844	NA	1.3757e+06	489218	474895
Casp1	NA	NA	136320	296193	NA	NA	NA	NA	NA	NA	NA	NA
Casp4	NA	NA	NA	NA	187109	NA	NA	NA	NA	NA	NA	NA
Casp6	236593	225514	194523	42653.5	NA	9732.74	236593	225514	194523	52172.8	116869	97144.4
Casp7	NA	1.99892e+09	NA	NA	1.3757e+09	NA	NA	1.99892e+09	NA	NA	NA	NA
Casp8	NA	NA	17081.1	NA	NA	NA	217137	73894.1	NA	NA	NA	106528
Casq2	143594	155783	1.01268e+06	531077	652884	156902	143594	155783	1.01268e+06	710868	1.06081e+06	1.03226e+06
Casr	229088	NA	NA	NA	NA	NA	229088	NA	NA	NA	NA	NA
Cast	NA	2.46149e+06	233962	NA	2.60448e+06	580741	NA	2.46149e+06	233962	9.46744e+06	6.26391e+06	9.07847e+06
Cat	38503.7	46684.7	30739.6	NA	NA	NA	38503.7	46684.7	30739.6	NA	NA	NA
Catsperg2	NA	NA	NA	NA	NA	102936	NA	NA	NA	404139	526031	NA
Cav1	2.31491e+06	NA	NA	NA	NA	NA	2.31491e+06	NA	NA	NA	NA	NA
Cav2	89814.8	74897.3	NA	NA	2.29385e+06	740189	89814.8	74897.3	NA	4.32456e+06	2.13867e+06	2.67992e+06
Cbara1	2.30855e+06	2.50241e+06	2.41061e+06	5.16776e+06	4.3138e+06	1.24285e+06	2.30855e+06	2.50241e+06	2.41061e+06	4.61621e+06	6.28673e+06	4.90678e+06
Cbr1	NA	NA	1.03504e+07	9.00311e+06	6.68517e+06	2.06535e+06	NA	NA	1.03504e+07	7.51692e+06	8.05125e+06	NA
Cbr4	NA	NA	NA	NA	132218	12870.9	NA	NA	NA	56630.6	63050	NA
Cbwd1	NA	NA	46982.4	NA	NA	NA	NA	NA	46982.4	NA	NA	NA
Cbx1	NA	NA	NA	NA	NA	109680	NA	NA	NA	NA	575754	NA
Cbx5	8.82741e+06	8.46568e+06	8.89791e+06	6.88017e+06	NA	497757	8.82741e+06	8.46568e+06	8.89791e+06	3.54113e+06	694813	NA
Cc2d1a	321109	160380	197531	NA	58006.1	NA	321109	160380	197531	NA	NA	NA
Cc2d1b	NA	NA	NA	1.27067e+06	NA	NA	NA	NA	NA	NA	NA	1.65787e+06
Ccar1	265281	297583	164381	787656	191170	126943	265281	297583	164381	569495	257747	526733
Ccbl2	603702	1.49559e+06	865693	NA	NA	66440.5	603702	1.49559e+06	865693	215614	431515	488800
Ccdc101	NA	NA	NA	NA	NA	495358	NA	NA	NA	NA	2.60231e+06	2.94271e+06
Ccdc102a	782144	676504	NA	NA	NA	NA	782144	676504	NA	NA	NA	NA
Ccdc109a	NA	169051	167757	237433	561355	30190.3	NA	169051	167757	149779	236383	157708
Ccdc109b	NA	NA	NA	NA	1.85402e+06	38902.3	NA	NA	NA	215830	230064	3.23825e+06
Ccdc12	NA	NA	NA	NA	38211.8	NA	NA	NA	NA	NA	NA	NA
Ccdc124	3.37587e+06	2.85857e+06	2.88458e+06	235195	9.88655e+06	59127.1	3.37587e+06	2.85857e+06	2.88458e+06	268280	273050	254386
Ccdc127	NA	NA	NA	NA	183371	NA	NA	NA	NA	NA	161516	NA
Ccdc132	171055	NA	NA	NA	NA	NA	171055	NA	NA	NA	NA	NA
Ccdc134	210506	226523	333074	472239	NA	NA	210506	226523	333074	NA	NA	NA
Ccdc150	NA	NA	NA	101145	NA	NA	NA	NA	NA	NA	NA	NA
Ccdc22	2.80886e+06	1.82258e+06	2.68519e+06	3.00007e+06	1.21097e+07	1.32039e+06	2.80886e+06	1.82258e+06	2.68519e+06	6.0987e+06	4.75267e+06	5.13233e+06
Ccdc25	528438	697653	525339	170209	65460.9	110303	528438	697653	525339	536676	24465.5	488605
Ccdc28b	904977	1.16827e+06	1.06808e+06	1.11101e+06	586539	258635	904977	1.16827e+06	1.06808e+06	1.08069e+06	1.41181e+06	1.39285e+06
Ccdc33	672593	702716	862093	1.92182e+06	1.65606e+06	214880	672593	702716	862093	1.24608e+06	1.62214e+06	1.89543e+06
Ccdc41	NA	889550	884992	NA	NA	NA	NA	889550	884992	NA	NA	NA
Ccdc43	3.22697e+07	2.84753e+07	2.09724e+07	1.31638e+07	NA	3.03661e+06	3.22697e+07	2.84753e+07	2.09724e+07	1.31825e+07	1.51913e+07	7.98674e+06
Ccdc50	868407	729823	734203	4.18305e+06	NA	971053	868407	729823	734203	622127	5.33847e+06	NA
Ccdc51	1.77098e+06	2.04956e+06	1.2319e+06	853751	349384	153041	1.77098e+06	2.04956e+06	1.2319e+06	549049	391159	1.01568e+06
Ccdc56	4.62604e+06	3.83071e+06	5.06481e+06	1.67267e+06	1.56562e+06	484649	4.62604e+06	3.83071e+06	5.06481e+06	2.13156e+06	4.25434e+06	1.32834e+06
Ccdc58	NA	NA	NA	NA	NA	11759.2	NA	NA	NA	NA	54200.9	56791
Ccdc6	1.60417e+06	1.46686e+06	2.21123e+06	NA	214878	140348	1.60417e+06	1.46686e+06	2.21123e+06	1.28038e+06	962512	381400
Ccdc61	4.98737e+07	5.71714e+07	6.24132e+07	5.30163e+07	5.66412e+07	5.53414e+06	4.98737e+07	5.71714e+07	6.24132e+07	4.52935e+07	6.12056e+07	4.11073e+07
Ccdc69	1.18211e+06	2.16548e+06	1.33552e+06	481170	1.27751e+06	178205	1.18211e+06	2.16548e+06	1.33552e+06	360026	798168	645096
Ccdc8	3.5343e+07	2.12418e+07	3.78411e+07	5.55612e+06	1.06202e+07	2.32873e+06	3.5343e+07	2.12418e+07	3.78411e+07	1.21448e+07	1.26261e+07	1.14794e+07
Ccdc86	NA	NA	NA	NA	1.67323e+06	347449	NA	NA	NA	1.03932e+06	1.3143e+06	1.14247e+06
Ccdc88a	NA	NA	NA	NA	NA	238840	NA	NA	NA	NA	NA	NA
Ccdc88b	NA	NA	18504.4	NA	NA	NA	NA	NA	18504.4	NA	NA	NA
Ccdc9	NA	NA	NA	NA	1.6245e+07	NA	NA	NA	NA	2.35843e+06	NA	NA
Ccdc90a	1.31703e+06	989373	1.16753e+06	709283	636180	205671	1.31703e+06	989373	1.16753e+06	1.32243e+06	1.86403e+06	711186
Ccdc90b	NA	NA	NA	NA	NA	60266	NA	NA	NA	NA	NA	NA
Ccdc91	NA	432697	NA	52506.5	82079.7	9697.64	NA	432697	NA	48494	NA	113364
Ccdc93	174889	262805	NA	NA	NA	NA	174889	262805	NA	NA	NA	NA
Cchcr1	NA	2.35927e+06	3.00077e+06	NA	NA	NA	NA	2.35927e+06	3.00077e+06	NA	NA	NA
Ccl3	1.19437e+06	NA	NA	NA	NA	NA	NA	NA	NA	NA	351150	NA
Ccl7	NA	NA	34258.7	NA	NA	NA	NA	NA	NA	NA	NA	159016
Ccm2	5.6058e+06	7.1646e+06	5.60037e+06	2.79538e+06	1.69464e+06	758097	5.6058e+06	7.1646e+06	5.60037e+06	3.11927e+06	4.80361e+06	2.7119e+06
Ccndbp1	1.5146e+08	1.39947e+08	1.42309e+08	4.58542e+08	5.49265e+07	2.89317e+07	1.5146e+08	1.39947e+08	1.42309e+08	1.32909e+08	1.53337e+08	1.46514e+08
Ccnh	1.6283e+06	2.79156e+06	2.36782e+06	1.68324e+06	790694	377383	1.6283e+06	2.79156e+06	2.36782e+06	1.81583e+06	2.37734e+06	2.04485e+06
Ccnk	1.45869e+06	1.25659e+06	1.5487e+06	962379	568516	399767	1.45869e+06	1.25659e+06	1.5487e+06	1.54843e+06	689700	NA
Ccnl1	1.44757e+06	1.43616e+06	1.41409e+06	472648	1.49318e+06	290553	1.44757e+06	1.43616e+06	1.41409e+06	1.14905e+06	1.71269e+06	2.44896e+06
Ccnl2	NA	93154.3	568316	NA	NA	NA	NA	93154.3	568316	NA	NA	NA
Ccnt1	9.55782e+06	1.20944e+07	1.2363e+07	5.24793e+06	4.73434e+06	1.85203e+06	9.55782e+06	1.20944e+07	1.2363e+07	1.11291e+07	1.03886e+07	9.5461e+06
Ccny	828343	746841	723764	9.10701e+06	382616	244717	828343	746841	723764	46225.2	534869	1.90084e+06
Ccr1	22034.7	NA	NA	NA	NA	NA	NA	NA	NA	NA	NA	NA
Ccr5	NA	1.47949e+06	NA	NA	NA	NA	1.18211e+06	NA	NA	NA	NA	NA
Ccrl2	328080	1.00904e+06	NA	409160	NA	113641	NA	1.64201e+06	259320	483545	917336	181074
Ccrn4l	163248	NA	NA	NA	NA	NA	163248	NA	NA	NA	NA	NA
Ccs	1.85389e+06	2.51536e+06	833396	3.55245e+06	4.16199e+06	580060	1.85389e+06	2.51536e+06	833396	3.69726e+06	3.38623e+06	3.63635e+06
Cct2	2.17673e+06	2.06326e+06	1.52378e+06	NA	352273	234782	2.17673e+06	2.06326e+06	1.52378e+06	1.04877e+06	702099	655593
Cct3	NA	NA	NA	NA	300648	27777.1	NA	NA	NA	325746	558352	NA
Cct4	369889	498370	NA	NA	155234	115564	369889	498370	NA	407494	820391	108574
Cct5	NA	NA	NA	NA	NA	NA	NA	NA	NA	NA	49329	NA
Cct6a	7.31975e+06	NA	NA	3.07342e+06	NA	2.39832e+06	7.31975e+06	NA	NA	2.29698e+06	5.30395e+06	NA
Cct8	526413	730318	583675	NA	NA	NA	526413	730318	583675	NA	164754	NA
Ccz1	2.65122e+06	3.99994e+06	4.94742e+06	1.31867e+06	107310	1.13161e+06	2.65122e+06	3.99994e+06	4.94742e+06	4.48733e+06	4.78955e+06	4.11824e+06
Cd101	NA	NA	NA	NA	1.10909e+06	10201.6	NA	NA	NA	48811.2	NA	34502.9
Cd14	NA	NA	NA	NA	NA	38773.4	NA	NA	NA	NA	238665	NA
Cd151	1.27524e+06	906473	616752	199511	132993	204139	1.27524e+06	906473	616752	243035	251630	951441
Cd163	1.39456e+06	1.57544e+06	199481	746388	173432	68832.9	1.38545e+06	1.28064e+06	1.08764e+06	751160	659022	529151
Cd180	264999	469837	68618.8	NA	171513	98552.3	NA	306739	NA	400950	508775	NA
Cd19	NA	92293.9	NA	NA	125748	NA	NA	92293.9	NA	NA	NA	NA
Cd1d1	6.11862e+07	6.00515e+07	6.03053e+07	2.49243e+08	6.75512e+06	7.88755e+06	6.11862e+07	6.00515e+07	6.03053e+07	3.73379e+07	4.61991e+07	3.80934e+07
Cd2	2.97602e+06	2.96669e+06	4.29227e+06	NA	NA	NA	2.97602e+06	2.96669e+06	4.29227e+06	NA	NA	NA
Cd200	477633	NA	853814	NA	NA	NA	477633	NA	853814	NA	NA	NA
Cd200r1	NA	NA	NA	75037.6	31898.5	7214.22	NA	NA	NA	NA	32512.9	NA
Cd200r4	NA	NA	NA	NA	112625	NA	NA	NA	NA	NA	NA	NA
Cd207	674896	552811	976844	299228	314740	109050	674896	552811	976844	773499	460658	802188
Cd209b	3.97981e+06	1.91174e+06	4.43126e+06	1.94385e+06	1.27013e+06	370972	3.97981e+06	1.91174e+06	4.43126e+06	1.956e+06	1.60799e+06	1.24266e+06
Cd244	1.77122e+06	1.64469e+06	1.97505e+06	1.74375e+06	507174	250250	1.77122e+06	1.64469e+06	1.97505e+06	1.71883e+06	1.48517e+06	1.68249e+06
Cd274	888519	893472	523420	1.95289e+06	NA	21797.8	888519	893472	523420	233485	524132	1.0548e+06
Cd2ap	236772	191212	212964	418966	380244	33515.4	236772	191212	212964	124425	82733	238919
Cd2bp2	510093	331047	547458	145777	2.79542e+06	746063	510093	331047	547458	2.85005e+06	1.19017e+06	3.2384e+06
Cd300a	2.61608e+06	1.4049e+06	1.41449e+06	1.46624e+06	1.85623e+06	685858	2.61608e+06	1.4049e+06	1.41449e+06	3.47453e+06	5.5848e+06	2.7568e+06
Cd300lb	NA	1.00641e+06	NA	2.81347e+06	NA	NA	NA	1.00641e+06	NA	NA	NA	NA
Cd300ld	NA	199283	NA	NA	NA	NA	NA	199283	NA	NA	NA	NA
Cd302	1.09579e+07	1.05958e+07	1.08406e+07	1.17701e+07	4.44494e+06	1.89315e+06	1.09579e+07	1.05958e+07	1.08406e+07	9.18692e+06	1.07732e+07	9.21092e+06
Cd33	NA	NA	NA	816666	NA	NA	NA	NA	NA	1.5607e+06	9.06014e+06	2.38378e+06
Cd34	NA	NA	NA	NA	6.07036e+06	1.13774e+06	NA	NA	NA	3.35462e+06	5.30523e+06	3.98414e+06
Cd36	2.4785e+06	2.80127e+06	2.71439e+06	1.95192e+06	125038	814828	2.4785e+06	2.80127e+06	2.71439e+06	3.67234e+06	4.02426e+06	3.04318e+06
Cd38	NA	NA	NA	NA	NA	NA	NA	NA	NA	NA	NA	240241
Cd3d	629551	731898	388230	206030	86586.9	47064.5	629551	731898	388230	137050	184084	139527
Cd40	1.37914e+06	924233	1.34614e+06	99187.6	1.99891e+07	44740.2	1.37914e+06	924233	1.34614e+06	204104	292077	1.02201e+06
Cd44	2.73242e+08	3.23071e+08	2.46461e+08	2.4792e+08	2.40469e+08	5.66236e+07	2.73242e+08	3.23071e+08	2.46461e+08	2.07027e+08	3.69246e+08	1.94499e+08
Cd47	NA	NA	NA	NA	NA	NA	NA	NA	NA	NA	NA	205116
Cd48	8.68665e+06	8.11999e+06	7.86019e+06	6.60621e+06	5.85284e+06	1.75433e+06	8.68665e+06	8.11999e+06	7.86019e+06	8.06002e+06	5.08629e+06	9.7233e+06
Cd55	4.0082e+08	4.00851e+08	3.8775e+08	9.72205e+08	1.69999e+08	1.01145e+08	4.0082e+08	4.00851e+08	3.8775e+08	4.66504e+08	5.47195e+08	4.46738e+08
Cd59a	2.30915e+07	3.27792e+07	3.15576e+07	2.85297e+07	7.29665e+06	3.58294e+06	2.30915e+07	3.27792e+07	3.15576e+07	1.32755e+07	1.67254e+07	1.7343e+07
Cd5l	1.15672e+06	630457	NA	NA	NA	NA	1.15672e+06	630457	NA	NA	NA	NA
Cd63	1.10029e+06	1.37252e+06	1.18853e+06	889844	120876	210983	1.10029e+06	1.37252e+06	1.18853e+06	276817	1.18947e+06	433568
Cd68	NA	NA	NA	NA	505919	1.27699e+07	NA	NA	NA	5.62818e+07	6.37585e+07	5.39197e+07
Cd69	1.0702e+06	305635	903070	404023	545417	279726	1.0702e+06	305635	903070	1.12361e+06	739351	619373
Cd74	NA	NA	NA	NA	115495	NA	NA	NA	NA	NA	NA	NA
Cd79a	420832	1.05929e+06	434366	210738	186685	229406	420832	1.05929e+06	434366	692349	685592	823903
Cd79b	3.89206e+07	NA	3.77391e+07	391221	9.93823e+06	6.83852e+06	3.89206e+07	NA	3.77391e+07	8.05819e+07	NA	7.49614e+07
Cd80	17200.4	NA	NA	NA	27250.1	3428.9	17200.4	NA	NA	NA	NA	NA
Cd81	209969	107703	173529	NA	1.72869e+06	NA	209969	107703	173529	NA	NA	NA
Cd84	127838	NA	NA	NA	NA	NA	127838	NA	NA	NA	NA	NA
Cd86	5.42196e+07	5.82716e+07	5.86315e+07	2.49671e+07	7.37943e+06	2.77015e+06	5.42196e+07	5.82716e+07	5.86315e+07	1.05065e+07	1.53286e+07	1.48971e+07
Cd9	645851	466409	404189	NA	NA	36782	645851	466409	404189	166386	196520	NA
Cd93	840513	1.54121e+06	2.557e+06	4.88408e+06	2.48091e+06	619421	840513	1.54121e+06	2.557e+06	3.70357e+06	1.22329e+06	862046
Cd97	2.06237e+07	1.58237e+07	1.39919e+07	1.20121e+07	1.09137e+07	1.76056e+06	2.06237e+07	1.58237e+07	1.39919e+07	1.27128e+07	1.18796e+07	1.4701e+07
Cda	263633	228712	244781	NA	NA	NA	263633	228712	244781	NA	NA	NA
Cdan1	2.11498e+06	717678	919909	155665	1.85531e+06	41810.5	2.11498e+06	717678	919909	391616	507369	194304
Cdc16	NA	NA	NA	NA	1.84507e+06	5.63693e+06	NA	NA	NA	2.09884e+07	2.95072e+07	NA
Cdc23	3.41776e+08	2.74131e+08	2.77019e+08	2.69187e+08	1.11952e+08	3.73157e+07	3.41776e+08	2.74131e+08	2.77019e+08	1.72946e+08	1.81364e+08	1.85564e+08
Cdc26	NA	NA	132492	NA	NA	NA	NA	NA	132492	NA	NA	NA
Cdc37	986992	250013	958626	412935	581870	204550	986992	250013	958626	1.86233e+06	866316	820584
Cdc40	1.02183e+07	1.32463e+07	1.0931e+07	6.7535e+06	5.51406e+06	771384	1.02183e+07	1.32463e+07	1.0931e+07	3.84524e+06	5.42904e+06	4.02648e+06
Cdc42	2.53389e+06	NA	2.5702e+06	767109	1.65367e+06	560004	2.53389e+06	NA	2.5702e+06	2.71303e+06	2.37058e+06	2.42388e+06
Cdc42bpb	416286	204347	319675	NA	424911	NA	416286	204347	319675	NA	NA	NA
Cdc42bpg	6.11623e+06	3.29182e+06	3.03257e+06	NA	416955	155444	6.11623e+06	3.29182e+06	3.03257e+06	998297	834415	NA
Cdc42ep1	896142	396511	388370	1.21732e+06	394364	201245	896142	396511	388370	880392	951593	930193
Cdc42ep4	6.40868e+06	5.7929e+06	5.25479e+06	3.06758e+06	4.41873e+06	1.00511e+06	6.40868e+06	5.7929e+06	5.25479e+06	7.17793e+06	7.54872e+06	5.64381e+06
Cdc42se1	4.85376e+06	5.79823e+06	6.20792e+06	NA	1.01108e+06	NA	4.85376e+06	5.79823e+06	6.20792e+06	NA	NA	1.03552e+06
Cdc73	NA	NA	226362	595032	84128.5	NA	NA	NA	226362	NA	NA	NA
Cdh1	NA	1.67886e+06	NA	NA	NA	NA	NA	1.67886e+06	NA	NA	NA	NA
Cdh13	866601	1.03188e+06	1.0734e+06	NA	81587.8	NA	866601	1.03188e+06	1.0734e+06	NA	NA	NA
Cdh2	NA	NA	NA	NA	NA	NA	NA	NA	NA	NA	80996.4	NA
Cdh5	NA	NA	NA	NA	NA	NA	NA	NA	NA	NA	NA	192637
Cdh9	1.09241e+08	1.05916e+08	1.13415e+08	1.33768e+08	1.72122e+08	5.48328e+07	1.09241e+08	1.05916e+08	1.13415e+08	1.94836e+08	3.03837e+08	2.34174e+08
Cdhr1	2.19737e+06	1.93706e+06	2.23583e+06	1.49443e+06	2.03693e+06	268763	2.19737e+06	1.93706e+06	2.23583e+06	1.20845e+06	1.64522e+06	1.83266e+06
Cdhr5	1.14e+06	1.07585e+06	180654	1.59162e+06	2.68542e+06	518781	1.14e+06	1.07585e+06	180654	2.69027e+06	2.79185e+06	2.86583e+06
Cdipt	625561	NA	517580	NA	NA	NA	625561	NA	517580	NA	656977	NA
Cdk1	4.09834e+06	5.77006e+06	5.59717e+06	2.68156e+06	1.56655e+06	781914	4.09834e+06	5.77006e+06	5.59717e+06	2.12807e+06	3.97605e+06	4.36887e+06
Cdk11b	484661	676029	504101	251053	170488	31500.8	484661	676029	504101	NA	NA	NA
Cdk13	NA	NA	NA	NA	1.26256e+06	162138	NA	NA	NA	812679	1.45759e+06	718574
Cdk19	NA	NA	NA	3.24211e+06	NA	NA	NA	NA	NA	NA	NA	NA
Cdk2	211260	NA	302737	NA	NA	NA	211260	NA	302737	NA	NA	NA
Cdk2ap1	NA	NA	NA	71401.1	NA	NA	NA	NA	NA	NA	NA	NA
Cdk4	1.82403e+06	1.36934e+06	621452	850755	1.75869e+06	211599	1.82403e+06	1.36934e+06	621452	749018	951118	695118
Cdk5	1.02982e+07	1.20723e+07	9.0297e+06	1.75527e+07	NA	NA	1.02982e+07	1.20723e+07	9.0297e+06	1.2254e+07	1.76291e+07	1.02142e+07
Cdk5rap3	459269	NA	NA	NA	2.37543e+06	827435	459269	NA	NA	4.09653e+06	2.37387e+06	4.43915e+06
Cdkal1	NA	NA	2.31282e+06	NA	NA	NA	NA	NA	2.31282e+06	NA	NA	NA
Cdkn1b	190319	220908	NA	NA	NA	NA	190319	220908	NA	NA	NA	NA
Cdkn2aip	1.65293e+06	1.16322e+06	1.2869e+06	4.34863e+06	2.68828e+06	782451	1.65293e+06	1.16322e+06	1.2869e+06	2.31226e+06	4.01768e+06	3.40779e+06
Cdr2l	4.61949e+07	4.11948e+07	4.56005e+07	7.67829e+07	1.79994e+08	6.99754e+07	4.61949e+07	4.11948e+07	4.56005e+07	3.15548e+08	3.64188e+08	3.12367e+08
Cds2	903587	941727	1.39791e+06	732885	915667	373623	903587	941727	1.39791e+06	1.68495e+06	984480	1.06979e+06
Cdv3	1.43498e+06	2.53744e+06	3.00337e+06	2.59672e+06	4.17841e+07	5.92954e+06	1.43498e+06	2.53744e+06	3.00337e+06	2.35777e+07	2.57492e+07	1.80789e+07
Cdyl	117113	255628	295717	170289	563708	53905.2	117113	255628	295717	238301	262459	115735
Ceacam1	1.24449e+07	1.40966e+07	1.23596e+07	1.33796e+07	6.82193e+06	2.64988e+07	1.24449e+07	1.40966e+07	1.23596e+07	6.16182e+07	1.27955e+08	7.37976e+07
Ceacam10	NA	NA	NA	96687.4	69982.9	24022.6	NA	NA	NA	103862	240418	NA
Cebpb	NA	1.04551e+07	1.22543e+07	5.40961e+08	1.00342e+08	4.97077e+07	NA	1.04551e+07	1.22543e+07	2.43466e+08	2.66823e+08	2.23166e+08
Cebpe	199546	NA	141149	67190.6	NA	58174.4	199546	NA	141149	186416	251174	140896
Cebpg	1.02001e+07	NA	1.8664e+07	NA	NA	1.02345e+06	1.02001e+07	NA	1.8664e+07	2.59992e+06	7.92452e+06	1.44521e+06
Cebpz	1.31465e+06	1.44592e+06	1.04362e+06	540650	410597	453777	1.31465e+06	1.44592e+06	1.04362e+06	1.85668e+06	3.25841e+06	1.92066e+06
Celf2	6.99296e+07	5.31187e+07	5.1656e+07	3.70596e+07	2.34738e+07	4.18857e+06	6.99296e+07	5.31187e+07	5.1656e+07	1.99071e+07	2.48781e+07	3.51606e+07
Cenpe	NA	48751.9	NA	NA	NA	13331.1	NA	48751.9	NA	NA	50008.3	78172
Cenpf	2.13841e+06	2.80736e+06	3.78891e+06	NA	1.14176e+06	248102	2.13841e+06	2.80736e+06	3.78891e+06	1.10953e+06	2.00701e+06	1.5083e+06
Cenph	82286.4	NA	NA	NA	NA	NA	82286.4	NA	NA	NA	NA	NA
Cenpi	1.08755e+06	1.13994e+06	938107	600344	196614	334330	1.08755e+06	1.13994e+06	938107	2.16776e+06	1.74094e+06	1.79963e+06
Cenpm	256208	200520	53921.8	227296	1.68264e+06	213501	256208	200520	53921.8	865909	1.57419e+06	1.2602e+06
Cenpn	690779	503624	720524	107371	236879	59098.4	690779	503624	720524	277581	451948	312307
Cenpo	880935	1.50725e+06	1.20181e+06	2.48329e+06	2.19557e+06	272384	880935	1.50725e+06	1.20181e+06	1.40398e+06	1.66198e+06	2.33603e+06
Cenpp	3.92243e+06	4.42634e+06	3.75051e+06	497222	NA	182746	3.92243e+06	4.42634e+06	3.75051e+06	609538	521302	626746
Cenpq	535188	466485	1.06842e+06	223152	210430	120267	535188	466485	1.06842e+06	554995	612750	505439
Cenpt	NA	NA	NA	NA	NA	NA	NA	NA	NA	NA	NA	424288
Cenpv	NA	1.48173e+06	1.36391e+06	NA	NA	NA	NA	1.48173e+06	1.36391e+06	NA	NA	NA
Cep135	NA	NA	NA	NA	345462	73832.7	NA	NA	NA	702480	702117	682804
Cep152	NA	NA	NA	NA	NA	NA	NA	NA	NA	NA	80103.5	NA
Cep170	NA	NA	NA	NA	467713	NA	NA	NA	NA	NA	NA	NA
Cep192	NA	NA	NA	NA	NA	22338.9	NA	NA	NA	NA	NA	NA
Cep290	NA	453141	539778	NA	NA	NA	NA	453141	539778	NA	NA	NA
Cep350	2.51642e+06	1.06098e+06	2.20923e+06	3.28258e+06	NA	NA	2.51642e+06	1.06098e+06	2.20923e+06	NA	NA	NA
Cep78	5.88018e+07	5.52069e+07	5.52017e+07	5.02067e+07	8.54122e+07	2.34216e+07	5.88018e+07	5.52069e+07	5.52017e+07	1.05483e+08	1.16415e+08	1.02408e+08
Cept1	NA	NA	NA	NA	NA	NA	NA	NA	NA	3.11811e+06	7.41487e+06	NA
Ces1c	550197	620311	2.78198e+06	NA	1.77484e+06	NA	550197	620311	2.78198e+06	NA	1.24988e+06	NA
Ces1d	1.98063e+07	1.83724e+07	2.47021e+07	4.14783e+07	3.68044e+06	5.25156e+06	1.98063e+07	1.83724e+07	2.47021e+07	2.82879e+07	3.02833e+07	2.78774e+07
Ces1e	6.581e+07	NA	NA	2.22899e+08	NA	1.94981e+07	6.581e+07	NA	NA	5.80024e+07	2.53913e+07	9.47222e+07
Ces1g	705669	548909	379351	328355	545998	63098.9	705669	548909	379351	377914	322755	235150
Ces2a	1.00343e+07	9.56536e+06	2.65099e+07	5.96414e+07	9.50542e+06	4.52093e+06	1.00343e+07	9.56536e+06	2.65099e+07	2.87562e+07	1.44939e+07	3.6835e+06
Ces2c	1.76918e+06	1.71263e+06	1.21613e+06	401708	2.26137e+06	147379	1.76918e+06	1.71263e+06	1.21613e+06	1.03303e+06	1.37193e+06	1.30725e+06
Ces2e	NA	NA	576075	NA	NA	24632.5	NA	NA	576075	NA	128083	246548
Ces2f	NA	NA	NA	NA	52322.2	NA	NA	NA	NA	NA	125284	129944
Ces3a	6.79105e+07	7.71511e+07	7.29424e+07	8.44665e+07	2.05428e+07	8.8259e+06	6.79105e+07	7.71511e+07	7.29424e+07	4.65076e+07	4.54432e+07	4.59533e+07
Ces3b	4.56191e+06	3.40908e+06	4.74503e+06	2.45119e+06	7.9002e+06	2.439e+06	4.56191e+06	3.40908e+06	4.74503e+06	1.19604e+07	1.37157e+07	1.02322e+07
Cetn2	916095	860959	1.26328e+06	1.87682e+06	205769	207412	916095	860959	1.26328e+06	1.15085e+06	1.01063e+06	807294
Cfb	9.64815e+06	1.52018e+07	5.72536e+06	8.75679e+06	1.73783e+06	819448	9.64815e+06	1.52018e+07	5.72536e+06	4.46541e+06	4.76618e+06	5.20907e+06
Cfdp1	6.29631e+06	8.62329e+06	9.93163e+06	1.37113e+07	3.61298e+06	4.56033e+06	6.29631e+06	8.62329e+06	9.93163e+06	1.8703e+07	2.77688e+07	2.18001e+07
Cfhr1	9.12144e+06	2.14626e+07	9.28948e+06	3.67542e+06	966784	511403	9.12144e+06	2.14626e+07	9.28948e+06	4.21644e+06	1.35179e+06	3.47296e+06
Cfl1	NA	NA	NA	NA	NA	20956.5	NA	NA	NA	NA	NA	NA
Cfl2	1.28547e+06	493554	981104	414394	21644.7	57314.8	1.28547e+06	493554	981104	494473	261765	290127
Cggbp1	NA	349531	NA	NA	NA	NA	NA	349531	NA	NA	NA	NA
Cgnl1	NA	NA	NA	1.23137e+07	3.31822e+06	NA	NA	NA	NA	1.77895e+06	NA	NA
Cgrrf1	557126	NA	592814	NA	NA	NA	557126	NA	592814	NA	NA	NA
Ch25h	474615	316752	395349	112652	221430	166769	474615	316752	395349	186150	453719	466966
Chchd1	621431	518605	801658	450759	NA	62633.3	621431	518605	801658	342720	674708	964641
Chchd3	3.55713e+07	2.45578e+07	2.47541e+07	1.67092e+07	1.64582e+07	5.59574e+06	3.55713e+07	2.45578e+07	2.47541e+07	2.51887e+07	1.32365e+07	1.37321e+07
Chchd4	NA	NA	NA	441556	2.18062e+06	616807	NA	NA	NA	2.44181e+06	2.65143e+06	2.68187e+06
Chchd6	6.07633e+06	NA	6.5093e+06	4.16067e+06	1.40892e+06	990465	6.07633e+06	NA	6.5093e+06	3.57003e+06	NA	2.13991e+06
Chchd8	327700	265356	320715	NA	NA	NA	327700	265356	320715	NA	NA	NA
Chd1	57437.9	NA	NA	NA	NA	NA	57437.9	NA	NA	NA	NA	NA
Chd1l	NA	NA	NA	516193	NA	277473	NA	NA	NA	NA	NA	NA
Chd2	NA	NA	NA	NA	NA	2981.96	NA	NA	NA	NA	NA	NA
Chd4	NA	NA	NA	1.50387e+07	52453.3	1.19529e+06	NA	NA	NA	1.12032e+06	374231	643520
Chd8	2.52257e+07	2.46682e+07	2.5586e+07	1.25606e+07	4.22899e+06	2.29281e+06	2.52257e+07	2.46682e+07	2.5586e+07	5.40346e+06	1.26513e+07	7.84799e+06
Chdh	9.18835e+07	1.09473e+08	9.15269e+07	6.55874e+07	1.46143e+08	3.97511e+07	9.18835e+07	1.09473e+08	9.15269e+07	1.55299e+08	1.93653e+08	1.83026e+08
Cherp	NA	NA	32959.5	38983.9	NA	33697.7	NA	NA	32959.5	NA	74919.3	87158.2
Chi3l1	6.82024e+06	5.58446e+06	6.57969e+06	8.13981e+06	2.83335e+06	1.46817e+06	6.82024e+06	5.58446e+06	6.57969e+06	7.55877e+06	9.7829e+06	9.24126e+06
Chi3l3	3.62662e+06	NA	NA	NA	NA	NA	3.62662e+06	NA	NA	NA	NA	NA
Chi3l4	NA	NA	NA	NA	NA	NA	NA	NA	NA	127981	NA	NA
Chia	34130	32356.6	33113.4	50564.7	11109.3	7519.73	34130	32356.6	33113.4	35580.7	39146.9	NA
Chid1	2.40325e+07	2.48795e+07	2.558e+07	9.57651e+06	7.17816e+06	4.21865e+06	2.40325e+07	2.48795e+07	2.558e+07	1.3838e+07	2.46207e+07	1.9076e+07
Chkb	2.53607e+07	1.30422e+07	2.6036e+07	7.93785e+06	1.88733e+07	2.41042e+06	2.53607e+07	1.30422e+07	2.6036e+07	1.17204e+07	2.02929e+07	3.12442e+07
Chmp1b	1.20584e+06	3.93941e+06	4.37066e+06	NA	NA	NA	1.20584e+06	3.93941e+06	4.37066e+06	NA	NA	NA
Chmp2a	1.74698e+06	1.9243e+06	1.0662e+06	NA	NA	48536.5	1.74698e+06	1.9243e+06	1.0662e+06	242154	961526	NA
Chmp4b	NA	59073	NA	NA	NA	9722.71	NA	59073	NA	NA	NA	NA
Chmp6	3.53152e+06	2.57075e+06	3.8993e+06	86964.7	3.15377e+06	177327	3.53152e+06	2.57075e+06	3.8993e+06	971640	1.89964e+06	660669
Chordc1	5.97905e+07	6.72012e+07	2.37302e+07	2.06496e+07	2.98581e+07	1.17688e+07	5.97905e+07	6.72012e+07	2.37302e+07	2.58564e+07	6.27468e+07	1.99545e+07
Chpf2	2.29724e+07	2.0172e+07	2.18943e+07	2.1928e+07	2.26755e+07	5.25801e+06	2.29724e+07	2.0172e+07	2.18943e+07	2.41556e+07	2.41459e+07	2.51398e+07
Chpt1	NA	NA	NA	436964	NA	NA	NA	NA	NA	5.32374e+06	NA	5.33401e+06
Chrac1	1.54604e+07	1.55787e+07	1.40381e+07	1.26626e+07	9.24794e+06	1.58145e+06	1.54604e+07	1.55787e+07	1.40381e+07	6.84958e+06	1.99642e+07	1.0039e+07
Chrnd	NA	NA	NA	529851	310024	NA	NA	NA	NA	437771	466776	543387
Chst13	162905	636568	500241	5.01464e+06	NA	24911.5	162905	636568	500241	NA	NA	595781
Chst14	NA	NA	38087.1	NA	NA	NA	NA	NA	38087.1	NA	NA	NA
Chst15	NA	446860	401269	NA	1.61712e+06	NA	NA	446860	401269	NA	123374	NA
Chst7	NA	NA	NA	NA	137635	NA	NA	NA	NA	NA	NA	NA
Chsy1	NA	54894.7	106824	NA	NA	NA	NA	54894.7	106824	NA	NA	NA
Chtf18	2.02941e+06	1.31454e+06	245521	44733.4	477559	187463	2.02941e+06	1.31454e+06	245521	1.01891e+06	1.07925e+06	1.54644e+06
Ciao1	NA	NA	NA	5.4388e+06	NA	NA	NA	NA	NA	NA	NA	NA
Cirbp	2.51106e+08	2.64689e+08	2.94777e+08	1.21118e+08	1.47602e+08	7.35498e+07	2.51106e+08	2.64689e+08	2.94777e+08	2.97411e+08	4.12816e+08	3.36679e+08
Cirh1a	200956	200007	1.57838e+07	NA	NA	NA	200956	200007	1.57838e+07	NA	7.19647e+06	5.05199e+06
Cisd1	2.14e+06	1.57119e+06	2.5652e+06	1.35198e+06	518599	NA	2.14e+06	1.57119e+06	2.5652e+06	NA	NA	902952
Cisd2	8.75753e+07	9.08795e+07	9.40447e+07	8.42485e+07	7.03622e+07	3.07433e+07	8.75753e+07	9.08795e+07	9.40447e+07	1.27995e+08	1.29905e+08	1.14716e+08
Cisd3	NA	NA	NA	151675	NA	NA	NA	NA	NA	NA	NA	NA
Cited2	574001	412653	420207	75516.3	NA	144571	574001	412653	420207	582233	660812	687204
Ckap2l	4.49401e+06	9.50597e+06	4.83583e+06	2.89344e+06	4.39602e+06	927789	4.49401e+06	9.50597e+06	4.83583e+06	7.22444e+06	8.91917e+06	6.1278e+06
Ckap4	819667	495229	627051	874726	276063	131183	819667	495229	627051	639932	921061	188868
Ckap5	NA	NA	NA	NA	NA	9992.04	NA	NA	NA	53436.7	NA	62757.2
Ckb	NA	NA	NA	125301	8372.06	6058.47	NA	NA	NA	26009.2	27624.5	26124.9
Ckm	NA	NA	NA	NA	24811	6576.72	NA	NA	NA	NA	31344.2	NA
Ckmt1	3.73204e+06	5.23516e+06	3.63132e+06	1.38286e+06	1.43892e+06	208888	3.73204e+06	5.23516e+06	3.63132e+06	894975	2.70858e+06	3.04888e+06
Ckmt2	2.02783e+08	1.88781e+08	2.03244e+08	1.09369e+08	5.5148e+07	2.32053e+07	2.02783e+08	1.88781e+08	2.03244e+08	9.37443e+07	1.12056e+08	1.07875e+08
Clasp1	NA	NA	NA	NA	280465	60574	NA	NA	NA	583894	339555	78265.1
Clasp2	NA	NA	NA	NA	NA	NA	NA	NA	NA	NA	NA	182125
Clasrp	641265	NA	1.52094e+06	116018	NA	86299.9	641265	NA	1.52094e+06	377465	617863	910475
Clca1	94547.8	NA	NA	NA	NA	NA	94547.8	NA	NA	NA	NA	NA
Clcc1	1.14459e+07	6.10622e+06	8.75532e+06	1.08144e+06	2.53398e+06	51491.3	1.14459e+07	6.10622e+06	8.75532e+06	499173	259482	319515
Clcn3	NA	NA	NA	NA	NA	NA	NA	NA	NA	826563	NA	NA
Clcn4-2	5.16287e+06	4.60432e+06	5.92054e+06	2.19824e+06	1.56516e+06	1.07957e+06	5.16287e+06	4.60432e+06	5.92054e+06	4.44747e+06	NA	3.5482e+06
Clcn6	NA	NA	32475.5	NA	NA	NA	NA	NA	32475.5	NA	NA	NA
Clcn7	217315	187403	240741	NA	NA	NA	217315	187403	240741	244313	NA	NA
Cldn18	2.76796e+07	3.08604e+07	2.96917e+07	1.74517e+07	5.26674e+07	8.51538e+06	2.76796e+07	3.08604e+07	2.96917e+07	3.27739e+07	3.2301e+07	3.75363e+07
Cldn3	NA	NA	NA	NA	8171.15	NA	NA	NA	NA	NA	NA	NA
Cldn5	1.67183e+07	1.00055e+07	1.04872e+07	NA	NA	715943	1.67183e+07	1.00055e+07	1.04872e+07	666722	2.66567e+06	NA
Clec11a	NA	NA	NA	NA	NA	82539.3	NA	NA	NA	413390	467835	NA
Clec12a	8.7881e+06	7.00908e+06	8.87991e+06	3.33356e+06	1.29661e+06	1.17477e+06	8.7881e+06	7.00908e+06	8.87991e+06	4.86966e+06	6.53818e+06	8.62001e+06
Clec14a	560997	NA	NA	319386	NA	217125	560997	NA	NA	907531	1.21823e+06	583482
Clec16a	195498	582792	352593	NA	NA	NA	195498	582792	352593	NA	NA	NA
Clec1a	NA	NA	NA	NA	627616	67189	NA	NA	NA	367068	591860	469774
Clec1b	NA	NA	NA	NA	NA	28666	NA	NA	NA	141698	NA	NA
Clec2g	NA	NA	NA	NA	NA	NA	NA	NA	NA	127518	NA	NA
Clec4a1	NA	NA	NA	NA	37623	170193	NA	NA	NA	377282	NA	NA
Clec4a3	6.86987e+06	8.21784e+06	1.05568e+07	2.62124e+06	7.90795e+06	1.20922e+06	6.86987e+06	8.21784e+06	1.05568e+07	7.69297e+06	9.83713e+06	6.49121e+06
Clec4e	NA	NA	NA	NA	378159	NA	NA	NA	NA	NA	NA	NA
Clec4g	NA	NA	NA	NA	NA	NA	NA	NA	NA	165854	NA	NA
Clec4n	1.41628e+06	NA	1.11727e+06	NA	80689.9	73360	1.41628e+06	NA	1.11727e+06	2.13471e+06	1.20089e+06	1.54659e+06
Clec5a	475806	268687	620852	876496	403500	180590	475806	268687	620852	992932	934483	796948
Clec7a	738566	526314	915789	252512	292047	1.12112e+06	738566	526314	915789	4.56556e+06	6.05245e+06	5.04733e+06
Clic1	NA	NA	NA	NA	31587.5	NA	NA	NA	NA	NA	NA	NA
Clic3	3.40466e+06	3.075e+06	2.68459e+06	1.00131e+06	NA	NA	3.40466e+06	3.075e+06	2.68459e+06	NA	3.07142e+06	3.25552e+06
Clic4	1.21775e+06	1.30413e+06	1.51496e+06	796723	768933	415096	1.21775e+06	1.30413e+06	1.51496e+06	104952	2.41477e+06	1.91721e+06
Clic5	1.67565e+07	1.75605e+07	1.41915e+07	1.07636e+08	2.83898e+06	7.99105e+06	1.67565e+07	1.75605e+07	1.41915e+07	2.50758e+07	3.11981e+07	2.40256e+07
Clip1	NA	NA	NA	356257	241299	176307	NA	NA	NA	355592	NA	NA
Clip2	473642	655565	907670	423461	307902	316845	473642	655565	907670	1.04851e+06	1.88339e+06	1.94814e+06
Clk3	438700	400165	399809	2.35818e+06	NA	100468	438700	400165	399809	442937	1.11345e+06	867857
Cln3	3.19997e+07	3.26917e+07	3.48473e+07	1.23509e+07	3.00463e+07	3.36737e+06	3.19997e+07	3.26917e+07	3.48473e+07	2.37404e+07	2.12753e+07	2.18541e+07
Cln5	6.28578e+07	NA	7.56761e+07	NA	NA	NA	6.28578e+07	NA	7.56761e+07	NA	NA	NA
Cln6	2.52932e+07	1.11031e+07	2.04524e+07	2.19591e+06	1.21891e+07	1.07735e+06	2.52932e+07	1.11031e+07	2.04524e+07	4.08457e+06	2.31744e+06	6.33308e+06
Clns1a	NA	NA	NA	NA	41368.9	NA	NA	NA	NA	NA	NA	NA
Clpb	1.28017e+06	664626	904310	NA	269040	190966	1.28017e+06	664626	904310	NA	2.03386e+06	NA
Clpp	5.32885e+06	4.50495e+06	4.55065e+06	3.51159e+06	3.20314e+06	828330	5.32885e+06	4.50495e+06	4.55065e+06	5.67967e+06	6.0205e+06	3.76129e+06
Clptm1l	905970	335730	262460	367892	293514	NA	905970	335730	262460	NA	NA	NA
Clpx	109775	124538	NA	116312	NA	NA	109775	124538	NA	NA	NA	NA
Cltb	1.03442e+08	1.0347e+08	1.03176e+08	1.31151e+08	2.36334e+07	1.88573e+07	1.03442e+08	1.0347e+08	1.03176e+08	8.07663e+07	1.00312e+08	8.63397e+07
Cltc	838786	NA	NA	NA	NA	NA	838786	NA	NA	NA	NA	NA
Clu	634316	684176	NA	NA	NA	NA	634316	684176	NA	483628	NA	NA
Clybl	87573.3	NA	53435.9	NA	NA	NA	87573.3	NA	53435.9	NA	NA	NA
Cmas	4.45232e+06	3.39347e+06	5.1552e+06	2.12995e+06	495029	344115	4.45232e+06	3.39347e+06	5.1552e+06	1.3646e+06	1.76866e+06	1.38882e+06
Cmc1	NA	NA	NA	NA	176773	46470	NA	NA	NA	207725	233370	239204
Cmklr1	2.53587e+07	2.20698e+07	2.6108e+07	3.12323e+07	7.28484e+06	6.94561e+06	2.53587e+07	2.20698e+07	2.6108e+07	3.18704e+07	3.56482e+07	3.05369e+07
Cml1	52414.9	356821	433646	NA	NA	4243.72	52414.9	356821	433646	NA	NA	NA
Cml2	79217	NA	NA	NA	NA	NA	79217	NA	NA	NA	NA	NA
Cmpk1	5.2818e+07	6.51016e+07	6.08353e+07	5.51098e+07	7.33347e+07	1.9613e+07	5.2818e+07	6.51016e+07	6.08353e+07	9.45664e+07	1.10715e+08	5.33221e+07
Cmpk2	NA	NA	250861	NA	127566	24999.3	NA	NA	250861	131461	119238	197247
Cmtm3	511959	537469	534559	NA	NA	NA	511959	537469	534559	NA	NA	NA
Cmtm6	7.22068e+07	6.94912e+07	7.40943e+07	7.10509e+07	7.71046e+07	1.95299e+07	7.22068e+07	6.94912e+07	7.40943e+07	8.99791e+07	9.73633e+07	8.62992e+07
Cmtm8	NA	NA	NA	NA	101034	NA	NA	NA	NA	NA	NA	NA
Cmya5	NA	NA	48858.2	NA	54909.9	102338	NA	NA	48858.2	229681	181124	296149
Cnbp	152341	221916	443446	247765	380004	175680	152341	221916	443446	569627	778410	185264
Cndp1	118306	217310	102654	NA	93300.7	NA	118306	217310	102654	NA	NA	NA
Cndp2	NA	NA	NA	NA	143938	NA	NA	NA	NA	NA	NA	NA
Cnih	3.87518e+06	3.85622e+06	3.26055e+06	7.93454e+06	1.82144e+06	886172	3.87518e+06	3.85622e+06	3.26055e+06	741062	4.11337e+06	3.42941e+06
Cnih4	NA	NA	NA	NA	NA	NA	NA	NA	NA	3.90951e+06	NA	5.86741e+06
Cnksr3	215945	113241	204284	NA	NA	NA	215945	113241	204284	NA	NA	NA
Cnn3	1.94363e+06	NA	1.76364e+06	NA	NA	145259	1.94363e+06	NA	1.76364e+06	755761	NA	NA
Cnnm2	130298	147366	NA	NA	74670.1	3797.83	130298	147366	NA	17193.3	115169	333466
Cnnm3	6.18096e+07	5.88693e+07	6.85367e+07	2.49555e+07	4.93959e+07	1.15092e+07	6.18096e+07	5.88693e+07	6.85367e+07	5.32623e+07	6.06177e+07	4.37292e+07
Cnot1	NA	NA	NA	NA	NA	18600.9	NA	NA	NA	NA	181964	110759
Cnot10	4.09913e+06	3.36244e+06	3.9131e+06	5.4425e+06	1.39305e+06	767445	4.09913e+06	3.36244e+06	3.9131e+06	3.63464e+06	4.34747e+06	3.3297e+06
Cnot3	2.72329e+06	3.77113e+06	3.40514e+06	2.69342e+06	2.19151e+06	619242	2.72329e+06	3.77113e+06	3.40514e+06	4.22226e+06	4.18312e+06	2.83955e+06
Cnot8	NA	1.99474e+06	NA	NA	NA	NA	NA	1.99474e+06	NA	NA	NA	449441
Cnp	251761	224886	259400	611473	194455	60556.1	251761	224886	259400	180968	528168	230705
Cnpy2	2.02326e+07	5.86542e+06	2.09164e+07	8.53167e+06	1.23783e+06	2.66117e+06	2.02326e+07	5.86542e+06	2.09164e+07	1.42331e+07	2.11055e+07	2.30465e+07
Cnpy3	NA	NA	NA	NA	397483	207315	NA	NA	NA	1.0733e+06	1.5766e+06	1.29148e+06
Cnpy4	NA	NA	NA	1.68032e+06	NA	50144.6	NA	NA	NA	259809	292698	221785
Cnr2	1.40733e+06	NA	3.21875e+06	899378	8.95678e+06	945517	1.40733e+06	NA	3.21875e+06	4.28254e+06	4.79631e+06	3.9062e+06
Cnrip1	NA	NA	NA	NA	NA	NA	NA	NA	NA	NA	NA	1.3802e+07
Cnst	1.51614e+06	1.32335e+06	381410	NA	NA	164190	1.51614e+06	1.32335e+06	381410	1.32247e+06	373720	1.57768e+06
Cntfr	648928	626917	699226	NA	NA	NA	648928	626917	699226	NA	NA	152362
Cntln	6.60979e+06	6.46048e+06	7.94039e+06	5.76392e+06	4.18201e+06	1.06919e+06	6.60979e+06	6.46048e+06	7.94039e+06	4.32938e+06	5.56289e+06	4.75781e+06
Cntn1	269550	226599	82445.6	35135.3	77933.3	47358.2	269550	226599	82445.6	248333	527583	212039
Cntn4	NA	NA	NA	284947	160162	220377	NA	NA	NA	623107	2.12425e+06	789124
Cntrob	386506	NA	NA	999542	NA	108022	386506	NA	NA	495021	486972	829835
Coasy	1.29601e+06	2.98839e+06	2.5358e+06	1.66933e+06	2.74227e+06	723464	1.29601e+06	2.98839e+06	2.5358e+06	2.40726e+06	3.66653e+06	2.97725e+06
Cog1	50677.8	NA	NA	NA	NA	NA	50677.8	NA	NA	NA	NA	NA
Cog2	620180	741758	880132	NA	NA	NA	620180	741758	880132	NA	NA	NA
Cog3	1.14014e+06	107623	NA	NA	NA	NA	1.14014e+06	107623	NA	NA	NA	NA
Cog5	1.58766e+07	1.56777e+07	1.68247e+07	2.35604e+07	4.35902e+07	8.00789e+06	1.58766e+07	1.56777e+07	1.68247e+07	2.20065e+07	4.6221e+07	3.84043e+07
Cog6	1.35763e+07	1.02426e+07	1.34512e+07	4.41789e+06	2.11675e+07	920661	1.35763e+07	1.02426e+07	1.34512e+07	3.06878e+06	3.4779e+06	2.49791e+06
Cog7	412812	NA	1.27038e+06	NA	NA	15726	412812	NA	1.27038e+06	61581.6	NA	NA
Cog8	NA	NA	NA	NA	NA	NA	NA	NA	NA	NA	3.56957e+06	NA
Coil	917425	598763	795738	244904	460883	102710	917425	598763	795738	538204	504100	1.04935e+06
Col14a1	1.08842e+07	9.29316e+06	1.01972e+07	3.71199e+07	7.16598e+06	2.49946e+06	1.08842e+07	9.29316e+06	1.01972e+07	1.1465e+07	1.27784e+07	1.20847e+07
Col15a1	186959	171853	198899	182679	NA	12487.3	186959	171853	198899	493576	356500	NA
Col18a1	NA	NA	NA	NA	214121	NA	NA	NA	NA	NA	NA	NA
Col1a1	3.33299e+06	3.57602e+06	3.25695e+06	1.23524e+06	392269	287215	3.33299e+06	3.57602e+06	3.25695e+06	1.77663e+06	1.18136e+06	1.50379e+06
Col1a2	345906	801854	NA	537148	NA	NA	345906	801854	NA	NA	923234	448165
Col3a1	3.06517e+06	3.462e+06	3.96269e+06	323102	425713	392676	3.06517e+06	3.462e+06	3.96269e+06	779926	852876	1.20116e+06
Col4a1	NA	2.23915e+06	587035	2.01399e+06	NA	NA	NA	2.23915e+06	587035	NA	NA	NA
Col4a2	57392.2	81474.1	67036.8	NA	NA	NA	57392.2	81474.1	67036.8	NA	NA	NA
Col4a3bp	1.65686e+06	NA	NA	627194	NA	65931.9	1.65686e+06	NA	NA	NA	NA	383787
Col4a4	NA	52052.7	NA	NA	NA	NA	NA	52052.7	NA	NA	NA	NA
Col5a2	630762	3.54785e+06	620212	NA	NA	NA	630762	3.54785e+06	620212	NA	NA	NA
Col5a3	1.01856e+07	8.93757e+06	1.12897e+07	6.87939e+06	2.98424e+06	1.05414e+06	1.01856e+07	8.93757e+06	1.12897e+07	6.1364e+06	6.48139e+06	5.10305e+06
Col6a2	NA	NA	NA	NA	674811	83502.8	NA	NA	NA	482664	NA	NA
Colec10	NA	26339.5	NA	NA	NA	NA	NA	26339.5	NA	NA	NA	NA
Colec11	304710	NA	251381	NA	NA	NA	304710	NA	251381	NA	NA	227461
Commd1	749982	215825	523819	NA	NA	NA	749982	215825	523819	NA	NA	NA
Commd10	1.87783e+06	2.46092e+06	2.22423e+06	1.39718e+06	466328	556351	1.87783e+06	2.46092e+06	2.22423e+06	2.56936e+06	3.85498e+06	4.47894e+06
Commd2	NA	NA	2.48321e+06	NA	NA	NA	NA	NA	2.48321e+06	NA	NA	NA
Commd3	NA	NA	88865.1	NA	115228	23858.9	NA	NA	88865.1	148601	144821	126064
Commd4	NA	NA	NA	NA	NA	NA	NA	NA	NA	286400	NA	195685
Commd5	1.22077e+06	632475	1.01398e+06	NA	NA	NA	1.22077e+06	632475	1.01398e+06	NA	1.09656e+06	316091
Commd6	1.51829e+07	1.65904e+07	NA	NA	1.07725e+06	NA	1.51829e+07	1.65904e+07	NA	NA	NA	NA
Commd7	NA	NA	NA	6.69766e+09	NA	NA	NA	NA	NA	4.37489e+09	NA	NA
Commd8	1.84934e+06	8.12266e+06	1.24914e+06	876963	497004	79910.5	1.84934e+06	8.12266e+06	1.24914e+06	891819	1.5751e+06	510395
Commd9	3.37845e+06	3.50216e+06	2.70479e+06	1.73523e+06	106184	63421.3	3.37845e+06	3.50216e+06	2.70479e+06	836894	558772	1.38273e+06
Comp	NA	190413	NA	NA	NA	NA	NA	190413	NA	NA	NA	NA
Comtd1	349043	196828	NA	NA	NA	NA	349043	196828	NA	NA	NA	NA
Copa	222338	250394	251821	124476	102335	83330.9	222338	250394	251821	439665	490752	355931
Copb2	NA	NA	NA	405852	523287	93409.2	NA	NA	NA	632508	652485	732705
Copg2	2.93969e+07	2.12094e+07	2.75419e+07	1.36259e+07	3.62359e+07	1.05597e+07	2.93969e+07	2.12094e+07	2.75419e+07	4.78994e+07	6.52668e+07	5.57112e+07
Cops2	NA	NA	NA	1.5648e+06	NA	NA	NA	NA	NA	709190	NA	423957
Cops3	NA	NA	1.27428e+06	NA	NA	521968	NA	NA	1.27428e+06	NA	NA	NA
Cops4	970752	881041	802858	NA	147537	NA	970752	881041	802858	NA	NA	NA
Cops5	NA	NA	NA	NA	508549	280962	NA	NA	NA	881671	1.73853e+06	955796
Cops6	1.15751e+07	1.17533e+07	1.20157e+07	2.73642e+07	2.07163e+07	3.97905e+06	1.15751e+07	1.17533e+07	1.20157e+07	1.7655e+07	2.05979e+07	1.48227e+07
Cops7a	59826.2	NA	NA	NA	NA	NA	59826.2	NA	NA	NA	NA	NA
Cops7b	3.41121e+06	3.97272e+06	3.66752e+06	1.93159e+06	460976	481390	3.41121e+06	3.97272e+06	3.66752e+06	1.79257e+06	1.89763e+06	1.62768e+06
Cops8	4.64569e+06	3.2783e+06	3.8387e+06	2.20447e+06	2.45295e+06	650043	4.64569e+06	3.2783e+06	3.8387e+06	2.76318e+06	4.33596e+06	2.80095e+06
Copz1	1.63894e+07	1.48013e+07	1.82166e+07	4.76111e+06	5.10939e+06	2.10829e+06	1.63894e+07	1.48013e+07	1.82166e+07	6.39367e+06	8.5892e+06	7.17403e+06
Coq10a	NA	68794.5	NA	NA	NA	NA	NA	68794.5	NA	NA	NA	NA
Coq10b	121350	NA	115401	NA	2.15311e+06	168932	121350	NA	115401	1.85701e+06	1.04352e+06	1.319e+06
Coq3	NA	NA	NA	NA	107743	NA	NA	NA	NA	NA	NA	NA
Coq4	9.46451e+06	8.25781e+06	7.64461e+06	530396	1.22712e+06	1.30793e+06	9.46451e+06	8.25781e+06	7.64461e+06	2.43998e+06	3.32816e+06	3.3306e+06
Coq5	2.23629e+07	1.75255e+07	1.88281e+07	1.47641e+07	1.55557e+07	5.1742e+06	2.23629e+07	1.75255e+07	1.88281e+07	2.91997e+07	2.51101e+07	2.82783e+07
Coq6	NA	2.90635e+06	1.33894e+06	1.88341e+06	NA	NA	NA	2.90635e+06	1.33894e+06	NA	1.20036e+06	2.05191e+06
Coq7	1.10667e+07	1.258e+07	5.36678e+06	3.726e+06	2.14223e+06	472508	1.10667e+07	1.258e+07	5.36678e+06	NA	NA	1.92892e+06
Coro1a	3.31035e+06	3.2745e+06	2.06084e+06	559426	167581	465273	3.31035e+06	3.2745e+06	2.06084e+06	814755	520772	769827
Coro2b	6.40093e+06	5.20584e+06	6.56709e+06	4.52374e+06	1.48294e+06	698178	6.40093e+06	5.20584e+06	6.56709e+06	3.14037e+06	4.00435e+06	3.12472e+06
Coro6	NA	NA	4.01509e+06	NA	NA	NA	NA	NA	4.01509e+06	NA	NA	NA
COX1	NA	NA	NA	162582	NA	NA	NA	NA	NA	22986.4	123644	NA
Cox11	345667	NA	253100	NA	259276	NA	345667	NA	253100	327373	2.62367e+06	2.02683e+06
Cox17	2.61072e+06	2.23477e+06	2.26083e+06	6.83892e+06	848243	805516	2.61072e+06	2.23477e+06	2.26083e+06	3.48234e+06	5.07643e+06	2.59567e+06
Cox19	1.41265e+07	1.44192e+07	1.47255e+07	1.02515e+07	1.64444e+07	1.72937e+06	1.41265e+07	1.44192e+07	1.47255e+07	5.13274e+06	2.0775e+07	1.75833e+07
COX2	NA	NA	NA	NA	NA	56867.1	NA	NA	NA	NA	NA	283294
COX3	NA	NA	NA	NA	106876	NA	NA	NA	NA	NA	480581	NA
Cox4i1	NA	NA	110371	NA	63928.1	NA	NA	NA	110371	NA	NA	76062.2
Cox4i2	NA	NA	NA	361724	117941	84050.7	NA	NA	NA	407045	396637	NA
Cox4nb	NA	NA	22968.2	NA	NA	NA	NA	NA	22968.2	NA	NA	NA
Cox5a	8.71643e+06	5.39163e+06	7.42343e+06	8.92801e+06	8.15712e+06	1.44514e+06	8.71643e+06	5.39163e+06	7.42343e+06	4.72816e+06	1.02646e+07	8.04771e+06
Cox6a1	NA	982977	NA	NA	NA	NA	NA	982977	NA	NA	NA	NA
Cox6b1	NA	NA	NA	NA	121503	41323.4	NA	NA	NA	218985	226102	265139
Cox6c	NA	NA	NA	NA	416051	161418	NA	NA	NA	760212	531911	569216
Cox7a2	580990	526961	481963	808455	NA	212867	580990	526961	481963	1.18825e+06	751822	1.34663e+06
Cox7b	NA	NA	NA	NA	NA	33890.7	NA	NA	NA	128870	NA	NA
Cox7c	34987.6	NA	37753.1	NA	37216	NA	34987.6	NA	37753.1	NA	NA	NA
Cpa1	NA	NA	296957	NA	118135	NA	NA	NA	296957	NA	129463	180113
Cpa3	NA	NA	NA	NA	NA	NA	NA	NA	NA	NA	73027.5	NA
Cpb1	585635	723808	NA	NA	NA	100504	585635	723808	NA	NA	NA	637468
Cpd	2.45606e+06	2.77938e+06	2.45721e+06	288585	442546	733026	2.45606e+06	2.77938e+06	2.45721e+06	4.63847e+06	8.41208e+06	2.8421e+06
Cpeb3	2.5053e+07	2.31644e+07	2.87978e+07	1.72001e+07	1.68421e+07	5.12728e+06	2.5053e+07	2.31644e+07	2.87978e+07	2.14368e+07	2.97866e+07	2.23902e+07
Cplx2	580136	974278	1.07206e+06	885057	NA	84226.2	580136	974278	1.07206e+06	185452	801692	491368
Cpm	322717	262748	256400	NA	1.87561e+06	67668.9	322717	262748	256400	1.19926e+07	427589	9.89269e+06
Cpn1	NA	NA	NA	NA	102889	NA	NA	NA	NA	NA	NA	NA
Cpn2	6.87285e+06	5.91682e+06	3.06216e+06	1.52756e+07	1.32402e+06	597431	6.87285e+06	5.91682e+06	3.06216e+06	2.73013e+06	2.64394e+06	NA
Cpne1	NA	NA	NA	NA	NA	NA	NA	NA	NA	NA	2.01395e+06	NA
Cpne2	5.22899e+07	5.41447e+07	4.99481e+07	3.68437e+07	5.80153e+07	1.66483e+07	5.22899e+07	5.41447e+07	4.99481e+07	8.03577e+07	9.48014e+07	7.5502e+07
Cpne8	1.4917e+06	5.31054e+06	5.30359e+06	6.78658e+06	3.42822e+06	1.99175e+06	1.4917e+06	5.31054e+06	5.30359e+06	1.05372e+07	1.10615e+07	9.46936e+06
Cpox	1.45188e+06	1.77409e+06	1.11403e+06	NA	NA	246798	1.45188e+06	1.77409e+06	1.11403e+06	690007	1.41139e+06	NA
Cpped1	760008	492335	816377	128153	242785	NA	760008	492335	816377	NA	NA	NA
Cps1	214635	NA	249801	1.83417e+06	NA	NA	214635	NA	249801	NA	NA	50159.5
Cpsf1	262641	139694	NA	227919	NA	122674	262641	139694	NA	830516	1.14534e+06	502045
Cpsf2	NA	119867	233062	NA	NA	NA	NA	119867	233062	NA	NA	NA
Cpsf3l	4.71399e+07	2.67963e+07	3.9329e+07	2.67338e+06	3.56333e+06	748534	4.71399e+07	2.67963e+07	3.9329e+07	2.91482e+06	5.27784e+06	2.00251e+06
Cpsf6	747857	769664	858394	400443	286113	181317	747857	769664	858394	846594	1.16537e+06	1.08102e+06
Cpsf7	NA	NA	NA	NA	NA	247167	NA	NA	NA	NA	NA	NA
Cpt1a	3.54264e+06	3.68509e+06	3.9187e+06	3.7941e+06	1.46245e+06	1.05271e+06	3.54264e+06	3.68509e+06	3.9187e+06	4.86318e+06	5.43251e+06	4.10562e+06
Cpt2	NA	NA	NA	NA	746941	74531.1	NA	NA	NA	313472	478773	233468
Cr1l	2.03338e+07	1.79203e+07	2.11904e+07	7.61253e+07	1.37893e+07	4.79707e+06	2.03338e+07	1.79203e+07	2.11904e+07	1.67698e+07	1.898e+07	2.14216e+07
Cr2	226090	NA	NA	NA	NA	NA	226090	NA	NA	NA	NA	NA
Crabp1	443306	681378	1.35138e+06	311895	223654	NA	443306	681378	1.35138e+06	117835	1.2007e+06	167664
Cradd	1.33179e+07	1.10305e+07	1.12817e+07	1.02943e+07	3.4441e+06	2.35248e+06	1.33179e+07	1.10305e+07	1.12817e+07	1.06428e+07	1.24049e+07	1.20243e+07
Crat	685657	489404	489622	876944	355881	27955.1	685657	489404	489622	650179	793274	NA
Crb3	1.2778e+06	1.08851e+06	1.16993e+06	1.6882e+06	2.41641e+06	572897	1.2778e+06	1.08851e+06	1.16993e+06	3.07592e+06	2.67572e+06	2.07369e+06
Creb1	511781	689506	744042	395715	76128.2	231684	511781	689506	744042	1.08342e+06	257656	653025
Creb5	811051	1.01722e+06	917789	1.50961e+06	629065	880943	811051	1.01722e+06	917789	2.68097e+06	3.61723e+06	1.49857e+06
Crebbp	3.36813e+07	3.18769e+07	3.61252e+07	1.59561e+07	5.2468e+06	5.42419e+06	3.36813e+07	3.18769e+07	3.61252e+07	2.43417e+07	3.13405e+07	2.3093e+07
Crebzf	NA	NA	NA	253446	NA	NA	NA	NA	NA	NA	NA	NA
Creld1	NA	NA	NA	NA	NA	NA	NA	NA	NA	1.83061e+06	NA	NA
Crip2	628419	289569	212604	1.12737e+06	2.98627e+06	848279	628419	289569	212604	3.93111e+06	4.14971e+06	4.398e+06
Crispld2	1.20179e+06	NA	NA	NA	NA	NA	1.20179e+06	NA	NA	42250.8	NA	NA
Crkl	216898	133789	231622	NA	133057	NA	216898	133789	231622	NA	314118	24121.7
Crlf2	NA	NA	NA	NA	980165	NA	NA	NA	NA	NA	NA	NA
Crlf3	182669	NA	NA	NA	994285	NA	182669	NA	NA	NA	NA	NA
Crnkl1	NA	NA	NA	234339	1.55769e+06	NA	NA	NA	NA	1.74607e+06	1.85783e+06	1.3517e+06
Crocc	NA	NA	NA	282145	119934	94609	NA	NA	NA	479193	546958	490603
Crot	1.03889e+07	5.42894e+06	6.4961e+06	NA	NA	NA	1.03889e+07	5.42894e+06	6.4961e+06	NA	NA	NA
Crtap	NA	NA	NA	NA	139803	NA	NA	NA	NA	NA	NA	NA
Cryl1	2.55871e+06	1.30725e+06	NA	NA	NA	317020	2.55871e+06	1.30725e+06	NA	NA	399997	NA
Cryz	563678	1.7357e+06	2.17323e+06	2.26829e+06	2.88669e+06	592023	563678	1.7357e+06	2.17323e+06	2.76783e+06	3.13953e+06	2.73158e+06
Cryzl1	550237	131410	1.49874e+06	NA	76223.3	94716.5	550237	131410	1.49874e+06	451291	577434	377735
Cs	NA	NA	NA	NA	245646	NA	NA	NA	NA	NA	NA	NA
Csad	1.96942e+06	2.45749e+06	2.73319e+06	1.89937e+06	1.798e+06	462945	1.96942e+06	2.45749e+06	2.73319e+06	2.21394e+06	2.36748e+06	1.86315e+06
Csda	1.90906e+07	1.785e+07	2.11564e+07	3.76823e+06	1.18402e+06	595640	1.90906e+07	1.785e+07	2.11564e+07	3.11811e+06	2.30192e+06	871341
Csde1	744443	3.41479e+06	2.85998e+06	1.98889e+06	2.69788e+06	279476	744443	3.41479e+06	2.85998e+06	1.43685e+06	1.56338e+06	1.08275e+06
Csf2rb	177761	NA	NA	NA	NA	NA	177761	NA	NA	NA	NA	NA
Csf3	1.01651e+08	NA	NA	NA	NA	NA	1.01651e+08	NA	NA	NA	NA	NA
Csnk1d	NA	NA	NA	NA	518211	159789	NA	NA	NA	727277	736429	1.25893e+06
Csnk1e	NA	NA	NA	94636.6	47014	9204.11	NA	NA	NA	NA	NA	65805.6
Csnk1g1	NA	NA	NA	NA	NA	14365.8	NA	NA	NA	NA	NA	136396
Csnk1g3	NA	1.32813e+06	1.07034e+06	NA	225223	NA	NA	1.32813e+06	1.07034e+06	NA	NA	NA
Csnk2a1	3.14021e+06	NA	3.13476e+06	1.90773e+06	NA	NA	3.14021e+06	NA	3.13476e+06	2.01114e+06	NA	1.84933e+06
Csnk2a2	NA	1.02737e+08	1.01036e+08	NA	NA	NA	NA	1.02737e+08	1.01036e+08	NA	NA	NA
Csnk2b	471002	1.24666e+06	730823	NA	468165	155251	471002	1.24666e+06	730823	935001	997901	709159
Cspg4	778412	439797	1.0831e+06	1.36776e+06	674645	64513.6	778412	439797	1.0831e+06	NA	1.18757e+06	1.99304e+06
Cspp1	NA	442348	292677	90850.3	115901	49979.9	NA	442348	292677	690190	436701	1.42793e+06
Csrp1	NA	NA	NA	2.55197e+06	396948	478131	NA	NA	NA	2.28635e+06	1.61929e+06	1.32409e+06
Csrp3	NA	5.03833e+06	4.89602e+06	1.42265e+07	2.49799e+06	1.05099e+06	NA	5.03833e+06	4.89602e+06	5.9371e+06	5.30505e+06	NA
Cst3	145779	129147	NA	NA	750079	284379	145779	129147	NA	1.85917e+06	1.67215e+06	1.49139e+06
Cstf1	NA	1.78108e+07	NA	NA	NA	NA	NA	1.78108e+07	NA	NA	NA	NA
Cstf2	1.1945e+06	418972	357452	270160	1.72519e+06	1.14107e+06	1.1945e+06	418972	357452	3.83843e+06	8.71082e+06	5.34902e+06
Cstf3	NA	NA	NA	NA	NA	NA	NA	NA	NA	NA	75090.9	NA
Ctage5	140109	188859	328735	756408	NA	61412.1	140109	188859	328735	318787	544492	NA
Ctbp1	NA	672088	NA	NA	NA	NA	NA	672088	NA	NA	NA	NA
Ctbp2	NA	NA	NA	6.57041e+06	2.42397e+06	1.2661e+06	NA	NA	NA	4.16728e+06	5.51523e+06	3.91431e+06
Ctcf	8.95467e+06	7.92488e+06	8.43175e+06	3.22674e+06	1.17341e+07	1.25718e+06	8.95467e+06	7.92488e+06	8.43175e+06	5.25382e+06	5.87697e+06	3.2435e+06
Ctdp1	199705	213141	NA	NA	2.73461e+06	303715	199705	213141	NA	1.02877e+06	547286	386385
Ctdsp1	1.01643e+06	911898	888371	NA	505088	NA	1.01643e+06	911898	888371	NA	1.79751e+06	1.11655e+06
Ctdspl	200480	151019	314756	NA	9670.61	16711.3	200480	151019	314756	82070.1	219802	211949
Ctdspl2	1.72554e+06	1.42306e+06	1.46935e+06	1.68713e+06	38871.6	105737	1.72554e+06	1.42306e+06	1.46935e+06	537539	347626	672427
Ctgf	2.82812e+06	3.67139e+06	3.57032e+06	3.31935e+06	1.00047e+06	419143	2.82812e+06	3.67139e+06	3.57032e+06	1.84406e+06	2.50936e+06	2.31486e+06
Cth	NA	NA	NA	NA	138964	NA	NA	NA	NA	136111	147594	NA
Ctif	NA	NA	NA	NA	741385	NA	NA	NA	NA	NA	384001	347221
Ctnna1	NA	NA	242561	NA	NA	NA	NA	NA	242561	NA	NA	NA
Ctnna2	NA	23979.1	NA	NA	64023.1	35733.4	NA	23979.1	NA	NA	46164.4	56724.9
Ctnnb1	4.78927e+06	2.45403e+06	3.75768e+06	1.10154e+06	1.99955e+06	816332	9.45339e+06	7.5988e+06	6.78907e+06	9.45339e+06	7.5988e+06	6.78907e+06
Ctnnbl1	1.6434e+07	1.33331e+07	1.48311e+07	1.68931e+07	1.19805e+07	1.88154e+06	1.6434e+07	1.33331e+07	1.48311e+07	7.96601e+06	1.02909e+07	1.01181e+07
Ctnnd1	NA	NA	NA	NA	NA	46942.8	NA	NA	NA	NA	NA	NA
Ctnnd2	NA	NA	NA	NA	132328	96464.2	NA	NA	NA	NA	NA	NA
Ctps	664275	680350	647450	NA	807490	80816.6	664275	680350	647450	NA	462649	NA
Ctps2	1.12964e+06	1.44585e+06	1.67563e+06	1.74579e+06	966045	515951	1.12964e+06	1.44585e+06	1.67563e+06	801783	1.36426e+06	355495
Ctr9	7.10295e+07	5.49975e+07	50068.1	132441	NA	638725	7.10295e+07	5.49975e+07	50068.1	NA	NA	5.80238e+06
Ctrb1	3.38024e+08	3.21396e+08	3.49393e+08	2.30137e+08	2.42508e+08	5.9872e+07	3.38024e+08	3.21396e+08	3.49393e+08	2.37222e+08	2.97427e+08	2.77798e+08
Ctrl	NA	NA	NA	1.2189e+06	463652	393213	NA	NA	NA	1.89771e+06	1.54935e+06	735048
Ctsa	1.25053e+06	1.56628e+06	978584	501911	528520	176869	1.25053e+06	1.56628e+06	978584	856559	325257	1.56026e+06
Ctsb	NA	3.79379e+06	NA	NA	NA	NA	NA	3.79379e+06	NA	NA	NA	NA
Ctsc	1.1946e+06	1.25932e+06	NA	NA	NA	NA	1.1946e+06	1.25932e+06	NA	NA	NA	NA
Ctsd	NA	502957	675088	NA	283760	NA	NA	502957	675088	NA	NA	NA
Ctsf	7.85281e+07	6.55546e+07	6.97446e+07	1.42569e+07	828254	1.6563e+06	7.85281e+07	6.55546e+07	6.97446e+07	6.64214e+06	1.74288e+07	9.56262e+06
Ctsg	NA	132392	NA	351529	NA	46008	NA	132392	NA	350094	265362	235796
Ctsh	NA	NA	NA	2.79441e+06	2.69086e+06	1.79562e+06	NA	NA	NA	7.24055e+06	NA	8.76597e+06
Ctsk	NA	101562	NA	76878.3	NA	NA	NA	101562	NA	NA	193562	136005
Ctso	NA	NA	4.47225e+06	9.18776e+06	NA	3.57083e+06	NA	NA	4.47225e+06	1.09182e+07	1.2163e+07	NA
Ctsw	NA	270628	278338	NA	NA	NA	NA	270628	278338	NA	107239	96554.2
Ctsz	2.60675e+06	2.17119e+06	3.28615e+06	556254	340912	347531	2.60675e+06	2.17119e+06	3.28615e+06	1.80819e+06	1.95351e+06	2.03044e+06
Cttnbp2nl	2.96094e+07	2.66403e+07	3.27015e+07	1.01075e+07	3.91051e+06	3.04961e+06	2.96094e+07	2.66403e+07	3.27015e+07	1.16287e+07	1.57101e+07	1.10985e+07
Ctu1	318190	NA	282298	243951	62550.2	18160.4	318190	NA	282298	38095.3	NA	339893
Cul1	1.9062e+06	3.74639e+06	1.73835e+06	937572	1.07965e+07	3.32109e+06	1.9062e+06	3.74639e+06	1.73835e+06	1.29137e+07	1.98474e+07	1.69616e+07
Cul2	2.61568e+07	2.61606e+07	2.643e+07	3.35224e+07	4.06804e+07	7.23428e+06	2.61568e+07	2.61606e+07	2.643e+07	3.46972e+07	3.57797e+07	2.56279e+07
Cul4b	151930	194886	166809	267669	2.34728e+06	132172	151930	194886	166809	619902	870826	729311
Cul5	336773	NA	NA	NA	NA	NA	336773	NA	NA	NA	NA	NA
Cuta	NA	215178	NA	NA	NA	NA	NA	215178	NA	2.02343e+08	NA	NA
Cutc	402111	714081	NA	NA	794450	360729	402111	714081	NA	1.77497e+06	2.16259e+06	1.30234e+06
Cux2	NA	NA	NA	NA	NA	300571	NA	NA	NA	NA	NA	1.08096e+06
Cwc22	511185	NA	NA	199181	3.4823e+06	453920	511185	NA	NA	2.01646e+06	2.76592e+06	1.38882e+06
Cxadr	NA	105076	290038	1.31329e+06	1.6868e+06	189376	NA	105076	290038	929820	981303	1.08978e+06
Cxcl10	307035	NA	NA	NA	8.11975e+06	NA	1.18582e+06	1.59377e+06	2.38102e+06	NA	NA	1.11987e+06
Cxcl12	337123	247676	53523.8	183644	126930	31095	212531	142970	161502	222440	182534	367464
Cxcl2	NA	1.98417e+06	NA	NA	NA	NA	2.952e+06	NA	NA	NA	NA	NA
Cxcl9	2.8748e+06	4.17155e+06	2.15212e+06	1.24886e+06	1.97713e+07	4.08363e+06	3.15431e+06	2.80908e+06	3.67492e+06	1.19805e+07	1.83482e+07	1.57813e+07
Cxcr1	519774	319149	82092.2	NA	202631	49217	234349	271904	222903	409055	623141	479325
Cxxc1	NA	1.68493e+06	1.92995e+06	NA	627773	NA	NA	1.68493e+06	1.92995e+06	1.06457e+06	1.60638e+06	1.22454e+06
Cyb5	425597	767742	621592	350653	1.12764e+06	150753	425597	767742	621592	1.06789e+06	1.8165e+06	941395
Cyb561d1	NA	NA	NA	1.07642e+06	NA	NA	NA	NA	NA	NA	NA	NA
Cyb561d2	2.89443e+06	2.65413e+06	2.13403e+06	2.50605e+06	801639	189791	2.89443e+06	2.65413e+06	2.13403e+06	945216	1.72816e+06	2.20568e+06
Cyb5d2	1.03474e+07	7.69779e+06	1.233e+07	5.34755e+06	1.16667e+07	3.41471e+06	1.03474e+07	7.69779e+06	1.233e+07	1.65716e+07	1.83025e+07	1.69961e+07
Cyb5r3	2.58471e+06	2.73293e+06	3.08596e+06	2.1461e+06	451839	124217	2.58471e+06	2.73293e+06	3.08596e+06	664413	790553	764451
Cyb5r4	NA	NA	NA	151089	NA	NA	NA	NA	NA	NA	NA	NA
Cyba	6.3102e+07	7.85255e+07	9.14189e+07	1.76249e+08	4.97982e+07	2.05725e+07	6.3102e+07	7.85255e+07	9.14189e+07	1.021e+08	1.04673e+08	8.38544e+07
Cybasc3	3.55713e+06	NA	NA	NA	4.66624e+06	NA	3.55713e+06	NA	NA	NA	NA	NA
Cybb	NA	NA	NA	NA	547346	NA	NA	NA	NA	NA	NA	NA
Cycs	212908	NA	NA	NA	NA	17594.5	212908	NA	NA	77630.6	81261.2	97558.9
Cyfip1	3.94685e+07	3.8941e+07	3.96689e+07	3.95735e+07	2.02825e+07	8.64503e+06	3.94685e+07	3.8941e+07	3.96689e+07	1.813e+07	4.34856e+07	1.18679e+07
Cygb	9.08571e+07	8.6587e+07	9.0361e+07	5.12184e+07	1.68347e+07	9.76246e+06	9.08571e+07	8.6587e+07	9.0361e+07	4.78263e+07	5.28898e+07	4.9718e+07
Cyp1a1	2.97424e+06	1.95305e+06	2.26083e+06	3.2997e+06	1.20331e+06	696531	2.97424e+06	1.95305e+06	2.26083e+06	3.15448e+06	2.57364e+06	2.87694e+06
Cyp26b1	1.54094e+06	1.51555e+06	1.52506e+06	521582	NA	118920	1.54094e+06	1.51555e+06	1.52506e+06	590156	647701	684906
Cyp27a1	1.17149e+06	840800	1.43429e+06	3.28336e+06	551019	723571	1.17149e+06	840800	1.43429e+06	NA	4.07721e+06	641267
Cyp2a12	NA	NA	NA	NA	141723	NA	NA	NA	NA	NA	NA	NA
Cyp2a22	1.08016e+06	3.62913e+06	452145	NA	NA	NA	1.08016e+06	3.62913e+06	452145	NA	NA	NA
Cyp2a4	300541	425730	NA	245157	52854.7	30131.2	300541	425730	NA	175686	401567	742691
Cyp2a5	722266	647989	307696	NA	NA	NA	722266	647989	307696	794990	669358	120981
Cyp2b10	6.70628e+06	5.34195e+06	5.93774e+06	8.32601e+06	NA	NA	6.70628e+06	5.34195e+06	5.93774e+06	NA	7.5573e+06	9.34172e+06
Cyp2b13	103468	67907.4	103788	239009	NA	16128.6	103468	67907.4	103788	65029.6	NA	118019
Cyp2b23	368201	605464	653849	NA	263540	30853.2	368201	605464	653849	140504	356208	285652
Cyp2b9	NA	NA	NA	NA	NA	NA	NA	NA	NA	NA	NA	458872
Cyp2c29	1.69937e+07	1.64739e+07	1.60032e+07	9.7596e+06	7.04157e+06	5.41953e+06	1.69937e+07	1.64739e+07	1.60032e+07	2.49429e+07	2.7588e+07	2.30254e+07
Cyp2c37	204272	130919	NA	60767.9	NA	NA	204272	130919	NA	NA	NA	NA
Cyp2c38	NA	NA	NA	995261	NA	NA	NA	NA	NA	NA	NA	NA
Cyp2c54	NA	1.28539e+06	553477	NA	NA	NA	NA	1.28539e+06	553477	NA	NA	128244
Cyp2c67	NA	NA	2.08664e+06	NA	335587	146960	NA	NA	2.08664e+06	601416	893396	825750
Cyp2c69	38616.8	NA	162869	NA	NA	NA	38616.8	NA	162869	NA	NA	NA
Cyp2d10	2.23093e+06	1.06658e+06	1.51656e+06	4.27313e+06	661715	210478	2.23093e+06	1.06658e+06	1.51656e+06	1.31092e+06	1.39103e+06	1.33955e+06
Cyp2d22	NA	NA	NA	NA	NA	NA	NA	NA	NA	NA	NA	163084
Cyp2d26	1.1374e+07	1.23019e+07	1.0645e+07	712299	NA	NA	1.1374e+07	1.23019e+07	1.0645e+07	NA	NA	NA
Cyp2d34	NA	NA	NA	374994	NA	354393	NA	NA	NA	1.01009e+06	1.79777e+06	755711
Cyp2e1	186886	NA	NA	NA	NA	NA	186886	NA	NA	NA	NA	NA
Cyp2f2	1.48928e+07	1.10427e+07	1.28202e+07	2.46967e+06	3.56158e+06	889717	1.48928e+07	1.10427e+07	1.28202e+07	4.74144e+06	3.72679e+06	5.11821e+06
Cyp2j6	725939	1.11244e+06	NA	NA	103351	25687.6	725939	1.11244e+06	NA	120710	159924	110053
Cyp2j9	152006	209163	163061	113553	22631.2	24139.3	152006	209163	163061	115442	122546	47500
Cyp2s1	37751.2	46047	55715.7	139498	1.69326e+06	431392	37751.2	46047	55715.7	2.68612e+06	2.4082e+06	1.93598e+06
Cyp2u1	2.3836e+06	1.2771e+06	2.04084e+06	2.07606e+06	4.669e+06	991933	2.3836e+06	1.2771e+06	2.04084e+06	6.06997e+06	5.35746e+06	5.87281e+06
Cyp2w1	1.22027e+07	1.11596e+07	1.30704e+07	6.7644e+06	5.10672e+06	908019	1.22027e+07	1.11596e+07	1.30704e+07	6.03343e+06	1.03157e+07	8.0345e+06
Cyp39a1	806246	364474	964925	1.15315e+06	1.24004e+06	286087	806246	364474	964925	119800	854538	119933
Cyp3a11	NA	NA	32141.5	91264.7	NA	NA	NA	NA	32141.5	NA	NA	122404
Cyp3a41a	652680	616219	754362	NA	273747	NA	652680	616219	754362	NA	NA	NA
Cyp4a10	NA	62219.6	NA	NA	21662.2	NA	NA	62219.6	NA	NA	NA	36782.4
Cyp4a12a	4.71558e+06	3.83224e+06	4.86822e+06	4.87747e+06	1.13456e+06	2.0358e+06	4.71558e+06	3.83224e+06	4.86822e+06	6.80324e+06	1.01656e+07	6.81888e+06
Cyp4a12b	947086	1.10216e+06	976484	NA	277613	13827.8	947086	1.10216e+06	976484	NA	NA	67685.7
Cyp4a14	184865	492031	187707	120193	NA	28474.4	184865	492031	187707	NA	361303	616564
Cyp4b1	NA	75028.6	228542	NA	NA	NA	NA	75028.6	228542	NA	NA	NA
Cyp4f13	1.69032e+07	2.83554e+07	1.3162e+07	2.40079e+07	1.00296e+08	1.95643e+07	1.69032e+07	2.83554e+07	1.3162e+07	9.72803e+07	1.0941e+08	9.99135e+07
Cyp4f14	112527	97892.2	107530	NA	NA	NA	112527	97892.2	107530	NA	NA	NA
Cyp4f15	1.08108e+06	1.46629e+06	NA	483563	483549	463160	1.08108e+06	1.46629e+06	NA	670010	677995	183882
Cyp4f16	4.14241e+06	4.83731e+06	4.04389e+06	4.62433e+06	3.59895e+06	869625	4.14241e+06	4.83731e+06	4.04389e+06	4.01481e+06	5.10802e+06	3.37055e+06
Cyp4f17	NA	NA	NA	NA	NA	NA	NA	NA	NA	937078	NA	NA
Cyp4f18	473583	455825	1.03538e+06	1.70011e+06	3.78279e+06	1.02417e+06	473583	455825	1.03538e+06	4.62585e+06	3.15031e+06	2.19863e+06
Cyp4v3	2.00698e+06	1.84118e+06	1.65049e+06	523567	452587	179591	2.00698e+06	1.84118e+06	1.65049e+06	932776	1.04184e+06	941590
Cyp51	NA	NA	NA	452199	291973	NA	NA	NA	NA	NA	NA	NA
Cyp7b1	NA	NA	NA	NA	NA	NA	NA	NA	NA	NA	437486	NA
Cyp8b1	3.84104e+06	3.2092e+06	4.24787e+06	829644	NA	NA	3.84104e+06	3.2092e+06	4.24787e+06	NA	NA	NA
Cyth3	1.94845e+07	NA	NA	NA	NA	NA	1.94845e+07	NA	NA	7.0346e+06	NA	NA
Cyth4	6.45652e+06	7.57291e+06	7.96718e+06	2.54905e+06	847440	464593	6.45652e+06	7.57291e+06	7.96718e+06	2.33418e+06	2.56159e+06	3.61727e+06
Cytip	191818	715451	232062	276444	NA	NA	191818	715451	232062	NA	NA	NA
D030016E14Rik	5.89249e+06	8.12742e+06	7.24884e+06	1.02509e+07	2.37285e+06	1.55294e+06	5.89249e+06	8.12742e+06	7.24884e+06	6.97647e+06	9.72702e+06	5.29211e+06
D10Wsu52e	915897	1.12687e+06	1.17959e+06	174315	763654	86235.5	915897	1.12687e+06	1.17959e+06	437339	353213	NA
D11Wsu99e	395460	245444	214263	729694	32802.9	31652.6	395460	245444	214263	77092.4	97973.2	127180
D14Abb1e	6.11048e+06	5.43103e+06	7.47382e+06	3.2962e+06	1.26828e+07	2.50265e+06	6.11048e+06	5.43103e+06	7.47382e+06	1.15493e+07	1.25786e+07	1.17142e+07
D14Ertd668e	6.48749e+06	5.91473e+06	6.15092e+06	4.92494e+06	3.5123e+06	1.10984e+06	6.48749e+06	5.91473e+06	6.15092e+06	4.2098e+06	5.44529e+06	5.27424e+06
D15Ertd621e	1.62184e+07	1.69734e+07	1.52928e+07	1.73677e+07	8.77913e+06	2.3326e+06	1.62184e+07	1.69734e+07	1.52928e+07	9.9451e+06	1.04702e+07	9.96657e+06
D17H6S53E	206594	NA	NA	NA	NA	NA	206594	NA	NA	917828	561383	452505
D17Wsu104e	285611	230349	NA	1.05593e+06	NA	NA	285611	230349	NA	NA	NA	NA
D19Bwg1357e	3.9814e+06	3.40127e+06	5.37818e+06	4.8154e+06	5.68147e+06	162830	3.9814e+06	3.40127e+06	5.37818e+06	1.35427e+06	1.0147e+06	552217
D1Pas1	591115	582869	540978	NA	NA	NA	591115	582869	540978	NA	NA	NA
D230025D16Rik	1.13732e+06	1.1277e+06	1.26084e+06	813767	751057	136362	1.13732e+06	1.1277e+06	1.26084e+06	769230	670618	562233
D430042O09Rik	105817	114438	111935	NA	41748.2	12447.5	105817	114438	111935	47193.5	59357.7	NA
D6Wsu116e	555458	718002	777000	728001	137090	122394	555458	718002	777000	79877.7	670253	486398
D6Wsu163e	4.43068e+07	3.65749e+07	4.23187e+07	6.60602e+07	2.91909e+07	9.24637e+06	4.43068e+07	3.65749e+07	4.23187e+07	4.4664e+07	4.90058e+07	4.09887e+07
D730040F13Rik	614105	665597	855674	1.00178e+06	401904	240921	614105	665597	855674	1.0774e+06	1.41758e+06	908283
D8Ertd82e	8.05909e+06	8.81746e+06	1.02238e+07	5.27692e+06	5.55513e+06	2.59211e+06	8.05909e+06	8.81746e+06	1.02238e+07	1.31934e+07	1.22435e+07	NA
Daam1	NA	NA	165229	1.12751e+06	652708	411264	NA	NA	165229	2.15099e+06	809745	2.16138e+06
Daam2	447992	276929	304696	NA	715647	NA	447992	276929	304696	NA	NA	95219.2
Dab2	896142	985718	959146	250236	373747	91246	896142	985718	959146	260357	441083	238318
Dab2ip	3.22538e+06	4.37742e+06	4.97721e+06	2.8411e+06	1.92102e+06	536545	3.22538e+06	4.37742e+06	4.97721e+06	2.72897e+06	4.09291e+06	4.03414e+06
Dach2	NA	NA	NA	NA	38831	15165.2	NA	NA	NA	NA	84590.1	722869
Dad1	3.74435e+06	3.59087e+06	3.8951e+06	2.64595e+06	2.05806e+07	3.51489e+06	3.74435e+06	3.59087e+06	3.8951e+06	1.95235e+07	2.31306e+07	1.75998e+07
Dagla	218765	441073	180264	19910.3	19869.1	6481.45	218765	441073	180264	287513	NA	156056
Daglb	NA	NA	NA	NA	15548.3	NA	NA	NA	NA	NA	NA	NA
Dak	NA	8.19043e+06	NA	1.90939e+06	1.92443e+06	1.5216e+06	NA	8.19043e+06	NA	3.59926e+06	4.63562e+06	1.40473e+06
Dapk1	9.6692e+06	1.25197e+07	1.42287e+07	NA	3.52088e+06	3.62233e+06	9.6692e+06	1.25197e+07	1.42287e+07	1.88209e+07	1.75867e+07	1.16491e+07
Dapk3	3.01315e+06	9.57088e+06	3.80011e+06	559192	926178	377383	3.01315e+06	9.57088e+06	3.80011e+06	1.10569e+06	1.85947e+06	1.30326e+06
Dars	8.91695e+06	1.03338e+07	1.36847e+07	1.43411e+07	3.36547e+06	1.34281e+06	8.91695e+06	1.03338e+07	1.36847e+07	1.71933e+06	2.25609e+06	1.37172e+06
Dars2	613152	487596	743922	121256	58146.4	92349.1	613152	487596	743922	384291	611801	617015
Daxx	41068.7	NA	31933.5	816861	10251.1	NA	41068.7	NA	31933.5	139023	2.39651e+06	31227.7
Dazap1	1.92363e+06	3.00324e+06	3.42773e+06	NA	956171	224664	1.92363e+06	3.00324e+06	3.42773e+06	1.02079e+06	503151	1.89679e+06
Dbi	1.16603e+07	9.38909e+06	8.20017e+06	1.69912e+06	2.37478e+07	1.10432e+07	1.16603e+07	9.38909e+06	8.20017e+06	2.9017e+07	4.95883e+07	4.68077e+07
Dbn1	5.06758e+06	3.71631e+06	5.33739e+06	1.28104e+06	NA	454385	5.06758e+06	3.71631e+06	5.33739e+06	2.15531e+06	2.32913e+06	1.84288e+06
Dbnl	4.16802e+06	4.40045e+06	4.48845e+06	691947	1.39148e+06	648145	4.16802e+06	4.40045e+06	4.48845e+06	3.16594e+06	3.79016e+06	3.49098e+06
Dbr1	NA	NA	696866	NA	NA	NA	NA	NA	696866	NA	NA	744629
Dbt	1.24538e+06	1.6717e+06	899930	793220	NA	295205	1.24538e+06	1.6717e+06	899930	1.34937e+06	1.43811e+06	1.3646e+06
Dcaf11	596436	645952	695366	NA	73460.2	NA	596436	645952	695366	NA	NA	205491
Dcaf13	593736	340832	817877	59546	50614	31039.8	593736	340832	817877	194587	216679	262105
Dcaf7	705927	751999	631471	2.95356e+06	275666	142558	705927	751999	631471	699408	728851	699458
Dcaf8	NA	NA	NA	1.24351e+07	NA	6.07531e+06	NA	NA	NA	NA	3.87854e+07	2.35465e+07
Dcdc2a	1.05461e+06	NA	1.21023e+06	NA	NA	NA	1.05461e+06	NA	1.21023e+06	NA	NA	NA
Dchs2	1.04006e+07	1.32634e+07	9.68325e+06	6.61594e+06	877073	1.04501e+06	1.04006e+07	1.32634e+07	9.68325e+06	3.97761e+06	5.44474e+06	1.68114e+06
Dclre1c	9.76052e+06	1.09066e+07	9.78604e+06	3.20884e+06	4.98573e+06	934020	9.76052e+06	1.09066e+07	9.78604e+06	5.55942e+06	4.81274e+06	3.69086e+06
Dcn	NA	NA	NA	NA	NA	19108.8	NA	NA	NA	NA	NA	NA
Dcp1a	1.39837e+07	1.77714e+07	1.96045e+07	NA	1.24106e+07	1.60716e+06	1.39837e+07	1.77714e+07	1.96045e+07	6.24934e+06	4.22366e+06	6.56614e+06
Dcp1b	302109	318236	340874	NA	NA	100791	302109	318236	340874	536011	470190	412515
Dcps	NA	NA	NA	NA	582054	366424	NA	NA	NA	819156	1.62877e+06	NA
Dctn4	1.45371e+07	1.13088e+07	1.00946e+07	1.17288e+07	1.57273e+07	5.96822e+06	1.45371e+07	1.13088e+07	1.00946e+07	2.63878e+07	2.33826e+07	5.14494e+07
Dctn5	1.17183e+06	1.65942e+06	3.54453e+06	1.60337e+06	3.31896e+06	1.05679e+06	1.17183e+06	1.65942e+06	3.54453e+06	4.88062e+06	6.30353e+06	6.91258e+06
Dctn6	99505.2	NA	NA	NA	NA	NA	99505.2	NA	NA	NA	NA	NA
Dcun1d3	1.68746e+06	1.57666e+06	2.5948e+06	1.11099e+06	1.04984e+06	276295	1.68746e+06	1.57666e+06	2.5948e+06	2.38318e+06	794863	971114
Dcxr	NA	NA	NA	NA	NA	NA	NA	NA	NA	112889	NA	NA
Dda1	176086	130241	169671	NA	NA	NA	176086	130241	169671	NA	NA	NA
Ddah1	2.26785e+06	3.33484e+06	973405	766020	9.64753e+06	2.29105e+06	2.26785e+06	3.33484e+06	973405	9.97051e+06	1.30807e+07	8.13661e+06
Ddb1	1.56401e+06	2.15425e+06	3.21995e+06	6.42896e+06	227198	177854	1.56401e+06	2.15425e+06	3.21995e+06	1.37824e+06	784673	1.37501e+06
Ddc	NA	2.41771e+06	NA	NA	NA	NA	NA	2.41771e+06	NA	NA	NA	NA
Ddhd1	NA	NA	NA	2.69907e+06	819847	520070	NA	NA	NA	2.59942e+06	4.35623e+06	1.9546e+06
Ddhd2	NA	1.19458e+07	1.18983e+07	NA	5.57691e+06	NA	NA	1.19458e+07	1.18983e+07	NA	8.12794e+06	6.64694e+06
Ddi2	NA	NA	NA	711949	NA	NA	NA	NA	NA	NA	NA	NA
Ddost	NA	NA	NA	NA	NA	NA	NA	NA	NA	NA	860308	NA
Ddrgk1	NA	312792	721724	542635	633254	214826	NA	312792	721724	974580	1.71746e+06	981100
Ddt	2.66333e+06	2.33433e+06	2.6036e+06	1.10932e+06	2.40339e+06	1.53682e+06	2.66333e+06	2.33433e+06	2.6036e+06	4.93992e+06	6.46532e+06	6.09026e+06
Ddx1	22126.6	NA	15109	NA	47777.2	8424.41	22126.6	NA	15109	38010.6	100000	78754.7
Ddx10	NA	155638	473743	NA	NA	NA	NA	155638	473743	NA	NA	NA
Ddx18	NA	NA	6.4635e+07	3.08431e+07	1.34571e+07	5.6269e+06	NA	NA	6.4635e+07	6.55361e+06	3.15487e+07	1.84498e+07
Ddx19a	NA	2.39943e+06	NA	NA	NA	NA	NA	2.39943e+06	NA	NA	NA	NA
Ddx21	1.58938e+06	1.13241e+06	1.25476e+06	210660	350741	196771	1.58938e+06	1.13241e+06	1.25476e+06	473646	984553	691289
Ddx23	1.02481e+07	9.73059e+06	8.74212e+06	7.49014e+06	3.74393e+06	1.58496e+06	1.02481e+07	9.73059e+06	8.74212e+06	6.26579e+06	7.2403e+06	7.01575e+06
Ddx24	1.06956e+08	1.16086e+08	7.22824e+07	6.75954e+07	7.0114e+07	1.37508e+07	1.06956e+08	1.16086e+08	7.22824e+07	7.05138e+07	1.28061e+08	1.07808e+08
Ddx31	NA	145019	NA	NA	NA	NA	NA	145019	NA	NA	NA	NA
Ddx39	3.61709e+06	2.78604e+06	4.98361e+06	1.86006e+06	NA	58973	3.61709e+06	2.78604e+06	4.98361e+06	798827	NA	NA
Ddx3x	534394	369004	246301	101098	64652.5	53726.1	534394	369004	246301	103666	144388	242899
Ddx3y	411402	739664	739683	671498	2.02613e+06	201023	411402	739664	739683	1.17317e+06	1.19809e+06	NA
Ddx42	279139	160536	NA	NA	4.26295e+06	81013.6	279139	160536	NA	268130	364626	253606
Ddx46	2.70105e+06	1.67048e+06	2.70679e+06	2.1531e+06	1.34949e+06	628518	2.70105e+06	1.67048e+06	2.70679e+06	2.49645e+06	2.52434e+06	1.35586e+06
Ddx47	2.03656e+06	1.86356e+06	2.47381e+06	1.68729e+06	1.57928e+06	277176	2.03656e+06	1.86356e+06	2.47381e+06	1.28533e+06	1.81267e+06	1.58218e+06
Ddx49	NA	NA	33911.4	NA	NA	NA	NA	NA	33911.4	NA	NA	NA
Ddx5	NA	NA	NA	33121.5	NA	NA	NA	NA	NA	NA	NA	NA
Ddx52	4.79916e+06	4.65e+06	5.90954e+06	1.50307e+06	2.69354e+06	454135	4.79916e+06	4.65e+06	5.90954e+06	1.99254e+06	1.72715e+06	837643
Ddx54	503641	1.47217e+06	2.43981e+06	295045	527957	433828	503641	1.47217e+06	2.43981e+06	1.99719e+06	2.85613e+06	2.96179e+06
Ddx55	1.62476e+06	858522	2.04044e+06	880174	1.55372e+06	102008	1.62476e+06	858522	2.04044e+06	245493	2.40436e+06	1.2853e+06
Ddx56	7.77419e+06	5.13103e+06	6.11873e+06	1.27727e+06	172168	1.3955e+06	7.77419e+06	5.13103e+06	6.11873e+06	5.75706e+06	6.40287e+06	6.64138e+06
Ddx60	NA	153672	167509	NA	NA	9751.72	NA	153672	167509	NA	117724	29328
Deb1	1.0619e+07	7.82361e+06	8.47734e+06	2.99228e+07	5.71359e+06	2.27379e+06	1.0619e+07	7.82361e+06	8.47734e+06	1.05324e+07	1.29606e+07	9.09469e+06
Decr1	4.30024e+07	3.70451e+07	1.44863e+07	6.45698e+06	1.85134e+07	2.49513e+06	4.30024e+07	3.70451e+07	1.44863e+07	1.20134e+07	1.34975e+07	3.688e+06
Decr2	617599	710197	737803	312868	321135	154273	617599	710197	737803	492580	699342	768250
Def6	874006	88172.7	858254	342131	128092	192345	874006	88172.7	858254	861425	571080	483905
Def8	321645	33982.3	NA	NA	NA	NA	321645	33982.3	NA	NA	NA	163579
Defa21	360935	300267	309556	393439	749765	61827.5	360935	300267	309556	686486	817049	240376
Degs1	NA	NA	NA	1.33084e+07	NA	NA	NA	NA	NA	NA	NA	4.77643e+06
Dek	62530.2	209562	322115	268875	439519	106167	62530.2	209562	322115	419817	561456	413821
Dennd1c	NA	NA	NA	NA	151311	NA	NA	NA	NA	NA	11335.8	NA
Dennd3	NA	NA	NA	196846	4.76406e+06	315534	NA	NA	NA	669296	713055	2.22746e+06
Dennd4a	NA	NA	NA	NA	NA	715370	NA	NA	NA	NA	NA	NA
Dennd4c	347534	684842	581375	6.51282e+06	468506	318303	347534	684842	581375	3.09137e+06	1.4168e+06	899228
Dennd5a	1.27824e+06	1.95533e+06	1.52624e+06	659629	414704	269956	1.27824e+06	1.95533e+06	1.52624e+06	1.53731e+06	1.38647e+06	843545
Denr	533103	340812	368312	1.52766e+06	6.35765e+06	165054	533103	340812	368312	807547	962805	733801
Deptor	2.5192e+07	3.41726e+07	3.39874e+07	3.44505e+07	3.07634e+07	7.36859e+06	2.5192e+07	3.41726e+07	3.39874e+07	3.67982e+07	4.10917e+07	3.33466e+07
Dera	NA	NA	NA	73315.7	NA	32322.7	NA	NA	NA	133085	148677	158624
Derl1	NA	NA	NA	NA	7.51518e+06	NA	NA	NA	NA	NA	NA	NA
Derl2	998229	80855.4	1.3343e+06	462161	NA	NA	998229	80855.4	1.3343e+06	NA	NA	44049.1
Des	143506	192944	150142	112457	352300	30633.3	143506	192944	150142	131192	188759	103755
Dffa	NA	3.67919e+06	1.18429e+06	NA	2.91632e+06	373730	NA	3.67919e+06	1.18429e+06	NA	853150	1.28989e+06
Dfna5	5.40548e+06	6.06358e+06	7.16225e+06	2.4864e+06	2.09294e+06	350396	5.40548e+06	6.06358e+06	7.16225e+06	1.81383e+06	1.82989e+06	2.42418e+06
Dgat1	NA	NA	NA	NA	598887	NA	NA	NA	NA	NA	1.45071e+06	NA
Dgcr14	1.97519e+06	2.49442e+06	2.71419e+06	2.1282e+06	2.16493e+06	451878	1.97519e+06	2.49442e+06	2.71419e+06	2.70539e+06	2.07732e+06	2.9331e+06
Dgcr8	NA	NA	NA	NA	157402	NA	NA	NA	NA	NA	NA	NA
Dgka	2.68656e+06	1.15692e+06	2.10004e+06	1.16205e+06	418386	389059	2.68656e+06	1.15692e+06	2.10004e+06	1.72946e+06	2.88115e+06	2.17009e+06
Dgkd	4.51486e+06	2.82392e+06	4.08988e+06	5.03643e+06	3.10947e+06	581493	4.51486e+06	2.82392e+06	4.08988e+06	2.51837e+06	5.26743e+06	2.9277e+06
Dgke	2.38141e+06	1.88168e+06	2.86938e+06	593981	9.9327e+06	1.75848e+06	2.38141e+06	1.88168e+06	2.86938e+06	6.00619e+06	9.54843e+06	7.72395e+06
Dgkg	1.0434e+07	1.84317e+06	1.0689e+07	9.58507e+06	1.11213e+07	2.27508e+06	1.0434e+07	1.84317e+06	1.0689e+07	1.73029e+07	1.38464e+07	1.69256e+07
Dgkz	5.32329e+06	NA	NA	1.18508e+07	NA	4.51628e+06	5.32329e+06	NA	NA	NA	2.44563e+07	2.32867e+07
Dguok	278464	309004	208264	285394	818785	213751	278464	309004	208264	717328	1.03077e+06	763820
Dhcr24	NA	25625.7	75930.1	NA	NA	NA	NA	25625.7	75930.1	NA	NA	NA
Dhcr7	NA	NA	NA	NA	536355	2.72488e+06	NA	NA	NA	NA	NA	NA
Dhdh	NA	NA	176944	NA	NA	NA	NA	NA	176944	NA	NA	NA
Dhfr	322002	2.45197e+06	812437	394412	NA	140556	322002	2.45197e+06	812437	5.32291e+06	640433	NA
Dhodh	1.78232e+06	2.40038e+06	1.60426e+06	789076	1.47066e+06	699933	1.78232e+06	2.40038e+06	1.60426e+06	3.25713e+06	3.05517e+06	3.1489e+06
Dhrs1	238598	319607	281098	NA	94620.4	26358.8	238598	319607	281098	NA	25462.5	119107
Dhrs3	536657	461460	NA	2.40799e+06	NA	56125.8	536657	461460	NA	261503	NA	220749
Dhrs4	1.19496e+07	8.61511e+06	1.37925e+07	4.16534e+06	2.55797e+06	1.44195e+06	1.19496e+07	8.61511e+06	1.37925e+07	6.54132e+06	6.90631e+06	9.82602e+06
Dhrs7	NA	NA	NA	597737	197159	NA	NA	NA	NA	815768	302741	NA
Dhrs7b	84813.7	86512.8	101830	205835	618433	59030.4	84813.7	86512.8	101830	NA	295948	217880
Dhrs9	NA	NA	NA	302030	NA	NA	NA	NA	NA	NA	219382	173686
Dhrsx	570825	567678	867473	288177	70532	238331	570825	567678	867473	886703	1.24099e+06	965107
Dhtkd1	154577	323224	214263	1.03772e+06	62479.2	40739.6	154577	323224	214263	220613	205942	189694
Dhx15	NA	NA	72814.4	NA	NA	24936.9	NA	NA	72814.4	NA	NA	NA
Dhx34	NA	NA	NA	NA	1.00361e+06	76354.1	NA	NA	NA	338053	NA	377750
Dhx36	NA	NA	NA	NA	72384.2	NA	NA	NA	NA	464893	NA	NA
Dhx38	1.18626e+07	7.5455e+06	7.98298e+06	1.00258e+06	2.97381e+06	817836	1.18626e+07	7.5455e+06	7.98298e+06	3.50592e+06	5.43251e+06	3.32354e+06
Dhx57	4.38661e+06	6.60572e+06	5.06161e+06	2.64926e+06	9.21333e+06	1.90088e+06	4.38661e+06	6.60572e+06	5.06161e+06	8.48902e+06	1.15271e+07	7.96602e+06
Dhx58	NA	NA	NA	111233	NA	14479.3	NA	NA	NA	59470.7	68928	45591.3
Dhx9	1.79967e+07	1.28726e+07	1.28088e+07	2.15602e+07	3.43321e+07	7.71957e+06	1.79967e+07	1.28726e+07	1.28088e+07	3.89158e+07	3.92254e+07	3.29486e+07
Diablo	870254	1.13326e+06	748782	NA	348756	100443	870254	1.13326e+06	748782	873649	876305	NA
Diap1	394646	353471	448025	NA	NA	NA	394646	353471	448025	NA	NA	NA
Diap2	5.89725e+07	5.19233e+07	5.52877e+07	5.03779e+07	2.30013e+07	1.89415e+07	5.89725e+07	5.19233e+07	5.52877e+07	2.46439e+07	3.0338e+07	2.89526e+07
Dicer1	5.09835e+06	5.19899e+06	6.31171e+06	702648	1.26431e+06	177499	5.09835e+06	5.19899e+06	6.31171e+06	1.15035e+06	1.55295e+06	1.06144e+06
Dido1	NA	NA	NA	NA	38141.6	NA	NA	NA	NA	NA	NA	NA
Dimt1	747480	409740	372891	2.91309e+06	988009	254777	747480	409740	372891	1.09817e+06	1.86732e+06	864839
Dip2b	NA	NA	NA	NA	26105.7	NA	NA	NA	NA	NA	NA	NA
Dip2c	1.22545e+07	7.90623e+06	1.62697e+07	5.51137e+06	1.62727e+06	1.75426e+06	1.22545e+07	7.90623e+06	1.62697e+07	8.39003e+06	7.3621e+06	5.60386e+06
Dirc2	3.18826e+06	5.26904e+06	3.65912e+06	3.22616e+06	1.18661e+07	1.86818e+06	3.18826e+06	5.26904e+06	3.65912e+06	7.19272e+06	9.74455e+06	1.16964e+07
Dis3	433122	421428	485602	NA	NA	75559	433122	421428	485602	346075	NA	NA
Dkc1	5.21152e+06	2.56333e+06	5.24419e+06	4.11475e+06	1.91216e+07	8.44304e+06	5.21152e+06	2.56333e+06	5.24419e+06	4.00767e+07	4.31442e+07	4.37217e+07
Dlat	352835	407228	56203.7	NA	1.12681e+06	79964.2	352835	407228	56203.7	744683	410278	301825
Dld	490557	350958	92128.9	139740	661798	131398	490557	350958	92128.9	683480	1.63125e+06	348633
Dlg4	NA	NA	NA	NA	534001	NA	NA	NA	NA	NA	NA	NA
Dlgap4	205284	203757	179348	157438	36215.6	75591.2	205284	203757	179348	123809	196848	132719
Dll4	2.80429e+07	3.01523e+07	3.67472e+07	2.0101e+07	3.01589e+07	8.69303e+06	2.80429e+07	3.01523e+07	3.67472e+07	3.27191e+07	5.66241e+07	3.43332e+07
Dlst	1.31596e+07	1.07608e+07	1.31532e+07	NA	977858	NA	1.31596e+07	1.07608e+07	1.31532e+07	926465	NA	956742
Dmap1	NA	NA	NA	NA	281803	97391.8	NA	NA	NA	670542	708216	382210
Dmbt1	7.2989e+06	5.79499e+06	5.91054e+06	7.25647e+06	2.55742e+06	1.32286e+06	7.2989e+06	5.79499e+06	5.91054e+06	7.38471e+06	9.7681e+06	6.76422e+06
Dmd	5.30701e+07	5.65032e+07	4.32287e+07	NA	NA	NA	5.30701e+07	5.65032e+07	4.32287e+07	NA	NA	NA
Dmgdh	923163	1.24041e+06	1.3154e+06	5.17516e+06	1.2501e+06	542992	923163	1.24041e+06	1.3154e+06	2.32887e+06	2.6843e+06	2.65664e+06
Dmpk	1.33701e+06	1.71998e+06	2.33982e+06	1.18049e+06	182356	874639	1.33701e+06	1.71998e+06	2.33982e+06	3.90868e+06	4.62137e+06	4.23657e+06
Dmwd	2.81025e+07	2.55191e+07	3.14916e+07	2.35838e+07	4.71653e+06	3.24123e+06	2.81025e+07	2.55191e+07	3.14916e+07	1.50925e+07	1.98857e+07	1.49797e+07
Dnahc1	103599	111459	83445.5	NA	NA	NA	103599	111459	83445.5	NA	NA	NA
Dnaja1	598064	502729	400729	470644	180557	88602.8	598064	502729	400729	456522	486497	445672
Dnaja2	504931	NA	868653	NA	72364.8	NA	504931	NA	868653	NA	NA	NA
Dnaja3	733404	1.18386e+06	1.24058e+06	875270	1.00121e+06	318786	733404	1.18386e+06	1.24058e+06	1.61435e+06	1.57141e+06	1.3822e+06
Dnajb11	73386.1	60605.4	NA	98218.6	187331	58292.6	73386.1	60605.4	NA	62789.1	122846	47225.2
Dnajb12	182623	41885.8	NA	NA	NA	NA	182623	41885.8	NA	NA	NA	242703
Dnajb14	1.83789e+06	2.06079e+06	2.5832e+06	1.03933e+06	1.81433e+06	935238	1.83789e+06	2.06079e+06	2.5832e+06	3.45826e+06	3.49233e+06	3.49999e+06
Dnajb2	1.24697e+08	1.07518e+08	1.4872e+08	1.05161e+08	3.389e+07	7.40118e+06	1.24697e+08	1.07518e+08	1.4872e+08	7.98296e+07	7.60715e+07	8.90773e+07
Dnajb4	NA	NA	NA	NA	NA	NA	NA	NA	NA	169076	NA	NA
Dnajb6	864635	846397	719084	303859	NA	71042.7	864635	846397	719084	280952	419992	279855
Dnajb9	NA	NA	238702	NA	NA	NA	NA	NA	238702	NA	NA	NA
Dnajc1	2.16779e+06	1.85977e+06	3.11456e+06	2.12295e+06	1.97648e+06	389202	2.16779e+06	1.85977e+06	3.11456e+06	2.08406e+06	1.57055e+06	2.10537e+06
Dnajc13	3.20295e+06	3.73687e+06	2.74519e+06	3.34737e+06	1.07854e+06	426736	3.20295e+06	3.73687e+06	2.74519e+06	1.40232e+06	2.97336e+06	1.24547e+06
Dnajc16	NA	NA	NA	NA	NA	4.93854e+06	NA	NA	NA	NA	NA	NA
Dnajc18	6.36817e+06	6.89296e+06	6.38191e+06	1.90939e+06	794727	1.01374e+06	6.36817e+06	6.89296e+06	6.38191e+06	1.84589e+06	3.90867e+06	4.16659e+06
Dnajc19	NA	NA	NA	NA	252899	NA	NA	NA	NA	NA	58426.4	53978.3
Dnajc2	816729	1.27226e+06	558977	1.87347e+06	761430	225384	816729	1.27226e+06	558977	972670	917537	602509
Dnajc21	2.52039e+07	2.54087e+07	2.5994e+07	2.11672e+07	4.43349e+06	2.4721e+06	2.52039e+07	2.54087e+07	2.5994e+07	1.21565e+07	1.63061e+07	1.27403e+07
Dnajc22	NA	88471.5	227442	104943	514972	26481.3	NA	88471.5	227442	102010	137933	NA
Dnajc25	954492	NA	NA	NA	NA	NA	954492	NA	NA	NA	NA	NA
Dnajc28	2.38161e+07	2.32386e+07	1.92059e+07	5.00822e+06	4.11723e+06	797314	2.38161e+07	2.32386e+07	1.92059e+07	5.0864e+06	5.83753e+06	3.41425e+06
Dnajc8	NA	NA	590554	8.32815e+06	NA	48045.9	NA	NA	590554	NA	NA	NA
Dnase1l1	NA	NA	NA	NA	331139	90862.8	NA	NA	NA	350493	819770	311916
Dnase1l2	279298	1.26817e+06	1.31262e+06	1.58718e+06	NA	NA	279298	1.26817e+06	1.31262e+06	NA	NA	NA
Dnase1l3	1.37604e+08	1.13279e+08	1.29386e+08	9.11947e+07	1.03268e+08	3.46382e+07	1.37604e+08	1.13279e+08	1.29386e+08	1.3602e+08	1.67104e+08	1.60651e+08
Dnase2a	1.0621e+07	8.62177e+06	7.7312e+06	4.29395e+06	2.53425e+06	1.7356e+06	1.0621e+07	8.62177e+06	7.7312e+06	6.92897e+06	1.01848e+07	9.88683e+06
Dnd1	NA	1.59375e+07	NA	8.23632e+06	2.77623e+06	2.05306e+06	NA	1.59375e+07	NA	9.25103e+06	1.16393e+07	8.94377e+06
Dnlz	5.15196e+07	4.93154e+07	4.54425e+07	1.39901e+07	1.45387e+07	4.49443e+06	5.15196e+07	4.93154e+07	4.54425e+07	2.2063e+07	7.14973e+06	2.47719e+07
Dnm1l	2.55573e+07	1.49701e+07	3.35774e+07	2.22899e+07	NA	507428	2.55573e+07	1.49701e+07	3.35774e+07	8.83681e+06	1.51714e+07	1.56026e+07
Dnm2	NA	348084	NA	412487	NA	NA	NA	348084	NA	NA	NA	NA
Dnm3	NA	NA	NA	469671	196347	99272.1	NA	NA	NA	335545	580247	467777
Dnmbp	79550.6	69161.9	82919.6	NA	NA	NA	79550.6	69161.9	82919.6	NA	NA	61300.5
Dnmt1	NA	NA	1.89775e+06	NA	466005	NA	NA	NA	1.89775e+06	1.5463e+06	NA	NA
Dnpep	1.0695e+06	1.02067e+06	1.26812e+06	90591.5	145608	75895.7	1.0695e+06	1.02067e+06	1.26812e+06	1.45429e+06	557622	314559
Dnttip1	NA	NA	NA	NA	15924.8	NA	NA	NA	NA	NA	NA	NA
Dnttip2	NA	NA	NA	NA	NA	NA	NA	NA	NA	510401	610230	NA
Dock1	NA	NA	NA	NA	NA	NA	NA	NA	NA	NA	389461	NA
Dock10	3.83369e+07	4.15908e+07	4.22407e+07	864472	NA	NA	3.83369e+07	4.15908e+07	4.22407e+07	NA	NA	NA
Dock4	1.44985e+07	NA	1.76618e+07	2.46305e+07	NA	NA	1.44985e+07	NA	1.76618e+07	NA	NA	NA
Dock5	1.87225e+06	1.68135e+06	1.325e+06	1.06667e+06	469568	198372	1.87225e+06	1.68135e+06	1.325e+06	1.15171e+06	NA	NA
Dock6	1.59006e+06	1.05074e+06	1.83012e+06	1.18931e+06	464741	198011	1.59006e+06	1.05074e+06	1.83012e+06	145920	1.08367e+06	1.20921e+06
Dock7	3.42967e+07	2.96593e+07	3.26115e+07	8.50482e+06	1.70119e+06	787644	3.42967e+07	2.96593e+07	3.26115e+07	2.74508e+06	3.83307e+06	2.64162e+06
Dock8	2.24542e+08	1.83162e+08	2.31742e+08	1.99453e+08	7.69763e+07	5.77231e+07	2.24542e+08	1.83162e+08	2.31742e+08	1.84024e+08	2.1531e+08	1.67679e+08
Dock9	2.21643e+06	NA	2.33662e+06	238445	55559.6	390348	2.21643e+06	NA	2.33662e+06	1.96497e+06	274657	1.64886e+06
Dok1	NA	NA	NA	NA	1.40339e+06	NA	NA	NA	NA	NA	NA	357402
Dok2	NA	NA	NA	NA	NA	NA	NA	NA	NA	NA	468711	NA
Dok3	2.91666e+06	2.50831e+06	1.99387e+06	683834	566218	235398	2.91666e+06	2.50831e+06	1.99387e+06	1.06367e+06	729545	1.66793e+06
Dolk	NA	NA	NA	NA	NA	NA	NA	NA	NA	NA	164237	NA
Dolpp1	NA	NA	NA	980455	NA	NA	NA	NA	NA	NA	413911	NA
Dopey1	56147.4	58494.3	97954.4	39733	42580.6	NA	56147.4	58494.3	97954.4	NA	43346.8	NA
Dot1l	516486	468903	572236	316817	45267	27007	516486	468903	572236	65101	134993	84575.2
Dpagt1	540012	966739	687987	447218	488089	60925	540012	966739	687987	NA	NA	NA
Dpep1	2.34091e+06	2.87056e+06	2.576e+06	686986	558346	215993	2.34091e+06	2.87056e+06	2.576e+06	1.24914e+06	1.44207e+06	3.12051e+06
Dpm3	3.26985e+07	2.98839e+07	3.23955e+07	1.95523e+07	2.45369e+07	6.92161e+06	3.26985e+07	2.98839e+07	3.23955e+07	3.03673e+07	3.35062e+07	2.98671e+07
Dpp3	1.35849e+06	1.73271e+06	1.54568e+06	5.63103e+06	2.20618e+06	201069	1.35849e+06	1.73271e+06	1.54568e+06	1.21866e+06	993866	1.50755e+06
Dpp4	NA	1.55808e+06	1.53668e+06	NA	NA	NA	NA	1.55808e+06	1.53668e+06	NA	NA	NA
Dpp7	NA	1.564e+06	NA	NA	NA	NA	NA	1.564e+06	NA	NA	NA	NA
Dpp8	NA	6.07862e+09	5.88754e+09	NA	NA	NA	NA	6.07862e+09	5.88754e+09	NA	NA	NA
Dpp9	NA	159975	NA	NA	NA	NA	NA	159975	NA	116304	NA	NA
Dppa4	2.85313e+06	1.72403e+06	3.62332e+06	184207	601490	353043	2.85313e+06	1.72403e+06	3.62332e+06	1.65577e+06	1.14601e+06	1.01711e+06
Dpt	2.43363e+06	3.06491e+06	2.34902e+06	730355	NA	262438	2.43363e+06	3.06491e+06	2.34902e+06	NA	NA	1.00948e+06
Dpy19l3	6.89389e+06	5.96441e+06	5.93634e+06	6.01258e+06	2.56766e+06	1.22588e+06	6.89389e+06	5.96441e+06	5.93634e+06	4.22873e+06	4.9077e+06	4.01267e+06
Dpy19l4	NA	NA	NA	NA	NA	NA	NA	NA	NA	NA	NA	11869.4
Dpy30	1.95588e+07	1.90451e+07	2.20463e+07	9.00895e+06	2.38494e+07	2.54455e+06	1.95588e+07	1.90451e+07	2.20463e+07	1.15032e+07	1.78349e+07	1.16055e+07
Dpyd	306278	255705	113847	406611	48497	NA	306278	255705	113847	NA	NA	NA
Dpysl2	3.16304e+07	3.1342e+07	3.65212e+07	3.60887e+07	1.60106e+07	9.06908e+06	3.16304e+07	3.1342e+07	3.65212e+07	4.65176e+07	5.5669e+07	3.73951e+07
Dpysl3	89590.4	NA	87307.2	NA	NA	NA	89590.4	NA	87307.2	NA	NA	NA
Dr1	792528	1.02908e+06	760601	687394	2.21467e+07	2.53248e+06	792528	1.02908e+06	760601	1.06284e+07	1.29966e+07	1.20383e+07
Drap1	3.61451e+07	3.04683e+07	3.56892e+07	1.37496e+07	1.45848e+07	1.26076e+07	3.61451e+07	3.04683e+07	3.56892e+07	3.80953e+07	4.26493e+07	3.75828e+07
Drg1	82439.2	NA	NA	NA	NA	NA	82439.2	NA	NA	NA	NA	NA
Drg2	NA	158026	NA	NA	NA	NA	NA	158026	NA	NA	226248	NA
Dscr3	203061	1.45778e+07	239561	277709	421533	NA	203061	1.45778e+07	239561	361654	546008	399660
Dse	4.31692e+06	4.0264e+06	3.66272e+06	3.14327e+06	650530	463518	4.31692e+06	4.0264e+06	3.66272e+06	2.10764e+06	468784	2.16018e+06
Dsg2	1.42061e+06	1.86019e+06	NA	NA	182135	97957.7	1.42061e+06	1.86019e+06	NA	1.05179e+06	945512	816830
Dsp	370703	911670	477903	NA	394456	NA	370703	911670	477903	NA	NA	NA
Dst	NA	NA	NA	5.10647e+06	NA	NA	NA	NA	NA	NA	NA	NA
Dstn	NA	396872	NA	386259	1.4164e+06	633783	NA	396872	NA	2.39912e+06	2.66805e+06	2.46172e+06
Dtd1	215112	NA	277139	NA	NA	NA	215112	NA	277139	NA	NA	NA
Dtnb	4.89783e+06	831701	2.71519e+06	651029	NA	117903	4.89783e+06	831701	2.71519e+06	NA	562954	1.10127e+06
Dtymk	NA	NA	NA	664941	NA	33476.7	NA	NA	NA	NA	NA	NA
Dus2l	2.78364e+06	2.82944e+06	2.71879e+06	1.13455e+06	NA	NA	2.78364e+06	2.82944e+06	2.71879e+06	NA	NA	NA
Dusp11	492523	NA	NA	NA	938914	NA	492523	NA	NA	NA	NA	219848
Dusp15	NA	NA	NA	NA	225140	NA	NA	NA	NA	NA	129834	NA
Dusp22	NA	NA	NA	NA	NA	NA	NA	NA	NA	NA	NA	2.70034e+06
Dusp23	1.29331e+06	1.3867e+06	1.29358e+06	869920	NA	33682.6	1.29331e+06	1.3867e+06	1.29358e+06	NA	NA	NA
Dusp3	390695	1.39494e+06	1.41031e+06	NA	183778	108298	390695	1.39494e+06	1.41031e+06	494739	NA	371578
Dut	7.14504e+06	8.29607e+06	7.06805e+06	8.65094e+06	3.37876e+06	1.82642e+06	7.14504e+06	8.29607e+06	7.06805e+06	6.74295e+06	9.23599e+06	6.92039e+06
Dym	266909	82037.5	348493	307264	207338	55928.8	266909	82037.5	348493	365142	NA	356547
Dync1h1	NA	NA	NA	NA	NA	NA	NA	NA	NA	NA	46001.9	NA
Dync1i1	360399	NA	NA	1.00544e+06	NA	NA	360399	NA	NA	NA	448679	367163
Dync1i2	1.60527e+06	2.93528e+06	892231	1.31029e+06	2.52724e+06	314033	1.60527e+06	2.93528e+06	892231	3.19883e+06	995874	1.08412e+06
Dync1li1	459467	855401	686667	283585	358234	186904	459467	855401	686667	890274	793347	738006
Dync1li2	NA	396358	NA	NA	NA	278086	NA	396358	NA	170837	164599	209756
Dynlrb1	NA	681397	NA	NA	NA	NA	NA	681397	NA	NA	NA	NA
Dynlt1e	2.01452e+07	1.9015e+07	2.10924e+07	1.39321e+07	6.20602e+07	7.7339e+06	2.01452e+07	1.9015e+07	2.10924e+07	5.20648e+07	4.01677e+07	8.0779e+07
Dynlt3	NA	NA	NA	NA	982841	218880	NA	NA	NA	NA	1.78135e+06	1.39307e+06
Dyx1c1	5.21191e+07	4.83598e+07	5.49757e+07	2.70685e+07	3.14362e+07	5.54954e+06	5.21191e+07	4.83598e+07	5.49757e+07	2.88094e+07	3.06832e+07	2.87033e+07
Dzip1l	953320	1.05272e+06	1.22866e+06	2.60198e+06	1.12551e+06	489341	953320	1.05272e+06	1.22866e+06	1.53994e+06	2.37789e+06	2.38889e+06
E030010N08Rik	5.02509e+07	4.92964e+07	5.08501e+07	2.5187e+07	9.64569e+06	126860	5.02509e+07	4.92964e+07	5.08501e+07	626379	682104	4.60313e+07
E130309D02Rik	334272	638490	929468	1.78846e+06	971675	302784	334272	638490	929468	1.66701e+06	1.80803e+06	1.40441e+06
E330016A19Rik	NA	NA	NA	NA	NA	532391	NA	NA	NA	1.87811e+06	NA	2.31801e+06
E430025E21Rik	157443	NA	NA	NA	635949	78560.3	157443	NA	NA	290336	1.73946e+06	1.33939e+06
Ear1	1.61098e+07	1.86015e+07	2.07544e+07	2.46753e+07	6.11586e+06	3.31962e+06	1.61098e+07	1.86015e+07	2.07544e+07	1.69259e+07	1.97396e+07	8.78039e+06
Ear6	NA	NA	NA	NA	72530	NA	NA	NA	NA	NA	NA	NA
Ears2	NA	NA	NA	NA	337571	32733.5	NA	NA	NA	153843	261655	198403
Ebag9	2.91547e+06	NA	NA	NA	NA	NA	2.91547e+06	NA	NA	NA	NA	NA
Ebi3	1.21481e+07	4.20286e+06	4.18108e+06	8.86633e+06	6.06104e+06	3.62663e+06	1.21481e+07	4.20286e+06	4.18108e+06	1.68611e+07	1.7418e+07	1.43084e+07
Ece1	194123	184119	213563	179457	81409.7	9797.92	194123	184119	213563	88032.6	113193	21511.7
Ech1	8.60962e+07	7.88833e+07	9.12269e+07	4.37664e+07	1.81701e+08	4.07862e+07	8.60962e+07	7.88833e+07	9.12269e+07	1.54077e+08	1.89471e+08	1.88928e+08
Echdc1	NA	259797	NA	NA	NA	NA	NA	259797	NA	NA	NA	NA
Echdc3	940435	1.20834e+06	1.2561e+06	218229	2.94686e+06	480495	940435	1.20834e+06	1.2561e+06	1.64261e+06	2.84883e+06	1.65802e+06
Echs1	349221	451200	NA	NA	8.72939e+06	NA	349221	451200	NA	682201	1.13825e+06	NA
Eci1	84472.2	108295	NA	NA	NA	NA	84472.2	108295	NA	NA	NA	NA
Eci2	765706	628725	770580	337967	244465	164413	765706	628725	770580	876705	1.00847e+06	996207
Ecm1	175530	NA	NA	430952	54514	NA	175530	NA	NA	NA	NA	NA
Ecm2	NA	NA	NA	NA	NA	3386.35	NA	NA	NA	16451.9	18277	23729.7
Ecscr	9.08928e+06	1.09605e+07	1.3383e+07	1.00518e+07	5.42824e+06	3.14624e+06	9.08928e+06	1.09605e+07	1.3383e+07	5.81851e+06	1.44782e+07	1.62228e+07
Edc3	514342	363427	479703	126567	59997.6	115718	514342	363427	479703	667486	1.26021e+06	1.09038e+06
Edc4	4.71002e+06	3.66149e+06	5.40898e+06	1.41215e+07	NA	NA	4.71002e+06	3.66149e+06	5.40898e+06	NA	NA	NA
Edem1	1.44777e+07	1.0385e+07	1.0862e+07	7.93843e+06	1.58796e+07	6.03304e+06	1.44777e+07	1.0385e+07	1.0862e+07	2.49678e+07	3.60518e+07	2.04125e+07
Edem2	3.02943e+06	4.15546e+06	3.19135e+06	3.28336e+06	NA	1.04909e+06	3.02943e+06	4.15546e+06	3.19135e+06	3.9243e+06	3.74998e+06	2.52705e+06
Edf1	746587	778097	NA	NA	NA	NA	746587	778097	NA	NA	NA	NA
Ednra	4.95441e+07	NA	4.34226e+07	NA	NA	NA	4.95441e+07	NA	4.34226e+07	NA	NA	NA
Eea1	NA	NA	NA	NA	NA	5.71751e+06	NA	NA	NA	NA	NA	NA
Eef1b2	8.2195e+07	7.18706e+07	8.23776e+07	2.46325e+07	3.74827e+07	6.2927e+06	8.2195e+07	7.18706e+07	8.23776e+07	2.47619e+07	3.164e+07	2.87694e+07
Eef1d	9.25049e+06	7.26701e+06	8.79552e+06	2.96057e+06	567593	526947	9.25049e+06	7.26701e+06	8.79552e+06	2.31043e+06	3.57998e+06	2.73488e+06
Eef1e1	359823	425406	NA	3.24211e+06	NA	NA	359823	425406	NA	NA	NA	NA
Eef1g	391052	NA	NA	422760	114093	NA	391052	NA	NA	NA	NA	NA
Eef2	287100	111331	341214	153249	583088	327847	287100	111331	341214	961476	5.60014e+06	3.76219e+06
Eefsec	5.09597e+06	3.09556e+06	5.96494e+06	805653	860738	161988	5.09597e+06	3.09556e+06	5.96494e+06	695970	829904	957493
Eepd1	440706	429442	457685	NA	NA	NA	440706	429442	457685	NA	NA	NA
Efcab3	522343	1.25016e+06	NA	NA	1.82753e+06	766084	522343	1.25016e+06	NA	3.74409e+06	4.2264e+06	3.95711e+06
Efcab4a	922448	733992	NA	NA	532626	373443	922448	733992	NA	1.59817e+06	1.70199e+06	2.20433e+06
Efemp1	46053.9	NA	NA	NA	NA	NA	46053.9	NA	NA	NA	NA	NA
Efha1	5.00206e+07	6.05502e+07	5.44198e+07	2.56053e+07	9.52756e+06	3.65886e+06	5.00206e+07	6.05502e+07	5.44198e+07	2.3875e+07	3.38313e+07	2.06437e+07
Eftud1	NA	919132	NA	NA	NA	NA	NA	919132	NA	NA	NA	NA
Eftud2	4.6173e+06	4.7745e+06	4.65304e+06	1.81014e+06	1.9882e+06	944514	4.6173e+06	4.7745e+06	4.65304e+06	3.56189e+06	5.1365e+06	5.28896e+06
EG214403	420713	NA	NA	NA	NA	NA	420713	NA	NA	NA	NA	89080.3
Egfl7	3.08363e+07	3.48122e+07	3.8663e+07	1.3723e+07	1.83288e+07	5.20858e+06	3.08363e+07	3.48122e+07	3.8663e+07	NA	2.95565e+07	2.86042e+07
Egfr	1.22247e+06	1.1855e+06	1.40877e+06	1.89814e+06	8.2746e+06	1.75132e+06	1.22247e+06	1.1855e+06	1.40877e+06	6.85489e+06	1.17881e+07	9.02381e+06
Ehd1	9.46689e+07	7.44499e+07	9.74825e+07	9.07841e+07	7.63608e+07	1.67528e+07	9.46689e+07	7.44499e+07	9.74825e+07	8.78798e+07	9.20751e+07	7.9938e+07
Ehd2	NA	NA	NA	NA	NA	NA	NA	NA	NA	NA	2.10325e+06	1.61222e+06
Ehd3	2.25137e+06	1.3101e+06	1.3068e+06	142775	487628	276904	2.25137e+06	1.3101e+06	1.3068e+06	1.54951e+06	1.05774e+06	1.14995e+06
Ehd4	1.64041e+06	448725	1.74518e+06	669630	99317.7	NA	1.64041e+06	448725	1.74518e+06	704606	NA	NA
Ehhadh	693777	1.25558e+06	1.34082e+06	NA	NA	NA	693777	1.25558e+06	1.34082e+06	NA	NA	NA
Ehmt2	NA	NA	NA	NA	NA	NA	NA	NA	NA	280803	361467	91774.4
Ei24	NA	NA	NA	NA	34942.1	NA	NA	NA	NA	NA	NA	NA
Eif1	NA	NA	81285.7	NA	NA	NA	NA	NA	81285.7	NA	NA	NA
Eif1ax	1.9823e+06	1.21856e+06	878852	2.39924e+06	183713	314098	1.9823e+06	1.21856e+06	878852	907946	780784	676182
Eif2a	377234	NA	370931	NA	NA	144510	377234	NA	370931	NA	629331	NA
Eif2ak2	NA	NA	37823.1	NA	NA	NA	NA	NA	37823.1	NA	NA	NA
Eif2ak3	NA	NA	NA	NA	2.895e+06	NA	NA	NA	NA	NA	NA	NA
Eif2b2	2.5736e+07	3.7283e+07	3.63092e+07	1.96496e+07	4.6667e+06	6.31885e+06	2.5736e+07	3.7283e+07	3.63092e+07	2.74658e+07	1.3678e+07	3.17067e+07
Eif2b3	NA	NA	NA	NA	110069	NA	NA	NA	NA	NA	NA	NA
Eif2b4	542673	696454	524319	2.00368e+06	1.14877e+06	602409	542673	696454	524319	1.39091e+06	2.66658e+06	2.02338e+06
Eif2b5	NA	24135.2	NA	NA	48393.6	NA	NA	24135.2	NA	95458.3	NA	NA
Eif2c1	641920	1.26114e+06	1.44487e+06	1.22081e+06	9.5211e+06	2.04898e+06	641920	1.26114e+06	1.44487e+06	1.03934e+07	1.04878e+07	7.66538e+06
Eif2c3	2.47075e+07	2.09581e+07	2.07164e+07	1.69519e+07	2.04791e+07	5.24404e+06	2.47075e+07	2.09581e+07	2.07164e+07	2.55923e+07	3.06393e+07	2.57675e+07
Eif2d	6.8387e+06	1.36673e+07	1.00752e+07	1.37924e+07	3.87304e+06	1.32426e+06	6.8387e+06	1.36673e+07	1.00752e+07	7.3495e+06	2.45531e+06	4.79715e+06
Eif2s1	1.68694e+06	331904	440846	NA	436640	195110	1.68694e+06	331904	440846	1.0121e+06	NA	832357
Eif2s2	5.0644e+06	379055	2.26902e+06	2.30818e+06	367454	179680	5.0644e+06	379055	2.26902e+06	1.67199e+06	1.88266e+06	1.07725e+06
Eif2s3x	523594	584791	2.10264e+06	3.36099e+06	4.38781e+06	NA	523594	584791	2.10264e+06	NA	NA	4.37187e+06
Eif2s3y	2.8309e+06	3.62266e+06	3.73811e+06	3.01758e+06	1.28757e+06	1.09909e+06	2.8309e+06	3.62266e+06	3.73811e+06	2.62284e+06	3.83599e+06	2.90667e+06
Eif3a	NA	126299	131004	29790.5	NA	29316.8	NA	126299	131004	NA	45039.6	NA
Eif3b	NA	NA	NA	NA	1.4379e+06	40732.4	NA	NA	NA	247486	251247	386490
Eif3c	NA	NA	NA	NA	NA	10377.4	NA	NA	NA	42481.6	47141.4	NA
Eif3e	555597	507450	586615	NA	66764	NA	555597	507450	586615	126651	112903	NA
Eif3f	1.75298e+06	1.03871e+06	NA	1.26198e+06	9.46112e+06	2.68846e+06	1.75298e+06	1.03871e+06	NA	1.30361e+07	1.41599e+07	1.03268e+07
Eif3g	1.48692e+06	2.87741e+06	2.27322e+06	2.83137e+06	5.48988e+06	330537	1.48692e+06	2.87741e+06	2.27322e+06	2.52419e+06	2.12461e+06	2.05837e+06
Eif3h	NA	NA	NA	NA	NA	NA	NA	NA	NA	117334	NA	NA
Eif3i	5.75828e+06	7.23713e+06	5.57497e+06	9.0504e+06	3.13503e+06	1.1718e+06	5.75828e+06	7.23713e+06	5.57497e+06	5.75341e+06	6.86998e+06	3.87556e+06
Eif3j	744304	572132	875132	423636	180326	99164.7	744304	572132	875132	242819	196556	82701.1
Eif3l	NA	688706	NA	NA	NA	NA	NA	688706	NA	NA	NA	NA
Eif3m	NA	1.82905e+06	1.74211e+06	NA	1.26828e+06	29697.1	NA	1.82905e+06	1.74211e+06	142379	NA	198959
Eif4a1	3.74753e+06	1.62952e+06	931728	NA	2.29265e+06	NA	3.74753e+06	1.62952e+06	931728	4.00767e+06	NA	NA
Eif4a2	2.29843e+06	2.68972e+06	2.17223e+06	2.40857e+06	1.97602e+06	678910	2.29843e+06	2.68972e+06	2.17223e+06	2.99919e+06	3.55149e+06	3.57372e+06
Eif4a3	4.00344e+06	2.09658e+06	3.8193e+06	3.28667e+06	1.20599e+06	828545	4.00344e+06	2.09658e+06	3.8193e+06	3.85304e+06	4.12304e+06	3.15565e+06
Eif4b	2.1932e+06	2.22868e+06	2.11724e+06	959422	NA	NA	2.1932e+06	2.22868e+06	2.11724e+06	111667	138329	515365
Eif4e	2.41874e+07	1.40821e+07	2.39441e+07	2.09979e+07	1.4104e+07	4.32359e+06	2.41874e+07	1.40821e+07	2.39441e+07	1.3557e+07	2.28677e+07	1.53773e+07
Eif4e2	2.16759e+08	2.17767e+08	2.03204e+08	2.05368e+08	4.06859e+07	3.10441e+07	2.16759e+08	2.17767e+08	2.03204e+08	1.75155e+08	1.55072e+08	1.83296e+08
Eif4e3	5.72294e+07	5.43503e+07	7.14545e+07	1.38238e+08	5.26988e+07	6.65981e+06	5.72294e+07	5.43503e+07	7.14545e+07	1.14405e+08	1.33782e+08	9.48588e+07
Eif4ebp2	361769	289759	282198	106657	208473	63994.3	361769	289759	282198	330911	285193	252464
Eif4g1	NA	NA	NA	NA	85352.2	NA	NA	NA	NA	NA	NA	NA
Eif4g2	1.23299e+06	1.15483e+06	749102	1.79582e+06	635349	216864	1.23299e+06	1.15483e+06	749102	815751	1.14347e+06	1.10723e+06
Eif4h	NA	NA	NA	NA	NA	226670	NA	NA	NA	NA	NA	NA
Eif5a	NA	NA	NA	NA	NA	NA	NA	NA	NA	NA	NA	16815.9
Eif5b	4.22381e+07	5.03909e+07	4.27807e+07	2.75471e+07	2.20341e+06	7.11717e+06	4.22381e+07	5.03909e+07	4.27807e+07	2.39464e+07	5.51998e+07	3.14199e+07
Eif6	164130	174533	181470	608068	159414	61437.1	164130	174533	181470	290087	326754	249025
Ell	802018	NA	NA	NA	NA	NA	802018	NA	NA	NA	NA	NA
Elmo1	277153	466276	353233	62486	174383	103932	277153	466276	353233	402727	499060	413130
Elmo2	163848	96053.4	50858.1	NA	NA	22221.4	163848	96053.4	50858.1	NA	NA	NA
Elmo3	2.68061e+06	2.59036e+06	3.51133e+06	490062	1.75195e+07	2.05833e+06	2.68061e+06	2.59036e+06	3.51133e+06	8.74861e+06	1.04299e+07	1.33002e+07
Elmod2	390834	339861	406549	218054	NA	NA	390834	339861	406549	NA	NA	NA
Elovl1	145799	NA	146293	1.39047e+06	NA	204941	145799	NA	146293	430397	448022	NA
Elovl2	1.07327e+07	9.76524e+06	1.37113e+07	NA	9.41313e+06	9.12209e+06	1.07327e+07	9.76524e+06	1.37113e+07	4.2196e+07	5.61968e+07	3.65301e+07
Elovl5	NA	NA	NA	NA	81535.2	NA	NA	NA	NA	NA	NA	113118
Elovl6	1.35126e+06	1.45679e+06	1.93801e+06	1.14378e+06	862123	323521	1.35126e+06	1.45679e+06	1.93801e+06	1.60275e+06	1.41304e+06	1.22913e+06
Elovl7	1.68559e+07	1.46899e+07	1.66271e+07	NA	1.16575e+07	3.68429e+06	1.68559e+07	1.46899e+07	1.66271e+07	1.52222e+07	2.02199e+07	NA
Elp2	4.65225e+07	4.67247e+07	4.70004e+07	4.04977e+07	6.86125e+07	1.02112e+07	4.65225e+07	4.67247e+07	4.70004e+07	6.25183e+07	7.22222e+07	7.11426e+07
Elp4	NA	305026	165539	NA	NA	NA	NA	305026	165539	NA	NA	NA
Eltd1	193148	608262	NA	NA	105436	NA	193148	608262	NA	218504	599037	304483
Emb	4.62584e+06	5.15921e+06	5.29619e+06	1.1651e+06	1.91308e+06	621427	4.62584e+06	5.15921e+06	5.29619e+06	2.17192e+06	5.04465e+06	2.38559e+06
Emcn	1.48906e+06	259854	1.12861e+06	769327	7.0759e+06	NA	1.48906e+06	259854	1.12861e+06	NA	NA	NA
Emd	NA	NA	NA	458853	NA	50094.5	NA	NA	NA	399870	1.34244e+06	669589
Emg1	NA	NA	NA	NA	28891.8	NA	NA	NA	NA	NA	NA	581019
Emilin1	NA	NA	569496	317907	459222	413019	NA	NA	569496	NA	2.72958e+06	2.02038e+06
Emilin2	NA	NA	NA	NA	NA	2.31541e+06	NA	NA	NA	1.73644e+06	1.24069e+07	1.93958e+06
Eml1	1.12338e+06	1.20476e+06	996123	996370	1.16538e+07	3.20734e+06	1.12338e+06	1.20476e+06	996123	1.32746e+07	1.19524e+07	1.43922e+07
Eml2	NA	NA	NA	261774	NA	NA	NA	NA	NA	206246	1.50171e+06	NA
Eml3	353688	501206	279478	NA	217803	NA	353688	501206	279478	NA	578475	NA
Eml4	838230	1.36692e+06	648090	1.11115e+06	478584	561687	838230	1.36692e+06	648090	1.17548e+06	2.42555e+06	1.01384e+06
Eml6	NA	NA	NA	722864	293680	NA	NA	NA	NA	NA	NA	NA
Emp2	NA	NA	1.96819e+06	118650	1.34479e+06	22686	NA	NA	1.96819e+06	NA	NA	NA
Emr1	NA	NA	NA	NA	413735	76669.3	NA	NA	NA	188060	211530	NA
Enah	616190	706029	1.70423e+06	556585	390174	204923	616190	706029	1.70423e+06	626412	1.24075e+06	497375
Endod1	2.194e+06	224372	NA	364156	NA	NA	2.194e+06	224372	NA	NA	NA	NA
Endog	625243	1.6548e+06	2.5568e+06	8.7957e+06	NA	NA	625243	1.6548e+06	2.5568e+06	NA	NA	NA
Engase	8.91398e+06	7.41987e+06	7.01506e+06	9.0646e+06	4.78427e+06	1.53435e+06	8.91398e+06	7.41987e+06	7.01506e+06	1.07133e+07	1.09545e+07	1.03983e+07
Enpep	7.71662e+07	6.75876e+07	8.27596e+07	NA	NA	NA	7.71662e+07	6.75876e+07	8.27596e+07	NA	NA	NA
Enpp1	NA	NA	1.64943e+06	710781	1.79108e+06	110557	NA	NA	1.64943e+06	NA	NA	NA
Enpp3	NA	NA	NA	NA	977858	NA	NA	NA	NA	NA	NA	NA
Enpp4	2.00102e+07	1.51184e+07	1.12755e+07	9.54947e+06	6.08254e+06	716301	2.00102e+07	1.51184e+07	1.12755e+07	8.20136e+06	7.06774e+06	9.61773e+06
Enpp6	NA	90833.8	NA	NA	NA	NA	NA	90833.8	NA	NA	NA	NA
Enpp7	4.94012e+06	NA	NA	9.27454e+06	206784	752295	4.94012e+06	NA	NA	186382	209594	176629
Ensa	NA	2.50089e+06	2.85578e+06	621396	864162	331436	NA	2.50089e+06	2.85578e+06	1.35294e+06	NA	NA
Entpd1	4.1708e+06	1.95362e+06	3.00837e+06	9.29555e+06	796434	434042	4.1708e+06	1.95362e+06	3.00837e+06	1.59437e+06	2.41276e+06	2.09771e+06
Entpd2	5.9989e+06	6.06739e+06	5.92314e+06	850949	248193	361338	5.9989e+06	6.06739e+06	5.92314e+06	662968	967698	542261
Entpd5	1.26945e+06	834005	NA	NA	984041	NA	1.26945e+06	834005	NA	NA	NA	NA
Entpd6	2.46539e+08	2.99486e+08	3.22975e+08	2.79227e+08	1.04569e+08	6.85392e+07	2.46539e+08	2.99486e+08	3.22975e+08	3.36957e+08	3.58637e+08	3.34922e+08
Ep300	6.39478e+07	7.56777e+07	7.87759e+07	2.11205e+06	2.78352e+06	2.72563e+06	6.39478e+07	7.56777e+07	7.87759e+07	1.45439e+07	1.69606e+07	2.3048e+07
Ep400	NA	NA	NA	NA	NA	NA	NA	NA	NA	NA	206545	NA
Epb4.1l1	NA	NA	1.39907e+06	NA	NA	NA	NA	NA	1.39907e+06	694093	NA	NA
Epb4.1l2	3.54363e+07	3.63503e+07	4.18608e+07	1.89092e+07	3.91337e+07	1.11299e+07	3.54363e+07	3.63503e+07	4.18608e+07	4.64113e+07	6.09829e+07	4.68543e+07
Epb4.1l3	NA	32208.2	NA	74638.8	NA	NA	NA	32208.2	NA	7700.77	NA	NA
Epcam	456588	310641	196575	NA	221467	NA	456588	310641	196575	NA	NA	145811
Epha2	512416	185155	192939	99442.5	NA	61157.8	512416	185155	192939	NA	296697	NA
Ephb4	4.15373e+07	4.87558e+07	5.02061e+07	3.09326e+07	5.81759e+06	1.01854e+07	4.15373e+07	4.87558e+07	5.02061e+07	4.34848e+07	5.32824e+07	3.60121e+07
Ephx1	NA	NA	NA	264186	NA	NA	NA	NA	NA	NA	NA	NA
Ephx2	1.16194e+06	1.13102e+06	616732	NA	NA	NA	1.16194e+06	1.13102e+06	616732	NA	NA	NA
Epn3	731717	1.75276e+06	2.40941e+06	3.28958e+06	2.45369e+06	450231	731717	1.75276e+06	2.40941e+06	2.82729e+06	3.69593e+06	1.44131e+06
Eppk1	566814	1.4989e+06	1.67291e+06	2.26245e+06	2.21808e+06	364060	566814	1.4989e+06	1.67291e+06	2.0613e+06	2.56177e+06	1.75352e+06
Eprs	187245	380730	421447	1.50009e+06	1.0467e+06	188978	187245	380730	421447	962140	276410	293986
Eps15	NA	NA	NA	2.12956e+07	NA	NA	NA	NA	NA	NA	NA	NA
Eps8l2	NA	NA	NA	NA	41059.7	33372.5	NA	NA	NA	195351	230576	124002
Ept1	2.16184e+07	2.17196e+07	2.32182e+07	2.38678e+07	3.44188e+07	1.003e+07	2.16184e+07	2.17196e+07	2.32182e+07	4.45993e+07	5.63976e+07	3.86055e+07
Eral1	NA	NA	NA	35084.8	NA	NA	NA	NA	NA	NA	NA	NA
Erap1	1.34675e+06	NA	NA	NA	NA	NA	1.34675e+06	NA	NA	NA	2.95364e+06	NA
Erbb2	8.64317e+06	1.39477e+07	1.36795e+07	7.83998e+06	1.83851e+07	3.44226e+06	8.64317e+06	1.39477e+07	1.36795e+07	1.58744e+07	2.24878e+07	2.7529e+07
Erbb2ip	212134	236364	94804.7	NA	1.58242e+06	315573	212134	236364	94804.7	991172	1.33342e+06	591711
Ercc2	NA	802329	363912	234904	NA	106951	NA	802329	363912	599506	615179	688360
Ercc6l	NA	146241	61101.3	NA	NA	NA	NA	146241	61101.3	NA	NA	NA
Ergic2	151990	135046	88579.1	199395	120968	23377.2	151990	135046	88579.1	53983.1	NA	222400
Ergic3	NA	1.24207e+06	1.2367e+06	NA	1.92092e+06	NA	NA	1.24207e+06	1.2367e+06	715202	NA	3.13073e+06
Eri3	1.92995e+06	2.61777e+06	2.27182e+06	2.44943e+06	478141	904616	1.92995e+06	2.61777e+06	2.27182e+06	4.008e+06	5.19622e+06	4.27051e+06
Erlin1	NA	NA	NA	NA	43351.2	NA	NA	NA	NA	NA	NA	NA
Erlin2	NA	NA	NA	NA	141012	36062.2	NA	NA	NA	NA	NA	NA
Ermp1	824511	1.08272e+06	908930	1.78228e+06	135568	85651.7	824511	1.08272e+06	908930	446125	455198	101897
Ero1l	2.29942e+06	956651	1.41933e+06	3.01777e+06	3.70296e+07	6.17845e+06	2.29942e+06	956651	1.41933e+06	2.31176e+07	3.07635e+07	2.38469e+07
Ero1lb	5.26274e+07	5.69487e+07	4.76483e+07	4.47626e+06	3.2587e+07	2.1595e+06	5.26274e+07	5.69487e+07	4.76483e+07	1.13426e+07	1.32639e+07	9.61968e+06
Erp27	1.91464e+07	1.95286e+07	1.52628e+07	2.33211e+06	2.83178e+07	2.21978e+06	1.91464e+07	1.95286e+07	1.52628e+07	1.27143e+07	1.78608e+07	8.1728e+06
Erp29	1.65456e+06	1.66534e+06	1.59238e+06	NA	NA	NA	1.65456e+06	1.66534e+06	1.59238e+06	NA	NA	NA
Erp44	5.22144e+06	5.37259e+06	4.09808e+06	2.33483e+06	1.2501e+06	692412	5.22144e+06	5.37259e+06	4.09808e+06	5.32142e+06	5.54499e+06	4.05096e+06
Esam	1.62146e+06	435561	128500	712280	169482	173133	240782	435762	777780	827178	937130	622526
Esd	5.29669e+08	4.84931e+08	4.94382e+08	7.001e+08	6.47716e+08	7.39831e+07	5.29669e+08	4.84931e+08	4.94382e+08	3.76502e+08	4.68656e+08	3.62253e+08
Esf1	333577	66405.5	268179	NA	NA	17546.5	333577	66405.5	268179	NA	NA	169511
Esrra	NA	NA	NA	NA	661549	NA	NA	NA	NA	177231	564013	605422
Esyt1	2.87755e+06	4.55426e+06	3.65912e+06	1.00384e+06	1.80898e+06	1.24819e+06	2.87755e+06	4.55426e+06	3.65912e+06	2.05383e+06	6.95562e+06	1.34077e+06
Esyt2	2.96352e+06	2.5264e+06	4.23987e+06	3.25612e+06	131027	373408	2.96352e+06	2.5264e+06	4.23987e+06	1.88542e+06	1.93397e+06	1.37785e+06
Etfb	1.78512e+07	1.50564e+07	1.63341e+07	6.80565e+06	NA	NA	1.78512e+07	1.50564e+07	1.63341e+07	NA	NA	NA
Etfdh	NA	NA	NA	655251	NA	NA	NA	NA	NA	NA	NA	NA
Ethe1	3.0604e+07	2.91625e+07	2.89238e+07	1.47972e+07	1.21079e+07	7.62216e+06	3.0604e+07	2.91625e+07	2.89238e+07	2.68662e+07	3.51844e+07	2.63382e+07
Ets1	NA	1.25244e+06	NA	NA	NA	1.01263e+06	NA	1.25244e+06	NA	NA	NA	NA
Evi2b	110925	1.89859e+06	586755	NA	NA	NA	110925	1.89859e+06	586755	NA	NA	NA
Evi5	25219.8	27232.3	393650	NA	NA	NA	25219.8	27232.3	393650	NA	132005	NA
Evl	NA	NA	NA	NA	1.67258e+06	NA	NA	NA	NA	NA	NA	NA
Evpl	3.06338e+06	1.54523e+06	7.03566e+06	NA	535976	121925	3.06338e+06	1.54523e+06	7.03566e+06	663317	NA	NA
Ewsr1	3.98775e+06	3.03979e+06	3.76031e+06	NA	2.45129e+06	NA	3.98775e+06	3.03979e+06	3.76031e+06	NA	NA	NA
Exd2	1.35815e+06	1.43172e+06	891591	836454	126791	257850	1.35815e+06	1.43172e+06	891591	1.03967e+06	1.09812e+06	527679
Exoc1	4.0761e+06	4.32735e+06	4.16808e+06	1.18892e+06	NA	NA	4.0761e+06	4.32735e+06	4.16808e+06	NA	NA	NA
Exoc2	NA	NA	NA	NA	166751	NA	NA	NA	NA	NA	NA	NA
Exoc3	1.86215e+07	1.83514e+07	1.99711e+07	6.61789e+06	2.85024e+06	1.48299e+06	1.86215e+07	1.83514e+07	1.99711e+07	5.52321e+06	7.46837e+06	6.82308e+06
Exoc3l	501675	647970	1.48898e+06	NA	617880	387125	501675	647970	1.48898e+06	1.2497e+06	1.59933e+06	787171
Exoc4	1.89455e+07	1.76758e+07	1.51646e+07	1.45365e+07	3.0577e+06	8.26181e+06	1.89455e+07	1.76758e+07	1.51646e+07	4.36708e+07	3.08183e+07	2.66505e+07
Exoc5	413367	252792	417388	NA	NA	NA	413367	252792	417388	NA	71616	NA
[truncated: 4,600 more rows]
