# Supplementary material for: Integrated proteomic and transcriptomic landscape of macrophages in mouse tissues
Source: Nat Commun. 2022 Nov 30;13:7389. doi: 10.1038/s41467-022-35095-7 (PMC9712610; doi:10.1038/s41467-022-35095-7)
Supplement: Supplementary file 16 — Source Data [file 41467_2022_35095_MOESM16_ESM.xlsx]

## Sheet: Figure 1
Figure 1b_protein
T	microglia	lung_resident	lung_recruited	liver_KC	liver_recruited	spleen_resident	spleen_recruited	small intestine	large intestine	peritoneal	BMDM	Raw264.7
12205	7635	8690	7206	8166	8238	7946	7890	8203	8356	7788	7494	7955
	6986	8047	6424	7547	7258	7418	7384	7534	7654	7208	6791	7485
	7068	7534	6206	7396	7631	6983	6973	7697	7698	7270	6939	7504
	6943	8214	6544	7682	7482	6754	7033	7247	7611	7278	6896	7401
Figure 1b_transcript
T	microglia	lung_resident	lung_recruited	liver_KC	liver_recruited	spleen_resident	spleen_recruited	small intestine	large intestine	peritoneal	BMDM	Raw264.7
16369	15592	15494	15825	15317	15334	14678	14550	15863	15916	14343	13750	13196
	15358	15036	15455	14793	14826	14217	14080	15555	15569	13485	13062	12434
	15382	14828	15518	14792	15038	14112	13457	15457	15574	13446	13008	12396
	15375	14954	15494	14780	15051	14405	13760	15494	15575	13642	12960	12421
Figure 1e, f										Figure 1g_protein missing						Figure 1i
Symbol	ave_mRNA	ave_prote	count_RNA	count_protein	RNAmissing	proteinmissing	ave_mRNA_log	ave_prot_log		ID	pathway	count	Pvalue	type		symbol	cor	pvalue
0610005C13Rik	0.193914	4	32	0	No	No	-0.712391	0.60206		GO1	Nucleus	216	1.26e-07	R1		Sval1	1	0
0610009E02Rik	1.30533	4	36	0	No	No	0.115719	0.60206		GO2	regulation of transcription, DNA-templated	127	1.3e-07	R1		Mptx1	0.983471	9.45e-09
0610009L18Rik	0.323317	4	36	0	No	No	-0.490372	0.60206		GO3	Ribonucleoprotein	45	1.06e-15	R1		Ybx1	0.965035	0
0610012G03Rik	3.43717	4	36	0	No	No	0.536201	0.60206		GO4	Secreted proteins	77	0.00881806	R1		2210010C04Rik	0.961006	6.65e-07
0610038B21Rik	0.138254	4	28	0	No	No	-0.859321	0.60206		GO5	sequence-specific DNA binding	40	0.000332	R1		Acot7	0.958042	0
0610039K10Rik	0.0882373	4	29	0	No	No	-1.05435	0.60206		GO6	transmembrane region	187	0.0243733	R1		Naa40	0.958042	0
0610040B10Rik	0.307992	4	34	0	No	No	-0.51146	0.60206		GO7	Ubl conjugation pathway	45	7.94e-06	R1		Nln	0.958042	0
0610040F04Rik	0.029057	4	13	0	No	No	-1.53675	0.60206		GO8	Cell junction	117	7.26e-05	R2		Nme2	0.958042	0
1110002L01Rik	1.26183	4	36	0	No	No	0.101001	0.60206		GO9	Membrane	1052	4.17e-05	R2		F11r	0.956219	1.18e-06
1110006O24Rik	0.318315	4	35	0	No	No	-0.497143	0.60206		GO10	regulation of transcription, DNA-templated	409	2.64e-25	R2		Tjp1	0.952716	1.72e-06
1110017D15Rik	0.255091	4	22	0	No	Yes	-0.593305	0.60206		GO11	Secreted proteins	244	5.62e-06	R2		Cluh	0.951049	0
1110019D14Rik	0.459561	4	36	0	No	No	-0.337656	0.60206		GO12	sequence-specific DNA binding	113	8.36e-07	R2		Pym1	0.951049	0
1110020A21Rik	0.105448	4	33	0	No	No	-0.976963	0.60206		GO13	transmembrane region	681	1.12e-27	R2		Eepd1	0.949213	2.44e-06
1110032A03Rik	1.91785	4	36	0	No	Yes	0.282814	0.60206		GO14	Cell junction	28	0.00429587	R3		Cygb	0.944863	3.66e-06
1110038B12Rik	27.7624	4	36	0	No	No	1.44346	0.60206		GO15	regulation of transcription, DNA-templated	77	0.000624	R3		Agr2	0.944223	3.87e-06
1110046J04Rik	0.242003	4	30	0	No	No	-0.616179	0.60206		GO16	Secreted proteins	101	3.74e-18	R3		Mrps28	0.944056	0
1110051M20Rik	1.41117	4	36	0	No	Yes	0.149578	0.60206		GO17	sequence-specific DNA binding	52	4.53e-15	R3		Nars	0.944056	0
1110065P20Rik	1.94249	4	36	0	No	Yes	0.288358	0.60206		GO18	transmembrane region	148	1.95e-06	R3		Rbm3	0.944056	0
1190005I06Rik	0.451416	4	28	0	No	Yes	-0.345423	0.60206		GO19	defense response to bacterium	15	3.59e-18	R4		Arhgap10	0.943685	4.06e-06
1190007I07Rik	1.82477	4	36	0	No	Yes	0.261208	0.60206		GO20	Secreted proteins	34	2.94e-25	R4		Aarsd1	0.937063	0
1300002E11Rik	1.53093	4	36	0	No	No	0.184956	0.60206								Ide	0.937063	0
1500004A13Rik	0.487511	4	36	0	No	No	-0.312016	0.60206		Figure 1g_RNA missing						Nrp1	0.937063	0
1500009L16Rik	0.150975	4	24	0	No	Yes	-0.821095	0.60206		ID	pathway	count	Pvalue	type		Psmd12	0.937063	0
1500011B03Rik	6.07989	4	36	0	No	No	0.783895	0.60206		GO1	ATP binding	18	6.98e-05	R1		Psmd7	0.937063	0
1500015A07Rik	0.333627	4	36	0	No	No	-0.476739	0.60206		GO2	extracellular exosome	29	6.76e-06	R1		Rfc2	0.937063	0
1600010M07Rik	2.74676	4	36	0	No	No	0.43882	0.60206		GO3	integral component of membrane	17	0.999799	R1		Cavin1	0.935203	8.06e-06
1600012H06Rik	2.77747	4	36	0	No	Yes	0.443649	0.60206		GO4	Intermediate filament	19	4.11e-27	R1		Pecam1	0.932532	9.82e-06
1600014C23Rik	0.422725	4	3	0	No	Yes	-0.373942	0.60206		GO5	myosin complex	6	3.33e-06	R1		Eif3l	0.93007	0
1600020E01Rik	1.78843	4	36	0	No	No	0.252472	0.60206		GO6	ATP binding	9	3.63e-05	R2		Fam162a	0.93007	0
1600029I14Rik	0.11488	4	17	0	No	No	-0.939755	0.60206		GO7	Fibronectin, type III	4	0.000772	R2		Ifi207	0.93007	0
1600029O15Rik	0.0313111	4	18	0	No	No	-1.5043	0.60206		GO8	Extracellular ligand-binding receptor	11	0.000605	R3		Plod1	0.93007	0
1700001C19Rik	0.0838599	4	24	0	No	Yes	-1.07645	0.60206		GO9	Fibronectin, type III	11	0.00343905	R3		Tars	0.93007	0
1700001G17Rik	0.0653922	4	31	0	No	No	-1.18447	0.60206		GO10	integral component of membrane	170	7.84e-09	R3		Wars	0.93007	0
1700001J03Rik	0.0801825	4	22	0	No	Yes	-1.09592	0.60206		GO11	proteolysis	19	0.00558433	R3		Mthfd2	0.929601	1.21e-05
1700001K23Rik	0.140378	4	17	0	No	No	-0.852702	0.60206		GO12	Receptor	76	2.03e-06	R3		Slco2a1	0.92935	1.23e-05
1700001L19Rik	0.054561	4	16	0	No	Yes	-1.26312	0.60206		GO13	Transmembrane helix	176	1.28e-10	R3		Ces2c	0.927536	1.39e-05
1700001O22Rik	0.0515789	4	16	0	No	Yes	-1.28753	0.60206		GO14	proteolysis	13	0.038029	R4		Tnfaip2	0.924695	1.68e-05
1700003E16Rik	0.0692884	4	30	0	No	Yes	-1.15934	0.60206		GO15	Transmembrane helix	110	0.000273	R4		Akr1b3	0.923077	0
1700003F12Rik	0.314106	4	34	0	No	Yes	-0.502923	0.60206		GO16	integral component of membrane	105	0.00429335	R4		Chchd5	0.923077	0
1700007K13Rik	0.409596	4	11	0	No	Yes	-0.387644	0.60206		GO17	Receptor	54	5.69e-05	R4		Eif2s1	0.923077	0
1700007L15Rik	0.436965	4	34	0	No	No	-0.359553	0.60206								Eif6	0.923077	0
1700008J07Rik	0.247032	4	36	0	No	No	-0.607246	0.60206		Figure 1h						Farsb	0.923077	0
1700008O03Rik	0.0979598	4	24	0	No	Yes	-1.00895	0.60206		macrophage	spearman correlation					Gaa	0.923077	0
1700009J07Rik	0.0791068	4	17	0	No	No	-1.10179	0.60206		Microglia	0.456825					Gstp1	0.923077	0
1700010I14Rik	0.141436	4	34	0	No	Yes	-0.849441	0.60206		Alveolar MΦ	0.523336					Naca	0.923077	0
1700011B04Rik	0.0905817	4	6	0	No	No	-1.04296	0.60206		Lung rec MΦ	0.451847					Ndufaf2	0.923077	0
1700012B09Rik	0.250605	4	9	0	No	Yes	-0.60101	0.60206		Kupffer cells	0.470517					Slfn5	0.923077	0
1700012D01Rik	0.945001	4	36	0	No	No	-0.0245676	0.60206		Liver rec MΦ	0.472849					Txnl1	0.923077	0
1700012D14Rik	0.164254	4	36	0	No	No	-0.784484	0.60206		Red pulp MΦ	0.406178					Pltp	0.922558	1.92e-05
1700013F07Rik	0.177624	4	8	0	No	Yes	-0.750497	0.60206		Spleen rec MΦ	0.449742					Rasip1	0.920895	2.13e-05
1700016A09Rik	0.106799	4	27	0	No	No	-0.971431	0.60206		Small int MΦ	0.478309					Cav1	0.918295	2.5e-05
1700016K05Rik	0.112196	4	3	0	No	No	-0.950022	0.60206		Large int MΦ	0.470916					Mydgf	0.916084	0
1700016K19Rik	0.144751	4	20	0	No	Yes	-0.839377	0.60206		Peritoneal MΦ	0.489899					Niban2	0.916084	0
1700018A04Rik	0.0349671	4	10	0	No	No	-1.45634	0.60206		BMDM MΦ	0.52991					Smpdl3a	0.916084	0
1700019D03Rik	0.0768104	4	29	0	No	Yes	-1.11458	0.60206		RAW264.7	0.614683					Cpeb4	0.914736	3.07e-05
1700019G24Rik	0.142051	4	3	0	No	No	-0.847555	0.60206								Npr2	0.914421	3.13e-05
1700022I11Rik	0.0294165	4	21	0	No	Yes	-1.53141	0.60206		Figure 1j						Ahsa1	0.909091	0
1700022N22Rik	0.159309	4	34	0	No	No	-0.797759	0.60206		ID	Description	pvalue	geneID	Count		Gnl1	0.909091	0
1700024G13Rik	0.0877291	4	8	0	No	Yes	-1.05686	0.60206		GO:0042254	ribosome biogenesis	1.02407e-27	Eif6/Rps28/Rps17/Rps19/Ddx3x/Rrp8/Abce1/Rps21/Aamp/Utp15/Rps27l/Rps16/Ddx28/Eif2a/Rpl27/Mrpl11/Nvl/Ddx18/Ddx24/Mrps2/Pes1/Rrs1/Pih1d1/Rpl26/Ncl/Bop1/Mrps9/Mybbp1a/Wdr36/Mrpl20/Npm1/Wdr46/Pa2g4/Pdcd11/Exosc9/Rps10/Rps15/Sdad1/Rsl24d1/Ddx21/Eri3/Mrps7/Rrp1/Xpo1/Rpp38/Cul4b/Heatr3/Rpl5/Rsl1d1/Wdr43/Eral1/Rpl7/Utp20/Dhx30/Ipo9/Ipo4/Urb1/Nat10/Rpl11/Bms1/Nop2/Rps14/Rps5/Rps7/Tbl3/Pop7/Exosc3/Npm3/Rpl1…	109		Hsp90ab1	0.909091	0
1700028E10Rik	0.124696	4	33	0	No	No	-0.904147	0.60206		GO:0007005	mitochondrion organization	2.6502e-17	Cluh/Fam162a/Ndufab1/Cdc37/Vps13c/Hsp90aa1/Kdr/Fnip2/Timm22/Atg5/Col4a3bp/Lmna/Mipep/Eif4g1/Pid1/Poldip2/Afg3l1/Mcl1/Supv3l1/Inf2/Aifm2/Atg7/Pmpcb/Vat1/Flcn/Gsk3b/Pnpt1/Romo1/Tomm34/Tmem70/Dnaja3/Parl/Timm23/Fas/Jtb/Plaur/Optn/Phb/Atg13/Map1lc3b/Mrpl15/Bax/Grpel1/Hspd1/Ndufa11/Atg2b/Cttn/Dnm1l/Rhot1/Timm17a/Akt1/Atpif1/Msto1/Phb2/Cox19/Hspa4/Sdhaf2/Tomm22/Synj2bp/Aars2/Timm13/Wdr45/Mmp9/Cox17/Tim…	123		Mtch1	0.909091	0
1700028J19Rik	0.129007	4	35	0	No	No	-0.889385	0.60206		GO:0010498	proteasomal protein catabolic process	1.64481e-19	Psmd12/Psmd7/Cav1/Rcn3/Hsp90ab1/Psmc5/Psmd4/Psmd6/Atxn3/Apoe/Psmd1/Alad/Ubqln1/Arih1/Psma5/Psmb5/Fbxl15/Psmd8/Psmb8/Psmd2/Cul2/Bag6/Prkaca/Psmc6/Tmtc3/Ubr1/Atg7/Sec61b/Ubqln2/Ubqln4/Gsk3b/Dab2/Rad23b/Hspbp1/Prpf19/Sdf2l1/Ecscr/Sgta/Psma1/Psmb2/Cul1/Vcp/Psma2/Tnfaip1/H13/Ube2a/Trim2/Cul4b/Psmb1/Psmb3/Akt1/Caml/Kctd17/Nemf/Pcbp2/Psma4/Psmd14/Ube2k/Sdcbp/Ddb1/Gipc1/Skp1a/Usp5/Mapk8/Rpl11/Plaa/Sel1l/…	128		Plod3	0.909091	0
1700028P14Rik	0.10026	4	8	0	No	Yes	-0.998871	0.60206		GO:0031349	positive regulation of defense response	2.65824e-13	Cav1/Fabp4/Ltf/Rps19/S100a9/Ubqln1/Ly96/Lgals9/Nod1/H2-T23/Mndal/Tradd/Gja1/Ankrd17/Ap1g1/Btk/Ddx58/Kars/Pla2g4a/Mif/Lpl/Ctsc/Tgm2/Ace/Fpr2/Cd28/Colec12/Ifi204/Optn/Cd36/Fadd/Rela/Mmp8/Itga2/Hspd1/S100a8/Dhx58/Ifih1/Gramd4/Irf4/Aim2/Myd88/Ube2k/Ptpn22/Xrcc5/Cd14/Ifi203/Trim30a/Snx4/Aoc3/Stat5b/Sh2d1a/Serpine1/Cd74/Fcgr1/C1qbp/Nlrc4/Hyal2/Epg5/Mavs/Pdcd4/Nploc4/Rtn4/Tbk1/Tlr5/Ager/Tnip1/Il17ra/Tac…	97		Rps28	0.909091	0
1700029I15Rik	0.209219	4	36	0	No	Yes	-0.679399	0.60206		GO:0046394	carboxylic acid biosynthetic process	4.38219e-13	Acot7/Apoa4/Plod1/Eif6/Plod3/Ass1/Mecr/Degs1/Ndufab1/Acaca/Alox15/Atic/Gart/Ggt5/Ldha/Pfkl/Pfkp/Haao/Mid1ip1/Dhfr/Fasn/Fads1/Mgll/Zbtb7a/Gamt/Ldhb/Pla2g4a/Dse/Alox12/Elovl5/Insr/Mri1/Mif/Tpi1/Lpl/Prg3/Asns/Mgst3/Mthfd1l/Pycr2/Galk1/Gls/Abcd1/Wdtc1/Gip/Abat/Shmt2/Pex2/Kynu/Akr1a1/Eno2/Ap2a1/Fabp5/Acly/Ptgis/Thnsl2/Mthfr/Cd74/Gatm/Gpd1/Rbp1/Cltc/Scd2/Mlxipl/Hk1/Mtch2/Ptges2/Acsm3/Acss2/Mthfd1/Pkm/A…	95		Shfl	0.909091	0
1700029J07Rik	0.127178	4	35	0	No	Yes	-0.895589	0.60206		GO:0034599	cellular response to oxidative stress	4.40865e-12	Apoa4/Akr1b3/Eif2s1/Pawr/Rwdd1/Trap1/Ubqln1/Reg3b/Dhfr/Dapk1/Lcn2/Mcl1/Atg7/Btk/Srxn1/Pnpt1/Prdx2/Romo1/Hspb1/Mapkap1/Slc11a2/Hmox1/Stat6/Vkorc1l1/Fyn/Pycr2/Msrb3/Aqp1/Trpm2/Abl1/Cd36/Crk/Rela/Abcd1/Nqo1/Ngfr/Axl/Chuk/Mgst1/Akt1/Fbln5/Atp2a2/Hsph1/P4hb/Mmp9/Mapk8/Rps3/Bcl2/Chchd4/Mpv17/Prdx1/Atp7a/Prkra/Ncoa7/Mapt/Gata4/Parp1/Bag5/Hdac1/Ripk3/Scly/Fzd1/Nos3/Lonp1/Nol3/Sod2/Pde8a/Lrrk2/Park7/Smpd3…	75		Tpp2	0.909091	0
1700030C10Rik	0.107707	4	33	0	No	No	-0.967757	0.60206		GO:0045088	regulation of innate immune response	8.48909e-11	Cav1/Ltf/Rps19/Cdc37/Apoe/Ubqln1/Ly96/Lgals9/H2-T23/Mndal/Ankrd17/Ap1g1/Ddx58/Dnaja3/Fam3a/Fpr2/Colec12/Ifi204/Vsig4/Cd36/Crk/Fadd/Rela/Hspd1/Dhx58/Ifih1/Gramd4/Serpinb9/Irf4/Aim2/Myd88/Ube2k/Ptpn22/Xrcc5/Adar/Cd14/Ifi203/Serpinb1a/Trim30a/Stat5b/Sh2d1a/Cd74/C1qbp/Nlrc4/Epg5/Mavs/Fgr/Nploc4/Rtn4/Tbk1/Tlr5/Tnip1/Arg1/Parp9/Vav1/Cd300lf/Clec4e/Cnot7/Irgm2/Lsm14a/Pdpk1/Nlrp6/Irf3/Slamf6/Ccr1/Rftn1/Z…	76		Crybg3	0.908473	4.33e-05
1700030J22Rik	0.118915	4	35	0	No	Yes	-0.924763	0.60206		GO:0001819	positive regulation of cytokine production	5.50087e-11	Cd1d1/Ly96/Gdf2/Ifngr1/Lgals9/Prg2/C3ar1/Spn/Cd34/Nod1/Card11/Abl2/H2-T23/Mndal/Akap12/Ankrd17/B2m/Ddx58/Dhx36/Kars/Lrp1/Il1f9/Hspb1/Ncl/Mif/Elane/Lpl/Hc/Prg3/Ddx1/Cd28/Cd2/Ifi204/Optn/Trim32/Abl1/Cd36/Fadd/Rela/Mmp8/Ddx21/Hspd1/Ly9/Cx3cl1/Chuk/Dhx58/Ifih1/Stat1/Irf4/Aim2/Il1rn/Myd88/Ptpn22/Serpinf2/C5ar1/Casp1/Flt4/Crlf2/Cd14/Rps3/Tyrobp/Stat5b/Gata4/Serpine1/Cd74/Tek/Sema7a/C1qbp/Hdac1/Hyal2/Hk…	105		Ggact	0.908473	4.33e-05
1700030K09Rik	0.734187	4	36	0	No	Yes	-0.134193	0.60206		GO:0046486	glycerolipid metabolic process	7.60265e-15	Pld2/Hadha/Mtmr6/Plcg2/Synj1/Pigh/Pla2g4c/Plin5/Fig4/Pigg/Pigu/Gpld1/Mtmr1/Sacm1l/Ang/Pemt/Lpin2/Serinc3/Pik3r2/Slc27a5/Cyp2e1/Pigk/Chpt1/Fitm2/Cdipt/Inpp1/Fam126a/Fam126b/Pign/Abhd12/Dgat1/Pdgfrb/Impa2/Etnk2/Efr3b/Atg14/Lipg/Pigl/Pigv/Pcyt1a/Rab38/Pik3cb/Apoa1/Tcf7l2/Ttc7/Csf1r/Lpcat2/Pnpla8/Rgn/Apoc3/Cds1/Ptpn11/C3/Inpp4b/Mppe1/Dgka/Smg1/Pla2g4b/Plch2/Tnxb/Pten/Etnk1/Pip5k1b/Acsl3/Dgkd/Gpx1/Pip…	104		Pnliprp2	0.90731	4.6e-05
1700030N03Rik	0.077507	4	17	0	No	No	-1.11066	0.60206		GO:0006338	chromatin remodeling	1.05168e-11	Hmg20b/Pbrm1/Scmh1/Chd3/Rsf1/Smarcd1/Tpr/Ezh1/Ttf1/Mysm1/Hdac4/Smarcc2/Cecr2/Kat2b/Ino80b/Smarca2/Nr3c1/Sirt6/Tada2b/Ctnnb1/Men1/Kdm5b/Srcap/Actr5/Satb2/Dmap1/Zbtb1/Spty2d1/Ash2l/Ino80c/Smarca1/Myb/Kdm5a	33		Atg4a	0.906956	4.69e-05
1700034H15Rik	0.0597773	4	35	0	No	No	-1.22346	0.60206		GO:0051123	RNA polymerase II preinitiation complex assembly	4.87879e-06	Taf7/Creb1/Taf11/Taf12	4		Tanc1	0.906956	4.69e-05
1700037C18Rik	0.431437	4	36	0	No	Yes	-0.365083	0.60206		GO:0006473	protein acetylation	0.000179093	Mecp2/Ing3/Taf7/Msl3/Brd8/Taf12	6		Ighmbp2	0.906392	4.83e-05
1700047M11Rik	0.608756	4	28	0	No	No	-0.215557	0.60206		GO:0008380	RNA splicing	0.00544641	Zc3h10/Cwc25/Srek1ip1/Akap17b/Htatsf1/Cir1	6		Arcn1	0.902098	0
1700048M11Rik	0.238762	4	13	0	No	No	-0.622035	0.60206		GO:0071539	protein localization to centrosome	0.000408493	Cep250/4933427D14Rik/Mcph1	3		Ass1	0.902098	0
1700048O20Rik	0.107315	4	26	0	No	No	-0.969341	0.60206								Cct7	0.902098	0
1700055D18Rik	0.100554	4	36	0	No	No	-0.9976	0.60206		Figure 1i						Eif5b	0.902098	0
1700056E22Rik	0.154398	4	31	0	No	Yes	-0.811357	0.60206		symbol	cor	pvalue	fdr	category		Fabp4	0.902098	0
1700063D05Rik	0.0770213	4	22	0	No	No	-1.11339	0.60206		Cxcl2	0.834386	0.000737803	0.0260825	S		Fkbp1a	0.902098	0
1700066B19Rik	0.02958	4	28	0	No	Yes	-1.529	0.60206		Vcam1	0.884639	0.00013218	0.0111664	R		Hbs1l	0.902098	0
1700067K01Rik	0.079844	4	29	0	No	Yes	-1.09776	0.60206		Itga6	0.846154	0.00096954	0.027943	R		Hint1	0.902098	0
1700071M16Rik	0.235769	4	33	0	No	No	-0.627513	0.60206		Ccr2	0.616347	0.0328184	0.142641	R		Ltf	0.902098	0
1700086O06Rik	0.842828	4	36	0	No	No	-0.074261	0.60206		Nlrp6	0.61499	0.033315	0.144102	R		Pdlim1	0.902098	0
1700088E04Rik	0.583212	4	36	0	No	Yes	-0.234174	0.60206		Nod1	0.830124	0.000831418	0.0271571	R		Rexo2	0.902098	0
1700092M07Rik	0.210023	4	11	0	No	Yes	-0.677733	0.60206		Clec4f	0.773957	0.00313457	0.0484022	R		Rps17	0.902098	0
1700094D03Rik	10.3108	4	36	0	No	Yes	1.01329	0.60206		Tlr12	0.594946	0.0412895	0.161282	R		Top2a	0.902098	0
1700096K18Rik	0.340184	4	36	0	No	No	-0.468286	0.60206		Tlr5	0.642526	0.0242452	0.120488	R		Ttc1	0.902098	0
1700097N02Rik	0.108286	4	23	0	No	No	-0.965428	0.60206		Fcrls	0.753931	0.0046196	0.0576938	R		Serpina1b	0.902077	6e-05
1700101I11Rik	0.0820661	4	32	0	No	No	-1.08584	0.60206		Myd88	0.72028	0.0110205	0.0846687	A		Dgke	0.901431	6.2e-05
1700102H20Rik	0.433025	4	15	0	No	No	-0.363487	0.60206		Fadd	0.748252	0.00735321	0.0694656	A		Ifit2	0.901431	6.2e-05
1700102P08Rik	0.119014	4	35	0	No	Yes	-0.924404	0.60206		Runx3	0.839991	0.000627337	0.0241502	T		Klra2	0.901431	6.2e-05
1700109H08Rik	0.390825	4	36	0	No	Yes	-0.408018	0.60206		Stat6	0.762238	0.00589748	0.063127	T		Lama5	0.898511	7.14e-05
1700109K24Rik	0.0389511	4	21	0	No	No	-1.40948	0.60206		Stat5a	0.587413	0.0488449	0.174249	T		Fmo2	0.896109	7.99e-05
1700110I01Rik	0.0285923	4	13	0	No	No	-1.54375	0.60206								Cdk1	0.895105	5.94e-06
1700113A16Rik	0.68053	4	36	0	No	No	-0.167152	0.60206								Eif3j1	0.895105	5.94e-06
1700113H08Rik	0.0400038	4	17	0	No	Yes	-1.3979	0.60206								Eif4e	0.895105	5.94e-06
1700120C14Rik	0.193376	4	30	0	No	No	-0.713598	0.60206								Focad	0.895105	5.94e-06
1700124L16Rik	0.107606	4	29	0	No	No	-0.968161	0.60206								Hint2	0.895105	5.94e-06
1810006J02Rik	0.3278	4	19	0	No	No	-0.484391	0.60206								Igf2bp3	0.895105	5.94e-06
1810010H24Rik	0.297436	4	35	0	No	Yes	-0.526606	0.60206								Mars1	0.895105	5.94e-06
1810013L24Rik	5.11373	4	36	0	No	Yes	0.708737	0.60206								Mecr	0.895105	5.94e-06
1810014B01Rik	0.449052	4	36	0	No	No	-0.347703	0.60206								Psmc5	0.895105	5.94e-06
1810018F18Rik	0.190181	4	6	0	No	No	-0.720833	0.60206								Psmd4	0.895105	5.94e-06
1810019N24Rik	0.126121	4	23	0	No	No	-0.899212	0.60206								Psmd9	0.895105	5.94e-06
1810021B22Rik	0.393951	4	30	0	No	No	-0.404558	0.60206								Cavin2	0.894737	8.51e-05
1810034E14Rik	0.750076	4	36	0	No	No	-0.124895	0.60206								Dip2c	0.894388	8.65e-05
1810041H14Rik	0.357179	4	20	0	No	No	-0.447114	0.60206								Rcn3	0.893171	9.14e-05
1810044D09Rik	1.0278	4	36	0	No	No	0.0119069	0.60206								Ncoa4	0.888972	0.00010998
1810046K07Rik	0.112786	4	20	0	No	Yes	-0.947745	0.60206								Fastkd5	0.888295	0.00011324
1810058I24Rik	17.6625	4	36	0	No	No	1.24705	0.60206								Arfip1	0.888112	9.17e-05
1810062O18Rik	0.188027	4	31	0	No	No	-0.72578	0.60206								Ctu2	0.888112	9.17e-05
1810063I02Rik	0.28192	4	1	0	No	No	-0.549874	0.60206								Degs1	0.888112	9.17e-05
2010001A14Rik	0.429428	4	36	0	No	No	-0.36711	0.60206								Eif2b3	0.888112	9.17e-05
2010010A06Rik	0.0812465	4	8	0	No	No	-1.0902	0.60206								Eif3a	0.888112	9.17e-05
2010016I18Rik	1.22399	4	36	0	No	No	0.0877795	0.60206								Fer	0.888112	9.17e-05
2010109A12Rik	0.0629358	4	20	0	No	Yes	-1.2011	0.60206								Fxr1	0.888112	9.17e-05
2010310C07Rik	0.0354839	4	29	0	No	No	-1.44997	0.60206								Gphn	0.888112	9.17e-05
2010315B03Rik	1.23818	4	36	0	No	Yes	0.0927845	0.60206								Ndufab1	0.888112	9.17e-05
2210039B01Rik	0.0819867	4	24	0	No	No	-1.08626	0.60206								Pfdn5	0.888112	9.17e-05
2210408F21Rik	3.20874	4	36	0	No	No	0.506335	0.60206								Ppp2r1a	0.888112	9.17e-05
2210408I21Rik	0.241187	4	35	0	No	Yes	-0.617647	0.60206								Prep	0.888112	9.17e-05
2210414B05Rik	0.0942663	4	10	0	No	No	-1.02564	0.60206								Psmd6	0.888112	9.17e-05
2210416O15Rik	1.41444	4	36	0	No	No	0.150584	0.60206								Rps19	0.888112	9.17e-05
2210417A02Rik	0.750955	4	24	0	No	No	-0.124386	0.60206								S100a9	0.888112	9.17e-05
2210418O10Rik	0.35837	4	36	0	No	No	-0.445668	0.60206								Tpt1	0.888112	9.17e-05
2300009A05Rik	3.09665	4	36	0	No	Yes	0.490893	0.60206								Ehhadh	0.886166	0.000123989
2310001H17Rik	1.56734	4	33	0	No	No	0.195163	0.60206								Vcam1	0.884639	0.00013218
2310008N11Rik	0.465729	4	1	0	No	No	-0.331866	0.60206								Mrpl2	0.884562	0.000132601
2310010J17Rik	0.58437	4	27	0	No	No	-0.233312	0.60206								Epcam	0.882718	0.000143076
2310030G06Rik	0.136104	4	24	0	No	Yes	-0.86613	0.60206								Pawr	0.882718	0.000143076
2310040G24Rik	0.91208	4	36	0	No	No	-0.039967	0.60206								Abcf2	0.881119	0.000192153
2310043L19Rik	0.518265	4	4	0	No	No	-0.285448	0.60206								Acaca	0.881119	0.000192153
2310043M15Rik	0.0758556	4	34	0	No	No	-1.12001	0.60206								Cdc37	0.881119	0.000192153
2310057J18Rik	1.99377	4	3	0	No	Yes	0.299674	0.60206								Cog8	0.881119	0.000192153
2310068J16Rik	0.0877799	4	36	0	No	No	-1.0566	0.60206								Ddx3x	0.881119	0.000192153
2310069G16Rik	0.0868671	4	7	0	No	No	-1.06114	0.60206								G3bp1	0.881119	0.000192153
2410003L11Rik	0.145033	4	18	0	No	No	-0.838533	0.60206								Gars	0.881119	0.000192153
2410004I01Rik	0.0842862	4	15	0	No	No	-1.07424	0.60206								Hspa4l	0.881119	0.000192153
2410006H16Rik	28.9588	4	36	0	No	No	1.46178	0.60206								Mcm2	0.881119	0.000192153
2410022M11Rik	0.221458	4	36	0	No	No	-0.654708	0.60206								Mrps18b	0.881119	0.000192153
2500002B13Rik	2.12692	4	35	0	No	No	0.32775	0.60206								Pip5k1a	0.881119	0.000192153
2500004C02Rik	0.31203	4	35	0	No	No	-0.505804	0.60206								Plxnd1	0.881119	0.000192153
2510009E07Rik	4.81569	4	36	0	No	Yes	0.682659	0.60206								Rpl22l1	0.881119	0.000192153
2610005L07Rik	6.68476	4	36	0	No	No	0.825086	0.60206								Txnrd1	0.881119	0.000192153
2610008E11Rik	0.512112	4	36	0	No	Yes	-0.290635	0.60206								Vps13c	0.881119	0.000192153
2610027K06Rik	0.0562937	4	20	0	No	No	-1.24954	0.60206								Slc39a8	0.880304	0.000157757
2610028H24Rik	0.350961	4	9	0	No	Yes	-0.454741	0.60206								Tbc1d2	0.879161	0.000165104
2610035D17Rik	0.668566	4	33	0	No	No	-0.174855	0.60206								Mcemp1	0.877388	0.000177028
2610042L04Rik	0.0387749	4	9	0	No	No	-1.41145	0.60206								Mrps15	0.877388	0.000177028
2610044O15Rik8	2.05635	4	36	0	No	Yes	0.313098	0.60206								Satb1	0.877098	0.00017904
2610203C22Rik	1.04729	4	33	0	No	No	0.0200653	0.60206								Rrp8	0.875658	0.000189298
2610306M01Rik	0.320934	4	36	0	No	No	-0.493584	0.60206								Bcam	0.875583	0.000189842
2610316D01Rik	0.100755	4	3	0	No	No	-0.996734	0.60206								Atic	0.874126	0.000308861
2610318N02Rik	2.29178	4	36	0	No	Yes	0.360172	0.60206								Atxn3	0.874126	0.000308861
2610528A11Rik	1.31635	4	35	0	No	Yes	0.119371	0.60206								Coa7	0.874126	0.000308861
2610528J11Rik	0.217096	4	21	0	No	Yes	-0.663349	0.60206								Cope	0.874126	0.000308861
2700038G22Rik	0.366478	4	36	0	No	No	-0.435952	0.60206								Coq8b	0.874126	0.000308861
2700046A07Rik	0.0571019	4	13	0	No	No	-1.24335	0.60206								Eif4a1	0.874126	0.000308861
2700046G09Rik	0.0578772	4	34	0	No	No	-1.23749	0.60206								Gart	0.874126	0.000308861
2700054A10Rik	0.109735	4	36	0	No	No	-0.959655	0.60206								Gcsh	0.874126	0.000308861
2700099C18Rik	0.652952	4	36	0	No	No	-0.185119	0.60206								Hsp90aa1	0.874126	0.000308861
2810001G20Rik	0.921869	4	36	0	No	No	-0.035331	0.60206								Iqsec2	0.874126	0.000308861
2810013P06Rik	0.93997	4	36	0	No	No	-0.0268861	0.60206								Itpa	0.874126	0.000308861
2810021J22Rik	0.344806	4	36	0	No	Yes	-0.462425	0.60206								Mcm6	0.874126	0.000308861
2810025M15Rik	5.41916	4	36	0	No	No	0.733932	0.60206								Rps29	0.874126	0.000308861
2810029C07Rik	0.0802028	4	34	0	No	No	-1.09581	0.60206								Rwdd1	0.874126	0.000308861
2810047C21Rik1	0.151675	4	35	0	No	No	-0.819087	0.60206								Sar1a	0.874126	0.000308861
2810049E08Rik	0.0495126	4	3	0	No	No	-1.30528	0.60206								Sars	0.874126	0.000308861
2810403D21Rik	0.279687	4	36	0	No	No	-0.553327	0.60206								Spr	0.874126	0.000308861
2810408A11Rik	0.113164	4	34	0	No	Yes	-0.946291	0.60206								Ggt5	0.871157	0.000224354
2810408I11Rik	0.569096	4	35	0	No	No	-0.244815	0.60206								Gpn3	0.870137	0.000232967
2810414N06Rik	0.174706	4	35	0	No	No	-0.757692	0.60206								Abce1	0.867133	0.000443302
2810429I04Rik	0.291243	4	36	0	No	No	-0.535745	0.60206								Ahnak	0.867133	0.000443302
2900005J15Rik	0.227845	4	35	0	No	No	-0.642361	0.60206								Apoe	0.867133	0.000443302
2900009J06Rik	0.162218	4	9	0	No	No	-0.789902	0.60206								Bnip2	0.867133	0.000443302
2900052N01Rik	0.27708	4	22	0	No	No	-0.557396	0.60206								Csde1	0.867133	0.000443302
2900060B14Rik	0.216343	4	28	0	No	No	-0.664858	0.60206								Eef1g	0.867133	0.000443302
2900076A07Rik	1.14162	4	36	0	No	No	0.0575197	0.60206								Eif5a	0.867133	0.000443302
2900093K20Rik	0.563483	4	34	0	No	No	-0.249119	0.60206								Emb	0.867133	0.000443302
3010001F23Rik	0.0670946	4	6	0	No	No	-1.17331	0.60206								Ldha	0.867133	0.000443302
3010003L21Rik	0.149572	4	36	0	No	No	-0.825149	0.60206								Mrps34	0.867133	0.000443302
3110039M20Rik	0.0762148	4	2	0	No	No	-1.11796	0.60206								Naa50	0.867133	0.000443302
3110045C21Rik	0.12879	4	25	0	No	No	-0.890118	0.60206								Pebp1	0.867133	0.000443302
3110056K07Rik	1.23409	4	36	0	No	No	0.0913482	0.60206								Ppil1	0.867133	0.000443302
3110082J24Rik	0.142484	4	3	0	No	Yes	-0.846234	0.60206								Psmd1	0.867133	0.000443302
3300002I08Rik	0.178005	4	36	0	No	Yes	-0.749567	0.60206								Rps21	0.867133	0.000443302
3300002P13Rik	0.0909262	4	14	0	No	No	-1.04131	0.60206								S100a1	0.867133	0.000443302
3300005D01Rik	2.54051	4	33	0	No	No	0.404921	0.60206								Sp100	0.867133	0.000443302
3425401B19Rik	0.0238067	4	23	0	No	Yes	-1.6233	0.60206								Trap1	0.867133	0.000443302
3830403N18Rik	2.39864	4	36	0	No	Yes	0.379966	0.60206								Ttc4	0.867133	0.000443302
3830406C13Rik	5.22219	4	36	0	No	Yes	0.717853	0.60206								Ube2z	0.867133	0.000443302
3830408C21Rik	0.112571	4	36	0	No	No	-0.948572	0.60206								Sparc	0.866219	0.000268443
4632404H12Rik	0.798816	4	36	0	No	No	-0.0975535	0.60206								Ttc39c	0.866219	0.000268443
4632427E13Rik	0.16508	4	36	0	No	No	-0.782306	0.60206								Afap1l1	0.865901	0.000271496
4632428C04Rik	0.104087	4	31	0	No	No	-0.982605	0.60206								Fnip2	0.865578	0.000274627
4732414G09Rik	0.0282362	4	19	0	No	No	-1.54919	0.60206								Steap4	0.865578	0.000274627
4732440D04Rik	0.175166	4	36	0	No	No	-0.756549	0.60206								Cd1d1	0.86515	0.000278812
4732471J01Rik	0.0936857	4	33	0	No	No	-1.02833	0.60206								Icam2	0.86515	0.000278812
4833411C07Rik	0.103739	4	28	0	No	No	-0.984058	0.60206								Iigp1	0.86515	0.000278812
4833412C05Rik	0.0685182	4	19	0	No	No	-1.16419	0.60206								Cyp4b1	0.863849	0.000291855
4833417C18Rik	0.122126	4	36	0	No	No	-0.913193	0.60206								Enpep	0.863849	0.000291855
4833418N02Rik	0.247997	4	36	0	No	No	-0.605553	0.60206								Jchain	0.862885	0.000301821
4833419F23Rik	0.763466	4	36	0	No	No	-0.11721	0.60206								Ces2a	0.862807	0.000302647
4833420G17Rik	4.41731	4	36	0	No	Yes	0.645158	0.60206								Cd5l	0.862168	0.000309405
4833422C13Rik	0.0516528	4	30	0	No	No	-1.28691	0.60206								Aamp	0.86014	0.000597084
4833427F10Rik	0.854156	4	6	0	No	No	-0.068463	0.60206								Agfg1	0.86014	0.000597084
4833438C02Rik	1.38868	4	36	0	No	No	0.142603	0.60206								Alad	0.86014	0.000597084
4921504A21Rik	0.0560475	4	13	0	No	No	-1.25144	0.60206								Clic4	0.86014	0.000597084
4921531C22Rik	0.217744	4	36	0	No	No	-0.662054	0.60206								Cog7	0.86014	0.000597084
4921536K21Rik	0.12636	4	34	0	No	Yes	-0.898391	0.60206								Copb1	0.86014	0.000597084
4930404H11Rik	0.0663885	4	7	0	No	No	-1.17791	0.60206								Dnaja1	0.86014	0.000597084
4930404I05Rik	0.215502	4	36	0	No	No	-0.666549	0.60206								Drg1	0.86014	0.000597084
4930404N11Rik	1.17019	4	36	0	No	Yes	0.0682568	0.60206								Eif3b	0.86014	0.000597084
4930412M03Rik	0.0789866	4	33	0	No	No	-1.10245	0.60206								Glrx3	0.86014	0.000597084
4930414N06Rik	0.0555623	4	16	0	No	No	-1.25522	0.60206								Kdr	0.86014	0.000597084
4930422M22Rik	0.0892877	4	30	0	No	No	-1.04921	0.60206								Naa15	0.86014	0.000597084
4930426L09Rik	0.12402	4	36	0	No	No	-0.906508	0.60206								Nedd8	0.86014	0.000597084
4930428O21Rik	0.0872091	4	20	0	No	No	-1.05944	0.60206								Ntmt1	0.86014	0.000597084
4930431F12Rik	0.105714	4	14	0	No	No	-0.975869	0.60206								Paics	0.86014	0.000597084
4930431P03Rik	0.0425127	4	23	0	No	No	-1.37148	0.60206								Pelo	0.86014	0.000597084
4930435F18Rik	0.185196	4	36	0	No	No	-0.732368	0.60206								Pfkl	0.86014	0.000597084
4930440I19Rik	0.464444	4	6	0	No	No	-0.333067	0.60206								Pter	0.86014	0.000597084
4930447F24Rik	0.315446	4	21	0	No	No	-0.501076	0.60206								Rasa3	0.86014	0.000597084
4930455G09Rik	1.69603	4	33	0	No	No	0.229432	0.60206								Serbp1	0.86014	0.000597084
4930459C07Rik	0.0486577	4	10	0	No	No	-1.31285	0.60206								Ubqln1	0.86014	0.000597084
4930461G14Rik	5.17455	4	5	0	No	No	0.713872	0.60206								Uso1	0.86014	0.000597084
4930469K13Rik	0.476971	4	7	0	No	No	-0.321508	0.60206								Yars2	0.86014	0.000597084
4930470H14Rik	0.35165	4	36	0	No	No	-0.45389	0.60206								Septin1	0.859176	0.000342671
4930471E19Rik	0.379628	4	16	0	No	No	-0.420642	0.60206								Acp5	0.858145	0.000354759
4930473H19Rik	0.0414333	4	5	0	No	No	-1.38265	0.60206								Armcx3	0.857787	0.00035903
4930481A15Rik	0.718461	4	34	0	No	No	-0.143597	0.60206								Ly96	0.857787	0.00035903
4930486L24Rik	0.128649	4	26	0	No	Yes	-0.890592	0.60206								Ptgfrn	0.857787	0.00035903
4930506C21Rik	0.194041	4	33	0	No	No	-0.712106	0.60206								Stab1	0.857787	0.00035903
4930512J16Rik	0.156625	4	26	0	No	No	-0.805138	0.60206								Cdh5	0.85778	0.000359119
4930513N10Rik	0.0995419	4	34	0	No	No	-1.00199	0.60206								Ces1g	0.854852	0.000395584
4930515G01Rik	0.101397	4	34	0	No	No	-0.993973	0.60206								Grap2	0.854228	0.000403724
4930519F16Rik	0.0696203	4	3	0	No	Yes	-1.15726	0.60206								Rab7b	0.854228	0.000403724
4930520O04Rik	0.354068	4	36	0	No	No	-0.450913	0.60206								Calb2	0.853766	0.000409831
4930523C07Rik	2.12483	4	33	0	No	Yes	0.327323	0.60206								Gdf2	0.853766	0.000409831
4930533N22Rik	1.12482	4	36	0	No	No	0.0510828	0.60206								Arih1	0.853147	0.000771902
4930539J05Rik	0.292443	4	36	0	No	No	-0.533959	0.60206								Bpnt1	0.853147	0.000771902
4930544D05Rik	0.109459	4	12	0	No	Yes	-0.960748	0.60206								Cct4	0.853147	0.000771902
4930550C14Rik	0.102818	4	30	0	No	Yes	-0.987932	0.60206								Dcun1d1	0.853147	0.000771902
4930555A03Rik	0.161468	4	30	0	No	No	-0.791915	0.60206								Eif3k	0.853147	0.000771902
4930556M19Rik	0.13329	4	34	0	No	No	-0.875203	0.60206								Eif4b	0.853147	0.000771902
4930557K07Rik	0.280414	4	8	0	No	No	-0.5522	0.60206								Hspa9	0.853147	0.000771902
4930558J18Rik	0.08728	4	25	0	No	No	-1.05909	0.60206								Htatip2	0.853147	0.000771902
4930562F07Rik	0.245503	4	29	0	No	No	-0.609944	0.60206								Ifngr1	0.853147	0.000771902
4930567H12Rik	0.0780668	4	5	0	No	No	-1.10753	0.60206								Kifap3	0.853147	0.000771902
4930570G19Rik	0.0445484	4	18	0	No	No	-1.35117	0.60206								Ly6e	0.853147	0.000771902
4930577N17Rik	0.221002	4	36	0	No	No	-0.655604	0.60206								Mrpl47	0.853147	0.000771902
4930578M01Rik	0.0166858	4	27	0	No	No	-1.77765	0.60206								Nap1l1	0.853147	0.000771902
4930579G24Rik	1.17894	4	36	0	No	Yes	0.0714925	0.60206								Nudc	0.853147	0.000771902
4930579K19Rik	0.139257	4	25	0	No	No	-0.856182	0.60206								Plec	0.853147	0.000771902
4930581F22Rik	1.67298	4	36	0	No	No	0.223491	0.60206								Psma5	0.853147	0.000771902
4930590J08Rik	0.0422368	4	33	0	No	Yes	-1.37431	0.60206								Psmb5	0.853147	0.000771902
4930599N23Rik	0.141098	4	34	0	No	No	-0.850478	0.60206								Rer1	0.853147	0.000771902
4931403E22Rik	0.0987077	4	19	0	No	No	-1.00565	0.60206								Rrm1	0.853147	0.000771902
4931428F04Rik	0.338423	4	36	0	No	Yes	-0.47054	0.60206								Timm22	0.853147	0.000771902
4931431B13Rik	0.375047	4	24	0	No	No	-0.425914	0.60206								Unc45a	0.853147	0.000771902
4931440P22Rik	0.536304	4	36	0	No	No	-0.270589	0.60206								Fbxl15	0.852134	0.000431967
4932438H23Rik	0.0390997	4	23	0	No	Yes	-1.40783	0.60206								Pank1	0.852134	0.000431967
4933404K13Rik	0.0767463	4	15	0	No	No	-1.11494	0.60206								Rab44	0.852134	0.000431967
4933404O12Rik	1.40015	4	36	0	No	No	0.146176	0.60206								Slc9a3r2	0.852134	0.000431967
4933406C10Rik	0.0421682	4	30	0	No	No	-1.37501	0.60206								Sorbs3	0.852134	0.000431967
4933407K13Rik	0.305553	4	36	0	No	No	-0.514914	0.60206								Cmc2	0.85114	0.000445901
4933407L21Rik	0.0383851	4	24	0	No	No	-1.41584	0.60206								Rasgrp2	0.85114	0.000445901
4933412E12Rik	0.60632	4	36	0	No	No	-0.217298	0.60206								Tspan9	0.850668	0.000452626
4933417D19Rik	0.054983	4	31	0	No	No	-1.25977	0.60206								Cdc42ep1	0.848724	0.000481214
4933417E11Rik	0.145913	4	10	0	No	No	-0.835906	0.60206								Ccdc102a	0.848383	0.000486369
4933421O10Rik	0.221342	4	36	0	No	No	-0.654937	0.60206								Glce	0.848383	0.000486369
4933424M12Rik	0.262254	4	30	0	No	No	-0.581278	0.60206								Irgq	0.847637	0.000497797
4933428G20Rik	0.0304046	4	23	0	No	No	-1.51706	0.60206								Adarb1	0.847239	0.000503977
4933431E20Rik	0.168562	4	36	0	No	No	-0.77324	0.60206								Aars	0.846154	0.00096954
4933431G14Rik	0.068737	4	21	0	No	No	-1.16281	0.60206								Akr1e1	0.846154	0.00096954
4933432I03Rik	0.246654	4	22	0	No	No	-0.607912	0.60206								Atg5	0.846154	0.00096954
4933439C10Rik	1.61835	4	36	0	No	No	0.209074	0.60206								Cct2	0.846154	0.00096954
4933439K11Rik	0.207489	4	35	0	No	No	-0.683005	0.60206								Cct5	0.846154	0.00096954
5031425E22Rik	1.64371	4	36	0	No	No	0.215824	0.60206								Cdv3	0.846154	0.00096954
5033403H07Rik	0.0898808	4	9	0	No	No	-1.04633	0.60206								Cert1	0.846154	0.00096954
5033404E19Rik	0.105724	4	6	0	No	No	-0.975825	0.60206								Cog5	0.846154	0.00096954
5033406O09Rik	0.438851	4	35	0	No	No	-0.357683	0.60206								Creld1	0.846154	0.00096954
5330411J11Rik	0.259594	4	8	0	No	No	-0.585705	0.60206								Esd	0.846154	0.00096954
5330413P13Rik	0.042696	4	9	0	No	No	-1.36961	0.60206								Etf1	0.846154	0.00096954
5430402O13Rik	0.0576371	4	21	0	No	No	-1.2393	0.60206								Fnta	0.846154	0.00096954
5430405H02Rik	0.852588	4	36	0	No	No	-0.0692608	0.60206								Gmppa	0.846154	0.00096954
5430416N02Rik	1.74947	4	36	0	No	No	0.242908	0.60206								Gspt1	0.846154	0.00096954
5430437J10Rik	0.265009	4	32	0	No	No	-0.576739	0.60206								Itga6	0.846154	0.00096954
5530601H04Rik	1.73373	4	36	0	No	No	0.238982	0.60206								Lmna	0.846154	0.00096954
5730405O15Rik	0.116725	4	29	0	No	No	-0.932835	0.60206								Lrpap1	0.846154	0.00096954
5730409E04Rik	0.862568	4	36	0	No	Yes	-0.0642068	0.60206								Mipep	0.846154	0.00096954
5730435O14Rik	0.146429	4	6	0	No	No	-0.834374	0.60206								Pfkp	0.846154	0.00096954
5730488B01Rik	0.0513207	4	17	0	No	No	-1.28971	0.60206								Psmc3	0.846154	0.00096954
5730507C01Rik	0.170906	4	29	0	No	Yes	-0.767243	0.60206								Psmd3	0.846154	0.00096954
5830408C22Rik	0.397992	4	36	0	No	No	-0.400125	0.60206								Psmd8	0.846154	0.00096954
5830416I19Rik	0.230817	4	24	0	No	No	-0.636732	0.60206								Ranbp1	0.846154	0.00096954
5830418P13Rik	0.199643	4	19	0	No	No	-0.699745	0.60206								Rbbp9	0.846154	0.00096954
5830428M24Rik	0.576141	4	30	0	No	No	-0.239471	0.60206								Rplp2	0.846154	0.00096954
5830432E09Rik	0.389337	4	36	0	No	No	-0.409674	0.60206								Slc16a10	0.846154	0.00096954
5830444B04Rik	0.158206	4	33	0	No	No	-0.800777	0.60206								Snd1	0.846154	0.00096954
5830454E08Rik	0.188349	4	36	0	No	No	-0.725037	0.60206								Strap	0.846154	0.00096954
5930430L01Rik	0.0662428	4	32	0	No	No	-1.17886	0.60206								Stxbp1	0.846154	0.00096954
6030468B19Rik	0.0724086	4	20	0	No	Yes	-1.14021	0.60206								Tuba1c	0.846154	0.00096954
6030498E09Rik	0.0924458	4	6	0	No	Yes	-1.03411	0.60206								Utp15	0.846154	0.00096954
6230400D17Rik	0.411331	4	36	0	No	No	-0.385808	0.60206								Wdr6	0.846154	0.00096954
6330403K07Rik	0.138456	4	34	0	No	Yes	-0.858689	0.60206								Guf1	0.845091	0.000538366
6330409D20Rik	0.136655	4	30	0	No	Yes	-0.864373	0.60206								Wdhd1	0.844134	0.000554262
6330418K02Rik	0.637046	4	36	0	No	No	-0.195829	0.60206								Gzma	0.84355	0.000564148
6430550D23Rik	0.15581	4	36	0	No	Yes	-0.807406	0.60206								Mfap4	0.842391	0.000584148
6530402F18Rik	0.76083	4	36	0	No	No	-0.118712	0.60206								Ctla2b	0.842184	0.00058779
6720489N17Rik	0.503062	4	34	0	No	Yes	-0.298379	0.60206								Jcad	0.842184	0.00058779
6820408C15Rik	0.102153	4	14	0	No	Yes	-0.99075	0.60206								Serpinf2	0.841132	0.000606506
6820431F20Rik	12.2403	4	36	0	No	No	1.08779	0.60206								Elp5	0.840632	0.000615569
8030442B05Rik	0.0765391	4	3	0	No	No	-1.11612	0.60206								Trp53i11	0.840632	0.000615569
8430429K09Rik	0.474193	4	36	0	No	No	-0.324045	0.60206								Clec1a	0.840413	0.000619568
8430430B14Rik	0.0761752	4	3	0	No	No	-1.11819	0.60206								Hmga2	0.840413	0.000619568
9030025P20Rik	1.66227	4	36	0	No	Yes	0.220703	0.60206								Mbtps1	0.840413	0.000619568
9030619P08Rik	0.0905601	4	14	0	No	No	-1.04306	0.60206								Mid1ip1	0.840413	0.000619568
9030624G23Rik	0.0915377	4	36	0	No	Yes	-1.0384	0.60206								Runx3	0.839991	0.000627337
9130008F23Rik	1.34129	4	36	0	No	Yes	0.127523	0.60206								Spats2	0.839991	0.000627337
9130015A21Rik	0.0608879	4	10	0	No	No	-1.21547	0.60206								Mrpl54	0.839774	0.000631345
9130019O22Rik	0.440675	4	36	0	No	Yes	-0.355882	0.60206								Reg3b	0.839654	0.00063359
9130221H12Rik	1.13713	4	36	0	No	No	0.0558104	0.60206								Abcf1	0.839161	0.00119187
9130230L23Rik	0.0645794	4	32	0	No	No	-1.18991	0.60206								Acp1	0.839161	0.00119187
9230102O04Rik	0.480593	4	5	0	No	No	-0.318223	0.60206								Adss	0.839161	0.00119187
9230112J17Rik	0.0408974	4	11	0	No	No	-1.3883	0.60206								Asph	0.839161	0.00119187
9230114K14Rik	0.146881	4	35	0	No	No	-0.833034	0.60206								Dync1i2	0.839161	0.00119187
9230116N13Rik	0.113644	4	36	0	No	No	-0.944452	0.60206								Eif1b	0.839161	0.00119187
9230117E06Rik	0.174731	4	4	0	No	No	-0.75763	0.60206								Eif4g1	0.839161	0.00119187
9330102E08Rik	0.0168111	4	27	0	No	No	-1.7744	0.60206								Hspa8	0.839161	0.00119187
9330104G04Rik	0.111743	4	36	0	No	No	-0.951779	0.60206								Lgals9	0.839161	0.00119187
9330111N05Rik	0.735156	4	18	0	No	No	-0.133621	0.60206								Map3k20	0.839161	0.00119187
9330117O12Rik	0.140322	4	3	0	No	No	-0.852875	0.60206								Myo1b	0.839161	0.00119187
9330151L19Rik	0.838319	4	36	0	No	No	-0.0765909	0.60206								Naa25	0.839161	0.00119187
9330158H04Rik	0.166698	4	12	0	No	No	-0.77807	0.60206								Nek9	0.839161	0.00119187
9330159F19Rik	0.214701	4	16	0	No	Yes	-0.668167	0.60206								Notch2	0.839161	0.00119187
9330159M07Rik	0.288599	4	36	0	No	No	-0.539705	0.60206								Nudt9	0.839161	0.00119187
9330179D12Rik	0.0529863	4	20	0	No	No	-1.27584	0.60206								Otub1	0.839161	0.00119187
9330188P03Rik	0.119245	4	15	0	No	No	-0.923559	0.60206								Pdxdc1	0.839161	0.00119187
9430015G10Rik	1.59809	4	36	0	No	Yes	0.203601	0.60206								Plxdc2	0.839161	0.00119187
9430038I01Rik	1.34085	4	36	0	No	Yes	0.127381	0.60206								Rfc4	0.839161	0.00119187
9430041J12Rik	0.0512283	4	9	0	No	No	-1.29049	0.60206								Rpl37a	0.839161	0.00119187
9430065F17Rik	0.0491502	4	25	0	No	No	-1.30847	0.60206								Rps27l	0.839161	0.00119187
9430069I07Rik	0.125517	4	9	0	No	Yes	-0.901297	0.60206								Sh3glb2	0.839161	0.00119187
9530020I12Rik	0.131339	4	13	0	No	No	-0.881606	0.60206								Tm9sf3	0.839161	0.00119187
9530026P05Rik	0.11952	4	21	0	No	No	-0.92256	0.60206								Uap1	0.839161	0.00119187
9530034E10Rik	0.110283	4	7	0	No	No	-0.957493	0.60206								Yipf5	0.839161	0.00119187
9530077C05Rik	0.108751	4	36	0	No	Yes	-0.963569	0.60206								Dpf1	0.838049	0.000664043
9530082P21Rik	0.347407	4	36	0	No	No	-0.459161	0.60206								Plcd1	0.838049	0.000664043
9630001P10Rik	0.0323158	4	7	0	No	No	-1.49059	0.60206								Slc23a2	0.838049	0.000664043
9630013A20Rik	0.161189	4	5	0	No	No	-0.792665	0.60206								Spats2l	0.837972	0.000665522
9630028I04Rik	0.10602	4	34	0	No	No	-0.974614	0.60206								Laptm5	0.836042	0.000703706
9830166K06Rik	0.0566172	4	17	0	No	No	-1.24705	0.60206								Scarf1	0.836042	0.000703706
9930012K11Rik	0.444003	4	36	0	No	Yes	-0.352614	0.60206								C3ar1	0.834386	0.000737803
9930111J21Rik2	5.6594	4	36	0	No	Yes	0.75277	0.60206								Cxcl2	0.834386	0.000737803
a	0.255961	4	34	0	No	Yes	-0.591826	0.60206								Adgrg3	0.833881	0.000748445
A030001D20Rik	0.239943	4	29	0	No	No	-0.619891	0.60206								Tspan13	0.833881	0.000748445
A130010J15Rik	0.558879	4	36	0	No	Yes	-0.252682	0.60206								Ttl	0.833881	0.000748445
A230001M10Rik	0.0738601	4	12	0	No	No	-1.13159	0.60206								Ddah2	0.833626	0.000753851
A230004M16Rik	0.087452	4	34	0	No	No	-1.05823	0.60206								Sh3bgrl2	0.833626	0.000753851
A230009B12Rik	0.0632688	4	8	0	No	No	-1.19881	0.60206								Exd2	0.83231	0.000782324
A230020J21Rik	0.115831	4	25	0	No	No	-0.936175	0.60206								Sestd1	0.83231	0.000782324
A230028O05Rik	0.44458	4	18	0	No	No	-0.35205	0.60206								Ascc3	0.832168	0.00144087
A230057D06Rik	0.141663	4	36	0	No	No	-0.848742	0.60206								Cbr1	0.832168	0.00144087
A230072E10Rik	0.0383861	4	30	0	No	No	-1.41583	0.60206								Cfap20	0.832168	0.00144087
A230083G16Rik	0.141642	4	30	0	No	No	-0.848808	0.60206								Comt	0.832168	0.00144087
A230103J11Rik	0.113311	4	35	0	No	No	-0.945729	0.60206								Dhfr	0.832168	0.00144087
A2ml1	0.139388	4	23	0	No	Yes	-0.855775	0.60206								Dph2	0.832168	0.00144087
A330009N23Rik	0.359702	4	31	0	No	No	-0.444057	0.60206								Dusp23	0.832168	0.00144087
A330015K06Rik	0.0229454	4	10	0	No	No	-1.6393	0.60206								Ecsit	0.832168	0.00144087
A330023F24Rik	0.145093	4	36	0	No	No	-0.838355	0.60206								Eif2b1	0.832168	0.00144087
A330040F15Rik	0.0786588	4	28	0	No	No	-1.10425	0.60206								Fasn	0.832168	0.00144087
A330048O09Rik	0.508903	4	4	0	No	No	-0.293365	0.60206								Fdx2	0.832168	0.00144087
A330049N07Rik	0.0382559	4	7	0	No	No	-1.4173	0.60206								Filip1l	0.832168	0.00144087
A430033K04Rik	0.312272	4	36	0	No	Yes	-0.505467	0.60206								Gss	0.832168	0.00144087
A430035B10Rik	0.158513	4	36	0	No	No	-0.799935	0.60206								Mat2a	0.832168	0.00144087
A430088P11Rik	0.0423311	4	23	0	No	No	-1.37334	0.60206								Mcm4	0.832168	0.00144087
A430093F15Rik	0.0900898	4	34	0	No	No	-1.04532	0.60206								Mrpl50	0.832168	0.00144087
A430108G06Rik	0.207977	4	21	0	No	No	-0.681984	0.60206								Pcna	0.832168	0.00144087
A4galt	0.51587	4	30	0	No	Yes	-0.28746	0.60206								Pid1	0.832168	0.00144087
A530010L16Rik	0.148521	4	32	0	No	No	-0.828213	0.60206								Ppcs	0.832168	0.00144087
A530013C23Rik	0.0746766	4	36	0	No	No	-1.12682	0.60206								Psmb8	0.832168	0.00144087
A530032D15Rik	0.638078	4	32	0	No	Yes	-0.195126	0.60206								Psmd2	0.832168	0.00144087
A530040E14Rik	1.55755	4	36	0	No	No	0.192442	0.60206								Rpa2	0.832168	0.00144087
A530076I17Rik	0.0677776	4	29	0	No	No	-1.16891	0.60206								Rps16	0.832168	0.00144087
A530088E08Rik	0.213416	4	34	0	No	No	-0.670773	0.60206								Rps23	0.832168	0.00144087
A630023P12Rik	0.223137	4	24	0	No	No	-0.651428	0.60206								Spn	0.832168	0.00144087
A630072M18Rik	0.0952131	4	34	0	No	No	-1.0213	0.60206								Stard5	0.832168	0.00144087
A630089N07Rik	1.00841	4	36	0	No	No	0.00363522	0.60206								Tbca	0.832168	0.00144087
A730008H23Rik	7.03094	4	36	0	No	Yes	0.847014	0.60206								Tmsb10	0.832168	0.00144087
A730020M07Rik	0.107261	4	13	0	No	No	-0.969559	0.60206								Ufm1	0.832168	0.00144087
A730056A06Rik	0.0412199	4	14	0	No	No	-1.38489	0.60206								Wdr3	0.832168	0.00144087
A730063M14Rik	0.77067	4	36	0	No	No	-0.113131	0.60206								Ddx28	0.832092	0.000787114
A730081D07Rik	0.0565874	4	31	0	No	No	-1.24728	0.60206								Cd34	0.831007	0.000811316
A830019P07Rik	0.0630886	4	12	0	No	No	-1.20005	0.60206								Ppic	0.831007	0.000811316
A830035O19Rik	0.0712544	4	35	0	No	No	-1.14719	0.60206								Hax1	0.830124	0.000831418
A930004D18Rik	0.377966	4	33	0	No	No	-0.422547	0.60206								Nod1	0.830124	0.000831418
A930005H10Rik	2.46255	4	36	0	No	No	0.391386	0.60206								St3gal1	0.830124	0.000831418
A930006K02Rik	0.209895	4	36	0	No	No	-0.677999	0.60206								Fads1	0.829313	0.000850228
A930007I19Rik	0.366756	4	36	0	No	No	-0.435623	0.60206								Hsd3b7	0.828577	0.000867564
A930011G23Rik	18.3989	4	36	0	No	No	1.26479	0.60206								Card11	0.826621	0.000915011
A930024E05Rik	0.180367	4	36	0	No	No	-0.743842	0.60206								Itga1	0.826621	0.000915011
A930027H12Rik	0.0768005	4	5	0	No	No	-1.11464	0.60206								Krt18	0.826621	0.000915011
A930033H14Rik	0.0636477	4	31	0	No	No	-1.19622	0.60206								Mgll	0.826621	0.000915011
A930037H05Rik	0.174359	4	36	0	No	No	-0.758555	0.60206								Dapk1	0.826588	0.000915842
A930041C12Rik	0.0846489	4	6	0	No	No	-1.07238	0.60206								Efnb1	0.826588	0.000915842
AA387883	0.177748	4	6	0	No	No	-0.750195	0.60206								Tmem87b	0.826588	0.000915842
AA413626	0.202241	4	28	0	No	No	-0.694131	0.60206								Abhd4	0.825175	0.0017186
AA465934	0.229992	4	29	0	No	No	-0.638287	0.60206								Abl2	0.825175	0.0017186
Abca8a	1.12993	4	27	0	No	Yes	0.053053	0.60206								Baiap2	0.825175	0.0017186
Abcg4	0.138938	4	30	0	No	Yes	-0.85718	0.60206								Bpnt2	0.825175	0.0017186
Abhd11os	0.857128	4	23	0	No	No	-0.0669545	0.60206								Caprin1	0.825175	0.0017186
Abhd14a	1.37268	4	36	0	No	Yes	0.137569	0.60206								Csnk2b	0.825175	0.0017186
Abhd18	0.474037	4	36	0	No	Yes	-0.324188	0.60206								Cul2	0.825175	0.0017186
Abhd8	2.1494	4	36	0	No	Yes	0.332317	0.60206								Dis3l	0.825175	0.0017186
Abi3bp	0.948735	4	31	0	No	Yes	-0.0228549	0.60206								Dph1	0.825175	0.0017186
Abitram	2.06092	4	36	0	No	Yes	0.314062	0.60206								Eef1d	0.825175	0.0017186
Acbd4	2.19015	4	36	0	No	Yes	0.340474	0.60206								Eif2a	0.825175	0.0017186
Acbd7	0.0523502	4	5	0	No	Yes	-1.28108	0.60206								Eps8	0.825175	0.0017186
Accsl	4.051	4	5	0	No	Yes	0.607562	0.60206								Exoc6b	0.825175	0.0017186
Acer1	0.0603541	4	8	0	No	Yes	-1.21929	0.60206								Glipr2	0.825175	0.0017186
Acer2	2.3151	4	33	0	No	Yes	0.36457	0.60206								Gyg	0.825175	0.0017186
Ackr1	1.06776	4	28	0	No	Yes	0.0284722	0.60206								H2-T23	0.825175	0.0017186
Ackr2	0.715208	4	27	0	No	Yes	-0.145568	0.60206								Hagh	0.825175	0.0017186
Ackr3	2.59895	4	30	0	No	Yes	0.414797	0.60206								Klc1	0.825175	0.0017186
Ackr4	1.50068	4	31	0	No	Yes	0.176287	0.60206								Lars	0.825175	0.0017186
Acnat2	0.153507	4	6	0	No	Yes	-0.813872	0.60206								Micos13	0.825175	0.0017186
Acot5	0.0589737	4	7	0	No	Yes	-1.22934	0.60206								Mndal	0.825175	0.0017186
Actc1	1.21461	4	12	0	No	Yes	0.0844368	0.60206								Pfdn6	0.825175	0.0017186
Actl6b	0.050508	4	7	0	No	Yes	-1.29664	0.60206								Poldip2	0.825175	0.0017186
Actn3	0.0661995	4	22	0	No	Yes	-1.17915	0.60206								Psmc4	0.825175	0.0017186
Actr3b	0.163746	4	33	0	No	Yes	-0.785829	0.60206								Pum3	0.825175	0.0017186
Acvr1c	0.0312387	4	22	0	No	Yes	-1.50531	0.60206								Rab9	0.825175	0.0017186
Acvr2a	0.559656	4	36	0	No	Yes	-0.252079	0.60206								Rpl27	0.825175	0.0017186
Acvr2b	0.46622	4	36	0	No	Yes	-0.331409	0.60206								Rwdd4a	0.825175	0.0017186
Adam11	0.323078	4	31	0	No	Yes	-0.490692	0.60206								Sec31a	0.825175	0.0017186
Adam12	0.0975629	4	29	0	No	Yes	-1.01072	0.60206								Sugt1	0.825175	0.0017186
Adam1a	0.221587	4	36	0	No	Yes	-0.654455	0.60206								Tradd	0.825175	0.0017186
Adam28	0.0380421	4	26	0	No	Yes	-1.41974	0.60206								Trip10	0.825175	0.0017186
Adam3	0.102483	4	24	0	No	Yes	-0.989348	0.60206								Txlna	0.825175	0.0017186
Adam32	0.039235	4	22	0	No	Yes	-1.40633	0.60206								Zbtb7a	0.825175	0.0017186
Adam33	1.29233	4	33	0	No	Yes	0.111374	0.60206								Zswim8	0.825175	0.0017186
Adamts1	2.75457	4	32	0	No	Yes	0.440053	0.60206								Tbc1d10c	0.824845	0.000959803
Adamts10	4.71121	4	36	0	No	Yes	0.673132	0.60206								Akap1	0.823964	0.000982639
Adamts14	1.45093	4	30	0	No	Yes	0.161647	0.60206								Mpp7	0.823964	0.000982639
Adamts16	0.0280519	4	14	0	No	Yes	-1.55204	0.60206								Plin2	0.823964	0.000982639
Adamts17	0.0767576	4	24	0	No	Yes	-1.11488	0.60206								Fbxo21	0.823771	0.0009877
Adamts2	0.812129	4	30	0	No	Yes	-0.090375	0.60206								Nrp2	0.823771	0.0009877
Adamts3	0.0462192	4	27	0	No	Yes	-1.33518	0.60206								Lcn2	0.823119	0.00100495
Adamts4	1.20625	4	25	0	No	No	0.0814372	0.60206								Plp2	0.823119	0.00100495
Adamts5	0.0975579	4	23	0	No	Yes	-1.01074	0.60206								Prmt3	0.823119	0.00100495
Adamts6	0.171493	4	36	0	No	Yes	-0.765754	0.60206								Qprt	0.822552	0.00102011
Adamts7	0.227872	4	33	0	No	Yes	-0.642309	0.60206								Akap12	0.822194	0.00102978
Adamts9	0.196105	4	27	0	No	Yes	-0.707511	0.60206								Tspan7	0.821113	0.00105943
Adamtsl2	1.10513	4	24	0	No	Yes	0.0434134	0.60206								Afg3l1	0.819616	0.00110155
Adamtsl4	1.36713	4	36	0	No	Yes	0.135809	0.60206								Ikzf3	0.819616	0.00110155
Adamtsl5	2.16748	4	34	0	No	No	0.335955	0.60206								Gja1	0.81879	0.00112535
Adcy2	0.372893	4	27	0	No	Yes	-0.428415	0.60206								Plekhg1	0.81879	0.00112535
Adcy5	0.22615	4	35	0	No	Yes	-0.645603	0.60206								Car3	0.818354	0.00113806
Adcy8	0.0391678	4	16	0	No	Yes	-1.40707	0.60206								Adrm1	0.818182	0.0020272
Adcyap1r1	0.305659	4	27	0	No	Yes	-0.514763	0.60206								Akr1c13	0.818182	0.0020272
Adgra1	0.0362878	4	8	0	No	Yes	-1.44024	0.60206								Ankrd17	0.818182	0.0020272
Adgra3	0.486081	4	35	0	No	Yes	-0.313291	0.60206								Ap1g1	0.818182	0.0020272
Adgrb1	0.142459	4	23	0	No	Yes	-0.84631	0.60206								Bag6	0.818182	0.0020272
Adgrb3	0.0757657	4	9	0	No	Yes	-1.12053	0.60206								Bccip	0.818182	0.0020272
Adgrd1	0.302645	4	31	0	No	Yes	-0.519066	0.60206								Eif3i	0.818182	0.0020272
Adgrg2	0.0460586	4	21	0	No	Yes	-1.33669	0.60206								Epb41l3	0.818182	0.0020272
Adgrg5	1.45475	4	27	0	No	Yes	0.162788	0.60206								Fkbp4	0.818182	0.0020272
Adgrg6	0.53546	4	33	0	No	Yes	-0.271273	0.60206								Gamt	0.818182	0.0020272
Adgrl1	0.759222	4	36	0	No	Yes	-0.119631	0.60206								Igtp	0.818182	0.0020272
Adh4	0.304664	4	10	0	No	Yes	-0.516178	0.60206								Lcmt1	0.818182	0.0020272
Adig	0.128377	4	5	0	No	Yes	-0.891512	0.60206								Mrpl11	0.818182	0.0020272
Adm	1.54188	4	34	0	No	Yes	0.188052	0.60206								Mrpl55	0.818182	0.0020272
Adora1	0.105731	4	22	0	No	Yes	-0.975797	0.60206								Mrrf	0.818182	0.0020272
Adora2a	1.12643	4	34	0	No	Yes	0.0517023	0.60206								Nkiras2	0.818182	0.0020272
Adora2b	0.737279	4	36	0	No	Yes	-0.132368	0.60206								Nvl	0.818182	0.0020272
Adra1a	0.396828	4	29	0	No	Yes	-0.401398	0.60206								Pafah1b3	0.818182	0.0020272
Adra1b	0.0810359	4	19	0	No	Yes	-1.09132	0.60206								Ppia	0.818182	0.0020272
Adra1d	0.0264534	4	13	0	No	Yes	-1.57752	0.60206								Prkaca	0.818182	0.0020272
Adra2b	0.139567	4	23	0	No	Yes	-0.855218	0.60206								Psmc6	0.818182	0.0020272
Adrb1	1.00732	4	32	0	No	Yes	0.0031691	0.60206								Scyl1	0.818182	0.0020272
Afp	0.366257	4	34	0	No	Yes	-0.436214	0.60206								Tbc1d9	0.818182	0.0020272
Agbl2	0.0333299	4	29	0	No	Yes	-1.47717	0.60206								Tex10	0.818182	0.0020272
Agbl3	0.391377	4	36	0	No	Yes	-0.407404	0.60206								Tmtc3	0.818182	0.0020272
Agbl5	1.24023	4	36	0	No	Yes	0.0935011	0.60206								Ubac1	0.818182	0.0020272
Ago4	0.925402	4	36	0	No	Yes	-0.0336697	0.60206								Ubr1	0.818182	0.0020272
Agtr1a	0.942683	4	25	0	No	Yes	-0.0256343	0.60206								Ywhag	0.818182	0.0020272
Ahcyl	11.3235	4	26	0	No	No	1.05398	0.60206								Cela2a	0.817615	0.00115986
Ahrr	0.707323	4	36	0	No	Yes	-0.150382	0.60206								Fkbp9	0.816922	0.00118061
AI182371	0.166545	4	36	0	No	Yes	-0.778469	0.60206								Clec4d	0.81545	0.00122559
AI197445	0.123216	4	20	0	No	No	-0.909335	0.60206								Jakmip1	0.81545	0.00122559
AI429214	0.138129	4	35	0	No	Yes	-0.859714	0.60206								Slc1a4	0.81545	0.00122559
AI463170	0.073671	4	17	0	No	No	-1.1327	0.60206								Ston1	0.81545	0.00122559
AI463229	0.0559425	4	29	0	No	No	-1.25226	0.60206								Marco	0.812413	0.00132258
AI504432	1.27688	4	33	0	No	No	0.106148	0.60206								Myzap	0.812413	0.00132258
AI506816	13.0054	4	36	0	No	No	1.11412	0.60206								Plxna2	0.812127	0.00133201
AI606473	0.0846087	4	7	0	No	No	-1.07258	0.60206								Anxa4	0.811189	0.00236893
AI661453	0.179778	4	36	0	No	Yes	-0.745263	0.60206								Arfgef1	0.811189	0.00236893
AI662270	24.2414	4	36	0	No	No	1.38456	0.60206								Atad1	0.811189	0.00236893
AI847159	0.2112	4	24	0	No	No	-0.675306	0.60206								Bzw2	0.811189	0.00236893
AI854703	0.0344797	4	32	0	No	No	-1.46244	0.60206								Cd93	0.811189	0.00236893
Aicda	0.0609727	4	30	0	No	Yes	-1.21486	0.60206								Clpx	0.811189	0.00236893
Aifm3	0.19249	4	21	0	No	Yes	-0.715592	0.60206								Copb2	0.811189	0.00236893
Aire	0.0539389	4	18	0	No	Yes	-1.2681	0.60206								Ddx18	0.811189	0.00236893
Airn	0.652139	4	36	0	No	No	-0.18566	0.60206								Dennd4c	0.811189	0.00236893
Ajuba	0.309136	4	36	0	No	Yes	-0.509851	0.60206								Frrs1	0.811189	0.00236893
Ak7	0.120667	4	29	0	No	Yes	-0.918413	0.60206								Hdlbp	0.811189	0.00236893
Ak8	0.670108	4	36	0	No	Yes	-0.173855	0.60206								Mapre1	0.811189	0.00236893
Akap14	0.0523502	4	12	0	No	Yes	-1.28108	0.60206								Mcl1	0.811189	0.00236893
Akip1	2.49279	4	36	0	No	Yes	0.396685	0.60206								Niban1	0.811189	0.00236893
Akirin1	6.45473	4	36	0	No	Yes	0.809878	0.60206								Pglyrp1	0.811189	0.00236893
Aldh3b3	0.0387907	4	13	0	No	Yes	-1.41127	0.60206								Ppp2r5d	0.811189	0.00236893
Alkbh1	3.02439	4	36	0	No	Yes	0.480638	0.60206								Snx30	0.811189	0.00236893
Alms1-ps2	0.111455	4	30	0	No	No	-0.952902	0.60206								Srpr	0.811189	0.00236893
Alx3	0.0713544	4	6	0	No	Yes	-1.14658	0.60206								Supv3l1	0.811189	0.00236893
Alx4	0.0272382	4	18	0	No	Yes	-1.56482	0.60206								Tcp1	0.811189	0.00236893
Amd1	6.42248	4	36	0	No	Yes	0.807703	0.60206								Ttc27	0.811189	0.00236893
Amd2	0.432244	4	34	0	No	Yes	-0.364271	0.60206								Ttll12	0.811189	0.00236893
Amer1	0.245572	4	36	0	No	Yes	-0.609821	0.60206								Txndc9	0.811189	0.00236893
Amh	0.0581788	4	30	0	No	Yes	-1.23524	0.60206								Wdr11	0.811189	0.00236893
Amhr2	1.38529	4	32	0	No	Yes	0.141542	0.60206								Gan	0.810992	0.00136996
Amigo1	0.611819	4	36	0	No	Yes	-0.213377	0.60206								Mief1	0.810992	0.00136996
Amigo3	0.480136	4	36	0	No	Yes	-0.318635	0.60206								Chchd7	0.809916	0.00140668
Ammecr1	0.531825	4	36	0	No	Yes	-0.274231	0.60206								Eps8l2	0.809916	0.00140668
Amn	0.0588298	4	28	0	No	Yes	-1.2304	0.60206								Eng	0.809879	0.00140794
Ampd1	0.0389634	4	21	0	No	Yes	-1.40934	0.60206								Fhl1	0.809879	0.00140794
Amph	0.0962927	4	20	0	No	Yes	-1.01641	0.60206								Plcb4	0.809879	0.00140794
Amy2a1	43.0268	4	17	0	No	No	1.63374	0.60206								Retnlg	0.809879	0.00140794
Amy2a2	24.203	4	20	0	No	Yes	1.38387	0.60206								Cldn5	0.809677	0.00141494
Amy2a3	24.203	4	20	0	No	Yes	1.38387	0.60206								Slc22a1	0.80861	0.00145225
Amy2a4	24.203	4	20	0	No	Yes	1.38387	0.60206								Stfa1	0.807253	0.00150081
Amy2a5	23.5866	4	19	0	No	Yes	1.37267	0.60206								Acvrl1	0.806183	0.00153995
Anapc15	8.28121	4	36	0	No	Yes	0.918094	0.60206								Slc43a3	0.806183	0.00153995
Anapc16	5.761	4	36	0	No	Yes	0.760498	0.60206								Cd38	0.805605	0.00156143
Angpt2	1.55383	4	33	0	No	Yes	0.191405	0.60206								Ddx24	0.805605	0.00156143
Angpt4	0.0885453	4	23	0	No	Yes	-1.05283	0.60206								Fam210a	0.804398	0.00160704
Angptl1	0.28073	4	22	0	No	Yes	-0.551711	0.60206								Siglece	0.804398	0.00160704
Angptl3	0.350307	4	28	0	No	Yes	-0.455551	0.60206								Agap2	0.804196	0.00274613
Angptl4	1.0503	4	36	0	No	Yes	0.0213147	0.60206								Aimp2	0.804196	0.00274613
Angptl7	0.150704	4	28	0	No	Yes	-0.821875	0.60206								Aldh1b1	0.804196	0.00274613
Angptl8	0.135395	4	20	0	No	Yes	-0.868398	0.60206								Arl3	0.804196	0.00274613
Ankdd1a	0.185845	4	21	0	No	No	-0.730849	0.60206								Atp6v0d1	0.804196	0.00274613
Ankfn1	0.0426324	4	9	0	No	Yes	-1.37026	0.60206								Atp6v1a	0.804196	0.00274613
Ankmy1	0.036943	4	31	0	No	Yes	-1.43247	0.60206								B2m	0.804196	0.00274613
Ankra2	2.15999	4	36	0	No	Yes	0.334451	0.60206								Bst2	0.804196	0.00274613
Ankrd12	3.12312	4	36	0	No	Yes	0.494589	0.60206								Cd302	0.804196	0.00274613
Ankrd13c	3.83176	4	36	0	No	Yes	0.583399	0.60206								Clns1a	0.804196	0.00274613
Ankrd23	0.854137	4	36	0	No	Yes	-0.0684724	0.60206								Copa	0.804196	0.00274613
Ankrd34a	0.227213	4	26	0	No	Yes	-0.643567	0.60206								Eea1	0.804196	0.00274613
Ankrd37	0.674496	4	35	0	No	Yes	-0.171021	0.60206								Eif2s2	0.804196	0.00274613
Ankrd42	0.0745015	4	34	0	No	Yes	-1.12783	0.60206								Eif2s3x	0.804196	0.00274613
Ankrd50	2.57418	4	36	0	No	Yes	0.410639	0.60206								Eif3f	0.804196	0.00274613
Ankrd61	0.107942	4	36	0	No	Yes	-0.966808	0.60206								Eif3g	0.804196	0.00274613
Ankrd63	0.0595907	4	24	0	No	Yes	-1.22482	0.60206								Farsa	0.804196	0.00274613
Ankrd66	0.108995	4	30	0	No	Yes	-0.962594	0.60206								Fuom	0.804196	0.00274613
Anks1b	0.0722771	4	26	0	No	Yes	-1.141	0.60206								Gcat	0.804196	0.00274613
Anks6	0.260209	4	34	0	No	Yes	-0.584678	0.60206								Ipo5	0.804196	0.00274613
Ankub1	0.0603248	4	14	0	No	Yes	-1.2195	0.60206								Ldhb	0.804196	0.00274613
Ano4	0.0706046	4	8	0	No	Yes	-1.15117	0.60206								Mkln1	0.804196	0.00274613
Ano5	0.0406192	4	18	0	No	Yes	-1.39127	0.60206								Ngp	0.804196	0.00274613
Ano7	0.0987407	4	31	0	No	Yes	-1.0055	0.60206								Oxsr1	0.804196	0.00274613
Aoc2	0.315899	4	36	0	No	Yes	-0.500452	0.60206								Rnf123	0.804196	0.00274613
Apba2	0.247751	4	14	0	No	Yes	-0.605984	0.60206								Rps4x	0.804196	0.00274613
Apbb3	3.08833	4	36	0	No	Yes	0.489723	0.60206								Serpinh1	0.804196	0.00274613
Apc2	0.0624512	4	35	0	No	Yes	-1.20446	0.60206								Slc15a3	0.804196	0.00274613
Apela	0.173206	4	3	0	No	No	-0.761437	0.60206								Tagln2	0.804196	0.00274613
Apln	0.16573	4	32	0	No	Yes	-0.780598	0.60206								Tns2	0.804196	0.00274613
Aplnr	0.175127	4	30	0	No	Yes	-0.756647	0.60206								Uba2	0.804196	0.00274613
Aplp1	1.61448	4	36	0	No	Yes	0.208032	0.60206								Mical2	0.803194	0.00165353
Apoc2	14.8262	4	36	0	No	Yes	1.17103	0.60206								Zwint	0.803194	0.00165353
Apoc2l	0.505734	4	11	0	No	No	-0.296077	0.60206								Prorp	0.802969	0.00166233
Apoc4	1.14058	4	22	0	No	Yes	0.0571271	0.60206								Cfh	0.802837	0.00166751
Apol10b	0.271881	4	28	0	No	Yes	-0.565622	0.60206								Dnaaf5	0.802837	0.00166751
Apol11b	0.0358906	4	17	0	No	Yes	-1.44502	0.60206								Snx21	0.802837	0.00166751
Apol6	0.134797	4	11	0	No	Yes	-0.87032	0.60206								Syngr1	0.802451	0.00168271
Apol7a	0.0831912	4	15	0	No	Yes	-1.07992	0.60206								Inf2	0.802103	0.00169653
Apol7b	0.152438	4	19	0	No	Yes	-0.816908	0.60206								Itga9	0.802103	0.00169653
Apol7d	0.0874323	4	9	0	No	No	-1.05833	0.60206								C1qtnf5	0.801017	0.00174018
Apol7e	0.819691	4	30	0	No	Yes	-0.08635	0.60206								Ly6g	0.801017	0.00174018
Apol8	0.267791	4	29	0	No	Yes	-0.572205	0.60206								Scn7a	0.800264	0.00177096
Apol9a	0.102727	4	25	0	No	Yes	-0.988314	0.60206								Anxa13	0.799099	0.00181939
Apon	0.120084	4	20	0	No	Yes	-0.920516	0.60206								Gadd45gip1	0.7986	0.00184042
Apoo-ps	0.374447	4	8	0	No	No	-0.426609	0.60206								Cyp3a11	0.798374	0.00185001
Appbp2os	0.0617983	4	18	0	No	No	-1.20902	0.60206								Pakap	0.797625	0.00188209
Aqp11	0.156126	4	36	0	No	Yes	-0.806525	0.60206								Snx10	0.797279	0.00189705
Aqp12	0.775976	4	6	0	No	Yes	-0.110152	0.60206								Aifm2	0.797203	0.00316125
Aqp8	0.172522	4	18	0	No	Yes	-0.763154	0.60206								Anxa6	0.797203	0.00316125
Aqp9	0.453152	4	31	0	No	Yes	-0.343756	0.60206								Arl8b	0.797203	0.00316125
Ar	0.0600948	4	29	0	No	Yes	-1.22116	0.60206								Atg7	0.797203	0.00316125
Areg	2.13829	4	28	0	No	Yes	0.330066	0.60206								Btk	0.797203	0.00316125
Arf1	51.0669	4	36	0	No	Yes	1.70814	0.60206								Commd9	0.797203	0.00316125
Arf3	10.8827	4	36	0	No	Yes	1.03674	0.60206								Cops2	0.797203	0.00316125
Arhgap19	3.88173	4	36	0	No	Yes	0.589025	0.60206								Ddost	0.797203	0.00316125
Arhgap27os3	0.164966	4	34	0	No	No	-0.782607	0.60206								Ddx58	0.797203	0.00316125
Arhgap28	0.135245	4	33	0	No	Yes	-0.868879	0.60206								Dhx36	0.797203	0.00316125
Arhgap44	0.158454	4	29	0	No	Yes	-0.800097	0.60206								Dmxl1	0.797203	0.00316125
Arhgap8	0.145893	4	31	0	No	Yes	-0.835966	0.60206								Fkbp2	0.797203	0.00316125
Arhgdig	0.482873	4	22	0	No	Yes	-0.316167	0.60206								Idh3a	0.797203	0.00316125
Arhgef25	1.04029	4	32	0	No	Yes	0.0171564	0.60206								Impdh2	0.797203	0.00316125
Arhgef38	0.0927874	4	20	0	No	Yes	-1.03251	0.60206								Kars	0.797203	0.00316125
Arhgef39	1.63753	4	36	0	No	Yes	0.21419	0.60206								Krtcap2	0.797203	0.00316125
Arhgef9	0.114891	4	32	0	No	Yes	-0.939716	0.60206								Mrc1	0.797203	0.00316125
Arl14	0.0880565	4	15	0	No	Yes	-1.05524	0.60206								Mrpl14	0.797203	0.00316125
Arl16	2.86865	4	36	0	No	Yes	0.457678	0.60206								Mrps2	0.797203	0.00316125
Arl4a	2.37871	4	36	0	No	Yes	0.376342	0.60206								Nampt	0.797203	0.00316125
Arl4d	2.22765	4	36	0	No	Yes	0.347847	0.60206								Pes1	0.797203	0.00316125
Armcx1	0.766385	4	30	0	No	Yes	-0.115553	0.60206								Pik3c2a	0.797203	0.00316125
Armcx5	0.937676	4	36	0	No	Yes	-0.0279472	0.60206								Pitpnb	0.797203	0.00316125
Armcx6	0.461596	4	33	0	No	Yes	-0.335738	0.60206								Pmpcb	0.797203	0.00316125
Armh1	0.042157	4	12	0	No	Yes	-1.37513	0.60206								Ppp2r2a	0.797203	0.00316125
Armh2	0.0486284	4	11	0	No	No	-1.31311	0.60206								Rpl19	0.797203	0.00316125
Armh4	0.190082	4	19	0	No	Yes	-0.72106	0.60206								Sec61b	0.797203	0.00316125
Arntl2	0.170372	4	27	0	No	Yes	-0.768601	0.60206								Snx15	0.797203	0.00316125
Arpp21	0.147124	4	17	0	No	Yes	-0.832318	0.60206								Trim47	0.797203	0.00316125
Arrdc2	2.17156	4	36	0	No	Yes	0.336772	0.60206								Ubqln2	0.797203	0.00316125
Arrdc3	3.43453	4	36	0	No	Yes	0.535868	0.60206								Ubqln4	0.797203	0.00316125
Arsi	0.298704	4	31	0	No	Yes	-0.524759	0.60206								Uchl3	0.797203	0.00316125
Art2a	0.602873	4	30	0	No	Yes	-0.219774	0.60206								Vat1	0.797203	0.00316125
Artn	0.137229	4	24	0	No	Yes	-0.862554	0.60206								Vps50	0.797203	0.00316125
Arxes1	0.126148	4	12	0	No	Yes	-0.899118	0.60206								Yif1a	0.797203	0.00316125
Arxes2	0.303011	4	26	0	No	Yes	-0.518542	0.60206								Fam114a1	0.795794	0.00196229
Asap3	0.13506	4	36	0	No	Yes	-0.869472	0.60206								Flcn	0.795794	0.00196229
Asb1	0.787303	4	36	0	No	Yes	-0.103858	0.60206								Podxl	0.795794	0.00196229
Asb10	0.185857	4	26	0	No	Yes	-0.730821	0.60206								Tagln	0.795794	0.00196229
Asb17os	0.129207	4	3	0	No	No	-0.888712	0.60206								Fndc3b	0.795098	0.00199349
Asb4	0.154776	4	35	0	No	Yes	-0.810296	0.60206								Trmt11	0.794986	0.00199849
Asb5	0.0938596	4	31	0	No	Yes	-1.02752	0.60206								Adcy4	0.794648	0.00201382
Asb8	3.00247	4	36	0	No	Yes	0.477478	0.60206								Plekhb2	0.794648	0.00201382
Ascl1	0.0632399	4	9	0	No	Yes	-1.19901	0.60206								Srxn1	0.794648	0.00201382
Ascl5	0.103329	4	2	0	No	Yes	-0.985778	0.60206								Pigr	0.794326	0.00202846
Asic1	0.133483	4	36	0	No	Yes	-0.874574	0.60206								Abca3	0.791595	0.0021561
Asic2	0.0577087	4	14	0	No	Yes	-1.23876	0.60206								Nmnat3	0.791595	0.0021561
Asphd1	0.0413287	4	30	0	No	Yes	-1.38375	0.60206								Rrs1	0.791595	0.0021561
Asphd2	0.172753	4	21	0	No	Yes	-0.762573	0.60206								Ly6a2	0.791546	0.00215846
Aste1	1.092	4	36	0	No	Yes	0.0382246	0.60206								Tmem131	0.791254	0.00217245
Astn1	0.146626	4	19	0	No	Yes	-0.833788	0.60206								Aplp2	0.790374	0.00221511
Astn2	0.126211	4	25	0	No	Yes	-0.898903	0.60206								Arl8a	0.79021	0.00361681
Atad3aos	0.412788	4	31	0	No	No	-0.384273	0.60206								Brcc3	0.79021	0.00361681
Atat1	1.82892	4	36	0	No	Yes	0.262194	0.60206								Ciao1	0.79021	0.00361681
Atf2	3.96969	4	36	0	No	Yes	0.598756	0.60206								Cnn2	0.79021	0.00361681
Atf4	40.017	4	36	0	No	Yes	1.60225	0.60206								Dcaf8	0.79021	0.00361681
Atf5	4.16235	4	36	0	No	Yes	0.619339	0.60206								Dohh	0.79021	0.00361681
Atg4d	1.65051	4	36	0	No	Yes	0.217618	0.60206								Eef1b2	0.79021	0.00361681
Atg9b	0.986222	4	36	0	No	Yes	-0.00602534	0.60206								Gps1	0.79021	0.00361681
Atmin	2.61274	4	36	0	No	Yes	0.417096	0.60206								Gsk3b	0.79021	0.00361681
Atoh1	0.254299	4	5	0	No	Yes	-0.594655	0.60206								Lactb2	0.79021	0.00361681
Atoh8	0.321071	4	31	0	No	Yes	-0.493399	0.60206								Lrp1	0.79021	0.00361681
Atp13a5	0.430809	4	9	0	No	Yes	-0.365715	0.60206								Mrpl32	0.79021	0.00361681
Atp5g1	37.4831	4	36	0	No	Yes	1.57383	0.60206								Mrps30	0.79021	0.00361681
Atp5g2	6.52034	4	36	0	No	Yes	0.81427	0.60206								Pih1d1	0.79021	0.00361681
Atp5g3	35.4285	4	36	0	No	Yes	1.54935	0.60206								Pik3ca	0.79021	0.00361681
Atp5md	87.5745	4	36	0	No	Yes	1.94238	0.60206								Pla2g4a	0.79021	0.00361681
Atp5o	38.5677	4	36	0	No	Yes	1.58622	0.60206								Pnpt1	0.79021	0.00361681
Atp6v0a4	0.0334331	4	23	0	No	Yes	-1.47582	0.60206								Prdx2	0.79021	0.00361681
Atp6v0b	54.9863	4	36	0	No	Yes	1.74025	0.60206								Prmt5	0.79021	0.00361681
Atp6v0e	57.1378	4	36	0	No	Yes	1.75692	0.60206								Psmc2	0.79021	0.00361681
Atp6v0e2	1.76598	4	35	0	No	Yes	0.246985	0.60206								Rabac1	0.79021	0.00361681
Atp6v1b1	0.0336698	4	12	0	No	Yes	-1.47276	0.60206								Rbm47	0.79021	0.00361681
Atp6v1c2	0.600756	4	13	0	No	Yes	-0.221302	0.60206								Romo1	0.79021	0.00361681
Atp6v1fnb	0.0631752	4	12	0	No	Yes	-1.19945	0.60206								Rpl26	0.79021	0.00361681
Atp6v1g2	0.670657	4	36	0	No	Yes	-0.173499	0.60206								Scarb2	0.79021	0.00361681
Atpsckmt	1.48944	4	36	0	No	Yes	0.173022	0.60206								Srp68	0.79021	0.00361681
Atxn7l1	8.41492	4	36	0	No	Yes	0.92505	0.60206								Tbc1d17	0.79021	0.00361681
AU040972	0.108635	4	15	0	No	No	-0.964032	0.60206								Tomm34	0.79021	0.00361681
Aunip	0.894892	4	35	0	No	Yes	-0.0482295	0.60206								Tsn	0.79021	0.00361681
Aurkc	0.0608802	4	6	0	No	Yes	-1.21552	0.60206								Abat	0.790161	0.00222554
Auts2	0.13079	4	30	0	No	Yes	-0.883425	0.60206								Fermt2	0.790161	0.00222554
AV039307	0.0815385	4	15	0	No	No	-1.08864	0.60206								Fblim1	0.788752	0.00229539
Avpi1	2.03521	4	36	0	No	Yes	0.30861	0.60206								Noc3l	0.788752	0.00229539
Avpr1a	0.102439	4	21	0	No	Yes	-0.989533	0.60206								Rpain	0.788752	0.00229539
Avpr2	0.196562	4	32	0	No	Yes	-0.7065	0.60206								Cfap418	0.788092	0.00232868
AW011738	0.811609	4	36	0	No	No	-0.0906532	0.60206								Dse	0.788092	0.00232868
AW112010	30.0925	4	33	0	No	No	1.47846	0.60206								Fanci	0.787598	0.00235387
AW146154	0.672228	4	36	0	No	Yes	-0.172483	0.60206								Lipt1	0.787598	0.00235387
AW495222	0.0667432	4	7	0	No	No	-1.17559	0.60206								C77080	0.787522	0.00235775
AW822252	0.0458447	4	26	0	No	No	-1.33871	0.60206								Lrp6	0.786601	0.00240525
Awat1	0.114	4	9	0	No	Yes	-0.943095	0.60206								Neurl2	0.786327	0.00241956
Axdnd1	0.0758755	4	36	0	No	No	-1.1199	0.60206								Ptrh1	0.786327	0.00241956
Axin2	0.400828	4	31	0	No	Yes	-0.397042	0.60206								Apoa4	0.784861	0.00249708
AY512931	0.213413	4	7	0	No	No	-0.670779	0.60206								Plpp1	0.78459	0.0025116
Azin1	8.4312	4	36	0	No	Yes	0.925889	0.60206								Hspb1	0.784415	0.00252102
B130024G19Rik	0.121675	4	21	0	No	No	-0.9148	0.60206								Camp	0.784211	0.00253204
B130034C11Rik	0.0880267	4	29	0	No	No	-1.05539	0.60206								C8b	0.783843	0.00255198
B230208H11Rik	0.166798	4	30	0	No	No	-0.77781	0.60206								Mapkap1	0.783789	0.00255489
B230216N24Rik	0.127028	4	35	0	No	No	-0.896102	0.60206								Pde3b	0.783789	0.00255489
B230217C12Rik	0.55527	4	36	0	No	No	-0.255496	0.60206								Tmem70	0.783789	0.00255489
B230303A05Rik	0.241281	4	18	0	No	No	-0.617476	0.60206								0610009B22Rik	0.783217	0.00411545
B230307C23Rik	4.4888	4	36	0	No	No	0.65213	0.60206								Aimp1	0.783217	0.00411545
B230354K17Rik	0.88585	4	36	0	No	No	-0.0526397	0.60206								Alg2	0.783217	0.00411545
B3galt1	0.17639	4	22	0	No	Yes	-0.753526	0.60206								Atp5l	0.783217	0.00411545
B3galt2	0.017879	4	25	0	No	Yes	-1.74766	0.60206								B4galnt1	0.783217	0.00411545
B3gat1	0.220969	4	3	0	No	Yes	-0.655669	0.60206								Cblb	0.783217	0.00411545
B3gat2	0.133005	4	36	0	No	Yes	-0.876133	0.60206								Cdc123	0.783217	0.00411545
B3gnt4	0.0662546	4	29	0	No	Yes	-1.17878	0.60206								Dab2	0.783217	0.00411545
B3gnt5	0.68358	4	33	0	No	Yes	-0.16521	0.60206								Dmd	0.783217	0.00411545
B3gnt6	0.0604752	4	31	0	No	Yes	-1.21842	0.60206								Dnaja3	0.783217	0.00411545
B3gnt9	0.540675	4	36	0	No	Yes	-0.267064	0.60206								Dynlrb1	0.783217	0.00411545
B430010I23Rik	0.129403	4	30	0	No	No	-0.888057	0.60206								Elovl5	0.783217	0.00411545
B4galt2	0.265693	4	28	0	No	Yes	-0.57562	0.60206								Gfm1	0.783217	0.00411545
B630019K06Rik	0.148622	4	33	0	No	No	-0.827917	0.60206								Insr	0.783217	0.00411545
B9d1	0.542316	4	34	0	No	Yes	-0.265748	0.60206								Itgal	0.783217	0.00411545
B9d2	4.00563	4	36	0	No	Yes	0.602671	0.60206								Lgals3bp	0.783217	0.00411545
Baalc	0.508864	4	14	0	No	Yes	-0.293399	0.60206								Mri1	0.783217	0.00411545
Bace1	0.739753	4	36	0	No	Yes	-0.130913	0.60206								Mrtfb	0.783217	0.00411545
Bach2os	0.784221	4	28	0	No	No	-0.105562	0.60206								Ncl	0.783217	0.00411545
Baiap3	1.68726	4	31	0	No	Yes	0.227183	0.60206								Parl	0.783217	0.00411545
Bambi	0.323759	4	33	0	No	Yes	-0.489778	0.60206								Piezo1	0.783217	0.00411545
Batf2	0.970849	4	36	0	No	Yes	-0.0128482	0.60206								Pin1	0.783217	0.00411545
Batf3	2.31379	4	33	0	No	Yes	0.364323	0.60206								Plbd1	0.783217	0.00411545
Bbip1	6.72884	4	36	0	No	Yes	0.827941	0.60206								Ppfibp1	0.783217	0.00411545
Bbs1	0.199637	4	36	0	No	Yes	-0.699759	0.60206								Rad23b	0.783217	0.00411545
Bbs12	0.320156	4	36	0	No	Yes	-0.494638	0.60206								Sphk2	0.783217	0.00411545
Bbs2	0.884801	4	36	0	No	Yes	-0.0531545	0.60206								Timm23	0.783217	0.00411545
Bbs5	0.762764	4	35	0	No	Yes	-0.11761	0.60206								Timm29	0.783217	0.00411545
Bbs7	0.977356	4	36	0	No	Yes	-0.00994707	0.60206								Tti1	0.783217	0.00411545
BC002059	1.25382	4	36	0	No	No	0.0982335	0.60206								Wdr61	0.783217	0.00411545
BC006965	0.0510657	4	8	0	No	No	-1.29187	0.60206								Uhrf1	0.783042	0.00259583
BC024063	0.0849506	4	35	0	No	No	-1.07083	0.60206								Pbld1	0.781811	0.00266434
BC024386	0.189642	4	8	0	No	No	-0.722066	0.60206								Scarb1	0.78171	0.00267007
BC025920	0.129898	4	36	0	No	No	-0.886398	0.60206								Ccr3	0.7798	0.00277927
BC028528	9.40681	4	36	0	No	Yes	0.973442	0.60206								Cd4	0.7798	0.00277927
BC029722	4.26727	4	36	0	No	No	0.63015	0.60206								Cd59a	0.7798	0.00277927
BC034090	0.216351	4	31	0	No	Yes	-0.66484	0.60206								Rusc2	0.7798	0.00277927
BC035044	1.29657	4	32	0	No	Yes	0.112794	0.60206								Arhgef10	0.778006	0.00288491
BC037704	0.240721	4	36	0	No	No	-0.618487	0.60206								Car13	0.778006	0.00288491
BC049352	0.482697	4	36	0	No	Yes	-0.316325	0.60206								Cks2	0.778006	0.00288491
BC049715	0.230315	4	36	0	No	Yes	-0.637678	0.60206								Dnase1l3	0.778006	0.00288491
BC051226	1.29583	4	36	0	No	No	0.112549	0.60206								Rasal2	0.778006	0.00288491
BC055324	1.04624	4	36	0	No	Yes	0.0196308	0.60206								Arpin	0.777584	0.00291017
BC065397	0.18773	4	36	0	No	No	-0.726465	0.60206								Haao	0.777584	0.00291017
BC147527	0.639814	4	30	0	No	Yes	-0.193946	0.60206								Map4k1	0.777584	0.00291017
Bcan	2.84049	4	15	0	No	Yes	0.453393	0.60206								Ugt2a3	0.777187	0.00293414
Bcas1	0.294635	4	30	0	No	Yes	-0.530716	0.60206								Ap1s1	0.776224	0.00465988
Bcdin3d	0.769064	4	36	0	No	Yes	-0.114037	0.60206								Bop1	0.776224	0.00465988
Bcl11b	0.242358	4	30	0	No	Yes	-0.615543	0.60206								Ccdc25	0.776224	0.00465988
Bcl2a1a	8.27878	4	33	0	No	Yes	0.917966	0.60206								Cct6a	0.776224	0.00465988
Bcl2a1b	28.2884	4	36	0	No	Yes	1.45161	0.60206								Dusp3	0.776224	0.00465988
Bcl2a1c	2.34885	4	35	0	No	Yes	0.370855	0.60206								Dut	0.776224	0.00465988
Bcl2a1d	10.3139	4	36	0	No	Yes	1.01342	0.60206								Dync1li1	0.776224	0.00465988
Bcl2l15	0.134025	4	29	0	No	Yes	-0.872814	0.60206								Eif3c	0.776224	0.00465988
Bcl6b	0.502564	4	32	0	No	Yes	-0.298809	0.60206								Faf1	0.776224	0.00465988
Bco1	0.17312	4	22	0	No	Yes	-0.761653	0.60206								Fam3a	0.776224	0.00465988
Bcorl1	0.684679	4	36	0	No	Yes	-0.164513	0.60206								Glmp	0.776224	0.00465988
Bdkrb1	0.711887	4	17	0	No	Yes	-0.147589	0.60206								Glrx2	0.776224	0.00465988
Bdkrb2	0.630118	4	31	0	No	Yes	-0.200578	0.60206								Gpd1l	0.776224	0.00465988
Bdnf	0.026288	4	23	0	No	Yes	-1.58024	0.60206								Hspbp1	0.776224	0.00465988
Bean1	0.18691	4	25	0	No	Yes	-0.728368	0.60206								Mical1	0.776224	0.00465988
Begain	0.109592	4	27	0	No	Yes	-0.96022	0.60206								Mif	0.776224	0.00465988
Bend4	0.829069	4	36	0	No	Yes	-0.0814092	0.60206								Mlkl	0.776224	0.00465988
Bend7	0.171379	4	24	0	No	Yes	-0.766043	0.60206								Mrps9	0.776224	0.00465988
Best1	0.599556	4	31	0	No	Yes	-0.22217	0.60206								Mybbp1a	0.776224	0.00465988
Bex1	0.575406	4	24	0	No	Yes	-0.240026	0.60206								Myh10	0.776224	0.00465988
Bex2	0.42924	4	19	0	No	Yes	-0.3673	0.60206								Napa	0.776224	0.00465988
Bex3	4.3116	4	36	0	No	Yes	0.634639	0.60206								Ostc	0.776224	0.00465988
Bex4	0.358327	4	29	0	No	Yes	-0.445721	0.60206								Pgls	0.776224	0.00465988
Bfsp1	0.165429	4	30	0	No	Yes	-0.781389	0.60206								Prpf19	0.776224	0.00465988
Bfsp2	0.260206	4	26	0	No	Yes	-0.584683	0.60206								Prrc1	0.776224	0.00465988
Bglap	0.0612811	4	4	0	No	Yes	-1.21267	0.60206								Rab22a	0.776224	0.00465988
Bglap3	0.0528783	4	26	0	No	Yes	-1.27672	0.60206								Rack1	0.776224	0.00465988
Bhlha15	0.352834	4	35	0	No	Yes	-0.452429	0.60206								Rdh12	0.776224	0.00465988
Bhlhb9	0.359024	4	33	0	No	Yes	-0.444876	0.60206								Rnh1	0.776224	0.00465988
Bhlhe22	0.0351105	4	19	0	No	Yes	-1.45456	0.60206								Sdf2l1	0.776224	0.00465988
Bhmt2	0.138802	4	24	0	No	Yes	-0.857604	0.60206								Sh3gl1	0.776224	0.00465988
Bicc1	0.686075	4	26	0	No	Yes	-0.163629	0.60206								Slc35b1	0.776224	0.00465988
Bik	0.402291	4	27	0	No	Yes	-0.39546	0.60206								Slc9a6	0.776224	0.00465988
Bivm	1.23698	4	36	0	No	Yes	0.092361	0.60206								Srp9	0.776224	0.00465988
Blcap	3.83161	4	36	0	No	Yes	0.583381	0.60206								Tpi1	0.776224	0.00465988
Bmerb1	0.0468389	4	14	0	No	Yes	-1.32939	0.60206								Ttc37	0.776224	0.00465988
Bmp1	1.16565	4	35	0	No	Yes	0.0665682	0.60206								Ubl7	0.776224	0.00465988
Bmp2	3.4666	4	33	0	No	Yes	0.539904	0.60206								Wdr36	0.776224	0.00465988
Bmp3	0.173464	4	19	0	No	Yes	-0.76079	0.60206								Yars	0.776224	0.00465988
Bmp4	4.82597	4	21	0	No	Yes	0.683585	0.60206								Spink1	0.776151	0.00299737
Bmp5	1.98046	4	21	0	No	Yes	0.296765	0.60206								Fap	0.775924	0.00301135
Bmp6	1.95544	4	30	0	No	Yes	0.291245	0.60206								Slc11a2	0.775924	0.00301135
Bmp7	0.459972	4	27	0	No	Yes	-0.337268	0.60206								Prdm10	0.775872	0.00301455
Bmper	0.0790601	4	26	0	No	Yes	-1.10204	0.60206								Rex1bd	0.775872	0.00301455
Bmpr1b	0.106525	4	17	0	No	Yes	-0.97255	0.60206								Prim1	0.774667	0.00308965
Bmyc	2.58543	4	36	0	No	Yes	0.412532	0.60206								Arhgap26	0.774082	0.00312666
Bnc2	0.13104	4	23	0	No	Yes	-0.882597	0.60206								Rell1	0.774082	0.00312666
Bnip3l	19.2314	4	36	0	No	Yes	1.28401	0.60206								Slc49a4	0.774082	0.00312666
Bnip5	0.0684988	4	23	0	No	Yes	-1.16432	0.60206								Clec4f	0.773957	0.00313457
Bora	1.39854	4	36	0	No	Yes	0.145675	0.60206								Reg1	0.773957	0.00313457
Bpifb5	0.114232	4	7	0	No	Yes	-0.942211	0.60206								Tff3	0.773957	0.00313457
Brca1	0.832341	4	36	0	No	Yes	-0.079699	0.60206								Ecscr	0.773355	0.00317307
Brd3os	0.225361	4	34	0	No	No	-0.647121	0.60206								Ces1d	0.77305	0.00319272
Brd8dc	0.0342161	4	31	0	No	Yes	-1.46577	0.60206								Fcna	0.772592	0.00322232
Brdt	0.0773971	4	36	0	No	Yes	-1.11128	0.60206								Il3ra	0.772592	0.00322232
Brf2	0.98513	4	36	0	No	Yes	-0.00650663	0.60206								Lpl	0.772592	0.00322232
Brinp2	0.0286139	4	13	0	No	Yes	-1.54342	0.60206								Rasgrp3	0.772592	0.00322232
Brip1os	2.95294	4	36	0	No	No	0.470254	0.60206								Fas	0.772364	0.00323718
Brme1	0.215589	4	36	0	No	Yes	-0.666373	0.60206								Tgfb1i1	0.772364	0.00323718
Brsk1	0.276615	4	35	0	No	Yes	-0.558124	0.60206								Chil1	0.772002	0.00326088
Bspry	0.291791	4	36	0	No	Yes	-0.534928	0.60206								Mrpl20	0.770579	0.00335518
Btbd10	1.93933	4	36	0	No	Yes	0.287652	0.60206								Enpp3	0.769987	0.00339505
Btbd17	0.434846	4	15	0	No	Yes	-0.361664	0.60206								Chp2	0.769685	0.00341549
Btbd3	0.615489	4	36	0	No	Yes	-0.21078	0.60206								Atl2	0.769231	0.00525292
Btbd6	1.58178	4	36	0	No	Yes	0.199146	0.60206								Blvra	0.769231	0.00525292
Btbd7	1.75099	4	36	0	No	Yes	0.243284	0.60206								Clpb	0.769231	0.00525292
Btbd8	0.290259	4	36	0	No	Yes	-0.537215	0.60206								Coro1c	0.769231	0.00525292
Btc	0.0454557	4	20	0	No	Yes	-1.34241	0.60206								Ctsc	0.769231	0.00525292
Btg3	1.84948	4	33	0	No	Yes	0.26705	0.60206								Cyp20a1	0.769231	0.00525292
Btnl1	0.0543094	4	20	0	No	Yes	-1.26513	0.60206								Dlat	0.769231	0.00525292
Btnl10	0.0402987	4	12	0	No	Yes	-1.39471	0.60206								Eif2ak4	0.769231	0.00525292
Btnl2	0.133847	4	28	0	No	Yes	-0.873393	0.60206								Eif2b5	0.769231	0.00525292
Btnl4	0.0766146	4	13	0	No	Yes	-1.11569	0.60206								Eif3h	0.769231	0.00525292
Btnl6	0.149898	4	16	0	No	Yes	-0.824203	0.60206								Eif4a2	0.769231	0.00525292
Btrc	1.54555	4	36	0	No	Yes	0.189083	0.60206								Fkbp8	0.769231	0.00525292
Bvht	0.85614	4	34	0	No	No	-0.067455	0.60206								Fxyd5	0.769231	0.00525292
C030018K13Rik	0.211789	4	4	0	No	No	-0.674097	0.60206								Gas7	0.769231	0.00525292
C030029H02Rik	0.10616	4	3	0	No	No	-0.974038	0.60206								Gnb4	0.769231	0.00525292
C030034L19Rik	0.271285	4	30	0	No	No	-0.566574	0.60206								Hnmt	0.769231	0.00525292
C130026I21Rik	7.21759	4	36	0	No	Yes	0.858392	0.60206								Jtb	0.769231	0.00525292
C130050O18Rik	3.71255	4	36	0	No	Yes	0.569673	0.60206								Kcmf1	0.769231	0.00525292
C130060C02Rik	0.0609368	4	19	0	No	No	-1.21512	0.60206								Lars2	0.769231	0.00525292
C130071C03Rik	0.217565	4	9	0	No	No	-0.662411	0.60206								Lilrb4a	0.769231	0.00525292
C130074G19Rik	0.751225	4	22	0	No	Yes	-0.12423	0.60206								Lrrc47	0.769231	0.00525292
C1ql1	0.1206	4	12	0	No	Yes	-0.918651	0.60206								Npm1	0.769231	0.00525292
C1qtnf12	1.15151	4	36	0	No	Yes	0.0612674	0.60206								Pno1	0.769231	0.00525292
C1qtnf2	0.728078	4	21	0	No	Yes	-0.137822	0.60206								Ppa1	0.769231	0.00525292
C1qtnf4	0.0589822	4	24	0	No	Yes	-1.22928	0.60206								Ppp2r5e	0.769231	0.00525292
C1qtnf6	1.2107	4	36	0	No	Yes	0.0830358	0.60206								Psmc1	0.769231	0.00525292
C1qtnf7	0.272413	4	21	0	No	Yes	-0.564772	0.60206								Rbms1	0.769231	0.00525292
C1qtnf9	0.1921	4	27	0	No	Yes	-0.716472	0.60206								Ro60	0.769231	0.00525292
C230035I16Rik	0.0966862	4	17	0	No	No	-1.01464	0.60206								Sgta	0.769231	0.00525292
C230072F16Rik	0.143948	4	34	0	No	No	-0.841795	0.60206								Shtn1	0.769231	0.00525292
C2cd4a	0.0812062	4	6	0	No	Yes	-1.09041	0.60206								Tgm1	0.769231	0.00525292
C2cd4b	0.299479	4	23	0	No	Yes	-0.523633	0.60206								Tgm2	0.769231	0.00525292
C330013E15Rik	0.162861	4	36	0	No	No	-0.788182	0.60206								Ufsp2	0.769231	0.00525292
C430042M11Rik	0.215032	4	33	0	No	No	-0.667498	0.60206								Vars	0.769231	0.00525292
C530005A16Rik	0.0647695	4	36	0	No	No	-1.18863	0.60206								Ybx3	0.769231	0.00525292
C730014E05Rik	0.0459393	4	27	0	No	No	-1.33782	0.60206								Ric1	0.76886	0.00347187
C87436	1.97912	4	36	0	No	Yes	0.296471	0.60206								Als2cl	0.768805	0.00347566
C920006O11Rik	0.13214	4	34	0	No	No	-0.878967	0.60206								Fpr2	0.767625	0.00355762
C920021L13Rik	0.517294	4	35	0	No	No	-0.286263	0.60206								Gpr155	0.767625	0.00355762
Cabcoco1	0.0816799	4	25	0	No	Yes	-1.08789	0.60206								Smyd3	0.767625	0.00355762
Cabp1	0.0988253	4	30	0	No	Yes	-1.00513	0.60206								Usp40	0.767625	0.00355762
Cabp2	0.130908	4	10	0	No	Yes	-0.883035	0.60206								Kti12	0.767076	0.00359618
Cabp4	0.110372	4	32	0	No	Yes	-0.95714	0.60206								Mrpl42	0.767076	0.00359618
Cacfd1	2.95314	4	36	0	No	Yes	0.470284	0.60206								Sparcl1	0.766866	0.00361104
Cacna1a	1.86432	4	36	0	No	Yes	0.270521	0.60206								Prss2	0.766188	0.00365935
Cacna1b	0.0835828	4	31	0	No	Yes	-1.07788	0.60206								Cyp2s1	0.765525	0.00370706
Cacna1d	0.560228	4	36	0	No	Yes	-0.251635	0.60206								Ltbp3	0.765525	0.00370706
Cacna1e	0.230123	4	30	0	No	Yes	-0.63804	0.60206								Pdf	0.765525	0.00370706
Cacna1g	0.241327	4	23	0	No	Yes	-0.617394	0.60206								Wdr46	0.765246	0.00372726
Cacna1h	1.01902	4	29	0	No	Yes	0.00818301	0.60206								Abhd5	0.763574	0.00385009
Cacna2d2	0.0572779	4	23	0	No	Yes	-1.24201	0.60206								Plaur	0.763574	0.00385009
Cacna2d3	0.0269831	4	16	0	No	Yes	-1.56891	0.60206								Nr2f2	0.763188	0.00387886
Cacna2d4	0.0317961	4	27	0	No	Yes	-1.49763	0.60206								Acsf2	0.762238	0.00589748
Cacnb1	0.672167	4	36	0	No	Yes	-0.172523	0.60206								Aldh1l2	0.762238	0.00589748
Cacnb2	0.0672727	4	33	0	No	Yes	-1.17216	0.60206								Asns	0.762238	0.00589748
Cacnb3	0.98077	4	36	0	No	Yes	-0.0084329	0.60206								Atp1b3	0.762238	0.00589748
Cacnb4	0.0414793	4	35	0	No	Yes	-1.38217	0.60206								Capn2	0.762238	0.00589748
Cacng4	0.0649069	4	15	0	No	Yes	-1.18771	0.60206								Cd9	0.762238	0.00589748
Cacng7	0.779467	4	25	0	No	Yes	-0.108202	0.60206								Cops3	0.762238	0.00589748
Cadm2	0.150163	4	18	0	No	Yes	-0.823436	0.60206								Dcakd	0.762238	0.00589748
Cadm4	0.227451	4	35	0	No	Yes	-0.643112	0.60206								Ddx1	0.762238	0.00589748
Calb1	0.174353	4	6	0	No	Yes	-0.75857	0.60206								Eef1aknmt	0.762238	0.00589748
Calhm5	0.0933578	4	26	0	No	Yes	-1.02985	0.60206								Eif3e	0.762238	0.00589748
Calm1	51.4555	4	36	0	No	Yes	1.71143	0.60206								Eif4e2	0.762238	0.00589748
Calm2	71.4178	4	36	0	No	Yes	1.85381	0.60206								Eif4g2	0.762238	0.00589748
Calm3	15.9125	4	36	0	No	Yes	1.20174	0.60206								Erp44	0.762238	0.00589748
Calr4	0.498693	4	22	0	No	Yes	-0.302166	0.60206								Gbp6	0.762238	0.00589748
Caly	0.0461902	4	15	0	No	Yes	-1.33545	0.60206								Gemin4	0.762238	0.00589748
Camk2b	0.603124	4	36	0	No	Yes	-0.219593	0.60206								Gga2	0.762238	0.00589748
Camk2n1	1.07932	4	34	0	No	Yes	0.0331509	0.60206								Hmox1	0.762238	0.00589748
Camk2n2	0.398317	4	36	0	No	Yes	-0.399771	0.60206								Hsbp1	0.762238	0.00589748
Camkv	0.028286	4	11	0	No	Yes	-1.54843	0.60206								Ints3	0.762238	0.00589748
Camsap3	0.253624	4	32	0	No	Yes	-0.595809	0.60206								Lpxn	0.762238	0.00589748
Capn10	1.23345	4	36	0	No	Yes	0.0911229	0.60206								Man2a2	0.762238	0.00589748
Capn6	0.0616314	4	23	0	No	Yes	-1.2102	0.60206								Manf	0.762238	0.00589748
Capns2	0.147884	4	32	0	No	Yes	-0.830078	0.60206								Map2k1	0.762238	0.00589748
Caprin2	0.454307	4	36	0	No	Yes	-0.34265	0.60206								Map4k5	0.762238	0.00589748
Capsl	0.203776	4	25	0	No	Yes	-0.690848	0.60206								Mcfd2	0.762238	0.00589748
Car11	0.328022	4	34	0	No	Yes	-0.484096	0.60206								Mcts1	0.762238	0.00589748
Car6	0.236762	4	18	0	No	Yes	-0.625688	0.60206								Mgst3	0.762238	0.00589748
Car7	0.193089	4	36	0	No	Yes	-0.714243	0.60206								Mrpl12	0.762238	0.00589748
Car9	0.450323	4	36	0	No	Yes	-0.346476	0.60206								Mtx1	0.762238	0.00589748
Carmil3	0.117368	4	32	0	No	Yes	-0.93045	0.60206								Myo1e	0.762238	0.00589748
Carns1	1.04607	4	36	0	No	Yes	0.0195603	0.60206								Nsf	0.762238	0.00589748
Caskin1	0.153883	4	36	0	No	Yes	-0.81281	0.60206								Nudcd2	0.762238	0.00589748
Catsper2	0.0837007	4	36	0	No	Yes	-1.07727	0.60206								Pa2g4	0.762238	0.00589748
Catsperd	0.0507227	4	31	0	No	Yes	-1.2948	0.60206								Pdcd11	0.762238	0.00589748
Catsperg1	0.296396	4	36	0	No	Yes	-0.528127	0.60206								Plxnb2	0.762238	0.00589748
Cbarp	0.755352	4	36	0	No	Yes	-0.12185	0.60206								Psma1	0.762238	0.00589748
Cblc	0.228562	4	25	0	No	Yes	-0.640996	0.60206								Psmb2	0.762238	0.00589748
Cbx7	2.60351	4	36	0	No	Yes	0.415558	0.60206								Psmd11	0.762238	0.00589748
Cby1	2.12351	4	36	0	No	Yes	0.327055	0.60206								Rps3a1	0.762238	0.00589748
Ccbe1	0.111062	4	31	0	No	Yes	-0.954434	0.60206								Sec13	0.762238	0.00589748
Ccdc107	5.11543	4	36	0	No	Yes	0.708882	0.60206								Smap1	0.762238	0.00589748
Ccdc113	0.139451	4	12	0	No	Yes	-0.855579	0.60206								Srm	0.762238	0.00589748
Ccdc116	0.282305	4	36	0	No	No	-0.549281	0.60206								Stat6	0.762238	0.00589748
Ccdc120	0.418921	4	35	0	No	Yes	-0.377868	0.60206								Tbcb	0.762238	0.00589748
Ccdc121	0.0667321	4	9	0	No	Yes	-1.17567	0.60206								Tom1	0.762238	0.00589748
Ccdc122	0.26532	4	36	0	No	Yes	-0.576231	0.60206								Ttpal	0.762238	0.00589748
Ccdc136	0.0987557	4	29	0	No	Yes	-1.00544	0.60206								Ube2o	0.762238	0.00589748
Ccdc138	0.293284	4	36	0	No	Yes	-0.532711	0.60206								Usp47	0.762238	0.00589748
Ccdc14	0.328877	4	36	0	No	Yes	-0.482967	0.60206								Vkorc1l1	0.762238	0.00589748
Ccdc142	0.58255	4	36	0	No	Yes	-0.234667	0.60206								Vps51	0.762238	0.00589748
Ccdc149	0.106346	4	26	0	No	Yes	-0.973278	0.60206								Wdr41	0.762238	0.00589748
Ccdc15	0.179105	4	36	0	No	Yes	-0.746892	0.60206								Xdh	0.762238	0.00589748
Ccdc152	2.03575	4	32	0	No	Yes	0.308724	0.60206								Cpa1	0.762049	0.0039648
Ccdc153	1.23144	4	9	0	No	Yes	0.0904138	0.60206								Cd28	0.761853	0.00397973
Ccdc159	0.21425	4	30	0	No	Yes	-0.66908	0.60206								Cela1	0.761853	0.00397973
Ccdc160	0.111238	4	19	0	No	Yes	-0.953747	0.60206								Cnksr3	0.761853	0.00397973
Ccdc163	3.01808	4	36	0	No	Yes	0.479731	0.60206								Efnb2	0.761853	0.00397973
Ccdc17	0.573339	4	36	0	No	Yes	-0.241588	0.60206								Gpat3	0.761853	0.00397973
Ccdc173	0.180046	4	36	0	No	Yes	-0.744617	0.60206								Kif22	0.761853	0.00397973
Ccdc18	0.0893178	4	36	0	No	Yes	-1.04906	0.60206								Lrrc75a	0.761853	0.00397973
Ccdc181	1.48459	4	36	0	No	Yes	0.171608	0.60206								Ndc80	0.761853	0.00397973
Ccdc187	0.0286652	4	17	0	No	Yes	-1.54265	0.60206								Ptprb	0.761853	0.00397973
Ccdc190	0.183026	4	16	0	No	Yes	-0.737487	0.60206								Sell	0.761853	0.00397973
ccdc198	0.0600739	4	23	0	No	Yes	-1.22131	0.60206								Snx16	0.761853	0.00397973
Ccdc24	0.0779922	4	31	0	No	Yes	-1.10795	0.60206								Tulp3	0.761853	0.00397973
Ccdc28b	1.90823	4	36	0	No	Yes	0.28063	0.60206								Ece1	0.761686	0.00399243
Ccdc3	1.02279	4	21	0	No	Yes	0.00978548	0.60206								Tmbim1	0.761686	0.00399243
Ccdc32	2.06211	4	36	0	No	Yes	0.314312	0.60206								Fbln1	0.761404	0.00401411
Ccdc33	0.203627	4	13	0	No	Yes	-0.691165	0.60206								Hcar2	0.761395	0.00401473
Ccdc39	0.1604	4	31	0	No	Yes	-0.794795	0.60206								Nectin2	0.761395	0.00401473
Ccdc63	0.0916507	4	26	0	No	Yes	-1.03786	0.60206								Colec12	0.761369	0.00401672
Ccdc65	0.105396	4	23	0	No	Yes	-0.977175	0.60206								Ppp1r14d	0.761165	0.00403248
Ccdc68	0.217044	4	24	0	No	Yes	-0.663453	0.60206								Glt8d1	0.760582	0.00407753
Ccdc74a	0.278911	4	33	0	No	Yes	-0.554534	0.60206								Ifit1bl2	0.760582	0.00407753
Ccdc78	0.0564942	4	31	0	No	Yes	-1.248	0.60206								Mrps18a	0.760582	0.00407753
Ccdc80	3.21369	4	35	0	No	Yes	0.507005	0.60206								Bmpr2	0.760071	0.00411738
Ccdc81	0.0708679	4	18	0	No	Yes	-1.14955	0.60206								Snap47	0.760071	0.00411738
Ccdc84	5.68417	4	36	0	No	Yes	0.754667	0.60206								Pomp	0.758127	0.00427167
Ccdc85b	0.796967	4	36	0	No	Yes	-0.0985594	0.60206								Sftpa1	0.757993	0.00428247
Ccdc96	0.0291142	4	34	0	No	Yes	-1.5359	0.60206								Myct1	0.757732	0.00430359
Ccin	0.0494064	4	24	0	No	Yes	-1.30622	0.60206								Dpcd	0.757663	0.00430913
Cck	0.475195	4	17	0	No	Yes	-0.323129	0.60206								Lmo7	0.757663	0.00430913
Cckar	0.372694	4	14	0	No	Yes	-0.428647	0.60206								S100a16	0.757663	0.00430913
Ccl1	0.245385	4	18	0	No	Yes	-0.610152	0.60206								2200002D01Rik	0.757204	0.00434648
Ccl11	5.63749	4	20	0	No	Yes	0.751086	0.60206								B3gnt8	0.757204	0.00434648
Ccl12	5.25821	4	28	0	No	Yes	0.720838	0.60206								Magi3	0.757204	0.00434648
Ccl17	4.4077	4	25	0	No	Yes	0.644212	0.60206								C8a	0.756522	0.00440235
Ccl19	0.264239	4	24	0	No	Yes	-0.578003	0.60206								Abcg1	0.755245	0.00659654
Ccl2	9.6034	4	36	0	No	Yes	0.982425	0.60206								Actr10	0.755245	0.00659654
Ccl20	0.0642204	4	14	0	No	Yes	-1.19233	0.60206								Adh5	0.755245	0.00659654
Ccl21a	8.82333	4	21	0	No	Yes	0.945633	0.60206								Arf4	0.755245	0.00659654
Ccl21b	0.839995	4	7	0	No	Yes	-0.0757235	0.60206								Babam2	0.755245	0.00659654
Ccl21d	2.14292	4	13	0	No	No	0.331005	0.60206								Ccdc124	0.755245	0.00659654
Ccl22	3.03931	4	33	0	No	Yes	0.482775	0.60206								Cul1	0.755245	0.00659654
Ccl25	1.04779	4	36	0	No	Yes	0.0202734	0.60206								Dnajc7	0.755245	0.00659654
Ccl27a	0.702686	4	33	0	No	Yes	-0.153238	0.60206								Epb41l1	0.755245	0.00659654
Ccl28	0.0455003	4	21	0	No	Yes	-1.34199	0.60206								Exosc9	0.755245	0.00659654
Ccl4	40.0554	4	36	0	No	Yes	1.60266	0.60206								Fam107b	0.755245	0.00659654
Ccl5	73.7632	4	36	0	No	Yes	1.86784	0.60206								Fyn	0.755245	0.00659654
Ccl7	9.98172	4	34	0	No	Yes	0.999205	0.60206								Gbp2	0.755245	0.00659654
Ccl8	4.08086	4	25	0	No	Yes	0.610752	0.60206								Get3	0.755245	0.00659654
Ccn1	10.4512	4	31	0	No	Yes	1.01917	0.60206								Gsn	0.755245	0.00659654
Ccn3	0.958424	4	18	0	No	Yes	-0.0184422	0.60206								Hspe1	0.755245	0.00659654
Ccn4	0.177419	4	30	0	No	Yes	-0.751	0.60206								Ifi204	0.755245	0.00659654
Ccn5	0.32096	4	25	0	No	Yes	-0.493548	0.60206								Ints2	0.755245	0.00659654
Ccne1	1.83237	4	36	0	No	Yes	0.263013	0.60206								Kif3a	0.755245	0.00659654
Ccne2	0.834338	4	36	0	No	Yes	-0.0786577	0.60206								Larp4	0.755245	0.00659654
Ccnf	1.75603	4	36	0	No	Yes	0.244533	0.60206								Mmut	0.755245	0.00659654
Ccng1	6.57238	4	36	0	No	Yes	0.817723	0.60206								Mthfd1l	0.755245	0.00659654
Ccni	18.2823	4	36	0	No	Yes	1.26203	0.60206								Naprt	0.755245	0.00659654
Ccnj	0.465394	4	36	0	No	Yes	-0.332179	0.60206								Optn	0.755245	0.00659654
Ccno	0.230971	4	32	0	No	Yes	-0.636443	0.60206								P4ha1	0.755245	0.00659654
Ccp110	1.54387	4	36	0	No	Yes	0.188611	0.60206								Parp10	0.755245	0.00659654
Ccpg1os	1.04849	4	36	0	No	Yes	0.020563	0.60206								Phb	0.755245	0.00659654
Ccr1l1	0.126923	4	28	0	No	Yes	-0.896459	0.60206								Pmm2	0.755245	0.00659654
Ccr4	0.104595	4	29	0	No	Yes	-0.98049	0.60206								Pycr2	0.755245	0.00659654
Ccr9	0.527832	4	34	0	No	Yes	-0.277504	0.60206								Rmdn3	0.755245	0.00659654
Ccser1	0.141406	4	27	0	No	Yes	-0.849533	0.60206								Rps10	0.755245	0.00659654
Cd160	0.628237	4	36	0	No	Yes	-0.201877	0.60206								St13	0.755245	0.00659654
Cd164	30.0623	4	36	0	No	Yes	1.47802	0.60206								Tmem165	0.755245	0.00659654
Cd200r2	0.0456106	4	28	0	No	Yes	-1.34093	0.60206								Trim32	0.755245	0.00659654
Cd200r3	0.0934757	4	30	0	No	Yes	-1.0293	0.60206								Unc119b	0.755245	0.00659654
Cd209e	0.0572621	4	24	0	No	Yes	-1.24213	0.60206								Upf1	0.755245	0.00659654
Cd209f	0.838572	4	23	0	No	Yes	-0.0764595	0.60206								Vcp	0.755245	0.00659654
Cd209g	0.242751	4	22	0	No	Yes	-0.614838	0.60206								Paip2	0.754568	0.00456545
Cd24a	16.5769	4	35	0	No	Yes	1.2195	0.60206								Lax1	0.753993	0.00461428
Cd27	1.01414	4	34	0	No	Yes	0.00609782	0.60206								Fcrls	0.753931	0.0046196
Cd300c	0.290723	4	27	0	No	Yes	-0.53652	0.60206								Atg13	0.75354	0.00465308
Cd300c2	22.8967	4	36	0	No	Yes	1.35977	0.60206								Dennd3	0.75354	0.00465308
Cd300e	3.44904	4	34	0	No	Yes	0.537699	0.60206								Slc25a32	0.75354	0.00465308
Cd300ld3	22.2401	4	36	0	No	Yes	1.34714	0.60206								Fcgr4	0.753066	0.00469389
Cd300ld4	0.83632	4	25	0	No	Yes	-0.0776275	0.60206								Ankrd6	0.752674	0.00472788
Cd300ld5	0.528264	4	27	0	No	Yes	-0.277149	0.60206								Arhgap24	0.752674	0.00472788
Cd320	2.13452	4	36	0	No	Yes	0.3293	0.60206								Arhgef5	0.752674	0.00472788
Cd3e	1.34566	4	30	0	No	Yes	0.128935	0.60206								Cd69	0.752674	0.00472788
Cd3g	3.05146	4	29	0	No	Yes	0.484508	0.60206								Ms4a7	0.752674	0.00472788
Cd40lg	0.311558	4	27	0	No	Yes	-0.506462	0.60206								Msrb3	0.752674	0.00472788
Cd46	0.104738	4	36	0	No	Yes	-0.979895	0.60206								Mtmr7	0.752674	0.00472788
Cd52	190.004	4	36	0	No	Yes	2.27876	0.60206								Ngrn	0.752674	0.00472788
Cd53	52.3633	4	36	0	No	Yes	1.71903	0.60206								Pdss2	0.752674	0.00472788
Cd55os	0.258868	4	28	0	No	No	-0.586922	0.60206								Ppm1e	0.752674	0.00472788
Cd59b	0.210764	4	26	0	No	Yes	-0.676204	0.60206								Radx	0.752674	0.00472788
Cd7	6.93803	4	27	0	No	Yes	0.841236	0.60206								Tmem119	0.752674	0.00472788
Cd70	0.0401577	4	11	0	No	Yes	-1.39623	0.60206								Vsig4	0.752674	0.00472788
Cd8a	0.814266	4	27	0	No	Yes	-0.0892336	0.60206								Rflnb	0.751009	0.00487425
Cd8b1	1.10807	4	28	0	No	Yes	0.0445692	0.60206								Snrk	0.750198	0.00494669
Cdc14b	1.45296	4	36	0	No	Yes	0.162253	0.60206								Tmem167b	0.750198	0.00494669
Cdc20b	0.17207	4	12	0	No	No	-0.764296	0.60206								Cda	0.750195	0.00494697
Cdc25a	1.62438	4	36	0	No	Yes	0.210689	0.60206								Phldb2	0.748883	0.00506607
Cdc25b	4.2809	4	36	0	No	Yes	0.631535	0.60206								Ramp2	0.748883	0.00506607
Cdc25c	1.30524	4	35	0	No	Yes	0.115691	0.60206								Tyw3	0.748883	0.00506607
Cdc42se2	10.268	4	36	0	No	Yes	1.01148	0.60206								Arl6	0.748608	0.00509129
Cdc6	0.94622	4	36	0	No	Yes	-0.0240079	0.60206								Trpm2	0.748608	0.00509129
Cdc7	1.1411	4	36	0	No	Yes	0.0573229	0.60206								Abl1	0.748252	0.00735321
Cdh20	0.113432	4	8	0	No	Yes	-0.945265	0.60206								Acat2	0.748252	0.00735321
Cdh22	0.122868	4	30	0	No	Yes	-0.910563	0.60206								Acot13	0.748252	0.00735321
Cdh3	0.0435869	4	25	0	No	Yes	-1.36064	0.60206								Adgre1	0.748252	0.00735321
Cdh4	0.102048	4	22	0	No	Yes	-0.991195	0.60206								Anks1	0.748252	0.00735321
Cdhr2	0.15906	4	15	0	No	Yes	-0.79844	0.60206								Anxa7	0.748252	0.00735321
Cdhr3	0.134472	4	22	0	No	Yes	-0.871369	0.60206								Ascc2	0.748252	0.00735321
Cdhr4	0.300863	4	31	0	No	Yes	-0.521631	0.60206								Atxn10	0.748252	0.00735321
Cdip1	4.4051	4	36	0	No	Yes	0.643956	0.60206								Cars	0.748252	0.00735321
Cdiptos	0.668354	4	36	0	No	No	-0.174993	0.60206								Cd177	0.748252	0.00735321
Cdk16	9.07195	4	36	0	No	Yes	0.957701	0.60206								Cdk6	0.748252	0.00735321
Cdk2ap1	29.1758	4	36	0	No	Yes	1.46502	0.60206								Cog3	0.748252	0.00735321
Cdk2ap2	15.5872	4	36	0	No	Yes	1.19277	0.60206								Crk	0.748252	0.00735321
Cdk3	0.106052	4	28	0	No	No	-0.974482	0.60206								Csnk2a1	0.748252	0.00735321
Cdk5r1	0.256161	4	36	0	No	Yes	-0.591486	0.60206								Dysf	0.748252	0.00735321
Cdk5r2	0.0311386	4	12	0	No	Yes	-1.5067	0.60206								Fadd	0.748252	0.00735321
Cdkl2	0.473834	4	36	0	No	Yes	-0.324374	0.60206								Fau	0.748252	0.00735321
Cdkn3	2.06747	4	36	0	No	Yes	0.315439	0.60206								Flnb	0.748252	0.00735321
Cdnf	0.0846746	4	35	0	No	Yes	-1.07225	0.60206								Galk1	0.748252	0.00735321
Cdr1os	0.039579	4	9	0	No	No	-1.40253	0.60206								Gbp8	0.748252	0.00735321
Cdx1	1.08354	4	7	0	No	Yes	0.0348462	0.60206								Gls	0.748252	0.00735321
Ceacam16	0.23984	4	30	0	No	Yes	-0.620078	0.60206								Gnl3	0.748252	0.00735321
Ceacam19	0.0766042	4	33	0	No	Yes	-1.11575	0.60206								Icam1	0.748252	0.00735321
Celf3	0.189437	4	33	0	No	Yes	-0.722536	0.60206								Ipo11	0.748252	0.00735321
Celf4	0.341923	4	34	0	No	Yes	-0.466072	0.60206								Kcnab2	0.748252	0.00735321
Celrr	0.25513	4	3	0	No	No	-0.593238	0.60206								Map1lc3b	0.748252	0.00735321
Celsr3	0.243818	4	36	0	No	Yes	-0.612934	0.60206								Mpp1	0.748252	0.00735321
Cend1	0.125605	4	18	0	No	Yes	-0.900992	0.60206								Mrpl15	0.748252	0.00735321
Cenpm	1.39604	4	35	0	No	Yes	0.144897	0.60206								Myof	0.748252	0.00735321
Cenpw	0.322846	4	36	0	No	Yes	-0.491004	0.60206								Naa10	0.748252	0.00735321
Cep126	0.0752336	4	26	0	No	Yes	-1.12359	0.60206								Nans	0.748252	0.00735321
Cep170b	1.03548	4	36	0	No	Yes	0.0151433	0.60206								Ncapg	0.748252	0.00735321
Cep19	1.35108	4	36	0	No	Yes	0.130681	0.60206								Pcmt1	0.748252	0.00735321
Cep295nl	0.0954467	4	36	0	No	Yes	-1.02024	0.60206								Pdap1	0.748252	0.00735321
Cep44	2.43914	4	36	0	No	Yes	0.387237	0.60206								Pfdn2	0.748252	0.00735321
Cep72	0.359179	4	36	0	No	Yes	-0.444689	0.60206								Pofut2	0.748252	0.00735321
Cep89	1.70099	4	36	0	No	Yes	0.230703	0.60206								Psma2	0.748252	0.00735321
Cep95	1.72225	4	36	0	No	Yes	0.236096	0.60206								Rela	0.748252	0.00735321
Cercam	0.814743	4	36	0	No	Yes	-0.0889792	0.60206								Rps15	0.748252	0.00735321
Cerkl	2.90932	4	35	0	No	Yes	0.463791	0.60206								S100a6	0.748252	0.00735321
Cfap100	0.0649911	4	31	0	No	Yes	-1.18715	0.60206								Sdad1	0.748252	0.00735321
Cfap126	0.76956	4	34	0	No	Yes	-0.113758	0.60206								Sec63	0.748252	0.00735321
Cfap206	0.143857	4	14	0	No	Yes	-0.842068	0.60206								Secisbp2l	0.748252	0.00735321
Cfap299	0.140545	4	11	0	No	Yes	-0.852185	0.60206								Smpd2	0.748252	0.00735321
Cfap300	0.114112	4	21	0	No	Yes	-0.94267	0.60206								Snx1	0.748252	0.00735321
Cfap57	0.0276755	4	18	0	No	Yes	-1.5579	0.60206								Spryd4	0.748252	0.00735321
Cfap69	0.102494	4	24	0	No	Yes	-0.989302	0.60206								Tom1l2	0.748252	0.00735321
Cfap70	0.0909118	4	14	0	No	Yes	-1.04138	0.60206								Tor1aip2	0.748252	0.00735321
Cfap73	0.0538544	4	9	0	No	Yes	-1.26878	0.60206								Uba6	0.748252	0.00735321
Cfap77	0.0907429	4	29	0	No	Yes	-1.04219	0.60206								Ubap2l	0.748252	0.00735321
Cfap97	1.34773	4	36	0	No	Yes	0.129602	0.60206								Usp4	0.748252	0.00735321
Cfap97d2	0.0355873	4	10	0	No	Yes	-1.4487	0.60206								Vim	0.748252	0.00735321
Cfhr1	0.110641	4	8	0	No	Yes	-0.956084	0.60206								Vps35l	0.748252	0.00735321
Cfhr2	0.188158	4	19	0	No	Yes	-0.725478	0.60206								Wdr77	0.748252	0.00735321
Cftr	0.0848844	4	21	0	No	Yes	-1.07117	0.60206								Cel	0.7475	0.00519382
Ch25h	5.30899	4	31	0	No	Yes	0.725012	0.60206								Mmp8	0.747449	0.00519858
Chac1	0.66714	4	36	0	No	Yes	-0.175783	0.60206								Nes	0.747449	0.00519858
Chadl	0.114331	4	36	0	No	Yes	-0.941835	0.60206								Tmc8	0.746867	0.00525314
Chaserr	7.15562	4	36	0	No	No	0.854647	0.60206								Cd72	0.746497	0.00528802
Chchd10	6.19195	4	36	0	No	Yes	0.791827	0.60206								Itga2	0.746497	0.00528802
Chchd2	30.0833	4	36	0	No	Yes	1.47832	0.60206								Folr2	0.746466	0.00529097
Chic1	0.0463378	4	29	0	No	Yes	-1.33406	0.60206								Mcam	0.746466	0.00529097
Chil5	0.16816	4	18	0	No	No	-0.774278	0.60206								Gpr89	0.746061	0.00532944
Chmp4c	0.0808968	4	34	0	No	Yes	-1.09207	0.60206								Hpgd	0.746061	0.00532944
Chn1	0.570682	4	24	0	No	Yes	-0.243606	0.60206								Rsl24d1	0.746061	0.00532944
Chn1os3	0.0270877	4	12	0	No	No	-1.56723	0.60206								Slc31a2	0.746061	0.00532944
Chodl	0.139925	4	36	0	No	Yes	-0.854104	0.60206								Tnfaip1	0.746061	0.00532944
Chrd	0.246085	4	21	0	No	Yes	-0.608915	0.60206								Stard10	0.74389	0.00553894
Chrdl2	0.16247	4	10	0	No	Yes	-0.789227	0.60206								Ttf2	0.74389	0.00553894
Chrm1	0.030508	4	27	0	No	Yes	-1.51559	0.60206								Yipf4	0.74389	0.00553894
Chrm2	0.0447203	4	19	0	No	Yes	-1.3495	0.60206								Garre1	0.742734	0.00565303
Chrm3	0.103412	4	29	0	No	Yes	-0.985429	0.60206								Gas6	0.742734	0.00565303
Chrm4	0.334931	4	29	0	No	Yes	-0.475045	0.60206								Eml1	0.742558	0.00567053
Chrna1os	0.0562297	4	14	0	No	No	-1.25003	0.60206								Peak1	0.742558	0.00567053
Chrna2	0.115905	4	34	0	No	Yes	-0.935898	0.60206								Abcd1	0.741259	0.00817064
Chrnb1	0.624098	4	36	0	No	Yes	-0.204747	0.60206								Abi2	0.741259	0.00817064
Chrnb2	0.234573	4	36	0	No	Yes	-0.629723	0.60206								Akr1b8	0.741259	0.00817064
Chst1	0.470541	4	36	0	No	Yes	-0.327403	0.60206								Aldh2	0.741259	0.00817064
Chst11	1.05679	4	34	0	No	Yes	0.0239893	0.60206								Anp32e	0.741259	0.00817064
Chst4	0.298936	4	15	0	No	Yes	-0.524422	0.60206								Arhgef7	0.741259	0.00817064
Chst8	0.135235	4	24	0	No	Yes	-0.86891	0.60206								Atg4b	0.741259	0.00817064
Chsy1	2.81533	4	36	0	No	Yes	0.44953	0.60206								Bax	0.741259	0.00817064
Chsy3	0.133494	4	30	0	No	Yes	-0.874539	0.60206								Cct8	0.741259	0.00817064
Ciart	1.97159	4	36	0	No	Yes	0.294817	0.60206								Cd36	0.741259	0.00817064
Cib2	1.77679	4	34	0	No	Yes	0.249636	0.60206								Ckb	0.741259	0.00817064
Cibar1	1.70901	4	36	0	No	Yes	0.232744	0.60206								Col4a1	0.741259	0.00817064
Cibar2	0.0560845	4	19	0	No	Yes	-1.25116	0.60206								Cox6a1	0.741259	0.00817064
Cidea	0.0432597	4	13	0	No	Yes	-1.36392	0.60206								Csrp2	0.741259	0.00817064
Cilk1	1.4211	4	36	0	No	Yes	0.152623	0.60206								Ddx21	0.741259	0.00817064
Cinp	5.48241	4	36	0	No	Yes	0.738971	0.60206								Dnajb1	0.741259	0.00817064
Cipc	4.23499	4	36	0	No	Yes	0.626853	0.60206								Eftud2	0.741259	0.00817064
Cish	1.73497	4	33	0	No	Yes	0.239293	0.60206								Eri3	0.741259	0.00817064
Cited1	0.0723916	4	13	0	No	Yes	-1.14031	0.60206								Fnbp1l	0.741259	0.00817064
Cited2	27.9565	4	36	0	No	Yes	1.44648	0.60206								Gbf1	0.741259	0.00817064
Cklf	5.08304	4	36	0	No	Yes	0.706123	0.60206								Grpel1	0.741259	0.00817064
Cks1b	11.926	4	36	0	No	Yes	1.07649	0.60206								Gstt3	0.741259	0.00817064
Clba1	0.368295	4	36	0	No	Yes	-0.433804	0.60206								H13	0.741259	0.00817064
Clca2	0.493489	4	15	0	No	Yes	-0.306722	0.60206								Heatr6	0.741259	0.00817064
Clca3a1	0.508754	4	29	0	No	Yes	-0.293492	0.60206								Hspd1	0.741259	0.00817064
Clca3a2	0.03443	4	14	0	No	Yes	-1.46306	0.60206								Idh3b	0.741259	0.00817064
Clca4a	0.263234	4	9	0	No	Yes	-0.579657	0.60206								Ier3ip1	0.741259	0.00817064
Clcf1	1.77267	4	32	0	No	Yes	0.248629	0.60206								Man1a	0.741259	0.00817064
Cldn10	0.563864	4	28	0	No	Yes	-0.248826	0.60206								Mgat2	0.741259	0.00817064
Cldn11	1.41136	4	21	0	No	Yes	0.149639	0.60206								Mpst	0.741259	0.00817064
Cldn13	0.119574	4	13	0	No	Yes	-0.922362	0.60206								Mrps7	0.741259	0.00817064
Cldn14	0.0496083	4	10	0	No	Yes	-1.30445	0.60206								Ndufa11	0.741259	0.00817064
Cldn20	0.106285	4	23	0	No	Yes	-0.973527	0.60206								Nsdhl	0.741259	0.00817064
Cldn23	0.162984	4	22	0	No	Yes	-0.787856	0.60206								Nudt2	0.741259	0.00817064
Cldn34c1	0.334935	4	33	0	No	Yes	-0.47504	0.60206								Pex11b	0.741259	0.00817064
Cldn4	0.80658	4	18	0	No	Yes	-0.0933524	0.60206								Ppp2ca	0.741259	0.00817064
Cldnd1	4.64945	4	36	0	No	Yes	0.667402	0.60206								Prps2	0.741259	0.00817064
Cldnd2	0.098719	4	4	0	No	Yes	-1.0056	0.60206								Pxmp4	0.741259	0.00817064
Clec11a	0.164671	4	36	0	No	Yes	-0.783383	0.60206								Rabep1	0.741259	0.00817064
Clec12b	0.0831019	4	26	0	No	Yes	-1.08039	0.60206								Rbbp7	0.741259	0.00817064
Clec2h	0.210497	4	11	0	No	Yes	-0.676754	0.60206								Rrp1	0.741259	0.00817064
Clec2l	0.0810568	4	24	0	No	Yes	-1.09121	0.60206								S100a8	0.741259	0.00817064
Clec3b	10.0062	4	27	0	No	Yes	1.00027	0.60206								Ssr4	0.741259	0.00817064
Clec4b1	1.08251	4	32	0	No	Yes	0.0344316	0.60206								Tm9sf1	0.741259	0.00817064
Clec4b2	0.088851	4	18	0	No	Yes	-1.05134	0.60206								Tmem258	0.741259	0.00817064
Clec9a	0.992708	4	35	0	No	Yes	-0.00317832	0.60206								Ube2a	0.741259	0.00817064
Clgn	0.0287586	4	26	0	No	Yes	-1.54123	0.60206								Xpo1	0.741259	0.00817064
Clip4	0.295567	4	30	0	No	Yes	-0.529344	0.60206								Yif1b	0.741259	0.00817064
Clmp	0.719826	4	35	0	No	Yes	-0.142773	0.60206								Prg3	0.740912	0.00583634
Clnk	0.354751	4	25	0	No	Yes	-0.450076	0.60206								B4galt7	0.74081	0.00584681
Clspn	1.32131	4	36	0	No	Yes	0.121006	0.60206								Mrpl34	0.74081	0.00584681
Clstn2	0.0271147	4	25	0	No	Yes	-1.5668	0.60206								Trim2	0.74081	0.00584681
Clstn3	0.0820841	4	33	0	No	Yes	-1.08574	0.60206								Adgrl2	0.740562	0.00587214
Clvs1	0.0444025	4	10	0	No	Yes	-1.35259	0.60206								Pfn2	0.740562	0.00587214
Clvs2	0.0323688	4	7	0	No	Yes	-1.48987	0.60206								Rab23	0.740331	0.00589582
Cmc4	1.04801	4	36	0	No	Yes	0.020366	0.60206								Rpp38	0.739616	0.00596952
Cmtm5	2.19956	4	12	0	No	Yes	0.342336	0.60206								Wdtc1	0.739616	0.00596952
Cndp1	0.0734409	4	2	0	No	Yes	-1.13406	0.60206								Ly9	0.739055	0.00602782
Cnih1	10.2748	4	36	0	No	Yes	1.01177	0.60206								Mtmr10	0.739055	0.00602782
Cnih2	0.132265	4	33	0	No	Yes	-0.878554	0.60206								Rbp1	0.739055	0.00602782
Cnksr1	0.144643	4	28	0	No	Yes	-0.839702	0.60206								Ftsj1	0.739001	0.00603345
Cnmd	0.149605	4	16	0	No	Yes	-0.825054	0.60206								Gip	0.738549	0.00608085
Cnppd1	9.59178	4	36	0	No	Yes	0.981899	0.60206								Glod5	0.738549	0.00608085
Cnpy1	0.12137	4	9	0	No	No	-0.915888	0.60206								Gsdmc2	0.738549	0.00608085
Cnr1	0.0294533	4	18	0	No	Yes	-1.53087	0.60206								Gsdmc3	0.738549	0.00608085
Cntf	0.205853	4	36	0	No	Yes	-0.686443	0.60206								Itprid1	0.738549	0.00608085
Cntn2	0.187297	4	11	0	No	Yes	-0.72747	0.60206								Reg4	0.738549	0.00608085
Cntnap1	0.369775	4	36	0	No	Yes	-0.432063	0.60206								Rpe65	0.738549	0.00608085
Cntnap2	0.0554649	4	10	0	No	Yes	-1.25598	0.60206								Tmed11	0.738549	0.00608085
Col11a2	0.419933	4	36	0	No	Yes	-0.37682	0.60206								Ces1e	0.737073	0.00623743
Col16a1	1.41092	4	30	0	No	Yes	0.149502	0.60206								Ces1f	0.737073	0.00623743
Col23a1	0.243061	4	34	0	No	Yes	-0.614284	0.60206								Ace	0.736771	0.00626975
Col24a1	0.0570919	4	24	0	No	Yes	-1.24343	0.60206								Atg2b	0.736771	0.00626975
Col25a1	0.0235021	4	18	0	No	Yes	-1.62889	0.60206								Hspa12b	0.736771	0.00626975
Col26a1	0.028123	4	14	0	No	Yes	-1.55094	0.60206								Crip2	0.735553	0.00640179
Col27a1	0.598132	4	34	0	No	Yes	-0.223203	0.60206								Dsp	0.735553	0.00640179
Col28a1	0.0661124	4	17	0	No	Yes	-1.17972	0.60206								Cpeb3	0.735269	0.00643281
Col5a1	3.29992	4	32	0	No	Yes	0.518504	0.60206								Hgd	0.735173	0.00644335
Col8a2	0.110606	4	27	0	No	Yes	-0.956222	0.60206								Cpe	0.734316	0.00653792
Col9a2	0.0397012	4	16	0	No	Yes	-1.4012	0.60206								Ctnnal1	0.734316	0.00653792
Col9a3	0.16403	4	35	0	No	Yes	-0.785077	0.60206								Lilrb4b	0.734316	0.00653792
Colca2	0.158506	4	26	0	No	Yes	-0.799955	0.60206								Ltbp4	0.734316	0.00653792
Colgalt2	0.190348	4	27	0	No	Yes	-0.720453	0.60206								Mrps12	0.734316	0.00653792
Colq	0.146763	4	27	0	No	Yes	-0.833383	0.60206								Phlda3	0.734316	0.00653792
Cox5b	21.0154	4	36	0	No	Yes	1.32254	0.60206								Ptk7	0.734316	0.00653792
Cox7c	68.0337	4	36	0	No	Yes	1.83272	0.60206								Axl	0.734266	0.0090521
Cox8a	117.78	4	36	0	No	Yes	2.07107	0.60206								Bola2	0.734266	0.0090521
Cox8b	0.238292	4	5	0	No	Yes	-0.62289	0.60206								Capg	0.734266	0.0090521
Cpa6	0.0512054	4	36	0	No	Yes	-1.29068	0.60206								Cdk4	0.734266	0.0090521
Cpeb1	0.887648	4	28	0	No	Yes	-0.0517592	0.60206								Chuk	0.734266	0.0090521
Cped1	0.799138	4	36	0	No	Yes	-0.097378	0.60206								Clic1	0.734266	0.0090521
Cplane2	0.121871	4	31	0	No	Yes	-0.9141	0.60206								Cmpk2	0.734266	0.0090521
Cpne7	0.332137	4	27	0	No	Yes	-0.478683	0.60206								Ctbp2	0.734266	0.0090521
Cpxm1	0.454755	4	36	0	No	Yes	-0.342223	0.60206								Cttn	0.734266	0.0090521
Crabp1	0.161043	4	11	0	No	Yes	-0.793059	0.60206								Cul4b	0.734266	0.0090521
Crabp2	0.153867	4	25	0	No	Yes	-0.812854	0.60206								Dhx58	0.734266	0.0090521
Cramp1	1.45727	4	36	0	No	Yes	0.163541	0.60206								Dnm1l	0.734266	0.0090521
Crb2	0.0338079	4	29	0	No	Yes	-1.47098	0.60206								Fkbp3	0.734266	0.0090521
Crb3	0.435704	4	28	0	No	Yes	-0.360809	0.60206								Glrx5	0.734266	0.0090521
Creb3	5.77817	4	36	0	No	Yes	0.761791	0.60206								Heatr3	0.734266	0.0090521
Creb3l4	0.158888	4	33	0	No	Yes	-0.79891	0.60206								Lgmn	0.734266	0.0090521
Creb5	0.77677	4	33	0	No	Yes	-0.109707	0.60206								Mgst1	0.734266	0.0090521
Crebrf	2.11806	4	36	0	No	Yes	0.325939	0.60206								Mrpl13	0.734266	0.0090521
Crebzf	4.70484	4	36	0	No	Yes	0.672545	0.60206								Mrpl9	0.734266	0.0090521
Crem	3.87072	4	36	0	No	Yes	0.587792	0.60206								Naa16	0.734266	0.0090521
Crhr2	0.0591717	4	10	0	No	Yes	-1.22789	0.60206								Numb	0.734266	0.0090521
Crim1	1.28782	4	36	0	No	Yes	0.109854	0.60206								Pank4	0.734266	0.0090521
Crisp3	0.0440046	4	10	0	No	Yes	-1.3565	0.60206								Psmb1	0.734266	0.0090521
Crispld1	0.0666974	4	16	0	No	Yes	-1.17589	0.60206								Psmb3	0.734266	0.0090521
Crlf1	0.179523	4	26	0	No	Yes	-0.745879	0.60206								Psmd5	0.734266	0.0090521
Crnde	0.713753	4	27	0	No	No	-0.146452	0.60206								Rhot1	0.734266	0.0090521
Crtac1	0.132651	4	16	0	No	Yes	-0.877288	0.60206								Rpl5	0.734266	0.0090521
Crtam	0.160213	4	31	0	No	Yes	-0.795303	0.60206								S100a4	0.734266	0.0090521
Cry2	1.64719	4	36	0	No	No	0.216744	0.60206								Sar1b	0.734266	0.0090521
Crybb3	0.127121	4	25	0	No	Yes	-0.895784	0.60206								Septin2	0.734266	0.0090521
Crybg1	3.54349	4	36	0	No	Yes	0.549431	0.60206								Snx9	0.734266	0.0090521
Cryga	0.775825	4	3	0	No	Yes	-0.110236	0.60206								Spg21	0.734266	0.0090521
Cryzl2	1.22134	4	36	0	No	Yes	0.0868356	0.60206								Stat1	0.734266	0.0090521
Csdc2	0.299378	4	30	0	No	Yes	-0.52378	0.60206								Stip1	0.734266	0.0090521
Csf2	0.572676	4	22	0	No	Yes	-0.242091	0.60206								Tomm6	0.734266	0.0090521
Csf3	0.177297	4	24	0	No	Yes	-0.751299	0.60206								Znfx1	0.734266	0.0090521
Csgalnact1	0.206446	4	32	0	No	Yes	-0.685194	0.60206								C6	0.733212	0.00666123
Csmd3	0.102568	4	7	0	No	Yes	-0.988988	0.60206								S100g	0.733023	0.00668256
Cspp1	2.80234	4	36	0	No	Yes	0.447521	0.60206								Gpr132	0.733012	0.00668381
Csprs	0.468723	4	30	0	No	Yes	-0.329084	0.60206								Timm17a	0.733012	0.00668381
Csrnp2	0.282398	4	36	0	No	Yes	-0.549138	0.60206								Pnlip	0.732683	0.00672101
Cst6	0.223756	4	27	0	No	Yes	-0.650226	0.60206								Atrn	0.732413	0.00675165
Cst8	0.337652	4	6	0	No	Yes	-0.47153	0.60206								Cnrip1	0.732413	0.00675165
Csta2	0.199715	4	10	0	No	Yes	-0.699589	0.60206								Inpp5a	0.732365	0.00675706
Csta3	0.582638	4	7	0	No	Yes	-0.234601	0.60206								Krt4	0.732241	0.00677118
Cstad	0.0642946	4	21	0	No	Yes	-1.19183	0.60206								Cdh13	0.730339	0.00699042
Cstdc2	0.363222	4	8	0	No	Yes	-0.439827	0.60206								Enpp1	0.728548	0.00720175
Cstdc5	0.216251	4	7	0	No	Yes	-0.665042	0.60206								Pth1r	0.72808	0.00725764
Cthrc1	0.14971	4	16	0	No	Yes	-0.824748	0.60206								Chaf1b	0.727804	0.0072908
Ctla4	2.94188	4	29	0	No	Yes	0.468625	0.60206								Mmp25	0.727804	0.0072908
Ctnnd2	0.240912	4	32	0	No	Yes	-0.618142	0.60206								Abcf3	0.727273	0.0100009
Ctrc	0.493107	4	10	0	No	Yes	-0.307059	0.60206								Adsl	0.727273	0.0100009
Ctrcos	0.269411	4	2	0	No	No	-0.569585	0.60206								Akt1	0.727273	0.0100009
Ctxn2	0.485045	4	4	0	No	Yes	-0.314218	0.60206								Ap1s2	0.727273	0.0100009
Ctxn3	0.124741	4	13	0	No	Yes	-0.90399	0.60206								Atp6v0a1	0.727273	0.0100009
Cutal	0.0974497	4	21	0	No	Yes	-1.01122	0.60206								Atpif1	0.727273	0.0100009
Cxcl13	7.84431	4	27	0	No	Yes	0.894555	0.60206								Birc6	0.727273	0.0100009
Cxcl14	2.2539	4	28	0	No	Yes	0.352935	0.60206								Camkk2	0.727273	0.0100009
Cxcl15	9.90869	4	15	0	No	Yes	0.996016	0.60206								Chil3	0.727273	0.0100009
Cxcl17	1.22793	4	7	0	No	Yes	0.0891749	0.60206								Cstb	0.727273	0.0100009
Cxcl5	0.0767009	4	20	0	No	Yes	-1.1152	0.60206								Dnajb11	0.727273	0.0100009
Cxcl9	2.19102	4	30	0	No	Yes	0.340646	0.60206								Emc8	0.727273	0.0100009
Cxcr5	1.0806	4	32	0	No	Yes	0.0336637	0.60206								Gbp9	0.727273	0.0100009
Cxcr6	0.489335	4	33	0	No	Yes	-0.310394	0.60206								Gramd4	0.727273	0.0100009
Cxxc4	0.049356	4	20	0	No	Yes	-1.30666	0.60206								Gstm2	0.727273	0.0100009
Cyb5d1	2.22214	4	36	0	No	Yes	0.346771	0.60206								Hprt	0.727273	0.0100009
Cyb5rl	1.23626	4	36	0	No	Yes	0.0921096	0.60206								Ifih1	0.727273	0.0100009
Cybc1	8.22902	4	36	0	No	Yes	0.915348	0.60206								Ipo8	0.727273	0.0100009
Cybrd1	0.193353	4	34	0	No	Yes	-0.713648	0.60206								Itsn1	0.727273	0.0100009
Cym	0.21687	4	17	0	No	Yes	-0.663801	0.60206								Kifbp	0.727273	0.0100009
Cyp11a1	0.147851	4	28	0	No	Yes	-0.830175	0.60206								Mrps25	0.727273	0.0100009
Cyp1b1	0.154059	4	29	0	No	Yes	-0.812312	0.60206								Msto1	0.727273	0.0100009
Cyp2d34	0.126955	4	3	0	No	Yes	-0.896351	0.60206								Nfs1	0.727273	0.0100009
Cyp2j12	0.198267	4	3	0	No	Yes	-0.702751	0.60206								Pabpc1	0.727273	0.0100009
Cyp2j6	0.431462	4	34	0	No	Yes	-0.365058	0.60206								Phb2	0.727273	0.0100009
Cyp2j9	0.42716	4	32	0	No	Yes	-0.36941	0.60206								Plekhm1	0.727273	0.0100009
Cyp2r1	0.260872	4	33	0	No	Yes	-0.583573	0.60206								Rsl1d1	0.727273	0.0100009
Cyp2u1	0.0436794	4	35	0	No	Yes	-1.35972	0.60206								Serpinb9	0.727273	0.0100009
Cyp4f17	0.264475	4	36	0	No	Yes	-0.577615	0.60206								Shmt2	0.727273	0.0100009
Cyp4f39	0.0653552	4	23	0	No	Yes	-1.18472	0.60206								Slc9a3r1	0.727273	0.0100009
Cyp4f41-ps	0.153158	4	31	0	No	No	-0.81486	0.60206								Smc2	0.727273	0.0100009
Cyren	0.941339	4	36	0	No	Yes	-0.0262538	0.60206								Steap3	0.727273	0.0100009
Cysltr2	0.766501	4	32	0	No	Yes	-0.115487	0.60206								Taok1	0.727273	0.0100009
Cystm1	1.52413	4	36	0	No	Yes	0.183022	0.60206								Tubb4b	0.727273	0.0100009
Cytl1	1.15579	4	18	0	No	Yes	0.0628777	0.60206								Usp16	0.727273	0.0100009
D030028A08Rik	0.379296	4	36	0	No	No	-0.421021	0.60206								Vkorc1	0.727273	0.0100009
D030047H15Rik	0.0507906	4	10	0	No	No	-1.29422	0.60206								Wdr43	0.727273	0.0100009
D11Wsu47e	1.6681	4	36	0	No	Yes	0.222222	0.60206								Nudt12	0.726094	0.00749897
D130020L05Rik	0.178652	4	36	0	No	No	-0.747992	0.60206								Caml	0.72537	0.00758833
D13Ertd608e	0.18948	4	15	0	No	No	-0.722437	0.60206								Irf4	0.72537	0.00758833
D330041H03Rik	1.58001	4	36	0	No	No	0.19866	0.60206								Nars2	0.72537	0.00758833
D330050G23Rik	0.48123	4	25	0	No	No	-0.317647	0.60206								Pbx1	0.72537	0.00758833
D430019H16Rik	0.0922647	4	28	0	No	Yes	-1.03496	0.60206								Cldn18	0.725319	0.00759473
D430020J02Rik	0.321893	4	36	0	No	No	-0.492288	0.60206								Mptx2	0.725319	0.00759473
D430036J16Rik	0.341554	4	21	0	No	No	-0.466541	0.60206								Vip	0.725319	0.00759473
D5Ertd579e	2.84221	4	36	0	No	Yes	0.453656	0.60206								Apbb2	0.725137	0.00761729
D5Ertd605e	0.419923	4	34	0	No	No	-0.37683	0.60206								Cox19	0.725137	0.00761729
D630003M21Rik	0.275667	4	19	0	No	Yes	-0.559615	0.60206								Ift122	0.725137	0.00761729
D630023F18Rik	0.501745	4	29	0	No	Yes	-0.299517	0.60206								Kctd17	0.725137	0.00761729
D630024D03Rik	0.0774885	4	16	0	No	No	-1.11076	0.60206								Pex2	0.725137	0.00761729
D630039A03Rik	0.333504	4	25	0	No	Yes	-0.476899	0.60206								Fam219a	0.725114	0.00762017
D630045J12Rik	0.0451604	4	34	0	No	Yes	-1.34524	0.60206								Gm4951	0.725114	0.00762017
D6Ertd527e	0.0696798	4	32	0	No	Yes	-1.15689	0.60206								Runx2	0.725114	0.00762017
D7Ertd443e	0.0651372	4	10	0	No	Yes	-1.18617	0.60206								Serpina1e	0.725114	0.00762017
D830025C05Rik	0.0567483	4	32	0	No	No	-1.24605	0.60206								Ak1	0.725045	0.00762875
D830026I12Rik	0.080816	4	22	0	No	No	-1.0925	0.60206								Ext1	0.725045	0.00762875
D830030K20Rik	0.151029	4	23	0	No	Yes	-0.820941	0.60206								Lyplal1	0.725045	0.00762875
D930015M05Rik	0.076998	4	27	0	No	No	-1.11352	0.60206								Ipcef1	0.724072	0.00775063
D930028M14Rik	0.0880006	4	26	0	No	No	-1.05551	0.60206								Cavin3	0.722534	0.00794628
D930048N14Rik	0.386316	4	36	0	No	No	-0.413057	0.60206								Fhip2b	0.722534	0.00794628
Dab1	0.0775486	4	15	0	No	Yes	-1.11043	0.60206								Cav3	0.722359	0.00796885
Dact3	0.303034	4	36	0	No	Yes	-0.518508	0.60206								Dpep1	0.721805	0.00804041
Dagla	0.47054	4	36	0	No	Yes	-0.327403	0.60206								Copz2	0.721542	0.00807444
Dancr	1.13565	4	36	0	No	No	0.0552462	0.60206								Tbc1d7	0.72034	0.00823184
Dand5	0.580519	4	36	0	No	Yes	-0.236183	0.60206								Acaa1a	0.72028	0.0110205
Dapl1	0.384535	4	24	0	No	Yes	-0.415064	0.60206								Adam9	0.72028	0.0110205
Daw1	0.0786153	4	8	0	No	Yes	-1.10449	0.60206								Aim2	0.72028	0.0110205
Dazap2	43.4948	4	36	0	No	Yes	1.63844	0.60206								Arl2	0.72028	0.0110205
Dbh	0.110824	4	6	0	No	Yes	-0.955366	0.60206								Ccdc58	0.72028	0.0110205
Dbndd1	0.179719	4	36	0	No	Yes	-0.745406	0.60206								Cmc1	0.72028	0.0110205
Dbx2	0.719122	4	3	0	No	Yes	-0.143198	0.60206								Creld2	0.72028	0.0110205
Dcaf17	1.0564	4	36	0	No	Yes	0.0238273	0.60206								Csnk2a2	0.72028	0.0110205
Dcbld2	0.787863	4	36	0	No	Yes	-0.103549	0.60206								Dock8	0.72028	0.0110205
Dcdc2a	0.118463	4	21	0	No	Yes	-0.926417	0.60206								Eif4a3	0.72028	0.0110205
Dcdc2b	0.114673	4	28	0	No	Yes	-0.940541	0.60206								Eral1	0.72028	0.0110205
Dcdc2c	0.0850499	4	36	0	No	Yes	-1.07033	0.60206								Golph3l	0.72028	0.0110205
Dchs1	0.592994	4	36	0	No	Yes	-0.22695	0.60206								H2-Ab1	0.72028	0.0110205
Dclk2	0.371273	4	33	0	No	Yes	-0.430307	0.60206								Hspa4	0.72028	0.0110205
Dclk3	0.0492033	4	21	0	No	Yes	-1.30801	0.60206								Iah1	0.72028	0.0110205
Dcstamp	1.58467	4	30	0	No	Yes	0.19994	0.60206								Ifi211	0.72028	0.0110205
Dcun1d4	0.62175	4	36	0	No	Yes	-0.206384	0.60206								Il1rn	0.72028	0.0110205
Dcx	0.0348396	4	13	0	No	Yes	-1.45793	0.60206								Kras	0.72028	0.0110205
Ddit3	11.6381	4	36	0	No	Yes	1.06588	0.60206								Lsg1	0.72028	0.0110205
Ddit4	1.81071	4	36	0	No	Yes	0.257848	0.60206								Lxn	0.72028	0.0110205
Ddit4l	0.0825821	4	25	0	No	Yes	-1.08311	0.60206								Mrpl4	0.72028	0.0110205
Ddn	0.0482614	4	25	0	No	Yes	-1.3164	0.60206								Msi2	0.72028	0.0110205
Ddo	0.0919461	4	32	0	No	Yes	-1.03647	0.60206								Myd88	0.72028	0.0110205
Ddr1	0.650039	4	34	0	No	Yes	-0.187061	0.60206								Ndrg1	0.72028	0.0110205
Ddx11	1.35402	4	36	0	No	Yes	0.131626	0.60206								Nemf	0.72028	0.0110205
Deaf1	3.00687	4	36	0	No	Yes	0.478115	0.60206								Oas1g	0.72028	0.0110205
Dedd2	3.57451	4	36	0	No	Yes	0.553216	0.60206								Pafah1b1	0.72028	0.0110205
Defa-ps1	0.539893	4	3	0	No	No	-0.267692	0.60206								Pafah1b2	0.72028	0.0110205
Defa17	74.8216	4	7	0	No	Yes	1.87403	0.60206								Parg	0.72028	0.0110205
Defa2	56.6223	4	7	0	No	Yes	1.75299	0.60206								Parva	0.72028	0.0110205
Defa20	66.4392	4	6	0	No	Yes	1.82242	0.60206								Pcbp2	0.72028	0.0110205
Defa21	39.2372	4	8	0	No	Yes	1.5937	0.60206								Pdcl	0.72028	0.0110205
Defa22	48.9274	4	6	0	No	Yes	1.68955	0.60206								Pde6d	0.72028	0.0110205
Defa23	95.7073	4	6	0	No	Yes	1.98095	0.60206								Phf6	0.72028	0.0110205
Defa26	3.65391	4	6	0	No	Yes	0.562757	0.60206								Prdx4	0.72028	0.0110205
Defa27	0.124416	4	3	0	No	Yes	-0.905123	0.60206								Prg2	0.72028	0.0110205
Defa29	23.37	4	7	0	No	Yes	1.36866	0.60206								Psma4	0.72028	0.0110205
Defa3	28.8163	4	6	0	No	Yes	1.45964	0.60206								Psmd14	0.72028	0.0110205
Defa30	60.0336	4	6	0	No	Yes	1.77839	0.60206								Rab1a	0.72028	0.0110205
Defa31	1.2523	4	3	0	No	Yes	0.0977095	0.60206								Ripor1	0.72028	0.0110205
Defa32	26.0753	4	6	0	No	Yes	1.41623	0.60206								Rpl7	0.72028	0.0110205
Defa33	27.9226	4	7	0	No	Yes	1.44596	0.60206								Sdhaf2	0.72028	0.0110205
Defa34	5.16074	4	6	0	No	Yes	0.712712	0.60206								Tomm22	0.72028	0.0110205
Defa35	1.75439	4	6	0	No	Yes	0.244126	0.60206								Tubb6	0.72028	0.0110205
Defa36	3.14754	4	3	0	No	Yes	0.497971	0.60206								Ube2k	0.72028	0.0110205
Defa37	55.4371	4	7	0	No	Yes	1.7438	0.60206								Ube2l6	0.72028	0.0110205
Defa38	136.478	4	6	0	No	Yes	2.13506	0.60206								Utp20	0.72028	0.0110205
Defa39	36.6913	4	7	0	No	Yes	1.56456	0.60206								Vps26c	0.72028	0.0110205
Defa40	2.75489	4	6	0	No	Yes	0.440104	0.60206								Vps53	0.72028	0.0110205
Defa41	8.02662	4	7	0	No	Yes	0.904533	0.60206								Xylb	0.72028	0.0110205
Defa42	101.447	4	4	0	No	Yes	2.00624	0.60206								Fbln5	0.719759	0.00830862
Defa43	33.8562	4	6	0	No	Yes	1.52964	0.60206								Lratd2	0.719759	0.00830862
Defa5	24.0128	4	6	0	No	Yes	1.38044	0.60206								Cd2	0.718975	0.00841326
Defb25	0.863826	4	9	0	No	Yes	-0.0635739	0.60206								Cdc42bpg	0.718328	0.00850036
Defb40	0.0754321	4	2	0	No	Yes	-1.12244	0.60206								Dnaaf10	0.718328	0.00850036
Defb50	0.120348	4	2	0	No	Yes	-0.919563	0.60206								Fbxo30	0.718328	0.00850036
Degs2	0.5463	4	33	0	No	Yes	-0.262568	0.60206								Cd37	0.71804	0.00853932
Dele1	3.79839	4	36	0	No	Yes	0.579599	0.60206								Ripor2	0.71804	0.00853932
Depdc1a	1.16538	4	34	0	No	Yes	0.0664672	0.60206								Gpx7	0.717863	0.00856333
Depdc1b	0.447595	4	35	0	No	Yes	-0.349115	0.60206								Herpud2	0.717863	0.00856333
Depp1	1.27454	4	28	0	No	Yes	0.105353	0.60206								Ptpn22	0.717863	0.00856333
Deup1	0.120492	4	20	0	No	Yes	-0.919042	0.60206								Ctse	0.717416	0.00862419
Dexi	2.15463	4	36	0	No	Yes	0.333372	0.60206								Ogfod3	0.716608	0.00873505
Dgat2	2.08484	4	36	0	No	Yes	0.319073	0.60206								Tspan8	0.716608	0.00873505
Dhh	0.059959	4	23	0	No	Yes	-1.22215	0.60206								Wwox	0.716608	0.00873505
Dio2	0.449302	4	30	0	No	Yes	-0.347462	0.60206								Arfgef3	0.715958	0.00882492
Dio3os	0.0623974	4	15	0	No	No	-1.20483	0.60206								Ushbp1	0.715958	0.00882492
Dipk1b	0.275801	4	32	0	No	Yes	-0.559403	0.60206								Aqp1	0.714537	0.00902393
Dipk1c	0.114522	4	7	0	No	Yes	-0.94111	0.60206								Thy1	0.714537	0.00902393
Dipk2b	0.0775747	4	16	0	No	Yes	-1.11028	0.60206								Chia1	0.71333	0.00919561
Disp1	0.900105	4	36	0	No	Yes	-0.0457069	0.60206								Keg1	0.71333	0.00919561
Dkk2	0.452974	4	30	0	No	Yes	-0.343927	0.60206								5730455P16Rik	0.713287	0.0121144
Dkk3	1.6177	4	30	0	No	Yes	0.208899	0.60206								Akr1a1	0.713287	0.0121144
Dkkl1	0.390121	4	29	0	No	Yes	-0.4088	0.60206								Akr1c12	0.713287	0.0121144
Dleu2	3.66864	4	36	0	No	No	0.564505	0.60206								Alox15	0.713287	0.0121144
Dlg4	1.11569	4	36	0	No	Yes	0.0475453	0.60206								Arfgap1	0.713287	0.0121144
Dlg5	0.421197	4	30	0	No	Yes	-0.375515	0.60206								Atp11c	0.713287	0.0121144
Dlgap1	0.0619599	4	28	0	No	Yes	-1.20789	0.60206								C5ar1	0.713287	0.0121144
Dlgap3	0.0381026	4	24	0	No	Yes	-1.41905	0.60206								Casp1	0.713287	0.0121144
Dll4	1.04403	4	33	0	No	Yes	0.0187149	0.60206								Decr1	0.713287	0.0121144
Dlx1	0.289402	4	20	0	No	Yes	-0.538498	0.60206								Dhcr7	0.713287	0.0121144
Dlx2	0.0726645	4	14	0	No	Yes	-1.13868	0.60206								Dhx30	0.713287	0.0121144
Dlx6os1	0.28367	4	3	0	No	No	-0.547186	0.60206								Dpp4	0.713287	0.0121144
Dmp1	0.109742	4	7	0	No	Yes	-0.959627	0.60206								Eno2	0.713287	0.0121144
Dmrt2	0.138202	4	27	0	No	Yes	-0.859486	0.60206								Flad1	0.713287	0.0121144
Dmrta1	0.0482687	4	18	0	No	Yes	-1.31633	0.60206								Fndc3a	0.713287	0.0121144
Dmtf1	2.76187	4	36	0	No	Yes	0.441204	0.60206								Herc4	0.713287	0.0121144
Dnaaf8	0.0570455	4	36	0	No	Yes	-1.24378	0.60206								Ipo9	0.713287	0.0121144
Dnah7b	0.0680388	4	22	0	No	Yes	-1.16724	0.60206								Iqgap2	0.713287	0.0121144
Dnah9	0.0614356	4	17	0	No	Yes	-1.21158	0.60206								Isg15	0.713287	0.0121144
Dnai2	0.123844	4	26	0	No	Yes	-0.907125	0.60206								Jup	0.713287	0.0121144
Dnai3	0.080449	4	20	0	No	Yes	-1.09448	0.60206								Map3k2	0.713287	0.0121144
Dnai4	0.121014	4	36	0	No	Yes	-0.917165	0.60206								Mrpl19	0.713287	0.0121144
Dnajb3	0.066419	4	27	0	No	Yes	-1.17771	0.60206								Mrpl27	0.713287	0.0121144
Dnajc12	1.25286	4	36	0	No	Yes	0.0979022	0.60206								Mrpl49	0.713287	0.0121144
Dnajc19	5.49947	4	36	0	No	Yes	0.740321	0.60206								Plcb3	0.713287	0.0121144
Dnajc27	0.798474	4	36	0	No	Yes	-0.0977392	0.60206								Poglut2	0.713287	0.0121144
Dnajc30	2.48823	4	36	0	No	Yes	0.395891	0.60206								Ppid	0.713287	0.0121144
Dnajc6	0.0645955	4	30	0	No	Yes	-1.1898	0.60206								Rfc3	0.713287	0.0121144
Dnal1	0.287205	4	36	0	No	Yes	-0.541808	0.60206								Rit1	0.713287	0.0121144
Dnal4	2.59633	4	36	0	No	Yes	0.41436	0.60206								Rnpep	0.713287	0.0121144
Dnali1	0.133738	4	22	0	No	Yes	-0.873746	0.60206								Rps11	0.713287	0.0121144
Dner	0.40757	4	24	0	No	Yes	-0.389798	0.60206								Ruvbl1	0.713287	0.0121144
Dnhd1	0.203726	4	36	0	No	No	-0.690954	0.60206								Scamp1	0.713287	0.0121144
Dnmt3aos	0.678703	4	18	0	No	No	-0.16832	0.60206								Sdcbp	0.713287	0.0121144
Dnmt3l	0.659046	4	22	0	No	Yes	-0.181084	0.60206								Sec11c	0.713287	0.0121144
Dntt	0.0960482	4	25	0	No	Yes	-1.01751	0.60206								Smad4	0.713287	0.0121144
Doc2b	0.0194064	4	21	0	No	Yes	-1.71206	0.60206								Snrpd1	0.713287	0.0121144
Doc2g	0.336314	4	36	0	No	Yes	-0.473255	0.60206								Sptlc2	0.713287	0.0121144
Dok4	0.625732	4	36	0	No	Yes	-0.203612	0.60206								Synj2bp	0.713287	0.0121144
Dok5	0.0502484	4	15	0	No	Yes	-1.29888	0.60206								Washc1	0.713287	0.0121144
Dok6	0.0202531	4	19	0	No	Yes	-1.69351	0.60206								Wdfy2	0.713287	0.0121144
Dok7	0.073131	4	23	0	No	Yes	-1.1359	0.60206								Ythdc2	0.713287	0.0121144
Donson	1.47755	4	36	0	No	Yes	0.169543	0.60206								Thbd	0.712875	0.00926089
Dpep3	0.15066	4	28	0	No	Yes	-0.822001	0.60206								Gemin6	0.711856	0.00940843
Dpm2	12.2149	4	36	0	No	Yes	1.08689	0.60206								Crlf2	0.711285	0.00949192
Dppa3	0.536853	4	23	0	No	Yes	-0.270145	0.60206								Evi5	0.711285	0.00949192
Dpy19l2	0.0493937	4	5	0	No	Yes	-1.30633	0.60206								Lamb2	0.711285	0.00949192
Drc1	0.0683051	4	24	0	No	Yes	-1.16555	0.60206								Xrcc5	0.711285	0.00949192
Drc7	0.087377	4	19	0	No	Yes	-1.0586	0.60206								Zdhhc6	0.711285	0.00949192
Drosha	2.83822	4	36	0	No	Yes	0.453046	0.60206								Retreg2	0.711034	0.00952876
Drp2	0.084466	4	26	0	No	Yes	-1.07332	0.60206								Kif2c	0.710612	0.0095911
Dscaml1	0.0522886	4	25	0	No	Yes	-1.28159	0.60206								Tefm	0.710612	0.0095911
Dsel	0.443434	4	36	0	No	Yes	-0.353171	0.60206								Timd4	0.710612	0.0095911
Dtl	0.992883	4	36	0	No	Yes	-0.00310187	0.60206								St8sia4	0.709618	0.00973881
Dtwd2	0.441248	4	36	0	No	Yes	-0.355317	0.60206								Adgrf5	0.709143	0.00980999
Dtx4	2.87157	4	36	0	No	Yes	0.45812	0.60206								Pbld2	0.709143	0.00980999
Duoxa2	0.0570136	4	9	0	No	Yes	-1.24402	0.60206								Plscr4	0.709143	0.00980999
Dusp10	1.34209	4	36	0	No	Yes	0.12778	0.60206								Ms4a1	0.708297	0.00993769
Dusp13	0.195853	4	16	0	No	Yes	-0.708069	0.60206								4930430F08Rik	0.706779	0.0101701
Dusp14	0.922212	4	32	0	No	Yes	-0.0351693	0.60206								Mst1r	0.706779	0.0101701
Dusp16	2.63521	4	36	0	No	Yes	0.420816	0.60206								Ptprm	0.706779	0.0101701
Dusp18	0.815365	4	36	0	No	Yes	-0.0886479	0.60206								Slc39a6	0.706779	0.0101701
Dusp26	0.1671	4	21	0	No	Yes	-0.777024	0.60206								Tmem59	0.706779	0.0101701
Dusp5	9.02411	4	36	0	No	Yes	0.955404	0.60206								Aars2	0.706294	0.0132861
Dusp8	0.322654	4	36	0	No	Yes	-0.491263	0.60206								Adar	0.706294	0.0132861
Duxbl1	0.10006	4	25	0	No	Yes	-0.999739	0.60206								Anxa2	0.706294	0.0132861
Dynlrb2	1.35475	4	13	0	No	Yes	0.131859	0.60206								Arfrp1	0.706294	0.0132861
Dynlt1b	41.0919	4	36	0	No	Yes	1.61376	0.60206								Atp2a2	0.706294	0.0132861
Dynlt2a1	0.134564	4	12	0	No	Yes	-0.871071	0.60206								Atp6v1f	0.706294	0.0132861
Dynlt2a2	0.184941	4	36	0	No	No	-0.732968	0.60206								Bola1	0.706294	0.0132861
Dynlt2a3	0.128121	4	15	0	No	No	-0.892378	0.60206								Casp9	0.706294	0.0132861
Dynlt4	0.196988	4	33	0	No	Yes	-0.70556	0.60206								Cd14	0.706294	0.0132861
Dynlt5	0.0940749	4	12	0	No	Yes	-1.02653	0.60206								Ddb1	0.706294	0.0132861
Dyrk2	3.27757	4	36	0	No	Yes	0.515552	0.60206								Dync1li2	0.706294	0.0132861
Dyrk4	0.0720517	4	26	0	No	Yes	-1.14236	0.60206								Efl1	0.706294	0.0132861
Dzank1	0.0706358	4	35	0	No	Yes	-1.15097	0.60206								Eif3m	0.706294	0.0132861
E030030I06Rik	0.513479	4	36	0	No	Yes	-0.289478	0.60206								Elp3	0.706294	0.0132861
E130006D01Rik	0.0745376	4	12	0	No	No	-1.12762	0.60206								Fcgr2b	0.706294	0.0132861
E130102H24Rik	0.769927	4	36	0	No	No	-0.11355	0.60206								Gigyf2	0.706294	0.0132861
E130215H24Rik	0.102774	4	26	0	No	No	-0.988119	0.60206								Gipc1	0.706294	0.0132861
E130218I03Rik	0.0754905	4	36	0	No	No	-1.12211	0.60206								Gorasp2	0.706294	0.0132861
E130304I02Rik	0.0909073	4	5	0	No	No	-1.0414	0.60206								Hsph1	0.706294	0.0132861
E130307A14Rik	1.13179	4	36	0	No	No	0.0537672	0.60206								Ipo4	0.706294	0.0132861
E130308A19Rik	0.580159	4	36	0	No	Yes	-0.236453	0.60206								Mapre3	0.706294	0.0132861
E130317F20Rik	0.0936768	4	36	0	No	No	-1.02837	0.60206								Mcm5	0.706294	0.0132861
E230013L22Rik	0.38003	4	36	0	No	No	-0.420182	0.60206								Mrps21	0.706294	0.0132861
E230016K23Rik	0.193462	4	32	0	No	No	-0.713405	0.60206								Ncbp1	0.706294	0.0132861
E230016M11Rik	0.189501	4	35	0	No	No	-0.722388	0.60206								Nmt1	0.706294	0.0132861
E230029C05Rik	0.674957	4	36	0	No	No	-0.170724	0.60206								P4hb	0.706294	0.0132861
E230032D23Rik	0.951971	4	36	0	No	No	-0.0213762	0.60206								Pdia6	0.706294	0.0132861
E2f1	3.06469	4	36	0	No	Yes	0.486387	0.60206								Pfas	0.706294	0.0132861
E2f5	1.42168	4	36	0	No	Yes	0.152801	0.60206								Ptpmt1	0.706294	0.0132861
E2f6	2.60772	4	36	0	No	Yes	0.416262	0.60206								Rab5a	0.706294	0.0132861
E2f8	1.09342	4	36	0	No	Yes	0.0387851	0.60206								Rfc5	0.706294	0.0132861
E430018J23Rik	0.336986	4	36	0	No	Yes	-0.472388	0.60206								Rnaseh2a	0.706294	0.0132861
Eaf2	1.15434	4	35	0	No	Yes	0.0623344	0.60206								Rps20	0.706294	0.0132861
Ear1	39.5583	4	24	0	No	Yes	1.59724	0.60206								Scpep1	0.706294	0.0132861
Ear10	0.180817	4	6	0	No	Yes	-0.742761	0.60206								Skp1	0.706294	0.0132861
Ebf1	0.834899	4	31	0	No	Yes	-0.0783663	0.60206								Smyd5	0.706294	0.0132861
Ebf3	0.0785268	4	26	0	No	Yes	-1.10498	0.60206								Sppl2a	0.706294	0.0132861
Ebf4	0.113588	4	22	0	No	Yes	-0.944666	0.60206								Spryd7	0.706294	0.0132861
Ebpl	0.239489	4	36	0	No	Yes	-0.620714	0.60206								Stk17b	0.706294	0.0132861
Ecrg4	0.279294	4	13	0	No	Yes	-0.553938	0.60206								Timm13	0.706294	0.0132861
Eda	0.0619543	4	30	0	No	Yes	-1.20793	0.60206								Tmed10	0.706294	0.0132861
Eda2r	0.250208	4	27	0	No	Yes	-0.601699	0.60206								Trim41	0.706294	0.0132861
Edaradd	0.109941	4	34	0	No	Yes	-0.95884	0.60206								Txn2	0.706294	0.0132861
Edn1	0.66224	4	27	0	No	Yes	-0.178985	0.60206								Ube2m	0.706294	0.0132861
Edn3	0.193378	4	21	0	No	Yes	-0.713592	0.60206								Urb1	0.706294	0.0132861
Eef1a1	1353.65	4	36	0	No	Yes	3.13151	0.60206								Usp10	0.706294	0.0132861
Eef1akmt3	0.113049	4	33	0	No	Yes	-0.946733	0.60206								Usp5	0.706294	0.0132861
Eef1akmt4	3.14171	4	36	0	No	Yes	0.497166	0.60206								Vdac2	0.706294	0.0132861
Efcab10	0.109721	4	8	0	No	Yes	-0.959712	0.60206								Vps29	0.706294	0.0132861
Efcab11	0.247835	4	35	0	No	Yes	-0.605838	0.60206								Ces2e	0.706134	0.01027
Efcab12	0.0388878	4	32	0	No	Yes	-1.41019	0.60206								Arhgef37	0.704738	0.0104888
Efcab6	0.0338236	4	14	0	No	Yes	-1.47078	0.60206								Wdr45	0.704738	0.0104888
Efcab7	1.4429	4	36	0	No	Yes	0.159235	0.60206								Ambp	0.70435	0.0105502
Efemp2	2.24343	4	36	0	No	Yes	0.350913	0.60206								Shroom2	0.70435	0.0105502
Efhc1	0.106996	4	31	0	No	Yes	-0.970633	0.60206								H2-Eb1	0.704029	0.0106012
Efhd1	0.313283	4	26	0	No	Yes	-0.504063	0.60206								Itm2c	0.704029	0.0106012
Efna1	1.4604	4	31	0	No	Yes	0.164471	0.60206								Mmp9	0.704029	0.0106012
Efna2	0.13357	4	33	0	No	Yes	-0.874291	0.60206								Vangl1	0.704029	0.0106012
Efna3	0.0794975	4	16	0	No	Yes	-1.09965	0.60206								Ndp	0.703598	0.0106701
Efna4	0.0659831	4	23	0	No	Yes	-1.18057	0.60206								Agmo	0.70336	0.0107081
Efna5	0.103009	4	28	0	No	Yes	-0.987127	0.60206								Fgd6	0.70336	0.0107081
Egfem1	0.264291	4	19	0	No	Yes	-0.577918	0.60206								Trmt10a	0.70336	0.0107081
Egfl7	9.59363	4	34	0	No	Yes	0.981983	0.60206								Cryab	0.703118	0.0107471
Egfl8	0.283573	4	36	0	No	Yes	-0.547336	0.60206								Fam20c	0.703118	0.0107471
Egflam	0.35128	4	24	0	No	Yes	-0.454346	0.60206								Smim12	0.703118	0.0107471
Egln2	4.35345	4	36	0	No	Yes	0.638833	0.60206								Smim5	0.703118	0.0107471
Egr3	1.00163	4	36	0	No	Yes	0.000708928	0.60206								Magi1	0.70182	0.0109574
Egr4	0.0577713	4	23	0	No	Yes	-1.23829	0.60206								R3hdm2	0.70182	0.0109574
Ehf	0.44745	4	29	0	No	Yes	-0.349256	0.60206								Zfand5	0.70182	0.0109574
Eid1	9.82134	4	36	0	No	Yes	0.992171	0.60206								Pilrb1	0.701678	0.0109805
Eid2b	0.663995	4	36	0	No	Yes	-0.177835	0.60206								Usp18	0.701678	0.0109805
Eid3	0.144468	4	36	0	No	Yes	-0.840228	0.60206								Fpr1	0.701179	0.0110624
Eif1a	9.17333	4	36	0	No	Yes	0.962527	0.60206								Rcc1l	0.701179	0.0110624
Eif3j2	3.25447	4	36	0	No	Yes	0.51248	0.60206								Rnase6	0.701179	0.0110624
Eif4ebp3	0.362826	4	30	0	No	Yes	-0.440301	0.60206								Ddah1	0.700625	0.0111536
Eif5	32.566	4	36	0	No	Yes	1.51277	0.60206								Asb6	0.700526	0.0111699
Elapor2	0.0729863	4	30	0	No	Yes	-1.13676	0.60206								Acad8	0.699301	0.0145393
Elavl3	0.0580713	4	27	0	No	Yes	-1.23604	0.60206								Akr1b10	0.699301	0.0145393
Elavl4	0.209088	4	18	0	No	Yes	-0.67967	0.60206								Anxa3	0.699301	0.0145393
Elf5	0.319052	4	10	0	No	Yes	-0.496139	0.60206								Ap2a1	0.699301	0.0145393
Elfn1	0.0488344	4	23	0	No	Yes	-1.31127	0.60206								Armc1	0.699301	0.0145393
Elfn2	0.0393479	4	20	0	No	Yes	-1.40508	0.60206								Btf3l4	0.699301	0.0145393
Elk1	1.50346	4	36	0	No	Yes	0.177093	0.60206								Cog6	0.699301	0.0145393
Ell3	0.402261	4	36	0	No	Yes	-0.395492	0.60206								Cox17	0.699301	0.0145393
Elmod3	1.62572	4	36	0	No	Yes	0.211045	0.60206								Gpcpd1	0.699301	0.0145393
Eln	3.69445	4	27	0	No	Yes	0.567549	0.60206								Gstm4	0.699301	0.0145393
Elob	56.9065	4	36	0	No	Yes	1.75516	0.60206								Gvin2	0.699301	0.0145393
Eloc	15.8281	4	36	0	No	Yes	1.19943	0.60206								Helb	0.699301	0.0145393
Elovl4	0.0471339	4	23	0	No	Yes	-1.32667	0.60206								Hras	0.699301	0.0145393
Elovl7	0.176966	4	33	0	No	Yes	-0.752111	0.60206								Ifi203	0.699301	0.0145393
Eme1	0.770088	4	36	0	No	Yes	-0.113459	0.60206								Ifi209	0.699301	0.0145393
Eme2	1.8601	4	36	0	No	Yes	0.269537	0.60206								Khdrbs1	0.699301	0.0145393
Emid1	1.32878	4	28	0	No	Yes	0.123453	0.60206								Krt7	0.699301	0.0145393
Emp2	3.27231	4	32	0	No	Yes	0.514855	0.60206								Lsm12	0.699301	0.0145393
Emx2	0.120889	4	5	0	No	Yes	-0.917615	0.60206								Luzp1	0.699301	0.0145393
En2	0.0697706	4	11	0	No	Yes	-1.15633	0.60206								Mapk8	0.699301	0.0145393
Enc1	1.16733	4	36	0	No	Yes	0.0671939	0.60206								Mroh1	0.699301	0.0145393
Enho	0.760074	4	29	0	No	Yes	-0.119144	0.60206								Mrps10	0.699301	0.0145393
Enkd1	1.48456	4	36	0	No	Yes	0.171598	0.60206								Napsa	0.699301	0.0145393
Eno1	91.0542	4	36	0	No	Yes	1.9593	0.60206								Nat10	0.699301	0.0145393
Eno1b	61.3509	4	36	0	No	Yes	1.78782	0.60206								Nudt5	0.699301	0.0145393
Eno4	0.145451	4	29	0	No	Yes	-0.837285	0.60206								Praf2	0.699301	0.0145393
Enpp2	1.56107	4	31	0	No	Yes	0.193422	0.60206								Rab13	0.699301	0.0145393
Entpd4	2.24843	4	36	0	No	Yes	0.351879	0.60206								Rars	0.699301	0.0145393
Entpd4b	1.63981	4	36	0	No	Yes	0.214792	0.60206								Rasa1	0.699301	0.0145393
Eomes	1.79922	4	29	0	No	Yes	0.255083	0.60206								Rbbp4	0.699301	0.0145393
Epas1	8.02426	4	34	0	No	Yes	0.904405	0.60206								Rfc1	0.699301	0.0145393
Epb41l4aos	3.61844	4	36	0	No	No	0.558521	0.60206								Rpl11	0.699301	0.0145393
Epb41l4b	0.244544	4	28	0	No	Yes	-0.611643	0.60206								Rps3	0.699301	0.0145393
Epha3	0.0444265	4	22	0	No	Yes	-1.35236	0.60206								S100a10	0.699301	0.0145393
Epha5	0.0279038	4	11	0	No	Yes	-1.55434	0.60206								Sirt5	0.699301	0.0145393
Epha7	0.0687237	4	30	0	No	Yes	-1.16289	0.60206								Snx3	0.699301	0.0145393
Ephb1	0.0621947	4	22	0	No	Yes	-1.20625	0.60206								Spata5	0.699301	0.0145393
Ephb6	0.205372	4	33	0	No	Yes	-0.687458	0.60206								Stk10	0.699301	0.0145393
Ephx4	0.117238	4	21	0	No	Yes	-0.930931	0.60206								Tatdn1	0.699301	0.0145393
Epm2a	0.354775	4	36	0	No	Yes	-0.450047	0.60206								Timm50	0.699301	0.0145393
Epop	0.421951	4	33	0	No	Yes	-0.374738	0.60206								Tmem214	0.699301	0.0145393
Epor	0.445226	4	35	0	No	Yes	-0.351419	0.60206								Tmlhe	0.699301	0.0145393
Eqtn	0.154241	4	26	0	No	Yes	-0.811799	0.60206								Trmt10c	0.699301	0.0145393
Erbb3	0.557546	4	36	0	No	Yes	-0.253719	0.60206								Txndc12	0.699301	0.0145393
Erc2	0.218219	4	23	0	No	Yes	-0.661107	0.60206								Uap1l1	0.699301	0.0145393
Ercc6	0.933339	4	36	0	No	Yes	-0.0299607	0.60206								Ubap2	0.699301	0.0145393
Erdr1	23.8527	4	36	0	No	Yes	1.37754	0.60206								Ube2e1	0.699301	0.0145393
Ereg	3.73259	4	25	0	No	Yes	0.57201	0.60206								Vamp4	0.699301	0.0145393
Erich2	0.108927	4	20	0	No	Yes	-0.962865	0.60206								Washc3	0.699301	0.0145393
Erich3	0.0552085	4	22	0	No	Yes	-1.25799	0.60206								Washc4	0.699301	0.0145393
Ermard	5.0574	4	36	0	No	Yes	0.703927	0.60206								Yipf3	0.699301	0.0145393
Ermn	1.26197	4	8	0	No	Yes	0.10105	0.60206								Xylt2	0.698957	0.0114319
Ern2	0.128292	4	13	0	No	Yes	-0.891801	0.60206								Car4	0.698927	0.0114371
Errfi1	3.65493	4	36	0	No	Yes	0.562879	0.60206								Ggta1	0.697946	0.0116032
Esm1	0.274428	4	27	0	No	Yes	-0.561571	0.60206								Gstt1	0.697619	0.0116589
Esr1	0.198499	4	35	0	No	Yes	-0.702242	0.60206								Mbtps2	0.6976	0.0116622
Esrrb	0.136505	4	18	0	No	Yes	-0.864852	0.60206								Tstd1	0.6976	0.0116622
Esyt3	0.0504007	4	30	0	No	Yes	-1.29756	0.60206								Fra10ac1	0.6972	0.0117306
Etaa1os	0.317261	4	34	0	No	No	-0.498583	0.60206								Naa20	0.6972	0.0117306
Etfbkmt	0.934307	4	36	0	No	Yes	-0.0295102	0.60206								Bcl2	0.697024	0.011761
Etv4	0.368748	4	27	0	No	Yes	-0.433271	0.60206								Msr1	0.697024	0.011761
Etv5	1.73336	4	36	0	No	Yes	0.23889	0.60206								2310061I04Rik	0.696109	0.011919
Eva1c	0.138016	4	29	0	No	Yes	-0.860069	0.60206								Itpkb	0.696109	0.011919
Evi2	1.00185	4	36	0	No	Yes	0.000803012	0.60206								Sec22a	0.696109	0.011919
Evi2b	16.1766	4	36	0	No	Yes	1.20889	0.60206								Cyp2a5	0.695049	0.0121042
Evi5l	1.14853	4	36	0	No	Yes	0.0601411	0.60206								Cyp2c29	0.694314	0.0122339
Exo1	1.38421	4	36	0	No	Yes	0.141202	0.60206								Cyp2c37	0.694314	0.0122339
Exo5	1.62023	4	36	0	No	Yes	0.209578	0.60206								Prune2	0.694022	0.0122857
Extl1	0.0509325	4	33	0	No	Yes	-1.29301	0.60206								Bms1	0.693521	0.0123749
Eya1	0.936213	4	32	0	No	Yes	-0.0286253	0.60206								Gngt2	0.693521	0.0123749
Eya2	0.560399	4	28	0	No	Yes	-0.251503	0.60206								Alyref	0.692308	0.0158777
Eya4	0.176704	4	31	0	No	Yes	-0.752753	0.60206								Camk1	0.692308	0.0158777
F2rl1	0.268797	4	28	0	No	Yes	-0.570576	0.60206								Cand1	0.692308	0.0158777
F420014N23Rik	0.20137	4	36	0	No	No	-0.696005	0.60206								Chchd4	0.692308	0.0158777
F630028O10Rik	1.47057	4	36	0	No	No	0.167486	0.60206								Dap3	0.692308	0.0158777
F630040K05Rik	0.0458882	4	34	0	No	No	-1.3383	0.60206								Eif1ax	0.692308	0.0158777
F730035M05Rik	0.0546394	4	10	0	No	No	-1.26249	0.60206								Ero1a	0.692308	0.0158777
F730043M19Rik	0.387922	4	36	0	No	No	-0.411256	0.60206								Evl	0.692308	0.0158777
F830016B08Rik	0.31007	4	31	0	No	Yes	-0.50854	0.60206								Fabp5	0.692308	0.0158777
F830045P16Rik	0.112353	4	19	0	No	Yes	-0.949416	0.60206								Gmds	0.692308	0.0158777
F830208F22Rik	0.230821	4	34	0	No	No	-0.636725	0.60206								Golt1b	0.692308	0.0158777
Fa2h	0.322073	4	18	0	No	Yes	-0.492045	0.60206								H2-K1	0.692308	0.0158777
Faap20	3.27606	4	36	0	No	Yes	0.515352	0.60206								Impdh1	0.692308	0.0158777
Faap24	1.55519	4	36	0	No	Yes	0.191784	0.60206								Lyz2	0.692308	0.0158777
Faim2	0.138506	4	21	0	No	Yes	-0.85853	0.60206								Mitf	0.692308	0.0158777
Fam107a	1.79723	4	22	0	No	Yes	0.254604	0.60206								Mpv17	0.692308	0.0158777
Fam110a	2.9723	4	36	0	No	Yes	0.473093	0.60206								Mrpl38	0.692308	0.0158777
Fam110b	0.578659	4	33	0	No	Yes	-0.237577	0.60206								Mrps16	0.692308	0.0158777
Fam110c	0.0530501	4	27	0	No	Yes	-1.27531	0.60206								Nagk	0.692308	0.0158777
Fam110d	0.854614	4	19	0	No	Yes	-0.0682303	0.60206								Ndrg3	0.692308	0.0158777
Fam124b	0.0328021	4	22	0	No	Yes	-1.4841	0.60206								Nop2	0.692308	0.0158777
Fam131b	0.0446412	4	29	0	No	Yes	-1.35026	0.60206								Nudcd1	0.692308	0.0158777
Fam13a	0.134995	4	31	0	No	Yes	-0.869683	0.60206								Oas3	0.692308	0.0158777
Fam13b	6.45179	4	36	0	No	Yes	0.80968	0.60206								Plaa	0.692308	0.0158777
Fam13c	0.306459	4	27	0	No	Yes	-0.513627	0.60206								Prdx1	0.692308	0.0158777
Fam149a	0.614324	4	36	0	No	Yes	-0.211602	0.60206								Ptpn23	0.692308	0.0158777
Fam149b	2.57507	4	36	0	No	Yes	0.410788	0.60206								Pttg1ip	0.692308	0.0158777
Fam161a	0.85247	4	36	0	No	Yes	-0.0693207	0.60206								Rab6b	0.692308	0.0158777
Fam161b	0.0949281	4	36	0	No	Yes	-1.02261	0.60206								Rabggta	0.692308	0.0158777
Fam163a	0.0474487	4	17	0	No	Yes	-1.32378	0.60206								Rnaseh1	0.692308	0.0158777
Fam166b	0.113878	4	19	0	No	Yes	-0.94356	0.60206								Rps14	0.692308	0.0158777
Fam166c	0.390388	4	8	0	No	Yes	-0.408504	0.60206								Rps5	0.692308	0.0158777
Fam168b	10.8008	4	36	0	No	Yes	1.03346	0.60206								Rps7	0.692308	0.0158777
Fam169b	0.423166	4	33	0	No	Yes	-0.373489	0.60206								Scfd1	0.692308	0.0158777
Fam171b	0.285763	4	33	0	No	Yes	-0.543994	0.60206								Sel1l	0.692308	0.0158777
Fam174b	1.71202	4	32	0	No	Yes	0.23351	0.60206								Slc35b2	0.692308	0.0158777
Fam174c	3.05416	4	36	0	No	Yes	0.484892	0.60206								Stmn1	0.692308	0.0158777
Fam177a	3.07701	4	36	0	No	Yes	0.48813	0.60206								Tbl3	0.692308	0.0158777
Fam178b	0.123316	4	19	0	No	Yes	-0.908979	0.60206								Tgs1	0.692308	0.0158777
Fam180a	0.120075	4	23	0	No	Yes	-0.920548	0.60206								Tomm40	0.692308	0.0158777
Fam181a	0.055616	4	10	0	No	Yes	-1.2548	0.60206								Tprkb	0.692308	0.0158777
Fam181b	0.145934	4	18	0	No	Yes	-0.835843	0.60206								Trim30a	0.692308	0.0158777
Fam183b	0.788034	4	16	0	No	Yes	-0.103455	0.60206								Ube3c	0.692308	0.0158777
Fam189a2	1.37686	4	27	0	No	Yes	0.138889	0.60206								Znrd2	0.692308	0.0158777
Fam189b	2.5651	4	36	0	No	Yes	0.409104	0.60206								Ahr	0.690636	0.0128981
Fam193b	5.54826	4	36	0	No	Yes	0.744157	0.60206								Mtg1	0.690636	0.0128981
Fam199x	0.423516	4	36	0	No	Yes	-0.37313	0.60206								Pop7	0.690636	0.0128981
Fam204a	2.49332	4	36	0	No	Yes	0.396778	0.60206								Dipk1a	0.690501	0.0129231
Fam209	0.173699	4	28	0	No	Yes	-0.760202	0.60206								Ptprcap	0.690501	0.0129231
Fam214b	2.96972	4	36	0	No	Yes	0.472716	0.60206								Mtif3	0.690481	0.0129267
Fam216a	2.163	4	36	0	No	Yes	0.335056	0.60206								Ablim1	0.690158	0.0129864
Fam216b	0.218627	4	9	0	No	Yes	-0.660297	0.60206								Acy3	0.690158	0.0129864
Fam217a	0.0414929	4	25	0	No	Yes	-1.38203	0.60206								C1qb	0.690158	0.0129864
Fam220a	2.90609	4	36	0	No	Yes	0.463309	0.60206								Ear6	0.690158	0.0129864
Fam221b	0.399259	4	36	0	No	Yes	-0.398746	0.60206								Lifr	0.690158	0.0129864
Fam222a	0.126505	4	33	0	No	Yes	-0.897892	0.60206								Tmem222	0.690158	0.0129864
Fam227a	0.123841	4	36	0	No	Yes	-0.907134	0.60206								Tmem50a	0.690158	0.0129864
Fam228b	0.206879	4	28	0	No	Yes	-0.684283	0.60206								Clec7a	0.690019	0.0130122
Fam229b	0.271675	4	34	0	No	Yes	-0.565951	0.60206								Samd4b	0.690019	0.0130122
Fam24b	0.0995069	4	3	0	No	Yes	-1.00215	0.60206								Aldh3a1	0.688858	0.0132287
Fam47e	0.0865936	4	19	0	No	Yes	-1.06251	0.60206								Gbp2b	0.687953	0.0133994
Fam53a	3.42984	4	36	0	No	Yes	0.535274	0.60206								Serpina1a	0.687844	0.01342
Fam53b	4.17519	4	36	0	No	Yes	0.620677	0.60206								Ccdc85c	0.686749	0.0136288
Fam71a	0.62095	4	33	0	No	Yes	-0.206943	0.60206								Col4a2	0.686516	0.0136736
Fam71e1	0.178144	4	32	0	No	Yes	-0.74923	0.60206								Kynu	0.686516	0.0136736
Fam71f2	0.191328	4	34	0	No	Yes	-0.718222	0.60206								Antxr1	0.686476	0.0136813
Fam72a	0.472886	4	35	0	No	Yes	-0.325243	0.60206								Arhgap23	0.686224	0.0137298
Fam78a	2.29618	4	36	0	No	Yes	0.361006	0.60206								Itga8	0.686224	0.0137298
Fam81a	0.0542904	4	30	0	No	Yes	-1.26528	0.60206								Ldhd	0.686224	0.0137298
Fam83a	0.119665	4	19	0	No	Yes	-0.922031	0.60206								Mgat4b	0.686224	0.0137298
Fam83g	0.0921038	4	31	0	No	Yes	-1.03572	0.60206								Wasf1	0.685965	0.0137798
Fan1	0.277243	4	36	0	No	Yes	-0.557139	0.60206								Acly	0.685315	0.017305
Fanca	1.95044	4	36	0	No	Yes	0.290133	0.60206								Ap1g2	0.685315	0.017305
Fancb	0.317993	4	36	0	No	Yes	-0.497582	0.60206								Apobec1	0.685315	0.017305
Fance	2.6207	4	36	0	No	Yes	0.418418	0.60206								Arl11	0.685315	0.017305
Fancf	0.515238	4	36	0	No	Yes	-0.287992	0.60206								Atp7a	0.685315	0.017305
Fancg	1.51918	4	36	0	No	Yes	0.181608	0.60206								Cln3	0.685315	0.017305
Fancm	0.964769	4	36	0	No	Yes	-0.0155766	0.60206								Commd1	0.685315	0.017305
Far2	0.330227	4	36	0	No	Yes	-0.481187	0.60206								Commd4	0.685315	0.017305
Fastk	6.8977	4	36	0	No	Yes	0.838704	0.60206								Commd6	0.685315	0.017305
Fastkd3	1.8979	4	36	0	No	Yes	0.278274	0.60206								Ddx5	0.685315	0.017305
Faxc	0.0608939	4	23	0	No	Yes	-1.21543	0.60206								Denr	0.685315	0.017305
Fbl	17.2861	4	36	0	No	Yes	1.2377	0.60206								Dync1h1	0.685315	0.017305
Fbln7	0.407823	4	21	0	No	Yes	-0.389528	0.60206								Dynll1	0.685315	0.017305
Fbn2	0.0302498	4	24	0	No	Yes	-1.51928	0.60206								Eef1e1	0.685315	0.017305
Fbrs	16.3369	4	36	0	No	Yes	1.21317	0.60206								Exosc3	0.685315	0.017305
Fbxl12	1.90028	4	36	0	No	Yes	0.278819	0.60206								Fcgrt	0.685315	0.017305
Fbxl12os	0.0965363	4	35	0	No	No	-1.01531	0.60206								Gabarapl2	0.685315	0.017305
Fbxl13	0.0305069	4	21	0	No	Yes	-1.5156	0.60206								Gcc1	0.685315	0.017305
Fbxl2	0.413576	4	36	0	No	Yes	-0.383445	0.60206								Git1	0.685315	0.017305
Fbxl21	0.0545601	4	28	0	No	Yes	-1.26312	0.60206								Ilf2	0.685315	0.017305
Fbxl22	0.154116	4	36	0	No	Yes	-0.812152	0.60206								Inppl1	0.685315	0.017305
Fbxl3	6.83878	4	36	0	No	Yes	0.834979	0.60206								Lgals1	0.685315	0.017305
Fbxl5	9.05204	4	36	0	No	Yes	0.956746	0.60206								Man2b2	0.685315	0.017305
Fbxo10	0.548433	4	36	0	No	Yes	-0.260877	0.60206								Mki67	0.685315	0.017305
Fbxo17	0.194955	4	33	0	No	Yes	-0.710065	0.60206								Mtm1	0.685315	0.017305
Fbxo2	0.172008	4	31	0	No	Yes	-0.76445	0.60206								Myg1	0.685315	0.017305
Fbxo25	1.65932	4	36	0	No	Yes	0.219931	0.60206								Nfatc3	0.685315	0.017305
Fbxo27	0.0818995	4	27	0	No	Yes	-1.08672	0.60206								Nifk	0.685315	0.017305
Fbxo32	0.559569	4	36	0	No	Yes	-0.252146	0.60206								Noa1	0.685315	0.017305
Fbxo34	2.26659	4	36	0	No	Yes	0.355372	0.60206								Npm3	0.685315	0.017305
Fbxo36	0.500843	4	35	0	No	Yes	-0.300299	0.60206								Pi4kb	0.685315	0.017305
Fbxo40	0.0561873	4	33	0	No	Yes	-1.25036	0.60206								Ppp2r5b	0.685315	0.017305
Fbxo44	1.11379	4	36	0	No	Yes	0.046803	0.60206								Pqlc3	0.685315	0.017305
Fbxo47	0.098546	4	33	0	No	Yes	-1.00636	0.60206								Psmb4	0.685315	0.017305
Fbxo48	0.230831	4	35	0	No	Yes	-0.636706	0.60206								Psmb6	0.685315	0.017305
Fbxo5	1.55173	4	36	0	No	Yes	0.190817	0.60206								Rheb	0.685315	0.017305
Fbxo8	2.12579	4	36	0	No	Yes	0.327521	0.60206								Rpl14	0.685315	0.017305
Fbxw10	0.146543	4	34	0	No	Yes	-0.834036	0.60206								Rpl35	0.685315	0.017305
Fbxw2	7.74537	4	36	0	No	Yes	0.889042	0.60206								Rpl38	0.685315	0.017305
Fbxw4	6.55006	4	36	0	No	Yes	0.816246	0.60206								Rras	0.685315	0.017305
Fbxw9	1.18297	4	36	0	No	Yes	0.072973	0.60206								Smn1	0.685315	0.017305
Fcamr	0.0537207	4	17	0	No	Yes	-1.26986	0.60206								Sntb1	0.685315	0.017305
Fcer1a	0.063958	4	21	0	No	Yes	-1.1941	0.60206								Snx4	0.685315	0.017305
Fcf1	11.5642	4	36	0	No	Yes	1.06312	0.60206								Ssrp1	0.685315	0.017305
Fcmr	6.49861	4	30	0	No	Yes	0.81282	0.60206								Suclg1	0.685315	0.017305
Fcor	1.8649	4	27	0	No	No	0.270655	0.60206								Surf4	0.685315	0.017305
Fcrlb	0.194802	4	33	0	No	Yes	-0.710406	0.60206								Timm10	0.685315	0.017305
Fdxacb1	0.671056	4	36	0	No	Yes	-0.173241	0.60206								Tmed4	0.685315	0.017305
Fem1a	2.24974	4	36	0	No	Yes	0.352132	0.60206								Tns1	0.685315	0.017305
Fendrr	1.42762	4	24	0	No	No	0.154611	0.60206								Tyrobp	0.685315	0.017305
Fev	0.0628527	4	12	0	No	Yes	-1.20168	0.60206								Ubr3	0.685315	0.017305
Fez1	0.705755	4	20	0	No	Yes	-0.151346	0.60206								Uhrf1bp1l	0.685315	0.017305
Ffar1	0.254555	4	29	0	No	Yes	-0.594218	0.60206								Vwa8	0.685315	0.017305
Ffar4	0.985631	4	27	0	No	Yes	-0.00628556	0.60206								Clca4b	0.684424	0.0140802
Fgd1	0.210732	4	32	0	No	Yes	-0.67627	0.60206								Scgn	0.684424	0.0140802
Fgf10	0.28502	4	17	0	No	Yes	-0.545124	0.60206								Mrps24	0.683116	0.014339
Fgf12	0.157181	4	19	0	No	Yes	-0.8036	0.60206								Nav1	0.683116	0.014339
Fgf18	0.11778	4	19	0	No	Yes	-0.928929	0.60206								Rpf2	0.683116	0.014339
Fgf21	0.210567	4	7	0	No	Yes	-0.676609	0.60206								Tcf25	0.683116	0.014339
Fgf7	0.28969	4	32	0	No	Yes	-0.538066	0.60206								Mrc2	0.683017	0.0143587
Fgf9	0.138638	4	20	0	No	Yes	-0.858117	0.60206								Dip2a	0.683013	0.0143594
Fgfbp1	0.382774	4	16	0	No	Yes	-0.417057	0.60206								Krt19	0.683013	0.0143594
Fgfrl1	0.452768	4	36	0	No	Yes	-0.344124	0.60206								Tbc1d8	0.683013	0.0143594
Fhad1	0.158166	4	35	0	No	Yes	-0.800887	0.60206								Thnsl2	0.683013	0.0143594
Fhdc1	0.212293	4	36	0	No	Yes	-0.673064	0.60206								Aqp4	0.682838	0.0143944
Fhl5	0.087937	4	11	0	No	Yes	-1.05583	0.60206								Cela3b	0.682838	0.0143944
Fibin	0.482995	4	19	0	No	Yes	-0.316057	0.60206								Sftpd	0.682838	0.0143944
Fign	0.0782426	4	22	0	No	Yes	-1.10656	0.60206								Sorbs2	0.682802	0.0144016
Fignl1	0.964729	4	36	0	No	Yes	-0.0155948	0.60206								Bhlhe41	0.682315	0.014499
Fignl2	0.191276	4	35	0	No	Yes	-0.71834	0.60206								Fkbp1b	0.682315	0.014499
Firre	4.09835	4	36	0	No	No	0.612609	0.60206								Gcnt2	0.682315	0.014499
Fjx1	0.25896	4	25	0	No	Yes	-0.586768	0.60206								Ppp1r13l	0.682315	0.014499
Fkbp14	0.53543	4	36	0	No	Yes	-0.271297	0.60206								Pstk	0.682315	0.014499
Fktn	0.912697	4	36	0	No	Yes	-0.0396733	0.60206								Car8	0.682094	0.0145435
Flacc1	0.0639598	4	18	0	No	No	-1.19409	0.60206								Nfat5	0.681607	0.0146417
Flt3l	3.41619	4	36	0	No	Yes	0.533542	0.60206								Serpinb8	0.681607	0.0146417
Flywch2	0.280992	4	31	0	No	Yes	-0.551307	0.60206								Ston2	0.681607	0.0146417
Fmn2	0.061365	4	19	0	No	Yes	-1.21208	0.60206								Slc1a2	0.680433	0.0148806
Fmr1nb	0.113748	4	19	0	No	Yes	-0.944055	0.60206								Agtpbp1	0.679823	0.0150058
Fndc1	2.78202	4	31	0	No	Yes	0.444359	0.60206								Tmem186	0.679823	0.0150058
Fndc10	0.563403	4	36	0	No	Yes	-0.249181	0.60206								Gpm6a	0.679615	0.0150487
Fndc4	0.385831	4	33	0	No	Yes	-0.413603	0.60206								Pgpep1	0.679511	0.0150702
Fndc5	0.125391	4	27	0	No	Yes	-0.901735	0.60206								Aptx	0.679284	0.0151171
Fndc7	0.143987	4	32	0	No	Yes	-0.841677	0.60206								Fkrp	0.679284	0.0151171
Fntb	1.05761	4	36	0	No	Yes	0.0243265	0.60206								Itga3	0.679284	0.0151171
Fosl1	2.2715	4	24	0	No	Yes	0.356312	0.60206								Rilp	0.679284	0.0151171
Foxa1	0.197757	4	21	0	No	Yes	-0.703868	0.60206								Sqle	0.679284	0.0151171
Foxa2	0.168497	4	18	0	No	Yes	-0.773408	0.60206								Cxcr2	0.679242	0.0151258
Foxa3	0.0871643	4	19	0	No	Yes	-1.05966	0.60206								Rhod	0.679242	0.0151258
Foxc1	0.0635121	4	33	0	No	Yes	-1.19714	0.60206								Spint1	0.679242	0.0151258
Foxc2	0.0635136	4	28	0	No	Yes	-1.19713	0.60206								Cdh1	0.678426	0.0152956
Foxd1	0.0313124	4	11	0	No	Yes	-1.50428	0.60206								Fbxw17	0.678426	0.0152956
Foxd2	0.0950901	4	36	0	No	Yes	-1.02186	0.60206								Gpr137b	0.678426	0.0152956
Foxd2os	0.32892	4	36	0	No	No	-0.482909	0.60206								Jam3	0.678426	0.0152956
Foxd4	0.110859	4	14	0	No	Yes	-0.95523	0.60206								Nol4l	0.678426	0.0152956
Foxf1	1.80405	4	27	0	No	Yes	0.256249	0.60206								Acsl4	0.678322	0.0188251
Foxf2	0.692138	4	18	0	No	Yes	-0.159807	0.60206								Ate1	0.678322	0.0188251
Foxg1	0.406897	4	6	0	No	Yes	-0.390516	0.60206								Atp6v1d	0.678322	0.0188251
Foxl1	0.171893	4	13	0	No	Yes	-0.764741	0.60206								Ccdc43	0.678322	0.0188251
Foxl2os	0.0347027	4	7	0	No	No	-1.45964	0.60206								Ccdc91	0.678322	0.0188251
Foxn2	2.63922	4	36	0	No	Yes	0.421476	0.60206								Clcn7	0.678322	0.0188251
Foxo4	1.88746	4	36	0	No	Yes	0.275877	0.60206								Ctsa	0.678322	0.0188251
Foxp2	0.0745202	4	32	0	No	Yes	-1.12773	0.60206								Cyp4v3	0.678322	0.0188251
Foxp3	0.193871	4	36	0	No	Yes	-0.712486	0.60206								Dazap1	0.678322	0.0188251
Foxq1	0.0839368	4	28	0	No	Yes	-1.07605	0.60206								Dstyk	0.678322	0.0188251
Foxs1	0.169816	4	27	0	No	Yes	-0.770022	0.60206								Eif1	0.678322	0.0188251
Frat1	0.573228	4	36	0	No	Yes	-0.241672	0.60206								Eif4h	0.678322	0.0188251
Frat2	1.11804	4	36	0	No	Yes	0.0484564	0.60206								Ftsj3	0.678322	0.0188251
Frg2f1	0.57615	4	36	0	No	Yes	-0.239464	0.60206								Gda	0.678322	0.0188251
Frmd5	0.0845471	4	29	0	No	Yes	-1.0729	0.60206								Gfpt1	0.678322	0.0188251
Frmpd2	0.0614914	4	18	0	No	No	-1.21119	0.60206								Hip1	0.678322	0.0188251
Frrs1l	0.0342095	4	8	0	No	Yes	-1.46585	0.60206								Lamp2	0.678322	0.0188251
Frs3	0.266023	4	36	0	No	Yes	-0.57508	0.60206								Lrpprc	0.678322	0.0188251
Frzb	0.307403	4	24	0	No	Yes	-0.512292	0.60206								Mcm3	0.678322	0.0188251
Fscn2	0.059955	4	26	0	No	Yes	-1.22217	0.60206								Mrpl37	0.678322	0.0188251
Fsd1	0.0710803	4	10	0	No	Yes	-1.14825	0.60206								Mtpap	0.678322	0.0188251
Fsd2	0.131622	4	35	0	No	Yes	-0.880673	0.60206								Ncapd2	0.678322	0.0188251
Fst	0.0963487	4	26	0	No	Yes	-1.01615	0.60206								Nudt14	0.678322	0.0188251
Fstl3	0.670498	4	36	0	No	Yes	-0.173603	0.60206								Papss2	0.678322	0.0188251
Ftl1	1097.25	4	36	0	No	Yes	3.04031	0.60206								Pbdc1	0.678322	0.0188251
Ftx	0.663261	4	36	0	No	No	-0.178315	0.60206								Pmvk	0.678322	0.0188251
Fut10	0.624504	4	34	0	No	Yes	-0.204465	0.60206								Ppm1f	0.678322	0.0188251
Fut2	0.214661	4	25	0	No	Yes	-0.668247	0.60206								Prkra	0.678322	0.0188251
Fut7	0.463281	4	35	0	No	Yes	-0.334156	0.60206								Ptpn12	0.678322	0.0188251
Fut9	0.0841231	4	10	0	No	Yes	-1.07508	0.60206								Rassf4	0.678322	0.0188251
Fuz	1.4636	4	36	0	No	Yes	0.165421	0.60206								Rrp12	0.678322	0.0188251
Fv1	0.433489	4	36	0	No	Yes	-0.363022	0.60206								Rtraf	0.678322	0.0188251
Fxyd3	0.318009	4	34	0	No	Yes	-0.497561	0.60206								Sh3pxd2b	0.678322	0.0188251
Fxyd4	0.0523529	4	33	0	No	Yes	-1.28106	0.60206								Sik3	0.678322	0.0188251
Fxyd6	0.657355	4	24	0	No	Yes	-0.1822	0.60206								Slc29a1	0.678322	0.0188251
Fxyd7	0.128083	4	23	0	No	Yes	-0.89251	0.60206								Slc38a10	0.678322	0.0188251
Fzd10os	0.0512487	4	16	0	No	No	-1.29032	0.60206								Sowahc	0.678322	0.0188251
Fzd3	0.033369	4	27	0	No	Yes	-1.47666	0.60206								Srgap2	0.678322	0.0188251
Fzd4	1.06301	4	33	0	No	Yes	0.0265383	0.60206								Srrt	0.678322	0.0188251
Fzd5	0.384067	4	36	0	No	Yes	-0.415593	0.60206								Stat5b	0.678322	0.0188251
Fzd7	1.50879	4	36	0	No	Yes	0.178628	0.60206								Stt3b	0.678322	0.0188251
Fzd8	0.181476	4	30	0	No	Yes	-0.741181	0.60206								Tigar	0.678322	0.0188251
Fzd9	0.0439759	4	19	0	No	Yes	-1.35678	0.60206								Tmed7	0.678322	0.0188251
G2e3	0.848197	4	36	0	No	Yes	-0.0715033	0.60206								Tmem126a	0.678322	0.0188251
G530011O06Rik	0.233928	4	36	0	No	No	-0.630917	0.60206								Uba5	0.678322	0.0188251
G730013B05Rik	3.33024	4	24	0	No	No	0.522476	0.60206								Zfp330	0.678322	0.0188251
Gabbr1	2.4396	4	34	0	No	Yes	0.387318	0.60206								P4ha2	0.678155	0.0153522
Gabbr2	0.0821117	4	27	0	No	Yes	-1.0856	0.60206								Uri1	0.678155	0.0153522
Gabra1	0.0773182	4	10	0	No	Yes	-1.11172	0.60206								Mthfr	0.676264	0.0157521
Gabra2	0.0684614	4	7	0	No	Yes	-1.16455	0.60206								Gna14	0.676073	0.0157928
Gabra4	0.0499191	4	18	0	No	Yes	-1.30173	0.60206								Phaf1	0.676073	0.0157928
Gabrb1	0.0705426	4	24	0	No	Yes	-1.15155	0.60206								Abhd6	0.676008	0.0158067
Gabrb3	0.0538941	4	10	0	No	Yes	-1.26846	0.60206								Ncoa7	0.676008	0.0158067
Gabre	0.0337089	4	24	0	No	Yes	-1.47225	0.60206								Clec1b	0.675552	0.0159045
Gabrg1	0.871656	4	6	0	No	Yes	-0.0596548	0.60206								Slc27a2	0.675367	0.0159442
Gabrg2	0.104366	4	7	0	No	Yes	-0.981442	0.60206								Fabp7	0.675176	0.0159855
Gad1	0.0739737	4	27	0	No	Yes	-1.13092	0.60206								Sh2d1a	0.674799	0.016067
Gadd45a	6.06437	4	36	0	No	Yes	0.782785	0.60206								Paqr9	0.674568	0.0161171
Gadd45g	13.0536	4	36	0	No	Yes	1.11573	0.60206								Ces3b	0.674453	0.0161419
Gal3st1	0.102144	4	32	0	No	Yes	-0.990789	0.60206								Gata4	0.674453	0.0161419
Gal3st2	0.0648845	4	17	0	No	Yes	-1.18786	0.60206								Riok1	0.674356	0.0161631
Galnt15	0.5084	4	22	0	No	Yes	-0.293795	0.60206								Cox11	0.673994	0.0162419
Galnt16	0.318691	4	23	0	No	Yes	-0.496631	0.60206								Serpine1	0.673994	0.0162419
Galnt18	0.953987	4	24	0	No	Yes	-0.0204577	0.60206								Shb	0.673994	0.0162419
Galnt9	0.547389	4	31	0	No	Yes	-0.261704	0.60206								Dapk2	0.673759	0.0162933
Galr2	0.0880748	4	34	0	No	Yes	-1.05515	0.60206								Ano1	0.67275	0.0165151
Gapdh	429.223	4	36	0	No	Yes	2.63268	0.60206								Arl15	0.672505	0.0165693
Garem1	0.0601579	4	34	0	No	Yes	-1.22071	0.60206								Plxdc1	0.67182	0.0167217
Gas1	0.768939	4	25	0	No	Yes	-0.114108	0.60206								Sytl1	0.67182	0.0167217
Gas5	26.9987	4	36	0	No	No	1.43134	0.60206								Anxa5	0.671329	0.0204419
Gas8	1.96676	4	36	0	No	Yes	0.293751	0.60206								Api5	0.671329	0.0204419
Gask1a	0.121055	4	24	0	No	Yes	-0.917016	0.60206								Atg16l1	0.671329	0.0204419
Gask1b	1.40786	4	31	0	No	Yes	0.14856	0.60206								Atp6v1h	0.671329	0.0204419
Gast	0.234179	4	6	0	No	Yes	-0.630453	0.60206								Bckdk	0.671329	0.0204419
Gata2	1.0112	4	30	0	No	Yes	0.0048373	0.60206								Bola3	0.671329	0.0204419
Gata3	0.503167	4	32	0	No	Yes	-0.298288	0.60206								Bst1	0.671329	0.0204419
Gata6os	0.0732911	4	16	0	No	No	-1.13495	0.60206								Cd74	0.671329	0.0204419
Gatd3a	4.74131	4	36	0	No	Yes	0.675898	0.60206								Clasp1	0.671329	0.0204419
Gbp10	0.12112	4	29	0	No	Yes	-0.916783	0.60206								Cpsf3	0.671329	0.0204419
Gbp4	2.55902	4	32	0	No	Yes	0.408073	0.60206								Ddx6	0.671329	0.0204419
Gcnt4	0.040438	4	25	0	No	Yes	-1.39321	0.60206								Dock10	0.671329	0.0204419
Gcsam	0.191048	4	26	0	No	Yes	-0.718858	0.60206								Dph5	0.671329	0.0204419
Gdap1l1	0.08368	4	23	0	No	Yes	-1.07738	0.60206								Edc4	0.671329	0.0204419
Gdf1	0.152879	4	30	0	No	Yes	-0.815651	0.60206								Eef2	0.671329	0.0204419
Gdf10	0.47982	4	22	0	No	Yes	-0.318921	0.60206								Fcgr1	0.671329	0.0204419
Gdf3	0.859267	4	28	0	No	Yes	-0.065872	0.60206								Gatm	0.671329	0.0204419
Gdf6	0.0600913	4	22	0	No	Yes	-1.22119	0.60206								Hip1r	0.671329	0.0204419
Gdf9	0.176293	4	35	0	No	Yes	-0.753765	0.60206								Hps6	0.671329	0.0204419
Gdnf	0.229259	4	17	0	No	Yes	-0.639674	0.60206								Lmbrd1	0.671329	0.0204419
Gdpd3	1.11256	4	36	0	No	Yes	0.0463232	0.60206								Metap1	0.671329	0.0204419
Gfi1	0.533913	4	30	0	No	Yes	-0.272529	0.60206								Mob2	0.671329	0.0204419
Gfra1	0.124925	4	29	0	No	Yes	-0.903352	0.60206								Mrpl22	0.671329	0.0204419
Gfra4	0.0591766	4	30	0	No	Yes	-1.22785	0.60206								Mrpl48	0.671329	0.0204419
Ggn	0.132203	4	36	0	No	Yes	-0.878759	0.60206								Mrps22	0.671329	0.0204419
Ggnbp1	0.456264	4	36	0	No	Yes	-0.340784	0.60206								Nedd4	0.671329	0.0204419
Ggt6	0.0714543	4	20	0	No	Yes	-1.14597	0.60206								Pabpc4	0.671329	0.0204419
Ghr	0.811221	4	31	0	No	Yes	-0.090861	0.60206								Parp1	0.671329	0.0204419
Ghrh	0.125287	4	4	0	No	Yes	-0.902095	0.60206								Ppat	0.671329	0.0204419
Ghrl	0.287708	4	31	0	No	Yes	-0.541048	0.60206								Ppm1b	0.671329	0.0204419
Gimap3	4.32276	4	31	0	No	Yes	0.635761	0.60206								Ptgr1	0.671329	0.0204419
Gin1	1.14347	4	36	0	No	Yes	0.0582258	0.60206								Rab12	0.671329	0.0204419
Gipr	0.227856	4	11	0	No	Yes	-0.64234	0.60206								Rap1b	0.671329	0.0204419
Gja5	0.184903	4	28	0	No	Yes	-0.733056	0.60206								Rcn1	0.671329	0.0204419
Gjb3	0.0670153	4	22	0	No	Yes	-1.17383	0.60206								Renbp	0.671329	0.0204419
Gjb6	3.71042	4	10	0	No	Yes	0.569424	0.60206								Rfk	0.671329	0.0204419
Gjc1	0.399842	4	25	0	No	Yes	-0.398112	0.60206								Rpl4	0.671329	0.0204419
Gjc2	0.262274	4	21	0	No	Yes	-0.581245	0.60206								Rpl6	0.671329	0.0204419
Gjc3	0.144381	4	20	0	No	Yes	-0.840491	0.60206								Rraga	0.671329	0.0204419
Gkn1	0.15636	4	4	0	No	Yes	-0.805875	0.60206								Sec23ip	0.671329	0.0204419
Glb1l2	0.0583041	4	28	0	No	Yes	-1.2343	0.60206								Slc3a2	0.671329	0.0204419
Gli1	0.355044	4	35	0	No	Yes	-0.449718	0.60206								Srpk1	0.671329	0.0204419
Gli3	0.121246	4	25	0	No	Yes	-0.916332	0.60206								Stt3a	0.671329	0.0204419
Glis1	0.0625369	4	23	0	No	Yes	-1.20386	0.60206								Stx8	0.671329	0.0204419
Glis2	0.71182	4	34	0	No	Yes	-0.14763	0.60206								Surf6	0.671329	0.0204419
Glis3	0.176348	4	36	0	No	Yes	-0.753629	0.60206								Tbc1d8b	0.671329	0.0204419
Glp1r	0.252736	4	25	0	No	Yes	-0.597333	0.60206								Tgfbr2	0.671329	0.0204419
Glp2r	0.051187	4	28	0	No	Yes	-1.29084	0.60206								Thumpd1	0.671329	0.0204419
Glrb	0.216878	4	25	0	No	Yes	-0.663785	0.60206								Tm9sf4	0.671329	0.0204419
Glrp1	0.0811304	4	30	0	No	Yes	-1.09082	0.60206								Tmem9b	0.671329	0.0204419
Glt28d2	0.0288487	4	26	0	No	Yes	-1.53987	0.60206								Trappc1	0.671329	0.0204419
Glt8d2	0.164696	4	33	0	No	Yes	-0.783317	0.60206								Trim14	0.671329	0.0204419
Glycam1	0.0459942	4	8	0	No	Yes	-1.3373	0.60206								Vapa	0.671329	0.0204419
Gm10030	0.0383003	4	18	0	No	No	-1.4168	0.60206								Xpo5	0.671329	0.0204419
Gm10033	0.40893	4	36	0	No	No	-0.388351	0.60206								Pdlim3	0.671238	0.0168518
Gm10037	0.110572	4	24	0	No	No	-0.956354	0.60206								Antkmt	0.670628	0.0169891
Gm10044	0.0473045	4	19	0	No	No	-1.3251	0.60206								Tbc1d25	0.670628	0.0169891
Gm10125	0.206108	4	36	0	No	No	-0.685906	0.60206								Chka	0.670063	0.0171168
Gm10130	0.770665	4	36	0	No	No	-0.113135	0.60206								Enpp6	0.670063	0.0171168
Gm10244	0.0519476	4	25	0	No	No	-1.28443	0.60206								Fsd1l	0.670063	0.0171168
Gm10277	0.0639317	4	34	0	No	No	-1.19428	0.60206								Igsf8	0.670063	0.0171168
Gm10334	0.834068	4	6	0	No	Yes	-0.0787985	0.60206								Laptm4a	0.670063	0.0171168
Gm10409	0.0343041	4	17	0	No	No	-1.46465	0.60206								Nprl2	0.670063	0.0171168
Gm10416	0.162129	4	26	0	No	No	-0.790139	0.60206								Plk1	0.670063	0.0171168
Gm10432	0.0490958	4	35	0	No	No	-1.30896	0.60206								Spp1	0.670063	0.0171168
Gm10451	0.148382	4	30	0	No	No	-0.828619	0.60206								Tdo2	0.670063	0.0171168
Gm10505	0.0696816	4	24	0	No	No	-1.15688	0.60206								Tek	0.670063	0.0171168
Gm10516	0.067898	4	35	0	No	No	-1.16814	0.60206								Tie1	0.670063	0.0171168
Gm10548	0.0998425	4	30	0	No	No	-1.00068	0.60206								Plekha3	0.669834	0.0171688
Gm10561	0.119552	4	26	0	No	No	-0.922442	0.60206								Ubald1	0.669834	0.0171688
Gm10575	0.254512	4	36	0	No	No	-0.594291	0.60206								Cd3eap	0.669145	0.017326
Gm10584	0.0468007	4	27	0	No	No	-1.32975	0.60206								Gins2	0.669031	0.0173522
Gm10591	0.839995	4	7	0	No	Yes	-0.0757235	0.60206								Krr1	0.669003	0.0173586
Gm10612	0.112891	4	26	0	No	No	-0.947343	0.60206								Wasl	0.669003	0.0173586
Gm10640	0.0553842	4	21	0	No	No	-1.25661	0.60206								Nprl3	0.668087	0.0175694
Gm10653	0.132373	4	24	0	No	No	-0.878201	0.60206								Gimap7	0.666667	0.0179001
Gm10693	0.303775	4	33	0	No	No	-0.517448	0.60206								Cyp2d10	0.666267	0.0179941
Gm10714	0.0618998	4	5	0	No	No	-1.20831	0.60206								Atp6v0d2	0.665674	0.0181341
Gm10767	0.113487	4	36	0	No	Yes	-0.945053	0.60206								Cd55	0.665674	0.0181341
Gm10778	0.174194	4	36	0	No	Yes	-0.758967	0.60206								Chaf1a	0.665674	0.0181341
Gm10785	0.0923884	4	36	0	No	No	-1.03438	0.60206								Klhl11	0.665674	0.0181341
Gm10790	0.269709	4	20	0	No	No	-0.569104	0.60206								Malsu1	0.665674	0.0181341
Gm10791	0.0840474	4	30	0	No	No	-1.07548	0.60206								Sema7a	0.665674	0.0181341
Gm10804	0.0486358	4	17	0	No	No	-1.31304	0.60206								Fnip1	0.665586	0.0181548
Gm10814	0.0286165	4	22	0	No	No	-1.54338	0.60206								Pram1	0.665586	0.0181548
Gm10825	0.515757	4	26	0	No	No	-0.287555	0.60206								Fdft1	0.664355	0.0184481
Gm10845	0.810201	4	36	0	No	No	-0.0914071	0.60206								Abhd16a	0.664336	0.0221592
Gm10863	0.322473	4	34	0	No	No	-0.491507	0.60206								Aida	0.664336	0.0221592
Gm10865	0.121334	4	7	0	No	No	-0.916019	0.60206								Atp1a1	0.664336	0.0221592
Gm10941	0.147106	4	24	0	No	No	-0.83237	0.60206								Bag5	0.664336	0.0221592
Gm11100	0.0415772	4	35	0	No	No	-1.38115	0.60206								C1qbp	0.664336	0.0221592
Gm11110	1.37668	4	33	0	No	No	0.138832	0.60206								Chmp5	0.664336	0.0221592
Gm11127	0.526034	4	31	0	No	Yes	-0.278986	0.60206								Cisd1	0.664336	0.0221592
Gm11266	0.0903443	4	17	0	No	No	-1.0441	0.60206								Coa6	0.664336	0.0221592
Gm11423	0.548113	4	36	0	No	No	-0.26113	0.60206								Cyb5r1	0.664336	0.0221592
Gm11478	0.0848629	4	28	0	No	No	-1.07128	0.60206								Ddx56	0.664336	0.0221592
Gm11520	0.101056	4	24	0	No	No	-0.995437	0.60206								Dicer1	0.664336	0.0221592
Gm11627	0.494738	4	13	0	No	No	-0.305625	0.60206								Dnajc11	0.664336	0.0221592
Gm11696	0.33477	4	36	0	No	No	-0.475254	0.60206								Eif3d	0.664336	0.0221592
Gm11827	0.0873088	4	29	0	No	No	-1.05894	0.60206								Fmr1	0.664336	0.0221592
Gm11837	0.0821596	4	18	0	No	Yes	-1.08534	0.60206								Gpd1	0.664336	0.0221592
Gm11944	0.0826359	4	25	0	No	No	-1.08283	0.60206								Grcc10	0.664336	0.0221592
Gm11992	0.0558721	4	30	0	No	Yes	-1.25281	0.60206								Gtf2h2	0.664336	0.0221592
Gm12159	0.0569802	4	19	0	No	No	-1.24428	0.60206								Hdac1	0.664336	0.0221592
Gm12167	0.061654	4	11	0	No	No	-1.21004	0.60206								Hsp90b1	0.664336	0.0221592
Gm12185	0.119398	4	36	0	No	Yes	-0.923001	0.60206								Lamtor3	0.664336	0.0221592
Gm12216	0.676666	4	33	0	No	No	-0.169626	0.60206								Map2k2	0.664336	0.0221592
Gm12258	0.195747	4	36	0	No	No	-0.708304	0.60206								Mertk	0.664336	0.0221592
Gm12359	0.172206	4	36	0	No	No	-0.763953	0.60206								Myadm	0.664336	0.0221592
Gm12589	0.134788	4	20	0	No	No	-0.870349	0.60206								Myo1d	0.664336	0.0221592
Gm128	0.0342875	4	29	0	No	Yes	-1.46486	0.60206								Pdlim7	0.664336	0.0221592
Gm12915	0.0538247	4	32	0	No	No	-1.26902	0.60206								Pfdn4	0.664336	0.0221592
Gm12992	0.106292	4	36	0	No	No	-0.9735	0.60206								Ppp5c	0.664336	0.0221592
Gm13031	0.0741401	4	22	0	No	No	-1.12995	0.60206								Psma7	0.664336	0.0221592
Gm13056	0.157752	4	21	0	No	No	-0.802024	0.60206								Psmf1	0.664336	0.0221592
Gm13199	0.226924	4	32	0	No	No	-0.64412	0.60206								Rab6a	0.664336	0.0221592
Gm13238	0.206617	4	26	0	No	No	-0.684834	0.60206								Rgs18	0.664336	0.0221592
Gm13293	0.0339522	4	11	0	No	No	-1.46913	0.60206								Rpa3	0.664336	0.0221592
Gm13304	0.154983	4	5	0	No	Yes	-0.809717	0.60206								Rpl18a	0.664336	0.0221592
Gm13305	0.164028	4	13	0	No	Yes	-0.785083	0.60206								Rps26	0.664336	0.0221592
Gm13306	0.0882986	4	8	0	No	Yes	-1.05405	0.60206								Rps9	0.664336	0.0221592
Gm13387	0.093573	4	29	0	No	No	-1.02885	0.60206								Scyl3	0.664336	0.0221592
Gm13546	0.57932	4	23	0	No	No	-0.237082	0.60206								Sec24b	0.664336	0.0221592
Gm13547	0.228838	4	12	0	No	Yes	-0.640471	0.60206								Serpinb1a	0.664336	0.0221592
Gm13580	0.153814	4	3	0	No	No	-0.813005	0.60206								Spcs1	0.664336	0.0221592
Gm13710	1.85792	4	34	0	No	No	0.269027	0.60206								Sqor	0.664336	0.0221592
Gm13807	0.0674666	4	31	0	No	No	-1.17091	0.60206								Sumf1	0.664336	0.0221592
Gm14023	0.434217	4	34	0	No	No	-0.362293	0.60206								Tacc2	0.664336	0.0221592
Gm14137	0.480035	4	36	0	No	Yes	-0.318727	0.60206								Tmem168	0.664336	0.0221592
Gm14149	0.115024	4	19	0	No	No	-0.939213	0.60206								Tram2	0.664336	0.0221592
Gm14204	0.0559458	4	4	0	No	No	-1.25223	0.60206								Trip13	0.664336	0.0221592
Gm14207	0.211261	4	24	0	No	No	-0.67518	0.60206								Ttc39b	0.664336	0.0221592
Gm14288	0.449485	4	5	0	No	Yes	-0.347285	0.60206								Tubb5	0.664336	0.0221592
Gm14295	0.678915	4	36	0	No	Yes	-0.168185	0.60206								Ube2g2	0.664336	0.0221592
Gm14296	1.06444	4	36	0	No	No	0.0271201	0.60206								Ufd1	0.664336	0.0221592
Gm14308	0.326876	4	30	0	No	Yes	-0.485617	0.60206								Utp14a	0.664336	0.0221592
Gm14322	0.39091	4	33	0	No	Yes	-0.407923	0.60206								Vps26a	0.664336	0.0221592
Gm14325	1.625	4	36	0	No	Yes	0.210853	0.60206								Prelp	0.663992	0.0185353
Gm14326	1.92056	4	36	0	No	Yes	0.283427	0.60206								Aqp5	0.663305	0.0187009
Gm14391	1.07928	4	36	0	No	Yes	0.0331335	0.60206								Gpr37l1	0.663305	0.0187009
Gm14393	1.39712	4	36	0	No	Yes	0.145235	0.60206								Asprv1	0.66283	0.0188163
Gm14410	1.07433	4	36	0	No	No	0.0311394	0.60206								Caskin2	0.66283	0.0188163
Gm14434	2.72285	4	36	0	No	Yes	0.435024	0.60206								Mettl17	0.66283	0.0188163
Gm14440	0.552133	4	35	0	No	Yes	-0.257957	0.60206								Pla2r1	0.66283	0.0188163
Gm14461	6.23934	4	11	0	No	Yes	0.795138	0.60206								Trpc4ap	0.66283	0.0188163
Gm14569	0.0287524	4	11	0	No	No	-1.54133	0.60206								Cfap61	0.662122	0.0189889
Gm14718	0.0828566	4	6	0	No	No	-1.08167	0.60206								Gpihbp1	0.662122	0.0189889
Gm15050	0.151963	4	25	0	No	No	-0.818263	0.60206								Lgals2	0.662122	0.0189889
Gm15133	0.182597	4	24	0	No	No	-0.738506	0.60206								Cadm3	0.662043	0.0190084
Gm15232	0.0543043	4	27	0	No	No	-1.26517	0.60206								Stfa2l1	0.662043	0.0190084
Gm15326	0.14156	4	33	0	No	No	-0.849061	0.60206								Aar2	0.662027	0.0190123
Gm15408	0.0866085	4	27	0	No	No	-1.06244	0.60206								Adam15	0.662027	0.0190123
Gm15417	0.482454	4	36	0	No	No	-0.316544	0.60206								Atg101	0.662027	0.0190123
Gm15441	0.173405	4	34	0	No	No	-0.760938	0.60206								Gins3	0.662027	0.0190123
Gm15446	1.1354	4	31	0	No	No	0.0551489	0.60206								Ly6c1	0.662027	0.0190123
Gm15471	2.1403	4	18	0	No	No	0.330474	0.60206								Carnmt1	0.661998	0.0190195
Gm15517	0.112362	4	2	0	No	No	-0.94938	0.60206								Mrps14	0.661998	0.0190195
Gm15545	0.547826	4	36	0	No	No	-0.261358	0.60206								Abt1	0.661988	0.0190217
Gm15551	0.0913203	4	8	0	No	No	-1.03943	0.60206								Ift22	0.661988	0.0190217
Gm15559	0.0935797	4	36	0	No	No	-1.02882	0.60206								Igf2bp2	0.661988	0.0190217
Gm15569	0.0615326	4	5	0	No	No	-1.2109	0.60206								Map2k5	0.661988	0.0190217
Gm15663	0.0585164	4	31	0	No	No	-1.23272	0.60206								Nid1	0.661988	0.0190217
Gm15706	0.431766	4	36	0	No	No	-0.364752	0.60206								Nlrc4	0.661988	0.0190217
Gm15708	0.56542	4	36	0	No	No	-0.247629	0.60206								Nudt19	0.661988	0.0190217
Gm15760	0.166114	4	36	0	No	No	-0.779595	0.60206								Pdcd2	0.661988	0.0190217
Gm15772	503.891	4	14	0	No	No	2.70234	0.60206								Bub1b	0.660884	0.0192937
Gm15787	0.421142	4	36	0	No	No	-0.375571	0.60206								Dscc1	0.660884	0.0192937
Gm15880	0.0729364	4	31	0	No	No	-1.13706	0.60206								Npr1	0.660884	0.0192937
Gm15915	0.0598541	4	19	0	No	No	-1.22291	0.60206								Plet1	0.660884	0.0192937
Gm15972	0.204613	4	12	0	No	No	-0.689066	0.60206								Slc38a1	0.660884	0.0192937
Gm16001	0.801699	4	33	0	No	No	-0.0959885	0.60206								Zc3h12c	0.660884	0.0192937
Gm16023	0.101278	4	36	0	No	No	-0.994484	0.60206								Zfp9	0.660884	0.0192937
Gm1604b	0.0440446	4	14	0	No	Yes	-1.35611	0.60206								Susd2	0.659854	0.0195502
Gm16062	0.850252	4	36	0	No	No	-0.0704524	0.60206								Prss3	0.65938	0.0196688
Gm16104	0.503928	4	27	0	No	No	-0.297631	0.60206								Mpig6b	0.658855	0.0198012
Gm16118	0.0911814	4	15	0	No	No	-1.04009	0.60206								Aldh1a7	0.658495	0.0198921
Gm16136	0.101849	4	15	0	No	No	-0.992041	0.60206								Nmd3	0.658495	0.0198921
Gm16157	0.0479807	4	11	0	No	No	-1.31893	0.60206								Timm21	0.658467	0.0198991
Gm16174	0.382411	4	31	0	No	No	-0.41747	0.60206								Tmed1	0.658467	0.0198991
Gm16364	0.142568	4	27	0	No	No	-0.845977	0.60206								Tmem135	0.658467	0.0198991
Gm1647	0.0403489	4	12	0	No	No	-1.39417	0.60206								Mtg2	0.657353	0.020183
Gm16537	0.402177	4	19	0	No	No	-0.395582	0.60206								Arg1	0.657343	0.0239811
Gm16548	0.108585	4	25	0	No	No	-0.96423	0.60206								Armc6	0.657343	0.0239811
Gm16573	0.0577562	4	10	0	No	No	-1.2384	0.60206								Bloc1s4	0.657343	0.0239811
Gm16617	0.0658681	4	20	0	No	No	-1.18132	0.60206								Cab39l	0.657343	0.0239811
Gm16675	0.270185	4	36	0	No	No	-0.568338	0.60206								Cltc	0.657343	0.0239811
Gm16712	0.414442	4	36	0	No	No	-0.382536	0.60206								Cse1l	0.657343	0.0239811
Gm1673	1.27008	4	28	0	No	No	0.10383	0.60206								Cyp4f18	0.657343	0.0239811
Gm16740	0.254749	4	36	0	No	No	-0.593887	0.60206								Dctn4	0.657343	0.0239811
Gm16845	0.356053	4	36	0	No	No	-0.448485	0.60206								Ddx19a	0.657343	0.0239811
Gm16861	0.245954	4	36	0	No	No	-0.609146	0.60206								Ddx39a	0.657343	0.0239811
Gm16867	0.558498	4	23	0	No	No	-0.252979	0.60206								Dnajc24	0.657343	0.0239811
Gm16894	0.0467974	4	10	0	No	No	-1.32978	0.60206								Emc3	0.657343	0.0239811
Gm16998	0.0670085	4	32	0	No	No	-1.17387	0.60206								Fkbp15	0.657343	0.0239811
Gm17399	0.24148	4	26	0	No	No	-0.61712	0.60206								Fmo5	0.657343	0.0239811
Gm17455	0.171624	4	25	0	No	Yes	-0.765422	0.60206								Fnbp4	0.657343	0.0239811
Gm17484	0.115445	4	31	0	No	No	-0.937625	0.60206								Glo1	0.657343	0.0239811
Gm17634	0.057659	4	7	0	No	No	-1.23913	0.60206								Grwd1	0.657343	0.0239811
Gm17750	0.873281	4	3	0	No	No	-0.058846	0.60206								Hebp1	0.657343	0.0239811
Gm19345	0.134513	4	29	0	No	Yes	-0.871236	0.60206								Hmgcl	0.657343	0.0239811
[truncated: 15,261 more rows]

## Sheet: Figure 2
Figure 2a
	V1	V2	V3	V4	V5	V6	V7	V8	V9	V10	V11	V12	V13	V14	V15	V16	V17	V18	V19	V20	V21	V22	V23	V24	V25	V26	V27	V28	V29	V30	V31	V32	V33	V34	V35	V36	V37	V38	V39	V40
ME1	1	0.593326	0.486863	-0.0855381	-0.0632541	-0.0862942	-0.0775579	-0.0674366	-0.058006	-0.0643114	-0.0779765	-0.114029	-0.0774667	-0.0661565	-0.0835841	-0.0716324	-0.0697558	-0.0438781	-0.0722664	-0.0654165	-0.0401527	-0.0406032	-0.0730216	-0.0820031	-0.0717169	-0.111583	-0.07206	-0.0418592	-0.0297899	-0.0961996	-0.0880691	-0.0880293	-0.175917	-0.130226	-0.0800731	-0.110199	-0.0956141	-0.0847181	-0.072317	-0.0725317
ME2	0.593326	1	0.639259	-0.112177	-0.107255	-0.114663	-0.036353	-0.0211088	-0.0491498	-0.0406525	-0.0680305	-0.10307	-0.0809737	-0.0657245	-0.0891759	-0.0827683	-0.0843294	-0.0696062	-0.0753574	-0.0728832	-0.037984	-0.0535372	-0.0685088	-0.101521	-0.0900249	-0.132082	-0.073837	-0.0445264	-0.0503283	-0.0933278	-0.0892853	-0.0856182	-0.17868	-0.12353	-0.0899684	-0.109232	-0.0993159	-0.0656114	-0.0476136	-0.02906
ME3	0.486863	0.639259	1	-0.080646	-0.0779415	-0.0852761	-0.0695271	-0.0511242	-0.0628574	-0.0606733	-0.0798155	-0.108711	-0.0852075	-0.0776439	-0.0927102	-0.0817455	-0.0641971	-0.0614943	-0.0598062	-0.0595617	-0.0318673	-0.0574709	-0.0694031	-0.0774764	-0.0713913	-0.10661	-0.042776	-0.0200057	-0.01433	-0.0849126	-0.089835	-0.0771425	-0.156822	-0.118508	-0.0726649	-0.0975158	-0.0716441	-0.0621899	-0.0566046	-0.0553732
ME4	-0.0855381	-0.112177	-0.080646	1	0.491513	0.644266	-0.0551868	-0.0334714	-0.0565148	-0.0533901	-0.0625068	-0.100407	-0.070418	-0.0701736	-0.0740472	-0.0656945	-0.0545727	-0.0585767	-0.107167	-0.0429434	-0.0695135	-0.0581528	-0.0767484	-0.0480497	-0.0543232	-0.0520598	-0.0937666	-0.0629145	-0.0500196	-0.105054	-0.0938201	-0.0629733	-0.155833	-0.129701	-0.059071	-0.0921403	-0.0821416	-0.0674583	-0.037098	-0.0796826
ME5	-0.0632541	-0.107255	-0.0779415	0.491513	1	0.551172	-0.077604	-0.0544506	-0.0678658	-0.0661485	-0.0762935	-0.108864	-0.066299	-0.0619952	-0.0732727	-0.0542921	-0.0363198	-0.0481354	-0.0979533	-0.0584933	-0.0685167	-0.0582124	-0.0724608	-0.0378088	-0.0466661	-0.0567045	-0.108385	-0.084739	-0.0539188	-0.102475	-0.0840269	-0.069472	-0.162527	-0.144192	-0.0702351	-0.0987293	-0.0886858	-0.0786666	-0.050912	-0.0993197
ME6	-0.0862942	-0.114663	-0.0852761	0.644266	0.551172	1	-0.0672683	-0.0303187	-0.0623953	-0.0464761	-0.0613267	-0.0910932	-0.0797318	-0.0853309	-0.0913509	-0.0781394	-0.0356098	-0.0495511	-0.0988999	-0.0399943	-0.0695312	-0.0503602	-0.070226	-0.0405811	-0.0519676	-0.0603754	-0.123129	-0.0986012	-0.0738847	-0.118686	-0.102316	-0.0764886	-0.17569	-0.150281	-0.044674	-0.0689972	-0.0639906	-0.0502753	0.0105338	-0.0569742
ME7	-0.0775579	-0.036353	-0.0695271	-0.0551868	-0.077604	-0.0672683	1	0.569822	0.514086	-0.0505241	-0.0423998	-0.0816508	-0.0793188	-0.0737718	-0.086363	-0.0781343	-0.0381158	-0.0228097	-0.0893642	-0.0386812	-0.0620002	-0.0678183	-0.0758438	-0.0463418	-0.0190062	-0.0455285	-0.0757113	-0.0633143	-0.0474739	-0.0821406	-0.086626	-0.0824089	-0.103765	-0.108219	-0.0512483	-0.0809174	-0.0796165	-0.0611404	-0.0560621	-0.0479702
ME8	-0.0674366	-0.0211088	-0.0511242	-0.0334714	-0.0544506	-0.0303187	0.569822	1	0.610152	-0.0308056	-0.0301868	0.00113975	-0.066354	-0.068015	-0.0724553	-0.0678309	-0.0618836	-0.0591	-0.105745	-0.0484072	-0.0588811	-0.0574405	-0.0560267	-0.0664939	-0.0580697	-0.0702073	-0.0712015	-0.0485254	-0.0312371	-0.084321	-0.0800928	-0.0768389	-0.11252	-0.101171	-0.0705369	-0.0924571	-0.084001	-0.0667698	-0.0623068	-0.078077
ME9	-0.058006	-0.0491498	-0.0628574	-0.0565148	-0.0678658	-0.0623953	0.514086	0.610152	1	-0.0454442	-0.00814619	-0.0356951	-0.073667	-0.0716275	-0.081654	-0.0716706	-0.0766116	-0.0793486	-0.117517	-0.0695907	-0.0586502	-0.0475986	-0.0577214	-0.0628319	-0.0498793	-0.068975	-0.0826936	-0.0656969	-0.0423825	-0.0904536	-0.0828566	-0.0827752	-0.124928	-0.110361	-0.0764184	-0.105721	-0.0885267	-0.0780698	-0.0698692	-0.0880362
ME10	-0.0643114	-0.0406525	-0.0606733	-0.0533901	-0.0661485	-0.0464761	-0.0505241	-0.0308056	-0.0454442	1	0.384445	0.662708	-0.0737543	-0.0754219	-0.0894673	-0.0733731	-0.0690244	-0.0674195	-0.106213	-0.0567194	-0.0712739	-0.0551624	-0.062613	-0.0583477	-0.0301458	-0.0521141	-0.0900807	-0.0769291	-0.0590147	-0.090088	-0.0873725	-0.0734128	-0.115244	-0.112514	-0.0526313	-0.0483247	-0.0557886	-0.0407182	-0.0534038	-0.0761964
ME11	-0.0779765	-0.0680305	-0.0798155	-0.0625068	-0.0762935	-0.0613267	-0.0423998	-0.0301868	-0.00814619	0.384445	1	0.616122	-0.0740523	-0.0709472	-0.0833567	-0.0703601	-0.0714332	-0.0715286	-0.0871708	-0.0627494	-0.0463642	-0.0514707	-0.0418156	-0.0710556	-0.0579421	-0.0727591	-0.0672577	-0.07929	-0.0546999	-0.0772351	-0.0576478	-0.0586667	-0.0998877	-0.0748781	-0.0512498	-0.0700102	-0.0506795	-0.0681003	-0.0714844	-0.0719653
ME12	-0.114029	-0.10307	-0.108711	-0.100407	-0.108864	-0.0910932	-0.0816508	0.00113975	-0.0356951	0.662708	0.616122	1	-0.0998651	-0.0973618	-0.11714	-0.0984677	-0.0586531	-0.0913499	-0.147141	-0.078969	-0.106351	-0.10488	-0.0961406	0.0122057	0.0530888	0.0402806	-0.0389612	-0.00156368	-0.0383985	-0.074894	-0.0508877	-0.0261091	-0.00208489	-0.0518633	-0.0893598	-0.100886	-0.091674	-0.075148	-0.050284	-0.059681
ME13	-0.0774667	-0.0809737	-0.0852075	-0.070418	-0.066299	-0.0797318	-0.0793188	-0.066354	-0.073667	-0.0737543	-0.0740523	-0.0998651	1	0.520388	0.745252	0.295742	-0.0193208	-0.0778202	-0.0859269	-0.0712876	-0.072913	-0.0609685	-0.0749652	-0.0624227	-0.0636777	-0.0658075	-0.041165	-0.0277266	-0.0271389	-0.0523796	-0.0424288	-0.0658488	-0.0500781	-0.0636411	-0.0251167	0.00352333	0.0301183	-0.0747288	-0.0725486	-0.0653121
ME14	-0.0661565	-0.0657245	-0.0776439	-0.0701736	-0.0619952	-0.0853309	-0.0737718	-0.068015	-0.0716275	-0.0754219	-0.0709472	-0.0973618	0.520388	1	0.647098	0.691476	-0.0339938	-0.0701438	-0.0820129	-0.0578733	-0.0720987	-0.0579471	-0.0783739	-0.0645037	-0.0645741	-0.0709777	-0.0251011	-0.0284942	-0.0362652	-0.0431312	-0.0230658	-0.0312445	-0.034784	-0.0373962	-0.0543884	-0.0776512	-0.056718	-0.0772672	-0.0690259	-0.0697384
ME15	-0.0835841	-0.0891759	-0.0927102	-0.0740472	-0.0732727	-0.0913509	-0.086363	-0.0724553	-0.081654	-0.0894673	-0.0833567	-0.11714	0.745252	0.647098	1	0.633272	-0.0361828	-0.0745548	-0.0906274	-0.0637711	-0.0818484	-0.0659736	-0.0867139	-0.0639853	-0.0605027	-0.0667756	-0.0733803	-0.0629935	-0.0685839	-0.0432617	-0.0248059	-0.0454737	-0.0385068	-0.0538491	-0.0533164	-0.0787226	-0.0575613	-0.0850281	-0.0715063	-0.068496
ME16	-0.0716324	-0.0827683	-0.0817455	-0.0656945	-0.0542921	-0.0781394	-0.0781343	-0.0678309	-0.0716706	-0.0733731	-0.0703601	-0.0984677	0.295742	0.691476	0.633272	1	-0.0550502	-0.0763417	-0.095762	-0.0666685	-0.081227	-0.0661448	-0.0818139	-0.0454143	-0.052014	-0.0584428	-0.0626624	-0.0534107	-0.0510181	-0.0550367	-0.0278747	-0.0495808	-0.0439813	-0.0635941	-0.0654535	-0.0898186	-0.0770122	-0.0730202	-0.0632695	-0.0674931
ME17	-0.0697558	-0.0843294	-0.0641971	-0.0545727	-0.0363198	-0.0356098	-0.0381158	-0.0618836	-0.0766116	-0.0690244	-0.0714332	-0.0586531	-0.0193208	-0.0339938	-0.0361828	-0.0550502	1	0.631468	0.457428	0.419212	0.00747945	0.00328639	0.104265	-0.0387177	-0.0571052	-0.0755174	-0.0373614	-0.0491701	-0.0490098	-0.0683703	-0.0577413	-0.0799318	-0.111974	-0.0704386	-0.0565604	-0.0425333	-0.0363323	-0.0624108	-0.0743549	-0.0674503
ME18	-0.0438781	-0.0696062	-0.0614943	-0.0585767	-0.0481354	-0.0495511	-0.0228097	-0.0591	-0.0793486	-0.0674195	-0.0715286	-0.0913499	-0.0778202	-0.0701438	-0.0745548	-0.0763417	0.631468	1	0.61943	0.553067	0.0559899	0.0337696	0.11735	-0.0551527	-0.0751286	-0.0916597	-0.0144348	-0.04173	-0.0420726	-0.0568443	-0.0550559	-0.0791279	-0.105606	-0.0391537	-0.0613521	-0.0527917	-0.0391072	-0.0502236	-0.0709198	-0.0516043
ME19	-0.0722664	-0.0753574	-0.0598062	-0.107167	-0.0979533	-0.0988999	-0.0893642	-0.105745	-0.117517	-0.106213	-0.0871708	-0.147141	-0.0859269	-0.0820129	-0.0906274	-0.095762	0.457428	0.61943	1	0.718405	0.344628	0.399431	0.431068	-0.104329	-0.126971	-0.145637	-0.0116049	-0.0440716	-0.045563	-0.0644917	-0.0730001	-0.114206	-0.15145	-0.0307345	-0.0609774	-0.0179542	-0.00728926	-0.0399852	-0.0679655	-0.0263201
ME20	-0.0654165	-0.0728832	-0.0595617	-0.0429434	-0.0584933	-0.0399943	-0.0386812	-0.0484072	-0.0695907	-0.0567194	-0.0627494	-0.078969	-0.0712876	-0.0578733	-0.0637711	-0.0666685	0.419212	0.553067	0.718405	1	0.0396024	0.0174343	0.0825915	-0.0405274	-0.060568	-0.0687363	-0.00167824	-0.0246306	-0.023996	-0.0384824	-0.0484294	-0.0734284	-0.0676565	-0.00150497	-0.0646028	-0.0493944	-0.0394889	-0.045186	-0.061915	-0.0444887
ME21	-0.0401527	-0.037984	-0.0318673	-0.0695135	-0.0685167	-0.0695312	-0.0620002	-0.0588811	-0.0586502	-0.0712739	-0.0463642	-0.106351	-0.072913	-0.0720987	-0.0818484	-0.081227	0.00747945	0.0559899	0.344628	0.0396024	1	0.544397	0.569727	-0.0641904	-0.0649067	-0.0754968	-0.0157218	-0.0399963	-0.0429948	-0.0558424	-0.063974	-0.0781	-0.110734	-0.0525353	-0.0538831	-0.0560051	-0.0413562	-0.051288	-0.0745116	-0.0699289
ME22	-0.0406032	-0.0535372	-0.0574709	-0.0581528	-0.0582124	-0.0503602	-0.0678183	-0.0574405	-0.0475986	-0.0551624	-0.0514707	-0.10488	-0.0609685	-0.0579471	-0.0659736	-0.0661448	0.00328639	0.0337696	0.399431	0.0174343	0.544397	1	0.620737	-0.0724447	-0.0713661	-0.0824185	-0.0187066	-0.0422897	-0.0436848	-0.0244194	-0.0410175	-0.0608786	-0.101199	-0.0236719	-0.0650079	-0.0611672	-0.0444443	-0.0506007	-0.0687521	-0.058165
ME23	-0.0730216	-0.0685088	-0.0694031	-0.0767484	-0.0724608	-0.070226	-0.0758438	-0.0560267	-0.0577214	-0.062613	-0.0418156	-0.0961406	-0.0749652	-0.0783739	-0.0867139	-0.0818139	0.104265	0.11735	0.431068	0.0825915	0.569727	0.620737	1	-0.0707811	-0.0751796	-0.0855758	-0.0145278	-0.0369129	-0.035828	-0.0423825	-0.0577104	-0.0676764	-0.111355	-0.0391241	-0.0733438	-0.0664442	-0.0477031	-0.048719	-0.0658288	-0.0475849
ME24	-0.0820031	-0.101521	-0.0774764	-0.0480497	-0.0378088	-0.0405811	-0.0463418	-0.0664939	-0.0628319	-0.0583477	-0.0710556	0.0122057	-0.0624227	-0.0645037	-0.0639853	-0.0454143	-0.0387177	-0.0551527	-0.104329	-0.0405274	-0.0641904	-0.0724447	-0.0707811	1	0.340979	0.625604	-0.0276388	-0.00262923	-0.00778155	-0.0175839	-0.0102698	0.0257626	0.457737	-0.0148851	-0.0704406	-0.0911407	-0.0932491	-0.0780944	-0.0313493	-0.0812064
ME25	-0.0717169	-0.0900249	-0.0713913	-0.0543232	-0.0466661	-0.0519676	-0.0190062	-0.0580697	-0.0498793	-0.0301458	-0.0579421	0.0530888	-0.0636777	-0.0645741	-0.0605027	-0.052014	-0.0571052	-0.0751286	-0.126971	-0.060568	-0.0649067	-0.0713661	-0.0751796	0.340979	1	0.677722	-0.0556747	-0.0311458	-0.0292845	-0.0136077	-0.0140602	-0.00287712	0.460089	-0.0327659	-0.0588911	-0.0759192	-0.0814139	-0.0691561	-0.0338375	-0.0720591
ME26	-0.111583	-0.132082	-0.10661	-0.0520598	-0.0567045	-0.0603754	-0.0455285	-0.0702073	-0.068975	-0.0521141	-0.0727591	0.0402806	-0.0658075	-0.0709777	-0.0667756	-0.0584428	-0.0755174	-0.0916597	-0.145637	-0.0687363	-0.0754968	-0.0824185	-0.0855758	0.625604	0.677722	1	-0.017717	0.0127149	0.00333131	0.0132473	0.00923015	0.0349495	0.562439	0.00561069	-0.0799309	-0.101678	-0.106394	-0.0830366	-0.0293842	-0.0769326
ME27	-0.07206	-0.073837	-0.042776	-0.0937666	-0.108385	-0.123129	-0.0757113	-0.0712015	-0.0826936	-0.0900807	-0.0672577	-0.0389612	-0.041165	-0.0251011	-0.0733803	-0.0626624	-0.0373614	-0.0144348	-0.0116049	-0.00167824	-0.0157218	-0.0187066	-0.0145278	-0.0276388	-0.0556747	-0.017717	1	0.637329	0.664196	0.0472428	0.0192317	0.0108431	0.0951525	0.123926	-0.00062287	-0.00301078	-0.00108922	-0.0617877	-0.0542758	-0.00868069
ME28	-0.0418592	-0.0445264	-0.0200057	-0.0629145	-0.084739	-0.0986012	-0.0633143	-0.0485254	-0.0656969	-0.0769291	-0.07929	-0.00156368	-0.0277266	-0.0284942	-0.0629935	-0.0534107	-0.0491701	-0.04173	-0.0440716	-0.0246306	-0.0399963	-0.0422897	-0.0369129	-0.00262923	-0.0311458	0.0127149	0.637329	1	0.675961	0.0561348	0.0221014	0.0195972	0.127528	0.130529	-0.0323357	-0.0270669	-0.0235813	-0.0610768	-0.052323	-0.0172864
ME29	-0.0297899	-0.0503283	-0.01433	-0.0500196	-0.0539188	-0.0738847	-0.0474739	-0.0312371	-0.0423825	-0.0590147	-0.0546999	-0.0383985	-0.0271389	-0.0362652	-0.0685839	-0.0510181	-0.0490098	-0.0420726	-0.045563	-0.023996	-0.0429948	-0.0436848	-0.035828	-0.00778155	-0.0292845	0.00333131	0.664196	0.675961	1	0.0186388	-0.00565692	-0.00494835	0.0748302	0.0777879	-0.0275198	-0.0288837	-0.026819	-0.057488	-0.0509205	-0.028563
ME30	-0.0961996	-0.0933278	-0.0849126	-0.105054	-0.102475	-0.118686	-0.0821406	-0.084321	-0.0904536	-0.090088	-0.0772351	-0.074894	-0.0523796	-0.0431312	-0.0432617	-0.0550367	-0.0683703	-0.0568443	-0.0644917	-0.0384824	-0.0558424	-0.0244194	-0.0423825	-0.0175839	-0.0136077	0.0132473	0.0472428	0.0561348	0.0186388	1	0.56524	0.569177	0.425562	0.585726	-0.0571864	-0.0561987	-0.037591	-0.0629763	-0.0569826	-0.0334451
ME31	-0.0880691	-0.0892853	-0.089835	-0.0938201	-0.0840269	-0.102316	-0.086626	-0.0800928	-0.0828566	-0.0873725	-0.0576478	-0.0508877	-0.0424288	-0.0230658	-0.0248059	-0.0278747	-0.0577413	-0.0550559	-0.0730001	-0.0484294	-0.063974	-0.0410175	-0.0577104	-0.0102698	-0.0140602	0.00923015	0.0192317	0.0221014	-0.00565692	0.56524	1	0.347924	0.457621	0.653742	-0.0690297	-0.0758413	-0.0627019	-0.0907529	-0.079258	-0.072567
ME32	-0.0880293	-0.0856182	-0.0771425	-0.0629733	-0.069472	-0.0764886	-0.0824089	-0.0768389	-0.0827752	-0.0734128	-0.0586667	-0.0261091	-0.0658488	-0.0312445	-0.0454737	-0.0495808	-0.0799318	-0.0791279	-0.114206	-0.0734284	-0.0781	-0.0608786	-0.0676764	0.0257626	-0.00287712	0.0349495	0.0108431	0.0195972	-0.00494835	0.569177	0.347924	1	0.469241	0.664498	-0.0712488	-0.0831321	-0.0652281	-0.0764875	-0.0616787	-0.063961
ME33	-0.175917	-0.17868	-0.156822	-0.155833	-0.162527	-0.17569	-0.103765	-0.11252	-0.124928	-0.115244	-0.0998877	-0.00208489	-0.0500781	-0.034784	-0.0385068	-0.0439813	-0.111974	-0.105606	-0.15145	-0.0676565	-0.110734	-0.101199	-0.111355	0.457737	0.460089	0.562439	0.0951525	0.127528	0.0748302	0.425562	0.457621	0.469241	1	0.516352	-0.114218	-0.125041	-0.100738	-0.10999	-0.0519182	-0.0567038
ME34	-0.130226	-0.12353	-0.118508	-0.129701	-0.144192	-0.150281	-0.108219	-0.101171	-0.110361	-0.112514	-0.0748781	-0.0518633	-0.0636411	-0.0373962	-0.0538491	-0.0635941	-0.0704386	-0.0391537	-0.0307345	-0.00150497	-0.0525353	-0.0236719	-0.0391241	-0.0148851	-0.0327659	0.00561069	0.123926	0.130529	0.0777879	0.585726	0.653742	0.664498	0.516352	1	-0.0570996	-0.0509314	-0.0183166	-0.0812934	-0.0588505	-0.0217554
ME35	-0.0800731	-0.0899684	-0.0726649	-0.059071	-0.0702351	-0.044674	-0.0512483	-0.0705369	-0.0764184	-0.0526313	-0.0512498	-0.0893598	-0.0251167	-0.0543884	-0.0533164	-0.0654535	-0.0565604	-0.0613521	-0.0609774	-0.0646028	-0.0538831	-0.0650079	-0.0733438	-0.0704406	-0.0588911	-0.0799309	-0.00062287	-0.0323357	-0.0275198	-0.0571864	-0.0690297	-0.0712488	-0.114218	-0.0570996	1	0.640745	0.5309	-0.0178059	-0.0493576	0.0213419
ME36	-0.110199	-0.109232	-0.0975158	-0.0921403	-0.0987293	-0.0689972	-0.0809174	-0.0924571	-0.105721	-0.0483247	-0.0700102	-0.100886	0.00352333	-0.0776512	-0.0787226	-0.0898186	-0.0425333	-0.0527917	-0.0179542	-0.0493944	-0.0560051	-0.0611672	-0.0664442	-0.0911407	-0.0759192	-0.101678	-0.00301078	-0.0270669	-0.0288837	-0.0561987	-0.0758413	-0.0831321	-0.125041	-0.0509314	0.640745	1	0.635263	0.0934961	0.0647323	0.179901
ME37	-0.0956141	-0.0993159	-0.0716441	-0.0821416	-0.0886858	-0.0639906	-0.0796165	-0.084001	-0.0885267	-0.0557886	-0.0506795	-0.091674	0.0301183	-0.056718	-0.0575613	-0.0770122	-0.0363323	-0.0391072	-0.00728926	-0.0394889	-0.0413562	-0.0444443	-0.0477031	-0.0932491	-0.0814139	-0.106394	-0.00108922	-0.0235813	-0.026819	-0.037591	-0.0627019	-0.0652281	-0.100738	-0.0183166	0.5309	0.635263	1	0.0150706	-0.0309696	0.0708276
ME38	-0.0847181	-0.0656114	-0.0621899	-0.0674583	-0.0786666	-0.0502753	-0.0611404	-0.0667698	-0.0780698	-0.0407182	-0.0681003	-0.075148	-0.0747288	-0.0772672	-0.0850281	-0.0730202	-0.0624108	-0.0502236	-0.0399852	-0.045186	-0.051288	-0.0506007	-0.048719	-0.0780944	-0.0691561	-0.0830366	-0.0617877	-0.0610768	-0.057488	-0.0629763	-0.0907529	-0.0764875	-0.10999	-0.0812934	-0.0178059	0.0934961	0.0150706	1	0.603455	0.504065
ME39	-0.072317	-0.0476136	-0.0566046	-0.037098	-0.050912	0.0105338	-0.0560621	-0.0623068	-0.0698692	-0.0534038	-0.0714844	-0.050284	-0.0725486	-0.0690259	-0.0715063	-0.0632695	-0.0743549	-0.0709198	-0.0679655	-0.061915	-0.0745116	-0.0687521	-0.0658288	-0.0313493	-0.0338375	-0.0293842	-0.0542758	-0.052323	-0.0509205	-0.0569826	-0.079258	-0.0616787	-0.0519182	-0.0588505	-0.0493576	0.0647323	-0.0309696	0.603455	1	0.63752
ME40	-0.0725317	-0.02906	-0.0553732	-0.0796826	-0.0993197	-0.0569742	-0.0479702	-0.078077	-0.0880362	-0.0761964	-0.0719653	-0.059681	-0.0653121	-0.0697384	-0.068496	-0.0674931	-0.0674503	-0.0516043	-0.0263201	-0.0444887	-0.0699289	-0.058165	-0.0475849	-0.0812064	-0.0720591	-0.0769326	-0.00868069	-0.0172864	-0.028563	-0.0334451	-0.072567	-0.063961	-0.0567038	-0.0217554	0.0213419	0.179901	0.0708276	0.504065	0.63752	1
Figure 2b															Figure 2c_node information					Figure 2d_node information					Figure 2e
Symbol	Celltype	Microglia_PRO	Lung_resi_PRO	Lung_rec_PRO	KC_PRO	Liver_rec_PRO	Spleen_resi_PRO	Spleen_rec_PRO	Ileal_PRO	Colonic_PRO	Peritoneal_PRO	BMDM_PRO	Raw264.7_PRO		modules_color	modules_scale	name	Celltype		Symbol	Celltype	Celltype_Number	GS		Symbol	Microglia_1	Microglia_2	Microglia_3	Alveolar MΦ_1	Alveolar MΦ_2	Alveolar MΦ_3	Lung recruited MΦ_1	Lung recruited MΦ_2	Lung recruited MΦ_3	Kupffer Cells_1	Kupffer Cells_2	Kupffer Cells_3	Liver recruited MΦ_1	Liver recruited MΦ_2	Liver recruited MΦ_3	Red pulp MΦ_1	Red pulp MΦ_2	Red pulp MΦ_3	Spleen recruited MΦ_1	Spleen recruited MΦ_2	Spleen recruited MΦ_3	Small Intestinal MΦ_1	Small Intestinal MΦ_2	Small Intestinal MΦ_3
Ptgds	Microglia	3.17537	-0.290498	-0.290498	-0.270397	-0.290498	-0.290498	-0.290498	-0.290498	-0.290498	-0.290498	-0.290498	-0.290498		#6527ED	280	ME33	BMDM		Nlrp9b	Microglia	1	0.781896		Tlr5	0	0	0	6.28995	4.53561	5.85156	0	0	0	0	0	0	0	0	0	0	0	0	0	0	0	2.41435	2.21424	0
Olfr498	Microglia	3.17543	-0.288675	-0.288675	-0.288675	-0.288675	-0.288675	-0.288675	-0.288675	-0.288675	-0.288675	-0.288675	-0.288675		#6528ED	637	ME34	BMDM		Polr3gl	Microglia	1	0.608551		Tlr12	3.30631	3.3253	3.11369	0	0	0	0	0	0	4.12684	3.58836	4.33646	0	0	0	0	0	0	0	0	0	4.66609	4.8542	4.51817
Mef2c	Microglia	3.16188	-0.423398	-0.344184	-0.208431	-0.197034	-0.252351	-0.139452	-0.423343	-0.261251	-0.3365	-0.207958	-0.367982		#6526ED	53	ME32	BMDM		Trp53bp1	Microglia	1	0.664334		Tlr1	0	0	0	0	0	0	0	0	0	3.63139	0	2.3756	0	0	0	2.77175	2.10009	0	0	0	0	3.87753	3.99117	3.21382
Gpatch2l	Microglia	3.17543	-0.288675	-0.288675	-0.288675	-0.288675	-0.288675	-0.288675	-0.288675	-0.288675	-0.288675	-0.288675	-0.288675		#6525ED	54	ME31	BMDM		Nr2c2	Microglia	1	0.740291		Tlr6	0	0	0	3.23733	0	0	0	2.40417	0	3.63139	0	1.31903	0	0	0	2.77175	2.10009	0	0	0	0	4.39053	4.30676	3.65026
Lcn8	Microglia	3.17543	-0.288675	-0.288675	-0.288675	-0.288675	-0.288675	-0.288675	-0.288675	-0.288675	-0.288675	-0.288675	-0.288675		#6524ED	56	ME30	BMDM		Ifnar2	Lung_resi	2	0.726424		Tlr4	0	2.71068	1.98727	4.0241	0	3.27676	3.17977	0	3.94046	4.13539	4.23427	4.37934	0	2.49534	2.45947	1.61909	2.91534	3.28853	0	0	0	3.3316	3.60637	2.50922
Phyhd1	Microglia	3.17074	-0.328103	-0.328103	-0.316567	-0.182151	-0.288062	-0.32482	-0.313155	-0.18619	-0.328103	-0.328103	-0.247382		#6513ED	37	ME19	ColonicM		Itpr2	Lung_resi	2	0.853167		Tlr8	2.73629	2.36285	2.98958	5.10913	4.33723	5.04236	2.52298	2.63289	2.76749	4.85644	4.91041	4.67637	0	3.10763	0	3.12031	3.68937	3.47623	2.58901	3.92289	3.90516	4.21936	4.06891	4.21521
Zfp26	Microglia	3.17543	-0.288786	-0.288786	-0.288786	-0.288786	-0.288786	-0.288786	-0.288786	-0.288786	-0.288786	-0.288786	-0.287569		#6514ED	75	ME20	ColonicM		Naip1	Lung_resi	2	0.894179		Tlr3	4.69257	4.6569	4.7981	4.67232	5.48969	4.85082	2.76909	1.1782	3.01878	7.56006	5.52389	5.39994	4.34998	5.17322	5.03932	4.31162	4.66206	4.92528	3.7728	2.1415	4.58604	4.83256	4.84707	5.23503
Mef2a	Microglia	3.1093	-0.496477	-0.343974	-0.244694	-0.0266945	0.180618	-0.215984	-0.496439	-0.348052	-0.405576	-0.211063	-0.500963		#6511ED	23	ME17	ColonicM		Naip2	Lung_resi	2	0.764498		Tlr7	4.79766	4.59227	4.65897	5.32911	4.71077	5.62542	0	0	0	2.90361	2.7955	2.98221	2.8667	4.2549	4.13975	4.48305	4.99721	5.08556	4.39997	4.60841	5.1004	5.49538	5.2755	6.7492
Cbln3	Microglia	3.17543	-0.288675	-0.288675	-0.288675	-0.288675	-0.288675	-0.288675	-0.288675	-0.288675	-0.288675	-0.288675	-0.288675		#6512ED	207	ME18	ColonicM		Naip5	Lung_resi	2	0.94517		Tlr9	4.56773	4.12499	4.56694	3.46977	3.5254	3.11119	2.43381	2.60577	2.65797	4.68734	4.8764	4.5792	3.76799	4.46208	4.36408	4.59887	5.08191	5.12779	4.79992	4.40809	4.69719	5.76193	5.42317	5.42347
Ccar1	Microglia	3.10198	0.107938	-0.61578	-0.467602	0.128775	-0.387208	-0.331957	-0.260551	-0.296126	-0.403841	-0.347753	-0.227876		#6516ED	123	ME22	IlealM		Naip6	Lung_resi	2	0.921461		Tlr13	2.99777	3.05983	3.4296	4.09286	4.71302	4.349	4.32968	4.11782	3.58715	5.98594	4.79284	4.8858	2.98114	4.32667	4.57743	4.72672	4.38846	4.54368	4.27325	4.5711	4.20153	5.28495	5.18955	5.60373
Casc1	Microglia	3.17543	-0.288675	-0.288675	-0.288675	-0.288675	-0.288675	-0.288675	-0.288675	-0.288675	-0.288675	-0.288675	-0.288675		#6517ED	81	ME23	IlealM		Nlrc4	Lung_resi	2	0.851607		Tlr2	3.74366	4.28204	4.17321	5.63972	5.55349	5.69581	4.8237	4.64573	5.03256	5.70016	5.01685	5.27645	3.94605	5.05341	4.85238	4.23658	3.2457	3.61942	4.39592	4.64178	4.33536	5.02993	4.52655	5.79777
Cxxc5	Microglia	3.17487	-0.249106	-0.29927	-0.29927	-0.29927	-0.252442	-0.27916	-0.29927	-0.29927	-0.29927	-0.29927	-0.29927		#6515ED	69	ME21	IlealM		Prkdc	Lung_resi	2	0.717806
Akirin2	Microglia	3.10253	-0.349417	-0.349417	-0.349417	-0.349417	-0.349417	-0.349417	-0.349417	-0.349417	-0.349417	-0.349417	0.391639		#6530ED	347	ME36	KC		Tlr5	Lung_resi	2	0.731869		Figure 2f_Tlr4
Gja1	Microglia	3.17505	-0.261663	-0.298106	-0.298106	-0.293366	-0.298106	-0.298106	-0.278329	-0.254951	-0.298106	-0.298106	-0.298106		#6529ED	36	ME35	KC		Ticam2	Lung_resi	2	0.724042		microglia lung_resident lung_recruited liver_KC liver_recruited spleen_resident spleen_recruited small intestine large intestine peritoneal BMDM Raw264.7
Zfp467	Microglia	3.1494	-0.36825	-0.36825	-0.0961843	-0.36825	0.0280103	-0.36825	-0.36825	-0.36825	-0.24336	-0.335677	-0.29269		#6531ED	181	ME37	KC		Birc2	Lung_resi	2	0.75914		1	10570	1513	13658	1	42	1	2146	7221	296	27571	2256
Adnp2	Microglia	3.16733	-0.326863	-0.326863	-0.326863	-0.326863	-0.0963124	-0.228426	-0.326863	-0.326863	-0.326863	-0.326863	-0.227687		#6532ED	57	ME38	Liver_rec		Mavs	Lung_resi	2	0.885728		514	1	1	17150	313	823	1	4040	9624	1776	12426	576
Slc2a5	Microglia	3.17543	-0.288675	-0.288675	-0.288675	-0.288675	-0.288675	-0.288675	-0.288675	-0.288675	-0.288675	-0.288675	-0.288675		#6533ED	30	ME39	Liver_rec		Mfn1	Lung_resi	2	0.709378		97	1891	8719	23952	288	1943	1	323	19717	1142	10412	1224
Phf3	Microglia	3.04522	0.122226	-0.505417	-0.540461	-0.477933	-0.0943464	-0.306866	0.293276	-0.536722	-0.0634933	-0.559945	-0.375537		#6534ED	499	ME40	Liver_rec		Plcb1	Lung_resi	2	0.966405
Pkd1	Microglia	3.17543	-0.288675	-0.288675	-0.288675	-0.288675	-0.288675	-0.288675	-0.288675	-0.288675	-0.288675	-0.288675	-0.288675		#6495ED	15	ME1	Lung_rec		Plcb2	Lung_resi	2	0.90196		Figure 2f_Tlr5
Nat9	Microglia	3.05683	-0.436665	0.449427	-0.436665	-0.436665	-0.436665	-0.436665	-0.436665	-0.436665	-0.0327202	-0.0837799	-0.333106		#6496ED	128	ME2	Lung_rec		Rnf135	Lung_resi	2	0.649086		microglia lung_resident lung_recruited liver_KC liver_recruited spleen_resident spleen_recruited small intestine large intestine peritoneal BMDM Raw264.7
Sall1	Microglia	3.17543	-0.288675	-0.288675	-0.288675	-0.288675	-0.288675	-0.288675	-0.288675	-0.288675	-0.288675	-0.288675	-0.288675		#6497ED	38	ME3	Lung_rec		Traf3	Lung_resi	2	0.601484		1	1949635	1	1	1	1	1	260	30833	1	1	1
Ino80e	Microglia	3.12489	-0.386108	-0.386108	-0.386108	-0.178972	-0.386108	0.080907	-0.386108	0.0620373	-0.386108	-0.386108	-0.386108		#6521ED	622	ME27	Lung_resi		Trim25	Lung_resi	2	0.826082		1	34325	1	1	1	1	1	164	6382	1	1	1
Cbln4	Microglia	3.17543	-0.288675	-0.288675	-0.288675	-0.288675	-0.288675	-0.288675	-0.288675	-0.288675	-0.288675	-0.288675	-0.288675		#6522ED	458	ME28	Lung_resi		Rnf41	Lung_resi	2	0.783784		1	710486	1	1	1	1	1	1	123093	1	1	1
Bcl9l	Microglia	3.11381	-0.345065	-0.345065	-0.345065	-0.345065	-0.345065	-0.345065	-0.345065	0.336841	-0.345065	-0.345065	-0.345065		#6523ED	154	ME29	Lung_resi		Akt1	Lung_resi	2	0.731724
Pogk	Microglia	3.17543	-0.288675	-0.288675	-0.288675	-0.288675	-0.288675	-0.288675	-0.288675	-0.288675	-0.288675	-0.288675	-0.288675		#6498ED	226	ME4	Microglia		Map2k3	Lung_resi	2	0.861875
Nemp2	Microglia	3.17543	-0.288675	-0.288675	-0.288675	-0.288675	-0.288675	-0.288675	-0.288675	-0.288675	-0.288675	-0.288675	-0.288675		#6499ED	67	ME5	Microglia		Ripk1	Lung_resi	2	0.869669
Mlxipl	Microglia	3.08431	-0.355602	-0.355602	-0.355602	-0.355602	-0.355602	-0.355602	-0.355602	-0.355602	0.471706	-0.355602	-0.355602		#6500ED	34	ME6	Microglia		Ripk2	Lung_resi	2	0.64037
Ldb2	Microglia	3.17523	-0.292167	-0.292167	-0.292167	-0.292167	-0.292167	-0.292167	-0.292167	-0.253566	-0.292167	-0.292167	-0.292167		#6509ED	164	ME15	PM		Ikbkb	Lung_resi	2	0.892558
Kdm5b	Microglia	3.16477	-0.333853	-0.160009	-0.333853	-0.333853	-0.333853	-0.333853	-0.333853	-0.333853	-0.0922115	-0.333853	-0.241728		#6508ED	8	ME14	PM		Il18	Lung_resi	2	0.991146
Zfp691	Microglia	3.17336	-0.285319	-0.310219	-0.310219	-0.29887	-0.310219	-0.305054	-0.260094	-0.184911	-0.310219	-0.310219	-0.28802		#6510ED	100	ME16	PM		Nlrp12	Lung_rec	3	0.771014
Ssbp4	Microglia	3.0837	-0.265179	-0.509824	-0.360179	0.125387	-0.471778	-0.399332	-0.114997	-0.509824	0.186921	-0.509824	-0.25507		#6507ED	16	ME13	PM		Lbp	Lung_rec	3	0.875101
Champ1	Microglia	2.96286	0.00935055	-0.640242	-0.58176	-0.616457	0.203162	-0.370709	-0.344301	-0.539612	-0.328496	-0.304879	0.551079		#6519ED	18	ME25	Raw264.7		Map3k1	Lung_rec	3	0.777145
Sfmbt1	Microglia	3.17543	-0.288675	-0.288675	-0.288675	-0.288675	-0.288675	-0.288675	-0.288675	-0.288675	-0.288675	-0.288675	-0.288675		#6520ED	902	ME26	Raw264.7		Mapk13	Lung_rec	3	0.903145
Zfhx3	Microglia	3.01696	-0.438756	-0.450469	-0.450469	-0.450469	-0.450469	-0.450469	0.0966315	0.523352	-0.450107	-0.04527	-0.450469		#6518ED	53	ME24	Raw264.7		Camp	Lung_rec	3	0.963325
Phf20	Microglia	3.13932	-0.355215	-0.355215	0.0895976	-0.355215	-0.355215	-0.355215	-0.355215	-0.355215	-0.355215	-0.355215	-0.0319899		#6501ED	24	ME7	Spleen_rec		Il12b	Lung_rec	3	0.799857
Zfp652	Microglia	3.10858	-0.425965	-0.256575	-0.438288	-0.138456	-0.367275	-0.373254	0.310498	-0.304097	-0.366825	-0.357951	-0.390391		#6502ED	20	ME8	Spleen_rec		Cd40	KC	4	0.622498
Zbtb33	Microglia	3.02779	-0.409748	-0.409748	-0.409748	-0.409748	0.102297	0.557644	-0.409748	-0.409748	-0.409748	-0.409748	-0.409748		#6503ED	58	ME9	Spleen_rec		Ddx60	KC	4	0.754942
Wiz	Microglia	3.07984	0.0121977	-0.491006	-0.498787	0.331251	-0.409468	-0.370905	-0.20428	-0.392368	-0.348084	-0.498787	-0.209607		#6504ED	30	ME10	Spleen_resi		Ly96	KC	4	0.911931
Ldb1	Microglia	3.11453	-0.394679	-0.394679	-0.394679	-0.273507	-0.321721	-0.394679	0.147775	-0.394679	-0.394679	-0.394679	0.0956789		#6505ED	114	ME11	Spleen_resi		Nod1	KC	4	0.833575
Alpl	Microglia	2.90723	-0.471758	-0.471758	0.740225	-0.471758	-0.471758	-0.471758	-0.261976	0.388588	-0.471758	-0.471758	-0.471758		#6506ED	7	ME12	Spleen_resi		Oas2	KC	4	0.718258
Gabrp	Microglia	3.17543	-0.288675	-0.288675	-0.288675	-0.288675	-0.288675	-0.288675	-0.288675	-0.288675	-0.288675	-0.288675	-0.288675							Trpm2	KC	4	0.71362
Smarcd1	Microglia	2.99488	0.435585	-0.672438	-0.419283	-0.575921	-0.207424	-0.398964	-0.0704209	-0.291184	-0.480572	-0.550229	0.235975		Figure 2c_edge information					Trpm7	KC	4	0.749137
Cel	Microglia	3.14075	-0.333336	-0.333336	-0.333336	-0.333336	-0.333336	-0.333336	0.180399	-0.321126	-0.333336	-0.333336	-0.333336		module1	module2	corr			Mfn2	KC	4	0.646251
Cbln2	Microglia	3.17543	-0.288675	-0.288675	-0.288675	-0.288675	-0.288675	-0.288675	-0.288675	-0.288675	-0.288675	-0.288675	-0.288675		ME2	ME33	-0.17868			Ripk3	KC	4	0.714261
Nr2c1	Microglia	3.0987	0.409232	-0.350794	-0.350794	-0.350794	-0.350794	-0.350794	-0.350794	-0.350794	-0.350794	-0.350794	-0.350794		ME1	ME33	-0.175917			Plcb4	Liver_rec	5	0.769414
Ak1	Microglia	2.95226	-0.338007	-0.449523	-0.488354	-0.484089	-0.458638	-0.473195	-0.357841	0.425352	-0.488354	-0.420015	0.580404		ME6	ME33	-0.17569			Tbkbp1	Liver_rec	5	0.876613
Zfp383	Microglia	3.06683	-0.351556	-0.383121	-0.460699	-0.460699	0.159509	0.342031	-0.270173	-0.326529	-0.429773	-0.460699	-0.425116		ME5	ME33	-0.162527			Bcl2l1	Liver_rec	5	0.726971
Smox	Microglia	3.15684	-0.322706	-0.322706	-0.322706	-0.322706	-0.322706	-0.322706	-0.322706	0.0544533	-0.321448	-0.311032	-0.319875		ME3	ME33	-0.156822			Jak1	Liver_rec	5	0.734418
Grem2	Microglia	3.12066	-0.342172	-0.342172	-0.342172	-0.342172	-0.342172	-0.342172	-0.342172	0.301057	-0.342172	-0.342172	-0.342172		ME4	ME33	-0.155833			Mapk12	Liver_rec	5	0.77992
Disc1	Microglia	3.06088	-0.0847726	-0.363179	-0.413431	-0.420654	-0.420654	-0.397259	-0.240663	0.502185	-0.381145	-0.420654	-0.420654		ME19	ME33	-0.15145			Irf5	Liver_rec	5	0.677473
Dhx34	Microglia	2.90793	0.740311	-0.582598	-0.455507	-0.496113	-0.540392	-0.247718	0.29044	-0.297652	-0.549956	-0.582598	-0.186147		ME6	ME34	-0.150281			Cxcl10	Liver_rec	5	0.87696
Taf13	Microglia	3.02033	-0.542641	-0.542641	-0.542641	-0.542641	-0.542641	-0.128214	0.250889	-0.010511	0.170589	-0.542641	-0.0472403		ME12	ME19	-0.147141			Cxcl12	Liver_rec	5	0.781988
Xpa	Microglia	2.89067	-0.043117	-0.751709	-0.47801	-0.566323	-0.557924	0.455487	-0.171685	-0.284619	-0.332035	-0.703067	0.542338		ME19	ME26	-0.145637			Tab1	Spleen_resi	6	0.687347
Plp1	Microglia	3.00527	-0.375333	-0.375333	-0.375333	-0.375333	-0.375333	-0.375333	-0.375333	0.748051	-0.375333	-0.375333	-0.375333		ME5	ME34	-0.144192			Ticam1	Spleen_rec	7	0.842423
Zc3h10	Microglia	2.97216	-0.49029	-0.49029	-0.49029	-0.49029	0.297902	-0.0496306	-0.351921	0.53971	-0.466479	-0.49029	-0.49029		ME2	ME26	-0.132082			Antxr2	IlealM	8	0.664227
Ntrk1	Microglia	3.17543	-0.288675	-0.288675	-0.288675	-0.288675	-0.288675	-0.288675	-0.288675	-0.288675	-0.288675	-0.288675	-0.288675		ME1	ME34	-0.130226			Itpr3	IlealM	8	0.604596
Stx1a	Microglia	3.01625	-0.408066	-0.408066	-0.408066	0.634904	-0.408066	-0.408066	-0.408066	0.0214375	-0.408066	-0.408066	-0.408066		ME4	ME34	-0.129701			Tlr1	IlealM	8	0.681477
Maml2	Microglia	3.12137	-0.341861	0.297235	-0.341861	-0.341861	-0.341861	-0.341861	-0.341861	-0.341861	-0.341861	-0.341861	-0.341861		ME19	ME25	-0.126971			Casp12	IlealM	8	0.712124
Hltf	Microglia	3.0483	0.342795	-0.603533	0.0622727	-0.603533	-0.283941	-0.176823	-0.409164	-0.433056	-0.559596	-0.2385	-0.145224		ME33	ME36	-0.125041			Gbp2b	IlealM	8	0.878893
Cryba4	Microglia	3.17543	-0.288675	-0.288675	-0.288675	-0.288675	-0.288675	-0.288675	-0.288675	-0.288675	-0.288675	-0.288675	-0.288675		ME9	ME33	-0.124928			Xiap	IlealM	8	0.709115
Sall3	Microglia	3.1657	-0.312522	-0.312522	-0.312522	-0.312522	-0.312522	-0.312522	-0.312522	-0.312522	-0.0404767	-0.312522	-0.312522		ME2	ME34	-0.12353			Tyk2	IlealM	8	0.609675
Arhgap5	Microglia	2.99155	0.340958	-0.597544	-0.371952	-0.526118	-0.547856	-0.292738	-0.391366	-0.395376	-0.618225	0.227873	0.18079		ME6	ME27	-0.123129			P2rx7	ColonicM	9	0.604056
Bin1	Microglia	2.83898	-0.858678	-0.704119	-0.189969	-0.59544	-0.272464	-0.525696	-0.191556	0.299017	0.0319333	0.726099	-0.55811		ME6	ME30	-0.118686			Tlr12	ColonicM	9	0.763484
Crybb1	Microglia	3.17543	-0.288831	-0.288831	-0.288831	-0.288831	-0.288831	-0.288831	-0.288831	-0.287119	-0.288831	-0.288831	-0.288831		ME3	ME34	-0.118508			Rnf216	ColonicM	9	0.635039
Zfp37	Microglia	3.07863	-0.373608	-0.373608	0.477709	-0.193871	-0.373608	-0.373608	-0.373608	-0.373608	-0.373608	-0.373608	-0.373608		ME9	ME19	-0.117517			Cd86	PM	10	0.70738
Ganc	Microglia	3.05719	0.0519246	-0.676021	0.128498	-0.36184	-0.290646	-0.289117	-0.179517	-0.174985	0.00866506	-0.593895	-0.680257		ME12	ME15	-0.11714			Nlrp3	PM	10	0.893998
Sh3bp5	Microglia	2.91853	-0.388949	-0.546585	0.355906	0.472656	-0.564121	-0.564121	-0.564121	-0.528164	-0.268244	0.241338	-0.564121		ME10	ME33	-0.115244			Peli1	PM	10	0.983539
Sparc	Microglia	3.09846	-0.231869	-0.333701	-0.309172	0.392741	-0.392846	-0.393788	-0.363015	-0.30348	-0.375752	-0.393788	-0.393788		ME2	ME6	-0.114663			Birc3	PM	10	0.613729
Pwwp2a	Microglia	3.17543	-0.288675	-0.288675	-0.288675	-0.288675	-0.288675	-0.288675	-0.288675	-0.288675	-0.288675	-0.288675	-0.288675		ME33	ME35	-0.114218			Ikbke	PM	10	0.671035
N4bp2l2	Microglia	3.16896	-0.308252	-0.308252	-0.308252	-0.308252	-0.0864409	-0.308252	-0.308252	-0.308252	-0.308252	-0.308252	-0.308252		ME19	ME32	-0.114206			Irak2	PM	10	0.793348
Ylpm1	Microglia	2.96402	0.481785	0.0487558	-0.591355	0.116733	-0.128391	-0.418736	-0.286073	-0.699512	-0.591171	-0.674824	-0.221227		ME1	ME12	-0.114029			Tank	PM	10	0.7205
Zfhx4	Microglia	3.13071	-0.338773	-0.338773	0.244063	-0.338773	-0.338773	-0.338773	-0.338773	-0.338773	-0.325821	-0.338773	-0.338773		ME8	ME33	-0.11252			Irf7	PM	10	0.916524
Ccdc27	Microglia	3.17543	-0.288675	-0.288675	-0.288675	-0.288675	-0.288675	-0.288675	-0.288675	-0.288675	-0.288675	-0.288675	-0.288675		ME10	ME34	-0.112514			Cxcl1	PM	10	0.93463
Rsrc2	Microglia	2.96965	0.059038	-0.572285	0.0462891	-0.428417	-0.431212	-0.587036	-0.474229	-0.679129	0.103541	0.464381	-0.470593		ME2	ME4	-0.112177			Cxcl3	PM	10	0.914527
Ldhb	Microglia	3.11991	-0.267084	-0.295494	-0.325807	0.137284	-0.459704	-0.468935	-0.443283	-0.390971	-0.30858	0.0281547	-0.325485		ME17	ME33	-0.111974			Il1b	PM	10	0.9946
Gon4l	Microglia	3.14023	-0.337794	-0.337794	-0.337794	-0.337794	-0.337794	-0.337794	-0.337794	-0.337794	-0.337794	0.181287	-0.281364		ME1	ME26	-0.111583			Il6	PM	10	0.638427
Adal	Microglia	3.14678	-0.348025	-0.348025	-0.348025	-0.348025	-0.348025	-0.348025	-0.348025	-0.348025	-0.068863	0.0543096	-0.348025		ME23	ME33	-0.111355			Tnf	PM	10	0.630722
Zfp358	Microglia	3.12745	-0.185261	-0.508976	-0.387602	-0.24767	-0.31181	-0.362191	-0.406143	-0.31043	-0.421934	0.159349	-0.144782		ME21	ME33	-0.110734			Cd14	BMDM	11	0.67207
Epdr1	Microglia	2.98395	-0.235407	-0.524677	-0.475821	0.685637	-0.127288	-0.359881	-0.343498	-0.0520596	-0.526439	-0.497311	-0.527208		ME9	ME34	-0.110361			Dhx58	BMDM	11	0.804499
Cst3	Microglia	2.91413	-0.673065	-0.146202	-0.590236	-0.209272	-0.448943	-0.526927	-0.489717	-0.46649	-0.173789	0.821179	-0.0106662		ME1	ME36	-0.110199			Eif2ak2	BMDM	11	0.648531
Kctd1	Microglia	2.87475	1.06434	-0.417805	-0.417805	-0.417805	-0.178834	-0.417805	-0.417805	-0.417805	-0.417805	-0.417805	-0.417805		ME33	ME38	-0.10999			Ifi204	BMDM	11	0.78598
Thap1	Microglia	3.17543	-0.288675	-0.288675	-0.288675	-0.288675	-0.288675	-0.288675	-0.288675	-0.288675	-0.288675	-0.288675	-0.288675		ME2	ME36	-0.109232			Ifih1	BMDM	11	0.800618
Cx3cl1	Microglia	3.07196	-0.163648	-0.415037	-0.415037	-0.415037	-0.415037	-0.415037	0.0144824	0.397493	-0.415037	-0.415037	-0.415037		ME5	ME12	-0.108864			Nod2	BMDM	11	0.80012
Snrnp48	Microglia	3.17543	-0.288675	-0.288675	-0.288675	-0.288675	-0.288675	-0.288675	-0.288675	-0.288675	-0.288675	-0.288675	-0.288675		ME3	ME12	-0.108711			Oas1a	BMDM	11	0.900604
Ptch1	Microglia	3.17543	-0.288675	-0.288675	-0.288675	-0.288675	-0.288675	-0.288675	-0.288675	-0.288675	-0.288675	-0.288675	-0.288675		ME5	ME27	-0.108385			Oas1g	BMDM	11	0.895484
Zfp746	Microglia	3.17543	-0.288675	-0.288675	-0.288675	-0.288675	-0.288675	-0.288675	-0.288675	-0.288675	-0.288675	-0.288675	-0.288675		ME7	ME34	-0.108219			Oas3	BMDM	11	0.984411
Clcn1	Microglia	3.17543	-0.288675	-0.288675	-0.288675	-0.288675	-0.288675	-0.288675	-0.288675	-0.288675	-0.288675	-0.288675	-0.288675		ME2	ME5	-0.107255			Tlr13	BMDM	11	0.911449
Tmem119	Microglia	2.87649	-0.458672	-0.458672	-0.458672	-0.458672	-0.458672	-0.458672	0.468989	0.782568	-0.458672	-0.458672	-0.458672		ME4	ME19	-0.107167			Tlr2	BMDM	11	0.635336
Rgs10	Microglia	3.04719	-0.508018	-0.597864	-0.355521	-0.440848	-0.265049	-0.47216	0.340846	0.0890547	-0.206026	-0.0717432	-0.559865		ME3	ME26	-0.10661			Tlr8	BMDM	11	0.664094
1700017B05Rik	Microglia	3.17543	-0.288675	-0.288675	-0.288675	-0.288675	-0.288675	-0.288675	-0.288675	-0.288675	-0.288675	-0.288675	-0.288675		ME26	ME37	-0.106394			Casp1	BMDM	11	0.791216
Ino80d	Microglia	3.03134	-0.369753	-0.369753	-0.369753	-0.369753	0.666196	-0.369753	-0.369753	-0.369753	-0.369753	-0.369753	-0.369753		ME12	ME21	-0.106351			Brcc3	BMDM	11	0.625448
Sall2	Microglia	3.17543	-0.288675	-0.288675	-0.288675	-0.288675	-0.288675	-0.288675	-0.288675	-0.288675	-0.288675	-0.288675	-0.288675		ME10	ME19	-0.106213			Ctsb	BMDM	11	0.946763
Irx3	Microglia	3.17543	-0.288675	-0.288675	-0.288675	-0.288675	-0.288675	-0.288675	-0.288675	-0.288675	-0.288675	-0.288675	-0.288675		ME8	ME19	-0.105745			Dnmt3a	BMDM	11	0.604543
Ice2	Microglia	3.17543	-0.288675	-0.288675	-0.288675	-0.288675	-0.288675	-0.288675	-0.288675	-0.288675	-0.288675	-0.288675	-0.288675		ME9	ME36	-0.105721			Gabarap	BMDM	11	0.923131
P2ry12	Microglia	3.08701	-0.419802	-0.419802	0.166349	-0.419802	-0.389924	-0.419802	-0.176306	0.222435	-0.419802	-0.419802	-0.39075		ME18	ME33	-0.105606			Gabarapl1	BMDM	11	0.695854
Akap6	Microglia	3.17543	-0.288675	-0.288675	-0.288675	-0.288675	-0.288675	-0.288675	-0.288675	-0.288675	-0.288675	-0.288675	-0.288675		ME4	ME30	-0.105054			Gsdmd	BMDM	11	0.663729
Cbln1	Microglia	3.17543	-0.288675	-0.288675	-0.288675	-0.288675	-0.288675	-0.288675	-0.288675	-0.288675	-0.288675	-0.288675	-0.288675		ME12	ME22	-0.10488			Panx1	BMDM	11	0.608465
Hexim2	Microglia	2.62787	-0.416418	-0.416418	-0.416418	-0.416418	-0.416418	-0.416418	-0.416418	-0.416418	-0.416418	-0.416418	1.53631		ME19	ME24	-0.104329			Trim21	BMDM	11	0.875339
Rilpl1	Microglia	2.91903	-0.692014	-0.704093	0.204365	0.275839	0.410587	-0.699714	-0.366974	-0.54099	-0.352576	-0.0341911	-0.419268		ME7	ME33	-0.103765			Trim23	BMDM	11	0.881414
Nek6	Microglia	2.80276	1.196	-0.453442	-0.453442	-0.453442	-0.453442	-0.453442	-0.453442	-0.453442	-0.453442	-0.172478	-0.19875		ME2	ME12	-0.10307			Tyrobp	BMDM	11	0.631518
Neu4	Microglia	3.17543	-0.288675	-0.288675	-0.288675	-0.288675	-0.288675	-0.288675	-0.288675	-0.288675	-0.288675	-0.288675	-0.288675		ME5	ME30	-0.102475			Unc93b1	BMDM	11	0.696325
Gpr34	Microglia	3.08595	-0.378532	-0.378532	-0.378532	-0.378532	-0.378532	-0.378532	-0.100244	0.421083	-0.378532	-0.378532	-0.378532		ME6	ME31	-0.102316			Atg12	BMDM	11	0.907959
4921524J17Rik	Microglia	3.17543	-0.288675	-0.288675	-0.288675	-0.288675	-0.288675	-0.288675	-0.288675	-0.288675	-0.288675	-0.288675	-0.288675		ME26	ME36	-0.101678			Atg5	BMDM	11	0.858565
Trim8	Microglia	3.17543	-0.288675	-0.288675	-0.288675	-0.288675	-0.288675	-0.288675	-0.288675	-0.288675	-0.288675	-0.288675	-0.288675		ME2	ME24	-0.101521			Isg15	BMDM	11	0.867007
Nlrp9b	Microglia	3.17543	-0.288675	-0.288675	-0.288675	-0.288675	-0.288675	-0.288675	-0.288675	-0.288675	-0.288675	-0.288675	-0.288675		ME22	ME33	-0.101199			Nfkbib	BMDM	11	0.684466
Mobp	Microglia	3.17543	-0.288675	-0.288675	-0.288675	-0.288675	-0.288675	-0.288675	-0.288675	-0.288675	-0.288675	-0.288675	-0.288675		ME8	ME34	-0.101171			Ptpn6	BMDM	11	0.641598
Gal3st4	Microglia	3.17543	-0.288675	-0.288675	-0.288675	-0.288675	-0.288675	-0.288675	-0.288675	-0.288675	-0.288675	-0.288675	-0.288675		ME12	ME36	-0.100886			Rab7b	BMDM	11	0.645452
Atxn1l	Microglia	2.67057	-0.662238	-0.735341	-0.229412	-0.440785	-0.672227	0.118103	0.818176	0.665474	-0.0782077	-0.741318	-0.712793		ME33	ME37	-0.100738			Irak1	BMDM	11	0.879288
Aff4	Microglia	2.9746	0.667507	-0.512721	-0.234023	-0.512721	-0.466485	-0.370845	-0.512721	-0.491626	-0.512721	0.0223787	-0.0506235		ME4	ME12	-0.100407			Map2k1	BMDM	11	0.747129
Ezh1	Microglia	2.84439	0.772773	-0.763379	0.376182	-0.634722	-0.464456	-0.477306	-0.424	-0.236976	0.00732993	-0.553719	-0.446114		ME11	ME33	-0.0998877			Map2k2	BMDM	11	0.764175
Snip1	Microglia	2.7788	0.306057	-0.683369	-0.924445	0.212909	-0.631838	-0.797509	0.112534	-0.158384	-0.298682	-0.528991	0.612922		ME12	ME13	-0.0998651			Prkcd	BMDM	11	0.751157
Srsf9	Microglia	3.0093	-0.122486	-0.942385	0.349751	-0.160178	-0.12693	-0.24077	0.00797248	-0.334462	-0.56723	-0.484165	-0.388417		ME5	ME40	-0.0993197			Chuk	BMDM	11	0.672169
Ncoa6	Microglia	2.98286	0.213183	-0.61446	-0.436671	0.258102	-0.784413	0.0535527	-0.202627	-0.692196	-0.129877	-0.154256	-0.493192		ME2	ME37	-0.0993159			Irf3	BMDM	11	0.710006
Zbtb1	Microglia	3.09209	-0.416575	-0.551437	-0.353635	-0.551437	0.0307567	0.0373711	0.00586137	-0.21696	-0.105733	-0.464835	-0.505471		ME6	ME19	-0.0988999			Stat2	BMDM	11	0.898126
Prpf40b	Microglia	3.07609	-0.268161	-0.510858	0.165987	-0.236387	-0.574948	0.0780049	-0.0100956	-0.397659	-0.542871	-0.270693	-0.50841		ME5	ME36	-0.0987293			Aim2	Raw264.7	12	0.638736
St3gal6	Microglia	3.05701	-0.501478	-0.501478	0.119328	-0.0726512	-0.501478	-0.501478	-0.161377	0.254658	-0.501478	-0.501478	-0.188103		ME6	ME28	-0.0986012			Dhx33	Raw264.7	12	0.87858
Ep300	Microglia	3.04016	-0.240671	-0.676529	-0.35689	-0.621474	-0.268233	0.188942	0.298321	-0.383313	-0.3481	-0.137753	-0.494461		ME12	ME16	-0.0984677			Hmgb3	Raw264.7	12	0.641007
AI597479	Microglia	3.10972	-0.385957	-0.385957	-0.385957	-0.385957	-0.309588	0.162993	-0.385957	-0.385957	0.124525	-0.385957	-0.385957		ME5	ME19	-0.0979533			Mre11a	Raw264.7	12	0.619059
Vgll4	Microglia	3.17543	-0.288675	-0.288675	-0.288675	-0.288675	-0.288675	-0.288675	-0.288675	-0.288675	-0.288675	-0.288675	-0.288675		ME3	ME36	-0.0975158			Nlrp10	Raw264.7	12	0.814644
Zfp768	Microglia	3.17543	-0.288675	-0.288675	-0.288675	-0.288675	-0.288675	-0.288675	-0.288675	-0.288675	-0.288675	-0.288675	-0.288675		ME12	ME14	-0.0973618			Nlrp1a	Raw264.7	12	0.705703
Ssbp3	Microglia	2.67222	-0.208604	-0.762468	-0.423679	0.675577	-0.676336	-0.512314	0.131355	-0.762468	0.814908	-0.762468	-0.185728		ME1	ME30	-0.0961996			Nlrp1b	Raw264.7	12	0.993012
Ncoa2	Microglia	2.71183	0.725636	-0.811103	-0.634601	-0.0386798	-0.0922279	0.63244	-0.314475	-0.674402	-0.0328934	-0.811103	-0.660422		ME12	ME23	-0.0961406			Polr2l	Raw264.7	12	0.662096
Rbm48	Microglia	3.17543	-0.288675	-0.288675	-0.288675	-0.288675	-0.288675	-0.288675	-0.288675	-0.288675	-0.288675	-0.288675	-0.288675		ME16	ME19	-0.095762			Polr3c	Raw264.7	12	0.683995
Zmynd11	Microglia	2.74079	0.404951	0.465734	0.797208	-0.409898	-0.566043	-0.557336	-0.593573	-0.452498	-0.609779	-0.609779	-0.609779		ME1	ME37	-0.0956141			Polr3d	Raw264.7	12	0.835803
Lama1	Microglia	3.17543	-0.288675	-0.288675	-0.288675	-0.288675	-0.288675	-0.288675	-0.288675	-0.288675	-0.288675	-0.288675	-0.288675		ME4	ME31	-0.0938201			Polr3f	Raw264.7	12	0.828477
Khdrbs3	Microglia	2.97356	0.000634561	-1.06231	-0.337859	0.45196	-0.101422	-0.219414	-0.328545	-0.315949	-0.568425	-0.262706	-0.229526		ME4	ME27	-0.0937666			Ctsk	Raw264.7	12	0.994843
Zfp280d	Microglia	3.16029	-0.0233217	-0.337276	-0.317422	-0.337276	-0.337276	-0.337276	-0.337276	-0.337276	-0.337276	-0.299318	-0.159297		ME2	ME30	-0.0933278			Setd6	Raw264.7	12	0.779299
Rps6ka5	Microglia	2.76213	1.20704	-0.284896	-0.357188	-0.463425	-0.438057	-0.198104	-0.220715	-0.586945	-0.680113	-0.115256	-0.624476		ME24	ME37	-0.0932491			Spp1	Raw264.7	12	0.910677
Kdm2b	Microglia	2.94174	0.466095	-0.594404	-0.594404	-0.594404	-0.409994	0.0493347	-0.254561	0.325183	-0.594404	-0.594404	-0.14578		ME3	ME15	-0.0927102			Trip6	Raw264.7	12	0.840805
Crebl2	Microglia	3.17543	-0.288675	-0.288675	-0.288675	-0.288675	-0.288675	-0.288675	-0.288675	-0.288675	-0.288675	-0.288675	-0.288675		ME8	ME36	-0.0924571			Txnip	Raw264.7	12	0.978168
Irf2bp1	Microglia	2.80963	-0.469786	-0.912017	-0.752432	-0.437588	0.0918949	-0.84908	0.0102273	0.558803	-0.311099	-0.117418	0.378862		ME4	ME36	-0.0921403			Otud5	Raw264.7	12	0.766332
Ss18l2	Microglia	3.17543	-0.288675	-0.288675	-0.288675	-0.288675	-0.288675	-0.288675	-0.288675	-0.288675	-0.288675	-0.288675	-0.288675		ME12	ME37	-0.091674			Pin1	Raw264.7	12	0.615718
Ttc28	Microglia	3.14833	-0.342693	-0.342693	-0.342693	-0.342693	-0.342693	-0.342693	-0.342693	0.0884086	-0.1525	-0.342693	-0.342693		ME18	ME26	-0.0916597
Senp7	Microglia	2.58619	-0.481778	-0.440313	-0.60935	-0.519262	-0.520654	-0.152171	0.0156363	-0.549117	-0.586476	-0.241507	1.4988		ME6	ME15	-0.0913509			Figure 2d_edge information
Tatdn2	Microglia	2.97552	-0.427826	-0.427826	-0.427826	-0.427826	-0.427826	-0.427826	-0.427826	-0.427826	-0.427826	0.196409	0.678503		ME12	ME18	-0.0913499			fromAltName	toAltName	weight
Taf3	Microglia	2.87746	0.623164	-0.579402	-0.181072	-0.297935	-0.52113	-0.397336	0.56628	-0.374562	-0.595126	-0.595126	-0.525216		ME24	ME36	-0.0911407			Aim2	Ctsk	0.173214
Nr2c2	Microglia	2.66742	-0.592532	0.02562	-0.638047	-0.335092	1.11316	0.49861	-0.423056	-0.581171	-0.53107	-0.638047	-0.565796		ME6	ME12	-0.0910932			Aim2	Nlrp1b	0.145542
Cfh	Microglia	2.86113	-0.490927	-0.497831	0.917426	-0.473509	-0.501642	-0.501391	-0.472125	0.172826	-0.0106736	-0.501642	-0.501642		ME31	ME38	-0.0907529			Aim2	Spp1	0.140174
Ercc5	Microglia	3.1696	-0.136537	-0.32248	-0.32248	-0.32248	-0.250506	-0.32248	-0.32248	-0.32248	-0.319023	-0.32248	-0.206172		ME15	ME19	-0.0906274			Aim2	Txnip	0.158337
Klf12	Microglia	3.15817	-0.329461	-0.219895	-0.329461	-0.329461	0.0268789	-0.329461	-0.329461	-0.329461	-0.329461	-0.329461	-0.329461		ME9	ME30	-0.0904536			Akt1	Il18	0.104386
Phf1	Microglia	2.76432	-0.350792	0.544098	-0.701829	0.645437	-0.619275	0.129786	-0.655701	-0.452574	0.100189	-0.701829	-0.701829		ME10	ME30	-0.090088			Akt1	Mavs	0.118142
Lmo2	Microglia	3.17535	-0.290803	-0.290803	-0.290803	-0.290803	-0.290803	-0.267327	-0.290803	-0.290803	-0.290803	-0.290803	-0.290803		ME10	ME27	-0.0900807			Antxr2	Casp12	0.192305
Sp4	Microglia	3.08207	-0.395406	-0.241616	-0.395406	-0.395406	-0.102787	0.425579	-0.395406	-0.395406	-0.395406	-0.395406	-0.395406		ME2	ME25	-0.0900249			Atg12	Atg5	0.112282
Fbxl17	Microglia	3.16944	-0.307538	-0.307538	-0.307538	-0.307538	-0.307538	-0.307538	-0.307538	-0.307538	-0.307538	-0.307538	-0.0940588		ME2	ME35	-0.0899684			Atg12	Ctsb	0.214646
Uvssa	Microglia	3.05572	-0.370459	-0.370459	-0.370459	-0.370459	-0.370459	0.580045	-0.370459	-0.370459	-0.30163	-0.370459	-0.370459		ME3	ME31	-0.089835			Atg12	Dhx58	0.115059
Tal1	Microglia	3.17543	-0.288675	-0.288675	-0.288675	-0.288675	-0.288675	-0.288675	-0.288675	-0.288675	-0.288675	-0.288675	-0.288675		ME16	ME36	-0.0898186			Atg12	Gabarap	0.196773
4931414P19Rik	Microglia	2.60191	-0.505133	-0.505133	-0.505133	-0.35449	1.51666	-0.505133	-0.505133	-0.505133	-0.391512	-0.346257	0.00448792		ME10	ME15	-0.0894673			Atg12	Gabarapl1	0.207579
Zfp260	Microglia	2.69978	-0.39004	-0.462254	-0.639629	-0.639629	0.718487	0.944251	-0.204166	-0.332914	-0.49597	-0.639629	-0.558286		ME7	ME19	-0.0893642			Atg12	Ifih1	0.133521
Clcn2	Microglia	2.88125	-0.438304	-0.438304	-0.438304	-0.438304	0.0823543	-0.438304	-0.438304	0.981135	-0.438304	-0.438304	-0.438304		ME12	ME35	-0.0893598			Atg12	Irak1	0.150482
Jmjd1c	Microglia	2.97609	-0.455974	-0.602425	-0.508337	-0.445069	-0.137777	-0.497477	-0.377091	-0.14237	0.464954	-0.602425	0.327898		ME2	ME31	-0.0892853			Atg12	Isg15	0.124518
Senp6	Microglia	3.16242	-0.332743	-0.326534	-0.332743	-0.332743	-0.219031	-0.262408	-0.332743	-0.332743	-0.0252473	-0.332743	-0.332743		ME2	ME15	-0.0891759			Atg12	Map2k2	0.141306
Kctd18	Microglia	2.61954	-0.539439	-0.539439	-0.539439	-0.539439	0.629866	-0.187533	-0.539439	-0.539439	1.19797	-0.539439	-0.483768		ME5	ME37	-0.0886858			Atg12	Nod2	0.139695
1110059G10Rik	Microglia	2.84388	-0.712801	-0.712801	-0.333767	-0.712801	0.798518	0.0610294	-0.245842	0.0710122	-0.208563	-0.135067	-0.712801		ME9	ME37	-0.0885267			Atg12	Oas1a	0.133423
Pde3b	Microglia	2.39218	1.5935	-0.574359	-0.574359	-0.574359	-0.551128	-0.574359	0.358225	0.191913	-0.538533	-0.574359	-0.574359		ME1	ME31	-0.0880691			Atg12	Oas1g	0.133128
Txndc2	Microglia	3.17543	-0.288675	-0.288675	-0.288675	-0.288675	-0.288675	-0.288675	-0.288675	-0.288675	-0.288675	-0.288675	-0.288675		ME9	ME40	-0.0880362			Atg12	Oas3	0.20847
Chn2	Microglia	2.52158	-0.473094	-0.473094	-0.380117	-0.23263	1.67513	-0.282613	-0.473094	-0.473094	-0.462791	-0.473094	-0.473094		ME1	ME32	-0.0880293			Atg12	Stat2	0.179189
Mafg	Microglia	2.87152	-0.683124	0.346764	-0.397409	0.344029	-0.519301	0.306456	-0.407885	-0.221339	-0.315382	-1.07195	-0.252376		ME10	ME31	-0.0873725			Atg12	Tlr13	0.186522
E030018B13Rik	Microglia	3.17543	-0.288675	-0.288675	-0.288675	-0.288675	-0.288675	-0.288675	-0.288675	-0.288675	-0.288675	-0.288675	-0.288675		ME11	ME19	-0.0871708			Atg12	Trim21	0.152749
Tcf3	Microglia	3.17543	-0.288675	-0.288675	-0.288675	-0.288675	-0.288675	-0.288675	-0.288675	-0.288675	-0.288675	-0.288675	-0.288675		ME15	ME23	-0.0867139			Atg12	Trim23	0.127004
B230219D22Rik	Microglia	3.14125	-0.314195	-0.42955	-0.466521	-0.071655	-0.319161	-0.410314	-0.129581	-0.25536	-0.017834	-0.432988	-0.294097		ME7	ME31	-0.086626			Atg5	Ctsb	0.134709
Pop5	Microglia	3.04728	-0.365953	-0.365953	-0.365953	-0.365953	-0.365953	-0.365953	-0.365953	-0.365953	-0.365953	-0.365953	0.612246		ME7	ME15	-0.086363			Atg5	Gabarap	0.104183
Rubcnl	Microglia	3.17214	-0.30667	-0.30667	-0.30667	-0.30667	-0.147085	-0.292079	-0.30667	-0.279616	-0.30667	-0.30667	-0.30667		ME1	ME6	-0.0862942			Atg5	Map2k1	0.12368
Eapp	Microglia	3.03904	-0.189908	-0.506108	0.00419365	-0.506108	-0.400375	-0.380473	0.0921894	-0.506108	-0.506108	0.365872	-0.506108		ME13	ME19	-0.0859269			Atg5	Oas3	0.145381
Pex6	Microglia	2.98136	0.000699823	-0.529175	-0.282148	-0.529175	-0.529175	-0.302125	-0.529175	0.450507	-0.529175	-0.499343	0.296923		ME2	ME32	-0.0856182			Atg5	Stat2	0.101498
D3Ertd751e	Microglia	3.10179	0.00598139	-0.0869054	-0.376676	-0.431947	-0.361433	-0.452242	-0.342726	-0.36699	0.215633	-0.452242	-0.452242		ME23	ME26	-0.0855758			Bcl2l1	Cxcl10	0.438884
Tafazzin	Microglia	3.11162	-0.239253	-0.384193	-0.337732	-0.384193	-0.384193	-0.37879	-0.218123	0.321641	-0.376877	-0.345717	-0.384193		ME1	ME4	-0.0855381			Bcl2l1	Plcb4	0.415592
Midn	Microglia	3.17543	-0.288675	-0.288675	-0.288675	-0.288675	-0.288675	-0.288675	-0.288675	-0.288675	-0.288675	-0.288675	-0.288675		ME6	ME14	-0.0853309			Bcl2l1	Tbkbp1	0.166917
Faap100	Microglia	3.17543	-0.288675	-0.288675	-0.288675	-0.288675	-0.288675	-0.288675	-0.288675	-0.288675	-0.288675	-0.288675	-0.288675		ME3	ME6	-0.0852761			Birc2	Ifnar2	0.314873
Nptx1	Microglia	3.17543	-0.288675	-0.288675	-0.288675	-0.288675	-0.288675	-0.288675	-0.288675	-0.288675	-0.288675	-0.288675	-0.288675		ME3	ME13	-0.0852075			Birc2	Ikbkb	0.210842
Chrm5	Microglia	3.17543	-0.288675	-0.288675	-0.288675	-0.288675	-0.288675	-0.288675	-0.288675	-0.288675	-0.288675	-0.288675	-0.288675		ME15	ME38	-0.0850281			Birc2	Nlrc4	0.147404
Tshz2	Microglia	3.17543	-0.288675	-0.288675	-0.288675	-0.288675	-0.288675	-0.288675	-0.288675	-0.288675	-0.288675	-0.288675	-0.288675		ME3	ME30	-0.0849126			Birc2	Prkdc	0.105178
Cables2	Microglia	3.17414	-0.297549	-0.297549	-0.297549	-0.297549	-0.198657	-0.297549	-0.297549	-0.297549	-0.297549	-0.297549	-0.297549		ME5	ME28	-0.084739			Birc2	Ripk1	0.107269
Acsbg2	Microglia	3.17519	-0.292507	-0.292507	-0.292507	-0.292507	-0.292507	-0.292507	-0.292507	-0.250121	-0.292507	-0.292507	-0.292507		ME1	ME38	-0.0847181			Birc2	Rnf135	0.296314
Zfp595	Microglia	3.17461	-0.295778	-0.295778	-0.295778	-0.295778	-0.295778	-0.295778	-0.295778	-0.295778	-0.295778	-0.295778	-0.216827		ME2	ME17	-0.0843294			Birc2	Rnf41	0.273786
Cntn1	Microglia	3.1595	-0.318857	-0.318857	-0.318857	-0.318857	-0.318857	-0.318857	-0.318857	-0.318857	-0.318857	0.029065	-0.318857		ME8	ME30	-0.084321			Birc3	Cxcl3	0.230627
Lrit1	Microglia	3.17541	-0.289579	-0.289579	-0.289579	-0.289579	-0.289579	-0.289579	-0.289579	-0.279626	-0.289579	-0.289579	-0.289579		ME5	ME31	-0.0840269			Birc3	Ikbke	0.693908
Prr3	Microglia	3.17543	-0.288675	-0.288675	-0.288675	-0.288675	-0.288675	-0.288675	-0.288675	-0.288675	-0.288675	-0.288675	-0.288675		ME8	ME37	-0.084001			Birc3	Il6	0.762216
T2	Microglia	3.17543	-0.288675	-0.288675	-0.288675	-0.288675	-0.288675	-0.288675	-0.288675	-0.288675	-0.288675	-0.288675	-0.288675		ME1	ME15	-0.0835841			Birc3	Tnf	0.442262
Thsd7a	Microglia	3.17543	-0.288675	-0.288675	-0.288675	-0.288675	-0.288675	-0.288675	-0.288675	-0.288675	-0.288675	-0.288675	-0.288675		ME11	ME15	-0.0833567			Camp	Il12b	0.268775
Rad1	Microglia	3.09478	-0.137954	-0.473653	-0.473653	-0.360002	-0.298347	-0.177362	-0.473653	-0.473653	-0.473653	0.14527	0.10188		ME32	ME36	-0.0831321			Camp	Lbp	0.397448
Napepld	Microglia	3.17348	-0.177891	-0.299559	-0.299559	-0.299559	-0.299559	-0.299559	-0.299559	-0.299559	-0.299559	-0.299559	-0.299559		ME26	ME38	-0.0830366			Camp	Map3k1	0.303108
Dyrk1b	Microglia	3.10192	-0.343762	-0.469954	-0.518176	-0.0224687	-0.380438	-0.425863	-0.476363	-0.455193	-0.0696115	0.0697939	-0.00988879		ME9	ME31	-0.0828566			Camp	Mapk13	0.333593
Ccdc85a	Microglia	3.17543	-0.288675	-0.288675	-0.288675	-0.288675	-0.288675	-0.288675	-0.288675	-0.288675	-0.288675	-0.288675	-0.288675		ME9	ME32	-0.0827752			Camp	Nlrp12	0.282626
Ubox5	Microglia	3.17543	-0.288675	-0.288675	-0.288675	-0.288675	-0.288675	-0.288675	-0.288675	-0.288675	-0.288675	-0.288675	-0.288675		ME2	ME16	-0.0827683			Casp1	Map2k1	0.114634
Trpm6	Microglia	3.17543	-0.288675	-0.288675	-0.288675	-0.288675	-0.288675	-0.288675	-0.288675	-0.288675	-0.288675	-0.288675	-0.288675		ME9	ME27	-0.0826936			Casp1	Oas1a	0.103264
Inpp4b	Microglia	3.11882	-0.342971	-0.342971	-0.342971	-0.342971	-0.342971	-0.342971	-0.342971	0.310883	-0.342971	-0.342971	-0.342971		ME22	ME26	-0.0824185			Casp12	Gbp2b	0.141456
Nek3	Microglia	3.14511	-0.329513	-0.329513	-0.329513	-0.329513	-0.329513	-0.329513	-0.329513	-0.329513	-0.329513	-0.329513	0.150023		ME7	ME32	-0.0824089			Casp12	Tlr1	0.110118
Coprs	Microglia	3.06586	0.175725	-0.498633	0.0515184	-0.498633	-0.498633	-0.498633	-0.32705	0.139482	-0.235984	-0.376391	-0.498633		ME4	ME37	-0.0821416			Cd86	Cxcl3	0.18238
Kdm3b	Microglia	2.74557	0.300835	-0.771223	-0.516033	-0.32865	-0.380316	0.0319167	-0.472937	-0.5739	-0.431023	-0.650495	1.04626		ME7	ME30	-0.0821406			Cd86	Il1b	0.221651
Prr5l	Microglia	3.16697	-0.310973	-0.310973	-0.310973	-0.310973	-0.310973	-0.310973	-0.310973	-0.310973	-0.310973	-0.0572376	-0.310973		ME14	ME19	-0.0820129			Cd86	Peli1	0.244412
Cabin1	Microglia	2.67207	-0.48044	-0.527346	-0.541192	-0.544366	-0.443646	-0.531268	0.330418	-0.242554	1.27158	-0.612021	-0.351229		ME1	ME24	-0.0820031			Ctsb	Dhx58	0.187742
Rnpc3	Microglia	2.88286	-0.101698	-0.535259	-0.0784941	-0.535259	-0.263043	-0.155554	0.927483	-0.535259	-0.535259	-0.535259	-0.535259		ME15	ME21	-0.0818484			Ctsb	Gabarap	0.222779
Fmod	Microglia	3.05007	0.602476	-0.365254	-0.365254	-0.365254	-0.365254	-0.365254	-0.365254	-0.365254	-0.365254	-0.365254	-0.365254		ME16	ME23	-0.0818139			Ctsb	Gabarapl1	0.14832
Lrrc29	Microglia	3.17543	-0.288675	-0.288675	-0.288675	-0.288675	-0.288675	-0.288675	-0.288675	-0.288675	-0.288675	-0.288675	-0.288675		ME3	ME16	-0.0817455			Ctsb	Ifi204	0.149546
Aasdh	Microglia	2.75248	-0.40791	-0.40791	-0.40791	-0.40791	-0.40791	-0.40791	-0.40791	1.32662	-0.40791	-0.40791	-0.40791		ME9	ME15	-0.081654			Ctsb	Ifih1	0.153809
Kcns1	Microglia	3.10608	-0.348097	-0.348097	-0.348097	-0.348097	-0.348097	0.374895	-0.348097	-0.348097	-0.348097	-0.348097	-0.348097		ME7	ME12	-0.0816508			Ctsb	Irak1	0.270094
Spock2	Microglia	3.13008	-0.337805	-0.337805	-0.337805	-0.337805	0.247976	-0.337805	-0.337805	-0.337805	-0.337805	-0.337805	-0.337805		ME25	ME37	-0.0814139			Ctsb	Isg15	0.192843
Slc12a5	Microglia	2.97849	-0.435715	-0.425594	-0.439668	-0.419901	-0.433244	-0.44119	0.566384	-0.420016	-0.443855	-0.435126	0.349436		ME34	ME38	-0.0812934			Ctsb	Map2k2	0.121146
Nyap1	Microglia	3.17543	-0.288675	-0.288675	-0.288675	-0.288675	-0.288675	-0.288675	-0.288675	-0.288675	-0.288675	-0.288675	-0.288675		ME16	ME21	-0.081227			Ctsb	Nod2	0.17973
Slc1a3	Microglia	3.03797	-0.451695	-0.451695	-0.31501	-0.133858	0.111242	0.461518	-0.451695	-0.451695	-0.451695	-0.451695	-0.451695		ME24	ME40	-0.0812064			Ctsb	Oas1a	0.208537
Erf	Microglia	3.17543	-0.288675	-0.288675	-0.288675	-0.288675	-0.288675	-0.288675	-0.288675	-0.288675	-0.288675	-0.288675	-0.288675		ME2	ME13	-0.0809737			Ctsb	Oas1g	0.201775
Ryr1	Microglia	3.11511	-0.283491	-0.35098	0.3272	-0.35098	-0.35098	-0.35098	-0.35098	-0.35098	-0.35098	-0.35098	-0.35098		ME7	ME36	-0.0809174			Ctsb	Oas3	0.277203
Tcf12	Microglia	3.16651	-0.317414	-0.317414	-0.317414	-0.291283	-0.30968	-0.317414	-0.053178	-0.317414	-0.317414	-0.317414	-0.290472		ME3	ME4	-0.080646			Ctsb	Stat2	0.222297
Plcl1	Microglia	3.09982	-0.288422	-0.44379	-0.241232	-0.475177	-0.253489	-0.386812	0.366032	-0.33741	-0.370362	-0.288678	-0.380481		ME8	ME31	-0.0800928			Ctsb	Tlr13	0.216072
Scnm1	Microglia	3.10692	0.0165444	-0.476367	-0.476367	0.0303095	-0.0356512	-0.301049	-0.106641	-0.328595	-0.476367	-0.476367	-0.476367		ME1	ME35	-0.0800731			Ctsb	Trim21	0.234176
Prr12	Microglia	3.1725	-0.307782	-0.307782	-0.307782	-0.307782	-0.307782	-0.295139	-0.307782	-0.307782	-0.307782	-0.252944	-0.162168		ME17	ME23	0.104265			Ctsb	Trim23	0.160899
Cfap65	Microglia	3.17543	-0.288675	-0.288675	-0.288675	-0.288675	-0.288675	-0.288675	-0.288675	-0.288675	-0.288675	-0.288675	-0.288675		ME18	ME23	0.11735			Ctsk	Dhx33	0.397099
Znhit1	Microglia	3.17543	-0.288675	-0.288675	-0.288675	-0.288675	-0.288675	-0.288675	-0.288675	-0.288675	-0.288675	-0.288675	-0.288675		ME27	ME34	0.123926			Ctsk	Hmgb3	0.258992
Foxn3	Microglia	3.17543	-0.288675	-0.288675	-0.288675	-0.288675	-0.288675	-0.288675	-0.288675	-0.288675	-0.288675	-0.288675	-0.288675		ME28	ME33	0.127528			Ctsk	Mre11a	0.193852
Hhex	Microglia	3.17543	-0.288675	-0.288675	-0.288675	-0.288675	-0.288675	-0.288675	-0.288675	-0.288675	-0.288675	-0.288675	-0.288675		ME28	ME34	0.130529			Ctsk	Nlrp10	0.294021
Hhip	Microglia	3.17543	-0.288675	-0.288675	-0.288675	-0.288675	-0.288675	-0.288675	-0.288675	-0.288675	-0.288675	-0.288675	-0.288675		ME36	ME40	0.179901			Ctsk	Nlrp1a	0.212228
Zfp512	Microglia	2.74319	-0.72197	-0.730958	0.487672	-0.441024	-0.0345161	-0.53028	-0.041117	0.872075	-0.530431	-0.743465	-0.329175		ME13	ME16	0.295742			Ctsk	Nlrp1b	0.550834
Chd9	Microglia	2.89938	-0.369089	-0.496563	-0.512558	0.978539	-0.410427	-0.421698	-0.443815	-0.0911354	-0.45487	-0.373602	-0.304157		ME24	ME25	0.340979			Ctsk	Otud5	0.41587
Myb	Microglia	2.9927	-0.377789	-0.377789	-0.377789	-0.377789	-0.377789	-0.377789	-0.377789	-0.377789	-0.377789	-0.377789	0.785194		ME19	ME21	0.344628			Ctsk	Polr2l	0.192084
2310033P09Rik	Microglia	2.98184	-0.541822	-0.705369	-0.108877	0.399473	-0.388222	-0.431443	-0.375358	0.376004	-0.4626	-0.5068	-0.23683		ME31	ME32	0.347924			Ctsk	Polr3c	0.268314
Chia1	Lung_resi	-0.289058	3.17542	-0.284842	-0.289058	-0.289058	-0.289058	-0.289058	-0.289058	-0.289058	-0.289058	-0.289058	-0.289058		ME10	ME11	0.384445			Ctsk	Polr3d	0.450177
Clmn	Lung_resi	-0.29039	3.1754	-0.29039	-0.282732	-0.29039	-0.29039	-0.29039	-0.29039	-0.29039	-0.279159	-0.29039	-0.29039		ME19	ME22	0.399431			Ctsk	Polr3f	0.440809
Gpcpd1	Lung_resi	-0.372088	3.17017	-0.171076	-0.302653	-0.346837	-0.234931	-0.264957	-0.34627	-0.305295	-0.254067	-0.242616	-0.32938		ME17	ME20	0.419212			Ctsk	Setd6	0.205388
Cracd	Lung_resi	-0.288675	3.17543	-0.288675	-0.288675	-0.288675	-0.288675	-0.288675	-0.288675	-0.288675	-0.288675	-0.288675	-0.288675		ME30	ME33	0.425562			Ctsk	Spp1	0.437892
Ly75	Lung_resi	-0.299867	3.17494	-0.268088	-0.299867	-0.289835	-0.285165	-0.293765	-0.241573	-0.297858	-0.299867	-0.299188	-0.299867		ME19	ME23	0.431068			Ctsk	Trip6	0.457311
Adipor2	Lung_resi	-0.288675	3.17543	-0.288675	-0.288675	-0.288675	-0.288675	-0.288675	-0.288675	-0.288675	-0.288675	-0.288675	-0.288675		ME17	ME19	0.457428			Ctsk	Txnip	0.53748
Prkar2b	Lung_resi	-0.428264	3.15971	-0.129014	-0.402384	-0.238936	-0.327496	-0.379833	-0.167591	-0.178727	-0.288468	-0.235867	-0.383125		ME31	ME33	0.457621			Cxcl1	Cxcl3	0.152361
Il18	Lung_resi	-0.293255	3.16371	-0.33292	-0.284527	-0.33292	-0.022272	-0.294072	-0.324782	-0.322723	-0.294524	-0.328797	-0.33292		ME24	ME33	0.457737			Cxcl1	Il1b	0.39522
Mrpl39	Lung_resi	-0.308586	3.17395	-0.320642	-0.302924	-0.307943	-0.290249	-0.306095	-0.283701	-0.279052	-0.310436	-0.210724	-0.253602		ME25	ME33	0.460089			Cxcl1	Irak2	0.20096
Slc39a2	Lung_resi	-0.288675	3.17543	-0.288675	-0.288675	-0.288675	-0.288675	-0.288675	-0.288675	-0.288675	-0.288675	-0.288675	-0.288675		ME32	ME33	0.469241			Cxcl1	Irf7	0.248854
Car4	Lung_resi	-0.336421	3.15218	0.0681735	-0.346552	-0.346552	-0.346552	-0.346552	-0.242148	-0.215922	-0.346552	-0.346552	-0.346552		ME1	ME3	0.486863			Cxcl1	Nlrp3	0.337992
Cpne5	Lung_resi	-0.470546	3.14787	-0.1745	-0.377916	0.0242671	-0.376995	-0.376631	-0.300603	-0.257119	-0.278089	-0.176826	-0.382906		ME4	ME5	0.491513			Cxcl1	Peli1	0.318253
Mical3	Lung_resi	-0.314772	3.1735	-0.235564	-0.314772	-0.314772	-0.221211	-0.24756	-0.279198	-0.30467	-0.314772	-0.311438	-0.314772		ME38	ME40	0.504065			Cxcl1	Tank	0.185655
Adcy3	Lung_resi	-0.303056	3.172	-0.303056	-0.303056	-0.303056	-0.303056	-0.303056	-0.303056	-0.14144	-0.303056	-0.303056	-0.303056		ME7	ME9	0.514086			Cxcl10	Jak1	0.266073
Sort1	Lung_resi	-0.32975	3.15349	-0.0918725	-0.33203	-0.358725	-0.206965	-0.267737	-0.365217	-0.370985	-0.0398788	-0.395162	-0.395162		ME33	ME34	0.516352			Cxcl10	Plcb4	0.443808
Tmem82	Lung_resi	-0.288675	3.17543	-0.288675	-0.288675	-0.288675	-0.288675	-0.288675	-0.288675	-0.288675	-0.288675	-0.288675	-0.288675		ME13	ME14	0.520388			Cxcl10	Tbkbp1	0.369722
Tbpl1	Lung_resi	0.0226153	3.13592	-0.0486516	-0.413995	-0.460281	-0.272054	-0.348673	-0.395846	-0.449664	-0.27743	-0.363055	-0.128886		ME35	ME37	0.5309			Cxcl12	Mapk12	0.556039
Grap2	Lung_resi	-0.375086	3.15623	-0.255851	-0.375086	-0.315	-0.029902	-0.125401	-0.280751	-0.275823	-0.373158	-0.375086	-0.375086		ME21	ME22	0.544397			Cxcl3	Ikbke	0.265711
Ucp3	Lung_resi	-0.288675	3.17543	-0.288675	-0.288675	-0.288675	-0.288675	-0.288675	-0.288675	-0.288675	-0.288675	-0.288675	-0.288675		ME5	ME6	0.551172			Cxcl3	Il1b	0.367257
Ptpn12	Lung_resi	-0.47731	3.13606	-0.236649	-0.237549	-0.00644583	-0.380926	-0.376437	-0.373671	-0.367922	-0.226043	0.00721947	-0.460323		ME18	ME20	0.553067			Cxcl3	Il6	0.243355
Pald1	Lung_resi	-0.116531	3.11962	-0.390432	-0.149006	0.198372	-0.424471	-0.317495	-0.344867	-0.273698	-0.449992	-0.409283	-0.44222		ME26	ME33	0.562439			Cxcl3	Irak2	0.250789
Abca3	Lung_resi	-0.388989	3.11423	-0.314146	-0.265176	-0.285772	-0.388683	-0.379904	-0.388989	-0.374251	-0.385782	0.313603	-0.256145		ME30	ME31	0.56524			Cxcl3	Irf7	0.194041
Abcd2	Lung_resi	-0.365105	3.16757	-0.241274	-0.149042	-0.269935	-0.287197	-0.261487	-0.201979	-0.29606	-0.347541	-0.366766	-0.381184		ME30	ME32	0.569177			Cxcl3	Peli1	0.45542
Lpin1	Lung_resi	-0.296726	3.17497	-0.298489	-0.274577	-0.243877	-0.298489	-0.298489	-0.298489	-0.272015	-0.298489	-0.298489	-0.296838		ME21	ME23	0.569727			Cxcl3	Tnf	0.274262
Tbc1d9	Lung_resi	-0.392828	3.12472	-0.39717	0.235317	-0.35904	-0.375767	-0.372751	-0.379172	-0.234234	-0.288477	-0.178661	-0.381934		ME7	ME8	0.569822			Dhx33	Mre11a	0.169479
Mapre3	Lung_resi	-0.494391	3.1316	-0.481636	-0.225362	-0.146713	-0.333846	-0.369335	-0.271497	-0.31216	-0.362699	0.138994	-0.272953		ME30	ME34	0.585726			Dhx33	Nlrp10	0.188215
Rtn2	Lung_resi	-0.331483	3.15421	-0.239394	-0.331483	-0.331483	-0.331483	-0.331483	-0.331483	0.0685279	-0.331483	-0.331483	-0.331483		ME1	ME2	0.593326			Dhx33	Nlrp1a	0.303586
Ap5z1	Lung_resi	-0.399181	3.13159	-0.465814	-0.169258	-0.441466	-0.355936	-0.360178	-0.201019	-0.125244	-0.37873	0.116915	-0.351676		ME38	ME39	0.603455			Dhx33	Nlrp1b	0.28371
Nt5e	Lung_resi	-0.433365	3.10755	-0.27014	0.155606	-0.241448	-0.423595	-0.433365	-0.341757	-0.365576	0.107142	-0.429066	-0.431981		ME8	ME9	0.610152			Dhx33	Otud5	0.151508
Mycbp2	Lung_resi	-0.528618	3.13766	-0.44055	-0.228057	-0.512714	-0.275715	-0.284921	-0.0925937	-0.282094	-0.00849113	-0.287789	-0.196114		ME11	ME12	0.616122			Dhx33	Polr3d	0.171294
Fam89a	Lung_resi	-0.288675	3.17543	-0.288675	-0.288675	-0.288675	-0.288675	-0.288675	-0.288675	-0.288675	-0.288675	-0.288675	-0.288675		ME18	ME19	0.61943			Dhx33	Polr3f	0.196811
Plcb1	Lung_resi	-0.350951	3.1347	-0.345279	-0.363879	-0.0351101	-0.362743	-0.352329	-0.358897	-0.363879	0.126127	-0.363879	-0.363879		ME22	ME23	0.620737			Dhx33	Spp1	0.211294
Zfp36l2	Lung_resi	-0.329489	3.14019	-0.381056	-0.403001	-0.193608	-0.39671	-0.357919	-0.38299	-0.344998	0.113864	-0.314733	-0.149545		ME24	ME26	0.625604			Dhx33	Trip6	0.162204
Kcna3	Lung_resi	-0.332643	3.16241	-0.332643	-0.0256186	-0.332643	-0.247735	-0.227907	-0.332643	-0.332643	-0.332643	-0.332643	-0.332643		ME17	ME18	0.631468			Dhx33	Txnip	0.303784
Slc36a4	Lung_resi	-0.288675	3.17543	-0.288675	-0.288675	-0.288675	-0.288675	-0.288675	-0.288675	-0.288675	-0.288675	-0.288675	-0.288675		ME15	ME16	0.633272			Dhx58	Oas1a	0.192256
Napsa	Lung_resi	-0.338285	3.1729	-0.307916	-0.292542	-0.295091	-0.262069	-0.261623	-0.260593	-0.308506	-0.332599	-0.193431	-0.320243		ME36	ME37	0.635263			Dhx58	Oas1g	0.170082
Spns1	Lung_resi	-0.459992	3.12941	-0.398995	-0.0789565	-0.22962	-0.407062	-0.474887	-0.367722	-0.191322	-0.386206	0.0996551	-0.234304		ME27	ME28	0.637329			Dhx58	Oas3	0.202157
Map3k5	Lung_resi	-0.602806	3.09736	-0.361408	-0.460889	-0.592151	-0.432485	-0.374687	-0.0644975	-0.117292	-0.016508	-0.0586102	-0.0160248		ME39	ME40	0.63752			Dhx58	Stat2	0.141513
Klhl25	Lung_resi	-0.0939075	3.1496	-0.363898	-0.398437	-0.030268	-0.398437	-0.28322	-0.16325	-0.398437	-0.272035	-0.398437	-0.349274		ME2	ME3	0.639259			Dhx58	Tlr13	0.123461
Pon2	Lung_resi	-0.517559	3.08538	-0.486985	0.16277	-0.240761	-0.423722	-0.504028	-0.200184	-0.148314	-0.380331	0.135629	-0.481898		ME35	ME36	0.640745			Dhx58	Trim23	0.133454
Mcoln3	Lung_resi	-0.298994	3.17368	-0.298994	-0.298994	-0.298994	-0.298994	-0.298994	-0.298994	-0.298994	-0.298994	-0.183744	-0.298994		ME4	ME6	0.644266			Gabarap	Irak1	0.126639
Cpt1a	Lung_resi	-0.527544	3.10503	-0.450127	0.189863	-0.127618	-0.335955	-0.374044	-0.192588	-0.0470719	-0.313871	-0.407612	-0.518461		ME14	ME15	0.647098			Gabarap	Isg15	0.123809
Lima1	Lung_resi	-0.491064	3.11095	-0.513044	-0.171598	0.0753712	-0.328128	-0.425853	-0.0809085	0.00757092	-0.498043	-0.297559	-0.387693		ME31	ME34	0.653742			Gabarap	Nod2	0.12037
Arhgef40	Lung_resi	0.101159	3.04383	-0.409756	-0.352466	-0.37643	-0.417185	-0.417185	-0.417185	-0.417185	-0.417185	-0.417185	0.496775		ME10	ME12	0.662708			Gabarap	Oas1a	0.160792
F7	Lung_resi	-0.310916	3.16701	-0.310916	-0.310916	-0.310916	-0.0578526	-0.310916	-0.310916	-0.310916	-0.310916	-0.310916	-0.310916		ME27	ME29	0.664196			Gabarap	Oas1g	0.154169
Scgb1a1	Lung_resi	-0.334976	3.13561	0.214155	-0.334976	-0.334976	-0.334976	-0.334976	-0.334976	-0.334976	-0.334976	-0.334976	-0.334976		ME32	ME34	0.664498			Gabarap	Oas3	0.298388
Prune2	Lung_resi	-0.345122	3.1276	-0.359449	-0.148177	-0.359449	-0.359449	-0.359449	-0.359449	0.228729	-0.359449	-0.359449	-0.346886		ME28	ME29	0.675961			Gabarap	Stat2	0.129619
Src	Lung_resi	-0.458541	3.13417	-0.409926	-0.285656	0.0874211	-0.251412	-0.383074	-0.105776	-0.145296	-0.426058	-0.37913	-0.376723		ME25	ME26	0.677722			Gabarap	Tlr13	0.162101
Plet1	Lung_resi	-0.296473	3.17472	-0.283275	-0.296473	-0.296473	-0.296473	-0.296473	-0.223193	-0.296473	-0.296473	-0.296473	-0.296473		ME14	ME16	0.691476			Gabarap	Trim21	0.123242
Sftpb	Lung_resi	-0.29367	3.17502	-0.238257	-0.293381	-0.29375	-0.29375	-0.2935	-0.293715	-0.29375	-0.29375	-0.29375	-0.29375		ME19	ME20	0.718405			Gabarap	Trim23	0.138747
Itgax	Lung_resi	-0.475737	3.11139	-0.374414	-0.453637	-0.365017	-0.0300982	-0.27486	0.146632	-0.0939709	-0.46975	-0.244764	-0.475773		ME13	ME15	0.745252			Gabarapl1	Stat2	0.14728
Acot1	Lung_resi	-0.65282	3.10042	-0.554851	0.106384	-0.518559	-0.00866751	-0.254814	-0.221194	-0.242545	-0.325837	-0.251295	-0.176223							Gsdmd	Map2k1	0.141612
Snx10	Lung_resi	-0.422873	3.11016	-0.392601	-0.247368	-0.422873	-0.422873	-0.384952	-0.408211	-0.422873	0.217795	-0.183345	-0.0199882							Hmgb3	Nlrp1b	0.246654
Runx2	Lung_resi	-0.397378	3.10769	-0.32431	-0.397378	-0.358637	-0.168509	-0.276653	0.330708	-0.323402	-0.397378	-0.397378	-0.397378							Hmgb3	Spp1	0.111634
Arhgap39	Lung_resi	-0.293531	3.14028	-0.403849	-0.403849	-0.403849	-0.0522925	-0.362082	-0.313277	-0.0552522	-0.044601	-0.403849	-0.403849							Hmgb3	Txnip	0.221697
Pex16	Lung_resi	-0.483739	3.14177	-0.402096	-0.188722	-0.239517	-0.349916	-0.353595	-0.0560737	-0.136785	-0.501047	-0.332816	-0.0974576							Ifi204	Oas1a	0.191285
Lsp1	Lung_resi	-0.575468	3.05388	0.163124	-0.619128	-0.186317	-0.0227202	-0.052407	-0.448169	-0.445657	0.0274112	-0.229995	-0.664556							Ifi204	Oas1g	0.16893
Ctsh	Lung_resi	-0.566474	3.0735	-0.544089	0.0770765	0.162131	-0.193004	-0.377306	-0.0484588	-0.164587	-0.432585	-0.388357	-0.597852							Ifi204	Oas3	0.155388
Mprip	Lung_resi	-0.3413	3.16612	-0.208863	-0.305027	-0.0716078	-0.314311	-0.340073	-0.334101	-0.306238	-0.304446	-0.318358	-0.321791							Ifi204	Tlr13	0.114182
Naip5	Lung_resi	-0.423345	3.11523	-0.457318	-0.169955	-0.37343	-0.374376	-0.340192	0.213705	-0.323816	-0.117244	-0.23714	-0.512117							Ifi204	Trim23	0.144693
Prkar2a	Lung_resi	-0.365269	3.12832	-0.432112	-0.231137	0.0984518	-0.480218	-0.504876	-0.190902	-0.0853137	-0.373254	-0.243472	-0.320217							Ifih1	Oas1a	0.115383
Sh3tc1	Lung_resi	-0.42883	3.10929	0.0182911	-0.242808	0.150335	-0.42883	-0.42548	-0.400647	-0.425367	-0.0862083	-0.410909	-0.42883							Ifih1	Oas1g	0.100547
Ift140	Lung_resi	-0.37209	3.0925	-0.382655	-0.382655	-0.382655	-0.382655	-0.382655	-0.382655	-0.278233	-0.216189	-0.347695	0.417643							Ifih1	Oas3	0.133069
Flii	Lung_resi	-0.911655	3.06616	-0.120008	-0.0222598	-0.165765	-0.342871	-0.491309	-0.19762	-0.17909	-0.5335	0.000210914	-0.102296							Ifih1	Stat2	0.122569
Lipo1	Lung_resi	-0.344393	3.06572	-0.429706	0.0743017	-0.344419	-0.385899	-0.406664	-0.359741	0.41992	-0.429706	-0.429706	-0.429706							Ifih1	Trim23	0.107168
Adarb1	Lung_resi	-0.395186	3.06877	-0.403746	-0.376207	-0.294718	-0.403746	-0.403746	-0.403746	-0.403746	-0.046875	-0.403746	0.466687							Ifnar2	Ikbkb	0.179782
Rogdi	Lung_resi	-0.312862	3.17211	-0.200409	-0.321525	-0.321525	-0.20026	-0.321525	-0.262136	-0.321525	-0.321525	-0.312219	-0.276594							Ifnar2	Rnf135	0.191042
Abcg1	Lung_resi	-0.37598	3.12101	-0.37933	0.175465	-0.375866	-0.35814	-0.372262	-0.387623	-0.39084	-0.391655	0.0154472	-0.280221							Ifnar2	Rnf41	0.172264
Nln	Lung_resi	-0.546893	3.04456	-0.507787	-0.31161	-0.442391	-0.337931	-0.423675	-0.455269	-0.242406	-0.18617	0.523103	-0.113531							Ikbkb	Il18	0.218606
Pik3r6	Lung_resi	-0.289996	3.12819	-0.42442	-0.445197	-0.353662	-0.346817	-0.340746	-0.445545	-0.102722	0.0974041	-0.067248	-0.409239							Ikbkb	Itpr2	0.152638
Pag1	Lung_resi	-0.174988	3.07508	0.306831	-0.305881	-0.46088	-0.363155	-0.348665	-0.468277	0.107118	-0.39447	-0.474554	-0.498155							Ikbkb	Mavs	0.155908
Dipk1a	Lung_resi	-0.351235	3.15812	-0.351235	-0.159796	-0.349398	-0.313611	-0.23273	-0.335163	-0.346511	-0.351235	-0.0159751	-0.351235							Ikbkb	Naip5	0.176642
Ech1	Lung_resi	-0.574534	3.11444	-0.432281	-0.131623	-0.252965	-0.269529	-0.414721	-0.130656	-0.132124	-0.358981	0.113197	-0.530224							Ikbkb	Naip6	0.135888
Niban1	Lung_resi	-0.669425	3.00879	-0.130172	0.437325	-0.48635	-0.235104	-0.364177	-0.184066	-0.0896527	-0.667963	-0.00412349	-0.615082							Ikbkb	Nlrc4	0.142035
Nedd9	Lung_resi	-0.458758	3.06104	0.387181	-0.458758	-0.4038	-0.274812	-0.32013	0.13004	-0.417008	-0.330611	-0.458758	-0.455623							Ikbkb	Plcb1	0.141334
Atpaf1	Lung_resi	-0.478398	3.08196	-0.498194	-0.414415	-0.362009	-0.432352	-0.401978	-0.163863	0.313481	-0.479149	-0.131622	-0.0334615							Ikbkb	Plcb2	0.117297
Coq5	Lung_resi	-0.521316	3.01952	-0.581698	-0.244125	-0.511238	-0.503024	-0.551155	0.141338	-0.0331416	-0.527891	0.00479512	0.307936							Ikbkb	Prkdc	0.137376
Vps37a	Lung_resi	-0.502371	3.05884	-0.345774	-0.360841	-0.146898	-0.653073	-0.643787	0.0957641	0.0617032	-0.0621423	0.0103214	-0.51174							Ikbkb	Ripk1	0.107611
Myof	Lung_resi	-0.639176	2.99542	-0.478567	-0.0954691	-0.613361	-0.616599	-0.628759	-0.0196885	0.0709416	-0.0941332	0.381907	-0.262512							Ikbkb	Rnf135	0.156632
Acot6	Lung_resi	-0.751879	3.01896	-0.655095	0.361674	-0.475036	-0.0882956	-0.391451	-0.2652	-0.217324	-0.490939	0.0618794	-0.107292							Ikbkb	Rnf41	0.159375
Dhrs3	Lung_resi	-0.495425	3.01081	-0.49948	0.237904	-0.343673	-0.492266	-0.455536	-0.320053	-0.339737	-0.307024	0.503963	-0.49948							Ikbkb	Ticam2	0.111009
Tcf7l2	Lung_resi	-0.0827575	3.15754	-0.354729	-0.101424	-0.321917	-0.168341	-0.354729	-0.354729	-0.354729	-0.354729	-0.354729	-0.354729							Ikbkb	Trim25	0.120169
Ago2	Lung_resi	-0.565725	3.06757	0.111716	-0.387481	-0.159039	-0.564319	-0.612015	-0.12343	-0.451405	-0.314878	0.187772	-0.188765							Ikbke	Il6	0.711256
Cdk14	Lung_resi	-0.448496	3.13343	-0.390535	-0.287995	-0.27088	-0.326601	-0.288812	-0.226431	-0.329658	-0.388178	0.19091	-0.366749							Ikbke	Tnf	0.426534
Aifm2	Lung_resi	-0.587179	2.96667	-0.419634	-0.340762	-0.586187	-0.557583	-0.538222	-0.287577	-0.237507	0.676544	0.0476723	-0.13624							Il12b	Lbp	0.201127
Toe1	Lung_resi	-0.0527272	3.07054	-0.594595	-0.189809	-0.481934	-0.347267	-0.448021	-0.388182	-0.303289	-0.575996	0.117138	0.194142							Il12b	Map3k1	0.290293
Ap5s1	Lung_resi	-0.421623	3.08463	-0.455462	0.292322	0.0480669	-0.455462	-0.42764	-0.311671	-0.455462	-0.385631	-0.119333	-0.392733							Il12b	Mapk13	0.332453
Eci2	Lung_resi	-0.576645	2.98148	-0.580317	0.639065	0.0324831	-0.431978	-0.512302	-0.0542502	-0.279291	-0.362647	-0.380483	-0.475117							Il12b	Nlrp12	0.308069
Dock5	Lung_resi	-0.607122	3.01987	-0.156805	-0.344278	-0.572486	-0.347151	-0.418555	-0.268847	-0.510137	0.213279	0.424591	-0.432361							Il18	Itpr2	0.2567
Afap1	Lung_resi	-0.288675	3.17543	-0.288675	-0.288675	-0.288675	-0.288675	-0.288675	-0.288675	-0.288675	-0.288675	-0.288675	-0.288675							Il18	Map2k3	0.129689
Gsap	Lung_resi	-0.317174	3.09067	-0.363159	-0.363159	-0.363159	0.442979	-0.324178	-0.363159	-0.363159	-0.350185	-0.363159	-0.363159							Il18	Mavs	0.228304
Abhd12	Lung_resi	0.339957	3.0377	-0.617597	-0.0317563	-0.497507	-0.383439	-0.389526	-0.231859	-0.0765407	-0.57399	0.00677191	-0.582216							Il18	Mfn1	0.181548
Tmbim1	Lung_resi	-0.394489	3.14774	-0.357385	-0.145588	-0.300445	-0.394489	-0.394489	-0.394489	-0.174962	-0.260379	0.0305076	-0.361536							Il18	Naip1	0.270462
Nceh1	Lung_resi	-0.512224	3.01449	-0.462595	-0.0964657	-0.45168	-0.420383	-0.445328	-0.325731	-0.274257	-0.470196	0.638698	-0.194331							Il18	Naip5	0.327463
Naip6	Lung_resi	-0.428971	3.09174	-0.477318	-0.130387	-0.390421	-0.368412	-0.336327	0.344043	-0.320315	-0.201749	-0.243127	-0.538753							Il18	Naip6	0.331917
Spg11	Lung_resi	-0.44049	3.11838	-0.465545	-0.364235	-0.244711	-0.451615	-0.46678	0.0115084	-0.050066	-0.308388	0.0496764	-0.387736							Il18	Nlrc4	0.158181
Scn3b	Lung_resi	-0.351084	3.09788	0.412963	-0.351084	-0.351084	-0.351084	-0.351084	-0.351084	-0.351084	-0.351084	-0.351084	-0.351084							Il18	Plcb1	0.370373
Zfp608	Lung_resi	-0.268423	3.16678	-0.280582	-0.348205	-0.348205	-0.18421	-0.175458	-0.348205	-0.168878	-0.348205	-0.348205	-0.348205							Il18	Plcb2	0.317903
Mcoln1	Lung_resi	-0.490342	3.05328	-0.490342	-0.303742	-0.157046	-0.490342	-0.420252	-0.490342	0.215509	-0.490342	0.290129	-0.226169							Il18	Prkdc	0.204527
Hvcn1	Lung_resi	-0.584771	3.02234	0.187307	-0.611395	-0.468091	-0.386987	-0.434676	0.0410915	0.122983	-0.409105	0.119847	-0.598544							Il18	Ripk1	0.147961
Stk11ip	Lung_resi	0.230162	3.11464	-0.467974	-0.232061	-0.466053	-0.439239	-0.391954	-0.246652	-0.222656	-0.267443	-0.162242	-0.448525							Il18	Ticam2	0.184233
Capn1	Lung_resi	-0.900591	2.96943	0.439957	-0.501306	-0.0999865	-0.363557	-0.366198	-0.120444	-0.10544	-0.244396	0.0429368	-0.750402							Il18	Trim25	0.212699
Cpne8	Lung_resi	-0.635387	3.01799	-0.21224	-0.500442	0.0730337	-0.504954	-0.504446	-0.398445	-0.337817	-0.290529	-0.22587	0.519111							Il1b	Irak2	0.38758
Cyb561a3	Lung_resi	-0.2981	3.17479	-0.265077	-0.319409	-0.274302	-0.264296	-0.254228	-0.29879	-0.304161	-0.299554	-0.288126	-0.308741							Il1b	Irf7	0.454574
Srd5a3	Lung_resi	-0.437648	3.00704	-0.664199	0.274199	-0.105025	-0.370892	-0.33482	0.169964	0.0425442	-0.664823	-0.238416	-0.677927							Il1b	Nlrp3	0.26122
Tmem245	Lung_resi	-0.317673	3.16723	-0.346777	-0.279629	-0.344138	-0.138645	-0.271301	-0.209019	-0.295936	-0.389614	-0.357727	-0.216772							Il1b	Peli1	0.545272
Evl	Lung_resi	-0.512107	2.96545	-0.672869	0.1699	-0.511593	0.0746693	-0.253822	-0.128513	-0.172129	-0.637928	0.39888	-0.719936							Il1b	Tank	0.119728
Cd2	Lung_resi	-0.304129	3.17485	-0.268406	-0.304129	-0.297792	-0.241854	-0.294588	-0.296263	-0.271808	-0.287621	-0.304129	-0.304129							Il6	Tnf	0.458792
Lamtor1	Lung_resi	-0.649328	3.05339	-0.649396	-0.0131242	-0.357756	-0.421253	-0.347387	0.269117	-0.165045	-0.509618	0.00883406	-0.218436							Irak1	Isg15	0.102139
Fry	Lung_resi	-0.473674	3.04785	-0.0960256	-0.462268	-0.421509	-0.393818	-0.325325	-0.444264	0.0785855	0.425362	-0.427353	-0.50756							Irak1	Oas1a	0.248348
Fam89b	Lung_resi	-0.468229	2.98907	-0.468229	-0.468229	-0.468229	-0.0283265	-0.468229	-0.468229	-0.468229	0.356692	0.428398	-0.468229							Irak1	Oas1g	0.227046
Acaa1b	Lung_resi	-0.607921	2.96948	-0.5929	0.387615	-0.103938	-0.486663	-0.623633	-0.294659	-0.326468	-0.551253	0.389446	-0.159109							Irak1	Oas3	0.302612
Syn1	Lung_resi	-0.401655	3.01715	-0.407772	0.693368	-0.407772	-0.407772	-0.402472	-0.326748	-0.205621	-0.407772	-0.335157	-0.407772							Irak1	Stat2	0.143972
Plod3	Lung_resi	-0.686179	2.95362	-0.770261	0.0962458	-0.420128	-0.390063	-0.634429	-0.440902	-0.339789	0.347619	0.157838	0.126432							Irak1	Tlr13	0.174197
Pxmp4	Lung_resi	-0.4522	2.97391	-0.447781	0.753827	0.0332163	-0.427803	-0.389405	-0.438269	-0.358373	-0.460422	-0.442936	-0.343762							Irak1	Trim21	0.111993
Cry1	Lung_resi	-0.29299	3.17513	-0.29299	-0.245224	-0.29299	-0.29299	-0.29299	-0.29299	-0.29299	-0.29299	-0.29299	-0.29299							Irak1	Trim23	0.146473
Acot4	Lung_resi	-0.749345	2.92585	-0.659054	0.759435	-0.476233	-0.130279	-0.413097	-0.295315	-0.250651	-0.505911	0.00982152	-0.215217							Irak2	Irf7	0.178061
Pdk2	Lung_resi	-0.521899	3.02812	-0.499647	-0.0846709	-0.529897	-0.523999	-0.513363	0.205441	-0.0454285	0.301569	-0.324254	-0.491971							Irak2	Nlrp3	0.139682
Ddhd1	Lung_resi	-0.464754	2.92618	-0.458671	0.928193	-0.464754	-0.17542	-0.345551	-0.413496	-0.456625	-0.276367	-0.333978	-0.464754							Irak2	Peli1	0.381776
Baz1a	Lung_resi	-0.341902	3.16063	-0.237325	-0.388034	-0.231156	-0.223746	-0.183871	-0.355435	-0.369872	-0.301323	-0.431343	-0.0966225							Irf3	Map2k1	0.106832
Fam118b	Lung_resi	-0.296955	3.11806	-0.119919	-0.430554	-0.454025	-0.399813	-0.369905	-0.239286	-0.284857	-0.453326	0.230463	-0.299881							Irf7	Nlrp3	0.253073
Kif13a	Lung_resi	-0.406075	3.06435	-0.472108	-0.451426	-0.0273131	0.347975	-0.505385	-0.382288	-0.138943	-0.343433	-0.0949963	-0.590357							Irf7	Peli1	0.400622
Atp6v0d2	Lung_resi	-0.341944	3.12407	-0.329865	-0.341944	-0.341944	-0.341944	-0.341944	-0.341944	-0.341944	-0.341944	0.282326	-0.340981							Irf7	Tank	0.111749
Gprc5a	Lung_resi	-0.36157	3.06404	0.551666	-0.36157	-0.36157	-0.36157	-0.36157	-0.36157	-0.36157	-0.36157	-0.36157	-0.36157							Isg15	Oas1a	0.192401
Axl	Lung_resi	-0.571839	2.9361	-0.453557	0.5849	-0.532606	-0.0751644	-0.464474	0.118558	0.155326	-0.574983	-0.539655	-0.582605							Isg15	Oas1g	0.18119
Gm15466	Lung_resi	-0.388155	3.12826	-0.428763	-0.425471	-0.215897	0.0268355	-0.0140143	-0.270723	-0.268182	-0.488989	-0.488989	-0.165909							Isg15	Oas3	0.252432
Plcb2	Lung_resi	-0.602491	2.94559	0.346781	-0.416665	-0.288389	-0.221026	-0.329148	0.574798	-0.2582	-0.533757	-0.568745	-0.648746							Isg15	Stat2	0.119548
Klhl24	Lung_resi	-0.288675	3.17543	-0.288675	-0.288675	-0.288675	-0.288675	-0.288675	-0.288675	-0.288675	-0.288675	-0.288675	-0.288675							Isg15	Tlr13	0.153923
Marco	Lung_resi	-0.456486	2.90211	-0.456486	0.952719	-0.456486	-0.149792	-0.426713	-0.456486	-0.456486	-0.0829271	-0.456486	-0.456486							Isg15	Trim23	0.155764
Spata2	Lung_resi	-0.375856	3.10937	-0.375856	-0.375856	-0.375856	-0.375856	-0.375856	-0.163551	-0.375856	-0.375856	0.324704	-0.263674							Itpr2	Mavs	0.177097
Sipa1l3	Lung_resi	-0.327604	3.16422	-0.327604	-0.327604	-0.327604	-0.327604	-0.327604	-0.327604	-0.322116	-0.131434	-0.327604	-0.0898382							Itpr2	Naip1	0.101962
Sun1	Lung_resi	-0.497348	3.09565	-0.529158	-0.18032	0.0136284	-0.472679	-0.422075	-0.413807	0.22824	-0.306609	-0.308084	-0.207443							Itpr2	Naip5	0.18445
Pitpnm1	Lung_resi	-0.540892	3.02024	0.233948	-0.106547	-0.458896	-0.381408	-0.373254	0.417963	-0.384371	-0.413912	-0.413122	-0.599749							Itpr2	Naip6	0.127731
Ubqln1	Lung_resi	-0.630663	3.0388	-0.802821	-0.15892	0.0113347	-0.318971	-0.60147	-0.179805	-0.303122	-0.287294	0.134602	0.098328							Itpr2	Plcb1	0.185077
Slc25a40	Lung_resi	-0.504378	2.9355	-0.578637	-0.375254	-0.140126	-0.329992	-0.515348	-0.457165	-0.0810632	-0.578637	0.818956	-0.19386							Itpr2	Plcb2	0.105016
Tbc1d9b	Lung_resi	-0.562283	2.90401	-0.5494	0.0212771	0.353759	-0.477734	-0.589661	-0.5442	-0.34779	0.544265	-0.0219036	-0.730337							Itpr2	Trim25	0.100122
Ttn	Lung_resi	-0.176305	3.16764	-0.170646	-0.176911	-0.311711	-0.333205	-0.329322	-0.330501	-0.337818	-0.344106	-0.31772	-0.339398							Jak1	Plcb4	0.23564
Clec16a	Lung_resi	-0.26747	3.17492	-0.299857	-0.299857	-0.299857	-0.299857	-0.299857	-0.299857	-0.268134	-0.293125	-0.299857	-0.247199							Jak1	Tbkbp1	0.124135
Bckdhb	Lung_resi	-0.695505	2.92679	-0.715531	0.535114	-0.0524329	-0.529667	-0.499807	0.0613652	-0.344402	-0.371868	-0.549934	0.235877							Lbp	Map3k1	0.378578
Naip1	Lung_resi	-0.43399	3.10598	-0.431517	-0.0693124	-0.455308	-0.381165	-0.354007	0.23385	-0.352006	-0.118878	-0.256984	-0.486664							Lbp	Mapk13	0.204967
Rab19	Lung_resi	-0.527228	2.90015	-0.476601	-0.200682	-0.496778	-0.284845	-0.366447	-0.526332	-0.23264	-0.222136	0.960766	-0.527228							Lbp	Nlrp12	0.385774
Yipf2	Lung_resi	-0.427172	3.08922	-0.427172	-0.427172	-0.427172	-0.427172	-0.427172	-0.148737	0.331175	-0.427172	-0.0775261	-0.203927							Map2k1	Panx1	0.106174
Eci3	Lung_resi	-0.530499	2.91643	-0.586582	0.782705	0.10807	-0.394159	-0.510253	-0.0499995	-0.202144	-0.497607	-0.492468	-0.543496							Map2k1	Prkcd	0.122501
Rnaseh2b	Lung_resi	-0.576369	2.93721	-0.376364	-0.536427	-0.538758	-0.105856	0.229186	-0.60704	-0.524245	-0.449719	0.635627	-0.0872428							Map2k1	Ptpn6	0.100552
Pdcl3	Lung_resi	-0.865631	2.97553	-0.441968	-0.481746	-0.398705	-0.51927	0.207229	0.186005	-0.17553	-0.274615	0.303511	-0.514804							Map2k1	Tyrobp	0.115221
Arhgap1	Lung_resi	-0.831176	2.95867	-0.399116	-0.159963	0.239216	-0.588703	-0.582868	-0.232385	-0.100073	0.0556986	0.318003	-0.677306							Map2k2	Oas1a	0.106455
Sec24a	Lung_resi	-0.57724	2.94888	-0.630555	-0.478973	-0.266401	-0.608246	-0.558046	0.346311	-0.446075	-0.306196	0.367933	0.208613							Map2k2	Oas1g	0.107481
Svil	Lung_resi	-0.594925	3.04771	0.263183	-0.245984	-0.430279	0.187368	-0.464811	-0.273841	-0.0633747	-0.486016	-0.336555	-0.602474							Map2k2	Oas3	0.167221
Arhgap9	Lung_resi	-0.680258	2.91713	0.0346517	-0.219547	-0.474762	-0.353531	-0.274512	-0.160132	-0.485729	-0.522352	0.814525	-0.59548							Map2k2	Tlr13	0.118663
Cmc2	Lung_resi	-0.598848	2.88185	-0.598848	-0.476803	-0.462674	-0.400419	-0.530535	-0.521071	-0.440074	0.604084	0.0300413	0.513293							Map2k2	Trim23	0.106124
Agpat4	Lung_resi	-0.570362	3.00645	-0.477693	-0.504394	0.173989	-0.206272	-0.16263	-0.554665	-0.174679	-0.480393	0.467219	-0.516569							Map2k3	Nlrc4	0.124626
Mavs	Lung_resi	-0.552135	3.00403	-0.808997	0.123593	-0.0224998	-0.0994487	-0.455626	-0.326655	0.01569	-0.463326	0.226072	-0.640695							Map2k3	Ripk1	0.230578
Me2	Lung_resi	-0.896031	2.85127	-0.719284	0.79438	-0.136257	-0.268362	-0.334748	0.183958	-0.0663663	-0.47003	-0.377726	-0.5608							Map2k3	Rnf41	0.147688
Ctsc	Lung_resi	-0.634035	2.89749	-0.607355	0.807492	-0.444621	-0.209607	-0.448308	-0.131885	0.138017	-0.429846	-0.270547	-0.666796							Map2k3	Tlr5	0.285535
Clic5	Lung_resi	-0.523423	2.92505	0.669038	-0.335164	-0.517666	-0.515064	-0.502649	-0.49969	-0.497052	0.175132	-0.524819	0.14631							Map2k3	Traf3	0.183679
Plin2	Lung_resi	-0.515627	2.89829	-0.469647	0.545076	0.62286	-0.511125	-0.511266	-0.515627	-0.515627	-0.346123	-0.235154	-0.446029							Map3k1	Mapk13	0.217435
Acox3	Lung_resi	-0.377848	2.96352	-0.505952	-0.172297	-0.502564	-0.332017	-0.470263	-0.120617	-0.0488693	-0.566012	0.721822	-0.588905							Map3k1	Nlrp12	0.456717
Mylpf	Lung_resi	-0.361407	3.06463	0.54944	-0.361407	-0.361407	-0.361407	-0.361407	-0.361407	-0.361407	-0.361407	-0.361407	-0.361407							Mapk13	Nlrp12	0.227571
Tppp3	Lung_resi	-0.551023	2.87448	-0.462168	-0.529442	-0.446826	-0.432165	-0.475799	0.140081	0.813743	0.177143	-0.554011	-0.554011							Mavs	Naip1	0.113081
Gramd4	Lung_resi	-0.475537	3.07409	-0.268527	-0.455291	-0.402401	0.334544	0.0836141	-0.411622	-0.344317	-0.463137	-0.469319	-0.2021							Mavs	Naip5	0.175146
Gmcl1	Lung_resi	-0.299988	3.17332	-0.299988	-0.299988	-0.299988	-0.299988	-0.299988	-0.299988	-0.299988	-0.299988	-0.299988	-0.173447							Mavs	Naip6	0.160128
Sowahc	Lung_resi	-0.362798	3.14143	-0.412917	-0.217365	-0.378994	-0.406022	-0.34709	-0.348455	-0.117809	-0.0142613	-0.0754008	-0.460319							Mavs	Plcb1	0.160492
Arfgef1	Lung_resi	-0.856206	2.97219	-0.7178	-0.44275	-0.614781	-0.00125594	-0.37449	-0.0242919	-0.221401	-0.193563	0.192777	0.281571							Mavs	Plcb2	0.135186
Def6	Lung_resi	-0.691088	2.90557	0.603047	-0.793818	-0.255913	-0.0740558	-0.218042	0.21274	-0.342049	-0.689225	-0.0893305	-0.567838							Mavs	Prkdc	0.122528
Cep78	Lung_resi	-0.297656	3.17411	-0.297656	-0.297656	-0.297656	-0.297656	-0.297656	-0.297656	-0.297656	-0.297656	-0.297656	-0.197554							Mavs	Ticam2	0.130812
Shtn1	Lung_resi	-0.750903	2.937	-0.647416	-0.142561	-0.583042	-0.434985	-0.61354	0.421661	-0.280842	-0.242995	0.383781	-0.0461561							Mavs	Trim25	0.158163
Atxn10	Lung_resi	-0.488787	2.84395	-0.206357	-0.535879	-0.449496	-0.31835	-0.412382	-0.536071	-0.440536	-0.477906	-0.0538658	1.07568							Mfn1	Naip1	0.134702
Acsf3	Lung_resi	-0.484626	3.13818	-0.496461	-0.216359	-0.213252	-0.0843468	-0.44193	-0.280813	-0.221566	0.00512449	-0.353501	-0.350456							Mfn1	Naip5	0.122797
Anxa2	Lung_resi	-0.716744	2.95249	0.126421	-0.613633	0.315371	-0.341699	-0.525755	-0.543346	-0.168118	-0.355475	0.396608	-0.526114							Mfn1	Naip6	0.112556
Esyt2	Lung_resi	-0.876363	3.0149	0.129737	-0.23212	0.163363	-0.436225	-0.362982	-0.0594245	0.0311113	-0.50431	-0.22453	-0.643161							Mfn1	Plcb1	0.168917
Lrrc8d	Lung_resi	-0.602369	3.00503	-0.379545	0.00804507	-0.524281	-0.18132	-0.552661	-0.575009	-0.483284	-0.265979	0.0986175	0.452756							Mfn1	Plcb2	0.116945
Endog	Lung_resi	-0.721801	2.84253	-0.710054	0.558823	-0.221677	-0.53287	-0.619988	0.00130248	0.117809	0.433983	-0.530163	-0.617895							Mre11a	Nlrp1b	0.141636
Cd44	Lung_resi	-0.898247	2.96479	-0.39803	-0.0495638	-0.436224	-0.163536	-0.391076	-0.281981	-0.0607968	-0.206293	0.570163	-0.649205							Mre11a	Spp1	0.106228
Wfdc2	Lung_resi	-0.298345	3.1739	-0.298345	-0.298345	-0.298345	-0.298345	-0.298345	-0.298345	-0.190448	-0.298345	-0.298345	-0.298345							Mre11a	Txnip	0.147631
Hopx	Lung_resi	-0.501029	2.93304	0.551818	-0.501029	-0.174576	-0.392056	-0.402413	-0.501029	-0.501029	0.490355	-0.501029	-0.501029							Naip1	Naip5	0.174959
Cntrl	Lung_resi	-0.320132	3.09783	0.374811	-0.421238	-0.421276	-0.231508	-0.341346	-0.242434	-0.282654	-0.337177	-0.451165	-0.423715							Naip1	Naip6	0.17265
Lmbrd1	Lung_resi	-0.668404	2.957	-0.674076	0.282181	-0.0243131	-0.559517	-0.60795	-0.450938	-0.0175572	-0.407173	0.40796	-0.237209							Naip1	Plcb1	0.257436
Lrrfip1	Lung_resi	-0.868971	2.95686	-0.114096	-0.356759	-0.356083	-0.183215	-0.297229	0.252394	-0.144234	-0.77692	0.401588	-0.51333							Naip1	Plcb2	0.168649
Def8	Lung_resi	-0.323436	3.1609	-0.323436	-0.323436	-0.323436	-0.323436	-0.323436	-0.323436	-0.323436	0.00909547	-0.259077	-0.323436							Naip5	Naip6	0.231477
Lpcat3	Lung_resi	-0.200573	2.95873	-0.763215	0.0677349	-0.312331	-0.303921	-0.463403	0.2407	0.314181	-0.740803	-0.0896632	-0.707436							Naip5	Nlrc4	0.122615
Kynu	Lung_resi	-0.56025	2.84992	-0.407541	-0.565217	-0.432867	0.0489378	-0.298739	1.00454	-0.12035	-0.509238	-0.443977	-0.565217							Naip5	Plcb1	0.241649
Mgst3	Lung_resi	-0.541941	2.89099	-0.544829	-0.47896	-0.434148	-0.565654	-0.543107	-0.254297	0.22373	-0.527006	0.791286	-0.0160588							Naip5	Plcb2	0.208761
Camk2g	Lung_resi	-0.771084	2.96782	-0.699972	-0.456509	0.084417	0.00340688	-0.60149	0.0887007	-0.123043	-0.564672	0.340902	-0.268483							Naip5	Prkdc	0.131183
Tut1	Lung_resi	0.659797	2.93377	-0.759513	-0.669087	-0.254909	-0.14383	-0.466937	-0.485909	-0.378227	-0.0410702	0.0952876	-0.489374							Naip5	Ripk1	0.100903
Sergef	Lung_resi	-0.340042	3.16012	-0.350293	-0.350293	-0.350293	-0.339751	-0.341986	-0.295556	-0.350293	-0.260918	-0.129362	-0.051333							Naip5	Ticam2	0.143813
4833439L19Rik	Lung_resi	-0.0430453	3.15169	-0.475069	-0.365201	-0.185761	-0.258624	-0.475069	-0.238408	-0.185591	-0.285908	-0.290666	-0.348348							Naip5	Trim25	0.153374
Mrpl11	Lung_resi	-0.684218	2.91673	-0.7108	-0.224935	-0.510363	-0.425166	-0.502941	-0.341881	-0.149116	-0.185974	0.0448324	0.773835							Naip6	Plcb1	0.269573
Med29	Lung_resi	0.09425	3.12097	-0.269143	-0.363641	-0.402529	-0.398119	-0.350071	-0.390992	-0.412148	-0.322301	-0.407495	0.101219							Naip6	Plcb2	0.172326
Pex7	Lung_resi	0.00724359	3.13823	-0.222334	-0.398503	-0.398503	-0.398503	-0.35387	-0.00259489	-0.392651	-0.387992	-0.192019	-0.398503							Naip6	Ticam2	0.103272
Sfxn3	Lung_resi	-0.639468	2.87874	-0.644854	-0.452825	-0.270068	-0.422406	-0.617586	-0.151897	0.754841	0.191255	0.0225961	-0.648327							Naip6	Trim25	0.109951
Far1	Lung_resi	-0.680026	2.79091	-0.628064	-0.55714	-0.634272	-0.555988	-0.535613	-0.182389	0.651349	-0.326333	-0.0352201	0.692785							Nlrc4	Ripk1	0.148949
Pon3	Lung_resi	-0.105556	2.81017	-0.686993	0.816289	-0.422623	-0.715671	-0.736064	-0.430632	0.198195	-0.51226	0.217166	-0.43202							Nlrc4	Rnf41	0.195491
Myh15	Lung_resi	-0.454544	2.9516	0.809668	-0.381762	-0.210915	-0.472173	-0.449625	0.00507573	-0.472173	-0.472173	-0.406001	-0.446978							Nlrc4	Tlr5	0.175002
Acot2	Lung_resi	-0.685729	2.95227	-0.725436	0.102108	-0.698171	-0.032773	-0.46618	0.302854	0.276193	-0.416896	-0.453419	-0.154821							Nlrc4	Traf3	0.106289
Cln5	Lung_resi	-0.722547	2.83096	-0.80244	0.132177	-0.398336	-0.124878	-0.377708	0.197105	0.00228388	-0.698313	0.672967	-0.711269							Nlrp10	Spp1	0.149571
Atg9a	Lung_resi	-0.728549	2.96643	-0.331627	-0.348552	-0.133695	-0.0538965	0.517419	-0.651593	-0.0057064	-0.0267756	-0.597247	-0.606213							Nlrp10	Txnip	0.229081
Ccnk	Lung_resi	-0.015066	3.06739	-0.601408	-0.506071	-0.0497072	-0.335215	-0.410044	-0.599538	-0.413375	-0.244753	-0.163005	0.270795							Nlrp1a	Spp1	0.105148
Xrcc6	Lung_resi	0.324179	3.07877	-0.468085	-0.47236	-0.256267	-0.317396	-0.349625	-0.33168	-0.361839	-0.433317	-0.498988	0.0866058							Nlrp1a	Txnip	0.162677
Pdp1	Lung_resi	-0.711955	2.81978	-0.31842	-0.553946	-0.506578	-0.291883	-0.577284	-0.0518637	0.772336	-0.443658	0.503275	-0.639801							Nlrp1b	Nlrp10	0.253122
Mbtd1	Lung_resi	-0.30185	3.1462	-0.371967	-0.371967	-0.371967	0.032566	-0.0511037	-0.371967	-0.302623	-0.371967	-0.371967	-0.291385							Nlrp1b	Nlrp1a	0.140621
Prr14	Lung_resi	-0.339398	2.76002	-0.412726	-0.45877	-0.443804	-0.45272	-0.323429	1.30451	-0.340126	-0.45877	-0.45877	-0.376018							Nlrp1b	Otud5	0.378927
Tnni2	Lung_resi	-0.299957	3.17334	-0.17377	-0.299957	-0.299957	-0.299957	-0.299957	-0.299957	-0.299957	-0.299957	-0.299957	-0.299957							Nlrp1b	Polr2l	0.184103
Bmf	Lung_resi	-0.288675	3.17543	-0.288675	-0.288675	-0.288675	-0.288675	-0.288675	-0.288675	-0.288675	-0.288675	-0.288675	-0.288675							Nlrp1b	Polr3c	0.244921
Marchf6	Lung_resi	-0.422619	3.09127	-0.422619	-0.140255	-0.422619	0.0543934	-0.393561	-0.422619	-0.422619	0.271765	-0.422619	-0.3479							Nlrp1b	Polr3d	0.404232
Naaa	Lung_resi	-0.668315	2.92965	-0.712404	0.248931	-0.589382	0.240538	-0.341505	-0.0589026	0.236921	-0.446181	-0.0534799	-0.785875							Nlrp1b	Polr3f	0.385818
Map3k15	Lung_resi	-0.469073	3.11517	-0.114278	-0.469073	-0.469073	-0.417651	-0.0905228	-0.178726	-0.462837	0.14048	-0.251533	-0.332879							Nlrp1b	Setd6	0.276431
Tmem200c	Lung_resi	-0.563916	2.92855	0.154882	0.576508	-0.563916	-0.373281	-0.563916	-0.563916	-0.0387957	-0.563916	0.135635	-0.563916							Nlrp1b	Spp1	0.370991
Dapk1	Lung_resi	-0.491622	2.8749	-0.48782	0.440234	-0.491622	-0.491622	-0.491622	-0.491622	-0.491622	0.766802	-0.152765	-0.491622							Nlrp1b	Trip6	0.426681
Itpr2	Lung_resi	-0.575294	2.89476	-0.32676	0.551127	-0.200674	-0.556246	-0.569015	0.538276	-0.181387	-0.357982	-0.693016	-0.523791							Nlrp1b	Txnip	0.488094
S100a10	Lung_resi	-0.790894	2.82348	-0.439316	-0.637266	-0.331673	-0.589108	-0.305407	-0.469885	0.347612	-0.128501	0.876576	-0.355622							Nlrp3	Peli1	0.175615
Rtkn2	Lung_resi	-0.288675	3.17543	-0.288675	-0.288675	-0.288675	-0.288675	-0.288675	-0.288675	-0.288675	-0.288675	-0.288675	-0.288675							Nlrp3	Tank	0.409664
Tmem168	Lung_resi	-0.665535	2.8689	-0.792782	0.176269	-0.562353	-0.461806	-0.477091	-0.10457	-0.274789	-0.229723	0.824578	-0.301094							Nlrp9b	Nr2c2	0.225014
Chil4	Lung_resi	-0.490072	2.78701	1.22844	-0.4112	-0.306299	-0.29043	-0.292203	-0.499744	-0.49344	-0.503311	-0.225442	-0.503311							Nlrp9b	Polr3gl	0.149249
Borcs5	Lung_resi	-0.753299	2.86453	-0.840436	0.34041	-0.537567	-0.110347	-0.323136	0.17527	0.283453	0.173142	-0.47925	-0.792772							Nlrp9b	Trp53bp1	0.177801
Hadha	Lung_resi	-0.822707	2.79183	-0.90543	0.715611	-0.143886	-0.37548	-0.622496	0.0413793	0.215312	-0.440884	0.162325	-0.615577							Nod2	Oas1a	0.18841
Dip2a	Lung_resi	-0.47529	2.89904	-0.462385	-0.285174	-0.414142	-0.472942	-0.47529	-0.20357	-0.433068	-0.408396	-0.263022	0.994242							Nod2	Oas1g	0.177342
Lmna	Lung_resi	-0.642486	2.80964	-0.599235	-0.597762	-0.627787	-0.647973	-0.637071	-0.0661974	0.708459	-0.279914	0.246399	0.333922							Nod2	Oas3	0.242414
Deptor	Lung_resi	-0.583252	2.80911	-0.571248	0.0823744	-0.577757	-0.432645	-0.574028	0.222641	0.953067	-0.298992	-0.451002	-0.578271							Nod2	Stat2	0.10382
Fpr1	Lung_resi	-0.537007	2.7502	0.899184	0.677712	-0.537007	-0.522429	-0.42422	-0.528467	-0.484467	-0.219488	-0.537007	-0.537007							Nod2	Tlr13	0.177205
Mgll	Lung_resi	-0.446501	2.77415	-0.439706	-0.261806	1.257	-0.476484	-0.469443	-0.401673	-0.397218	-0.483006	-0.172302	-0.483006							Nod2	Trim23	0.161254
Aldh3b1	Lung_resi	-0.895529	2.79436	0.876587	0.0356832	-0.641797	-0.287521	-0.481531	-0.342224	-0.114223	-0.377414	0.196631	-0.763021							Oas1a	Oas1g	0.217158
Acads	Lung_resi	-0.399994	2.75995	-0.965946	0.528163	-0.427485	-0.14293	-0.567542	-0.0462427	0.360233	-0.680947	0.4249	-0.842163							Oas1a	Oas3	0.233911
Dpep1	Lung_resi	-0.553672	2.71188	0.599548	-0.409699	-0.567792	-0.567792	-0.567792	0.130405	0.927889	-0.567792	-0.567393	-0.567792							Oas1a	Stat2	0.136254
Asph	Lung_resi	0.0600547	2.77627	-0.867633	0.258469	-0.567603	-0.673795	-0.660157	-0.506864	-0.404042	-0.497964	0.57531	0.50795							Oas1a	Tlr13	0.194438
Emd	Lung_resi	-0.518625	2.92738	-0.69281	0.270318	-0.386478	-0.341625	-0.49304	-0.00578903	0.107185	-0.803956	-0.500008	0.437446							Oas1a	Trim21	0.194605
Lama5	Lung_resi	-0.454533	2.77171	1.17352	-0.368359	0.167884	-0.476429	-0.510062	-0.426743	-0.346798	-0.510062	-0.510062	-0.510062							Oas1a	Trim23	0.16546
Lama3	Lung_resi	-0.413043	2.9128	0.988936	-0.413043	-0.413043	-0.413043	-0.413043	-0.413043	-0.413043	-0.379155	-0.302536	-0.328749							Oas1g	Oas3	0.237402
Cetn2	Lung_resi	-0.256871	2.87561	-0.800233	-0.593677	0.0454599	-0.604563	-0.637552	0.768388	-0.135327	-0.229318	-0.483764	0.0518506							Oas1g	Stat2	0.12018
Phlda3	Lung_resi	-0.359615	3.11157	-0.359615	-0.359615	-0.359615	-0.359615	-0.359615	-0.359615	0.333076	-0.359615	-0.359615	-0.208111							Oas1g	Tlr13	0.185568
Myh9	Lung_resi	-1.03005	2.80383	-0.0257173	-0.300851	0.196265	-0.0280396	-0.394048	0.594514	0.0673426	-0.780659	-0.222283	-0.880309							Oas1g	Trim21	0.174206
Nit1	Lung_resi	-0.28224	2.859	-0.746018	0.133646	-0.568234	-0.503348	-0.728371	0.168701	0.262553	-0.500045	0.549354	-0.645004							Oas1g	Trim23	0.157698
Pnpla6	Lung_resi	-0.509799	2.95636	-0.501887	-0.246153	-0.0217143	-0.378694	-0.502754	-0.329524	-0.414488	-0.517426	-0.330063	0.796139							Oas3	Stat2	0.201407
Camk2d	Lung_resi	-0.695734	2.80471	-1.00206	-0.0293894	0.214118	0.159664	-0.460495	-0.29181	-0.224207	-0.488158	0.709296	-0.695942							Oas3	Tlr13	0.279369
Wdr7	Lung_resi	-0.613888	3.07663	0.0371718	-0.299204	-0.504891	-0.463393	-0.581901	-0.155961	-0.299396	-0.343785	0.161255	-0.012641							Oas3	Trim21	0.256273
Ccdc88a	Lung_resi	-0.597695	2.85066	-0.576081	-0.573828	-0.386796	0.668266	0.619958	-0.31022	-0.584571	-0.246265	-0.390008	-0.473417							Oas3	Trim23	0.191792
Pex14	Lung_resi	-0.53756	2.84404	-0.425858	0.478717	-0.389561	-0.584545	-0.629851	-0.304132	-0.650025	-0.658075	0.370973	0.48588							Otud5	Spp1	0.207906
Cast	Lung_resi	-1.02383	2.75262	-0.181781	-0.659417	0.608851	-0.321617	-0.359952	0.113461	-0.136638	0.458532	-0.25098	-0.999247							Otud5	Txnip	0.349091
Stard3	Lung_resi	-0.605421	2.73188	-0.300611	1.28167	-0.238345	-0.504535	-0.622378	-0.466969	-0.278327	-0.529724	-0.0704753	-0.396765							Peli1	Tnf	0.141545
Romo1	Lung_resi	-0.531802	2.86526	-0.627452	0.919404	-0.473595	-0.624347	-0.596331	-0.375382	0.0438734	-0.323189	-0.219687	-0.0567487							Plcb1	Plcb2	0.264463
Ccdc90b	Lung_resi	-0.48323	2.89472	-0.549792	-0.0784488	-0.430776	-0.457452	-0.365129	-0.0619911	0.937822	-0.436824	-0.425535	-0.543367							Plcb1	Prkdc	0.139994
Ager	Lung_resi	-0.400955	2.82761	1.18194	-0.400955	-0.400955	-0.400955	-0.400955	-0.400955	-0.400955	-0.400955	-0.400955	-0.400955							Plcb1	Ticam2	0.145704
Fam120b	Lung_resi	0.526568	2.76979	-0.568229	-0.568229	-0.568229	-0.405176	0.678291	-0.568229	-0.568229	-0.568229	-0.568229	0.408138							Plcb1	Trim25	0.156306
Trim25	Lung_resi	-0.721279	2.7939	-0.838426	0.535409	-0.406823	-0.780579	-0.807879	0.178338	0.339837	-0.314924	0.0820742	-0.0596502							Plcb4	Tbkbp1	0.422321
Klf4	Lung_resi	-0.499753	3.03781	-0.499753	-0.499753	0.17034	-0.324474	0.334071	-0.442904	0.00825141	-0.284326	-0.499753	-0.499753							Polr2l	Spp1	0.168223
Pdlim1	Lung_resi	-0.757568	2.71982	-0.601338	-0.368628	0.980985	-0.409535	-0.521277	0.0198248	-0.021719	0.364212	-0.634729	-0.770051							Polr2l	Txnip	0.180401
Tmem154	Lung_resi	-0.589415	2.7596	0.376842	-0.589415	-0.589415	-0.589415	-0.519042	0.913859	-0.234534	-0.552228	0.20258	-0.589415							Polr3c	Spp1	0.106894
Usp6nl	Lung_resi	-0.406073	3.07813	-0.406073	0.0259756	0.38438	-0.406073	-0.406073	-0.406073	-0.406073	-0.406073	-0.239899	-0.406073							Polr3c	Txnip	0.214454
ATP6	Lung_resi	-0.809747	2.88505	-0.880819	0.607881	0.127518	-0.530667	-0.576682	-0.129538	-0.0398901	-0.433132	-0.0237881	-0.196181							Polr3d	Spp1	0.190579
Slc12a7	Lung_resi	-0.642416	2.69108	-0.483974	1.15439	-0.563855	-0.458141	-0.596828	-0.401382	0.264645	-0.597516	0.162929	-0.528939							Polr3d	Txnip	0.359566
Slc35b3	Lung_resi	-0.515	2.78394	-0.517872	1.15516	-0.517872	-0.517872	-0.517872	-0.34716	-0.199202	-0.49589	0.0928174	-0.403178							Polr3f	Spp1	0.202917
Rufy2	Lung_resi	-0.609321	2.81207	-0.382041	0.792906	-0.492878	-0.434568	-0.350945	-0.47446	-0.499238	-0.499973	0.642586	-0.504137							Polr3f	Txnip	0.375223
Marveld2	Lung_resi	-0.360024	3.06956	-0.360024	-0.360024	-0.360024	-0.360024	-0.360024	-0.360024	0.530673	-0.360024	-0.360024	-0.360024							Rab7b	Oas1a	0.10828
Fis1	Lung_resi	-0.980939	2.80175	-0.735766	0.00916607	0.144604	-0.379709	-0.497284	0.371014	0.374384	-0.0692877	-0.0646243	-0.97331							Rab7b	Oas1g	0.10387
Gpd2	Lung_resi	-1.10944	2.73046	-0.567321	0.0842562	0.427249	-0.470228	-0.705883	0.573595	0.345511	-0.511603	-0.231777	-0.564815							Rab7b	Oas3	0.102729
Fundc2	Lung_resi	-0.464853	2.94251	-0.742007	-0.380988	0.0167117	-0.597973	-0.680592	0.303877	-0.442932	0.45281	-0.0757065	-0.330858							Ripk1	Rnf41	0.202902
Tmem62	Lung_resi	-0.498519	3.0139	-0.498519	0.0549374	-0.498519	-0.498519	-0.4101	-0.140854	-0.289033	-0.498519	0.558731	-0.294991							Ripk1	Tlr5	0.271887
Pdpk1	Lung_resi	-0.803591	2.8058	-0.0702844	-0.768024	-0.495141	-0.381616	-0.311343	-0.436733	-0.483669	-0.356775	0.665769	0.635608							Ripk1	Traf3	0.174477
Ralgapb	Lung_resi	-0.739446	2.82317	0.441708	-0.495492	0.741311	-0.675109	-0.598677	-0.091154	-0.534291	-0.189234	-0.10066	-0.582126							Rnf135	Rnf41	0.191246
Sgsh	Lung_resi	-0.516069	2.99224	-0.548861	-0.210522	0.170378	-0.359864	-0.461796	-0.390859	0.564996	-0.191434	-0.474945	-0.57326							Rnf41	Tlr5	0.241299
Ago1	Lung_resi	0.471321	2.7874	-0.104098	-0.506503	-0.438442	-0.621823	-0.737	0.880433	-0.283764	-0.33485	-0.429824	-0.682846							Rnf41	Traf3	0.179419
Top2a	Lung_resi	-0.732259	2.67473	-0.588204	-0.668171	0.426247	0.0521251	-0.0187071	-0.108876	-0.393352	-0.753486	-0.837228	0.94718							Setd6	Txnip	0.183517
Ccdc91	Lung_resi	-0.39127	3.12547	-0.322922	-0.1381	-0.301574	-0.343412	-0.392253	-0.402586	-0.3733	-0.376429	0.228025	-0.31165							Spp1	Trip6	0.184346
Ociad1	Lung_resi	-0.248287	2.82368	-1.24406	-0.0142687	-0.0903657	-0.308512	-0.66698	-0.089832	0.399593	-0.800608	-0.00601595	0.245655							Spp1	Txnip	0.375073
Myl12a	Lung_resi	-0.978407	2.70579	-0.054292	-0.360611	0.101572	-0.261343	-0.469304	0.933181	0.237246	-0.789736	-0.238273	-0.825825							Stat2	Tlr13	0.119918
Sumf1	Lung_resi	-0.630288	2.7731	-0.741956	0.778924	-0.504499	-0.490871	-0.60022	-0.150911	-0.0202054	-0.728837	-0.226471	0.542234							Stat2	Trim21	0.151125
Cldn1	Lung_resi	-0.4372	2.98263	0.677406	0.153377	-0.373367	-0.4372	-0.4372	-0.4372	-0.379639	-0.4372	-0.4372	-0.4372							Stat2	Trim23	0.104344
Fgr	Lung_resi	-0.934188	2.68166	0.919782	-0.148855	-0.355616	0.290693	0.0559938	0.0581813	-0.348992	-0.502908	-0.814451	-0.901295							Stat2	Unc93b1	0.114987
Mical1	Lung_resi	-0.85888	2.68561	0.0971082	-0.85958	-0.370284	0.251566	-0.224793	0.215236	0.133922	-0.820747	0.675938	-0.925097							Tlr13	Trim21	0.14826
Snx7	Lung_resi	-0.725881	2.73022	-0.57997	0.720618	0.158747	-0.700018	-0.718744	-0.632198	-0.638779	-0.0253987	0.55107	-0.139664							Tlr13	Trim23	0.157801
Lrsam1	Lung_resi	0.301392	2.91854	-0.460611	0.0593659	-0.380312	-0.609487	-0.68329	-0.304487	-0.617289	-0.607685	-0.179469	0.563328							Tlr2	Unc93b1	0.118319
Hadhb	Lung_resi	-0.901488	2.70561	-1.07584	0.729848	-0.134305	-0.264312	-0.562804	0.172293	0.283644	-0.398736	0.141193	-0.695104							Tlr5	Traf3	0.431278
Dstn	Lung_resi	-0.814382	2.73652	0.870412	-0.687571	0.136481	-0.420909	-0.471131	-0.199911	0.381781	-0.491189	-0.179306	-0.860794							Trim21	Trim23	0.146063
Lin7c	Lung_resi	-0.97405	2.95017	-0.267907	-0.287791	-0.265796	-0.107199	-0.808691	-0.101765	0.280523	-0.462491	0.299137	-0.254138							Trip6	Txnip	0.389386
Supv3l1	Lung_resi	-0.92901	2.79889	-0.995833	-0.20001	-0.7036	0.123188	-0.0857592	-0.0387913	-0.258379	-0.474629	0.0916675	0.672264							Trpm2	Trpm7	0.193638
Snrpf	Lung_resi	-0.0751205	2.95929	-0.730909	-0.18867	-0.810895	-0.243321	-0.0484607	-0.195845	-0.446158	-0.5044	-0.313689	0.598182
Camk2a	Lung_resi	-0.718866	2.73213	-0.906958	0.00419833	0.888028	-0.0506538	-0.534444	-0.332619	-0.586371	-0.341725	0.441536	-0.594253
Flna	Lung_resi	-0.919904	2.65728	0.302793	-0.796051	-0.0802506	-0.198174	-0.168361	-0.743566	-0.48794	0.0280225	1.04539	-0.639234
Pld2	Lung_resi	-0.619778	2.69491	-0.624935	-0.0748208	-0.0806931	-0.624935	-0.624935	0.588545	0.962233	-0.351689	-0.624935	-0.618962
Elovl1	Lung_resi	-0.70453	2.76319	-0.518731	0.993925	-0.528946	-0.528812	-0.589954	-0.24929	-0.268256	-0.594418	0.421971	-0.196149
C030006K11Rik	Lung_resi	-0.58798	2.91178	-1.02364	-0.58847	-0.489715	0.29549	-0.440824	0.135321	0.355557	-0.170026	-0.137227	-0.260271
Fam122b	Lung_resi	-0.288675	3.17543	-0.288675	-0.288675	-0.288675	-0.288675	-0.288675	-0.288675	-0.288675	-0.288675	-0.288675	-0.288675
Emc4	Lung_resi	-0.594935	2.77276	-0.640089	0.876765	-0.387765	-0.530062	-0.623602	-0.446336	0.148051	-0.788207	0.32357	-0.110147
Ddrgk1	Lung_resi	-0.651732	2.69636	-0.627934	0.762093	-0.888246	-0.700723	-0.884351	0.0646876	0.420311	-0.0211344	-0.274513	0.105179
Fmnl1	Lung_resi	-1.07731	2.67946	0.341814	-1.01761	-0.225236	-0.152408	0.00842805	-0.0912685	0.00985547	-0.935924	0.700848	-0.240655
Pcyox1	Lung_resi	-0.699903	2.60794	-0.717599	1.04024	-0.588973	-0.472242	-0.541965	0.0673602	-0.0617546	-0.445009	0.621503	-0.809597
Slc16a10	Lung_resi	-0.788683	2.77438	-0.801955	0.820539	-0.507922	0.045959	-0.230253	-0.685256	-0.676988	-0.195068	0.288857	-0.0436086
Pank3	Lung_resi	-0.361692	3.12927	-0.40138	-0.414992	-0.323983	-0.400914	-0.251711	-0.353393	-0.322114	-0.177667	-0.331712	0.210286
Hgsnat	Lung_resi	-0.690556	2.64668	-0.549226	0.832552	-0.604207	-0.480608	-0.548187	-0.598925	-0.431004	0.603117	0.502846	-0.682482
Gm8777	Lung_resi	-0.314999	3.16348	-0.314999	-0.0134863	-0.314999	-0.314999	-0.314999	-0.314999	-0.314999	-0.314999	-0.314999	-0.314999
Sftpd	Lung_resi	-0.29677	3.17436	-0.206666	-0.29677	-0.29677	-0.29677	-0.29677	-0.29677	-0.29677	-0.29677	-0.29677	-0.29677
Sgk1	Lung_resi	-0.267993	3.17536	-0.290737	-0.290737	-0.290737	-0.290737	-0.290737	-0.290737	-0.290737	-0.290737	-0.290737	-0.290737
Dst	Lung_resi	1.46034	2.59813	-0.530259	0.115655	-0.113074	-0.567709	-0.592366	-0.531892	-0.455207	-0.526236	-0.396905	-0.460473
Xylb	Lung_resi	0.0988854	2.82429	-0.706123	-0.592853	0.282683	-0.587487	-0.654762	-0.241385	-0.643568	-0.64363	0.274103	0.589849
Atl2	Lung_resi	-0.700324	2.82556	-0.75703	0.0342717	-0.413593	-0.729619	-0.665554	-0.0639186	0.429134	-0.564386	0.0628971	0.542557
Per2	Lung_resi	-0.288675	3.17543	-0.288675	-0.288675	-0.288675	-0.288675	-0.288675	-0.288675	-0.288675	-0.288675	-0.288675	-0.288675
Zfyve26	Lung_resi	-0.508626	2.76559	-0.426961	-0.359161	-0.526535	-0.42034	-0.511705	-0.343188	1.25738	-0.50762	-0.105531	-0.313303
Myh14	Lung_resi	-0.851508	2.60833	0.232821	-0.45885	-0.187158	-0.334951	-0.600071	0.987835	0.573188	-0.775174	-0.39617	-0.798295
Cbr2	Lung_resi	-0.486427	2.74257	0.771463	-0.507616	-0.505485	-0.505112	-0.504434	-0.365881	0.860391	-0.500038	-0.491028	-0.508403
Cers5	Lung_resi	-0.609307	2.99877	-0.618329	-0.318391	-0.190664	-0.454385	-0.519183	-0.0478885	0.428752	-0.618329	-0.213006	0.161961
Tbc1d10a	Lung_resi	-0.499033	2.97798	-0.415604	-0.456255	-0.457933	-0.435555	-0.462199	0.377829	0.503812	-0.171244	-0.491867	-0.469931
Cntnap4	Lung_resi	-0.288675	3.17543	-0.288675	-0.288675	-0.288675	-0.288675	-0.288675	-0.288675	-0.288675	-0.288675	-0.288675	-0.288675
Ltc4s	Lung_resi	0.0760901	2.59754	-0.633322	-0.390391	-0.605039	-0.633322	-0.633322	-0.171436	0.357448	1.26818	-0.629882	-0.602543
Tent4b	Lung_resi	-0.317383	3.13815	-0.0572062	-0.370724	-0.372426	-0.353169	-0.336421	-0.369231	-0.372854	-0.350359	-0.350984	0.112608
Sla	Lung_resi	-0.454223	2.97624	-0.417621	-0.448167	-0.455872	-0.414186	-0.375139	0.685924	0.169169	-0.354378	-0.455872	-0.455872
Cebpb	Lung_resi	-0.565356	2.84525	-0.570934	0.122424	-0.758385	-0.759451	-0.478445	-0.209987	0.330145	0.364738	0.352744	-0.672744
Lamtor3	Lung_resi	-0.980809	2.66649	-0.877525	0.599542	-0.454086	-0.42546	-0.80008	-0.121178	0.598021	-0.40851	0.426668	-0.223073
Cpt1b	Lung_resi	-0.633031	2.72481	-0.593355	1.25465	-0.150674	-0.00584473	-0.394151	-0.298191	-0.281041	-0.429774	-0.543469	-0.64993
Tmod3	Lung_resi	-1.14601	2.72392	-0.388393	-0.462829	0.851792	-0.29255	-0.541271	0.340781	0.0328436	-0.186846	-0.140253	-0.791178
Iba57	Lung_resi	-0.799381	2.64621	-0.910192	0.269334	-0.698058	-0.108669	-0.266414	0.918975	0.375304	-0.587858	-0.0999259	-0.739321
Baz2b	Lung_resi	-0.167217	3.0237	-0.595813	-0.595813	0.159569	-0.230211	0.023465	-0.0482119	-0.595813	0.169238	-0.547084	-0.595813
Elmo2	Lung_resi	-0.6911	2.56317	-0.833624	0.059476	0.297595	-0.493197	-0.55739	-0.411702	-0.410763	1.17251	0.225706	-0.920678
Tmod4	Lung_resi	-0.295583	3.17465	-0.218826	-0.295583	-0.295583	-0.295583	-0.295583	-0.295583	-0.295583	-0.295583	-0.295583	-0.295583
Mccc2	Lung_resi	-0.124491	2.67093	-0.964934	0.598705	-0.449718	-0.211772	-0.699167	0.502594	0.561476	-0.840567	-0.579789	-0.463264
Hsd17b4	Lung_resi	-0.716393	2.62296	-0.778519	0.717849	0.553364	-0.520708	-0.722009	-0.0535839	0.008518	-0.781756	0.43446	-0.764181
Tspan14	Lung_resi	-0.933418	2.83774	0.0603577	0.0615174	0.30041	-0.202632	-0.702399	-0.164759	0.359568	-0.230298	-0.323049	-1.06304
Rsph9	Lung_resi	-0.288675	3.17543	-0.288675	-0.288675	-0.288675	-0.288675	-0.288675	-0.288675	-0.288675	-0.288675	-0.288675	-0.288675
Hdhd5	Lung_resi	-0.965449	2.75327	-1.01806	0.113781	-0.135028	0.162425	-0.176547	-0.293519	0.634116	-0.21571	0.0490448	-0.908318
Cpne9	Lung_resi	-0.936714	2.74377	0.192805	-0.583298	0.951173	-0.579785	-0.578397	-0.288323	-0.144866	-0.334441	0.18393	-0.625849
Ubap1	Lung_resi	-0.451155	2.96841	-0.502784	-0.609024	-0.247251	-0.577123	-0.482638	0.245339	-0.188405	-0.325346	0.593988	-0.424012
Nid1	Lung_resi	-0.518444	2.61915	0.717841	0.289665	0.492021	-0.686404	-0.718867	-0.516522	0.476613	-0.718867	-0.718867	-0.717323
Akap5	Lung_resi	-0.320277	3.15813	0.0413724	-0.30944	-0.324756	-0.296491	-0.324756	-0.324756	-0.324756	-0.324756	-0.324756	-0.324756
Wrnip1	Lung_resi	-0.292495	3.15536	-0.385784	-0.144055	-0.191812	-0.204764	-0.388261	-0.121974	-0.326586	-0.421474	-0.461475	-0.216685
Ifi30	Lung_resi	-1.10292	2.7093	-0.7098	0.50675	-0.162189	0.449181	-0.364544	-0.217684	0.0173532	0.335175	-0.512393	-0.94822
Trim26	Lung_resi	-0.290143	2.80625	-0.654497	0.0851256	-0.73045	-0.775338	-0.677669	0.668884	-0.435615	0.0948029	0.379121	-0.470469
Gm4802	Lung_resi	-0.17964	2.7024	-0.484821	-0.649162	-0.612289	-0.375259	-0.603729	-0.19447	-0.474223	-0.132164	-0.318247	1.32161
Chil3	Lung_resi	-0.550238	2.49481	1.67211	-0.401423	-0.285587	-0.218583	-0.213763	-0.564431	-0.560924	-0.572918	-0.225786	-0.57326
Fzd2	Lung_resi	-0.288675	3.17543	-0.288675	-0.288675	-0.288675	-0.288675	-0.288675	-0.288675	-0.288675	-0.288675	-0.288675	-0.288675
Ogdh	Lung_resi	-1.08788	2.53505	-0.901689	0.373553	-0.0389565	-0.421425	-0.639932	0.424354	0.85722	-0.573364	0.219419	-0.746342
Myl12b	Lung_resi	-1.01058	2.57023	0.0001183	-0.369253	0.0799605	-0.260868	-0.476091	1.12632	0.358575	-0.797777	-0.330485	-0.890149
Yif1b	Lung_resi	-0.674843	2.597	-0.83815	0.48816	0.326838	-0.673108	-0.834244	-0.149102	-0.0434815	-0.569603	0.955423	-0.584893
Lmo7	Lung_resi	-0.448222	3.04004	0.375222	-0.448222	-0.338711	-0.448222	-0.448222	-0.372026	0.274097	-0.289287	-0.448222	-0.448222
Tada1	Lung_resi	-0.172245	3.1329	-0.555389	-0.383895	-0.4482	-0.248088	-0.299292	-0.124982	-0.23641	-0.511536	-0.112208	-0.0406573
Tor1aip1	Lung_resi	-0.309547	2.55306	-0.753211	0.706666	-0.457908	-0.545796	-0.447526	0.591847	0.465134	-1.04143	0.198377	-0.959664
Ino80	Lung_resi	-0.298811	3.1456	-0.439348	-0.363862	-0.0057605	-0.33395	-0.296959	-0.444358	-0.399871	-0.140372	-0.321941	-0.100363
Apool	Lung_resi	-0.924666	2.54314	-1.07275	0.83845	-0.227732	-0.32023	-0.747516	0.408167	0.580998	-0.726891	-0.0850469	-0.265921
Fabp1	Lung_resi	-0.610314	2.68304	-0.597225	0.451418	0.472658	0.889638	-0.362131	-0.502407	-0.610314	-0.610314	-0.610314	-0.593732
Luzp1	Lung_resi	-0.703942	2.60758	-0.686509	-0.0470015	1.00269	-0.637907	-0.696144	0.759559	-0.410896	-0.57152	-0.498305	-0.117612
Serpinb1c	Lung_resi	-0.692471	2.51799	0.507862	-0.79264	-0.38635	0.149812	0.0624886	-0.593325	-0.362224	1.17414	-0.79264	-0.79264
Ap1g2	Lung_resi	-1.04173	2.83558	-0.802832	-0.594491	-0.0234186	0.165529	-0.397331	-0.264543	-0.249964	0.0367101	0.668284	-0.33179
Slc26a5	Lung_resi	-0.288675	3.17543	-0.288675	-0.288675	-0.288675	-0.288675	-0.288675	-0.288675	-0.288675	-0.288675	-0.288675	-0.288675
Tbc1d15	Lung_resi	0.24372	2.65467	-0.976964	-0.643753	-0.402275	-0.262712	-0.488789	-0.471363	-0.449189	-0.634268	1.03535	0.395572
Ap4s1	Lung_resi	-0.383326	2.7302	-0.774817	-0.399016	-0.389191	-0.269838	-0.500213	0.194802	-0.930565	-0.0942405	1.08601	-0.269812
Fmo2	Lung_resi	-0.47411	2.57943	0.781972	-0.131621	-0.381931	-0.774171	-0.776049	0.584153	0.615033	-0.470612	-0.776049	-0.776049
Tnni3	Lung_resi	-0.335422	3.13477	0.219451	-0.335422	-0.335422	-0.335422	-0.335422	-0.335422	-0.335422	-0.335422	-0.335422	-0.335422
Lamb3	Lung_resi	-0.423269	2.67401	1.46009	-0.423269	-0.423269	-0.423269	-0.423269	-0.423269	-0.423269	-0.423269	-0.324675	-0.423269
Cd200	Lung_resi	-0.708957	2.61467	-0.106175	-0.708957	-0.708957	-0.21576	-0.164853	0.220088	1.23118	-0.708957	-0.0343634	-0.708957
Mbnl2	Lung_resi	-0.295035	2.77769	-1.02912	-0.588332	0.159937	-0.387993	-0.462658	-0.548592	-0.615336	-0.0328641	0.826396	0.1959
Tagln2	Lung_resi	-0.957441	2.47879	-0.583984	-0.748479	0.132235	-0.536043	-0.558754	0.285303	0.181568	1.22886	-0.0302991	-0.891756
Cyp2b10	Lung_resi	-0.471333	2.81403	0.474959	-0.452849	-0.471333	-0.471333	-0.471333	0.934524	-0.471333	-0.471333	-0.471333	-0.471333
Slc35c1	Lung_resi	-0.81407	2.69454	-0.700751	-0.672506	0.363279	-0.326887	-0.221037	-0.637417	0.693231	-0.839021	0.503116	-0.0424739
Timm17b	Lung_resi	-0.918212	2.7669	-1.05737	-0.109509	0.39018	-0.213831	-0.377929	0.612055	0.00137261	-0.683509	-0.433595	0.0234459
Myh10	Lung_resi	-1.0206	2.52351	0.132175	-0.33298	0.292121	-0.264169	-0.540108	1.0503	0.355685	-0.856537	-0.391476	-0.947916
Ogdhl	Lung_resi	-1.03863	2.53635	-1.04651	0.145663	-0.157145	-0.184146	-0.522671	0.577352	0.852952	-0.578999	0.194312	-0.778526
Lztfl1	Lung_resi	-0.467275	2.56748	-1.06684	-0.796919	0.420366	-0.539319	-0.68069	1.11964	0.0590959	-0.0508097	-0.100122	-0.464612
Kndc1	Lung_resi	-0.346725	3.1085	-0.359878	-0.23636	-0.359878	-0.359878	-0.359878	-0.359878	0.353613	-0.359878	-0.359878	-0.359878
Ccz1	Lung_resi	-0.808663	2.85415	-0.445657	0.452066	0.605685	-0.573124	-0.633647	-0.298223	-0.337967	-0.157387	0.0292615	-0.686499
Ngly1	Lung_resi	-0.608159	2.68121	-0.141725	-0.049694	-0.374101	-0.4782	-0.486064	1.36606	-0.435257	-0.344618	-0.535948	-0.593502
Tmem126b	Lung_resi	-0.420456	3.13178	-0.420456	0.0814925	-0.420456	-0.420456	-0.176846	-0.23108	-0.420456	-0.420456	-0.138447	-0.144162
Mmgt1	Lung_resi	-0.513418	2.67611	-0.935672	0.202573	-0.551229	0.46425	-0.612772	-0.550382	-0.243531	-0.834221	0.837637	0.0606576
Rnf214	Lung_resi	-0.651642	2.78631	-0.694318	-0.58965	0.335161	-0.424606	-0.669445	-0.465424	0.777212	-0.393194	-0.369882	0.359482
Ids	Lung_resi	-0.258675	3.17234	-0.311229	-0.311229	-0.311229	-0.311229	-0.163911	-0.311229	-0.311229	-0.311229	-0.259926	-0.311229
Ctbs	Lung_resi	-0.55038	2.89676	-0.651328	-0.183179	-0.0142272	-0.298382	-0.557869	0.764385	0.0370742	-0.624252	-0.147363	-0.67124
Tango2	Lung_resi	0.119631	2.83658	0.10959	-0.286502	-0.869943	-0.638968	-0.785317	-0.0307649	-0.163879	-0.611981	0.712869	-0.391311
Uevld	Lung_resi	-0.536823	3.0466	0.174068	-0.494748	-0.484819	-0.553687	-0.318515	-0.48932	0.259544	-0.338116	0.0350601	-0.299245
Ano10	Lung_resi	-0.711579	2.53562	1.39627	0.123214	-0.574842	-0.503346	-0.627709	-0.28262	0.267018	-0.763486	-0.526991	-0.331547
Hbs1l	Lung_resi	-0.700999	2.57844	-0.577181	-0.674794	-0.334113	-0.405562	-0.673096	-0.412278	-0.51817	-0.189625	0.796987	1.11039
Ehd2	Lung_resi	-0.646511	2.51064	1.41094	-0.545552	-0.550031	-0.583093	-0.617699	-0.108961	0.509103	-0.335097	-0.38369	-0.660053
Syne2	Lung_resi	1.38611	2.65605	0.152883	-0.481487	-0.465655	-0.401904	-0.443381	-0.317621	-0.51507	-0.458962	-0.555255	-0.55571
Atp10a	Lung_resi	-0.307171	3.17094	-0.307171	-0.289017	-0.307171	-0.121044	-0.307171	-0.307171	-0.307171	-0.303511	-0.307171	-0.307171
Pigx	Lung_resi	-0.658436	2.59765	-0.185163	1.3085	-0.702722	-0.669403	-0.306514	0.222194	0.066341	-0.581241	-0.702722	-0.388481
Mmab	Lung_resi	-0.800451	2.5886	-0.92386	0.0445389	0.657444	-0.37103	-1.06692	0.256653	0.298478	-0.547855	0.493635	-0.629229
Gls	Lung_resi	-1.17101	2.61268	-0.807176	-0.268286	-0.322294	-0.824452	0.0531613	-0.340852	-0.00980643	-0.167595	1.05442	0.191209
Cbr4	Lung_resi	-0.593228	2.73137	-0.965793	0.864682	-0.648949	-0.205433	-0.450649	-0.306276	0.288467	-0.498021	0.334891	-0.551059
M6pr	Lung_resi	-0.990054	2.49859	-0.884553	0.580851	-0.416492	-0.534524	-0.717846	0.456042	0.469552	-0.692767	0.726914	-0.495716
Acss1	Lung_resi	-0.383939	2.50032	-0.587228	-0.739683	-0.668027	-0.00132594	-0.17013	0.21293	1.49007	-0.498706	-0.413917	-0.740364
Eif2s2	Lung_resi	-0.825177	2.5393	-0.740842	-0.373859	-0.28769	-0.426963	-0.710757	-0.219338	-0.523674	-0.396717	0.997344	0.968369
Commd1	Lung_resi	-0.948665	2.51477	-1.00827	0.340238	0.460762	-1.03331	-0.998524	0.203247	-0.213916	-0.00531818	0.489516	0.199465
Bzw2	Lung_resi	-0.746448	2.53957	-0.804084	-0.826915	0.0691564	0.243947	0.017211	-0.500772	-0.611353	-0.255189	-0.436097	1.31098
Gtf3c2	Lung_resi	1.2016	2.57874	-0.721121	-0.706896	-0.0530786	-0.673236	-0.566986	-0.152183	-0.595296	-0.530414	-0.352181	0.571054
Smim12	Lung_resi	-0.333785	3.15012	-0.333785	-0.333785	-0.333785	-0.333785	-0.333785	-0.333785	-0.333785	-0.283569	-0.305224	0.108954
Vrk1	Lung_resi	0.412239	2.7	-0.166734	-1.41372	0.0156243	-0.0631908	0.0752275	-0.132843	0.0192403	-1.20507	-0.0727394	-0.168033
Etfa	Lung_resi	-1.11441	2.44042	-1.03257	0.704694	-0.275379	-0.294031	-0.716965	0.893839	0.477888	-0.34312	-0.101662	-0.638702
Clic3	Lung_resi	-0.296272	3.17449	-0.211766	-0.296272	-0.296272	-0.296272	-0.296272	-0.296272	-0.296272	-0.296272	-0.296272	-0.296272
Alox5	Lung_resi	-0.677416	2.4192	0.0379452	-0.936332	-0.715833	-0.246549	-0.299924	0.837538	0.424428	0.880516	-0.811646	-0.911921
Slc66a2	Lung_resi	-0.81398	2.87336	-0.641698	0.841614	-0.471602	-0.405087	-0.406068	-0.206915	-0.372219	-0.00471585	0.0786575	-0.471349
Strn	Lung_resi	-1.09928	2.65328	0.746421	-0.523259	0.137763	-0.784503	-0.720286	0.148023	-0.363889	-0.380972	0.568034	-0.381331
Kif13b	Lung_resi	-0.894298	2.58115	-0.616603	0.558817	-0.135123	-0.65444	-0.870715	0.324955	-0.12128	-0.136049	0.848187	-0.884598
Eif2ak4	Lung_resi	-0.421436	3.11471	-0.500304	-0.0196359	-0.0166585	-0.37664	-0.355704	-0.445375	-0.484128	0.0697459	-0.234125	-0.33045
Cisd1	Lung_resi	-0.942508	2.49239	-0.937223	1.31183	0.150437	-0.562021	-0.696046	-0.27743	0.126413	-0.524758	-0.293188	0.152104
C2cd5	Lung_resi	-0.742559	2.62071	-0.476023	-0.690632	-0.600053	0.0314414	-0.254872	1.34964	0.119351	-0.426158	-0.453314	-0.477531
Aga	Lung_resi	-0.384659	2.59985	-0.738999	0.0109339	-0.446079	-0.137428	-0.670467	0.76842	0.777171	-0.920492	0.0551686	-0.913424
Fbn1	Lung_resi	-0.618216	2.57651	0.780818	-0.617238	-0.521075	-0.614357	-0.618216	-0.387361	0.270756	-0.618216	0.984806	-0.618216
Hnrnpll	Lung_resi	-0.0337617	2.85958	-0.391864	-0.58955	0.0665303	-0.760781	-0.604546	-0.571147	-0.310504	-0.529404	0.81641	0.0490331
Adgrg1	Lung_resi	-0.236472	3.17475	-0.298157	-0.298157	-0.298157	-0.254868	-0.298157	-0.298157	-0.298157	-0.298157	-0.298157	-0.298157
Mfng	Lung_resi	-0.288675	3.17543	-0.288675	-0.288675	-0.288675	-0.288675	-0.288675	-0.288675	-0.288675	-0.288675	-0.288675	-0.288675
Capn11	Lung_resi	-0.250017	3.17334	-0.304257	-0.304257	-0.304257	-0.304257	-0.304257	-0.304257	-0.185017	-0.304257	-0.304257	-0.304257
Tapt1	Lung_resi	-0.50337	2.70227	0.625992	0.753761	-0.380049	-0.513386	-0.646935	0.400898	-0.602952	-0.649663	-0.654425	-0.532144
Slc9a6	Lung_resi	-0.567138	2.49678	-0.511597	0.0703329	-0.479356	-0.559159	-0.549115	-0.511319	-0.318209	-0.480648	-0.229855	1.63928
Nup210	Lung_resi	-0.248803	2.55055	-0.559815	-0.863523	-0.215948	0.401928	0.243078	0.592605	0.684832	-0.933771	-0.985581	-0.665557
Rps6kc1	Lung_resi	-0.24542	2.87424	-0.720668	0.669553	-0.650618	-0.260171	-0.62899	-0.287224	-0.513209	-0.182431	0.443402	-0.498465
F11r	Lung_resi	-0.292586	2.50584	-0.223664	0.310954	1.42751	-0.471384	-0.727869	-0.281904	-0.0469319	-0.758182	-0.683599	-0.758182
Myl6	Lung_resi	-1.04651	2.44369	-0.24232	-0.481626	-0.159289	-0.208601	-0.475162	1.18471	0.627605	-0.787988	0.103958	-0.958469
Mfsd5	Lung_resi	-0.936937	2.53847	-0.936723	0.959108	0.2501	-0.86299	-0.554616	-0.214995	-0.342477	0.58075	0.0342593	-0.513945
Sephs1	Lung_resi	0.283761	2.71894	-1.23673	-0.522402	0.397815	-0.11524	-0.687735	-0.291565	-0.823015	-0.341516	0.380207	0.237481
Akt1	Lung_resi	-0.976606	2.69924	-0.803204	0.377229	0.547466	-0.656432	-0.574676	-0.809435	0.273715	-0.258365	0.312793	-0.131722
Frem1	Lung_resi	-0.288675	3.17543	-0.288675	-0.288675	-0.288675	-0.288675	-0.288675	-0.288675	-0.288675	-0.288675	-0.288675	-0.288675
Prrc1	Lung_resi	-0.689804	2.49523	-0.661586	-0.574646	-0.587177	-0.794898	-0.893591	-0.169126	-0.0833694	0.111575	0.939798	0.9076
Lamtor5	Lung_resi	-0.998614	2.57739	-0.981867	0.562208	-0.165741	-0.219816	-0.559419	0.397294	0.204449	-0.836639	0.639306	-0.618556
Slc7a2	Lung_resi	-0.52258	2.41883	-0.462821	0.313973	-0.428324	-0.52258	-0.52258	-0.52258	-0.52258	1.69035	-0.52258	-0.396517
Ermp1	Lung_resi	-0.628717	2.54331	-0.603474	1.26095	-0.596824	0.286908	-0.0935646	0.127339	-0.0287047	-0.714989	-0.745476	-0.806757
Ldah	Lung_resi	-0.899207	2.61281	-0.958076	0.219511	-0.26623	-0.717094	-0.695084	0.707072	0.264202	-0.359022	0.605701	-0.514583
Fryl	Lung_resi	-0.934732	2.89171	-0.527215	0.208213	0.0433314	0.0436871	-0.345848	0.51913	-0.761104	-0.247303	-0.527673	-0.362202
Dapp1	Lung_resi	-0.313578	2.65917	-0.641879	-0.694435	-0.529715	-0.257475	-0.494993	0.789169	0.0516328	0.846466	-0.674458	-0.739907
Rbsn	Lung_resi	-0.608581	2.71891	-0.705304	-0.0766719	0.804573	-0.417408	-0.7209	-0.480104	-0.512086	0.603759	0.116176	-0.722362
Dlst	Lung_resi	-1.21198	2.49095	-0.934952	0.325106	-0.158833	-0.222909	-0.754914	0.454167	0.868802	-0.860451	0.0117842	-0.00676285
Qsox2	Lung_resi	-0.399243	2.46249	-0.638535	-0.0549484	-0.488353	-0.579956	-0.624407	-0.267813	-0.272295	-0.531116	-0.303278	1.69746
Tomm40	Lung_resi	-1.03146	2.43097	-1.02606	-0.171557	-0.293389	-0.607603	-0.649347	0.199026	0.204573	-0.744104	0.898925	0.790021
Ticam2	Lung_resi	-0.647552	2.67776	-0.647552	-0.647552	-0.647552	-0.489604	-0.647552	0.510591	0.510121	0.740867	-0.0644225	-0.647552
Acadm	Lung_resi	-1.00739	2.45418	-1.04482	0.920016	-0.124822	-0.0162203	-0.577073	-0.0240945	0.274137	-0.823144	0.663378	-0.694155
Kansl2	Lung_resi	0.365749	2.77374	-0.59655	1.06154	-0.431505	-0.540584	-0.434966	-0.515324	-0.510185	-0.487959	-0.452347	-0.231611
Fam219b	Lung_resi	-0.585372	2.672	-0.646562	-0.152194	0.650654	-0.646562	-0.646562	0.667927	0.506957	-0.527161	-0.646562	-0.646562
Hdhd2	Lung_resi	0.367626	2.49883	-1.00146	-0.560029	1.06175	-0.66646	-0.975337	-0.0297597	-0.186458	-0.739442	0.408913	-0.178177
Dnajc5	Lung_resi	-1.03755	2.8185	-0.475772	0.597169	-0.216117	-0.577999	-0.657014	0.426958	0.0893688	-0.361853	-0.103526	-0.502164
Cacna1s	Lung_resi	-0.297513	3.0054	0.74469	-0.38362	-0.38362	-0.38362	-0.38362	-0.38362	-0.38362	-0.38362	-0.38362	-0.38362
Bcam	Lung_resi	-0.570654	2.3946	1.31402	-0.514231	0.798272	-0.687262	-0.687262	-0.479286	-0.391896	0.198219	-0.687262	-0.687262
Prkdc	Lung_resi	0.996714	2.71342	-0.876747	-0.918865	0.0484503	-0.198613	-0.34047	-0.480127	0.131493	-0.33543	-0.0240652	-0.715757
Capn15	Lung_resi	-0.289469	3.17542	-0.289469	-0.289469	-0.289469	-0.289469	-0.289469	-0.280725	-0.289469	-0.289469	-0.289469	-0.289469
Naprt	Lung_resi	-0.245746	2.58516	-0.916573	0.648325	-0.80617	0.0712609	-0.805728	0.345724	0.446064	-0.592792	0.250027	-0.979552
Nagpa	Lung_resi	-0.339512	2.82539	-0.81729	0.649113	0.0880535	-0.736599	-0.712215	-0.362823	-0.39996	0.0496492	0.342433	-0.58624
Sulf2	Lung_resi	-0.322988	3.15454	-0.322988	-0.322988	-0.322988	-0.322988	-0.322988	-0.322988	0.0753415	-0.322988	-0.322988	-0.322988
Ell2	Lung_resi	-0.288675	3.17543	-0.288675	-0.288675	-0.288675	-0.288675	-0.288675	-0.288675	-0.288675	-0.288675	-0.288675	-0.288675
Mtmr1	Lung_resi	-0.736651	2.94144	-0.687704	0.505775	-0.427131	-0.430714	-0.148313	0.172504	-0.19935	-0.561356	0.109928	-0.538424
Shc2	Lung_resi	-1.20394	2.56964	0.200489	-0.696634	-0.198285	-1.00262	0.00968256	-0.0914761	-0.158576	-0.0609144	-0.438654	1.07129
Ttll9	Lung_resi	-0.288675	3.17543	-0.288675	-0.288675	-0.288675	-0.288675	-0.288675	-0.288675	-0.288675	-0.288675	-0.288675	-0.288675
Ciao1	Lung_resi	-0.905989	2.55814	-0.48418	-0.127259	-0.113653	-0.654697	-0.581162	-0.594885	-0.500309	-0.424974	1.18635	0.642614
Serpinb1a	Lung_resi	-0.839598	2.29936	1.25642	-0.749901	-0.245249	-0.177084	-0.252879	-0.230593	-0.391251	1.03011	-0.83532	-0.864007
Tmx3	Lung_resi	-1.17939	2.44844	-0.765884	0.431382	-0.0674911	-0.542945	-0.823703	0.595375	0.626784	-0.943078	0.428562	-0.208055
Stau1	Lung_resi	0.263821	2.45013	-1.16397	0.0779599	-0.438621	-0.705038	-0.927718	-0.19178	0.00948543	-0.507448	-0.168201	1.30138
Ppp1r8	Lung_resi	0.539626	2.55742	-0.84975	-0.929367	-0.164591	-0.688132	-0.742916	-0.308871	-0.5568	-0.266592	0.532425	0.877547
Rabepk	Lung_resi	-0.647019	2.58768	-0.640459	-0.432836	-0.666589	-0.359774	-0.526152	-0.269528	-0.612773	0.329817	-0.12762	1.36525
Slc25a4	Lung_resi	-1.06388	2.45199	-1.22309	0.441527	-0.165765	-0.0492169	-0.518876	0.0480189	0.439365	-1.00496	0.79819	-0.153303
Cpt2	Lung_resi	-0.898146	2.42829	-0.872478	0.869926	-0.316528	-0.67383	-0.70551	0.891288	-0.0187215	0.322347	-0.125292	-0.901345
ND1	Lung_resi	-0.714171	3.03636	-0.625333	0.0646227	-0.183978	-0.207955	-0.691929	-0.0441728	-0.104641	-0.330589	0.198833	-0.397051
Mfn1	Lung_resi	-0.857695	2.75982	0.0660145	0.22641	-0.0616865	-0.566725	-0.790654	0.838992	0.0469438	-0.456459	-0.630451	-0.574513
Ints12	Lung_resi	0.110957	3.05636	-0.558784	-0.52733	-0.543976	0.0894373	-0.183974	0.0995828	-0.486156	-0.0990079	-0.524453	-0.432653
Scimp	Lung_resi	-0.618801	2.3994	-0.618801	0.783341	-0.618801	-0.618801	-0.618801	0.841223	0.926443	-0.618801	-0.618801	-0.618801
Plgrkt	Lung_resi	-0.943714	2.43928	-0.839451	0.199972	-0.330121	-0.497397	-0.638674	0.245803	1.31099	-0.77673	0.271026	-0.440985
Skp1	Lung_resi	-0.487344	2.60731	-1.08196	-0.439058	0.00337663	-0.281823	-0.798314	-0.188815	-0.547148	0.0909664	1.23617	-0.113369
Mrpl40	Lung_resi	-0.769497	2.6747	-0.864128	-0.00504925	-0.578423	-0.378031	-0.604072	-0.249007	0.849202	-0.790127	0.325053	0.389378
Tvp23b	Lung_resi	-0.382573	2.70671	-0.514788	-0.497237	1.37526	-0.256425	-0.514788	-0.297018	-0.471399	-0.409417	-0.514788	-0.22353
Nucb2	Lung_resi	-1.00033	2.3913	-0.705813	-0.05534	-0.766644	-0.698749	-0.759124	0.862341	0.247834	0.613237	0.620516	-0.749232
Pole3	Lung_resi	0.192776	2.47062	-1.04876	-0.627974	-0.318681	-0.147133	-0.451919	-0.350933	-0.702256	-0.58785	0.138168	1.43395
Tmem175	Lung_resi	-0.5629	2.44517	-0.671829	1.5749	-0.400425	-0.305487	-0.645086	0.115528	0.0962953	-0.205524	-0.708827	-0.73181
Slc49a4	Lung_resi	-0.712513	2.46623	-0.712513	1.44267	-0.450415	-0.598193	-0.619477	0.0410643	-0.0110506	-0.650231	0.36745	-0.563018
Card11	Lung_resi	-0.339795	3.16975	-0.330185	-0.340432	-0.320236	-0.245934	-0.221522	-0.144187	-0.267608	-0.304018	-0.315401	-0.340432
Gpr37l1	Lung_resi	-0.215481	3.17458	-0.29591	-0.29591	-0.29591	-0.29591	-0.29591	-0.29591	-0.29591	-0.29591	-0.29591	-0.29591
Dmxl2	Lung_resi	-0.352142	3.15646	-0.197829	-0.347063	-0.349102	-0.348396	-0.349256	-0.275314	0.0239972	-0.352092	-0.272972	-0.336289
Dhrs7b	Lung_resi	-0.397449	3.1443	-0.413586	-0.222978	-0.378183	-0.40337	-0.398748	0.0232854	-0.0721631	-0.350142	-0.248253	-0.282713
Slc34a1	Lung_resi	-0.288675	3.17543	-0.288675	-0.288675	-0.288675	-0.288675	-0.288675	-0.288675	-0.288675	-0.288675	-0.288675	-0.288675
Pnpla7	Lung_resi	-0.371527	3.14473	-0.164834	-0.236283	-0.392015	-0.411954	-0.409914	-0.329969	-0.322234	-0.406694	-0.136842	0.0375392
Blzf1	Lung_resi	-0.305989	3.17195	-0.305989	-0.305989	-0.305989	-0.305989	-0.305989	-0.305989	-0.305989	-0.274986	-0.305989	-0.143061
Sec14l3	Lung_resi	-0.363936	3.06087	0.56335	-0.361144	-0.365096	-0.365096	-0.365096	-0.352694	-0.355874	-0.365096	-0.365096	-0.365096
Ncoa4	Lung_resi	-0.314378	3.1725	-0.314378	-0.221109	-0.314378	-0.314378	-0.314378	-0.314378	-0.314378	-0.248875	-0.193288	-0.308584
Sec14l2	Lung_resi	-0.351363	3.15309	-0.219007	-0.190499	-0.270389	0.0180944	-0.255582	-0.389879	-0.348858	-0.389879	-0.389879	-0.365848
Mtmr7	Lung_resi	-0.289921	3.17541	-0.289921	-0.289921	-0.289921	-0.289921	-0.289921	-0.289921	-0.289921	-0.289921	-0.279621	-0.286506
Fbxw11	Lung_resi	-0.0341057	3.15295	-0.12415	-0.403059	-0.369409	-0.336278	-0.378194	-0.327665	-0.31399	-0.144455	-0.366169	-0.355479
Elp6	Lung_resi	-0.36475	3.11639	-0.36475	-0.353333	-0.36475	-0.335978	-0.345359	-0.337645	-0.331592	-0.339259	-0.299892	0.320916
Sftpa1	Lung_resi	-0.274147	3.17445	-0.213178	-0.298569	-0.298569	-0.298569	-0.298569	-0.298569	-0.298569	-0.298569	-0.298569	-0.298569
Cyp4f16	Lung_resi	-0.474198	3.09064	-0.44122	-0.224542	-0.334087	-0.321062	-0.276025	0.239242	0.103019	-0.430178	-0.45497	-0.476625
Sik2	Lung_resi	-0.311722	3.15438	-0.0293023	-0.350493	-0.0604276	-0.350493	-0.319234	-0.350493	-0.350493	-0.342175	-0.350493	-0.339056
Ago3	Lung_resi	-0.270886	3.1044	0.142051	-0.140948	-0.0510924	-0.50883	-0.564697	-0.393385	-0.419025	-0.201848	-0.180897	-0.514845
Gcnt2	Lung_resi	-0.400894	3.01431	-0.154422	-0.400894	-0.400894	-0.400894	-0.347936	0.695204	-0.400894	-0.400894	-0.400894	-0.400894
Leng9	Lung_resi	-0.288675	3.17543	-0.288675	-0.288675	-0.288675	-0.288675	-0.288675	-0.288675	-0.288675	-0.288675	-0.288675	-0.288675
Misp3	Lung_resi	-0.288675	3.17543	-0.288675	-0.288675	-0.288675	-0.288675	-0.288675	-0.288675	-0.288675	-0.288675	-0.288675	-0.288675
Vkorc1l1	Lung_resi	-0.417919	3.14512	-0.397622	-0.110858	-0.136103	-0.384804	-0.428359	-0.382257	-0.131171	-0.372721	-0.0549345	-0.328369
Mrtfb	Lung_resi	-0.443585	3.07387	-0.440081	-0.362239	-0.347027	-0.336338	-0.438247	-0.324317	-0.41003	-0.409362	0.0349044	0.402455
Rpusd3	Lung_resi	-0.36228	3.06144	-0.36228	-0.36228	-0.36228	-0.36228	-0.36228	-0.36228	-0.36228	-0.36228	-0.36228	0.561361
Pnpla8	Lung_resi	-0.308441	3.17408	-0.302951	-0.261924	-0.259028	-0.301018	-0.319594	-0.227019	-0.267413	-0.313072	-0.290254	-0.323362
Glipr2	Lung_resi	-0.508902	3.09657	0.198549	-0.462671	-0.199733	-0.353493	-0.257687	-0.0373686	-0.0664111	-0.468061	-0.462609	-0.478182
Gpat3	Lung_resi	-0.295827	3.17499	-0.240836	-0.295827	-0.295827	-0.295827	-0.295827	-0.295827	-0.295827	-0.295827	-0.295827	-0.27171
Amz1	Lung_resi	-0.312491	3.16932	-0.312491	-0.312491	-0.312491	-0.312491	-0.312491	-0.0982979	-0.25861	-0.312491	-0.312491	-0.312491
Myh8	Lung_resi	-0.382239	2.99579	0.7758	-0.349661	-0.378738	-0.382069	-0.381592	-0.37884	-0.38282	-0.373374	-0.380641	-0.381613
1600014C10Rik	Lung_resi	-0.395048	3.15878	-0.12101	-0.419747	-0.324901	-0.280945	-0.12214	-0.220281	-0.35828	-0.417586	-0.242102	-0.256742
Baz2a	Lung_resi	-0.60075	3.04278	-0.583207	-0.0683916	-0.5229	-0.0399877	-0.223189	0.233877	-0.333115	-0.414911	-0.60075	0.110544
Sh2d1b1	Lung_resi	-0.29821	3.17394	-0.29821	-0.29821	-0.29821	-0.29821	-0.191838	-0.29821	-0.29821	-0.29821	-0.29821	-0.29821
Hps1	Lung_resi	-0.159366	3.10035	-0.359885	-0.447827	-0.418237	0.255026	-0.0268986	-0.249133	-0.344228	-0.468236	-0.400207	-0.481359
Tusc3	Lung_resi	-0.434834	2.97306	-0.434834	-0.434834	-0.434834	-0.434834	-0.434834	0.378056	-0.434834	-0.434834	-0.434834	0.56239
Ikbkb	Lung_resi	-0.771852	3.07516	-0.524733	-0.0418236	-0.101476	-0.366053	0.0297174	-0.283575	-0.392784	-0.110371	0.0153132	-0.527518
Myl4	Lung_resi	-0.378219	3.07152	0.514891	-0.378219	-0.378219	-0.317194	-0.363748	-0.378219	-0.258482	-0.377668	-0.378219	-0.378219
Rapgef1	Lung_resi	-0.264786	3.1637	-0.376918	-0.348251	-0.186754	-0.333075	-0.337734	-0.305947	-0.328536	-0.252045	-0.0728827	-0.356771
Gpr108	Lung_resi	-0.442936	3.06816	-0.45172	-0.45172	-0.45172	-0.113541	-0.45172	-0.129693	-0.411136	-0.45172	-0.110862	0.398602
Metap2	Lung_resi	-0.685013	3.05656	-0.574124	-0.568456	0.137801	-0.29376	-0.3989	-0.22699	-0.22637	0.203396	-0.0761784	-0.347968
Churc1	Lung_resi	-0.322602	3.15063	-0.270145	-0.373602	-0.420257	-0.357225	-0.307846	-0.253171	-0.394907	0.0248081	-0.347667	-0.128014
Clcn4	Lung_resi	-0.256702	3.17262	-0.325806	-0.276353	-0.290675	-0.317128	-0.325806	-0.187078	-0.306802	-0.325806	-0.244928	-0.315538
Smpd2	Lung_resi	-0.488445	3.10671	-0.472108	-0.0693123	0.0675323	-0.495197	-0.435858	-0.268834	0.0384457	-0.24164	-0.237525	-0.503768
Diaph1	Lung_resi	-0.715435	2.96846	-0.0772589	-0.616135	-0.291081	-0.442171	-0.346796	-0.332533	-0.234027	0.0378713	0.625525	-0.576417
Lamp3	Lung_resi	-0.319431	3.15886	0.0354567	-0.319431	-0.319431	-0.319431	-0.319431	-0.319431	-0.319431	-0.319431	-0.319431	-0.319431
Msl2	Lung_resi	0.534175	3.00474	0.162454	-0.277927	-0.512256	-0.512256	-0.18103	-0.286659	-0.512256	-0.39447	-0.512256	-0.512256
Il7r	Lung_resi	-0.288675	3.17543	-0.288675	-0.288675	-0.288675	-0.288675	-0.288675	-0.288675	-0.288675	-0.288675	-0.288675	-0.288675
Bsdc1	Lung_resi	-0.400222	3.0558	-0.662018	-0.357773	-0.446067	-0.641741	-0.437311	-0.191473	-0.174965	-0.0702145	0.0987211	0.227264
Hsd3b7	Lung_resi	-0.380375	3.09699	-0.380375	0.389215	-0.35572	-0.380375	-0.380375	-0.380375	-0.373282	-0.380375	-0.165336	-0.309616
Flvcr2	Lung_resi	-0.288675	3.17543	-0.288675	-0.288675	-0.288675	-0.288675	-0.288675	-0.288675	-0.288675	-0.288675	-0.288675	-0.288675
Abhd13	Lung_resi	-0.0838908	3.15173	-0.405498	-0.358952	-0.333902	-0.405498	-0.361342	-0.329139	-0.0594596	-0.405498	-0.200176	-0.208376
E130309D02Rik	Lung_resi	-0.281526	3.14157	-0.483496	-0.316489	-0.451094	-0.436922	-0.113355	-0.275349	-0.310559	-0.343145	0.0116512	-0.141287
Vps9d1	Lung_resi	-0.288675	3.17543	-0.288675	-0.288675	-0.288675	-0.288675	-0.288675	-0.288675	-0.288675	-0.288675	-0.288675	-0.288675
Ripk1	Lung_resi	-0.381286	3.09717	0.405902	-0.351525	-0.244134	-0.370377	-0.370493	-0.370389	-0.368273	-0.361525	-0.31404	-0.371027
Isoc2a	Lung_resi	-0.574246	2.99414	-0.602523	0.525957	-0.341344	-0.352658	-0.548661	0.0355704	0.030184	-0.334939	-0.237204	-0.594277
Clcn6	Lung_resi	-0.420465	3.01927	-0.420465	-0.420465	-0.420465	-0.420465	-0.420465	-0.420465	0.395869	-0.420465	-0.420465	0.369047
Cebpzos	Lung_resi	-0.106968	3.10107	-0.495448	0.0134183	-0.220672	-0.495448	-0.495448	-0.495448	-0.161445	-0.245344	-0.495448	0.0971777
Sbk2	Lung_resi	-0.288675	3.17543	-0.288675	-0.288675	-0.288675	-0.288675	-0.288675	-0.288675	-0.288675	-0.288675	-0.288675	-0.288675
Gins1	Lung_resi	-0.394538	3.14734	-0.26499	-0.394538	-0.386771	-0.098125	-0.199636	-0.394538	-0.394538	-0.393473	-0.0084692	-0.217726
Bcar3	Lung_resi	-0.293736	3.17515	-0.292807	-0.293736	-0.293736	-0.29147	-0.291845	-0.293736	-0.293736	-0.289416	-0.293736	-0.247195
Maff	Lung_resi	0.00401954	3.08907	-0.398366	0.160089	-0.549519	-0.407671	-0.408054	-0.198744	-0.549519	-0.0774819	-0.520108	-0.143715
Map2k3	Lung_resi	-0.393482	3.08974	0.42817	-0.415515	-0.369078	-0.378419	-0.366802	-0.37961	-0.302458	-0.371384	-0.204176	-0.336981
Myh1	Lung_resi	-0.402867	2.92295	0.96673	-0.302862	-0.398587	-0.402638	-0.401998	-0.398302	-0.403647	-0.376031	-0.400721	-0.402026
Cyp4f37	Lung_resi	-0.552388	2.98198	-0.506368	-0.23807	-0.331235	-0.369893	-0.229799	0.506144	0.318387	-0.495474	-0.526529	-0.556751
Muc1	Lung_resi	-0.288675	3.17543	-0.288675	-0.288675	-0.288675	-0.288675	-0.288675	-0.288675	-0.288675	-0.288675	-0.288675	-0.288675
Dip2b	Lung_resi	-0.45908	2.91422	-0.601801	0.421258	-0.395363	-0.672585	-0.662257	-0.381167	-0.257617	-0.498553	0.488424	0.104524
Ace	Lung_resi	-0.484951	2.95841	0.766725	-0.420665	-0.325344	-0.129497	0.00595784	-0.469517	-0.44627	-0.484951	-0.484951	-0.484951
Elf4	Lung_resi	0.362439	3.04079	-0.504078	-0.391288	-0.379342	0.198957	-0.111107	-0.285014	-0.504078	-0.419129	-0.504078	-0.504078
Myh4	Lung_resi	-0.397613	2.94791	0.905509	-0.381111	-0.392556	-0.398534	-0.397356	-0.392218	-0.3808	-0.320938	-0.395076	-0.397218
Nlrc4	Lung_resi	-0.604141	2.97047	-0.568449	-0.184937	-0.604141	-0.3974	-0.50569	0.280088	0.236207	0.287699	-0.305561	-0.604141
Myh2	Lung_resi	-0.403258	2.88724	1.05294	-0.349283	-0.397978	-0.402976	-0.402187	-0.397626	-0.40422	-0.37982	-0.40061	-0.402221
B4galnt1	Lung_resi	-0.417315	3.1542	-0.328654	-0.419069	-0.348537	-0.301466	-0.265598	-0.106958	-0.217344	-0.395207	-0.305086	-0.0489645
Ucp2	Lung_resi	-0.290978	3.17536	-0.290978	-0.288613	-0.290978	-0.290978	-0.290978	-0.267944	-0.290978	-0.290978	-0.290978	-0.290978
Atg4a	Lung_resi	-0.568288	2.91487	-0.568288	-0.568288	-0.0366876	-0.395535	-0.568288	-0.568288	-0.568288	0.0647811	0.557779	0.304521
Mlf1	Lung_resi	-0.288675	3.17543	-0.288675	-0.288675	-0.288675	-0.288675	-0.288675	-0.288675	-0.288675	-0.288675	-0.288675	-0.288675
A430005L14Rik	Lung_resi	0.254894	3.0106	-0.619731	-0.507424	-0.526479	-0.472139	-0.447915	0.297859	-0.432253	0.124701	-0.39252	-0.289593
Car5b	Lung_resi	-0.380528	2.97779	-0.380528	-0.380528	-0.380528	-0.380528	-0.380528	-0.380528	-0.380528	-0.380528	-0.380528	0.827486
Dop1a	Lung_resi	-0.343957	3.16943	-0.336829	-0.228768	-0.156705	-0.342119	-0.343957	-0.284766	-0.311191	-0.301655	-0.201125	-0.318353
Mpz	Lung_resi	-0.366203	3.10107	0.377975	-0.366203	-0.366203	-0.366203	-0.366203	-0.366203	-0.183219	-0.366203	-0.366203	-0.366203
Ttc39a	Lung_resi	-0.328947	3.14822	-0.328947	-0.328947	-0.328947	-0.328947	-0.314383	-0.328947	-0.328947	-0.328947	-0.328947	0.126686
Cdc42ep3	Lung_resi	-0.297806	3.17444	-0.210733	-0.297806	-0.297806	-0.297806	-0.297806	-0.297806	-0.297806	-0.283454	-0.297806	-0.297806
Plcl2	Lung_resi	-0.226298	2.94758	-0.026697	-0.796389	-0.807567	-0.678657	-0.328857	0.29855	-0.157224	-0.117273	0.314765	-0.421935
G6pc3	Lung_resi	-0.421043	3.07664	-0.406303	-0.371693	-0.176947	-0.363434	-0.459922	-0.331735	-0.0272403	-0.469701	0.391777	-0.440399
Gm17768	Lung_resi	-0.288675	3.17543	-0.288675	-0.288675	-0.288675	-0.288675	-0.288675	-0.288675	-0.288675	-0.288675	-0.288675	-0.288675
Arfrp1	Lung_resi	-0.487637	3.11712	-0.517256	0.0392261	-0.30341	-0.414632	-0.43094	-0.247834	-0.298714	-0.411973	-0.0750852	0.0311322
Jmjd7	Lung_resi	-0.306155	3.08374	-0.463883	0.380903	-0.463883	-0.310641	-0.399406	-0.100275	-0.166061	-0.387438	-0.403015	-0.463883
Tmco3	Lung_resi	-0.364505	3.053	-0.364505	-0.364505	-0.364505	-0.364505	-0.364505	-0.364505	-0.364505	-0.364505	0.592051	-0.364505
Adck1	Lung_resi	0.244184	2.93764	-0.782554	0.556913	-0.470962	-0.411293	-0.486404	-0.0719191	-0.138335	-0.686316	-0.230392	-0.460563
Myh6	Lung_resi	-0.374816	3.0134	0.723289	-0.374095	-0.374082	-0.374956	-0.374776	-0.373993	-0.373233	-0.370116	-0.371953	-0.374664
Myh3	Lung_resi	-0.38806	2.952	0.896785	-0.381508	-0.380507	-0.389507	-0.387656	-0.379586	-0.389507	-0.380942	-0.384075	-0.387439
Ap5b1	Lung_resi	-0.586551	2.9504	-0.592664	0.455386	-0.536828	-0.56123	-0.0508307	-0.406131	-0.436701	-0.0301795	0.350021	-0.554687
Msrb1	Lung_resi	-0.621968	2.89636	0.821869	-0.346892	-0.280525	-0.257134	0.0973123	-0.546086	-0.443337	-0.0756637	-0.621968	-0.621968
Dhx29	Lung_resi	-0.353984	3.12525	-0.410309	-0.394854	0.150479	-0.445385	-0.413625	-0.371564	-0.361586	-0.317845	-0.104551	-0.102023
Lef1	Lung_resi	-0.311779	3.17202	-0.311779	-0.228739	-0.285656	-0.163396	-0.311779	-0.311779	-0.311779	-0.311779	-0.311779	-0.311779
Slc9a7	Lung_resi	-0.456972	3.03672	-0.460765	-0.460765	-0.293206	-0.36477	-0.456089	-0.277332	0.358915	-0.460765	0.295789	-0.460765
Tnnt2	Lung_resi	-0.31032	3.16767	-0.0670304	-0.31032	-0.31032	-0.307752	-0.31032	-0.31032	-0.31032	-0.31032	-0.31032	-0.31032
Nap1l2	Lung_resi	-0.360685	3.06723	-0.360685	-0.360685	-0.360685	-0.360685	-0.360685	0.539623	-0.360685	-0.360685	-0.360685	-0.360685
Glrx2	Lung_resi	-0.425287	3.12702	-0.442713	-0.302514	-0.349397	-0.389669	-0.292307	-0.397323	-0.31795	-0.352158	0.0924101	0.0498877
Myh13	Lung_resi	-0.38766	2.9577	0.881822	-0.381723	-0.373287	-0.389098	-0.387258	-0.379239	-0.389098	-0.382346	-0.383701	-0.386109
Cap1	Lung_resi	-0.882687	2.87016	-0.352697	-0.481924	-0.246129	-0.380218	-0.486873	-0.0996003	-0.408762	-0.0143494	0.908749	-0.425666
Kif1a	Lung_resi	-0.49926	3.0312	-0.351517	-0.352792	0.450793	-0.427305	-0.454482	-0.362887	-0.346843	-0.418441	0.225652	-0.494121
Vps13d	Lung_resi	-0.48034	2.87836	-0.479543	0.103638	-0.441941	-0.48034	-0.48034	0.966327	-0.414172	-0.476604	-0.267338	-0.427703
Syvn1	Lung_resi	-0.659873	3.0776	-0.221668	0.0347088	-0.406167	-0.410849	-0.496429	0.223094	-0.2282	-0.537648	-0.21294	-0.161632
Rab29	Lung_resi	-0.823589	2.88525	-0.691321	0.427501	-0.447019	-0.14518	-0.409412	0.256294	0.16032	-0.398878	0.0208399	-0.834807
Abhd17c	Lung_resi	-0.410991	3.13387	-0.410991	-0.189483	-0.0401078	-0.348672	-0.364294	-0.410991	-0.197066	0.0607135	-0.410991	-0.410991
Hps5	Lung_resi	-0.788266	2.79842	-0.773309	-0.281454	-0.788266	-0.164108	-0.604604	0.365542	-0.276557	0.346913	0.588935	-0.423244
Ptpn9	Lung_resi	-0.573429	3.06453	-0.359291	0.424119	-0.0976807	-0.395179	-0.426836	-0.251763	-0.129512	-0.424263	-0.321072	-0.509625
Slc39a4	Lung_resi	-0.330162	3.16289	-0.24716	-0.0228091	-0.324067	-0.330162	-0.330162	-0.257727	-0.330162	-0.330162	-0.330162	-0.330162
Nrm	Lung_resi	-0.635582	2.9626	-0.427421	-0.533262	-0.0612405	-0.0155892	0.426522	-0.239276	0.229333	-0.807127	-0.468514	-0.43044
Ube3a	Lung_resi	-0.583211	3.11501	-0.282959	-0.336485	0.0294845	-0.328677	-0.385374	-0.3393	-0.448265	-0.262142	0.140379	-0.318456
Clptm1l	Lung_resi	-0.52369	3.12306	-0.298542	0.0847922	-0.374044	-0.513084	-0.323284	-0.0551665	-0.270878	-0.437596	-0.117322	-0.294246
Scyl2	Lung_resi	-0.792944	2.92978	0.0807483	-0.288558	-0.0781625	-0.512407	-0.573295	-0.0635066	-0.131323	-0.505942	0.60857	-0.672962
Peds1	Lung_resi	-0.46201	3.07067	-0.453545	-0.447326	-0.46201	-0.442907	-0.438883	-0.284851	-0.0108432	-0.400166	0.328797	0.00307833
Ubash3b	Lung_resi	-0.49565	3.07244	0.410384	-0.201704	-0.247088	-0.383277	-0.423603	-0.399992	-0.462392	-0.414432	-0.0416042	-0.413086
Syp	Lung_resi	-0.322699	3.16597	-0.276326	-0.10906	-0.338964	-0.338964	-0.338964	-0.283964	-0.154865	-0.324238	-0.338964	-0.338964
Rabif	Lung_resi	-0.748418	2.8303	-0.499644	-0.324915	0.234702	-0.542186	-0.66192	-0.264288	-0.244526	-0.146458	0.914541	-0.547185
Abhd5	Lung_resi	-0.313253	3.17379	-0.235926	-0.306866	-0.286415	-0.30932	-0.310601	-0.313253	-0.294926	-0.299727	-0.211839	-0.291666
Tmem164	Lung_resi	-0.629177	3.02286	-0.517739	-0.519604	-0.297472	-0.452342	-0.175819	0.225051	-0.3665	-0.504794	0.373616	-0.158084
Ralgapa1	Lung_resi	-0.773662	2.83113	0.387439	-0.651545	-0.62437	-0.618962	-0.444725	0.479854	-0.317628	-0.179918	0.442724	-0.530341
Nudt14	Lung_resi	-0.34185	3.13712	-0.420206	-0.343791	0.157931	-0.324698	-0.358745	-0.361798	-0.278187	-0.426425	-0.19543	-0.243915
Dop1b	Lung_resi	-0.635008	2.77787	-0.233806	-0.470658	-0.0550817	-0.607981	-0.445638	-0.403377	-0.188462	-0.266629	1.1654	-0.636626
BC003965	Lung_resi	-0.425208	3.01295	-0.425208	-0.425208	-0.425208	-0.337522	-0.425208	-0.425208	0.584559	-0.425208	-0.425208	0.141679
Itpripl2	Lung_resi	-0.288675	3.17543	-0.288675	-0.288675	-0.288675	-0.288675	-0.288675	-0.288675	-0.288675	-0.288675	-0.288675	-0.288675
Otud3	Lung_resi	-0.308957	3.16847	-0.308957	-0.308957	-0.308957	-0.308957	-0.308957	-0.308957	-0.308957	-0.0789019	-0.308957	-0.308957
Sgms1	Lung_resi	-0.288675	3.17543	-0.288675	-0.288675	-0.288675	-0.288675	-0.288675	-0.288675	-0.288675	-0.288675	-0.288675	-0.288675
Icos	Lung_resi	-0.288675	3.17543	-0.288675	-0.288675	-0.288675	-0.288675	-0.288675	-0.288675	-0.288675	-0.288675	-0.288675	-0.288675
Ccdc110	Lung_resi	-0.288675	3.17543	-0.288675	-0.288675	-0.288675	-0.288675	-0.288675	-0.288675	-0.288675	-0.288675	-0.288675	-0.288675
Olfr1472	Lung_resi	-0.288675	3.17543	-0.288675	-0.288675	-0.288675	-0.288675	-0.288675	-0.288675	-0.288675	-0.288675	-0.288675	-0.288675
Fscb	Lung_resi	-0.288675	3.17543	-0.288675	-0.288675	-0.288675	-0.288675	-0.288675	-0.288675	-0.288675	-0.288675	-0.288675	-0.288675
Ttbk1	Lung_resi	-0.288675	3.17543	-0.288675	-0.288675	-0.288675	-0.288675	-0.288675	-0.288675	-0.288675	-0.288675	-0.288675	-0.288675
Dxo	Lung_resi	-0.133453	3.14159	-0.539874	-0.422862	-0.360227	-0.379277	-0.0216878	-0.161082	-0.382008	-0.291059	-0.297096	-0.152962
Atg14	Lung_resi	-0.288675	3.17543	-0.288675	-0.288675	-0.288675	-0.288675	-0.288675	-0.288675	-0.288675	-0.288675	-0.288675	-0.288675
Abcc5	Lung_resi	-0.403846	2.88258	-0.403846	-0.403846	-0.403846	-0.403846	-0.400888	-0.383884	-0.387371	-0.375608	-0.379561	1.06396
Rufy4	Lung_resi	-0.288675	3.17543	-0.288675	-0.288675	-0.288675	-0.288675	-0.288675	-0.288675	-0.288675	-0.288675	-0.288675	-0.288675
Smad1	Lung_resi	-0.0448325	2.95345	-0.414465	-0.0437466	0.470014	-0.687098	-0.11	-0.709862	-0.758359	-0.179255	0.0553061	-0.531149
Ola1	Lung_resi	-0.75218	2.63396	-0.594707	-0.448778	-0.59962	-0.283828	-0.585169	-0.311424	-0.371216	-0.498227	1.0391	0.77209
Setd5	Lung_resi	-0.288675	3.17543	-0.288675	-0.288675	-0.288675	-0.288675	-0.288675	-0.288675	-0.288675	-0.288675	-0.288675	-0.288675
Mau2	Lung_resi	0.505262	2.93901	-0.718652	-0.397931	-0.0482318	-0.560698	-0.471625	-0.312608	-0.352126	-0.38998	-0.596545	0.404124
Casq1	Lung_resi	-0.410769	2.71571	1.39198	-0.410769	-0.410769	-0.410769	-0.410769	-0.410769	-0.410769	-0.410769	-0.410769	-0.410769
Pigv	Lung_resi	-0.288675	3.17543	-0.288675	-0.288675	-0.288675	-0.288675	-0.288675	-0.288675	-0.288675	-0.288675	-0.288675	-0.288675
Rnf181	Lung_resi	-0.468388	3.04518	-0.468388	0.0292358	-0.468388	-0.468388	-0.372229	-0.216717	-0.468388	0.45517	-0.130313	-0.468388
Nat2	Lung_resi	-0.465591	3.13643	-0.380085	-0.0875451	-0.231201	-0.268876	-0.417285	-0.263388	-0.29954	-0.271153	0.0563676	-0.508138
Wdr49	Lung_resi	-0.288675	3.17543	-0.288675	-0.288675	-0.288675	-0.288675	-0.288675	-0.288675	-0.288675	-0.288675	-0.288675	-0.288675
Rnf139	Lung_resi	-0.30272	3.17216	-0.30272	-0.144957	-0.30272	-0.30272	-0.30272	-0.30272	-0.30272	-0.30272	-0.30272	-0.30272
Ptpn5	Lung_resi	-0.296879	3.17433	-0.296879	-0.296879	-0.296879	-0.296879	-0.296879	-0.296879	-0.296879	-0.296879	-0.296879	-0.205542
Grxcr2	Lung_resi	-0.288675	3.17543	-0.288675	-0.288675	-0.288675	-0.288675	-0.288675	-0.288675	-0.288675	-0.288675	-0.288675	-0.288675
Ppp1r16a	Lung_resi	-0.304725	3.17113	-0.304725	-0.123877	-0.304725	-0.304725	-0.304725	-0.304725	-0.304725	-0.304725	-0.304725	-0.304725
Hectd3	Lung_resi	-0.445753	3.11628	-0.476085	-0.442985	-0.289299	-0.46688	-0.3994	0.0421945	0.00655275	-0.239409	-0.0226374	-0.382578
Mr1	Lung_resi	-0.312506	3.16571	-0.312506	-0.0406494	-0.312506	-0.312506	-0.312506	-0.312506	-0.312506	-0.312506	-0.312506	-0.312506
Ptges2	Lung_resi	-0.655635	3.01532	-0.682451	-0.013129	-0.343972	-0.511145	-0.666367	0.0419101	0.30082	-0.270332	-0.105831	-0.109186
Bpifa1	Lung_resi	-0.288675	3.17543	-0.288675	-0.288675	-0.288675	-0.288675	-0.288675	-0.288675	-0.288675	-0.288675	-0.288675	-0.288675
Edrf1	Lung_resi	-0.305802	3.17297	-0.305802	-0.305802	-0.305802	-0.305802	-0.17785	-0.305802	-0.305802	-0.242906	-0.305802	-0.305802
Ocrl	Lung_resi	-0.700733	2.90504	-0.609174	0.369193	-0.0925188	-0.675639	-0.700733	-0.427404	0.0850519	0.467581	-0.260015	-0.360653
Slc35c2	Lung_resi	-0.200169	3.00442	-0.501115	-0.501115	-0.501115	-0.400424	-0.501115	0.506998	-0.000697785	-0.501115	-0.501115	0.0965657
Fes	Lung_resi	-0.793631	3.04545	-0.24777	-0.357383	-0.548638	-0.487673	-0.396049	-0.0605443	-0.0979694	-0.319633	0.305612	-0.0417737
Rnf180	Lung_resi	-0.288675	3.17543	-0.288675	-0.288675	-0.288675	-0.288675	-0.288675	-0.288675	-0.288675	-0.288675	-0.288675	-0.288675
Slc35b2	Lung_resi	-0.293328	2.92903	-0.712428	-0.200267	-0.589738	-0.520197	-0.512337	-0.302293	0.109436	-0.654172	0.592699	0.153593
Itga3	Lung_resi	-0.562345	2.64999	1.21014	0.337789	-0.457262	-0.562345	-0.562345	-0.518943	0.152353	-0.562345	-0.562345	-0.562345
Tysnd1	Lung_resi	-0.457378	2.97848	-0.457378	-0.270937	0.390464	-0.457378	-0.457378	-0.44346	-0.43792	-0.457378	-0.447533	0.517801
Rnf41	Lung_resi	-0.328467	3.134	-0.223631	-0.396866	-0.396866	-0.377327	-0.396866	-0.290811	-0.396866	-0.0048251	-0.396866	0.0753991
Rgs8	Lung_resi	-0.32582	3.15069	-0.32582	-0.32582	-0.32582	0.107511	-0.32582	-0.32582	-0.32582	-0.32582	-0.32582	-0.32582
Nap1l3	Lung_resi	-0.288675	3.17543	-0.288675	-0.288675	-0.288675	-0.288675	-0.288675	-0.288675	-0.288675	-0.288675	-0.288675	-0.288675
Ttc7	Lung_resi	-0.502953	3.11478	-0.469979	-0.290839	-0.411116	-0.400426	-0.267113	-0.00315338	0.021572	-0.294323	0.00544818	-0.501894
Lin37	Lung_resi	0.786386	2.86861	-0.601296	0.017509	0.13626	-0.413399	-0.393854	-0.601296	-0.601296	-0.601296	-0.601296	0.00497212
Lpp	Lung_resi	-0.321633	3.17163	-0.313158	-0.293561	-0.156526	-0.318213	-0.321121	-0.290195	-0.228354	-0.307	-0.30004	-0.321827
Kif1b	Lung_resi	-0.75656	2.8458	-0.56976	-0.0517977	-0.0153394	-0.437077	-0.664416	-0.313341	0.197862	-0.362586	0.802577	-0.675357
Slc16a11	Lung_resi	-0.303694	3.17168	-0.134741	-0.303694	-0.303694	-0.303694	-0.303694	-0.303694	-0.303694	-0.303694	-0.303694	-0.303694
Fmr1	Lung_resi	-0.803034	2.80007	-0.994061	0.211306	0.166073	-0.687575	-0.649737	-0.167182	0.0527422	-0.300904	-0.243299	0.6156
Muc4	Lung_resi	-0.288675	3.17543	-0.288675	-0.288675	-0.288675	-0.288675	-0.288675	-0.288675	-0.288675	-0.288675	-0.288675	-0.288675
Trmt112	Lung_resi	-0.390992	2.8803	-0.693402	-0.243363	-0.621173	-0.225666	-0.727371	-0.436881	0.118881	0.215292	-0.564714	0.689085
Igsf11	Lung_resi	-0.290101	3.17539	-0.290101	-0.290101	-0.290101	-0.290101	-0.290101	-0.290101	-0.290101	-0.274387	-0.290101	-0.290101
Pigg	Lung_resi	-0.481377	2.89375	-0.54158	0.548353	-0.509214	-0.477546	-0.492173	-0.425801	0.639494	-0.523311	-0.378412	-0.252181
Tec	Lung_resi	-0.349709	3.11438	-0.349709	-0.349709	-0.349709	-0.349709	-0.346577	-0.317725	-0.341856	-0.346683	0.333304	-0.346299
Ankrd9	Lung_resi	-0.288675	3.17543	-0.288675	-0.288675	-0.288675	-0.288675	-0.288675	-0.288675	-0.288675	-0.288675	-0.288675	-0.288675
Mib2	Lung_resi	0.0060815	3.16076	-0.328026	-0.322276	-0.330412	-0.330412	-0.330412	-0.327295	-0.330412	-0.30431	-0.242879	-0.320411
Cdk6	Lung_resi	-0.360711	2.9452	-0.71335	-0.389686	-0.674239	-0.434609	-0.311872	-0.297953	0.044695	-0.210289	0.739023	-0.336213
Ilvbl	Lung_resi	-0.62491	2.71241	-0.598605	0.167652	-0.379126	-0.697973	-0.615588	-0.00190031	0.57206	-0.696289	0.799036	-0.636771
Trappc2	Lung_resi	-0.646291	2.86136	-0.650569	-0.0541391	0.311173	-0.552095	-0.698698	0.165233	-0.41814	0.230862	0.30572	-0.854418
Tti2	Lung_resi	-0.332125	3.15473	-0.332125	-0.332125	-0.332125	-0.332125	-0.332125	-0.332125	-0.332125	0.0607743	-0.332125	-0.226375
Hint2	Lung_resi	-0.95264	2.6569	-0.976329	0.348365	0.314679	-0.672961	-0.90024	-0.465161	-0.0534525	-0.0976409	0.555571	0.242905
Tmem165	Lung_resi	-0.80393	2.69807	-0.637562	-0.419296	0.0211177	-0.686316	-0.582331	-0.455256	-0.131469	-0.533672	0.750581	0.780058
Ube3b	Lung_resi	-0.468647	2.74819	-0.201666	-0.455405	-0.351044	-0.438128	-0.442405	1.31551	-0.338619	-0.454452	-0.459415	-0.453917
Abcc10	Lung_resi	-0.535687	2.972	-0.535687	0.395693	0.239029	-0.535687	0.020884	-0.528705	-0.48629	0.0640717	-0.535687	-0.533939
Mlycd	Lung_resi	-0.628822	2.79754	-0.627014	0.50485	0.833869	-0.224796	-0.577686	-0.47172	-0.0595292	-0.396048	-0.521241	-0.629399
Emc3	Lung_resi	-0.705486	2.61724	-1.06593	0.326584	0.0127517	-0.557724	-0.759384	-0.423643	0.500415	-0.833599	0.413726	0.475053
Mrc2	Lung_resi	-0.251581	2.98895	-0.348403	-0.388775	-0.441913	-0.441913	-0.441913	-0.090618	0.741909	-0.441913	-0.441913	-0.441913
Top2b	Lung_resi	0.0435082	2.80405	-1.00107	-0.485554	0.336367	0.218058	0.309174	0.0807443	-0.325253	-0.769433	-0.92478	-0.285805
Stk16	Lung_resi	-0.493121	3.08963	0.298102	-0.210811	-0.286225	-0.493121	-0.274408	-0.37102	-0.013612	-0.476195	-0.292716	-0.4765
Armc5	Lung_resi	-0.291077	3.17533	-0.291077	-0.291077	-0.291077	-0.291077	-0.291077	-0.291077	-0.264566	-0.291077	-0.291077	-0.291077
Mb	Lung_resi	-0.345086	3.11376	0.337098	-0.345086	-0.345086	-0.345086	-0.345086	-0.345086	-0.345086	-0.345086	-0.345086	-0.345086
D130040H23Rik	Lung_resi	-0.288675	3.17543	-0.288675	-0.288675	-0.288675	-0.288675	-0.288675	-0.288675	-0.288675	-0.288675	-0.288675	-0.288675
Pdcd7	Lung_resi	-0.344885	3.11425	-0.344885	-0.344885	-0.344885	-0.344885	-0.344885	-0.344885	-0.344885	-0.344885	-0.344885	0.334599
Galc	Lung_resi	-0.353032	3.04495	-0.581919	0.162376	-0.116509	-0.285394	-0.472715	-0.167118	-0.392618	-0.577946	0.300243	-0.560315
Rusc1	Lung_resi	-0.372605	3.16396	-0.248143	-0.2731	-0.244385	-0.372605	-0.353717	-0.114671	-0.157078	-0.36412	-0.340779	-0.322754
Pde4d	Lung_resi	-0.414764	2.88729	-0.414764	-0.414764	-0.337796	-0.414764	-0.414764	-0.325779	-0.414764	1.0498	-0.414764	-0.370165
Abhd17a	Lung_resi	-0.424453	3.07982	-0.405086	-0.15581	0.414383	-0.335145	-0.424453	-0.412631	-0.116451	-0.371268	-0.424453	-0.424453
Abhd2	Lung_resi	-0.342077	3.12088	-0.342077	-0.342077	-0.342077	-0.342077	-0.342077	-0.342077	-0.342077	0.299885	-0.342077	-0.342077
Slc44a3	Lung_resi	-0.347472	3.15395	-0.325979	-0.347472	-0.347472	-0.347472	0.0371326	-0.161033	-0.271766	-0.347472	-0.347472	-0.347472
Naip2	Lung_resi	-0.690261	2.70709	-0.571952	-0.383309	-0.0235196	-0.670779	-0.662295	-0.32414	-0.105477	0.641738	0.847851	-0.764947
Prx	Lung_resi	-0.393915	2.86985	1.09264	-0.396507	-0.396507	-0.396507	-0.396507	-0.396507	-0.396507	-0.396507	-0.396507	-0.396507
Prpf31	Lung_resi	-0.0554759	2.94704	-0.970713	-0.51822	-0.274708	-0.0224136	-0.570486	-0.322675	-0.366022	-0.453474	0.114419	0.492725
Cenpc1	Lung_resi	-0.347353	3.15782	-0.113316	-0.384208	-0.347782	-0.328017	-0.176521	-0.0975436	-0.273508	-0.388641	-0.406916	-0.29401
Gfra3	Lung_resi	-0.342696	3.11946	-0.342696	-0.342696	-0.342696	-0.342696	-0.342696	-0.342696	-0.342696	0.307495	-0.342696	-0.342696
Arl6ip6	Lung_resi	-0.444736	3.11793	-0.119149	-0.205358	-0.329483	-0.30447	-0.23193	0.20884	-0.381354	-0.505244	-0.423836	-0.381214
Btbd2	Lung_resi	-0.288675	3.17543	-0.288675	-0.288675	-0.288675	-0.288675	-0.288675	-0.288675	-0.288675	-0.288675	-0.288675	-0.288675
Asnsd1	Lung_resi	-0.288675	3.17543	-0.288675	-0.288675	-0.288675	-0.288675	-0.288675	-0.288675	-0.288675	-0.288675	-0.288675	-0.288675
Nsrp1	Lung_resi	0.618186	2.99008	-0.455211	-0.448462	-0.231995	-0.0685359	-0.434042	-0.358759	-0.214465	-0.549911	-0.728647	-0.118239
Nudt8	Lung_resi	-0.499693	2.90422	-0.699631	-0.0166746	-0.684352	0.154847	-0.339612	0.631644	-0.29143	0.022084	-0.725089	-0.456318
Trdmt1	Lung_resi	-0.358605	3.09501	0.424168	-0.358605	-0.358605	-0.30559	-0.358605	-0.358605	-0.346344	-0.358605	-0.358605	-0.357012
Birc2	Lung_resi	-0.363282	3.13248	-0.386963	-0.386963	-0.386963	-0.386963	-0.386963	-0.306239	0.0268692	-0.239834	-0.386963	0.0717848
Trappc13	Lung_resi	-0.882088	2.82393	-0.623367	-0.0410686	0.0481843	-0.547804	-0.535552	0.147557	0.313239	-0.696931	0.572364	-0.578466
Dmac2	Lung_resi	-0.0805661	3.12665	-0.448739	-0.296897	-0.383094	-0.448739	-0.440468	-0.428852	-0.0541869	-0.223475	-0.381502	0.0598684
Tmem181a	Lung_resi	-0.580427	2.68859	-0.691727	0.322468	-0.535002	-0.730613	-0.689042	-0.111361	-0.28019	-0.739526	0.752609	0.594222
Ccdc97	Lung_resi	0.243803	3.09426	-0.236087	-0.564507	-0.344136	-0.398124	-0.237363	-0.558667	-0.372245	-0.202136	-0.408195	-0.0166023
Abcc4	Lung_resi	-0.824371	2.78252	-0.715259	-0.229284	-0.225247	-0.652089	-0.392137	-0.192255	0.318538	-0.830731	0.262843	0.697469
Timm8a1	Lung_resi	-0.810862	2.86065	-0.802253	-0.174412	-0.487168	-0.226903	-0.526863	-0.306354	0.12524	-0.596281	0.413522	0.531688
Diaph2	Lung_resi	-0.370406	2.61938	-0.629931	-0.347082	-0.59622	-0.368675	-0.597396	-0.150274	-0.53331	0.138192	1.40801	-0.572283
Rims1	Lung_resi	-0.288675	3.17543	-0.288675	-0.288675	-0.288675	-0.288675	-0.288675	-0.288675	-0.288675	-0.288675	-0.288675	-0.288675
Plekha2	Lung_resi	-0.384784	3.10152	-0.200348	-0.0337534	-0.370467	-0.377711	-0.463665	0.0904423	-0.369706	-0.452184	0.0477716	-0.587119
Dolpp1	Lung_resi	-0.672435	2.69337	-0.740959	-0.381432	0.0723171	-0.675282	-0.823328	-0.326795	0.756433	-0.428364	0.74224	-0.215768
Myl7	Lung_resi	-0.404338	2.81587	1.20551	-0.404338	-0.404338	-0.404338	-0.404338	-0.382345	-0.404338	-0.404338	-0.404338	-0.404338
Ptbp3	Lung_resi	-0.611728	2.9596	0.173172	-0.346456	-0.371291	-0.461783	-0.0970168	0.607281	-0.535849	-0.511123	-0.16262	-0.642187
Gsk3a	Lung_resi	-0.8113	2.63724	0.0483308	-0.681825	0.3247	-0.765654	-0.703099	-0.33759	-0.646584	-0.37874	0.968753	0.345764
Sdhaf2	Lung_resi	-0.586391	2.78942	-0.587893	-0.319934	-0.499439	-0.564118	-0.52857	-0.267933	-0.374085	-0.483856	0.464192	0.958608
Limd1	Lung_resi	-0.627535	2.83794	-0.616615	-0.56994	0.297793	-0.468957	-0.38367	-0.396692	0.16073	-0.478077	0.811585	-0.566567
Tor2a	Lung_resi	-0.355791	3.12939	-0.464257	-0.0908829	-0.469306	-0.2609	-0.307416	0.108664	-0.217947	-0.214013	-0.407487	-0.450056
Btg2	Lung_resi	-0.320089	3.1581	0.0427872	-0.320089	-0.320089	-0.320089	-0.320089	-0.320089	-0.320089	-0.320089	-0.320089	-0.320089
Dusp15	Lung_resi	-0.288675	3.17543	-0.288675	-0.288675	-0.288675	-0.288675	-0.288675	-0.288675	-0.288675	-0.288675	-0.288675	-0.288675
Mtpap	Lung_resi	-0.943484	2.7865	-0.966587	-0.409001	0.0313469	-0.378731	-0.677418	0.00320136	-0.348766	0.448647	0.554448	-0.100155
Agk	Lung_resi	-0.813037	2.77167	-0.805867	0.142838	-0.318017	-0.534364	-0.587237	-0.142058	-0.170557	-0.264975	1.02247	-0.300869
Ostm1	Lung_resi	-0.624706	2.59066	-0.716074	1.40891	-0.300259	-0.360371	-0.526478	-0.339299	-0.442934	-0.551139	0.304077	-0.442387
Ttc17	Lung_resi	-0.358885	3.14743	-0.358885	0.0775825	-0.358885	-0.358885	-0.358885	-0.126444	-0.358885	-0.288544	-0.331803	-0.324905
Nabp1	Lung_resi	-0.376023	3.11083	-0.376023	-0.376023	-0.376023	-0.376023	0.0566824	0.216693	-0.376023	-0.376023	-0.376023	-0.376023
Ppm1k	Lung_resi	-0.369239	3.06635	-0.369239	0.541311	-0.311896	-0.369239	-0.369239	-0.369239	-0.356899	-0.354195	-0.369239	-0.369239
1700006A11Rik	Lung_resi	-0.380392	2.97855	-0.380392	0.825367	-0.380392	-0.380392	-0.380392	-0.380392	-0.380392	-0.380392	-0.380392	-0.380392
Ube2g1	Lung_resi	-0.973155	2.87161	-0.470307	-0.08138	-0.520074	-0.272408	-0.791112	-0.514396	0.0240562	0.563732	0.159583	0.00384791
Tacstd2	Lung_resi	-0.414042	2.66778	1.47264	-0.414042	-0.414042	-0.414042	-0.414042	-0.414042	-0.414042	-0.414042	-0.414042	-0.414042
Glmp	Lung_resi	-0.742652	2.67804	-0.558573	-0.105446	-0.373384	-0.599345	-0.699948	-0.585969	-0.00365942	-0.432316	1.17087	0.252386
Shkbp1	Lung_resi	-0.629055	3.02272	-0.105992	-0.220377	-0.165094	-0.571391	-0.63173	-0.203373	-0.437108	-0.369322	0.500139	-0.189417
Tmx4	Lung_resi	-0.535252	2.93162	0.65859	-0.537464	-0.408548	-0.502068	-0.459079	-0.219672	-0.209976	-0.558747	0.338323	-0.497731
Tnip2	Lung_resi	-0.496255	3.1237	-0.440197	-0.278704	-0.152245	0.107954	-0.254245	-0.263704	-0.387806	-0.451277	-0.062468	-0.444754
Klhdc4	Lung_resi	-0.396885	2.72672	-0.598541	-0.669255	-0.614183	-0.339698	-0.526287	-0.639309	0.260769	-0.331955	0.0129866	1.11564
Cdh18	Lung_resi	-0.288675	3.17543	-0.288675	-0.288675	-0.288675	-0.288675	-0.288675	-0.288675	-0.288675	-0.288675	-0.288675	-0.288675
Slc45a2	Lung_resi	-0.551332	2.65186	-0.511793	-0.509681	-0.463274	-0.543263	-0.514487	-0.31057	0.504194	-0.491642	1.2364	-0.496416
Pold2	Lung_resi	-0.329782	3.03283	-0.709793	-0.291567	0.360026	-0.355314	-0.150474	-0.593379	-0.543042	-0.0909916	-0.40572	0.0772045
Atxn2l	Lung_resi	-0.587854	2.75582	-0.77275	-0.587015	-0.336268	-0.565815	-0.569342	-0.0754248	-0.234684	-0.0529713	-0.107555	1.13386
Riok3	Lung_resi	-0.529682	2.90823	0.177145	-0.531832	-0.527883	-0.517445	-0.511936	-0.484042	-0.509926	0.527076	0.428407	-0.428109
Bckdk	Lung_resi	-0.541768	3.06852	-0.58837	-0.0854044	-0.336977	-0.452547	-0.515213	-0.0438152	-0.398839	0.315507	-0.164715	-0.25638
Naxd	Lung_resi	-0.272113	2.66924	-0.825658	0.0230394	0.279919	-0.960487	-1.02144	-0.0132653	0.419614	0.0224297	0.489845	-0.811124
Raph1	Lung_resi	-0.528078	2.86938	-0.537247	-0.406724	0.662039	-0.522409	-0.459637	-0.481673	-0.497609	0.10896	0.443462	-0.650465
Dus4l	Lung_resi	-0.288675	3.17543	-0.288675	-0.288675	-0.288675	-0.288675	-0.288675	-0.288675	-0.288675	-0.288675	-0.288675	-0.288675
Exoc2	Lung_resi	-0.772886	2.79832	-0.727167	0.365907	-0.105734	-0.587524	-0.775796	0.00911893	0.606329	-0.349802	0.190873	-0.651643
Apbb1ip	Lung_resi	-0.722078	2.56156	-0.214413	-0.416976	-0.642159	-0.556105	-0.382986	-0.210288	-0.245959	1.04299	0.79141	-1.00499
Tlr5	Lung_resi	-0.307019	3.16981	-0.307019	-0.307019	-0.307019	-0.307019	-0.307019	-0.306473	-0.100163	-0.307019	-0.307019	-0.307019
Lonp1	Lung_resi	-0.714234	2.88105	-0.673207	-0.268411	-0.258536	-0.517478	-0.583528	-0.206728	0.0624767	-0.354282	-0.238814	0.871688
Serpinc1	Lung_resi	-0.470561	3.049	-0.187189	0.166115	-0.107	0.232528	-0.104912	-0.542947	-0.437698	-0.548823	-0.470661	-0.577851
Pcbp2	Lung_resi	-0.606443	2.60797	-1.24168	-0.349708	0.172062	-0.586132	-0.62797	0.00598997	-0.378505	-0.391813	0.950715	0.445518
Dtna	Lung_resi	-0.551905	2.61898	-0.551905	1.06087	-0.551905	-0.551905	-0.551905	-0.0249375	0.760328	-0.551905	-0.551905	-0.551905
Man2c1	Lung_resi	-0.15493	2.54877	-1.07191	-0.500226	-0.0521855	-0.509829	-0.792338	-0.215618	-0.218794	1.03133	0.685515	-0.749783
Fpr3	Lung_resi	-0.530841	2.59792	1.53963	-0.247795	-0.157745	-0.427386	-0.290135	-0.403303	-0.495325	-0.523333	-0.530841	-0.530841
Spsb2	Lung_resi	-0.446136	2.93457	-0.446136	-0.446136	-0.446136	-0.446136	-0.446136	-0.446136	-0.446136	-0.446136	0.621058	0.459592
BC024978	Lung_resi	0.243568	3.02505	-0.41639	-0.41639	-0.41639	-0.41639	-0.41639	0.478898	-0.41639	-0.41639	-0.41639	-0.41639
Upf1	Lung_resi	-0.508819	2.57665	-0.583555	-0.222654	-0.177696	-0.558685	-0.875902	-0.586991	-0.420343	-0.530192	0.85475	1.03343
Ifnar2	Lung_resi	-0.484766	3.08046	0.211066	0.160247	-0.484705	-0.443949	-0.361787	-0.353989	-0.372499	-0.369549	-0.0985718	-0.481955
Dnaaf5	Lung_resi	-0.471523	2.85621	-0.471523	-0.452368	-0.471523	-0.432184	-0.433975	-0.458646	-0.372141	-0.116194	-0.256487	1.08035
Ap5m1	Lung_resi	-0.415049	3.0718	-0.441328	-0.226809	-0.441328	-0.405401	-0.441328	-0.428517	-0.26755	-0.433048	0.0453314	0.383224
Srl	Lung_resi	-0.379451	2.98376	0.81075	-0.379451	-0.379451	-0.379451	-0.379451	-0.379451	-0.379451	-0.379451	-0.379451	-0.379451
Fam114a2	Lung_resi	-0.818537	2.71696	-0.0322105	0.239638	-0.475003	-0.22231	-0.765081	-0.247994	-0.245774	-0.846902	1.03675	-0.339534
Spint2	Lung_resi	-0.335847	3.13395	-0.335847	-0.335847	-0.335847	-0.335847	-0.335847	-0.335847	0.224522	-0.335847	-0.335847	-0.335847
Usp20	Lung_resi	-0.291908	3.17526	-0.291908	-0.291908	-0.291908	-0.291908	-0.291908	-0.291908	-0.291908	-0.291908	-0.291908	-0.256177
Elovl5	Lung_resi	-0.680346	2.87796	-0.618428	0.5096	-0.0236587	-0.601504	-0.69485	-0.555529	-0.416062	0.468925	-0.255845	-0.0102591
Zfyve16	Lung_resi	-0.605093	2.85134	-0.531718	-0.119802	0.260991	-0.600536	-0.608834	-0.499553	0.865682	-0.431553	-0.127301	-0.453628
Cideb	Lung_resi	-0.321769	3.15608	-0.321769	0.0616097	-0.321769	-0.321769	-0.321769	-0.321769	-0.321769	-0.321769	-0.321769	-0.321769
Tcf25	Lung_resi	-0.536528	2.82985	-0.536528	-0.207061	-0.48654	-0.536528	-0.514964	-0.47657	-0.345931	0.182061	-0.394844	1.02358
Pln	Lung_resi	-0.288675	3.17543	-0.288675	-0.288675	-0.288675	-0.288675	-0.288675	-0.288675	-0.288675	-0.288675	-0.288675	-0.288675
Nde1	Lung_resi	0.453077	2.67455	-0.58953	-0.366849	-0.0808089	-0.926282	-0.711744	0.679136	-0.354518	-0.407981	-0.879793	0.510739
Trappc8	Lung_resi	-1.01639	2.51233	-0.931816	0.792483	0.155161	-0.883914	-0.573709	0.501677	-0.344031	-0.577187	0.539325	-0.173929
Myo3b	Lung_resi	-0.466186	2.69309	0.676118	0.907056	-0.564444	-0.564444	-0.564444	-0.564444	-0.564444	-0.564444	0.141032	-0.564444
Rilp	Lung_resi	-0.458241	2.96933	-0.458241	-0.317812	-0.458241	-0.417	-0.458241	-0.458241	0.328177	-0.41807	0.604825	-0.458241
Prex1	Lung_resi	-0.729318	2.85343	-0.480615	-0.087999	-0.612683	-0.256222	-0.382824	-0.150061	0.712183	-0.547577	0.397395	-0.715707
Dhrsx	Lung_resi	-0.635242	2.71327	-0.635242	0.520467	-0.617084	-0.514199	-0.490698	0.571483	-0.593372	-0.635242	-0.362705	0.67856
Tomm22	Lung_resi	-0.99288	2.44691	-0.961341	0.0313774	-0.273515	-0.555969	-0.771501	0.0464979	0.247602	-0.819848	0.574783	1.02789
Agap2	Lung_resi	-0.61665	2.7352	-0.34858	-0.649544	0.561443	0.77932	0.313688	-0.493766	-0.503602	-0.467684	-0.660813	-0.649013
Pkig	Lung_resi	-0.124806	3.04321	-0.471188	0.0774342	-0.618591	-0.610574	-0.378908	0.310216	-0.104835	-0.340038	-0.206983	-0.574938
Zfp653	Lung_resi	-0.312785	3.16548	-0.312785	-0.312785	-0.312785	-0.312785	-0.312785	-0.312785	-0.312785	-0.0376232	-0.312785	-0.312785
Trappc9	Lung_resi	-1.04567	2.52142	0.217206	-0.364303	-0.0752124	-0.904473	-0.767277	0.407799	0.278774	-0.00841672	0.78628	-1.04612
Sdr39u1	Lung_resi	-0.607838	2.80639	-0.429423	-0.0189214	-0.610684	0.263777	-0.610684	0.0743032	0.862906	-0.508454	-0.610684	-0.610684
Chd2	Lung_resi	0.213337	2.93145	-0.555312	-0.415063	-0.195441	-0.35727	-0.45618	-0.461978	-0.526192	0.759615	-0.478974	-0.457994
Agl	Lung_resi	-0.789137	2.56932	0.395393	0.0306147	-0.665477	-0.326362	-0.351722	-0.687557	-0.604982	-0.653499	1.28089	-0.197488
Gpkow	Lung_resi	-0.252348	2.85833	-0.892579	-0.589492	-0.101228	0.297802	-0.179041	-0.432709	-0.276648	-0.703034	-0.454597	0.725548
Ptbp1	Lung_resi	-0.163021	2.98761	-0.218087	-0.407758	-0.333131	-0.837598	-0.349398	0.504389	-0.620659	-0.50745	-0.0434093	-0.0114892
Ubn1	Lung_resi	0.648669	3.03175	-0.402407	-0.402407	-0.230462	-0.376298	-0.283924	-0.37632	-0.402407	-0.402407	-0.402407	-0.401382
Eps8l1	Lung_resi	-0.370309	3.02889	-0.370309	-0.370309	0.674199	-0.370309	-0.370309	-0.370309	-0.370309	-0.370309	-0.370309	-0.370309
Wdr81	Lung_resi	-0.531335	2.61683	-0.570414	-0.442499	-0.466402	-0.430924	-0.505868	-0.403418	-0.39522	-0.4486	1.46884	0.109008
Man2a2	Lung_resi	-0.403286	2.70739	-0.616027	1.35089	-0.506878	-0.562345	-0.566756	-0.289788	-0.380363	-0.255458	-0.219237	-0.258147
Rnaseh2a	Lung_resi	-0.648431	2.51268	-0.823181	-0.088058	-0.0909003	-0.324125	0.0659568	-0.622422	-0.760017	-0.789312	1.35218	0.215633
Cyth2	Lung_resi	-1.10243	2.76491	-0.187591	-0.322456	0.515982	-0.241615	-0.620244	-0.42622	-0.346927	0.300634	0.482293	-0.816334
Fbxo45	Lung_resi	-0.279268	3.17456	-0.297651	-0.297651	-0.297651	-0.297651	-0.297651	-0.216427	-0.297651	-0.297651	-0.297651	-0.297651
Lamtor2	Lung_resi	-0.800878	2.63723	-0.869805	-0.0172128	0.686864	-0.533814	-0.749669	-0.0764067	0.0130127	-0.47834	0.82777	-0.638749
Prelp	Lung_resi	0.0899335	2.99501	-0.489995	-0.489995	0.361173	-0.489995	-0.489995	-0.332571	0.316425	-0.489995	-0.489995	-0.489995
Csnk2a2	Lung_resi	-0.859246	2.88406	-0.823394	-0.545132	-0.335735	0.272559	-0.377766	-0.491412	0.124665	-0.447678	0.332158	0.266917
Sephs2	Lung_resi	-0.303865	3.00446	-0.162154	-0.162327	0.250159	0.110077	-0.217103	-0.135253	-0.373619	-0.76769	-0.927157	-0.315529
Mrpl38	Lung_resi	-0.850972	2.52231	-0.835557	-0.648113	-0.557714	-0.414989	-0.612783	-0.133825	0.313129	-0.529729	0.79645	0.95179
Agps	Lung_resi	-0.799377	2.46398	-0.502651	-0.477575	-0.596192	-0.877066	-0.873199	0.613566	0.517861	-0.711245	0.631706	0.610193
Atad2	Lung_resi	-0.500911	2.56081	-0.773199	-0.464795	-0.740044	-0.780176	0.504841	-0.166821	-0.32684	-0.733394	0.332919	1.08761
Vps54	Lung_resi	-0.0966551	3.14836	-0.34364	-0.335025	-0.355701	-0.355701	-0.355701	0.0557659	-0.302622	-0.355701	-0.355701	-0.347673
Noct	Lung_resi	-0.306481	3.17439	-0.306481	-0.306481	-0.278147	-0.306481	-0.23603	-0.306481	-0.306481	-0.248819	-0.306481	-0.266025
Dicer1	Lung_resi	-0.334109	3.12528	-0.559817	-0.397708	-0.406987	-0.106363	-0.37732	-0.452919	-0.339223	-0.0567472	-0.0805882	-0.0134989
Grb7	Lung_resi	-0.288675	3.17543	-0.288675	-0.288675	-0.288675	-0.288675	-0.288675	-0.288675	-0.288675	-0.288675	-0.288675	-0.288675
Gas2l1	Lung_resi	-0.323906	3.17019	-0.323906	-0.323906	-0.165165	-0.238887	-0.323906	-0.323906	-0.321136	-0.323906	-0.191063	-0.310505
Spryd3	Lung_resi	-0.319618	3.17227	-0.319618	-0.27707	-0.319618	-0.315556	-0.249606	-0.232709	-0.319618	-0.314768	-0.319618	-0.184473
Mpp7	Lung_resi	-0.439097	3.10308	-0.36486	-0.38916	0.0261702	0.258719	-0.439097	-0.316848	-0.289673	-0.398742	-0.311397	-0.439097
Igflr1	Lung_resi	-0.288675	3.17543	-0.288675	-0.288675	-0.288675	-0.288675	-0.288675	-0.288675	-0.288675	-0.288675	-0.288675	-0.288675
Mtg2	Lung_resi	-0.346794	3.1495	-0.346794	-0.346794	-0.346794	-0.346794	-0.24585	-0.346794	-0.346794	-0.346794	0.0929776	-0.222278
Mtrfr	Lung_resi	-0.425644	3.09365	-0.452856	-0.452856	-0.407223	-0.384978	-0.438021	-0.127851	0.24352	0.0297633	-0.452856	-0.224652
Patj	Lung_resi	-0.288675	3.17543	-0.288675	-0.288675	-0.288675	-0.288675	-0.288675	-0.288675	-0.288675	-0.288675	-0.288675	-0.288675
Aqp5	Lung_resi	-0.304444	3.17129	-0.126848	-0.304444	-0.304444	-0.304444	-0.304444	-0.304444	-0.304444	-0.304444	-0.304444	-0.304444
Ap1ar	Lung_resi	-0.422847	2.92687	-0.422847	-0.422847	-0.422847	-0.422847	0.907416	-0.422847	-0.422847	-0.422847	-0.422847	-0.0286619
Galnt3	Lung_resi	-0.497795	2.90814	-0.194784	-0.529996	-0.534752	0.814976	0.226534	-0.445614	-0.421119	-0.400919	-0.389916	-0.534752
Gpr137b	Lung_resi	-0.413606	2.95612	-0.413606	-0.413606	-0.413606	-0.384369	-0.370073	-0.413606	-0.413606	-0.413606	0.86576	-0.172194
Npnt	Lung_resi	-0.404908	2.80158	1.23391	-0.404908	-0.39741	-0.398818	-0.404908	-0.404908	-0.404908	-0.404908	-0.404908	-0.404908
Vps13b	Lung_resi	-0.112926	3.07944	-0.463263	0.360145	-0.463263	-0.424197	-0.0426109	-0.429434	-0.298235	-0.365214	-0.463263	-0.377178
Lrrk1	Lung_resi	0.0278052	3.15305	-0.426015	-0.240193	-0.279556	-0.24791	-0.288533	-0.244038	-0.308551	-0.357333	-0.362707	-0.426015
Slc34a2	Lung_resi	-0.298438	3.17387	-0.189488	-0.298438	-0.298438	-0.298438	-0.298438	-0.298438	-0.298438	-0.298438	-0.298438	-0.298438
C77080	Lung_resi	-0.327462	3.16199	-0.327462	-0.327462	-0.322379	-0.327462	-0.327462	-0.325616	-0.31911	-0.327462	-0.0146455	-0.21547
Mrps36	Lung_resi	-0.833942	2.88399	-0.758574	-0.0497219	-0.233183	-0.552219	-0.607934	0.00966187	0.130035	-0.385768	0.66544	-0.267785
Kcnk6	Lung_resi	-0.158018	3.12931	-0.530758	-0.085611	-0.281702	-0.181032	-0.234343	-0.0608954	-0.156375	-0.459891	-0.436459	-0.54423
Zfp811	Lung_resi	-0.303716	3.17167	-0.303716	-0.303716	-0.303716	-0.303716	-0.134505	-0.303716	-0.303716	-0.303716	-0.303716	-0.303716
Sftpc	Lung_resi	-0.329693	3.14482	0.152115	-0.329693	-0.329693	-0.329693	-0.329693	-0.329693	-0.329693	-0.329693	-0.329693	-0.329693
Atp13a3	Lung_resi	-0.372116	3.15394	-0.372116	-0.0965707	-0.364714	-0.35202	-0.328508	-0.265298	-0.00790786	-0.333371	-0.35611	-0.305208
Chrac1	Lung_resi	-0.209106	3.06655	-0.733922	-0.475655	-0.424263	0.10533	0.0428452	-0.284962	-0.574067	-0.382455	-0.186016	0.055723
Oaf	Lung_resi	-0.288675	3.17543	-0.288675	-0.288675	-0.288675	-0.288675	-0.288675	-0.288675	-0.288675	-0.288675	-0.288675	-0.288675
Spire1	Lung_resi	-0.0463929	3.12314	-0.365138	0.209487	-0.365138	-0.365138	-0.365138	-0.365138	-0.365138	-0.365138	-0.365138	-0.365138
Map3k10	Lung_resi	-0.288675	3.17543	-0.288675	-0.288675	-0.288675	-0.288675	-0.288675	-0.288675	-0.288675	-0.288675	-0.288675	-0.288675
Atg4c	Lung_resi	-0.386647	3.11951	-0.396332	-0.317161	-0.354949	-0.258447	-0.396332	-0.278065	-0.396332	-0.24146	0.280633	-0.374416
Ldlrad1	Lung_resi	-0.288675	3.17543	-0.288675	-0.288675	-0.288675	-0.288675	-0.288675	-0.288675	-0.288675	-0.288675	-0.288675	-0.288675
Neil2	Lung_resi	-0.288675	3.17543	-0.288675	-0.288675	-0.288675	-0.288675	-0.288675	-0.288675	-0.288675	-0.288675	-0.288675	-0.288675
Tmed7	Lung_resi	-0.351575	3.16728	-0.37132	-0.132873	-0.296953	-0.340485	-0.344423	-0.271841	-0.237558	-0.325993	-0.184896	-0.309361
Fam71d	Lung_resi	-0.288675	3.17543	-0.288675	-0.288675	-0.288675	-0.288675	-0.288675	-0.288675	-0.288675	-0.288675	-0.288675	-0.288675
Gtpbp10	Lung_resi	-0.50581	3.01362	-0.50581	-0.0811498	-0.437287	-0.50581	-0.50581	0.135453	0.408484	-0.50581	-0.00425813	-0.50581
Smarca5	Lung_resi	-0.379349	2.97762	-0.115614	-0.184621	0.0818729	-0.0334661	0.0443955	-0.532395	-0.684568	-0.216271	-1.05987	0.102262
Kcnn1	Lung_resi	-0.288675	3.17543	-0.288675	-0.288675	-0.288675	-0.288675	-0.288675	-0.288675	-0.288675	-0.288675	-0.288675	-0.288675
Ms4a8a	Lung_resi	-0.295051	3.17477	-0.295051	-0.295051	-0.295051	-0.295051	-0.295051	-0.295051	-0.295051	-0.224259	-0.295051	-0.295051
Trim68	Lung_resi	-0.288675	3.17543	-0.288675	-0.288675	-0.288675	-0.288675	-0.288675	-0.288675	-0.288675	-0.288675	-0.288675	-0.288675
Etfrf1	Lung_resi	-0.35754	2.94341	-0.607197	-0.309626	-0.289657	-0.387445	-0.496063	-0.0883867	0.0926997	-0.607197	0.714203	-0.607197
Vav2	Lung_resi	-0.477885	3.04945	-0.502316	0.431302	-0.463789	-0.107191	-0.150259	-0.0705285	-0.233896	-0.490653	-0.481915	-0.502316
Sel1l3	Lung_resi	-0.288675	3.17543	-0.288675	-0.288675	-0.288675	-0.288675	-0.288675	-0.288675	-0.288675	-0.288675	-0.288675	-0.288675
Cep20	Lung_resi	0.604685	3.028	-0.403538	-0.403538	-0.403538	-0.403538	-0.403538	-0.403538	-0.403538	-0.403538	-0.403538	-0.000843902
Myo1g	Lung_resi	-0.735944	2.97343	-0.425809	-0.491982	-0.437117	-0.289468	-0.332264	0.325423	0.239642	-0.318524	0.201808	-0.709196
Bfar	Lung_resi	-0.388094	3.00562	-0.388094	-0.388094	-0.356856	-0.388094	-0.388094	-0.286782	0.742768	-0.388094	-0.388094	-0.388094
Rest	Lung_resi	-0.171285	3.11273	-0.436941	-0.436941	-0.436941	-0.0544012	-0.316366	-0.436941	-0.436941	0.151393	-0.436941	-0.100428
C2cd2l	Lung_resi	-0.407382	3.06505	0.510489	-0.366057	-0.143689	-0.407897	-0.407897	-0.395167	-0.399862	-0.27093	-0.373028	-0.403629
Mmd	Lung_resi	-0.468803	2.91863	-0.468803	-0.468803	-0.468803	0.834749	-0.468803	0.113788	-0.468803	-0.468803	-0.468803	-0.116743
Cyp2b19	Lung_resi	-0.39401	3.01175	0.708424	-0.39401	-0.39401	-0.39401	-0.39401	-0.174088	-0.39401	-0.39401	-0.39401	-0.39401
Atp2c2	Lung_resi	-0.414743	3.07477	-0.414743	-0.414743	-0.414743	-0.414743	-0.414743	-0.0728222	-0.414743	-0.414743	-0.0812269	0.397221
Jcad	Lung_resi	0.0143713	2.86938	-0.0455209	-0.43219	0.972912	-0.482707	-0.482707	-0.482707	-0.482707	-0.482707	-0.482707	-0.482707
Slc25a32	Lung_resi	-0.701192	2.67084	-0.701192	1.11024	-0.354418	-0.606218	-0.701192	-0.379634	-0.23109	-0.552827	0.0459021	0.400784
Bcl2l11	Lung_resi	-0.421129	3.07283	0.420092	0.00274391	-0.421129	-0.418404	-0.409899	-0.393471	-0.421129	-0.28422	-0.305159	-0.421129
Ccng2	Lung_resi	-0.288675	3.17543	-0.288675	-0.288675	-0.288675	-0.288675	-0.288675	-0.288675	-0.288675	-0.288675	-0.288675	-0.288675
Dus1l	Lung_resi	-0.300008	3.17332	-0.300008	-0.300008	-0.300008	-0.300008	-0.300008	-0.300008	-0.300008	-0.300008	-0.17324	-0.300008
Btbd9	Lung_resi	-0.644515	2.97687	-0.345596	-0.194683	-0.644515	-0.587212	-0.57269	0.388513	-0.139232	0.167557	-0.516158	0.111656
Cdc42se1	Lung_resi	-0.721263	2.89615	0.155819	-0.512399	0.0150357	-0.746513	-0.433093	-0.516253	0.0396794	-0.758331	0.135408	0.445763
Fam168a	Lung_resi	-0.288675	3.17543	-0.288675	-0.288675	-0.288675	-0.288675	-0.288675	-0.288675	-0.288675	-0.288675	-0.288675	-0.288675
Mindy2	Lung_resi	-0.394393	3.02108	-0.520329	0.348414	-0.341598	-0.500811	-0.542586	0.0910526	-0.200313	-0.394238	0.103721	-0.67
Gatb	Lung_resi	-0.345511	3.08555	-0.429797	-0.122647	-0.388117	-0.40479	-0.427697	-0.388849	-0.321059	-0.401111	-0.272428	0.416456
Ccnd2	Lung_resi	0.581816	3.05585	-0.363767	-0.363767	-0.363767	-0.363767	-0.363767	-0.363767	-0.363767	-0.363767	-0.363767	-0.363767
Bloc1s3	Lung_resi	-0.214678	2.95991	-0.895553	-0.161609	-0.353684	-0.229512	-0.769059	-0.235851	-0.295935	0.0267836	0.552158	-0.382975
Hs2st1	Lung_resi	-0.502471	2.83835	-0.374384	0.226458	-0.216232	-0.776181	-0.769417	-0.136758	-0.0799802	-0.750692	-0.240955	0.782263
Mctp1	Lung_resi	-0.539334	2.66151	-0.484423	-0.539334	-0.539334	-0.150606	-0.534516	0.460812	1.21773	-0.532176	-0.480996	-0.539334
Irgc1	Lung_resi	-0.29881	3.17375	-0.185643	-0.29881	-0.29881	-0.29881	-0.29881	-0.29881	-0.29881	-0.29881	-0.29881	-0.29881
Use1	Lung_resi	-0.541006	2.77959	-0.579925	0.225271	0.221098	-0.532639	-0.549656	0.00890708	0.863052	-0.642954	-0.719873	-0.531865
Ubxn8	Lung_resi	-0.288675	3.17543	-0.288675	-0.288675	-0.288675	-0.288675	-0.288675	-0.288675	-0.288675	-0.288675	-0.288675	-0.288675
Plin1	Lung_resi	-0.288675	3.17543	-0.288675	-0.288675	-0.288675	-0.288675	-0.288675	-0.288675	-0.288675	-0.288675	-0.288675	-0.288675
Pram1	Lung_rec	-0.33042	-0.323429	3.16974	-0.261081	-0.263561	-0.237225	-0.129632	-0.329146	-0.33042	-0.303983	-0.33042	-0.33042
Cd177	Lung_rec	-0.369094	-0.264899	3.15298	-0.371128	-0.0583342	-0.187274	-0.0721089	-0.373942	-0.372976	-0.370867	-0.338035	-0.374325
Itgb2l	Lung_rec	-0.346193	-0.348285	3.15541	-0.347744	-0.235799	-0.198037	0.0298199	-0.308676	-0.349995	-0.350165	-0.350165	-0.350165
Stfa1	Lung_rec	-0.34385	-0.34385	3.15732	-0.34385	-0.273627	-0.0367852	-0.0961066	-0.34385	-0.34385	-0.34385	-0.34385	-0.34385
Lcn2	Lung_rec	-0.376799	-0.311936	3.14732	-0.350078	-0.0723914	-0.160985	-0.00472675	-0.382902	-0.379952	-0.384895	-0.337762	-0.384895
Pglyrp1	Lung_rec	-0.378761	-0.35091	3.14993	-0.379131	-0.0618512	-0.174346	-0.0358403	-0.335657	-0.292732	-0.3803	-0.379941	-0.380463
Ms4a3	Lung_rec	-0.293652	-0.366967	3.1504	-0.366967	-0.269974	-0.0643272	0.00287331	-0.341456	-0.349025	-0.366967	-0.366967	-0.366967
Cstdc4	Lung_rec	-0.357701	-0.357701	3.15265	-0.352359	-0.179822	-0.149213	0.0130279	-0.342192	-0.357701	-0.353585	-0.357701	-0.357701
Camp	Lung_rec	-0.366728	-0.315417	3.152	-0.349659	-0.0463351	-0.162509	-0.0749967	-0.364886	-0.365271	-0.369687	-0.366825	-0.369687
Arid3b	Lung_rec	-0.15204	-0.302043	3.17247	-0.302043	-0.302043	-0.302043	-0.302043	-0.302043	-0.302043	-0.302043	-0.302043	-0.302043
Rdh12	Lung_rec	-0.450152	-0.261612	3.11097	-0.344286	-0.299147	0.0604992	0.142402	-0.207172	-0.420001	-0.424176	-0.390515	-0.516808
Ltf	Lung_rec	-0.371762	-0.338345	3.14265	-0.363135	-0.0258373	-0.142855	-0.00617535	-0.380343	-0.377453	-0.384922	-0.366592	-0.385231
S100a8	Lung_rec	-0.32457	-0.277023	3.16903	-0.326586	-0.136578	-0.245013	-0.203569	-0.330224	-0.323848	-0.332736	-0.333194	-0.335693
Ly6a2	Lung_rec	-0.38727	-0.277421	3.12387	-0.402501	-0.104658	-0.171966	0.188717	-0.402501	-0.364362	-0.402501	-0.39691	-0.402501
Olfm4	Lung_rec	-0.393105	-0.376114	3.09101	-0.393105	-0.314118	-0.283296	-0.170114	0.411259	-0.393105	-0.393105	-0.393105	-0.393105
Abca13	Lung_rec	-0.288675	-0.288675	3.17543	-0.288675	-0.288675	-0.288675	-0.288675	-0.288675	-0.288675	-0.288675	-0.288675	-0.288675
Chil1	Lung_rec	-0.362008	0.0295029	3.15227	-0.362008	-0.240323	-0.249835	-0.157557	-0.362008	-0.362008	-0.362008	-0.362008	-0.362008
Wfdc21	Lung_rec	-0.313067	-0.313067	3.17267	-0.313067	-0.242371	-0.194	-0.231762	-0.313067	-0.313067	-0.313067	-0.313067	-0.313067
Krt80	Lung_rec	-0.368414	-0.368414	3.16242	-0.111974	-0.368414	-0.358976	-0.268147	-0.144909	-0.243386	-0.331201	-0.230167	-0.368414
Mmp9	Lung_rec	-0.406266	-0.377767	3.1434	-0.408989	-0.130006	-0.181947	-0.0633335	-0.0554793	-0.295157	-0.409631	-0.405195	-0.409631
Gm9733	Lung_rec	-0.341153	-0.341153	3.12296	-0.341153	-0.341153	-0.341153	-0.341153	0.288576	-0.341153	-0.341153	-0.341153	-0.341153
Ankrd22	Lung_rec	-0.290746	-0.290746	3.17536	-0.290746	-0.290746	-0.290746	-0.267895	-0.290746	-0.290746	-0.290746	-0.290746	-0.290746
Gsdme	Lung_rec	-0.44593	-0.447534	2.99796	-0.452804	-0.342861	-0.281624	0.707329	-0.404693	-0.365489	-0.452804	-0.0587477	-0.452804
Ngp	Lung_rec	-0.377448	-0.349953	3.13698	-0.374353	-0.0132542	-0.141228	0.0336383	-0.380439	-0.376064	-0.387109	-0.383503	-0.387262
Prtn3	Lung_rec	-0.3524	-0.342054	3.09551	-0.418781	0.130334	0.0307029	0.0685113	-0.437762	-0.435078	-0.449294	-0.4404	-0.449294
Crispld2	Lung_rec	-0.309006	-0.309006	3.17169	-0.309006	-0.30177	-0.254978	-0.142893	-0.309006	-0.309006	-0.309006	-0.309006	-0.309006
Fcnb	Lung_rec	-0.384396	-0.384396	3.09886	-0.384396	-0.384396	0.213106	0.147591	-0.384396	-0.384396	-0.384396	-0.384396	-0.384396
Stfa2l1	Lung_rec	-0.306003	-0.306003	3.17308	-0.306003	-0.186743	-0.306003	-0.232308	-0.306003	-0.306003	-0.306003	-0.306003	-0.306003
Il36g	Lung_rec	-0.343796	-0.33583	3.15665	-0.343796	-0.128582	-0.280856	-0.00480766	-0.343796	-0.343796	-0.343796	-0.343796	-0.343796
Qsox1	Lung_rec	-0.340446	0.152711	3.14356	-0.340446	-0.340446	-0.334491	-0.243945	-0.338305	-0.336852	-0.340446	-0.340446	-0.340446
Rasgrp4	Lung_rec	-0.360446	-0.351772	3.16063	-0.360446	-0.360446	-0.274494	-0.14649	-0.128299	-0.12931	-0.341578	-0.346899	-0.360446
Lrg1	Lung_rec	-0.370795	-0.342608	3.14037	-0.346404	-0.250203	-0.230163	-0.271589	-0.370795	-0.370795	-0.370795	0.154569	-0.370795
Elane	Lung_rec	-0.367502	-0.366863	3.08394	-0.403913	0.0955175	0.00855708	0.196116	-0.451248	-0.440439	-0.451738	-0.450689	-0.451738
Ctsg	Lung_rec	-0.411559	-0.335613	2.99685	-0.539886	0.390161	-0.0362009	0.345333	-0.446323	-0.436546	-0.541388	-0.443439	-0.541388
Mapk13	Lung_rec	-0.453246	-0.326399	3.15626	-0.342049	-0.105002	-0.263997	-0.260867	-0.232538	-0.330974	-0.335525	-0.085094	-0.420567
Trem1	Lung_rec	-0.317834	-0.194046	3.16862	-0.317834	-0.317834	-0.317834	-0.317834	-0.317834	-0.317834	-0.114072	-0.317834	-0.317834
Timp2	Lung_rec	-0.36327	-0.461324	2.97451	-0.461324	-0.461324	-0.461324	-0.461324	-0.252802	0.0366792	0.73806	-0.365234	-0.461324
Mmp8	Lung_rec	-0.372347	-0.355353	3.14057	-0.372347	-0.179175	0.0778726	-0.0846784	-0.371908	-0.371456	-0.372347	-0.366488	-0.372347
S100a9	Lung_rec	-0.340975	-0.316256	3.16131	-0.34496	-0.136038	-0.220587	-0.0728336	-0.345425	-0.341588	-0.346659	-0.346338	-0.349648
Tmem123	Lung_rec	-0.288675	-0.288675	3.17543	-0.288675	-0.288675	-0.288675	-0.288675	-0.288675	-0.288675	-0.288675	-0.288675	-0.288675
Gpc1	Lung_rec	-0.388088	-0.388088	3.04908	-0.388088	-0.388088	-0.237113	-0.34571	-0.344794	0.595156	-0.388088	-0.388088	-0.388088
Gys1	Lung_rec	-0.770639	0.137566	3.04327	-0.504292	-0.329526	-0.437227	-0.382833	-0.0656637	-0.553198	-0.303996	0.14828	0.0182613
Ipcef1	Lung_rec	-0.52904	-0.52904	2.89341	-0.52904	0.556107	-0.456606	-0.0565796	0.565963	-0.328053	-0.52904	-0.52904	-0.52904
Lbp	Lung_rec	-0.345171	-0.20655	3.17025	-0.267733	-0.247894	-0.19832	-0.226491	-0.316853	-0.325727	-0.345171	-0.345171	-0.345171
Stfa3	Lung_rec	-0.327856	-0.327856	3.16809	-0.327856	-0.327856	-0.234048	-0.16277	-0.327856	-0.327856	-0.14842	-0.327856	-0.327856
Ly6g	Lung_rec	-0.33863	-0.157642	3.16722	-0.33863	-0.166669	-0.266134	-0.206364	-0.33863	-0.33863	-0.33863	-0.33863	-0.33863
Mettl9	Lung_rec	-0.291727	-0.291727	3.17528	-0.291727	-0.291727	-0.291727	-0.291727	-0.291727	-0.291727	-0.291727	-0.291727	-0.258006
Mppe1	Lung_rec	-0.729116	-0.502956	2.93923	-0.534114	0.330249	-0.387368	-0.455396	-0.246371	-0.166921	-0.6627	-0.116729	0.532194
Fgf2	Lung_rec	-0.288675	-0.288675	3.17543	-0.288675	-0.288675	-0.288675	-0.288675	-0.288675	-0.288675	-0.288675	-0.288675	-0.288675
Nudt4	Lung_rec	-0.539504	-0.533247	3.10198	-0.133938	-0.239843	-0.4519	0.14965	-0.0759904	-0.252267	-0.509172	-0.119093	-0.39668
Phospho1	Lung_rec	-0.383395	0.315585	3.10094	-0.383395	-0.341444	-0.372456	-0.0188525	-0.383395	-0.383395	-0.383395	-0.383395	-0.383395
Rflnb	Lung_rec	-0.545618	-0.423367	2.96961	-0.545618	0.244627	-0.00421665	0.526225	-0.374093	-0.222132	-0.534177	-0.545618	-0.545618
Kifc5b	Lung_rec	-0.390831	-0.352536	3.11786	-0.392121	-0.385589	-0.236136	-0.204471	-0.387324	-0.260881	-0.392121	-0.392121	0.276272
Ube2w	Lung_rec	-0.288675	-0.288675	3.17543	-0.288675	-0.288675	-0.288675	-0.288675	-0.288675	-0.288675	-0.288675	-0.288675	-0.288675
Atxn7	Lung_rec	-0.293628	-0.293628	3.17503	-0.293628	-0.293628	-0.293628	-0.293628	-0.293628	-0.293628	-0.238754	-0.293628	-0.293628
Adpgk	Lung_rec	-0.891146	-0.369874	2.73415	0.950966	-0.0745722	-0.410687	-0.259579	0.304799	0.0281214	-0.719804	-0.629091	-0.663285
Gca	Lung_rec	-0.461437	1.14724	2.79255	-0.575897	-0.276492	-0.0198716	-0.163434	-0.358901	-0.435265	-0.460551	-0.567383	-0.620557
Arhgdib	Lung_rec	-0.87747	-0.184559	2.92695	-0.845082	-0.0289324	-0.182377	-0.0171987	0.0172094	-0.231117	0.446938	-0.286072	-0.738292
Anxa1	Lung_rec	-0.708901	0.619567	2.63652	-0.696629	-0.297534	-0.480151	-0.326169	-0.559011	-0.430673	-0.368734	1.1516	-0.539887
Wipi1	Lung_rec	-0.324476	-0.324476	3.1713	-0.324476	-0.191381	-0.324476	-0.324476	-0.29645	-0.324476	-0.2502	-0.296902	-0.189508
Abtb1	Lung_rec	-0.288675	-0.288675	3.17543	-0.288675	-0.288675	-0.288675	-0.288675	-0.288675	-0.288675	-0.288675	-0.288675	-0.288675
Nectin1	Lung_rec	-0.288675	-0.288675	3.17543	-0.288675	-0.288675	-0.288675	-0.288675	-0.288675	-0.288675	-0.288675	-0.288675	-0.288675
Ly6c2	Lung_rec	-0.586458	0.133564	2.78587	-0.51041	1.00826	-0.378948	0.18709	-0.440625	-0.429807	-0.589511	-0.589511	-0.589511
Stox1	Lung_rec	-0.288675	-0.288675	3.17543	-0.288675	-0.288675	-0.288675	-0.288675	-0.288675	-0.288675	-0.288675	-0.288675	-0.288675
Ltb4r1	Lung_rec	-0.598883	-0.598883	2.8664	-0.598883	0.130795	-0.18882	-0.131613	0.724419	0.192117	-0.598883	-0.598883	-0.598883
Il12b	Lung_rec	-0.288675	-0.288675	3.17543	-0.288675	-0.288675	-0.288675	-0.288675	-0.288675	-0.288675	-0.288675	-0.288675	-0.288675
Chit1	Lung_rec	-0.288675	-0.288675	3.17543	-0.288675	-0.288675	-0.288675	-0.288675	-0.288675	-0.288675	-0.288675	-0.288675	-0.288675
Slc2a3	Lung_rec	-0.709397	-0.591732	2.78192	-0.438353	0.166067	0.627772	-0.135347	0.534135	-0.133695	-0.713593	-0.692574	-0.695207
Tcn2	Lung_rec	-0.562424	-0.562424	2.75386	-0.498581	-0.178483	-0.540406	-0.5059	0.930478	-0.311217	0.59995	-0.562424	-0.562424
Olfml2b	Lung_rec	-0.297638	-0.297638	3.17492	-0.297638	-0.292305	-0.253057	-0.248452	-0.297638	-0.297638	-0.297638	-0.297638	-0.297638
Txk	Lung_rec	-0.288675	-0.288675	3.17543	-0.288675	-0.288675	-0.288675	-0.288675	-0.288675	-0.288675	-0.288675	-0.288675	-0.288675
Plin5	Lung_rec	-0.288726	-0.288726	3.17543	-0.28817	-0.288726	-0.288726	-0.288726	-0.288726	-0.288726	-0.288726	-0.288726	-0.288726
Trem3	Lung_rec	-0.30865	-0.30865	3.17026	-0.30865	-0.30865	-0.283078	-0.109325	-0.30865	-0.30865	-0.30865	-0.30865	-0.30865
Gadd45b	Lung_rec	-0.288675	-0.288675	3.17543	-0.288675	-0.288675	-0.288675	-0.288675	-0.288675	-0.288675	-0.288675	-0.288675	-0.288675
2310011J03Rik	Lung_rec	-0.371699	0.0517389	3.15497	-0.337152	-0.317036	-0.358377	-0.364849	-0.315009	-0.339043	-0.279008	-0.264261	-0.260276
Septin5	Lung_rec	-0.638878	-0.56254	2.71428	-0.505228	0.49047	-0.442039	-0.416123	0.592422	0.684265	-0.638878	-0.638878	-0.638878
Map3k1	Lung_rec	-0.404322	-0.284012	3.13111	-0.401525	-0.339144	-0.352208	-0.362616	-0.106456	-0.325716	-0.333505	0.178191	-0.399795
Slfn1	Lung_rec	-0.714605	0.640412	2.80931	-0.714605	-0.122254	-0.464627	0.570593	-0.268734	-0.633318	-0.019352	-0.368215	-0.714605
Lrrk2	Lung_rec	-0.505354	-0.0714747	2.93575	-0.505354	-0.192005	0.838249	-0.208957	-0.501477	-0.505354	-0.296853	-0.499108	-0.488065
Ifit1bl2	Lung_rec	-0.681999	-0.681999	2.72743	-0.0141213	-0.152319	-0.10236	-0.500188	-0.370602	-0.573632	-0.14856	1.18035	-0.681999
Nlrp12	Lung_rec	-0.288675	-0.288675	3.17543	-0.288675	-0.288675	-0.288675	-0.288675	-0.288675	-0.288675	-0.288675	-0.288675	-0.288675
Lmtk2	Lung_rec	-0.525669	-0.271839	2.79407	-0.525669	-0.27777	-0.457903	1.16616	-0.473513	-0.503029	-0.407681	-0.525669	0.00851172
Il1rap	Lung_rec	-0.718461	0.464199	2.94478	-0.0500788	0.119408	-0.149872	-0.481199	0.107781	-0.580041	-0.365144	-0.572913	-0.718461
Pfkfb4	Lung_rec	0.654136	0.509796	2.83301	-0.511274	-0.66251	-0.0482073	-0.606056	-0.619251	-0.335029	-0.602325	-0.0142628	-0.598021
Coasy	Lung_rec	0.219029	-0.681104	2.6018	-0.625797	0.1021	-0.64629	-0.127785	-0.552245	-0.149358	1.25252	-0.605459	-0.787415
Zfp663	Lung_rec	-0.288737	-0.288737	3.17543	-0.288737	-0.288737	-0.288737	-0.288737	-0.288737	-0.288737	-0.288737	-0.288737	-0.288059
Hp	Lung_rec	-0.657653	-0.353434	2.48189	1.06235	0.403788	0.488699	0.233753	-0.768668	-0.608052	-0.748005	-0.766001	-0.768668
Acap1	Lung_rec	-0.848048	-0.375166	2.62117	-0.784624	0.282807	0.175186	0.148805	0.870467	0.179952	-0.71619	-0.706312	-0.848048
Haspin	Lung_rec	0.260521	-0.338845	3.12793	-0.338845	-0.338845	-0.338845	-0.338845	-0.338845	-0.338845	-0.338845	-0.338845	-0.338845
Msra	Lung_rec	-1.07996	0.99727	2.42495	-0.604653	-0.410761	-0.435591	-0.199358	-0.0716526	-0.268951	0.121122	0.761589	-1.23401
Tesk2	Lung_rec	-0.377446	-0.377446	2.99449	-0.377446	-0.377446	-0.377446	0.779967	-0.377446	-0.377446	-0.377446	-0.377446	-0.377446
Orm1	Lung_rec	-0.426241	-0.125337	3.07631	0.44184	-0.2438	-0.316686	-0.274882	-0.426241	-0.426241	-0.426241	-0.426241	-0.426241
Kmt5a	Lung_rec	0.532744	-0.477677	2.88967	-0.477677	-0.477677	-0.477677	-0.280581	-0.477677	0.679582	-0.477677	-0.477677	-0.477677
Syne1	Lung_rec	-0.754241	-0.196564	2.41796	-0.736132	-0.110212	0.171657	-0.0662277	1.533	-0.0675343	-0.754305	-0.692398	-0.745
Itih5	Lung_rec	-0.324329	-0.324329	3.15662	-0.324329	-0.324329	-0.324329	-0.298602	-0.324329	0.0559483	-0.324329	-0.324329	-0.319332
G0s2	Lung_rec	-0.288675	-0.288675	3.17543	-0.288675	-0.288675	-0.288675	-0.288675	-0.288675	-0.288675	-0.288675	-0.288675	-0.288675
Nos1ap	Lung_rec	-0.138517	-0.368086	3.16278	-0.268786	-0.368086	-0.368086	-0.368086	-0.272379	-0.198473	-0.310831	-0.133361	-0.368086
Lta4h	Lung_rec	-0.916768	0.659223	2.50705	-0.941462	0.723304	-0.224089	0.0873894	0.341089	-0.147446	-0.749791	-0.235512	-1.10298
Impa2	Lung_rec	-0.879105	0.921486	2.68429	-0.884045	-0.0313143	-0.452703	0.352929	-0.0711611	-0.47413	-0.774245	0.0818809	-0.473888
Lamb2	Lung_rec	-0.397164	0.654613	2.98085	-0.369762	0.186086	-0.447656	-0.471585	-0.422105	-0.29945	-0.471585	-0.470654	-0.471585
Clec5a	Lung_rec	-0.313247	-0.446857	3.04359	-0.446857	-0.446857	-0.446857	-0.430422	-0.207398	0.498558	-0.446857	0.044673	-0.401472
Ifitm6	Lung_rec	-0.443259	-0.45014	3.00995	-0.45014	0.538431	-0.167436	0.183594	-0.443177	-0.430666	-0.45014	-0.45014	-0.446875
Ogfrl1	Lung_rec	0.106005	-0.459723	3.09995	-0.0930665	-0.0417357	-0.266516	-0.433055	-0.0479956	-0.321201	-0.514222	-0.514222	-0.514222
Amer2	Lung_rec	-0.368952	0.654707	3.03481	-0.368952	-0.368952	-0.368952	-0.368952	-0.368952	-0.368952	-0.368952	-0.368952	-0.368952
Il1r2	Lung_rec	-0.288675	-0.288675	3.17543	-0.288675	-0.288675	-0.288675	-0.288675	-0.288675	-0.288675	-0.288675	-0.288675	-0.288675
Tmem117	Lung_rec	-0.288675	-0.288675	3.17543	-0.288675	-0.288675	-0.288675	-0.288675	-0.288675	-0.288675	-0.288675	-0.288675	-0.288675
Plch2	Lung_rec	0.0131564	-0.317421	3.16105	-0.317421	-0.317421	-0.317421	-0.317421	-0.317421	-0.317421	-0.317421	-0.317421	-0.317421
Aloxe3	Lung_rec	-0.209918	-0.296453	3.17444	-0.296453	-0.296453	-0.296453	-0.296453	-0.296453	-0.296453	-0.296453	-0.296453	-0.296453
Chst12	Lung_rec	-0.508491	-0.391865	2.97877	0.431662	-0.603521	-0.284687	-0.321042	-0.409176	0.433234	-0.343514	-0.377848	-0.603521
Myo1h	Lung_rec	-0.344974	-0.306176	3.15079	-0.187629	0.0803725	-0.344974	-0.344974	-0.344974	-0.344974	-0.322545	-0.344974	-0.344974
Gcfc2	Lung_rec	-0.302121	-0.187902	3.16584	-0.29957	-0.375981	-0.305304	-0.361257	-0.323261	-0.378763	-0.297873	-0.209757	-0.124047
Cd101	Lung_rec	-0.508346	1.3097	2.61623	-0.508346	-0.503173	-0.454475	-0.483319	0.505356	-0.475458	-0.503981	-0.508346	-0.485837
L3hypdh	Lung_rec	-0.510731	-0.513288	2.90257	-0.588468	-0.480161	-0.184466	0.785481	-0.0721412	-0.629399	-0.610815	-0.196974	0.0983915
Asb7	Lung_rec	-0.0539733	-0.311275	3.16673	-0.311275	-0.311275	-0.311275	-0.311275	-0.311275	-0.311275	-0.311275	-0.311275	-0.311275
4921504E06Rik	Lung_rec	-0.288675	-0.288675	3.17543	-0.288675	-0.288675	-0.288675	-0.288675	-0.288675	-0.288675	-0.288675	-0.288675	-0.288675
Klra17	Lung_rec	-0.288675	-0.288675	3.17543	-0.288675	-0.288675	-0.288675	-0.288675	-0.288675	-0.288675	-0.288675	-0.288675	-0.288675
Cxcr2	Lung_rec	-0.292729	-0.292729	3.17529	-0.292729	-0.292729	-0.278861	-0.261865	-0.292729	-0.292729	-0.292729	-0.292729	-0.292729
Cyb5r4	Lung_rec	-0.564179	-0.0241311	3.04223	-0.539843	-0.301738	-0.268576	-0.110549	0.446854	-0.528902	-0.357657	-0.260871	-0.532642
Mipol1	Lung_rec	-0.288675	-0.288675	3.17543	-0.288675	-0.288675	-0.288675	-0.288675	-0.288675	-0.288675	-0.288675	-0.288675	-0.288675
Cldn18	Lung_rec	-0.345442	0.341539	3.11288	-0.345442	-0.345442	-0.345442	-0.345442	-0.345442	-0.345442	-0.345442	-0.345442	-0.345442
Prl7d1	Lung_rec	-0.288675	-0.288675	3.17543	-0.288675	-0.288675	-0.288675	-0.288675	-0.288675	-0.288675	-0.288675	-0.288675	-0.288675
Hgf	Lung_rec	-0.374721	-0.374721	3.07085	-0.374721	-0.28349	-0.374721	-0.374721	-0.309563	0.519968	-0.374721	-0.374721	-0.374721
Vsnl1	Lung_rec	0.496346	-0.160524	3.06887	-0.40462	-0.40462	-0.40462	-0.40462	-0.292181	-0.280174	-0.40462	-0.40462	-0.40462
Hrg	KC	-0.296744	-0.222882	-0.296744	3.17471	-0.296744	-0.296744	-0.296744	-0.296744	-0.296744	-0.281131	-0.296744	-0.296744
St3gal5	KC	-0.324596	-0.329921	-0.329921	3.16028	-0.190945	-0.329921	-0.329921	-0.329921	-0.329921	-0.00536862	-0.329921	-0.329921
Slc27a6	KC	-0.296458	-0.296458	-0.296458	3.17444	-0.296458	-0.296458	-0.296458	-0.296458	-0.296458	-0.296458	-0.209861	-0.296458
Apoa5	KC	-0.303078	-0.303078	-0.303078	3.17361	-0.190571	-0.25533	-0.303078	-0.303078	-0.303078	-0.303078	-0.303078	-0.303078
Gc	KC	-0.373633	-0.366201	-0.36989	3.09745	0.405288	-0.265254	-0.351963	-0.28525	-0.369644	-0.373633	-0.373633	-0.373633
Cd207	KC	-0.288675	-0.288675	-0.288675	3.17543	-0.288675	-0.288675	-0.288675	-0.288675	-0.288675	-0.288675	-0.288675	-0.288675
Pla2g12b	KC	-0.288675	-0.288675	-0.288675	3.17543	-0.288675	-0.288675	-0.288675	-0.288675	-0.288675	-0.288675	-0.288675	-0.288675
Gldc	KC	-0.367042	-0.367042	-0.367042	3.08581	0.457073	-0.243545	-0.363004	-0.367042	-0.367042	-0.367042	-0.367042	-0.367042
Cd5l	KC	-0.310473	-0.310473	-0.310473	3.17167	-0.298854	-0.272759	-0.288996	-0.310473	-0.310473	-0.139079	-0.309146	-0.310473
Slc27a5	KC	-0.365112	-0.365112	-0.365112	3.08971	0.442909	-0.261333	-0.35039	-0.365112	-0.365112	-0.365112	-0.365112	-0.365112
Ugt1a1	KC	-0.455749	-0.187245	-0.496571	3.0814	0.38702	-0.381742	-0.398284	-0.34867	-0.170295	-0.417472	-0.149541	-0.462855
Cyp7b1	KC	-0.349001	-0.349001	-0.349001	3.10851	0.362967	-0.330468	-0.349001	-0.349001	-0.349001	-0.349001	-0.349001	-0.349001
Mup20	KC	-0.362438	-0.362438	-0.362438	3.1027	0.388125	-0.299165	-0.351907	-0.339744	-0.328119	-0.362438	-0.359698	-0.362438
Ces1f	KC	-0.42118	-0.395584	-0.41733	3.03521	0.62271	-0.285832	-0.391156	-0.304884	-0.178417	-0.42118	-0.42118	-0.42118
Nat8f2	KC	-0.350954	-0.350954	-0.350954	3.09825	0.411287	-0.350954	-0.350954	-0.350954	-0.350954	-0.350954	-0.350954	-0.350954
Dram2	KC	-0.452041	0.250068	-0.491922	3.06586	-0.325564	-0.392183	-0.405553	-0.340217	0.231076	-0.489404	-0.171176	-0.478948
Azgp1	KC	-0.328049	-0.263886	-0.328049	3.1648	-0.0509373	-0.225584	-0.328049	-0.328049	-0.328049	-0.328049	-0.328049	-0.328049
Cyp27a1	KC	-0.409629	-0.409629	-0.409629	3.07556	0.477121	-0.317961	-0.34536	-0.175759	-0.296235	-0.402416	-0.389439	-0.396618
Cyp2j13	KC	-0.294562	-0.294562	-0.229242	3.17487	-0.294562	-0.294562	-0.294562	-0.294562	-0.294562	-0.294562	-0.294562	-0.294562
Slitrk2	KC	-0.288675	-0.288675	-0.288675	3.17543	-0.288675	-0.288675	-0.288675	-0.288675	-0.288675	-0.288675	-0.288675	-0.288675
Pkp4	KC	-0.340344	0.165574	-0.330394	3.14261	-0.311438	-0.340344	-0.340344	-0.32921	-0.295075	-0.340344	-0.340344	-0.340344
Ugt2b1	KC	-0.487498	0.02178	-0.527235	3.03922	0.464469	-0.36078	-0.422852	-0.44423	-0.136371	-0.4888	-0.168869	-0.488834
Phyh	KC	-0.409303	-0.311516	-0.417951	3.04553	0.59172	-0.177689	-0.322793	-0.388956	-0.377564	-0.422277	-0.400025	-0.409173
Ces2a	KC	-0.440334	-0.386278	-0.440334	3.01949	0.6601	-0.292775	-0.403548	-0.225743	-0.169572	-0.440334	-0.440334	-0.440334
Cyp2a12	KC	-0.385975	-0.385975	-0.385975	3.02972	0.658862	-0.215434	-0.385344	-0.385975	-0.385975	-0.385975	-0.385975	-0.385975
Ces3a	KC	-0.400496	-0.400496	-0.400496	2.99693	0.760363	-0.229468	-0.326992	-0.400397	-0.400462	-0.400496	-0.400496	-0.397498
Apoc1	KC	-0.421846	-0.396264	-0.421846	3.02393	0.0445339	-0.313383	-0.421846	0.594102	-0.421846	-0.421846	-0.421846	-0.421846
Asgr1	KC	-0.374733	-0.374733	-0.374733	3.01665	0.713088	-0.358261	-0.373611	-0.374733	-0.374733	-0.374733	-0.374733	-0.374733
Slc22a1	KC	-0.342509	-0.342509	-0.342509	3.13615	0.204824	-0.258398	-0.342509	-0.342509	-0.342509	-0.342509	-0.342509	-0.342509
Ly96	KC	-0.55046	-0.55046	-0.55046	3.053	0.0764905	-0.55046	-0.265744	-0.403877	-0.393814	-0.163516	0.128055	0.171242
Cyp2d9	KC	-0.399559	-0.399559	-0.399559	3.04731	0.581	-0.139571	-0.341149	-0.399559	-0.399559	-0.399559	-0.399559	-0.350671
Mbl1	KC	-0.290335	-0.290335	-0.290335	3.1754	-0.290335	-0.276311	-0.286072	-0.290335	-0.290335	-0.290335	-0.290335	-0.290335
Ugt2b36	KC	-0.423534	-0.312803	-0.433688	3.02938	0.645915	-0.179801	-0.361648	-0.41345	-0.347348	-0.425225	-0.354781	-0.423017
Aadac	KC	-0.381659	-0.381659	-0.381659	3.06878	0.528291	-0.288898	-0.356235	-0.334961	-0.327025	-0.381659	-0.381659	-0.381659
Ugt3a2	KC	-0.368361	-0.368361	-0.368361	3.05336	0.590094	-0.33044	-0.36613	-0.368361	-0.368361	-0.368361	-0.368361	-0.368361
Abca6	KC	-0.318471	-0.390403	-0.379872	3.15002	-0.22525	-0.389399	-0.370163	-0.162347	-0.00992431	-0.136567	-0.377225	-0.390403
Minar2	KC	-0.340999	-0.340999	-0.340999	3.15168	0.0507807	-0.133468	-0.340999	-0.340999	-0.340999	-0.340999	-0.340999	-0.340999
Mup3	KC	-0.394202	-0.394202	-0.394202	2.98656	0.792841	-0.232554	-0.393232	-0.394202	-0.394202	-0.394202	-0.394202	-0.394202
Slc25a21	KC	-0.341275	-0.341275	-0.341275	3.12269	0.290058	-0.341275	-0.341275	-0.341275	-0.341275	-0.341275	-0.341275	-0.341275
Cyp2a22	KC	-0.322059	-0.314706	-0.320868	3.1574	0.0493368	-0.316751	-0.322059	-0.322059	-0.322059	-0.322059	-0.322059	-0.322059
Tmem161b	KC	-0.382854	-0.382854	-0.382854	2.96436	-0.382854	-0.382854	-0.382854	-0.382854	-0.382854	-0.382854	-0.382854	0.864186
Serpina3k	KC	-0.570499	0.275584	-0.461661	2.98179	0.322626	-0.401857	-0.47326	0.026568	0.0328123	-0.532619	-0.599741	-0.599741
Prodh	KC	-0.456481	-0.366894	-0.430616	3.00702	0.71396	-0.339991	-0.438328	-0.251195	-0.286792	-0.254146	-0.440054	-0.456481
C1s1	KC	-0.288675	-0.288675	-0.288675	3.17543	-0.288675	-0.288675	-0.288675	-0.288675	-0.288675	-0.288675	-0.288675	-0.288675
Tmem205	KC	-0.718507	-0.0206503	-0.523654	2.95104	0.596736	-0.53495	-0.611482	-0.179887	0.133546	-0.433252	-0.208506	-0.450439
Slc27a2	KC	-0.419285	-0.419285	-0.419285	3.00312	0.672465	0.0307853	-0.38884	-0.382535	-0.419285	-0.419285	-0.419285	-0.419285
Rdh7	KC	-0.420993	-0.421204	-0.421204	2.95359	0.862321	-0.133277	-0.325122	-0.409297	-0.421204	-0.421204	-0.421204	-0.421204
Vtn	KC	-0.522469	-0.136452	-0.490743	2.96043	0.752014	-0.031653	-0.327897	-0.382496	-0.253323	-0.522469	-0.522469	-0.522469
Marchf1	KC	-0.332453	-0.368964	-0.412028	3.07668	0.489147	-0.317932	-0.405988	-0.28958	-0.301614	-0.313209	-0.412028	-0.412028
Ugt2a3	KC	-0.390175	-0.390175	-0.390175	3.02888	0.669689	-0.320095	-0.37116	-0.302937	-0.363322	-0.390175	-0.390175	-0.390175
Polr1has	KC	-0.288675	-0.288675	-0.288675	3.17543	-0.288675	-0.288675	-0.288675	-0.288675	-0.288675	-0.288675	-0.288675	-0.288675
Mup21	KC	-0.407835	-0.407835	-0.407835	2.9602	0.863556	-0.225654	-0.37789	-0.407835	-0.407835	-0.365363	-0.407835	-0.407835
Cyp2c50	KC	-0.38559	-0.38559	-0.38559	3.04485	0.606151	-0.206538	-0.360405	-0.38559	-0.38559	-0.38559	-0.38559	-0.384925
Cyp1a2	KC	-0.372165	-0.366904	-0.324403	3.06804	0.533933	-0.311044	-0.368501	-0.370298	-0.372165	-0.372165	-0.372165	-0.372165
Ces1e	KC	-0.461655	0.510597	-0.422092	3.00539	0.278653	-0.409861	-0.45259	-0.385092	-0.278382	-0.461655	-0.461655	-0.461655
Abca8b	KC	-0.339908	-0.469355	-0.469355	3.04729	-0.300128	-0.469355	-0.469355	-0.118979	0.392763	0.135099	-0.469355	-0.469355
Cyp2d10	KC	-0.408357	-0.408357	-0.408357	3.01219	0.690303	-0.106751	-0.378619	-0.408357	-0.40341	-0.408357	-0.408357	-0.363571
Serinc5	KC	-0.288675	-0.288675	-0.288675	3.17543	-0.288675	-0.288675	-0.288675	-0.288675	-0.288675	-0.288675	-0.288675	-0.288675
Hpn	KC	-0.337685	-0.337685	-0.337685	3.1559	-0.118467	-0.337685	-0.337685	-0.337685	-0.337685	0.0017329	-0.337685	-0.337685
Cyp8b1	KC	-0.337637	-0.337637	-0.337637	3.13042	0.24595	-0.337637	-0.337637	-0.337637	-0.337637	-0.337637	-0.337637	-0.337637
Aadat	KC	-0.325431	-0.325431	-0.325431	3.16285	-0.0192158	-0.232211	-0.307977	-0.325431	-0.325431	-0.325431	-0.325431	-0.325431
Hsd3b5	KC	-0.361493	-0.361493	-0.361493	3.09539	0.421015	-0.290532	-0.334962	-0.361493	-0.360466	-0.361493	-0.361493	-0.361493
Cyp2j5	KC	-0.384624	-0.384624	-0.384624	2.99192	0.785776	-0.319004	-0.381703	-0.384624	-0.384624	-0.384624	-0.384624	-0.384624
Ces1g	KC	-0.458067	-0.322068	-0.374119	3.03717	0.412392	-0.325491	-0.427308	-0.415682	0.247371	-0.458067	-0.458067	-0.458067
Cyp2c68	KC	-0.395745	-0.395745	-0.395745	3.02339	0.682951	-0.340586	-0.395745	-0.380933	-0.358352	-0.395745	-0.251999	-0.395745
Ugt1a6a	KC	-0.606168	0.325414	-0.687167	2.88593	0.262276	-0.605525	-0.539353	-0.448033	0.34124	-0.505506	0.199116	-0.622225
Ugt1a6b	KC	-0.580354	0.288952	-0.675672	2.93496	0.249146	-0.580574	-0.511097	-0.429855	0.133567	-0.477022	0.246293	-0.598339
C2cd2	KC	-0.406721	-0.00228186	-0.459263	3.07612	0.396574	-0.260338	-0.459263	-0.411011	-0.341169	-0.30381	-0.369577	-0.459263
Cyp2a5	KC	-0.431034	-0.010581	-0.399503	2.98906	0.724235	-0.289508	-0.427496	-0.431034	-0.431034	-0.431034	-0.431034	-0.431034
Ugt1a9	KC	-0.628666	0.299262	-0.768468	2.87626	0.215438	-0.463535	-0.546585	-0.44199	0.15839	-0.494632	0.447531	-0.653002
Cyp2d26	KC	-0.480386	-0.474152	-0.480386	2.89474	0.87199	0.174445	-0.134888	-0.456456	-0.473753	-0.480386	-0.480386	-0.480386
Trf	KC	-0.398807	0.429927	-0.51503	3.05426	-0.287196	-0.129947	-0.392938	-0.147846	-0.213545	-0.223219	-0.578248	-0.597415
Ces3b	KC	-0.413874	-0.413874	-0.413874	2.90253	1.01014	-0.257914	-0.344553	-0.413622	-0.413787	-0.413874	-0.413874	-0.413424
Cyp3a11	KC	-0.379204	-0.379204	-0.379204	3.03033	0.667971	-0.3327	-0.375327	-0.335843	-0.379204	-0.379204	-0.379204	-0.379204
Agxt	KC	-0.444116	-0.231534	-0.454251	2.97564	0.768237	-0.101101	-0.435185	-0.411664	-0.472988	-0.465977	-0.254072	-0.472988
Cyp4a12b	KC	-0.347386	-0.347386	-0.347386	3.11782	0.315393	-0.313402	-0.347386	-0.340725	-0.347386	-0.347386	-0.347386	-0.347386
F2r	KC	-0.369096	-0.369096	-0.369096	3.0342	0.65676	-0.369096	-0.369096	-0.369096	-0.369096	-0.369096	-0.369096	-0.369096
Rbp4	KC	-0.314314	-0.314314	-0.314314	3.16972	-0.112722	-0.234821	-0.30767	-0.314314	-0.314314	-0.314314	-0.314314	-0.314314
Hpx	KC	-0.536989	0.936893	-0.246081	2.90561	-0.0889497	-0.341417	-0.376938	-0.301185	-0.361308	-0.509769	-0.539934	-0.539934
Ugt2b34	KC	-0.470979	-0.470979	-0.470979	2.94836	0.489289	-0.389214	-0.469198	-0.285808	0.53244	-0.470979	-0.470979	-0.470979
Slc40a1	KC	-0.504562	-0.504562	-0.502729	2.93706	0.456384	0.556216	-0.136378	-0.366625	-0.42112	-0.504562	-0.504562	-0.504562
Mark4	KC	-0.532508	-0.0518282	-0.235604	2.96663	-0.532508	-0.426067	-0.532508	-0.245477	-0.309222	-0.532508	-0.32091	0.752514
Ldhd	KC	-0.376039	-0.328433	-0.376039	3.09172	0.418455	-0.18117	-0.3683	-0.376039	-0.376039	-0.376039	-0.376039	-0.376039
Retsat	KC	-0.371556	-0.371556	-0.371556	3.13441	0.0340485	-0.37059	-0.371556	-0.343096	-0.305427	-0.369535	-0.363726	0.0701415
Olfr1260	KC	-0.319848	-0.319848	-0.319848	3.15838	0.0400957	-0.319848	-0.319848	-0.319848	-0.319848	-0.319848	-0.319848	-0.319848
Pltp	KC	-0.488278	-0.180539	-0.487511	2.93986	-0.479442	-0.488278	-0.488278	-0.411538	0.00795009	-0.258879	0.819127	-0.484194
Pitpnc1	KC	-0.335315	-0.329186	-0.372046	3.15625	0.000681022	-0.330258	-0.356381	-0.308517	-0.325863	-0.128819	-0.337887	-0.332658
Agmat	KC	-0.401608	-0.401608	-0.401608	3.03912	0.590112	-0.0694213	-0.34695	-0.401608	-0.401608	-0.401608	-0.401608	-0.401608
Dmgdh	KC	-0.409052	-0.409052	-0.409052	2.97383	0.819502	-0.187999	-0.332916	-0.409052	-0.409052	-0.409052	-0.409052	-0.409052
Cers4	KC	-0.395955	-0.395955	-0.395955	2.87229	1.08726	-0.395955	-0.395955	-0.395955	-0.395955	-0.395955	-0.395955	-0.395955
Ahsg	KC	-0.361798	-0.0610086	-0.361798	3.15007	-0.0116879	-0.206317	-0.356147	-0.361798	-0.344117	-0.361798	-0.361798	-0.361798
Abcb4	KC	-0.421088	-0.409744	-0.422377	3.12749	-0.0195349	-0.366986	-0.418752	-0.0791735	-0.297068	-0.415362	0.0603584	-0.337765
Epb41l5	KC	-0.389452	-0.210113	-0.347573	3.05589	-0.338171	-0.389452	-0.389452	-0.389452	-0.389452	-0.389452	-0.389452	0.566129
Abcc6	KC	-0.300694	-0.300694	-0.300694	3.17309	-0.167271	-0.300694	-0.300694	-0.300694	-0.300694	-0.300694	-0.300694	-0.299574
Pla2g4a	KC	-0.426504	-0.243404	-0.439695	3.13985	-0.442617	-0.353426	-0.380467	-0.177916	-0.351447	-0.288488	-0.0514186	0.0155328
Cyp2a4	KC	-0.420453	0.053246	-0.381477	3.02812	0.577599	-0.33869	-0.41608	-0.420453	-0.420453	-0.420453	-0.420453	-0.420453
Cyp2d12	KC	-0.45426	-0.45426	-0.45426	2.81193	1.20059	-0.278312	-0.43468	-0.416162	-0.409438	-0.452653	-0.371746	-0.286754
Acsm1	KC	-0.392909	-0.383755	-0.392909	3.07909	0.423246	-0.0352157	-0.333007	-0.392909	-0.392909	-0.392909	-0.392909	-0.392909
Cyp4a10	KC	-0.348059	-0.348059	-0.348059	3.10618	0.37441	-0.348059	-0.348059	-0.348059	-0.348059	-0.348059	-0.348059	-0.348059
Kmo	KC	-0.489885	-0.489885	-0.40385	2.92257	0.8958	-0.104569	-0.27885	-0.158121	-0.423556	-0.489885	-0.489885	-0.489885
Stra6l	KC	-0.288675	-0.288675	-0.288675	3.17543	-0.288675	-0.288675	-0.288675	-0.288675	-0.288675	-0.288675	-0.288675	-0.288675
Sardh	KC	-0.412829	-0.434155	-0.434003	3.04706	0.549582	-0.0875238	-0.229631	-0.331906	-0.431703	-0.394167	-0.434155	-0.406574
Nme3	KC	-0.533465	0.417294	-0.649611	3.00474	-0.546316	-0.577019	-0.552503	-0.158442	-0.0468851	-0.204659	0.114757	-0.267895
Ehhadh	KC	-0.466387	0.0905534	-0.467332	2.98932	0.669525	-0.402307	-0.438618	-0.26233	-0.320511	-0.464669	-0.459906	-0.467332
Asxl2	KC	0.863205	-0.394773	-0.394773	2.96331	-0.394773	-0.394773	-0.291726	-0.3766	-0.394773	-0.394773	-0.394773	-0.394773
Soat2	KC	-0.338573	-0.338573	-0.338573	3.15281	0.0700267	-0.309919	-0.338573	-0.204334	-0.338573	-0.338573	-0.338573	-0.338573
Cyp2c23	KC	-0.40508	-0.40508	-0.40508	2.83157	1.17342	-0.366693	-0.397657	-0.40508	-0.40508	-0.40508	-0.40508	-0.40508
Decr2	KC	-0.503204	-0.433149	-0.506775	2.83573	1.12871	-0.280673	-0.475906	-0.206204	-0.296827	-0.502933	-0.307744	-0.451032
Mgst1	KC	-0.586763	0.66355	-0.383776	2.88499	0.554649	-0.404862	-0.433313	-0.489447	-0.455655	-0.424891	-0.338587	-0.585899
Cyp3a44	KC	-0.377239	-0.377239	-0.377239	3.04735	0.608866	-0.338939	-0.376862	-0.299746	-0.377239	-0.377239	-0.377239	-0.377239
Adhfe1	KC	-0.399181	-0.383943	-0.399181	3.12945	0.0492422	0.0365632	-0.172562	-0.399181	-0.399181	-0.399181	-0.399181	-0.263662
Hsd11b1	KC	-0.61412	-0.259378	0.419546	2.76836	1.01413	-0.252454	-0.418577	-0.443639	-0.41928	-0.559514	-0.617603	-0.617467
Cyp2c67	KC	-0.407847	-0.407847	-0.407847	2.96446	0.853169	-0.26842	-0.404767	-0.407847	-0.407847	-0.407847	-0.289515	-0.407847
Cyp1a1	KC	-0.426665	-0.374813	0.324348	3.04362	0.326555	-0.339632	-0.426665	-0.420086	-0.426665	-0.426665	-0.426665	-0.426665
Cyp2c29	KC	-0.445224	-0.392905	-0.422148	2.80965	1.19541	-0.158247	-0.360418	-0.445224	-0.445224	-0.445224	-0.445224	-0.445224
Slc38a3	KC	-0.403101	-0.403101	-0.403101	2.87088	1.08883	-0.331799	-0.403101	-0.403101	-0.403101	-0.403101	-0.403101	-0.403101
Hs6st1	KC	-0.305664	-0.113964	-0.305664	3.1706	-0.305664	-0.305664	-0.305664	-0.305664	-0.305664	-0.305664	-0.305664	-0.305664
Clu	KC	-0.536141	-0.422737	-0.461272	2.87111	0.376496	0.69569	0.150277	-0.528857	-0.536141	-0.536141	-0.536141	-0.536141
Scp2	KC	-0.854587	0.795333	-0.710675	2.72249	0.552832	-0.120407	-0.4349	-0.306191	-0.317047	-0.688922	0.0924186	-0.73035
Iyd	KC	-0.315819	-0.305942	-0.315819	3.16746	-0.0685002	-0.266464	-0.315819	-0.315819	-0.315819	-0.315819	-0.315819	-0.315819
Glyat	KC	-0.444101	-0.444101	-0.444101	2.94621	0.802383	0.101603	-0.29934	-0.444101	-0.444101	-0.444101	-0.444101	-0.442155
Gcdh	KC	-0.713514	0.568509	-0.664661	2.81434	0.636711	-0.0797604	-0.647208	-0.160259	-0.244461	-0.564904	-0.223504	-0.721287
Car14	KC	-0.389246	-0.0900228	-0.235729	3.09979	0.339931	-0.389246	-0.389246	-0.389246	-0.389246	-0.389246	-0.389246	-0.389246
Sugct	KC	-0.288675	-0.288675	-0.288675	3.17543	-0.288675	-0.288675	-0.288675	-0.288675	-0.288675	-0.288675	-0.288675	-0.288675
Acsm5	KC	-0.372651	-0.372651	-0.372651	3.11979	-0.0334858	0.220683	-0.32578	-0.372651	-0.372651	-0.372651	-0.372651	-0.372651
Sdr42e1	KC	-0.288675	-0.288675	-0.288675	3.17543	-0.288675	-0.288675	-0.288675	-0.288675	-0.288675	-0.288675	-0.288675	-0.288675
Vrk2	KC	-0.458947	-0.220044	-0.550628	3.04191	0.310992	-0.261569	-0.411724	-0.394939	-0.252311	-0.510794	0.258221	-0.550163
Slc31a1	KC	-0.635998	0.0498892	-0.729345	2.79921	-0.0475368	-0.729345	-0.729345	0.0281232	0.585593	-0.729345	0.43931	-0.301207
Cps1	KC	-0.4557	-0.457065	-0.456708	2.83538	1.13737	-0.18014	-0.363894	-0.26038	-0.450059	-0.455495	-0.455753	-0.437556
Gls2	KC	-0.511454	-0.263904	-0.530031	2.91564	0.793115	-0.420582	-0.5206	-0.530031	-0.440617	-0.530031	0.182306	-0.143813
Cyp4a30b	KC	-0.33804	-0.33804	-0.33804	3.13154	0.239195	-0.33804	-0.33804	-0.33804	-0.33804	-0.33804	-0.328373	-0.33804
Cyp4a14	KC	-0.370618	-0.370618	-0.370618	3.02958	0.67195	-0.368025	-0.370618	-0.36856	-0.370618	-0.370618	-0.370618	-0.370618
Coq8a	KC	0.328068	-0.095345	-0.48591	3.06466	0.106781	-0.31214	-0.461043	-0.393935	-0.351895	-0.430214	-0.480027	-0.488997
Slc26a1	KC	-0.346408	-0.346408	-0.346408	3.11046	0.353619	-0.346408	-0.346408	-0.346408	-0.346408	-0.346408	-0.346408	-0.346408
Nags	KC	-0.288675	-0.288675	-0.288675	3.17543	-0.288675	-0.288675	-0.288675	-0.288675	-0.288675	-0.288675	-0.288675	-0.288675
Oxld1	KC	-0.412458	0.0959193	-0.412458	3.12947	-0.412458	-0.295923	-0.412458	-0.195453	-0.037232	-0.22204	-0.412458	-0.412458
Echdc2	KC	-0.41905	-0.386466	-0.412229	2.98261	0.795438	-0.204578	-0.365075	-0.41905	-0.41905	-0.41905	-0.41905	-0.314448
Atp11c	KC	-0.511576	-0.261172	-0.48538	2.79637	1.22349	-0.430433	-0.493914	-0.407248	-0.389633	-0.264802	-0.388815	-0.386887
Cfhr4	KC	-0.288675	-0.288675	-0.288675	3.17543	-0.288675	-0.288675	-0.288675	-0.288675	-0.288675	-0.288675	-0.288675	-0.288675
Pcx	KC	-0.62209	0.0140146	-0.513431	2.77086	1.16789	-0.268286	-0.587556	-0.374187	-0.286852	-0.634182	-0.481349	-0.184834
Hdhd3	KC	-0.650106	-0.255406	-0.624636	2.82469	-0.0958943	-0.45663	-0.632077	0.327191	0.114454	-0.650106	-0.650106	0.74863
Slco1a4	KC	-0.372976	-0.372976	-0.372976	3.01669	0.713068	-0.372976	-0.372976	-0.372976	-0.372976	-0.372976	-0.372976	-0.372976
Pxmp2	KC	-0.362892	-0.362892	-0.362892	3.07419	0.511682	-0.319849	-0.362892	-0.362892	-0.362892	-0.362892	-0.362892	-0.362892
Aldh7a1	KC	-0.62476	-0.430159	-0.804813	2.75139	0.899818	0.0219303	-0.607499	0.323299	0.0291461	-0.438909	-0.332805	-0.786637
Zbtb39	KC	-0.288675	-0.288675	-0.288675	3.17543	-0.288675	-0.288675	-0.288675	-0.288675	-0.288675	-0.288675	-0.288675	-0.288675
Rad9b	KC	-0.288675	-0.288675	-0.288675	3.17543	-0.288675	-0.288675	-0.288675	-0.288675	-0.288675	-0.288675	-0.288675	-0.288675
Rnf20	KC	-0.00757059	0.0720377	-0.626896	2.99842	-0.617173	-0.242576	-0.40091	0.525426	-0.409753	-0.504812	-0.431133	-0.355063
Otc	KC	-0.462901	-0.462901	-0.462901	2.89903	0.976533	-0.126122	-0.369351	-0.194446	-0.412367	-0.462901	-0.462901	-0.458766
Aph1b	KC	-0.298308	-0.298308	-0.298308	3.17391	-0.298308	-0.298308	-0.190825	-0.298308	-0.298308	-0.298308	-0.298308	-0.298308
Slc23a1	KC	-0.288675	-0.288675	-0.288675	3.17543	-0.288675	-0.288675	-0.288675	-0.288675	-0.288675	-0.288675	-0.288675	-0.288675
Hoga1	KC	-0.391172	-0.391172	-0.391172	3.10989	0.199081	0.078327	-0.301787	-0.391172	-0.391172	-0.391172	-0.391172	-0.347307
Agt	KC	-0.288675	-0.288675	-0.288675	3.17543	-0.288675	-0.288675	-0.288675	-0.288675	-0.288675	-0.288675	-0.288675	-0.288675
Fam167a	KC	-0.288675	-0.288675	-0.288675	3.17543	-0.288675	-0.288675	-0.288675	-0.288675	-0.288675	-0.288675	-0.288675	-0.288675
Gm4952	KC	-0.432685	-0.432685	-0.432685	2.94012	0.839693	0.0668951	-0.385231	-0.432685	-0.432685	-0.432685	-0.432685	-0.432685
Slc1a2	KC	-0.28392	-0.369957	-0.369957	3.0635	0.55003	-0.369957	-0.369957	-0.369957	-0.369957	-0.369957	-0.369957	-0.369957
Cyp2f2	KC	-0.508947	1.47801	-0.25148	2.62322	-0.00720436	-0.341736	-0.447136	-0.508947	-0.508947	-0.508947	-0.508947	-0.508947
Scarb1	KC	-0.602062	-0.300995	-0.602062	2.66426	0.974242	-0.54126	-0.462881	-0.471766	-0.498144	-0.602062	0.812378	-0.36965
Pdia5	KC	-0.481866	-0.416183	-0.816577	2.64892	1.01034	-0.520214	-0.626402	-0.0714413	0.0317706	0.562811	-0.786298	-0.534865
Slco1a1	KC	-0.371113	-0.371113	-0.371113	3.02691	0.680617	-0.36851	-0.370114	-0.371113	-0.371113	-0.371113	-0.371113	-0.371113
Cyp2e1	KC	-0.421126	-0.422322	-0.422322	2.78726	1.25816	-0.307915	-0.388116	-0.418377	-0.398269	-0.422322	-0.422322	-0.422322
Zfp831	KC	-0.288675	-0.288675	-0.288675	3.17543	-0.288675	-0.288675	-0.288675	-0.288675	-0.288675	-0.288675	-0.288675	-0.288675
Gulo	KC	-0.449866	-0.449866	-0.449866	2.79118	1.17973	0.0683248	-0.440638	-0.449866	-0.449866	-0.449866	-0.449866	-0.449532
Ephx2	KC	-0.517373	-0.517373	-0.517373	2.74032	0.713411	0.913862	-0.373275	-0.394253	-0.498637	-0.517373	-0.517373	-0.514562
Frmd4a	KC	-0.230913	1.11523	-0.562683	2.80157	0.0705064	-0.553141	-0.466929	-0.43732	-0.280878	-0.554322	-0.338437	-0.562683
Elovl3	KC	-0.32276	0.0727646	-0.32276	3.15483	-0.32276	-0.32276	-0.32276	-0.32276	-0.32276	-0.32276	-0.32276	-0.32276
G6pc	KC	-0.329254	-0.329254	-0.329254	3.14634	0.140978	-0.324031	-0.329254	-0.329254	-0.329254	-0.329254	-0.329254	-0.329254
Rnf149	KC	-0.466555	-0.414408	-0.414174	2.99012	-0.310745	-0.42569	-0.446979	-0.377044	-0.295398	-0.317586	0.775862	-0.297401
Acad11	KC	-0.564057	0.170379	-0.591546	2.69725	1.10672	-0.556676	-0.619522	-0.291673	-0.437811	-0.611216	-0.60551	0.303661
Atp10b	KC	-0.352021	-0.352021	-0.352021	3.13315	-0.166182	-0.352021	-0.352021	0.201223	-0.352021	-0.352021	-0.352021	-0.352021
Slc3a2	KC	-0.917231	0.0629408	-1.04972	2.64981	0.169559	-0.716901	-0.832285	0.325535	0.301979	-0.608767	0.447192	0.167885
Entpd8	KC	-0.288675	-0.288675	-0.288675	3.17543	-0.288675	-0.288675	-0.288675	-0.288675	-0.288675	-0.288675	-0.288675	-0.288675
Fmo5	KC	-0.763854	0.168218	-0.211554	2.6505	1.20958	-0.371353	-0.613484	-0.183348	-0.555784	0.0625991	-0.580956	-0.810568
Mttp	KC	-0.497428	-0.518247	-0.518247	2.58853	0.569463	-0.429339	-0.443182	1.31855	-0.516534	-0.518247	-0.518247	-0.517069
Srek1	KC	0.571975	0.236013	-0.562178	2.90841	0.174267	-0.575875	-0.665739	-0.399519	-0.705372	-0.368255	-0.474079	-0.139651
Fads6	KC	-0.288675	-0.288675	-0.288675	3.17543	-0.288675	-0.288675	-0.288675	-0.288675	-0.288675	-0.288675	-0.288675	-0.288675
Slc10a1	KC	-0.408623	-0.408623	-0.408623	2.74369	1.34254	-0.408623	-0.408623	-0.408623	-0.408623	-0.408623	-0.408623	-0.408623
Elovl2	KC	-0.302274	-0.302274	-0.302274	3.17237	-0.149631	-0.302274	-0.302274	-0.302274	-0.302274	-0.302274	-0.302274	-0.302274
Adck5	KC	-0.386468	-0.28648	-0.4064	3.12599	-0.378012	-0.4064	-0.4064	0.120181	0.0261093	-0.4064	-0.280074	-0.315649
Snx25	KC	-0.436498	-0.035116	-0.436498	2.82706	-0.436498	-0.436498	-0.436498	-0.436498	1.13653	-0.436498	-0.436498	-0.436498
Ugt1a5	KC	-0.692373	0.601289	-0.889055	2.58235	0.198993	-0.75087	-0.58388	-0.429744	0.414909	-0.507955	0.782948	-0.726609
Agxt2	KC	-0.439108	-0.439108	-0.439108	2.70207	1.39661	-0.162185	-0.423632	-0.439108	-0.439108	-0.439108	-0.439108	-0.439108
Cdh2	KC	-0.386863	-0.386863	-0.386863	3.02237	0.685	-0.386863	-0.386863	-0.381057	-0.231405	-0.386863	-0.386863	-0.386863
B3galnt1	KC	0.482259	-0.444246	-0.444246	3.0016	-0.444246	-0.444246	-0.444246	-0.262033	0.332143	-0.444246	-0.444246	-0.444246
Fndc3a	KC	-0.579641	0.957435	-0.82136	2.622	-0.321489	-0.616927	-0.629891	-0.303906	0.859739	-0.480472	-0.243199	-0.442286
Pacsin3	KC	-0.466551	0.216373	-0.434127	2.76833	1.1672	-0.480628	-0.480628	-0.480628	-0.367456	-0.480628	-0.480628	-0.480628
Dct	KC	-0.288675	-0.288675	-0.288675	3.17543	-0.288675	-0.288675	-0.288675	-0.288675	-0.288675	-0.288675	-0.288675	-0.288675
Snrnp70	KC	0.28453	0.598574	-1.17896	2.66688	0.411355	-0.0930106	-0.385675	-0.153066	-0.422667	-1.1577	-0.401297	-0.168959
Acsl5	KC	-0.963767	0.534268	-0.715696	2.63957	0.217815	-0.494834	-0.809606	0.749496	0.0812349	-0.798237	-0.052862	-0.387384
Dipk2a	KC	-0.462997	-0.26634	-0.473821	3.09637	-0.306896	-0.326138	-0.324002	0.217734	0.103728	-0.473821	-0.331595	-0.452225
Acox1	KC	-0.558643	0.982963	-0.534072	2.68771	0.760229	-0.431186	-0.524601	-0.412362	-0.33862	-0.542733	-0.514807	-0.573875
Slco1a5	KC	-0.369164	-0.369164	-0.369164	3.03401	0.65739	-0.368922	-0.369164	-0.369164	-0.369164	-0.369164	-0.369164	-0.369164
Cyp3a13	KC	-0.531383	-0.531383	-0.531383	2.79283	0.439178	-0.512356	-0.531383	0.866156	0.133875	-0.531383	-0.531383	-0.531383
Pon1	KC	-0.526033	0.329115	-0.442905	2.61198	1.38637	-0.265019	-0.43151	-0.508893	-0.538275	-0.538275	-0.538275	-0.538275
Tasl	KC	-0.580942	0.66787	-0.611888	2.74415	-0.662095	-0.532974	-0.458613	-0.314841	0.0155487	-0.56024	0.826157	-0.532134
Urah	KC	-0.471022	-0.471022	-0.471022	2.76348	1.14681	0.2916	-0.433713	-0.471022	-0.471022	-0.471022	-0.471022	-0.471022
Gcgr	KC	-0.288675	-0.288675	-0.288675	3.17543	-0.288675	-0.288675	-0.288675	-0.288675	-0.288675	-0.288675	-0.288675	-0.288675
Serpina3i	KC	-0.420156	-0.248634	-0.420156	2.79886	1.23118	-0.420156	-0.420156	-0.420156	-0.420156	-0.420156	-0.420156	-0.420156
Aard	KC	0.29455	0.66031	-0.435193	2.96187	-0.435193	-0.435193	-0.435193	-0.435193	-0.435193	-0.435193	-0.435193	-0.435193
Pbx3	KC	-0.287167	-0.288013	-0.288916	3.17543	-0.288916	-0.288916	-0.288916	-0.288916	-0.288916	-0.288916	-0.288916	-0.288916
2810459M11Rik	KC	-0.325938	-0.325938	-0.325938	3.15994	0.0151807	-0.325938	-0.325938	-0.325938	-0.241684	-0.325938	-0.325938	-0.325938
Cage1	KC	-0.395675	-0.395675	0.557581	3.056	-0.388489	-0.22124	-0.393755	-0.395675	-0.395675	-0.395675	-0.395675	-0.236043
Slc25a23	KC	-0.308797	-0.308797	-0.308797	3.17176	-0.244566	-0.308797	-0.308797	-0.148024	-0.308797	-0.308797	-0.308797	-0.308797
Ugt2a1	KC	-0.474115	-0.474115	-0.474115	2.93626	0.815989	-0.339931	-0.396541	-0.281018	0.109937	-0.474115	-0.474115	-0.474115
Trpm7	KC	-0.506849	0.325762	-0.440596	3.00259	-0.491312	-0.506849	-0.506849	-0.271308	-0.262005	-0.284238	-0.502121	0.44377
9930021J03Rik	KC	-0.288675	-0.288675	-0.288675	3.17543	-0.288675	-0.288675	-0.288675	-0.288675	-0.288675	-0.288675	-0.288675	-0.288675
Aldh4a1	KC	-0.868912	-0.104566	-0.574783	2.60745	1.12906	0.135194	-0.167947	-0.260799	-0.0209067	-0.836426	-0.0300458	-1.00731
Slc25a15	KC	-0.545758	-0.362624	-0.540147	2.68121	1.28386	-0.346189	-0.513143	0.289912	-0.507681	-0.347924	-0.545758	-0.545758
Abcg8	KC	-0.288675	-0.288675	-0.288675	3.17543	-0.288675	-0.288675	-0.288675	-0.288675	-0.288675	-0.288675	-0.288675	-0.288675
Gpc4	KC	-0.407143	-0.388671	-0.407143	2.78272	1.27024	-0.407143	-0.407143	-0.407143	-0.407143	-0.407143	-0.407143	-0.407143
Hsd3b3	KC	-0.511796	-0.511796	-0.511796	2.57259	1.49244	-0.173489	-0.503069	-0.511796	0.194097	-0.511796	-0.511796	-0.511796
Slc25a25	KC	-0.321664	-0.34411	-0.526586	3.06523	-0.0613777	-0.526586	-0.139826	-0.468962	0.262657	-0.526586	-0.483074	0.0708859
Cyp2c39	KC	-0.447306	-0.447306	-0.447306	2.56082	1.62618	-0.227055	-0.381492	-0.447306	-0.447306	-0.447306	-0.447306	-0.447306
Smad4	KC	-0.57502	-0.23949	-0.634348	2.88841	0.641847	-0.568687	-0.532284	-0.537638	-0.254272	-0.37382	0.50337	-0.318066
Aldh5a1	KC	-0.328755	-0.001212	-0.702234	2.75369	0.988464	-0.390483	-0.681944	0.00266619	0.195097	-0.671196	-0.748267	-0.415827
Sdc1	KC	-0.450436	-0.450436	-0.450436	3.02598	0.325957	-0.450436	-0.450436	-0.0772133	0.328761	-0.450436	-0.450436	-0.450436
Wnk2	KC	-0.325814	-0.337764	-0.364911	3.15239	-0.363042	-0.360276	-0.364652	-0.242577	-0.27151	-0.256837	0.0685012	-0.333509
Egfr	KC	-0.431927	-0.427135	-0.43249	2.60508	1.56895	-0.41405	-0.432241	-0.411305	-0.326965	-0.432641	-0.432641	-0.432641
Faah	KC	-0.693999	-0.634642	-0.667033	2.76303	0.661315	0.49878	-0.584267	0.187765	-0.0642437	-0.693999	-0.693999	-0.078705
Epb42	KC	-0.412615	-0.412615	-0.412615	2.68954	-0.412615	-0.412615	-0.412615	-0.412615	1.43661	-0.412615	-0.412615	-0.412615
Arvcf	KC	-0.427887	-0.408818	-0.427887	2.61503	1.55527	-0.425288	-0.427887	-0.366099	-0.402767	-0.427887	-0.427887	-0.427887
Gjb1	KC	-0.346015	-0.346015	-0.346015	3.11145	0.348697	-0.346015	-0.346015	-0.346015	-0.346015	-0.346015	-0.346015	-0.346015
Abcb5	KC	-0.276306	-0.290688	-0.290688	3.17539	-0.290688	-0.290688	-0.290688	-0.290688	-0.290688	-0.290688	-0.290688	-0.282896
Pcsk6	KC	-0.294054	-0.294054	-0.294054	3.17496	-0.294054	-0.294054	-0.294054	-0.234424	-0.294054	-0.294054	-0.294054	-0.294054
Tst	KC	-0.798489	0.0362012	-0.302961	2.68537	0.606296	-0.290311	-0.603245	-0.687102	0.645257	-0.791329	0.299174	-0.798857
Pgrmc1	KC	-0.703683	1.07131	-0.824168	2.4648	0.938239	-0.333933	-0.794769	-0.143612	-0.124719	-0.78396	-0.249711	-0.515797
Cd81	KC	-0.742655	-0.36588	-0.577882	2.53276	1.01148	-0.389334	-0.919942	0.743095	0.309459	-0.693401	-0.408556	-0.499141
Acsl1	KC	-0.707806	1.00025	-0.341102	2.48182	1.13606	-0.503407	-0.516724	-0.307599	-0.554881	-0.708364	-0.368894	-0.609355
Insr	KC	-0.676254	1.0801	-0.660284	2.64356	0.51177	-0.665681	-0.645506	-0.577215	-0.428305	-0.046952	0.0221238	-0.557356
Car5a	KC	-0.336657	-0.336657	-0.336657	3.14975	0.10109	-0.220926	-0.336657	-0.336657	-0.336657	-0.336657	-0.336657	-0.336657
Bdh1	KC	-0.702296	-0.18406	-0.746791	2.59646	1.07453	-0.531802	-0.677272	0.405082	0.34557	-0.751189	-0.62234	-0.205887
Ppp4r4	KC	-0.509378	-0.509378	-0.509378	2.57984	-0.509378	-0.509378	-0.509378	0.99623	1.00833	-0.509378	-0.509378	-0.509378
Syt8	KC	-0.288675	-0.288675	-0.288675	3.17543	-0.288675	-0.288675	-0.288675	-0.288675	-0.288675	-0.288675	-0.288675	-0.288675
Cyp4v3	KC	-0.630563	1.56483	-0.631835	2.47783	-0.054919	-0.606602	-0.598233	0.083803	-0.539853	-0.526258	0.0187607	-0.556963
Slc4a4	KC	-0.406777	-0.406777	-0.406777	3.05043	-0.342262	-0.406777	-0.406777	0.0440204	0.502024	-0.406777	-0.406777	-0.406777
Fetub	KC	-0.288675	-0.288675	-0.288675	3.17543	-0.288675	-0.288675	-0.288675	-0.288675	-0.288675	-0.288675	-0.288675	-0.288675
Pigp	KC	-0.288675	-0.288675	-0.288675	3.17543	-0.288675	-0.288675	-0.288675	-0.288675	-0.288675	-0.288675	-0.288675	-0.288675
Reep6	KC	-0.610886	-0.610886	-0.610886	2.47151	0.0748948	-0.324181	-0.514528	1.47681	-0.545062	-0.610886	-0.610886	0.414988
Slco1a6	KC	-0.353453	-0.353453	-0.353453	3.09105	0.443125	-0.3531	-0.353453	-0.353453	-0.353453	-0.353453	-0.353453	-0.353453
Sdc3	KC	-0.288675	-0.288675	-0.288675	3.17543	-0.288675	-0.288675	-0.288675	-0.288675	-0.288675	-0.288675	-0.288675	-0.288675
Pilrb1	KC	-0.557436	-0.411575	-0.168847	2.61079	-0.557436	-0.361578	0.296383	1.37944	-0.557436	-0.557436	-0.557436	-0.557436
Slc2a2	KC	-0.415771	-0.415771	-0.415771	2.72914	1.36804	-0.379612	-0.415771	-0.39141	-0.415771	-0.415771	-0.415771	-0.415771
Trpm2	KC	-0.476708	-0.476708	-0.217709	2.68341	-0.476708	1.40065	-0.0926122	-0.436782	-0.476708	-0.476708	-0.476708	-0.476708
Flrt1	KC	-0.452324	-0.452324	-0.452324	3.00312	-0.452324	0.553241	0.166178	-0.452324	-0.452324	-0.103942	-0.452324	-0.452324
Nudt7	KC	-0.477659	-0.463188	-0.474707	2.49341	1.71001	-0.142815	-0.391023	-0.424173	-0.444461	-0.471968	-0.453479	-0.459949
Ces2c	KC	-0.695688	0.889451	-0.67545	2.46455	0.629306	-0.638613	-0.68197	0.117209	0.678271	-0.695688	-0.695688	-0.695688
Wnk1	KC	-0.415231	-0.364748	-0.565316	2.97131	-0.470115	-0.530419	-0.574629	0.138484	-0.235916	0.130663	0.513956	-0.59804
Uox	KC	-0.437997	-0.437997	-0.437997	2.40902	1.83909	-0.334797	-0.409334	-0.437997	-0.437997	-0.437997	-0.437997	-0.437997
Dnajc22	KC	-0.288675	-0.288675	-0.288675	3.17543	-0.288675	-0.288675	-0.288675	-0.288675	-0.288675	-0.288675	-0.288675	-0.288675
Il27	KC	-0.288675	-0.288675	-0.288675	3.17543	-0.288675	-0.288675	-0.288675	-0.288675	-0.288675	-0.288675	-0.288675	-0.288675
Bex6	KC	-0.288675	-0.288675	-0.288675	3.17543	-0.288675	-0.288675	-0.288675	-0.288675	-0.288675	-0.288675	-0.288675	-0.288675
Wdr44	KC	-0.444427	0.762814	-0.541816	2.84025	-0.331133	-0.13327	-0.689159	0.351606	-0.031138	-0.733863	-0.377646	-0.672221
Marf1	KC	-0.290471	-0.384603	-0.794535	2.81927	-0.627915	-0.460182	-0.602426	0.455344	0.316341	-0.62266	0.59873	-0.406896
Hmgcs2	KC	-0.55842	-0.558004	-0.560588	2.6333	0.778558	-0.162219	-0.472393	-0.485977	1.05334	-0.560136	-0.554347	-0.553106
Marchf2	KC	-0.837172	0.439741	-1.13493	2.41968	1.0365	-0.592867	-0.769506	0.512557	0.167895	-0.245027	-0.278132	-0.718742
F9	KC	0.983456	-0.418516	-0.418516	2.90542	-0.418516	-0.122229	-0.418516	-0.418516	-0.418516	-0.418516	-0.418516	-0.418516
Vars2	KC	-0.587419	0.48679	-0.612332	2.98452	-0.409003	-0.206864	-0.257394	-0.35021	-0.220252	-0.515278	-0.588625	0.276072
Slc18a2	KC	-0.288675	-0.288675	-0.288675	3.17543	-0.288675	-0.288675	-0.288675	-0.288675	-0.288675	-0.288675	-0.288675	-0.288675
Plppr4	KC	-0.288675	-0.288675	-0.288675	3.17543	-0.288675	-0.288675	-0.288675	-0.288675	-0.288675	-0.288675	-0.288675	-0.288675
Srd5a1	KC	-0.288675	-0.288675	-0.288675	3.17543	-0.288675	-0.288675	-0.288675	-0.288675	-0.288675	-0.288675	-0.288675	-0.288675
Slc43a1	KC	-0.288675	-0.288675	-0.288675	3.17543	-0.288675	-0.288675	-0.288675	-0.288675	-0.288675	-0.288675	-0.288675	-0.288675
Cyp7a1	KC	-0.288675	-0.288675	-0.288675	3.17543	-0.288675	-0.288675	-0.288675	-0.288675	-0.288675	-0.288675	-0.288675	-0.288675
Il18bp	KC	-0.2979	-0.2979	-0.263599	3.17502	-0.2979	-0.249031	-0.285443	-0.2979	-0.29165	-0.2979	-0.2979	-0.2979
Abcb11	KC	-0.313804	-0.31448	-0.315031	3.16755	-0.0663038	-0.308856	-0.314391	-0.310939	-0.302719	-0.314638	-0.293772	-0.312621
Cyp3a25	KC	-0.297284	-0.297284	-0.297284	3.17422	-0.201378	-0.297284	-0.297284	-0.297284	-0.297284	-0.297284	-0.297284	-0.297284
Clec4f	KC	-0.303148	-0.303148	-0.303148	3.17195	-0.140469	-0.303148	-0.303148	-0.303148	-0.303148	-0.303148	-0.303148	-0.303148
Klf5	KC	-0.289359	-0.289359	-0.289359	3.17542	-0.289359	-0.289077	-0.282111	-0.289359	-0.289359	-0.289359	-0.289359	-0.289359
Baat	KC	-0.339704	-0.339704	-0.339704	3.13038	0.245845	-0.318998	-0.339596	-0.339704	-0.339704	-0.339704	-0.339704	-0.339704
Rdh16	KC	-0.368835	-0.368835	-0.368835	3.13116	0.177222	-0.0963167	-0.268827	-0.361395	-0.368835	-0.368835	-0.368835	-0.368835
Peg3	KC	-0.0352749	-0.337279	-0.337279	3.15713	-0.337279	-0.0863439	-0.337279	-0.337279	-0.337279	-0.337279	-0.337279	-0.337279
Nat8f1	KC	-0.323196	-0.323196	-0.323196	3.163	-0.0197893	-0.234438	-0.323196	-0.323196	-0.323196	-0.323196	-0.323196	-0.323196
Ugt2b5	KC	-0.378983	-0.313349	-0.385001	3.09321	0.428057	-0.299024	-0.348949	-0.373006	-0.326489	-0.379985	-0.33823	-0.378252
Slc7a8	KC	-0.173574	-0.260525	-0.459388	3.14563	-0.399355	-0.220069	-0.364515	-0.0577447	-0.11017	-0.428321	-0.212586	-0.459388
Cyp2c37	KC	-0.378646	-0.378646	-0.378646	3.11271	0.279424	-0.304496	-0.362325	-0.378646	-0.0751942	-0.378646	-0.378646	-0.37824
Rdh10	KC	-0.339082	-0.325179	-0.339082	3.16956	-0.177611	-0.198244	-0.256647	-0.310701	-0.214999	-0.329844	-0.339082	-0.339082
Ugt2b35	KC	-0.427112	-0.143575	-0.449577	3.08804	0.392936	-0.346965	-0.374076	-0.403313	-0.231723	-0.428155	-0.249836	-0.426647
Tfr2	KC	-0.225021	-0.294976	-0.294976	3.17478	-0.294976	-0.294976	-0.294976	-0.294976	-0.294976	-0.294976	-0.294976	-0.294976
Vsig4	KC	-0.34135	-0.34135	-0.34135	3.14742	-0.182955	-0.34135	-0.34135	-0.34135	-0.34135	0.107688	-0.34135	-0.34135
Asgr2	KC	-0.293355	-0.293355	-0.293355	3.17507	-0.241525	-0.293355	-0.293355	-0.293355	-0.293355	-0.293355	-0.293355	-0.293355
Ephx1	KC	-0.509121	-0.127818	-0.531026	3.11967	-0.0797152	-0.0773165	-0.398739	-0.227676	-0.0324823	-0.204691	-0.392993	-0.538097
Ugt3a1	KC	-0.294099	-0.294099	-0.294099	3.17522	-0.257138	-0.2903	-0.294099	-0.294099	-0.294099	-0.294099	-0.27499	-0.294099
Cyp2c70	KC	-0.353367	-0.353367	-0.353367	3.11218	0.343593	-0.309814	-0.344256	-0.353367	-0.328141	-0.353367	-0.353367	-0.353367
[truncated: 2,812 more rows]
[truncated: 12 more columns]

## Sheet: Figure 3
Figure 3b
[truncated: 228 more rows]

## Sheet: Figure 4
Figure 4b
[truncated: 22 more rows]

## Sheet: Figure 5
Figure 5c_Symbol				Figure 5d
[truncated: 752 more rows]

## Sheet: Figure 6
Figure 6c						Figure 6e						Figure 6d												Figure 6f
[truncated: 119 more rows]

[truncated: 7 more sheets: Figure 7, Figure 8, Supplementary Figure 4, Supplementary Figure 5, Supplementary Figure 6, Supplementary Figure 7, Supplementary Figure 12]
